# Supplementary material for: Changes to Serum Sample Tube and Processing Methodology Does Not Cause Inter-Individual Variation in Automated Whole Serum N-Glycan Profiling in Health and Disease
Source: PLoS One. 2015 Apr 1;10(4):e0123028. doi: 10.1371/journal.pone.0123028 (PMC4382121; doi:10.1371/journal.pone.0123028)
Supplement: S1 Data — (ZIP) [file pone.0123028.s006.zip]

Archive with 26 entries (25 files):
- WholePlasmaData/
- WholePlasmaData/100-A1.txt
- WholePlasmaData/100-A2.txt
- WholePlasmaData/100-A3.txt
- WholePlasmaData/100-B1.txt
- WholePlasmaData/100-B2.txt
- WholePlasmaData/100-B3.txt
- WholePlasmaData/100-C1.txt
- WholePlasmaData/100-C2.txt
- WholePlasmaData/100-C3.txt
- WholePlasmaData/100-D1.txt
- WholePlasmaData/100-D2.txt
- WholePlasmaData/100-D3.txt
- WholePlasmaData/100-E1.txt
- WholePlasmaData/100-E2.txt
- WholePlasmaData/100-E3.txt
- WholePlasmaData/100-F1.txt
- WholePlasmaData/100-F2.txt
- WholePlasmaData/100-F3.txt
- WholePlasmaData/100-G1.txt
- WholePlasmaData/100-G2.txt
- WholePlasmaData/100-G3.txt
- WholePlasmaData/100-H1.txt
- WholePlasmaData/100-H2.txt
- WholePlasmaData/100-H3.txt
- WholePlasmaData/3-2AB-GHP-10+12+78.txt
