# Supplementary material for: Changes to Serum Sample Tube and Processing Methodology Does Not Cause Inter-Individual Variation in Automated Whole Serum N-Glycan Profiling in Health and Disease
Source: PLoS One. 2015 Apr 1;10(4):e0123028. doi: 10.1371/journal.pone.0123028 (PMC4382121; doi:10.1371/journal.pone.0123028)
Supplement: S1 Data — (ZIP) [file pone.0123028.s006.zip › WholePlasmaData/100-A1.txt]

File Path	chrom://acropora/ChromeleonLocal/Richard Data/May 2014/21 May 2014/HTP-plasma-24-Samples-Robot-Repeat-A2-A1.seq/31786.smp/Emission_1.channel/Emission_1.chm
Channel	Emission_1

Injection Information:
Data Vault	ChromeleonLocal
Injection	2AB-VF-serum-sample-22/100-A1
Injection Number	5
Position	GA1
Comment	
Processing Method	beh-gu
Instrument Method	BEH-70min-right-40-76-04-58
Type	Unknown
Status	Finished
Injection Date	21/05/2014
Injection Time	21:41:03
Injection Volume (µL)	25.0000
Dilution Factor	1.0000
Weight	1.0000

Raw Data Information:
Time Min. (min)	0.000000
Time Max. (min)	70.100000
Data Points	4207
Detector	FLD
Exporting Data System	Chromeleon 7.1.1.1127
Operator	
Signal Quantity	
Signal Unit	counts
Signal Min.	-149,191.000000
Signal Max.	33,071,308.000000
Channel	Emission_1
Driver Name	FLD3000.dll
Channel Type	Evaluation
Min. Step (s)	1.000
Max. Step (s)	1.000
Average Step (s)	1.000

Signal Parameter Information:
Signal Info	

Raw Data:
Time (min)	Step (s)	Value (counts)
0.000000	0.000	0.000000
0.016667	1.000	0.000000
0.033333	1.000	0.000000
0.050000	1.000	0.000000
0.066667	1.000	0.000000
0.083333	1.000	39.000000
0.100000	1.000	20.000000
0.116667	1.000	1.000000
0.133333	1.000	63.000000
0.150000	1.000	249.000000
0.166667	1.000	523.000000
0.183333	1.000	825.000000
0.200000	1.000	1,120.000000
0.216667	1.000	1,384.000000
0.233333	1.000	1,600.000000
0.250000	1.000	1,807.000000
0.266667	1.000	2,044.000000
0.283333	1.000	2,282.000000
0.300000	1.000	2,510.000000
0.316667	1.000	2,734.000000
0.333333	1.000	2,918.000000
0.350000	1.000	3,042.000000
0.366667	1.000	3,142.000000
0.383333	1.000	3,182.000000
0.400000	1.000	3,115.000000
0.416667	1.000	2,933.000000
0.433333	1.000	2,661.000000
0.450000	1.000	2,366.000000
0.466667	1.000	2,096.000000
0.483333	1.000	1,923.000000
0.500000	1.000	1,909.000000
0.516667	1.000	2,037.000000
0.533333	1.000	2,271.000000
0.550000	1.000	2,566.000000
0.566667	1.000	2,869.000000
0.583333	1.000	3,124.000000
0.600000	1.000	3,242.000000
0.616667	1.000	3,170.000000
0.633333	1.000	2,960.000000
0.650000	1.000	2,701.000000
0.666667	1.000	2,490.000000
0.683333	1.000	2,377.000000
0.700000	1.000	2,349.000000
0.716667	1.000	2,383.000000
0.733333	1.000	2,437.000000
0.750000	1.000	2,423.000000
0.766667	1.000	2,299.000000
0.783333	1.000	2,165.000000
0.800000	1.000	2,378.000000
0.816667	1.000	3,571.000000
0.833333	1.000	6,291.000000
0.850000	1.000	10,681.000000
0.866667	1.000	16,471.000000
0.883333	1.000	23,173.000000
0.900000	1.000	30,131.000000
0.916667	1.000	36,598.000000
0.933333	1.000	41,898.000000
0.950000	1.000	45,696.000000
0.966667	1.000	48,083.000000
0.983333	1.000	49,492.000000
1.000000	1.000	51,089.000000
1.016667	1.000	55,604.000000
1.033333	1.000	66,807.000000
1.050000	1.000	86,911.000000
1.066667	1.000	114,413.000000
1.083333	1.000	144,449.000000
1.100000	1.000	170,997.000000
1.116667	1.000	189,097.000000
1.133333	1.000	196,083.000000
1.150000	1.000	191,879.000000
1.166667	1.000	178,462.000000
1.183333	1.000	158,812.000000
1.200000	1.000	135,929.000000
1.216667	1.000	112,372.000000
1.233333	1.000	90,154.000000
1.250000	1.000	70,713.000000
1.266667	1.000	54,826.000000
1.283333	1.000	42,617.000000
1.300000	1.000	33,700.000000
1.316667	1.000	27,447.000000
1.333333	1.000	23,234.000000
1.350000	1.000	20,516.000000
1.366667	1.000	18,892.000000
1.383333	1.000	18,012.000000
1.400000	1.000	17,624.000000
1.416667	1.000	17,561.000000
1.433333	1.000	17,676.000000
1.450000	1.000	17,857.000000
1.466667	1.000	18,087.000000
1.483333	1.000	21,918.000000
1.500000	1.000	70,207.000000
1.516667	1.000	322,442.000000
1.533333	1.000	1,049,440.000000
1.550000	1.000	2,456,467.000000
1.566667	1.000	4,507,401.000000
1.583333	1.000	6,903,511.000000
1.600000	1.000	9,208,495.000000
1.616667	1.000	11,014,766.000000
1.633333	1.000	12,058,826.000000
1.650000	1.000	12,259,065.000000
1.666667	1.000	11,693,325.000000
1.683333	1.000	10,544,471.000000
1.700000	1.000	9,038,812.000000
1.716667	1.000	7,394,702.000000
1.733333	1.000	5,789,512.000000
1.750000	1.000	4,345,434.000000
1.766667	1.000	3,130,022.000000
1.783333	1.000	2,165,422.000000
1.800000	1.000	1,441,058.000000
1.816667	1.000	926,206.000000
1.833333	1.000	580,788.000000
1.850000	1.000	363,367.000000
1.866667	1.000	236,243.000000
1.883333	1.000	168,198.000000
1.900000	1.000	135,478.000000
1.916667	1.000	121,435.000000
1.933333	1.000	115,379.000000
1.950000	1.000	111,167.000000
1.966667	1.000	105,823.000000
1.983333	1.000	98,448.000000
2.000000	1.000	89,351.000000
2.016667	1.000	79,349.000000
2.033333	1.000	69,372.000000
2.050000	1.000	60,244.000000
2.066667	1.000	52,553.000000
2.083333	1.000	46,550.000000
2.100000	1.000	42,153.000000
2.116667	1.000	39,053.000000
2.133333	1.000	36,848.000000
2.150000	1.000	35,128.000000
2.166667	1.000	33,622.000000
2.183333	1.000	32,222.000000
2.200000	1.000	30,955.000000
2.216667	1.000	29,918.000000
2.233333	1.000	29,106.000000
2.250000	1.000	28,425.000000
2.266667	1.000	27,801.000000
2.283333	1.000	27,201.000000
2.300000	1.000	26,623.000000
2.316667	1.000	26,099.000000
2.333333	1.000	25,713.000000
2.350000	1.000	25,453.000000
2.366667	1.000	25,149.000000
2.383333	1.000	24,635.000000
2.400000	1.000	23,877.000000
2.416667	1.000	22,841.000000
2.433333	1.000	21,536.000000
2.450000	1.000	20,038.000000
2.466667	1.000	18,501.000000
2.483333	1.000	17,050.000000
2.500000	1.000	15,685.000000
2.516667	1.000	14,391.000000
2.533333	1.000	13,213.000000
2.550000	1.000	12,213.000000
2.566667	1.000	11,418.000000
2.583333	1.000	10,878.000000
2.600000	1.000	10,646.000000
2.616667	1.000	10,710.000000
2.633333	1.000	10,994.000000
2.650000	1.000	11,399.000000
2.666667	1.000	11,839.000000
2.683333	1.000	12,289.000000
2.700000	1.000	12,636.000000
2.716667	1.000	12,793.000000
2.733333	1.000	12,794.000000
2.750000	1.000	12,778.000000
2.766667	1.000	12,936.000000
2.783333	1.000	13,382.000000
2.800000	1.000	14,108.000000
2.816667	1.000	15,027.000000
2.833333	1.000	15,938.000000
2.850000	1.000	16,668.000000
2.866667	1.000	17,099.000000
2.883333	1.000	17,183.000000
2.900000	1.000	16,940.000000
2.916667	1.000	16,412.000000
2.933333	1.000	15,739.000000
2.950000	1.000	15,027.000000
2.966667	1.000	14,335.000000
2.983333	1.000	13,725.000000
3.000000	1.000	13,222.000000
3.016667	1.000	12,814.000000
3.033333	1.000	12,511.000000
3.050000	1.000	12,299.000000
3.066667	1.000	12,106.000000
3.083333	1.000	11,880.000000
3.100000	1.000	11,543.000000
3.116667	1.000	11,079.000000
3.133333	1.000	10,532.000000
3.150000	1.000	9,941.000000
3.166667	1.000	9,362.000000
3.183333	1.000	8,895.000000
3.200000	1.000	8,545.000000
3.216667	1.000	8,262.000000
3.233333	1.000	8,035.000000
3.250000	1.000	7,842.000000
3.266667	1.000	7,679.000000
3.283333	1.000	7,529.000000
3.300000	1.000	7,321.000000
3.316667	1.000	7,083.000000
3.333333	1.000	6,874.000000
3.350000	1.000	6,736.000000
3.366667	1.000	6,651.000000
3.383333	1.000	6,591.000000
3.400000	1.000	6,574.000000
3.416667	1.000	6,615.000000
3.433333	1.000	6,712.000000
3.450000	1.000	6,824.000000
3.466667	1.000	6,866.000000
3.483333	1.000	6,832.000000
3.500000	1.000	6,780.000000
3.516667	1.000	6,740.000000
3.533333	1.000	6,719.000000
3.550000	1.000	6,674.000000
3.566667	1.000	6,573.000000
3.583333	1.000	6,429.000000
3.600000	1.000	6,228.000000
3.616667	1.000	5,983.000000
3.633333	1.000	5,761.000000
3.650000	1.000	5,628.000000
3.666667	1.000	5,587.000000
3.683333	1.000	5,622.000000
3.700000	1.000	5,748.000000
3.716667	1.000	6,007.000000
3.733333	1.000	6,379.000000
3.750000	1.000	6,809.000000
3.766667	1.000	7,238.000000
3.783333	1.000	7,577.000000
3.800000	1.000	7,793.000000
3.816667	1.000	7,932.000000
3.833333	1.000	8,028.000000
3.850000	1.000	8,068.000000
3.866667	1.000	8,015.000000
3.883333	1.000	7,840.000000
3.900000	1.000	7,535.000000
3.916667	1.000	7,152.000000
3.933333	1.000	6,752.000000
3.950000	1.000	6,382.000000
3.966667	1.000	6,118.000000
3.983333	1.000	6,022.000000
4.000000	1.000	6,110.000000
4.016667	1.000	6,330.000000
4.033333	1.000	6,616.000000
4.050000	1.000	6,906.000000
4.066667	1.000	7,132.000000
4.083333	1.000	7,269.000000
4.100000	1.000	7,339.000000
4.116667	1.000	7,372.000000
4.133333	1.000	7,316.000000
4.150000	1.000	7,171.000000
4.166667	1.000	7,029.000000
4.183333	1.000	6,981.000000
4.200000	1.000	7,070.000000
4.216667	1.000	7,271.000000
4.233333	1.000	7,493.000000
4.250000	1.000	7,583.000000
4.266667	1.000	7,446.000000
4.283333	1.000	7,095.000000
4.300000	1.000	6,571.000000
4.316667	1.000	5,956.000000
4.333333	1.000	5,338.000000
4.350000	1.000	4,798.000000
4.366667	1.000	4,396.000000
4.383333	1.000	4,105.000000
4.400000	1.000	3,919.000000
4.416667	1.000	3,873.000000
4.433333	1.000	3,961.000000
4.450000	1.000	4,129.000000
4.466667	1.000	4,301.000000
4.483333	1.000	4,401.000000
4.500000	1.000	4,405.000000
4.516667	1.000	4,340.000000
4.533333	1.000	4,251.000000
4.550000	1.000	4,128.000000
4.566667	1.000	3,958.000000
4.583333	1.000	3,724.000000
4.600000	1.000	3,420.000000
4.616667	1.000	3,076.000000
4.633333	1.000	2,759.000000
4.650000	1.000	2,559.000000
4.666667	1.000	2,525.000000
4.683333	1.000	2,641.000000
4.700000	1.000	2,858.000000
4.716667	1.000	3,123.000000
4.733333	1.000	3,341.000000
4.750000	1.000	3,491.000000
4.766667	1.000	3,601.000000
4.783333	1.000	3,712.000000
4.800000	1.000	3,828.000000
4.816667	1.000	3,957.000000
4.833333	1.000	4,063.000000
4.850000	1.000	4,097.000000
4.866667	1.000	3,994.000000
4.883333	1.000	3,753.000000
4.900000	1.000	3,379.000000
4.916667	1.000	2,875.000000
4.933333	1.000	2,354.000000
4.950000	1.000	1,968.000000
4.966667	1.000	1,825.000000
4.983333	1.000	1,942.000000
5.000000	1.000	2,273.000000
5.016667	1.000	2,273.000000
5.033333	1.000	2,273.000000
5.050000	1.000	2,273.000000
5.066667	1.000	2,273.000000
5.083333	1.000	2,337.000000
5.100000	1.000	2,363.000000
5.116667	1.000	2,070.000000
5.133333	1.000	1,351.000000
5.150000	1.000	113.000000
5.166667	1.000	-1,911.000000
5.183333	1.000	-5,155.000000
5.200000	1.000	-9,774.000000
5.216667	1.000	-15,109.000000
5.233333	1.000	-20,585.000000
5.250000	1.000	-25,639.000000
5.266667	1.000	-30,527.000000
5.283333	1.000	-35,524.000000
5.300000	1.000	-40,150.000000
5.316667	1.000	-43,284.000000
5.333333	1.000	-44,519.000000
5.350000	1.000	-44,238.000000
5.366667	1.000	-43,056.000000
5.383333	1.000	-41,732.000000
5.400000	1.000	-40,779.000000
5.416667	1.000	-39,892.000000
5.433333	1.000	-38,941.000000
5.450000	1.000	-38,146.000000
5.466667	1.000	-37,409.000000
5.483333	1.000	-36,422.000000
5.500000	1.000	-35,058.000000
5.516667	1.000	-33,423.000000
5.533333	1.000	-31,651.000000
5.550000	1.000	-30,145.000000
5.566667	1.000	-29,183.000000
5.583333	1.000	-29,263.000000
5.600000	1.000	-30,555.000000
5.616667	1.000	-32,491.000000
5.633333	1.000	-34,237.000000
5.650000	1.000	-35,467.000000
5.666667	1.000	-36,222.000000
5.683333	1.000	-36,685.000000
5.700000	1.000	-37,203.000000
5.716667	1.000	-38,056.000000
5.733333	1.000	-39,896.000000
5.750000	1.000	-43,250.000000
5.766667	1.000	-47,914.000000
5.783333	1.000	-53,335.000000
5.800000	1.000	-58,724.000000
5.816667	1.000	-63,186.000000
5.833333	1.000	-66,018.000000
5.850000	1.000	-66,830.000000
5.866667	1.000	-65,877.000000
5.883333	1.000	-63,513.000000
5.900000	1.000	-59,949.000000
5.916667	1.000	-55,659.000000
5.933333	1.000	-51,480.000000
5.950000	1.000	-48,569.000000
5.966667	1.000	-47,571.000000
5.983333	1.000	-48,105.000000
6.000000	1.000	-49,725.000000
6.016667	1.000	-52,061.000000
6.033333	1.000	-54,842.000000
6.050000	1.000	-57,756.000000
6.066667	1.000	-60,629.000000
6.083333	1.000	-63,437.000000
6.100000	1.000	-66,434.000000
6.116667	1.000	-69,619.000000
6.133333	1.000	-72,810.000000
6.150000	1.000	-75,774.000000
6.166667	1.000	-78,251.000000
6.183333	1.000	-80,022.000000
6.200000	1.000	-81,092.000000
6.216667	1.000	-81,410.000000
6.233333	1.000	-81,155.000000
6.250000	1.000	-80,618.000000
6.266667	1.000	-79,987.000000
6.283333	1.000	-79,307.000000
6.300000	1.000	-78,405.000000
6.316667	1.000	-77,051.000000
6.333333	1.000	-75,449.000000
6.350000	1.000	-73,812.000000
6.366667	1.000	-71,674.000000
6.383333	1.000	-68,096.000000
6.400000	1.000	-62,160.000000
6.416667	1.000	-52,798.000000
6.433333	1.000	-39,476.000000
6.450000	1.000	-22,703.000000
6.466667	1.000	-4,432.000000
6.483333	1.000	12,912.000000
6.500000	1.000	26,928.000000
6.516667	1.000	35,763.000000
6.533333	1.000	38,541.000000
6.550000	1.000	35,500.000000
6.566667	1.000	27,439.000000
6.583333	1.000	15,462.000000
6.600000	1.000	1,139.000000
6.616667	1.000	-14,019.000000
6.633333	1.000	-28,541.000000
6.650000	1.000	-41,078.000000
6.666667	1.000	-51,267.000000
6.683333	1.000	-59,200.000000
6.700000	1.000	-65,327.000000
6.716667	1.000	-70,170.000000
6.733333	1.000	-73,719.000000
6.750000	1.000	-75,974.000000
6.766667	1.000	-77,293.000000
6.783333	1.000	-78,110.000000
6.800000	1.000	-78,767.000000
6.816667	1.000	-79,304.000000
6.833333	1.000	-79,476.000000
6.850000	1.000	-78,700.000000
6.866667	1.000	-76,817.000000
6.883333	1.000	-73,711.000000
6.900000	1.000	-68,956.000000
6.916667	1.000	-62,164.000000
6.933333	1.000	-53,309.000000
6.950000	1.000	-42,897.000000
6.966667	1.000	-32,262.000000
6.983333	1.000	-23,030.000000
7.000000	1.000	-16,462.000000
7.016667	1.000	-13,524.000000
7.033333	1.000	-14,913.000000
7.050000	1.000	-20,019.000000
7.066667	1.000	-27,457.000000
7.083333	1.000	-36,010.000000
7.100000	1.000	-44,805.000000
7.116667	1.000	-53,294.000000
7.133333	1.000	-60,961.000000
7.150000	1.000	-67,423.000000
7.166667	1.000	-72,609.000000
7.183333	1.000	-76,488.000000
7.200000	1.000	-78,919.000000
7.216667	1.000	-79,885.000000
7.233333	1.000	-79,358.000000
7.250000	1.000	-77,523.000000
7.266667	1.000	-75,014.000000
7.283333	1.000	-72,091.000000
7.300000	1.000	-69,090.000000
7.316667	1.000	-66,644.000000
7.333333	1.000	-65,077.000000
7.350000	1.000	-64,577.000000
7.366667	1.000	-65,240.000000
7.383333	1.000	-66,941.000000
7.400000	1.000	-69,271.000000
7.416667	1.000	-71,480.000000
7.433333	1.000	-73,083.000000
7.450000	1.000	-74,197.000000
7.466667	1.000	-75,158.000000
7.483333	1.000	-76,701.000000
7.500000	1.000	-79,386.000000
7.516667	1.000	-83,418.000000
7.533333	1.000	-88,539.000000
7.550000	1.000	-93,805.000000
7.566667	1.000	-98,146.000000
7.583333	1.000	-101,070.000000
7.600000	1.000	-102,029.000000
7.616667	1.000	-101,027.000000
7.633333	1.000	-98,514.000000
7.650000	1.000	-94,765.000000
7.666667	1.000	-90,524.000000
7.683333	1.000	-86,703.000000
7.700000	1.000	-83,952.000000
7.716667	1.000	-82,938.000000
7.733333	1.000	-83,862.000000
7.750000	1.000	-86,325.000000
7.766667	1.000	-89,576.000000
7.783333	1.000	-92,668.000000
7.800000	1.000	-94,791.000000
7.816667	1.000	-95,740.000000
7.833333	1.000	-95,783.000000
7.850000	1.000	-95,314.000000
7.866667	1.000	-94,076.000000
7.883333	1.000	-91,921.000000
7.900000	1.000	-89,129.000000
7.916667	1.000	-86,463.000000
7.933333	1.000	-84,921.000000
7.950000	1.000	-85,339.000000
7.966667	1.000	-87,753.000000
7.983333	1.000	-91,455.000000
8.000000	1.000	-95,427.000000
8.016667	1.000	-98,857.000000
8.033333	1.000	-101,295.000000
8.050000	1.000	-102,454.000000
8.066667	1.000	-102,462.000000
8.083333	1.000	-101,792.000000
8.100000	1.000	-100,452.000000
8.116667	1.000	-98,562.000000
8.133333	1.000	-96,485.000000
8.150000	1.000	-94,667.000000
8.166667	1.000	-93,506.000000
8.183333	1.000	-93,101.000000
8.200000	1.000	-93,327.000000
8.216667	1.000	-93,750.000000
8.233333	1.000	-93,817.000000
8.250000	1.000	-93,609.000000
8.266667	1.000	-93,404.000000
8.283333	1.000	-93,523.000000
8.300000	1.000	-93,972.000000
8.316667	1.000	-94,427.000000
8.333333	1.000	-94,708.000000
8.350000	1.000	-94,853.000000
8.366667	1.000	-94,907.000000
8.383333	1.000	-94,939.000000
8.400000	1.000	-95,026.000000
8.416667	1.000	-95,187.000000
8.433333	1.000	-95,356.000000
8.450000	1.000	-95,419.000000
8.466667	1.000	-95,441.000000
8.483333	1.000	-95,269.000000
8.500000	1.000	-94,872.000000
8.516667	1.000	-94,379.000000
8.533333	1.000	-94,239.000000
8.550000	1.000	-95,024.000000
8.566667	1.000	-96,994.000000
8.583333	1.000	-99,778.000000
8.600000	1.000	-102,576.000000
8.616667	1.000	-104,357.000000
8.633333	1.000	-104,883.000000
8.650000	1.000	-104,585.000000
8.666667	1.000	-104,076.000000
8.683333	1.000	-103,864.000000
8.700000	1.000	-104,042.000000
8.716667	1.000	-103,820.000000
8.733333	1.000	-102,916.000000
8.750000	1.000	-101,598.000000
8.766667	1.000	-100,125.000000
8.783333	1.000	-98,655.000000
8.800000	1.000	-97,130.000000
8.816667	1.000	-95,465.000000
8.833333	1.000	-93,957.000000
8.850000	1.000	-92,635.000000
8.866667	1.000	-91,365.000000
8.883333	1.000	-89,498.000000
8.900000	1.000	-86,575.000000
8.916667	1.000	-82,856.000000
8.933333	1.000	-78,721.000000
8.950000	1.000	-75,169.000000
8.966667	1.000	-73,374.000000
8.983333	1.000	-73,782.000000
9.000000	1.000	-76,200.000000
9.016667	1.000	-79,881.000000
9.033333	1.000	-84,047.000000
9.050000	1.000	-88,191.000000
9.066667	1.000	-91,802.000000
9.083333	1.000	-94,806.000000
9.100000	1.000	-97,035.000000
9.116667	1.000	-97,990.000000
9.133333	1.000	-98,002.000000
9.150000	1.000	-97,758.000000
9.166667	1.000	-97,642.000000
9.183333	1.000	-97,924.000000
9.200000	1.000	-98,831.000000
9.216667	1.000	-100,374.000000
9.233333	1.000	-102,294.000000
9.250000	1.000	-104,101.000000
9.266667	1.000	-105,284.000000
9.283333	1.000	-105,539.000000
9.300000	1.000	-104,500.000000
9.316667	1.000	-102,179.000000
9.333333	1.000	-98,975.000000
9.350000	1.000	-95,146.000000
9.366667	1.000	-91,083.000000
9.383333	1.000	-87,399.000000
9.400000	1.000	-84,357.000000
9.416667	1.000	-81,848.000000
9.433333	1.000	-79,879.000000
9.450000	1.000	-78,594.000000
9.466667	1.000	-78,161.000000
9.483333	1.000	-78,459.000000
9.500000	1.000	-79,280.000000
9.516667	1.000	-80,542.000000
9.533333	1.000	-82,340.000000
9.550000	1.000	-84,854.000000
9.566667	1.000	-87,939.000000
9.583333	1.000	-91,246.000000
9.600000	1.000	-94,441.000000
9.616667	1.000	-97,268.000000
9.633333	1.000	-99,368.000000
9.650000	1.000	-100,501.000000
9.666667	1.000	-100,565.000000
9.683333	1.000	-99,751.000000
9.700000	1.000	-98,336.000000
9.716667	1.000	-96,535.000000
9.733333	1.000	-94,629.000000
9.750000	1.000	-92,955.000000
9.766667	1.000	-91,504.000000
9.783333	1.000	-90,499.000000
9.800000	1.000	-90,055.000000
9.816667	1.000	-90,128.000000
9.833333	1.000	-90,588.000000
9.850000	1.000	-91,149.000000
9.866667	1.000	-91,511.000000
9.883333	1.000	-91,574.000000
9.900000	1.000	-91,454.000000
9.916667	1.000	-91,341.000000
9.933333	1.000	-91,101.000000
9.950000	1.000	-90,731.000000
9.966667	1.000	-90,518.000000
9.983333	1.000	-90,930.000000
10.000000	1.000	-92,614.000000
10.016667	1.000	-95,721.000000
10.033333	1.000	-99,691.000000
10.050000	1.000	-103,684.000000
10.066667	1.000	-107,264.000000
10.083333	1.000	-110,257.000000
10.100000	1.000	-112,592.000000
10.116667	1.000	-114,085.000000
10.133333	1.000	-114,847.000000
10.150000	1.000	-114,982.000000
10.166667	1.000	-114,328.000000
10.183333	1.000	-112,895.000000
10.200000	1.000	-110,739.000000
10.216667	1.000	-107,850.000000
10.233333	1.000	-104,476.000000
10.250000	1.000	-101,387.000000
10.266667	1.000	-99,184.000000
10.283333	1.000	-97,833.000000
10.300000	1.000	-96,925.000000
10.316667	1.000	-95,847.000000
10.333333	1.000	-94,679.000000
10.350000	1.000	-93,820.000000
10.366667	1.000	-93,001.000000
10.383333	1.000	-91,762.000000
10.400000	1.000	-89,972.000000
10.416667	1.000	-87,976.000000
10.433333	1.000	-86,203.000000
10.450000	1.000	-85,295.000000
10.466667	1.000	-85,860.000000
10.483333	1.000	-87,951.000000
10.500000	1.000	-91,010.000000
10.516667	1.000	-94,705.000000
10.533333	1.000	-98,667.000000
10.550000	1.000	-102,260.000000
10.566667	1.000	-104,722.000000
10.583333	1.000	-105,851.000000
10.600000	1.000	-106,243.000000
10.616667	1.000	-106,535.000000
10.633333	1.000	-106,771.000000
10.650000	1.000	-106,781.000000
10.666667	1.000	-106,703.000000
10.683333	1.000	-106,880.000000
10.700000	1.000	-107,488.000000
10.716667	1.000	-107,965.000000
10.733333	1.000	-108,088.000000
10.750000	1.000	-108,298.000000
10.766667	1.000	-108,935.000000
10.783333	1.000	-109,827.000000
10.800000	1.000	-110,510.000000
10.816667	1.000	-110,464.000000
10.833333	1.000	-109,640.000000
10.850000	1.000	-108,287.000000
10.866667	1.000	-106,565.000000
10.883333	1.000	-104,598.000000
10.900000	1.000	-102,399.000000
10.916667	1.000	-100,049.000000
10.933333	1.000	-97,846.000000
10.950000	1.000	-96,174.000000
10.966667	1.000	-94,974.000000
10.983333	1.000	-94,064.000000
11.000000	1.000	-93,679.000000
11.016667	1.000	-94,295.000000
11.033333	1.000	-95,569.000000
11.050000	1.000	-96,789.000000
11.066667	1.000	-97,689.000000
11.083333	1.000	-98,416.000000
11.100000	1.000	-99,067.000000
11.116667	1.000	-99,664.000000
11.133333	1.000	-99,783.000000
11.150000	1.000	-98,956.000000
11.166667	1.000	-97,536.000000
11.183333	1.000	-96,169.000000
11.200000	1.000	-95,002.000000
11.216667	1.000	-94,100.000000
11.233333	1.000	-93,505.000000
11.250000	1.000	-93,023.000000
11.266667	1.000	-92,474.000000
11.283333	1.000	-91,837.000000
11.300000	1.000	-91,328.000000
11.316667	1.000	-90,999.000000
11.333333	1.000	-90,946.000000
11.350000	1.000	-91,124.000000
11.366667	1.000	-91,792.000000
11.383333	1.000	-93,011.000000
11.400000	1.000	-94,224.000000
11.416667	1.000	-95,029.000000
11.433333	1.000	-95,025.000000
11.450000	1.000	-93,990.000000
11.466667	1.000	-92,382.000000
11.483333	1.000	-91,024.000000
11.500000	1.000	-90,688.000000
11.516667	1.000	-92,047.000000
11.533333	1.000	-95,349.000000
11.550000	1.000	-99,697.000000
11.566667	1.000	-103,909.000000
11.583333	1.000	-106,897.000000
11.600000	1.000	-108,096.000000
11.616667	1.000	-107,748.000000
11.633333	1.000	-106,441.000000
11.650000	1.000	-104,465.000000
11.666667	1.000	-102,338.000000
11.683333	1.000	-100,483.000000
11.700000	1.000	-98,715.000000
11.716667	1.000	-97,080.000000
11.733333	1.000	-95,738.000000
11.750000	1.000	-94,829.000000
11.766667	1.000	-94,159.000000
11.783333	1.000	-93,961.000000
11.800000	1.000	-94,186.000000
11.816667	1.000	-94,804.000000
11.833333	1.000	-95,700.000000
11.850000	1.000	-96,567.000000
11.866667	1.000	-97,648.000000
11.883333	1.000	-99,106.000000
11.900000	1.000	-101,176.000000
11.916667	1.000	-104,123.000000
11.933333	1.000	-107,774.000000
11.950000	1.000	-111,236.000000
11.966667	1.000	-113,249.000000
11.983333	1.000	-113,474.000000
12.000000	1.000	-112,674.000000
12.016667	1.000	-111,754.000000
12.033333	1.000	-111,218.000000
12.050000	1.000	-110,876.000000
12.066667	1.000	-110,416.000000
12.083333	1.000	-109,825.000000
12.100000	1.000	-109,289.000000
12.116667	1.000	-109,110.000000
12.133333	1.000	-108,931.000000
12.150000	1.000	-108,537.000000
12.166667	1.000	-108,339.000000
12.183333	1.000	-108,947.000000
12.200000	1.000	-110,010.000000
12.216667	1.000	-110,791.000000
12.233333	1.000	-111,080.000000
12.250000	1.000	-110,841.000000
12.266667	1.000	-110,342.000000
12.283333	1.000	-109,973.000000
12.300000	1.000	-109,993.000000
12.316667	1.000	-109,907.000000
12.333333	1.000	-109,281.000000
12.350000	1.000	-107,907.000000
12.366667	1.000	-105,798.000000
12.383333	1.000	-103,375.000000
12.400000	1.000	-101,152.000000
12.416667	1.000	-99,099.000000
12.433333	1.000	-96,793.000000
12.450000	1.000	-94,168.000000
12.466667	1.000	-91,669.000000
12.483333	1.000	-89,756.000000
12.500000	1.000	-88,839.000000
12.516667	1.000	-88,605.000000
12.533333	1.000	-88,596.000000
12.550000	1.000	-88,993.000000
12.566667	1.000	-90,042.000000
12.583333	1.000	-91,766.000000
12.600000	1.000	-94,042.000000
12.616667	1.000	-96,602.000000
12.633333	1.000	-98,804.000000
12.650000	1.000	-99,815.000000
12.666667	1.000	-99,648.000000
12.683333	1.000	-98,430.000000
12.700000	1.000	-96,547.000000
12.716667	1.000	-94,423.000000
12.733333	1.000	-92,643.000000
12.750000	1.000	-91,402.000000
12.766667	1.000	-90,558.000000
12.783333	1.000	-89,658.000000
12.800000	1.000	-88,639.000000
12.816667	1.000	-87,617.000000
12.833333	1.000	-86,602.000000
12.850000	1.000	-85,357.000000
12.866667	1.000	-83,828.000000
12.883333	1.000	-82,489.000000
12.900000	1.000	-81,728.000000
12.916667	1.000	-81,759.000000
12.933333	1.000	-82,692.000000
12.950000	1.000	-84,831.000000
12.966667	1.000	-88,037.000000
12.983333	1.000	-91,915.000000
13.000000	1.000	-96,237.000000
13.016667	1.000	-100,319.000000
13.033333	1.000	-103,627.000000
13.050000	1.000	-105,885.000000
13.066667	1.000	-107,144.000000
13.083333	1.000	-108,065.000000
13.100000	1.000	-108,914.000000
13.116667	1.000	-109,309.000000
13.133333	1.000	-108,897.000000
13.150000	1.000	-107,871.000000
13.166667	1.000	-106,319.000000
13.183333	1.000	-104,533.000000
13.200000	1.000	-103,022.000000
13.216667	1.000	-101,834.000000
13.233333	1.000	-101,041.000000
13.250000	1.000	-100,499.000000
13.266667	1.000	-100,382.000000
13.283333	1.000	-101,134.000000
13.300000	1.000	-102,763.000000
13.316667	1.000	-104,939.000000
13.333333	1.000	-107,385.000000
13.350000	1.000	-109,713.000000
13.366667	1.000	-111,238.000000
13.383333	1.000	-111,449.000000
13.400000	1.000	-110,526.000000
13.416667	1.000	-108,428.000000
13.433333	1.000	-104,986.000000
13.450000	1.000	-100,344.000000
13.466667	1.000	-95,173.000000
13.483333	1.000	-90,242.000000
13.500000	1.000	-86,042.000000
13.516667	1.000	-83,018.000000
13.533333	1.000	-81,597.000000
13.550000	1.000	-81,225.000000
13.566667	1.000	-81,545.000000
13.583333	1.000	-82,734.000000
13.600000	1.000	-84,708.000000
13.616667	1.000	-87,426.000000
13.633333	1.000	-90,845.000000
13.650000	1.000	-94,537.000000
13.666667	1.000	-97,833.000000
13.683333	1.000	-99,937.000000
13.700000	1.000	-100,504.000000
13.716667	1.000	-99,852.000000
13.733333	1.000	-98,952.000000
13.750000	1.000	-98,559.000000
13.766667	1.000	-99,203.000000
13.783333	1.000	-100,442.000000
13.800000	1.000	-101,301.000000
13.816667	1.000	-100,985.000000
13.833333	1.000	-98,811.000000
13.850000	1.000	-94,493.000000
13.866667	1.000	-88,364.000000
13.883333	1.000	-81,141.000000
13.900000	1.000	-73,655.000000
13.916667	1.000	-66,712.000000
13.933333	1.000	-60,794.000000
13.950000	1.000	-55,857.000000
13.966667	1.000	-51,931.000000
13.983333	1.000	-49,211.000000
14.000000	1.000	-48,107.000000
14.016667	1.000	-49,108.000000
14.033333	1.000	-52,350.000000
14.050000	1.000	-57,649.000000
14.066667	1.000	-64,358.000000
14.083333	1.000	-71,309.000000
14.100000	1.000	-78,266.000000
14.116667	1.000	-84,927.000000
14.133333	1.000	-90,817.000000
14.150000	1.000	-95,760.000000
14.166667	1.000	-99,654.000000
14.183333	1.000	-102,144.000000
14.200000	1.000	-103,232.000000
14.216667	1.000	-103,288.000000
14.233333	1.000	-102,542.000000
14.250000	1.000	-101,355.000000
14.266667	1.000	-100,294.000000
14.283333	1.000	-99,572.000000
14.300000	1.000	-99,040.000000
14.316667	1.000	-98,330.000000
14.333333	1.000	-97,554.000000
14.350000	1.000	-96,891.000000
14.366667	1.000	-96,340.000000
14.383333	1.000	-95,730.000000
14.400000	1.000	-95,045.000000
14.416667	1.000	-94,750.000000
14.433333	1.000	-95,057.000000
14.450000	1.000	-95,952.000000
14.466667	1.000	-97,076.000000
14.483333	1.000	-97,741.000000
14.500000	1.000	-97,662.000000
14.516667	1.000	-96,834.000000
14.533333	1.000	-95,400.000000
14.550000	1.000	-93,631.000000
14.566667	1.000	-91,834.000000
14.583333	1.000	-90,318.000000
14.600000	1.000	-89,463.000000
14.616667	1.000	-89,310.000000
14.633333	1.000	-90,005.000000
14.650000	1.000	-91,848.000000
14.666667	1.000	-94,782.000000
14.683333	1.000	-98,159.000000
14.700000	1.000	-101,121.000000
14.716667	1.000	-103,103.000000
14.733333	1.000	-104,166.000000
14.750000	1.000	-104,658.000000
14.766667	1.000	-104,879.000000
14.783333	1.000	-105,015.000000
14.800000	1.000	-105,046.000000
14.816667	1.000	-104,639.000000
14.833333	1.000	-103,498.000000
14.850000	1.000	-101,428.000000
14.866667	1.000	-98,447.000000
14.883333	1.000	-95,218.000000
14.900000	1.000	-92,490.000000
14.916667	1.000	-90,614.000000
14.933333	1.000	-89,401.000000
14.950000	1.000	-88,689.000000
14.966667	1.000	-88,352.000000
14.983333	1.000	-88,534.000000
15.000000	1.000	-89,434.000000
15.016667	1.000	-91,128.000000
15.033333	1.000	-93,459.000000
15.050000	1.000	-96,019.000000
15.066667	1.000	-98,590.000000
15.083333	1.000	-101,082.000000
15.100000	1.000	-103,418.000000
15.116667	1.000	-105,470.000000
15.133333	1.000	-107,103.000000
15.150000	1.000	-108,071.000000
15.166667	1.000	-107,889.000000
15.183333	1.000	-106,498.000000
15.200000	1.000	-104,235.000000
15.216667	1.000	-101,660.000000
15.233333	1.000	-99,556.000000
15.250000	1.000	-98,615.000000
15.266667	1.000	-98,761.000000
15.283333	1.000	-99,730.000000
15.300000	1.000	-101,267.000000
15.316667	1.000	-102,669.000000
15.333333	1.000	-102,814.000000
15.350000	1.000	-100,400.000000
15.366667	1.000	-94,121.000000
15.383333	1.000	-83,685.000000
15.400000	1.000	-69,489.000000
15.416667	1.000	-52,210.000000
15.433333	1.000	-33,279.000000
15.450000	1.000	-14,355.000000
15.466667	1.000	3,135.000000
15.483333	1.000	17,675.000000
15.500000	1.000	27,869.000000
15.516667	1.000	33,298.000000
15.533333	1.000	33,859.000000
15.550000	1.000	29,594.000000
15.566667	1.000	21,021.000000
15.583333	1.000	9,145.000000
15.600000	1.000	-4,408.000000
15.616667	1.000	-17,923.000000
15.633333	1.000	-30,257.000000
15.650000	1.000	-40,761.000000
15.666667	1.000	-48,822.000000
15.683333	1.000	-53,804.000000
15.700000	1.000	-54,715.000000
15.716667	1.000	-49,372.000000
15.733333	1.000	-34,586.000000
15.750000	1.000	-6,054.000000
15.766667	1.000	41,259.000000
15.783333	1.000	112,025.000000
15.800000	1.000	209,603.000000
15.816667	1.000	334,524.000000
15.833333	1.000	483,094.000000
15.850000	1.000	646,389.000000
15.866667	1.000	811,730.000000
15.883333	1.000	963,934.000000
15.900000	1.000	1,087,882.000000
15.916667	1.000	1,171,460.000000
15.933333	1.000	1,206,976.000000
15.950000	1.000	1,192,561.000000
15.966667	1.000	1,132,015.000000
15.983333	1.000	1,033,624.000000
16.000000	1.000	908,183.000000
16.016667	1.000	767,709.000000
16.033333	1.000	623,482.000000
16.050000	1.000	484,698.000000
16.066667	1.000	358,429.000000
16.083333	1.000	248,876.000000
16.100000	1.000	157,633.000000
16.116667	1.000	84,843.000000
16.133333	1.000	29,527.000000
16.150000	1.000	-10,435.000000
16.166667	1.000	-37,800.000000
16.183333	1.000	-55,278.000000
16.200000	1.000	-65,504.000000
16.216667	1.000	-71,009.000000
16.233333	1.000	-74,318.000000
16.250000	1.000	-77,202.000000
16.266667	1.000	-80,267.000000
16.283333	1.000	-83,372.000000
16.300000	1.000	-85,846.000000
16.316667	1.000	-87,511.000000
16.333333	1.000	-88,564.000000
16.350000	1.000	-89,565.000000
16.366667	1.000	-90,921.000000
16.383333	1.000	-92,603.000000
16.400000	1.000	-94,464.000000
16.416667	1.000	-96,146.000000
16.433333	1.000	-97,617.000000
16.450000	1.000	-98,739.000000
16.466667	1.000	-98,986.000000
16.483333	1.000	-98,441.000000
16.500000	1.000	-97,467.000000
16.516667	1.000	-96,383.000000
16.533333	1.000	-95,097.000000
16.550000	1.000	-93,435.000000
16.566667	1.000	-91,370.000000
16.583333	1.000	-88,977.000000
16.600000	1.000	-86,309.000000
16.616667	1.000	-83,138.000000
16.633333	1.000	-79,440.000000
16.650000	1.000	-75,708.000000
16.666667	1.000	-72,535.000000
16.683333	1.000	-70,228.000000
16.700000	1.000	-68,966.000000
16.716667	1.000	-68,803.000000
16.733333	1.000	-69,104.000000
16.750000	1.000	-68,922.000000
16.766667	1.000	-67,486.000000
16.783333	1.000	-63,705.000000
16.800000	1.000	-55,725.000000
16.816667	1.000	-41,408.000000
16.833333	1.000	-18,033.000000
16.850000	1.000	16,772.000000
16.866667	1.000	64,969.000000
16.883333	1.000	127,332.000000
16.900000	1.000	201,400.000000
16.916667	1.000	281,904.000000
16.933333	1.000	361,408.000000
16.950000	1.000	431,814.000000
16.966667	1.000	486,427.000000
16.983333	1.000	520,432.000000
17.000000	1.000	531,759.000000
17.016667	1.000	520,653.000000
17.033333	1.000	489,586.000000
17.050000	1.000	442,182.000000
17.066667	1.000	383,062.000000
17.083333	1.000	317,065.000000
17.100000	1.000	248,763.000000
17.116667	1.000	182,356.000000
17.133333	1.000	121,533.000000
17.150000	1.000	68,952.000000
17.166667	1.000	25,970.000000
17.183333	1.000	-6,796.000000
17.200000	1.000	-29,327.000000
17.216667	1.000	-42,173.000000
17.233333	1.000	-45,795.000000
17.250000	1.000	-40,584.000000
17.266667	1.000	-27,106.000000
17.283333	1.000	-6,435.000000
17.300000	1.000	19,953.000000
17.316667	1.000	50,285.000000
17.333333	1.000	82,141.000000
17.350000	1.000	112,569.000000
17.366667	1.000	138,690.000000
17.383333	1.000	157,895.000000
17.400000	1.000	168,514.000000
17.416667	1.000	170,240.000000
17.433333	1.000	164,077.000000
17.450000	1.000	151,703.000000
17.466667	1.000	135,007.000000
17.483333	1.000	116,199.000000
17.500000	1.000	97,450.000000
17.516667	1.000	80,061.000000
17.533333	1.000	64,279.000000
17.550000	1.000	49,942.000000
17.566667	1.000	36,271.000000
17.583333	1.000	22,514.000000
17.600000	1.000	8,799.000000
17.616667	1.000	-4,635.000000
17.633333	1.000	-17,656.000000
17.650000	1.000	-29,828.000000
17.666667	1.000	-40,854.000000
17.683333	1.000	-50,271.000000
17.700000	1.000	-57,957.000000
17.716667	1.000	-64,274.000000
17.733333	1.000	-69,759.000000
17.750000	1.000	-74,546.000000
17.766667	1.000	-78,444.000000
17.783333	1.000	-81,460.000000
17.800000	1.000	-83,762.000000
17.816667	1.000	-85,573.000000
17.833333	1.000	-87,420.000000
17.850000	1.000	-89,536.000000
17.866667	1.000	-91,370.000000
17.883333	1.000	-92,042.000000
17.900000	1.000	-91,211.000000
17.916667	1.000	-88,879.000000
17.933333	1.000	-85,275.000000
17.950000	1.000	-80,785.000000
17.966667	1.000	-75,555.000000
17.983333	1.000	-69,369.000000
18.000000	1.000	-62,440.000000
18.016667	1.000	-55,563.000000
18.033333	1.000	-49,750.000000
18.050000	1.000	-45,604.000000
18.066667	1.000	-43,118.000000
18.083333	1.000	-42,412.000000
18.100000	1.000	-43,487.000000
18.116667	1.000	-45,964.000000
18.133333	1.000	-49,683.000000
18.150000	1.000	-54,504.000000
18.166667	1.000	-60,192.000000
18.183333	1.000	-66,292.000000
18.200000	1.000	-72,249.000000
18.216667	1.000	-77,763.000000
18.233333	1.000	-82,399.000000
18.250000	1.000	-85,658.000000
18.266667	1.000	-87,571.000000
18.283333	1.000	-88,172.000000
18.300000	1.000	-87,535.000000
18.316667	1.000	-86,103.000000
18.333333	1.000	-84,151.000000
18.350000	1.000	-82,289.000000
18.366667	1.000	-81,033.000000
18.383333	1.000	-80,050.000000
18.400000	1.000	-79,012.000000
18.416667	1.000	-77,785.000000
18.433333	1.000	-77,039.000000
18.450000	1.000	-77,366.000000
18.466667	1.000	-78,675.000000
18.483333	1.000	-80,810.000000
18.500000	1.000	-83,561.000000
18.516667	1.000	-86,105.000000
18.533333	1.000	-87,672.000000
18.550000	1.000	-88,088.000000
18.566667	1.000	-87,065.000000
18.583333	1.000	-84,186.000000
18.600000	1.000	-79,177.000000
18.616667	1.000	-71,926.000000
18.633333	1.000	-62,696.000000
18.650000	1.000	-51,629.000000
18.666667	1.000	-39,249.000000
18.683333	1.000	-26,582.000000
18.700000	1.000	-14,736.000000
18.716667	1.000	-5,208.000000
18.733333	1.000	1,046.000000
18.750000	1.000	4,255.000000
18.766667	1.000	4,871.000000
18.783333	1.000	2,950.000000
18.800000	1.000	-1,039.000000
18.816667	1.000	-6,639.000000
18.833333	1.000	-13,771.000000
18.850000	1.000	-21,775.000000
18.866667	1.000	-30,274.000000
18.883333	1.000	-39,095.000000
18.900000	1.000	-47,977.000000
18.916667	1.000	-56,408.000000
18.933333	1.000	-63,365.000000
18.950000	1.000	-68,132.000000
18.966667	1.000	-70,008.000000
18.983333	1.000	-68,948.000000
19.000000	1.000	-65,712.000000
19.016667	1.000	-61,077.000000
19.033333	1.000	-55,341.000000
19.050000	1.000	-48,329.000000
19.066667	1.000	-40,121.000000
19.083333	1.000	-31,228.000000
19.100000	1.000	-22,230.000000
19.116667	1.000	-13,460.000000
19.133333	1.000	-5,265.000000
19.150000	1.000	2,704.000000
19.166667	1.000	12,043.000000
19.183333	1.000	25,341.000000
19.200000	1.000	46,354.000000
19.216667	1.000	80,247.000000
19.233333	1.000	132,673.000000
19.250000	1.000	208,850.000000
19.266667	1.000	312,621.000000
19.283333	1.000	444,516.000000
19.300000	1.000	600,486.000000
19.316667	1.000	771,006.000000
19.333333	1.000	942,341.000000
19.350000	1.000	1,099,388.000000
19.366667	1.000	1,227,252.000000
19.383333	1.000	1,312,851.000000
19.400000	1.000	1,347,693.000000
19.416667	1.000	1,329,201.000000
19.433333	1.000	1,261,365.000000
19.450000	1.000	1,153,190.000000
19.466667	1.000	1,016,906.000000
19.483333	1.000	865,421.000000
19.500000	1.000	710,321.000000
19.516667	1.000	561,273.000000
19.533333	1.000	425,124.000000
19.550000	1.000	306,239.000000
19.566667	1.000	207,077.000000
19.583333	1.000	128,087.000000
19.600000	1.000	68,116.000000
19.616667	1.000	24,722.000000
19.633333	1.000	-5,410.000000
19.650000	1.000	-25,371.000000
19.666667	1.000	-37,744.000000
19.683333	1.000	-44,161.000000
19.700000	1.000	-46,256.000000
19.716667	1.000	-45,248.000000
19.733333	1.000	-41,318.000000
19.750000	1.000	-34,066.000000
19.766667	1.000	-22,887.000000
19.783333	1.000	-6,041.000000
19.800000	1.000	19,205.000000
19.816667	1.000	55,079.000000
19.833333	1.000	102,137.000000
19.850000	1.000	159,015.000000
19.866667	1.000	222,551.000000
19.883333	1.000	288,238.000000
19.900000	1.000	350,200.000000
19.916667	1.000	402,164.000000
19.933333	1.000	439,036.000000
19.950000	1.000	457,643.000000
19.966667	1.000	456,485.000000
19.983333	1.000	435,930.000000
20.000000	1.000	398,910.000000
20.016667	1.000	349,500.000000
20.033333	1.000	292,483.000000
20.050000	1.000	232,930.000000
20.066667	1.000	174,928.000000
20.083333	1.000	121,039.000000
20.100000	1.000	73,102.000000
20.116667	1.000	32,793.000000
20.133333	1.000	979.000000
20.150000	1.000	-22,164.000000
20.166667	1.000	-36,745.000000
20.183333	1.000	-43,277.000000
20.200000	1.000	-42,506.000000
20.216667	1.000	-34,893.000000
20.233333	1.000	-20,088.000000
20.250000	1.000	2,880.000000
20.266667	1.000	34,941.000000
20.283333	1.000	75,925.000000
20.300000	1.000	124,159.000000
20.316667	1.000	176,907.000000
20.333333	1.000	230,481.000000
20.350000	1.000	280,762.000000
20.366667	1.000	323,282.000000
20.383333	1.000	353,999.000000
20.400000	1.000	370,125.000000
20.416667	1.000	371,005.000000
20.433333	1.000	357,798.000000
20.450000	1.000	332,605.000000
20.466667	1.000	297,816.000000
20.483333	1.000	256,304.000000
20.500000	1.000	211,316.000000
20.516667	1.000	165,866.000000
20.533333	1.000	122,404.000000
20.550000	1.000	82,654.000000
20.566667	1.000	47,750.000000
20.583333	1.000	18,235.000000
20.600000	1.000	-5,901.000000
20.616667	1.000	-24,932.000000
20.633333	1.000	-39,081.000000
20.650000	1.000	-47,629.000000
20.666667	1.000	-49,533.000000
20.683333	1.000	-43,162.000000
20.700000	1.000	-26,547.000000
20.716667	1.000	1,676.000000
20.733333	1.000	43,258.000000
20.750000	1.000	100,480.000000
20.766667	1.000	174,903.000000
20.783333	1.000	265,628.000000
20.800000	1.000	368,684.000000
20.816667	1.000	477,122.000000
20.833333	1.000	582,317.000000
20.850000	1.000	675,247.000000
20.866667	1.000	748,050.000000
20.883333	1.000	794,393.000000
20.900000	1.000	810,286.000000
20.916667	1.000	795,226.000000
20.933333	1.000	751,595.000000
20.950000	1.000	684,105.000000
20.966667	1.000	599,571.000000
20.983333	1.000	505,504.000000
21.000000	1.000	409,313.000000
21.016667	1.000	317,125.000000
21.033333	1.000	233,408.000000
21.050000	1.000	160,994.000000
21.066667	1.000	101,398.000000
21.083333	1.000	54,805.000000
21.100000	1.000	20,027.000000
21.116667	1.000	-4,769.000000
21.133333	1.000	-21,323.000000
21.150000	1.000	-30,712.000000
21.166667	1.000	-33,756.000000
21.183333	1.000	-31,416.000000
21.200000	1.000	-24,497.000000
21.216667	1.000	-13,906.000000
21.233333	1.000	-763.000000
21.250000	1.000	14,146.000000
21.266667	1.000	30,240.000000
21.283333	1.000	46,772.000000
21.300000	1.000	62,994.000000
21.316667	1.000	78,019.000000
21.333333	1.000	91,147.000000
21.350000	1.000	102,689.000000
21.366667	1.000	114,039.000000
21.383333	1.000	127,201.000000
21.400000	1.000	144,125.000000
21.416667	1.000	165,857.000000
21.433333	1.000	192,350.000000
21.450000	1.000	222,134.000000
21.466667	1.000	252,118.000000
21.483333	1.000	278,756.000000
21.500000	1.000	298,820.000000
21.516667	1.000	309,669.000000
21.533333	1.000	309,454.000000
21.550000	1.000	297,834.000000
21.566667	1.000	275,758.000000
21.583333	1.000	245,145.000000
21.600000	1.000	208,453.000000
21.616667	1.000	168,293.000000
21.633333	1.000	127,105.000000
21.650000	1.000	87,446.000000
21.666667	1.000	51,551.000000
21.683333	1.000	20,642.000000
21.700000	1.000	-4,791.000000
21.716667	1.000	-24,629.000000
21.733333	1.000	-39,755.000000
21.750000	1.000	-50,806.000000
21.766667	1.000	-58,201.000000
21.783333	1.000	-62,604.000000
21.800000	1.000	-65,035.000000
21.816667	1.000	-66,361.000000
21.833333	1.000	-66,844.000000
21.850000	1.000	-66,523.000000
21.866667	1.000	-65,575.000000
21.883333	1.000	-64,310.000000
21.900000	1.000	-63,237.000000
21.916667	1.000	-62,826.000000
21.933333	1.000	-63,184.000000
21.950000	1.000	-64,397.000000
21.966667	1.000	-66,086.000000
21.983333	1.000	-67,758.000000
22.000000	1.000	-68,923.000000
22.016667	1.000	-69,319.000000
22.033333	1.000	-68,950.000000
22.050000	1.000	-67,713.000000
22.066667	1.000	-65,477.000000
22.083333	1.000	-61,991.000000
22.100000	1.000	-56,964.000000
22.116667	1.000	-50,339.000000
22.133333	1.000	-42,203.000000
22.150000	1.000	-33,054.000000
22.166667	1.000	-23,445.000000
22.183333	1.000	-14,202.000000
22.200000	1.000	-6,723.000000
22.216667	1.000	-2,251.000000
22.233333	1.000	-1,552.000000
22.250000	1.000	-4,571.000000
22.266667	1.000	-10,642.000000
22.283333	1.000	-18,649.000000
22.300000	1.000	-27,634.000000
22.316667	1.000	-37,199.000000
22.333333	1.000	-46,828.000000
22.350000	1.000	-55,921.000000
22.366667	1.000	-64,107.000000
22.383333	1.000	-70,855.000000
22.400000	1.000	-75,758.000000
22.416667	1.000	-78,656.000000
22.433333	1.000	-80,092.000000
22.450000	1.000	-80,799.000000
22.466667	1.000	-81,336.000000
22.483333	1.000	-81,611.000000
22.500000	1.000	-81,170.000000
22.516667	1.000	-80,027.000000
22.533333	1.000	-78,063.000000
22.550000	1.000	-75,245.000000
22.566667	1.000	-71,512.000000
22.583333	1.000	-66,974.000000
22.600000	1.000	-61,763.000000
22.616667	1.000	-56,437.000000
22.633333	1.000	-51,630.000000
22.650000	1.000	-48,002.000000
22.666667	1.000	-45,225.000000
22.683333	1.000	-42,695.000000
22.700000	1.000	-40,067.000000
22.716667	1.000	-37,300.000000
22.733333	1.000	-34,319.000000
22.750000	1.000	-31,539.000000
22.766667	1.000	-29,584.000000
22.783333	1.000	-28,506.000000
22.800000	1.000	-28,105.000000
22.816667	1.000	-28,389.000000
22.833333	1.000	-29,225.000000
22.850000	1.000	-30,179.000000
22.866667	1.000	-30,812.000000
22.883333	1.000	-30,745.000000
22.900000	1.000	-29,823.000000
22.916667	1.000	-28,173.000000
22.933333	1.000	-25,901.000000
22.950000	1.000	-22,483.000000
22.966667	1.000	-16,694.000000
22.983333	1.000	-6,378.000000
23.000000	1.000	10,896.000000
23.016667	1.000	37,746.000000
23.033333	1.000	77,575.000000
23.050000	1.000	134,487.000000
23.066667	1.000	213,334.000000
23.083333	1.000	317,483.000000
23.100000	1.000	447,682.000000
23.116667	1.000	600,532.000000
23.133333	1.000	768,235.000000
23.150000	1.000	938,734.000000
23.166667	1.000	1,097,609.000000
23.183333	1.000	1,230,853.000000
23.200000	1.000	1,326,309.000000
23.216667	1.000	1,375,160.000000
23.233333	1.000	1,374,025.000000
23.250000	1.000	1,325,366.000000
23.266667	1.000	1,236,340.000000
23.283333	1.000	1,116,807.000000
23.300000	1.000	977,801.000000
23.316667	1.000	830,100.000000
23.333333	1.000	683,464.000000
23.350000	1.000	545,968.000000
23.366667	1.000	422,899.000000
23.383333	1.000	317,306.000000
23.400000	1.000	230,278.000000
23.416667	1.000	161,258.000000
23.433333	1.000	108,793.000000
23.450000	1.000	70,248.000000
23.466667	1.000	42,518.000000
23.483333	1.000	22,582.000000
23.500000	1.000	8,383.000000
23.516667	1.000	-1,290.000000
23.533333	1.000	-7,348.000000
23.550000	1.000	-9,986.000000
23.566667	1.000	-9,135.000000
23.583333	1.000	-4,740.000000
23.600000	1.000	3,951.000000
23.616667	1.000	17,809.000000
23.633333	1.000	37,421.000000
23.650000	1.000	62,686.000000
23.666667	1.000	92,592.000000
23.683333	1.000	125,093.000000
23.700000	1.000	157,258.000000
23.716667	1.000	185,967.000000
23.733333	1.000	208,536.000000
23.750000	1.000	222,866.000000
23.766667	1.000	227,441.000000
23.783333	1.000	222,089.000000
23.800000	1.000	207,774.000000
23.816667	1.000	186,295.000000
23.833333	1.000	160,005.000000
23.850000	1.000	131,698.000000
23.866667	1.000	103,776.000000
23.883333	1.000	77,781.000000
23.900000	1.000	54,718.000000
23.916667	1.000	34,863.000000
23.933333	1.000	18,498.000000
23.950000	1.000	6,029.000000
23.966667	1.000	-3,226.000000
23.983333	1.000	-10,026.000000
24.000000	1.000	-14,886.000000
24.016667	1.000	-18,353.000000
24.033333	1.000	-20,560.000000
24.050000	1.000	-21,395.000000
24.066667	1.000	-21,446.000000
24.083333	1.000	-21,548.000000
24.100000	1.000	-22,478.000000
24.116667	1.000	-24,253.000000
24.133333	1.000	-26,380.000000
24.150000	1.000	-28,546.000000
24.166667	1.000	-30,711.000000
24.183333	1.000	-32,478.000000
24.200000	1.000	-33,546.000000
24.216667	1.000	-33,481.000000
24.233333	1.000	-31,634.000000
24.250000	1.000	-26,411.000000
24.266667	1.000	-16,019.000000
24.283333	1.000	1,140.000000
24.300000	1.000	26,077.000000
24.316667	1.000	58,785.000000
24.333333	1.000	98,785.000000
24.350000	1.000	145,300.000000
24.366667	1.000	197,183.000000
24.383333	1.000	251,912.000000
24.400000	1.000	305,722.000000
24.416667	1.000	354,209.000000
24.433333	1.000	393,670.000000
24.450000	1.000	422,180.000000
24.466667	1.000	439,661.000000
24.483333	1.000	447,559.000000
24.500000	1.000	448,565.000000
24.516667	1.000	445,862.000000
24.533333	1.000	441,952.000000
24.550000	1.000	438,623.000000
24.566667	1.000	436,656.000000
24.583333	1.000	435,340.000000
24.600000	1.000	433,353.000000
24.616667	1.000	429,036.000000
24.633333	1.000	420,995.000000
24.650000	1.000	408,343.000000
24.666667	1.000	390,419.000000
24.683333	1.000	367,951.000000
24.700000	1.000	342,869.000000
24.716667	1.000	317,761.000000
24.733333	1.000	295,209.000000
24.750000	1.000	276,814.000000
24.766667	1.000	263,053.000000
24.783333	1.000	253,869.000000
24.800000	1.000	248,233.000000
24.816667	1.000	244,173.000000
24.833333	1.000	239,465.000000
24.850000	1.000	232,216.000000
24.866667	1.000	221,258.000000
24.883333	1.000	206,312.000000
24.900000	1.000	187,391.000000
24.916667	1.000	164,807.000000
24.933333	1.000	139,224.000000
24.950000	1.000	111,903.000000
24.966667	1.000	84,535.000000
24.983333	1.000	58,590.000000
25.000000	1.000	35,317.000000
25.016667	1.000	15,241.000000
25.033333	1.000	-1,560.000000
25.050000	1.000	-15,514.000000
25.066667	1.000	-26,580.000000
25.083333	1.000	-34,394.000000
25.100000	1.000	-39,118.000000
25.116667	1.000	-41,240.000000
25.133333	1.000	-41,386.000000
25.150000	1.000	-40,277.000000
25.166667	1.000	-38,632.000000
25.183333	1.000	-37,220.000000
25.200000	1.000	-36,523.000000
25.216667	1.000	-35,942.000000
25.233333	1.000	-35,237.000000
25.250000	1.000	-34,508.000000
25.266667	1.000	-34,244.000000
25.283333	1.000	-34,929.000000
25.300000	1.000	-36,329.000000
25.316667	1.000	-37,428.000000
25.333333	1.000	-37,186.000000
25.350000	1.000	-35,421.000000
25.366667	1.000	-32,399.000000
25.383333	1.000	-28,669.000000
25.400000	1.000	-24,970.000000
25.416667	1.000	-21,643.000000
25.433333	1.000	-19,111.000000
25.450000	1.000	-17,837.000000
25.466667	1.000	-18,198.000000
25.483333	1.000	-20,014.000000
25.500000	1.000	-23,076.000000
25.516667	1.000	-27,347.000000
25.533333	1.000	-32,663.000000
25.550000	1.000	-38,517.000000
25.566667	1.000	-44,283.000000
25.583333	1.000	-49,504.000000
25.600000	1.000	-54,001.000000
25.616667	1.000	-58,051.000000
25.633333	1.000	-61,616.000000
25.650000	1.000	-64,137.000000
25.666667	1.000	-65,017.000000
25.683333	1.000	-64,403.000000
25.700000	1.000	-62,615.000000
25.716667	1.000	-59,908.000000
25.733333	1.000	-56,875.000000
25.750000	1.000	-54,101.000000
25.766667	1.000	-51,889.000000
25.783333	1.000	-49,815.000000
25.800000	1.000	-46,975.000000
25.816667	1.000	-42,373.000000
25.833333	1.000	-34,136.000000
25.850000	1.000	-20,337.000000
25.866667	1.000	1,966.000000
25.883333	1.000	35,898.000000
25.900000	1.000	85,011.000000
25.916667	1.000	153,449.000000
25.933333	1.000	246,293.000000
25.950000	1.000	370,222.000000
25.966667	1.000	532,627.000000
25.983333	1.000	741,955.000000
26.000000	1.000	1,007,543.000000
26.016667	1.000	1,341,600.000000
26.033333	1.000	1,758,510.000000
26.050000	1.000	2,271,575.000000
26.066667	1.000	2,888,656.000000
26.083333	1.000	3,607,326.000000
26.100000	1.000	4,410,922.000000
26.116667	1.000	5,266,433.000000
26.133333	1.000	6,124,139.000000
26.150000	1.000	6,921,792.000000
26.166667	1.000	7,592,326.000000
26.183333	1.000	8,074,158.000000
26.200000	1.000	8,321,044.000000
26.216667	1.000	8,309,464.000000
26.233333	1.000	8,041,778.000000
26.250000	1.000	7,545,670.000000
26.266667	1.000	6,868,606.000000
26.283333	1.000	6,068,889.000000
26.300000	1.000	5,207,054.000000
26.316667	1.000	4,340,166.000000
26.333333	1.000	3,515,964.000000
26.350000	1.000	2,769,348.000000
26.366667	1.000	2,121,405.000000
26.383333	1.000	1,580,409.000000
26.400000	1.000	1,145,224.000000
26.416667	1.000	808,103.000000
26.433333	1.000	556,785.000000
26.450000	1.000	376,378.000000
26.466667	1.000	251,984.000000
26.483333	1.000	170,314.000000
26.500000	1.000	119,573.000000
26.516667	1.000	90,026.000000
26.533333	1.000	74,132.000000
26.550000	1.000	66,573.000000
26.566667	1.000	63,757.000000
26.583333	1.000	63,698.000000
26.600000	1.000	64,844.000000
26.616667	1.000	65,805.000000
26.633333	1.000	65,848.000000
26.650000	1.000	65,018.000000
26.666667	1.000	63,754.000000
26.683333	1.000	62,183.000000
26.700000	1.000	60,026.000000
26.716667	1.000	56,722.000000
26.733333	1.000	51,777.000000
26.750000	1.000	45,457.000000
26.766667	1.000	38,157.000000
26.783333	1.000	30,279.000000
26.800000	1.000	21,827.000000
26.816667	1.000	12,396.000000
26.833333	1.000	2,235.000000
26.850000	1.000	-7,095.000000
26.866667	1.000	-14,421.000000
26.883333	1.000	-18,555.000000
26.900000	1.000	-18,178.000000
26.916667	1.000	-12,091.000000
26.933333	1.000	683.000000
26.950000	1.000	20,717.000000
26.966667	1.000	48,567.000000
26.983333	1.000	84,576.000000
27.000000	1.000	128,246.000000
27.016667	1.000	178,077.000000
27.033333	1.000	231,143.000000
27.050000	1.000	283,465.000000
27.066667	1.000	331,448.000000
27.083333	1.000	371,141.000000
27.100000	1.000	399,486.000000
27.116667	1.000	414,803.000000
27.133333	1.000	416,777.000000
27.150000	1.000	406,160.000000
27.166667	1.000	384,051.000000
27.183333	1.000	352,311.000000
27.200000	1.000	313,661.000000
27.216667	1.000	271,315.000000
27.233333	1.000	228,627.000000
27.250000	1.000	188,933.000000
27.266667	1.000	154,864.000000
27.283333	1.000	128,589.000000
27.300000	1.000	111,512.000000
27.316667	1.000	103,795.000000
27.333333	1.000	104,968.000000
27.350000	1.000	114,177.000000
27.366667	1.000	130,657.000000
27.383333	1.000	153,649.000000
27.400000	1.000	182,117.000000
27.416667	1.000	214,787.000000
27.433333	1.000	250,282.000000
27.450000	1.000	287,807.000000
27.466667	1.000	328,326.000000
27.483333	1.000	375,493.000000
27.500000	1.000	435,197.000000
27.516667	1.000	514,903.000000
27.533333	1.000	623,514.000000
27.550000	1.000	768,584.000000
27.566667	1.000	953,595.000000
27.583333	1.000	1,177,421.000000
27.600000	1.000	1,432,607.000000
27.616667	1.000	1,704,418.000000
27.633333	1.000	1,972,256.000000
27.650000	1.000	2,213,354.000000
27.666667	1.000	2,406,419.000000
27.683333	1.000	2,533,378.000000
27.700000	1.000	2,582,610.000000
27.716667	1.000	2,550,844.000000
27.733333	1.000	2,443,485.000000
27.750000	1.000	2,273,232.000000
27.766667	1.000	2,057,896.000000
27.783333	1.000	1,817,616.000000
27.800000	1.000	1,571,777.000000
27.816667	1.000	1,337,046.000000
27.833333	1.000	1,126,389.000000
27.850000	1.000	947,239.000000
27.866667	1.000	802,082.000000
27.883333	1.000	689,202.000000
27.900000	1.000	603,908.000000
27.916667	1.000	540,460.000000
27.933333	1.000	493,326.000000
27.950000	1.000	456,910.000000
27.966667	1.000	426,137.000000
27.983333	1.000	397,476.000000
28.000000	1.000	368,949.000000
28.016667	1.000	339,738.000000
28.033333	1.000	309,857.000000
28.050000	1.000	279,389.000000
28.066667	1.000	249,608.000000
28.083333	1.000	221,954.000000
28.100000	1.000	196,626.000000
28.116667	1.000	173,319.000000
28.133333	1.000	151,776.000000
28.150000	1.000	131,912.000000
28.166667	1.000	113,853.000000
28.183333	1.000	98,288.000000
28.200000	1.000	86,000.000000
28.216667	1.000	78,563.000000
28.233333	1.000	78,379.000000
28.250000	1.000	88,169.000000
28.266667	1.000	110,933.000000
28.283333	1.000	150,118.000000
28.300000	1.000	209,125.000000
28.316667	1.000	290,220.000000
28.333333	1.000	393,212.000000
28.350000	1.000	514,697.000000
28.366667	1.000	648,638.000000
28.383333	1.000	785,877.000000
28.400000	1.000	915,328.000000
28.416667	1.000	1,025,738.000000
28.433333	1.000	1,107,104.000000
28.450000	1.000	1,152,190.000000
28.466667	1.000	1,158,586.000000
28.483333	1.000	1,127,515.000000
28.500000	1.000	1,062,970.000000
28.516667	1.000	971,619.000000
28.533333	1.000	862,111.000000
28.550000	1.000	743,716.000000
28.566667	1.000	624,685.000000
28.583333	1.000	511,777.000000
28.600000	1.000	410,573.000000
28.616667	1.000	325,367.000000
28.633333	1.000	258,276.000000
28.650000	1.000	210,239.000000
28.666667	1.000	182,119.000000
28.683333	1.000	174,118.000000
28.700000	1.000	186,174.000000
28.716667	1.000	217,440.000000
28.733333	1.000	265,345.000000
28.750000	1.000	326,181.000000
28.766667	1.000	395,986.000000
28.783333	1.000	470,035.000000
28.800000	1.000	542,777.000000
28.816667	1.000	609,716.000000
28.833333	1.000	668,916.000000
28.850000	1.000	721,026.000000
28.866667	1.000	769,549.000000
28.883333	1.000	820,822.000000
28.900000	1.000	883,590.000000
28.916667	1.000	967,631.000000
28.933333	1.000	1,082,696.000000
28.950000	1.000	1,236,039.000000
28.966667	1.000	1,429,956.000000
28.983333	1.000	1,659,731.000000
29.000000	1.000	1,913,077.000000
29.016667	1.000	2,170,989.000000
29.033333	1.000	2,411,270.000000
29.050000	1.000	2,610,353.000000
29.066667	1.000	2,746,443.000000
29.083333	1.000	2,804,153.000000
29.100000	1.000	2,776,587.000000
29.116667	1.000	2,665,879.000000
29.133333	1.000	2,482,340.000000
29.150000	1.000	2,243,029.000000
29.166667	1.000	1,968,395.000000
29.183333	1.000	1,678,909.000000
29.200000	1.000	1,393,370.000000
29.216667	1.000	1,126,955.000000
29.233333	1.000	889,967.000000
29.250000	1.000	687,509.000000
29.266667	1.000	520,464.000000
29.283333	1.000	386,793.000000
29.300000	1.000	282,872.000000
29.316667	1.000	204,287.000000
29.333333	1.000	146,436.000000
29.350000	1.000	104,880.000000
29.366667	1.000	76,153.000000
29.383333	1.000	57,246.000000
29.400000	1.000	45,258.000000
29.416667	1.000	38,288.000000
29.433333	1.000	35,029.000000
29.450000	1.000	34,620.000000
29.466667	1.000	36,416.000000
29.483333	1.000	39,423.000000
29.500000	1.000	42,465.000000
29.516667	1.000	44,861.000000
29.533333	1.000	46,249.000000
29.550000	1.000	46,026.000000
29.566667	1.000	43,869.000000
29.583333	1.000	40,248.000000
29.600000	1.000	35,680.000000
29.616667	1.000	31,044.000000
29.633333	1.000	27,258.000000
29.650000	1.000	25,061.000000
29.666667	1.000	24,887.000000
29.683333	1.000	27,047.000000
29.700000	1.000	31,776.000000
29.716667	1.000	39,140.000000
29.733333	1.000	48,731.000000
29.750000	1.000	59,885.000000
29.766667	1.000	71,473.000000
29.783333	1.000	82,087.000000
29.800000	1.000	90,162.000000
29.816667	1.000	94,670.000000
29.833333	1.000	95,069.000000
29.850000	1.000	91,582.000000
29.866667	1.000	84,965.000000
29.883333	1.000	75,731.000000
29.900000	1.000	64,640.000000
29.916667	1.000	52,662.000000
29.933333	1.000	40,810.000000
29.950000	1.000	30,578.000000
29.966667	1.000	23,393.000000
29.983333	1.000	20,089.000000
30.000000	1.000	20,680.000000
30.016667	1.000	24,979.000000
30.033333	1.000	33,688.000000
30.050000	1.000	48,101.000000
30.066667	1.000	69,623.000000
30.083333	1.000	100,355.000000
30.100000	1.000	144,101.000000
30.116667	1.000	207,536.000000
30.133333	1.000	300,263.000000
30.150000	1.000	437,452.000000
30.166667	1.000	643,281.000000
30.183333	1.000	955,451.000000
30.200000	1.000	1,428,683.000000
30.216667	1.000	2,135,803.000000
30.233333	1.000	3,165,641.000000
30.250000	1.000	4,615,201.000000
30.266667	1.000	6,572,444.000000
30.283333	1.000	9,090,922.000000
30.300000	1.000	12,161,234.000000
30.316667	1.000	15,691,013.000000
30.333333	1.000	19,501,196.000000
30.350000	1.000	23,336,786.000000
30.366667	1.000	26,895,557.000000
30.383333	1.000	29,869,545.000000
30.400000	1.000	31,990,290.000000
30.416667	1.000	33,071,308.000000
30.433333	1.000	33,032,943.000000
30.450000	1.000	31,909,503.000000
30.466667	1.000	29,837,426.000000
30.483333	1.000	27,029,129.000000
30.500000	1.000	23,739,400.000000
30.516667	1.000	20,229,418.000000
30.533333	1.000	16,735,558.000000
30.550000	1.000	13,448,030.000000
30.566667	1.000	10,500,690.000000
30.583333	1.000	7,970,154.000000
30.600000	1.000	5,882,799.000000
30.616667	1.000	4,225,466.000000
30.633333	1.000	2,957,332.000000
30.650000	1.000	2,022,142.000000
30.666667	1.000	1,357,520.000000
30.683333	1.000	902,186.000000
30.700000	1.000	601,840.000000
30.716667	1.000	411,981.000000
30.733333	1.000	298,114.000000
30.750000	1.000	235,100.000000
30.766667	1.000	206,195.000000
30.783333	1.000	201,198.000000
30.800000	1.000	214,055.000000
30.816667	1.000	241,671.000000
30.833333	1.000	281,852.000000
30.850000	1.000	331,783.000000
30.866667	1.000	387,604.000000
30.883333	1.000	444,649.000000
30.900000	1.000	498,151.000000
30.916667	1.000	543,499.000000
30.933333	1.000	576,088.000000
30.950000	1.000	592,339.000000
30.966667	1.000	590,749.000000
30.983333	1.000	572,041.000000
31.000000	1.000	538,615.000000
31.016667	1.000	493,610.000000
31.033333	1.000	441,189.000000
31.050000	1.000	386,069.000000
31.066667	1.000	332,458.000000
31.083333	1.000	283,375.000000
31.100000	1.000	241,039.000000
31.116667	1.000	207,082.000000
31.133333	1.000	181,555.000000
31.150000	1.000	163,284.000000
31.166667	1.000	150,877.000000
31.183333	1.000	142,950.000000
31.200000	1.000	138,109.000000
31.216667	1.000	134,850.000000
31.233333	1.000	132,381.000000
31.250000	1.000	130,946.000000
31.266667	1.000	131,316.000000
31.283333	1.000	134,437.000000
31.300000	1.000	141,460.000000
31.316667	1.000	154,235.000000
31.333333	1.000	174,190.000000
31.350000	1.000	201,855.000000
31.366667	1.000	236,812.000000
31.383333	1.000	277,620.000000
31.400000	1.000	322,433.000000
31.416667	1.000	369,090.000000
31.433333	1.000	415,818.000000
31.450000	1.000	462,977.000000
31.466667	1.000	514,380.000000
31.483333	1.000	576,564.000000
31.500000	1.000	658,348.000000
31.516667	1.000	770,881.000000
31.533333	1.000	925,257.000000
31.550000	1.000	1,129,582.000000
31.566667	1.000	1,385,653.000000
31.583333	1.000	1,687,702.000000
31.600000	1.000	2,022,628.000000
31.616667	1.000	2,368,418.000000
31.633333	1.000	2,696,208.000000
31.650000	1.000	2,975,037.000000
31.666667	1.000	3,177,123.000000
31.683333	1.000	3,281,784.000000
31.700000	1.000	3,278,615.000000
31.716667	1.000	3,168,472.000000
31.733333	1.000	2,963,314.000000
31.750000	1.000	2,683,795.000000
31.766667	1.000	2,355,496.000000
31.783333	1.000	2,005,637.000000
31.800000	1.000	1,659,299.000000
31.816667	1.000	1,337,418.000000
31.833333	1.000	1,055,937.000000
31.850000	1.000	826,031.000000
31.866667	1.000	654,505.000000
31.883333	1.000	544,532.000000
31.900000	1.000	496,384.000000
31.916667	1.000	507,294.000000
31.933333	1.000	571,301.000000
31.950000	1.000	678,915.000000
31.966667	1.000	817,962.000000
31.983333	1.000	974,021.000000
32.000000	1.000	1,131,352.000000
32.016667	1.000	1,273,232.000000
32.033333	1.000	1,383,843.000000
32.050000	1.000	1,451,882.000000
32.066667	1.000	1,471,302.000000
32.083333	1.000	1,441,376.000000
32.100000	1.000	1,366,477.000000
32.116667	1.000	1,255,211.000000
32.133333	1.000	1,118,705.000000
32.150000	1.000	968,568.000000
32.166667	1.000	815,642.000000
32.183333	1.000	669,451.000000
32.200000	1.000	537,823.000000
32.216667	1.000	426,030.000000
32.233333	1.000	336,649.000000
32.250000	1.000	270,216.000000
32.266667	1.000	225,459.000000
32.283333	1.000	199,767.000000
32.300000	1.000	190,020.000000
32.316667	1.000	193,569.000000
32.333333	1.000	208,471.000000
32.350000	1.000	233,158.000000
32.366667	1.000	266,622.000000
32.383333	1.000	308,856.000000
32.400000	1.000	360,806.000000
32.416667	1.000	422,993.000000
32.433333	1.000	495,385.000000
32.450000	1.000	576,521.000000
32.466667	1.000	662,738.000000
32.483333	1.000	748,703.000000
32.500000	1.000	827,987.000000
32.516667	1.000	894,278.000000
32.533333	1.000	942,799.000000
32.550000	1.000	970,030.000000
32.566667	1.000	974,344.000000
32.583333	1.000	956,085.000000
32.600000	1.000	916,655.000000
32.616667	1.000	859,122.000000
32.633333	1.000	787,832.000000
32.650000	1.000	707,291.000000
32.666667	1.000	622,242.000000
32.683333	1.000	537,518.000000
32.700000	1.000	457,882.000000
32.716667	1.000	387,042.000000
32.733333	1.000	327,758.000000
32.750000	1.000	281,073.000000
32.766667	1.000	246,124.000000
32.783333	1.000	221,096.000000
32.800000	1.000	203,922.000000
32.816667	1.000	192,831.000000
32.833333	1.000	186,134.000000
32.850000	1.000	181,855.000000
32.866667	1.000	178,119.000000
32.883333	1.000	173,368.000000
32.900000	1.000	166,613.000000
32.916667	1.000	157,559.000000
32.933333	1.000	146,479.000000
32.950000	1.000	133,740.000000
32.966667	1.000	119,963.000000
32.983333	1.000	106,030.000000
33.000000	1.000	92,385.000000
33.016667	1.000	79,248.000000
33.033333	1.000	66,855.000000
33.050000	1.000	55,692.000000
33.066667	1.000	46,253.000000
33.083333	1.000	38,725.000000
33.100000	1.000	32,853.000000
33.116667	1.000	28,289.000000
33.133333	1.000	25,015.000000
33.150000	1.000	22,863.000000
33.166667	1.000	21,635.000000
33.183333	1.000	21,672.000000
33.200000	1.000	23,107.000000
33.216667	1.000	25,763.000000
33.233333	1.000	29,425.000000
33.250000	1.000	34,018.000000
33.266667	1.000	39,271.000000
33.283333	1.000	44,536.000000
33.300000	1.000	49,041.000000
33.316667	1.000	51,920.000000
33.333333	1.000	53,050.000000
33.350000	1.000	52,904.000000
33.366667	1.000	51,747.000000
33.383333	1.000	49,970.000000
33.400000	1.000	48,401.000000
33.416667	1.000	48,020.000000
33.433333	1.000	49,609.000000
33.450000	1.000	53,547.000000
33.466667	1.000	59,658.000000
33.483333	1.000	67,679.000000
33.500000	1.000	77,021.000000
33.516667	1.000	86,871.000000
33.533333	1.000	96,544.000000
33.550000	1.000	105,622.000000
33.566667	1.000	113,649.000000
33.583333	1.000	120,158.000000
33.600000	1.000	125,816.000000
33.616667	1.000	132,375.000000
33.633333	1.000	141,719.000000
33.650000	1.000	155,973.000000
33.666667	1.000	177,511.000000
33.683333	1.000	208,241.000000
33.700000	1.000	249,366.000000
33.716667	1.000	301,128.000000
33.733333	1.000	362,275.000000
33.750000	1.000	429,886.000000
33.766667	1.000	499,267.000000
33.783333	1.000	565,173.000000
33.800000	1.000	622,843.000000
33.816667	1.000	667,748.000000
33.833333	1.000	696,755.000000
33.850000	1.000	708,696.000000
33.866667	1.000	704,426.000000
33.883333	1.000	686,358.000000
33.900000	1.000	657,653.000000
33.916667	1.000	620,728.000000
33.933333	1.000	578,141.000000
33.950000	1.000	532,649.000000
33.966667	1.000	486,344.000000
33.983333	1.000	440,643.000000
34.000000	1.000	396,527.000000
34.016667	1.000	353,751.000000
34.033333	1.000	311,634.000000
34.050000	1.000	270,281.000000
34.066667	1.000	230,466.000000
34.083333	1.000	193,083.000000
34.100000	1.000	159,363.000000
34.116667	1.000	131,062.000000
34.133333	1.000	109,736.000000
34.150000	1.000	96,723.000000
34.166667	1.000	92,869.000000
34.183333	1.000	98,257.000000
34.200000	1.000	113,049.000000
34.216667	1.000	136,747.000000
34.233333	1.000	167,588.000000
34.250000	1.000	203,398.000000
34.266667	1.000	242,269.000000
34.283333	1.000	281,744.000000
34.300000	1.000	319,010.000000
34.316667	1.000	351,647.000000
34.333333	1.000	377,823.000000
34.350000	1.000	396,209.000000
34.366667	1.000	405,688.000000
34.383333	1.000	405,412.000000
34.400000	1.000	395,041.000000
34.416667	1.000	375,149.000000
34.433333	1.000	347,201.000000
34.450000	1.000	313,533.000000
34.466667	1.000	276,942.000000
34.483333	1.000	240,450.000000
34.500000	1.000	206,877.000000
34.516667	1.000	178,645.000000
34.533333	1.000	157,957.000000
34.550000	1.000	146,276.000000
34.566667	1.000	144,740.000000
34.583333	1.000	155,052.000000
34.600000	1.000	179,330.000000
34.616667	1.000	219,743.000000
34.633333	1.000	277,543.000000
34.650000	1.000	353,195.000000
34.666667	1.000	445,929.000000
34.683333	1.000	553,187.000000
34.700000	1.000	670,177.000000
34.716667	1.000	789,904.000000
34.733333	1.000	903,780.000000
34.750000	1.000	1,002,864.000000
34.766667	1.000	1,078,744.000000
34.783333	1.000	1,124,878.000000
34.800000	1.000	1,137,396.000000
34.816667	1.000	1,115,724.000000
34.833333	1.000	1,062,271.000000
34.850000	1.000	982,242.000000
34.866667	1.000	882,613.000000
34.883333	1.000	771,064.000000
34.900000	1.000	655,232.000000
34.916667	1.000	541,918.000000
34.933333	1.000	436,495.000000
34.950000	1.000	343,188.000000
34.966667	1.000	264,519.000000
34.983333	1.000	201,584.000000
35.000000	1.000	154,412.000000
35.016667	1.000	122,488.000000
35.033333	1.000	104,832.000000
35.050000	1.000	99,798.000000
35.066667	1.000	104,893.000000
35.083333	1.000	116,967.000000
35.100000	1.000	132,924.000000
35.116667	1.000	150,516.000000
35.133333	1.000	168,201.000000
35.150000	1.000	184,073.000000
35.166667	1.000	196,098.000000
35.183333	1.000	202,749.000000
35.200000	1.000	203,458.000000
35.216667	1.000	198,333.000000
35.233333	1.000	188,369.000000
35.250000	1.000	175,246.000000
35.266667	1.000	160,101.000000
35.283333	1.000	144,097.000000
35.300000	1.000	128,193.000000
35.316667	1.000	113,376.000000
35.333333	1.000	100,386.000000
35.350000	1.000	89,956.000000
35.366667	1.000	82,234.000000
35.383333	1.000	76,468.000000
35.400000	1.000	71,519.000000
35.416667	1.000	66,604.000000
35.433333	1.000	61,992.000000
35.450000	1.000	58,402.000000
35.466667	1.000	56,597.000000
35.483333	1.000	56,922.000000
35.500000	1.000	59,633.000000
35.516667	1.000	65,115.000000
35.533333	1.000	73,680.000000
35.550000	1.000	86,028.000000
35.566667	1.000	102,751.000000
35.583333	1.000	124,118.000000
35.600000	1.000	149,994.000000
35.616667	1.000	180,214.000000
35.633333	1.000	214,911.000000
35.650000	1.000	255,172.000000
35.666667	1.000	305,202.000000
35.683333	1.000	373,009.000000
35.700000	1.000	470,404.000000
35.716667	1.000	612,607.000000
35.733333	1.000	818,170.000000
35.750000	1.000	1,104,510.000000
35.766667	1.000	1,483,447.000000
35.783333	1.000	1,958,408.000000
35.800000	1.000	2,520,373.000000
35.816667	1.000	3,145,732.000000
35.833333	1.000	3,795,950.000000
35.850000	1.000	4,421,657.000000
35.866667	1.000	4,969,872.000000
35.883333	1.000	5,392,589.000000
35.900000	1.000	5,653,533.000000
35.916667	1.000	5,733,352.000000
35.933333	1.000	5,631,966.000000
35.950000	1.000	5,366,500.000000
35.966667	1.000	4,968,317.000000
35.983333	1.000	4,477,962.000000
36.000000	1.000	3,938,910.000000
36.016667	1.000	3,391,871.000000
36.033333	1.000	2,870,733.000000
36.050000	1.000	2,399,799.000000
36.066667	1.000	1,992,213.000000
36.083333	1.000	1,650,796.000000
36.100000	1.000	1,371,188.000000
36.116667	1.000	1,145,350.000000
36.133333	1.000	963,830.000000
36.150000	1.000	817,729.000000
36.166667	1.000	699,322.000000
36.183333	1.000	602,430.000000
36.200000	1.000	522,738.000000
36.216667	1.000	457,658.000000
36.233333	1.000	405,722.000000
36.250000	1.000	365,995.000000
36.266667	1.000	337,534.000000
36.283333	1.000	318,961.000000
36.300000	1.000	308,064.000000
36.316667	1.000	302,064.000000
36.333333	1.000	298,046.000000
36.350000	1.000	293,406.000000
36.366667	1.000	286,325.000000
36.383333	1.000	275,199.000000
36.400000	1.000	259,471.000000
36.416667	1.000	239,540.000000
36.433333	1.000	216,237.000000
36.450000	1.000	191,128.000000
36.466667	1.000	166,558.000000
36.483333	1.000	144,363.000000
36.500000	1.000	125,163.000000
36.516667	1.000	108,735.000000
36.533333	1.000	95,273.000000
36.550000	1.000	85,268.000000
36.566667	1.000	79,436.000000
36.583333	1.000	78,656.000000
36.600000	1.000	83,683.000000
36.616667	1.000	95,476.000000
36.633333	1.000	115,285.000000
36.650000	1.000	145,471.000000
36.666667	1.000	188,013.000000
36.683333	1.000	243,547.000000
36.700000	1.000	311,758.000000
36.716667	1.000	391,369.000000
36.733333	1.000	479,577.000000
36.750000	1.000	571,439.000000
36.766667	1.000	660,987.000000
36.783333	1.000	741,349.000000
36.800000	1.000	805,536.000000
36.816667	1.000	847,798.000000
36.833333	1.000	864,426.000000
36.850000	1.000	853,981.000000
36.866667	1.000	818,314.000000
36.883333	1.000	762,274.000000
36.900000	1.000	691,953.000000
36.916667	1.000	613,880.000000
36.933333	1.000	534,236.000000
36.950000	1.000	458,369.000000
36.966667	1.000	391,683.000000
36.983333	1.000	339,025.000000
37.000000	1.000	304,259.000000
37.016667	1.000	291,397.000000
37.033333	1.000	304,679.000000
37.050000	1.000	347,778.000000
37.066667	1.000	424,554.000000
37.083333	1.000	537,855.000000
37.100000	1.000	688,501.000000
37.116667	1.000	874,564.000000
37.133333	1.000	1,089,136.000000
37.150000	1.000	1,319,820.000000
37.166667	1.000	1,550,200.000000
37.183333	1.000	1,761,099.000000
37.200000	1.000	1,933,757.000000
37.216667	1.000	2,053,517.000000
37.233333	1.000	2,113,083.000000
37.250000	1.000	2,113,188.000000
37.266667	1.000	2,062,021.000000
37.283333	1.000	1,974,901.000000
37.300000	1.000	1,872,709.000000
37.316667	1.000	1,778,462.000000
37.333333	1.000	1,714,468.000000
37.350000	1.000	1,698,228.000000
37.366667	1.000	1,740,029.000000
37.383333	1.000	1,841,253.000000
37.400000	1.000	1,993,215.000000
37.416667	1.000	2,177,350.000000
37.433333	1.000	2,368,511.000000
37.450000	1.000	2,539,586.000000
37.466667	1.000	2,665,421.000000
37.483333	1.000	2,726,476.000000
37.500000	1.000	2,711,787.000000
37.516667	1.000	2,619,981.000000
37.533333	1.000	2,458,956.000000
37.550000	1.000	2,244,011.000000
37.566667	1.000	1,994,995.000000
37.583333	1.000	1,732,968.000000
37.600000	1.000	1,476,646.000000
37.616667	1.000	1,240,843.000000
37.633333	1.000	1,035,745.000000
37.650000	1.000	866,841.000000
37.666667	1.000	734,910.000000
37.683333	1.000	637,430.000000
37.700000	1.000	570,257.000000
37.716667	1.000	528,740.000000
37.733333	1.000	507,319.000000
37.750000	1.000	500,572.000000
37.766667	1.000	503,474.000000
37.783333	1.000	511,960.000000
37.800000	1.000	522,680.000000
37.816667	1.000	532,748.000000
37.833333	1.000	540,214.000000
37.850000	1.000	543,924.000000
37.866667	1.000	543,447.000000
37.883333	1.000	538,889.000000
37.900000	1.000	530,710.000000
37.916667	1.000	519,572.000000
37.933333	1.000	506,495.000000
37.950000	1.000	492,190.000000
37.966667	1.000	476,679.000000
37.983333	1.000	460,477.000000
38.000000	1.000	444,478.000000
38.016667	1.000	428,986.000000
38.033333	1.000	413,467.000000
38.050000	1.000	396,778.000000
38.066667	1.000	377,713.000000
38.083333	1.000	355,616.000000
38.100000	1.000	330,038.000000
38.116667	1.000	301,437.000000
38.133333	1.000	271,808.000000
38.150000	1.000	243,515.000000
38.166667	1.000	218,837.000000
38.183333	1.000	199,854.000000
38.200000	1.000	188,179.000000
38.216667	1.000	184,456.000000
38.233333	1.000	188,606.000000
38.250000	1.000	199,657.000000
38.266667	1.000	215,399.000000
38.283333	1.000	232,628.000000
38.300000	1.000	248,883.000000
38.316667	1.000	262,275.000000
38.333333	1.000	271,616.000000
38.350000	1.000	276,491.000000
38.366667	1.000	276,677.000000
38.383333	1.000	271,965.000000
38.400000	1.000	262,407.000000
38.416667	1.000	248,716.000000
38.433333	1.000	232,003.000000
38.450000	1.000	213,146.000000
38.466667	1.000	192,917.000000
38.483333	1.000	172,227.000000
38.500000	1.000	151,922.000000
38.516667	1.000	132,562.000000
38.533333	1.000	115,057.000000
38.550000	1.000	100,202.000000
38.566667	1.000	88,537.000000
38.583333	1.000	80,222.000000
38.600000	1.000	74,420.000000
38.616667	1.000	70,150.000000
38.633333	1.000	67,004.000000
38.650000	1.000	65,270.000000
38.666667	1.000	65,374.000000
38.683333	1.000	67,774.000000
38.700000	1.000	72,638.000000
38.716667	1.000	79,590.000000
38.733333	1.000	88,449.000000
38.750000	1.000	99,000.000000
38.766667	1.000	111,171.000000
38.783333	1.000	124,613.000000
38.800000	1.000	138,566.000000
38.816667	1.000	152,352.000000
38.833333	1.000	165,439.000000
38.850000	1.000	177,184.000000
38.866667	1.000	187,302.000000
38.883333	1.000	195,813.000000
38.900000	1.000	202,495.000000
38.916667	1.000	207,203.000000
38.933333	1.000	209,974.000000
38.950000	1.000	211,270.000000
38.966667	1.000	211,807.000000
38.983333	1.000	212,120.000000
39.000000	1.000	212,889.000000
39.016667	1.000	214,797.000000
39.033333	1.000	218,085.000000
39.050000	1.000	222,577.000000
39.066667	1.000	227,846.000000
39.083333	1.000	233,374.000000
39.100000	1.000	238,623.000000
39.116667	1.000	242,807.000000
39.133333	1.000	245,021.000000
39.150000	1.000	244,538.000000
39.166667	1.000	240,195.000000
39.183333	1.000	231,167.000000
39.200000	1.000	217,994.000000
39.216667	1.000	202,357.000000
39.233333	1.000	185,934.000000
39.250000	1.000	169,784.000000
39.266667	1.000	155,194.000000
39.283333	1.000	142,780.000000
39.300000	1.000	132,745.000000
39.316667	1.000	125,163.000000
39.333333	1.000	120,807.000000
39.350000	1.000	121,295.000000
39.366667	1.000	128,270.000000
39.383333	1.000	142,889.000000
39.400000	1.000	166,323.000000
39.416667	1.000	200,159.000000
39.433333	1.000	244,900.000000
39.450000	1.000	299,198.000000
39.466667	1.000	359,944.000000
39.483333	1.000	423,343.000000
39.500000	1.000	484,239.000000
39.516667	1.000	537,103.000000
39.533333	1.000	577,286.000000
39.550000	1.000	600,838.000000
39.566667	1.000	605,374.000000
39.583333	1.000	590,978.000000
39.600000	1.000	560,199.000000
39.616667	1.000	516,774.000000
39.633333	1.000	464,231.000000
39.650000	1.000	406,251.000000
39.666667	1.000	346,737.000000
39.683333	1.000	288,930.000000
39.700000	1.000	235,318.000000
39.716667	1.000	187,990.000000
39.733333	1.000	148,262.000000
39.750000	1.000	117,011.000000
39.766667	1.000	93,882.000000
39.783333	1.000	77,669.000000
39.800000	1.000	66,674.000000
39.816667	1.000	59,387.000000
39.833333	1.000	55,028.000000
39.850000	1.000	52,838.000000
39.866667	1.000	51,771.000000
39.883333	1.000	51,101.000000
39.900000	1.000	50,426.000000
39.916667	1.000	49,586.000000
39.933333	1.000	48,960.000000
39.950000	1.000	49,263.000000
39.966667	1.000	51,217.000000
39.983333	1.000	55,762.000000
40.000000	1.000	63,831.000000
40.016667	1.000	76,498.000000
40.033333	1.000	93,712.000000
40.050000	1.000	114,744.000000
40.066667	1.000	138,597.000000
40.083333	1.000	164,043.000000
40.100000	1.000	189,585.000000
40.116667	1.000	213,442.000000
40.133333	1.000	234,362.000000
40.150000	1.000	251,975.000000
40.166667	1.000	266,649.000000
40.183333	1.000	279,797.000000
40.200000	1.000	293,168.000000
40.216667	1.000	308,255.000000
40.233333	1.000	326,543.000000
40.250000	1.000	348,965.000000
40.266667	1.000	375,702.000000
40.283333	1.000	405,761.000000
40.300000	1.000	437,183.000000
40.316667	1.000	467,125.000000
40.333333	1.000	492,505.000000
40.350000	1.000	509,849.000000
40.366667	1.000	516,541.000000
40.383333	1.000	511,420.000000
40.400000	1.000	494,675.000000
40.416667	1.000	467,324.000000
40.433333	1.000	431,314.000000
40.450000	1.000	390,115.000000
40.466667	1.000	347,582.000000
40.483333	1.000	306,959.000000
40.500000	1.000	270,384.000000
40.516667	1.000	238,956.000000
40.533333	1.000	213,600.000000
40.550000	1.000	195,817.000000
40.566667	1.000	186,463.000000
40.583333	1.000	185,195.000000
40.600000	1.000	190,903.000000
40.616667	1.000	202,123.000000
40.633333	1.000	217,224.000000
40.650000	1.000	234,380.000000
40.666667	1.000	252,357.000000
40.683333	1.000	270,080.000000
40.700000	1.000	286,156.000000
40.716667	1.000	298,955.000000
40.733333	1.000	306,999.000000
40.750000	1.000	309,306.000000
40.766667	1.000	305,518.000000
40.783333	1.000	296,106.000000
40.800000	1.000	282,289.000000
40.816667	1.000	265,512.000000
40.833333	1.000	247,230.000000
40.850000	1.000	229,450.000000
40.866667	1.000	214,075.000000
40.883333	1.000	202,469.000000
40.900000	1.000	195,027.000000
40.916667	1.000	191,228.000000
40.933333	1.000	189,455.000000
40.950000	1.000	188,153.000000
40.966667	1.000	186,204.000000
40.983333	1.000	182,469.000000
41.000000	1.000	176,204.000000
41.016667	1.000	167,537.000000
41.033333	1.000	157,200.000000
41.050000	1.000	146,283.000000
41.066667	1.000	136,032.000000
41.083333	1.000	127,065.000000
41.100000	1.000	119,186.000000
41.116667	1.000	112,279.000000
41.133333	1.000	106,340.000000
41.150000	1.000	100,998.000000
41.166667	1.000	96,491.000000
41.183333	1.000	93,245.000000
41.200000	1.000	91,283.000000
41.216667	1.000	90,350.000000
41.233333	1.000	90,303.000000
41.250000	1.000	90,970.000000
41.266667	1.000	92,030.000000
41.283333	1.000	93,247.000000
41.300000	1.000	94,922.000000
41.316667	1.000	97,130.000000
41.333333	1.000	100,186.000000
41.350000	1.000	104,713.000000
41.366667	1.000	110,865.000000
41.383333	1.000	118,740.000000
41.400000	1.000	128,504.000000
41.416667	1.000	139,969.000000
41.433333	1.000	153,208.000000
41.450000	1.000	168,338.000000
41.466667	1.000	185,124.000000
41.483333	1.000	202,932.000000
41.500000	1.000	221,431.000000
41.516667	1.000	240,058.000000
41.533333	1.000	258,333.000000
41.550000	1.000	276,178.000000
41.566667	1.000	293,226.000000
41.583333	1.000	308,336.000000
41.600000	1.000	319,877.000000
41.616667	1.000	326,436.000000
41.633333	1.000	327,398.000000
41.650000	1.000	322,700.000000
41.666667	1.000	312,780.000000
41.683333	1.000	298,100.000000
41.700000	1.000	279,191.000000
41.716667	1.000	257,133.000000
41.733333	1.000	233,585.000000
41.750000	1.000	209,685.000000
41.766667	1.000	186,358.000000
41.783333	1.000	165,034.000000
41.800000	1.000	146,837.000000
41.816667	1.000	131,640.000000
41.833333	1.000	118,761.000000
41.850000	1.000	107,964.000000
41.866667	1.000	99,125.000000
41.883333	1.000	92,006.000000
41.900000	1.000	86,887.000000
41.916667	1.000	84,327.000000
41.933333	1.000	84,363.000000
41.950000	1.000	86,306.000000
41.966667	1.000	89,645.000000
41.983333	1.000	93,984.000000
42.000000	1.000	98,959.000000
42.016667	1.000	104,156.000000
42.033333	1.000	109,308.000000
42.050000	1.000	114,432.000000
42.066667	1.000	119,848.000000
42.083333	1.000	125,816.000000
42.100000	1.000	132,198.000000
42.116667	1.000	138,362.000000
42.133333	1.000	143,797.000000
42.150000	1.000	147,822.000000
42.166667	1.000	149,814.000000
42.183333	1.000	149,800.000000
42.200000	1.000	147,766.000000
42.216667	1.000	143,683.000000
42.233333	1.000	137,949.000000
42.250000	1.000	131,098.000000
42.266667	1.000	123,287.000000
42.283333	1.000	115,070.000000
42.300000	1.000	107,478.000000
42.316667	1.000	101,837.000000
42.333333	1.000	98,982.000000
42.350000	1.000	98,718.000000
42.366667	1.000	99,988.000000
42.383333	1.000	101,593.000000
42.400000	1.000	102,262.000000
42.416667	1.000	101,343.000000
42.433333	1.000	98,813.000000
42.450000	1.000	94,713.000000
42.466667	1.000	89,386.000000
42.483333	1.000	83,409.000000
42.500000	1.000	77,070.000000
42.516667	1.000	70,638.000000
42.533333	1.000	64,486.000000
42.550000	1.000	58,831.000000
42.566667	1.000	53,990.000000
42.583333	1.000	50,481.000000
42.600000	1.000	48,298.000000
42.616667	1.000	46,820.000000
42.633333	1.000	45,964.000000
42.650000	1.000	46,046.000000
42.666667	1.000	47,308.000000
42.683333	1.000	49,491.000000
42.700000	1.000	51,725.000000
42.716667	1.000	53,173.000000
42.733333	1.000	53,664.000000
42.750000	1.000	53,308.000000
42.766667	1.000	52,582.000000
42.783333	1.000	52,449.000000
42.800000	1.000	53,759.000000
42.816667	1.000	56,814.000000
42.833333	1.000	61,400.000000
42.850000	1.000	67,147.000000
42.866667	1.000	74,011.000000
42.883333	1.000	81,958.000000
42.900000	1.000	90,739.000000
42.916667	1.000	100,226.000000
42.933333	1.000	109,646.000000
42.950000	1.000	117,547.000000
42.966667	1.000	122,908.000000
42.983333	1.000	125,745.000000
43.000000	1.000	126,703.000000
43.016667	1.000	126,271.000000
43.033333	1.000	124,228.000000
43.050000	1.000	120,148.000000
43.066667	1.000	113,874.000000
43.083333	1.000	105,785.000000
43.100000	1.000	96,494.000000
43.116667	1.000	86,813.000000
43.133333	1.000	78,015.000000
43.150000	1.000	71,182.000000
43.166667	1.000	66,685.000000
43.183333	1.000	64,194.000000
43.200000	1.000	62,944.000000
43.216667	1.000	62,227.000000
43.233333	1.000	61,787.000000
43.250000	1.000	61,121.000000
43.266667	1.000	59,756.000000
43.283333	1.000	57,547.000000
43.300000	1.000	54,994.000000
43.316667	1.000	52,597.000000
43.333333	1.000	50,665.000000
43.350000	1.000	49,163.000000
43.366667	1.000	47,998.000000
43.383333	1.000	46,807.000000
43.400000	1.000	45,445.000000
43.416667	1.000	43,759.000000
43.433333	1.000	41,746.000000
43.450000	1.000	39,349.000000
43.466667	1.000	36,566.000000
43.483333	1.000	33,557.000000
43.500000	1.000	30,749.000000
43.516667	1.000	28,671.000000
43.533333	1.000	27,248.000000
43.550000	1.000	26,162.000000
43.566667	1.000	25,485.000000
43.583333	1.000	25,441.000000
43.600000	1.000	25,858.000000
43.616667	1.000	26,629.000000
43.633333	1.000	27,749.000000
43.650000	1.000	28,929.000000
43.666667	1.000	29,812.000000
43.683333	1.000	30,436.000000
43.700000	1.000	30,869.000000
43.716667	1.000	31,183.000000
43.733333	1.000	31,457.000000
43.750000	1.000	31,821.000000
43.766667	1.000	32,255.000000
43.783333	1.000	32,484.000000
43.800000	1.000	31,822.000000
43.816667	1.000	30,426.000000
43.833333	1.000	28,980.000000
43.850000	1.000	27,518.000000
43.866667	1.000	25,785.000000
43.883333	1.000	24,098.000000
43.900000	1.000	22,887.000000
43.916667	1.000	22,402.000000
43.933333	1.000	23,080.000000
43.950000	1.000	25,379.000000
43.966667	1.000	29,057.000000
43.983333	1.000	33,407.000000
44.000000	1.000	37,388.000000
44.016667	1.000	40,434.000000
44.033333	1.000	42,305.000000
44.050000	1.000	42,834.000000
44.066667	1.000	42,102.000000
44.083333	1.000	40,525.000000
44.100000	1.000	38,721.000000
44.116667	1.000	37,021.000000
44.133333	1.000	35,490.000000
44.150000	1.000	34,241.000000
44.166667	1.000	33,252.000000
44.183333	1.000	32,186.000000
44.200000	1.000	30,900.000000
44.216667	1.000	29,762.000000
44.233333	1.000	29,137.000000
44.250000	1.000	28,985.000000
44.266667	1.000	28,603.000000
44.283333	1.000	27,514.000000
44.300000	1.000	26,073.000000
44.316667	1.000	25,143.000000
44.333333	1.000	25,358.000000
44.350000	1.000	26,652.000000
44.366667	1.000	28,298.000000
44.383333	1.000	29,490.000000
44.400000	1.000	29,578.000000
44.416667	1.000	28,398.000000
44.433333	1.000	26,120.000000
44.450000	1.000	23,322.000000
44.466667	1.000	20,817.000000
44.483333	1.000	19,377.000000
44.500000	1.000	19,151.000000
44.516667	1.000	19,999.000000
44.533333	1.000	21,626.000000
44.550000	1.000	23,560.000000
44.566667	1.000	25,356.000000
44.583333	1.000	26,562.000000
44.600000	1.000	27,116.000000
44.616667	1.000	27,281.000000
44.633333	1.000	27,662.000000
44.650000	1.000	28,315.000000
44.666667	1.000	28,824.000000
44.683333	1.000	28,747.000000
44.700000	1.000	27,910.000000
44.716667	1.000	26,126.000000
44.733333	1.000	23,734.000000
44.750000	1.000	20,875.000000
44.766667	1.000	17,814.000000
44.783333	1.000	14,853.000000
44.800000	1.000	12,323.000000
44.816667	1.000	10,720.000000
44.833333	1.000	10,021.000000
44.850000	1.000	9,789.000000
44.866667	1.000	9,953.000000
44.883333	1.000	10,385.000000
44.900000	1.000	11,315.000000
44.916667	1.000	13,381.000000
44.933333	1.000	16,519.000000
44.950000	1.000	20,370.000000
44.966667	1.000	24,259.000000
44.983333	1.000	27,087.000000
45.000000	1.000	28,401.000000
45.016667	1.000	28,289.000000
45.033333	1.000	27,339.000000
45.050000	1.000	26,199.000000
45.066667	1.000	25,370.000000
45.083333	1.000	25,130.000000
45.100000	1.000	25,634.000000
45.116667	1.000	26,567.000000
45.133333	1.000	27,300.000000
45.150000	1.000	27,731.000000
45.166667	1.000	27,859.000000
45.183333	1.000	27,027.000000
45.200000	1.000	25,005.000000
45.216667	1.000	22,299.000000
45.233333	1.000	19,554.000000
45.250000	1.000	17,310.000000
45.266667	1.000	15,739.000000
45.283333	1.000	14,488.000000
45.300000	1.000	13,485.000000
45.316667	1.000	13,056.000000
45.333333	1.000	13,146.000000
45.350000	1.000	13,012.000000
45.366667	1.000	12,101.000000
45.383333	1.000	10,722.000000
45.400000	1.000	9,162.000000
45.416667	1.000	7,815.000000
45.433333	1.000	6,953.000000
45.450000	1.000	6,408.000000
45.466667	1.000	5,876.000000
45.483333	1.000	5,371.000000
45.500000	1.000	4,829.000000
45.516667	1.000	4,270.000000
45.533333	1.000	3,801.000000
45.550000	1.000	3,267.000000
45.566667	1.000	2,902.000000
45.583333	1.000	2,895.000000
45.600000	1.000	3,058.000000
45.616667	1.000	3,188.000000
45.633333	1.000	2,924.000000
45.650000	1.000	1,882.000000
45.666667	1.000	62.000000
45.683333	1.000	-2,149.000000
45.700000	1.000	-4,075.000000
45.716667	1.000	-5,298.000000
45.733333	1.000	-5,440.000000
45.750000	1.000	-4,698.000000
45.766667	1.000	-3,418.000000
45.783333	1.000	-1,930.000000
45.800000	1.000	-856.000000
45.816667	1.000	-317.000000
45.833333	1.000	-170.000000
45.850000	1.000	-598.000000
45.866667	1.000	-1,819.000000
45.883333	1.000	-3,784.000000
45.900000	1.000	-5,882.000000
45.916667	1.000	-7,311.000000
45.933333	1.000	-7,994.000000
45.950000	1.000	-8,056.000000
45.966667	1.000	-7,564.000000
45.983333	1.000	-6,476.000000
46.000000	1.000	-5,058.000000
46.016667	1.000	-3,403.000000
46.033333	1.000	-1,313.000000
46.050000	1.000	1,378.000000
46.066667	1.000	4,711.000000
46.083333	1.000	8,387.000000
46.100000	1.000	11,380.000000
46.116667	1.000	12,873.000000
46.133333	1.000	12,805.000000
46.150000	1.000	11,703.000000
46.166667	1.000	10,116.000000
46.183333	1.000	8,556.000000
46.200000	1.000	7,231.000000
46.216667	1.000	5,407.000000
46.233333	1.000	2,499.000000
46.250000	1.000	-1,671.000000
46.266667	1.000	-6,399.000000
46.283333	1.000	-10,919.000000
46.300000	1.000	-14,391.000000
46.316667	1.000	-16,314.000000
46.333333	1.000	-17,082.000000
46.350000	1.000	-16,974.000000
46.366667	1.000	-16,368.000000
46.383333	1.000	-15,324.000000
46.400000	1.000	-14,040.000000
46.416667	1.000	-13,058.000000
46.433333	1.000	-12,711.000000
46.450000	1.000	-12,865.000000
46.466667	1.000	-13,272.000000
46.483333	1.000	-13,899.000000
46.500000	1.000	-14,693.000000
46.516667	1.000	-15,032.000000
46.533333	1.000	-14,878.000000
46.550000	1.000	-15,271.000000
46.566667	1.000	-16,776.000000
46.583333	1.000	-19,365.000000
46.600000	1.000	-22,700.000000
46.616667	1.000	-25,915.000000
46.633333	1.000	-28,501.000000
46.650000	1.000	-30,060.000000
46.666667	1.000	-30,397.000000
46.683333	1.000	-29,689.000000
46.700000	1.000	-28,041.000000
46.716667	1.000	-25,577.000000
46.733333	1.000	-22,906.000000
46.750000	1.000	-20,642.000000
46.766667	1.000	-18,861.000000
46.783333	1.000	-17,088.000000
46.800000	1.000	-15,051.000000
46.816667	1.000	-13,492.000000
46.833333	1.000	-13,218.000000
46.850000	1.000	-14,273.000000
46.866667	1.000	-15,920.000000
46.883333	1.000	-17,558.000000
46.900000	1.000	-18,948.000000
46.916667	1.000	-19,877.000000
46.933333	1.000	-20,084.000000
46.950000	1.000	-19,499.000000
46.966667	1.000	-18,480.000000
46.983333	1.000	-17,327.000000
47.000000	1.000	-16,431.000000
47.016667	1.000	-16,108.000000
47.033333	1.000	-16,669.000000
47.050000	1.000	-17,777.000000
47.066667	1.000	-18,825.000000
47.083333	1.000	-19,649.000000
47.100000	1.000	-20,269.000000
47.116667	1.000	-20,644.000000
47.133333	1.000	-20,894.000000
47.150000	1.000	-21,171.000000
47.166667	1.000	-21,851.000000
47.183333	1.000	-22,968.000000
47.200000	1.000	-24,648.000000
47.216667	1.000	-26,739.000000
47.233333	1.000	-28,942.000000
47.250000	1.000	-30,762.000000
47.266667	1.000	-31,503.000000
47.283333	1.000	-31,055.000000
47.300000	1.000	-29,854.000000
47.316667	1.000	-27,933.000000
47.333333	1.000	-25,722.000000
47.350000	1.000	-23,835.000000
47.366667	1.000	-22,361.000000
47.383333	1.000	-21,390.000000
47.400000	1.000	-21,077.000000
47.416667	1.000	-21,224.000000
47.433333	1.000	-21,407.000000
47.450000	1.000	-21,249.000000
47.466667	1.000	-20,740.000000
47.483333	1.000	-20,618.000000
47.500000	1.000	-21,505.000000
47.516667	1.000	-23,753.000000
47.533333	1.000	-26,896.000000
47.550000	1.000	-29,832.000000
47.566667	1.000	-31,641.000000
47.583333	1.000	-31,988.000000
47.600000	1.000	-31,162.000000
47.616667	1.000	-30,045.000000
47.633333	1.000	-29,178.000000
47.650000	1.000	-28,575.000000
47.666667	1.000	-28,178.000000
47.683333	1.000	-27,976.000000
47.700000	1.000	-27,799.000000
47.716667	1.000	-26,994.000000
47.733333	1.000	-25,378.000000
47.750000	1.000	-23,132.000000
47.766667	1.000	-20,284.000000
47.783333	1.000	-17,325.000000
47.800000	1.000	-14,679.000000
47.816667	1.000	-12,674.000000
47.833333	1.000	-11,432.000000
47.850000	1.000	-10,860.000000
47.866667	1.000	-10,889.000000
47.883333	1.000	-11,864.000000
47.900000	1.000	-14,167.000000
47.916667	1.000	-17,632.000000
47.933333	1.000	-21,817.000000
47.950000	1.000	-26,236.000000
47.966667	1.000	-30,658.000000
47.983333	1.000	-34,661.000000
48.000000	1.000	-37,639.000000
48.016667	1.000	-39,343.000000
48.033333	1.000	-39,953.000000
48.050000	1.000	-40,043.000000
48.066667	1.000	-39,982.000000
48.083333	1.000	-39,804.000000
48.100000	1.000	-39,693.000000
48.116667	1.000	-39,770.000000
48.133333	1.000	-39,792.000000
48.150000	1.000	-39,439.000000
48.166667	1.000	-38,216.000000
48.183333	1.000	-36,190.000000
48.200000	1.000	-33,732.000000
48.216667	1.000	-31,475.000000
48.233333	1.000	-30,033.000000
48.250000	1.000	-29,759.000000
48.266667	1.000	-30,273.000000
48.283333	1.000	-31,175.000000
48.300000	1.000	-32,434.000000
48.316667	1.000	-34,030.000000
48.333333	1.000	-35,964.000000
48.350000	1.000	-38,429.000000
48.366667	1.000	-41,146.000000
48.383333	1.000	-43,581.000000
48.400000	1.000	-45,143.000000
48.416667	1.000	-45,783.000000
48.433333	1.000	-46,064.000000
48.450000	1.000	-46,301.000000
48.466667	1.000	-46,658.000000
48.483333	1.000	-46,851.000000
48.500000	1.000	-46,519.000000
48.516667	1.000	-45,162.000000
48.533333	1.000	-42,677.000000
48.550000	1.000	-39,632.000000
48.566667	1.000	-36,685.000000
48.583333	1.000	-34,438.000000
48.600000	1.000	-33,360.000000
48.616667	1.000	-33,449.000000
48.633333	1.000	-34,389.000000
48.650000	1.000	-35,968.000000
48.666667	1.000	-37,576.000000
48.683333	1.000	-38,692.000000
48.700000	1.000	-39,151.000000
48.716667	1.000	-39,024.000000
48.733333	1.000	-38,593.000000
48.750000	1.000	-38,231.000000
48.766667	1.000	-38,018.000000
48.783333	1.000	-38,004.000000
48.800000	1.000	-37,839.000000
48.816667	1.000	-37,359.000000
48.833333	1.000	-37,050.000000
48.850000	1.000	-37,329.000000
48.866667	1.000	-38,418.000000
48.883333	1.000	-40,701.000000
48.900000	1.000	-43,700.000000
48.916667	1.000	-46,876.000000
48.933333	1.000	-49,888.000000
48.950000	1.000	-52,374.000000
48.966667	1.000	-54,114.000000
48.983333	1.000	-55,204.000000
49.000000	1.000	-55,933.000000
49.016667	1.000	-56,565.000000
49.033333	1.000	-57,237.000000
49.050000	1.000	-57,714.000000
49.066667	1.000	-57,827.000000
49.083333	1.000	-57,512.000000
49.100000	1.000	-56,722.000000
49.116667	1.000	-55,299.000000
49.133333	1.000	-53,460.000000
49.150000	1.000	-51,349.000000
49.166667	1.000	-48,841.000000
49.183333	1.000	-46,410.000000
49.200000	1.000	-44,706.000000
49.216667	1.000	-43,692.000000
49.233333	1.000	-42,722.000000
49.250000	1.000	-41,468.000000
49.266667	1.000	-40,078.000000
49.283333	1.000	-38,641.000000
49.300000	1.000	-37,227.000000
49.316667	1.000	-35,891.000000
49.333333	1.000	-34,743.000000
49.350000	1.000	-34,250.000000
49.366667	1.000	-34,620.000000
49.383333	1.000	-35,648.000000
49.400000	1.000	-37,114.000000
49.416667	1.000	-38,746.000000
49.433333	1.000	-40,010.000000
49.450000	1.000	-40,989.000000
49.466667	1.000	-41,682.000000
49.483333	1.000	-42,275.000000
49.500000	1.000	-42,802.000000
49.516667	1.000	-43,450.000000
49.533333	1.000	-44,470.000000
49.550000	1.000	-45,821.000000
49.566667	1.000	-47,576.000000
49.583333	1.000	-49,463.000000
49.600000	1.000	-50,748.000000
49.616667	1.000	-50,839.000000
49.633333	1.000	-49,614.000000
49.650000	1.000	-47,100.000000
49.666667	1.000	-43,914.000000
49.683333	1.000	-40,882.000000
49.700000	1.000	-38,703.000000
49.716667	1.000	-37,433.000000
49.733333	1.000	-36,678.000000
49.750000	1.000	-36,091.000000
49.766667	1.000	-35,837.000000
49.783333	1.000	-36,354.000000
49.800000	1.000	-37,732.000000
49.816667	1.000	-39,744.000000
49.833333	1.000	-42,245.000000
49.850000	1.000	-44,686.000000
49.866667	1.000	-46,709.000000
49.883333	1.000	-48,532.000000
49.900000	1.000	-50,369.000000
49.916667	1.000	-52,623.000000
49.933333	1.000	-55,233.000000
49.950000	1.000	-57,593.000000
49.966667	1.000	-59,312.000000
49.983333	1.000	-60,485.000000
50.000000	1.000	-61,195.000000
50.016667	1.000	-61,486.000000
50.033333	1.000	-61,342.000000
50.050000	1.000	-60,792.000000
50.066667	1.000	-59,869.000000
50.083333	1.000	-58,445.000000
50.100000	1.000	-56,510.000000
50.116667	1.000	-54,290.000000
50.133333	1.000	-52,550.000000
50.150000	1.000	-51,757.000000
50.166667	1.000	-52,166.000000
50.183333	1.000	-53,260.000000
50.200000	1.000	-54,190.000000
50.216667	1.000	-54,666.000000
50.233333	1.000	-54,638.000000
50.250000	1.000	-54,164.000000
50.266667	1.000	-53,677.000000
50.283333	1.000	-53,481.000000
50.300000	1.000	-53,519.000000
50.316667	1.000	-53,590.000000
50.333333	1.000	-53,527.000000
50.350000	1.000	-52,907.000000
50.366667	1.000	-51,473.000000
50.383333	1.000	-49,414.000000
50.400000	1.000	-47,245.000000
50.416667	1.000	-45,065.000000
50.433333	1.000	-43,025.000000
50.450000	1.000	-41,269.000000
50.466667	1.000	-39,689.000000
50.483333	1.000	-38,202.000000
50.500000	1.000	-36,907.000000
50.516667	1.000	-35,761.000000
50.533333	1.000	-34,654.000000
50.550000	1.000	-34,124.000000
50.566667	1.000	-34,707.000000
50.583333	1.000	-36,511.000000
50.600000	1.000	-39,425.000000
50.616667	1.000	-43,027.000000
50.633333	1.000	-47,059.000000
50.650000	1.000	-51,049.000000
50.666667	1.000	-54,342.000000
50.683333	1.000	-56,152.000000
50.700000	1.000	-56,351.000000
50.716667	1.000	-55,444.000000
50.733333	1.000	-53,955.000000
50.750000	1.000	-52,562.000000
50.766667	1.000	-51,893.000000
50.783333	1.000	-51,957.000000
50.800000	1.000	-52,397.000000
50.816667	1.000	-52,740.000000
50.833333	1.000	-52,536.000000
50.850000	1.000	-51,996.000000
50.866667	1.000	-51,295.000000
50.883333	1.000	-50,526.000000
50.900000	1.000	-49,590.000000
50.916667	1.000	-48,113.000000
50.933333	1.000	-45,822.000000
50.950000	1.000	-43,015.000000
50.966667	1.000	-40,267.000000
50.983333	1.000	-38,408.000000
51.000000	1.000	-38,117.000000
51.016667	1.000	-39,880.000000
51.033333	1.000	-43,307.000000
51.050000	1.000	-47,470.000000
51.066667	1.000	-51,401.000000
51.083333	1.000	-54,093.000000
51.100000	1.000	-55,175.000000
51.116667	1.000	-54,970.000000
51.133333	1.000	-53,587.000000
51.150000	1.000	-51,292.000000
51.166667	1.000	-48,788.000000
51.183333	1.000	-46,601.000000
51.200000	1.000	-44,824.000000
51.216667	1.000	-43,460.000000
51.233333	1.000	-42,876.000000
51.250000	1.000	-43,480.000000
51.266667	1.000	-45,353.000000
51.283333	1.000	-47,924.000000
51.300000	1.000	-50,649.000000
51.316667	1.000	-53,347.000000
51.333333	1.000	-55,786.000000
51.350000	1.000	-57,929.000000
51.366667	1.000	-59,738.000000
51.383333	1.000	-60,933.000000
51.400000	1.000	-61,287.000000
51.416667	1.000	-60,890.000000
51.433333	1.000	-59,925.000000
51.450000	1.000	-58,518.000000
51.466667	1.000	-56,703.000000
51.483333	1.000	-54,560.000000
51.500000	1.000	-52,147.000000
51.516667	1.000	-49,644.000000
51.533333	1.000	-47,141.000000
51.550000	1.000	-44,828.000000
51.566667	1.000	-42,973.000000
51.583333	1.000	-42,089.000000
51.600000	1.000	-42,755.000000
51.616667	1.000	-45,103.000000
51.633333	1.000	-48,714.000000
51.650000	1.000	-52,940.000000
51.666667	1.000	-57,345.000000
51.683333	1.000	-61,607.000000
51.700000	1.000	-65,257.000000
51.716667	1.000	-68,292.000000
51.733333	1.000	-70,808.000000
51.750000	1.000	-72,703.000000
51.766667	1.000	-73,478.000000
51.783333	1.000	-72,977.000000
51.800000	1.000	-71,207.000000
51.816667	1.000	-68,428.000000
51.833333	1.000	-65,406.000000
51.850000	1.000	-62,657.000000
51.866667	1.000	-60,206.000000
51.883333	1.000	-58,042.000000
51.900000	1.000	-56,205.000000
51.916667	1.000	-54,521.000000
51.933333	1.000	-53,226.000000
51.950000	1.000	-52,486.000000
51.966667	1.000	-51,681.000000
51.983333	1.000	-50,358.000000
52.000000	1.000	-48,502.000000
52.016667	1.000	-46,469.000000
52.033333	1.000	-44,723.000000
52.050000	1.000	-43,399.000000
52.066667	1.000	-42,633.000000
52.083333	1.000	-42,710.000000
52.100000	1.000	-43,816.000000
52.116667	1.000	-45,500.000000
52.133333	1.000	-47,029.000000
52.150000	1.000	-48,115.000000
52.166667	1.000	-49,186.000000
52.183333	1.000	-50,233.000000
52.200000	1.000	-50,774.000000
52.216667	1.000	-50,879.000000
52.233333	1.000	-50,791.000000
52.250000	1.000	-50,677.000000
52.266667	1.000	-50,437.000000
52.283333	1.000	-49,870.000000
52.300000	1.000	-49,370.000000
52.316667	1.000	-49,722.000000
52.333333	1.000	-51,078.000000
52.350000	1.000	-52,997.000000
52.366667	1.000	-55,070.000000
52.383333	1.000	-57,087.000000
52.400000	1.000	-58,948.000000
52.416667	1.000	-60,774.000000
52.433333	1.000	-62,342.000000
52.450000	1.000	-63,004.000000
52.466667	1.000	-62,153.000000
52.483333	1.000	-60,067.000000
52.500000	1.000	-57,624.000000
52.516667	1.000	-55,660.000000
52.533333	1.000	-55,087.000000
52.550000	1.000	-56,103.000000
52.566667	1.000	-57,952.000000
52.583333	1.000	-59,814.000000
52.600000	1.000	-61,234.000000
52.616667	1.000	-61,932.000000
52.633333	1.000	-61,747.000000
52.650000	1.000	-61,009.000000
52.666667	1.000	-60,096.000000
52.683333	1.000	-59,206.000000
52.700000	1.000	-58,388.000000
52.716667	1.000	-57,660.000000
52.733333	1.000	-57,033.000000
52.750000	1.000	-56,510.000000
52.766667	1.000	-56,224.000000
52.783333	1.000	-56,121.000000
52.800000	1.000	-56,800.000000
52.816667	1.000	-58,613.000000
52.833333	1.000	-61,318.000000
52.850000	1.000	-63,983.000000
52.866667	1.000	-66,129.000000
52.883333	1.000	-67,432.000000
52.900000	1.000	-67,806.000000
52.916667	1.000	-67,487.000000
52.933333	1.000	-66,554.000000
52.950000	1.000	-65,301.000000
52.966667	1.000	-63,856.000000
52.983333	1.000	-62,088.000000
53.000000	1.000	-60,149.000000
53.016667	1.000	-58,419.000000
53.033333	1.000	-57,346.000000
53.050000	1.000	-57,044.000000
53.066667	1.000	-57,240.000000
53.083333	1.000	-57,608.000000
53.100000	1.000	-58,013.000000
53.116667	1.000	-58,360.000000
53.133333	1.000	-58,679.000000
53.150000	1.000	-58,937.000000
53.166667	1.000	-58,772.000000
53.183333	1.000	-57,722.000000
53.200000	1.000	-55,944.000000
53.216667	1.000	-53,972.000000
53.233333	1.000	-52,204.000000
53.250000	1.000	-50,658.000000
53.266667	1.000	-49,251.000000
53.283333	1.000	-48,250.000000
53.300000	1.000	-48,042.000000
53.316667	1.000	-48,479.000000
53.333333	1.000	-49,074.000000
53.350000	1.000	-49,495.000000
53.366667	1.000	-49,641.000000
53.383333	1.000	-49,347.000000
53.400000	1.000	-48,775.000000
53.416667	1.000	-48,359.000000
53.433333	1.000	-48,076.000000
53.450000	1.000	-47,687.000000
53.466667	1.000	-46,970.000000
53.483333	1.000	-45,655.000000
53.500000	1.000	-43,870.000000
53.516667	1.000	-41,963.000000
53.533333	1.000	-40,069.000000
53.550000	1.000	-38,418.000000
53.566667	1.000	-37,074.000000
53.583333	1.000	-36,103.000000
53.600000	1.000	-35,682.000000
53.616667	1.000	-35,738.000000
53.633333	1.000	-35,820.000000
53.650000	1.000	-35,681.000000
53.666667	1.000	-35,700.000000
53.683333	1.000	-36,350.000000
53.700000	1.000	-37,729.000000
53.716667	1.000	-39,506.000000
53.733333	1.000	-41,142.000000
53.750000	1.000	-42,346.000000
53.766667	1.000	-42,666.000000
53.783333	1.000	-42,148.000000
53.800000	1.000	-41,534.000000
53.816667	1.000	-41,566.000000
53.833333	1.000	-42,378.000000
53.850000	1.000	-43,737.000000
53.866667	1.000	-45,504.000000
53.883333	1.000	-47,657.000000
53.900000	1.000	-49,975.000000
53.916667	1.000	-52,102.000000
53.933333	1.000	-53,983.000000
53.950000	1.000	-55,594.000000
53.966667	1.000	-57,018.000000
53.983333	1.000	-58,127.000000
54.000000	1.000	-58,760.000000
54.016667	1.000	-59,088.000000
54.033333	1.000	-59,149.000000
54.050000	1.000	-58,838.000000
54.066667	1.000	-57,981.000000
54.083333	1.000	-56,676.000000
54.100000	1.000	-54,850.000000
54.116667	1.000	-52,590.000000
54.133333	1.000	-49,602.000000
54.150000	1.000	-45,639.000000
54.166667	1.000	-41,037.000000
54.183333	1.000	-36,523.000000
54.200000	1.000	-32,771.000000
54.216667	1.000	-30,543.000000
54.233333	1.000	-30,222.000000
54.250000	1.000	-31,567.000000
54.266667	1.000	-34,218.000000
54.283333	1.000	-37,768.000000
54.300000	1.000	-41,753.000000
54.316667	1.000	-46,082.000000
54.333333	1.000	-50,397.000000
54.350000	1.000	-54,237.000000
54.366667	1.000	-57,320.000000
54.383333	1.000	-59,930.000000
54.400000	1.000	-62,386.000000
54.416667	1.000	-64,316.000000
54.433333	1.000	-65,346.000000
54.450000	1.000	-65,691.000000
54.466667	1.000	-65,435.000000
54.483333	1.000	-64,412.000000
54.500000	1.000	-62,394.000000
54.516667	1.000	-59,623.000000
54.533333	1.000	-56,622.000000
54.550000	1.000	-53,764.000000
54.566667	1.000	-51,016.000000
54.583333	1.000	-48,082.000000
54.600000	1.000	-45,237.000000
54.616667	1.000	-43,126.000000
54.633333	1.000	-42,176.000000
54.650000	1.000	-42,445.000000
54.666667	1.000	-43,771.000000
54.683333	1.000	-45,952.000000
54.700000	1.000	-48,591.000000
54.716667	1.000	-51,427.000000
54.733333	1.000	-53,964.000000
54.750000	1.000	-55,717.000000
54.766667	1.000	-56,682.000000
54.783333	1.000	-57,441.000000
54.800000	1.000	-58,473.000000
54.816667	1.000	-59,945.000000
54.833333	1.000	-61,590.000000
54.850000	1.000	-62,821.000000
54.866667	1.000	-63,495.000000
54.883333	1.000	-63,785.000000
54.900000	1.000	-63,725.000000
54.916667	1.000	-63,300.000000
54.933333	1.000	-62,414.000000
54.950000	1.000	-60,606.000000
54.966667	1.000	-57,945.000000
54.983333	1.000	-54,514.000000
55.000000	1.000	-50,442.000000
55.016667	1.000	-46,599.000000
55.033333	1.000	-43,821.000000
55.050000	1.000	-42,246.000000
55.066667	1.000	-41,370.000000
55.083333	1.000	-40,473.000000
55.100000	1.000	-39,443.000000
55.116667	1.000	-38,676.000000
55.133333	1.000	-38,094.000000
55.150000	1.000	-37,677.000000
55.166667	1.000	-37,726.000000
55.183333	1.000	-38,383.000000
55.200000	1.000	-39,342.000000
55.216667	1.000	-40,054.000000
55.233333	1.000	-40,282.000000
55.250000	1.000	-40,266.000000
55.266667	1.000	-40,536.000000
55.283333	1.000	-41,315.000000
55.300000	1.000	-42,419.000000
55.316667	1.000	-43,693.000000
55.333333	1.000	-45,200.000000
55.350000	1.000	-46,930.000000
55.366667	1.000	-48,645.000000
55.383333	1.000	-50,045.000000
55.400000	1.000	-50,646.000000
55.416667	1.000	-50,316.000000
55.433333	1.000	-49,472.000000
55.450000	1.000	-48,599.000000
55.466667	1.000	-48,208.000000
55.483333	1.000	-48,407.000000
55.500000	1.000	-49,057.000000
55.516667	1.000	-50,051.000000
55.533333	1.000	-51,387.000000
55.550000	1.000	-52,888.000000
55.566667	1.000	-54,896.000000
55.583333	1.000	-57,879.000000
55.600000	1.000	-61,552.000000
55.616667	1.000	-65,011.000000
55.633333	1.000	-67,652.000000
55.650000	1.000	-69,227.000000
55.666667	1.000	-69,737.000000
55.683333	1.000	-69,208.000000
55.700000	1.000	-67,361.000000
55.716667	1.000	-64,284.000000
55.733333	1.000	-60,494.000000
55.750000	1.000	-56,838.000000
55.766667	1.000	-54,201.000000
55.783333	1.000	-52,938.000000
55.800000	1.000	-52,822.000000
55.816667	1.000	-53,172.000000
55.833333	1.000	-53,336.000000
55.850000	1.000	-53,360.000000
55.866667	1.000	-53,173.000000
55.883333	1.000	-52,581.000000
55.900000	1.000	-51,774.000000
55.916667	1.000	-50,767.000000
55.933333	1.000	-49,432.000000
55.950000	1.000	-48,364.000000
55.966667	1.000	-48,138.000000
55.983333	1.000	-48,644.000000
56.000000	1.000	-49,134.000000
56.016667	1.000	-49,348.000000
56.033333	1.000	-49,697.000000
56.050000	1.000	-50,665.000000
56.066667	1.000	-52,505.000000
56.083333	1.000	-55,135.000000
56.100000	1.000	-57,938.000000
56.116667	1.000	-60,333.000000
56.133333	1.000	-62,063.000000
56.150000	1.000	-62,723.000000
56.166667	1.000	-62,049.000000
56.183333	1.000	-60,354.000000
56.200000	1.000	-58,040.000000
56.216667	1.000	-55,131.000000
56.233333	1.000	-52,144.000000
56.250000	1.000	-49,807.000000
56.266667	1.000	-48,645.000000
56.283333	1.000	-48,804.000000
56.300000	1.000	-49,909.000000
56.316667	1.000	-51,312.000000
56.333333	1.000	-52,542.000000
56.350000	1.000	-53,612.000000
56.366667	1.000	-54,271.000000
56.383333	1.000	-54,516.000000
56.400000	1.000	-54,743.000000
56.416667	1.000	-55,052.000000
56.433333	1.000	-55,174.000000
56.450000	1.000	-55,245.000000
56.466667	1.000	-55,737.000000
56.483333	1.000	-56,710.000000
56.500000	1.000	-57,617.000000
56.516667	1.000	-58,343.000000
56.533333	1.000	-59,071.000000
56.550000	1.000	-59,443.000000
56.566667	1.000	-58,977.000000
56.583333	1.000	-58,204.000000
56.600000	1.000	-57,356.000000
56.616667	1.000	-56,081.000000
56.633333	1.000	-54,437.000000
56.650000	1.000	-52,791.000000
56.666667	1.000	-51,495.000000
56.683333	1.000	-50,290.000000
56.700000	1.000	-48,984.000000
56.716667	1.000	-48,030.000000
56.733333	1.000	-48,044.000000
56.750000	1.000	-48,982.000000
56.766667	1.000	-49,859.000000
56.783333	1.000	-50,306.000000
56.800000	1.000	-50,703.000000
56.816667	1.000	-51,464.000000
56.833333	1.000	-52,691.000000
56.850000	1.000	-53,996.000000
56.866667	1.000	-54,987.000000
56.883333	1.000	-55,473.000000
56.900000	1.000	-55,296.000000
56.916667	1.000	-53,848.000000
56.933333	1.000	-51,290.000000
56.950000	1.000	-48,679.000000
56.966667	1.000	-46,693.000000
56.983333	1.000	-45,685.000000
57.000000	1.000	-45,600.000000
57.016667	1.000	-46,065.000000
57.033333	1.000	-46,823.000000
57.050000	1.000	-47,795.000000
57.066667	1.000	-48,906.000000
57.083333	1.000	-49,487.000000
57.100000	1.000	-49,086.000000
57.116667	1.000	-47,239.000000
57.133333	1.000	-44,218.000000
57.150000	1.000	-40,903.000000
57.166667	1.000	-37,670.000000
57.183333	1.000	-34,671.000000
57.200000	1.000	-32,357.000000
57.216667	1.000	-30,980.000000
57.233333	1.000	-30,382.000000
57.250000	1.000	-30,188.000000
57.266667	1.000	-30,605.000000
57.283333	1.000	-31,371.000000
57.300000	1.000	-32,069.000000
57.316667	1.000	-32,525.000000
57.333333	1.000	-32,626.000000
57.350000	1.000	-32,411.000000
57.366667	1.000	-31,602.000000
57.383333	1.000	-30,624.000000
57.400000	1.000	-30,337.000000
57.416667	1.000	-31,097.000000
57.433333	1.000	-32,681.000000
57.450000	1.000	-34,569.000000
57.466667	1.000	-36,449.000000
57.483333	1.000	-38,389.000000
57.500000	1.000	-40,499.000000
57.516667	1.000	-42,914.000000
57.533333	1.000	-45,061.000000
57.550000	1.000	-46,366.000000
57.566667	1.000	-47,027.000000
57.583333	1.000	-47,561.000000
57.600000	1.000	-48,331.000000
57.616667	1.000	-49,501.000000
57.633333	1.000	-50,787.000000
57.650000	1.000	-51,501.000000
57.666667	1.000	-51,269.000000
57.683333	1.000	-50,307.000000
57.700000	1.000	-48,633.000000
57.716667	1.000	-46,451.000000
57.733333	1.000	-44,336.000000
57.750000	1.000	-42,845.000000
57.766667	1.000	-41,647.000000
57.783333	1.000	-40,071.000000
57.800000	1.000	-37,622.000000
57.816667	1.000	-34,240.000000
57.833333	1.000	-30,439.000000
57.850000	1.000	-27,013.000000
57.866667	1.000	-24,659.000000
57.883333	1.000	-23,740.000000
57.900000	1.000	-24,265.000000
57.916667	1.000	-26,022.000000
57.933333	1.000	-28,389.000000
57.950000	1.000	-30,647.000000
57.966667	1.000	-32,405.000000
57.983333	1.000	-33,888.000000
58.000000	1.000	-35,119.000000
58.016667	1.000	-35,715.000000
58.033333	1.000	-35,485.000000
58.050000	1.000	-34,652.000000
58.066667	1.000	-33,531.000000
58.083333	1.000	-32,314.000000
58.100000	1.000	-31,130.000000
58.116667	1.000	-30,112.000000
58.133333	1.000	-29,400.000000
58.150000	1.000	-28,615.000000
58.166667	1.000	-27,644.000000
58.183333	1.000	-26,992.000000
58.200000	1.000	-26,959.000000
58.216667	1.000	-27,281.000000
58.233333	1.000	-27,603.000000
58.250000	1.000	-27,614.000000
58.266667	1.000	-27,385.000000
58.283333	1.000	-27,110.000000
58.300000	1.000	-26,310.000000
58.316667	1.000	-24,744.000000
58.333333	1.000	-22,925.000000
58.350000	1.000	-21,480.000000
58.366667	1.000	-20,641.000000
58.383333	1.000	-20,252.000000
58.400000	1.000	-20,113.000000
58.416667	1.000	-20,078.000000
58.433333	1.000	-20,371.000000
58.450000	1.000	-21,218.000000
58.466667	1.000	-22,769.000000
58.483333	1.000	-24,464.000000
58.500000	1.000	-25,772.000000
58.516667	1.000	-26,426.000000
58.533333	1.000	-26,308.000000
58.550000	1.000	-25,589.000000
58.566667	1.000	-24,512.000000
58.583333	1.000	-22,984.000000
58.600000	1.000	-20,928.000000
58.616667	1.000	-18,140.000000
58.633333	1.000	-15,032.000000
58.650000	1.000	-12,179.000000
58.666667	1.000	-10,294.000000
58.683333	1.000	-9,864.000000
58.700000	1.000	-10,281.000000
58.716667	1.000	-11,250.000000
58.733333	1.000	-12,486.000000
58.750000	1.000	-13,789.000000
58.766667	1.000	-15,079.000000
58.783333	1.000	-16,229.000000
58.800000	1.000	-17,101.000000
58.816667	1.000	-18,157.000000
58.833333	1.000	-19,672.000000
58.850000	1.000	-21,492.000000
58.866667	1.000	-23,427.000000
58.883333	1.000	-25,068.000000
58.900000	1.000	-25,931.000000
58.916667	1.000	-25,775.000000
58.933333	1.000	-24,898.000000
58.950000	1.000	-23,766.000000
58.966667	1.000	-22,589.000000
58.983333	1.000	-21,488.000000
59.000000	1.000	-20,599.000000
59.016667	1.000	-19,616.000000
59.033333	1.000	-18,472.000000
59.050000	1.000	-17,506.000000
59.066667	1.000	-16,981.000000
59.083333	1.000	-17,158.000000
59.100000	1.000	-18,185.000000
59.116667	1.000	-20,122.000000
59.133333	1.000	-22,586.000000
59.150000	1.000	-24,380.000000
59.166667	1.000	-25,072.000000
59.183333	1.000	-24,956.000000
59.200000	1.000	-24,354.000000
59.216667	1.000	-23,610.000000
59.233333	1.000	-23,169.000000
59.250000	1.000	-22,772.000000
59.266667	1.000	-21,796.000000
59.283333	1.000	-20,024.000000
59.300000	1.000	-17,560.000000
59.316667	1.000	-15,092.000000
59.333333	1.000	-13,580.000000
59.350000	1.000	-13,306.000000
59.366667	1.000	-14,005.000000
59.383333	1.000	-15,322.000000
59.400000	1.000	-16,905.000000
59.416667	1.000	-18,092.000000
59.433333	1.000	-18,665.000000
59.450000	1.000	-18,836.000000
59.466667	1.000	-19,291.000000
59.483333	1.000	-20,668.000000
59.500000	1.000	-22,319.000000
59.516667	1.000	-23,534.000000
59.533333	1.000	-23,981.000000
59.550000	1.000	-23,032.000000
59.566667	1.000	-20,434.000000
59.583333	1.000	-17,003.000000
59.600000	1.000	-13,560.000000
59.616667	1.000	-10,953.000000
59.633333	1.000	-9,662.000000
59.650000	1.000	-9,868.000000
59.666667	1.000	-11,150.000000
59.683333	1.000	-12,733.000000
59.700000	1.000	-13,626.000000
59.716667	1.000	-13,471.000000
59.733333	1.000	-12,655.000000
59.750000	1.000	-11,819.000000
59.766667	1.000	-11,274.000000
59.783333	1.000	-10,929.000000
59.800000	1.000	-10,544.000000
59.816667	1.000	-10,217.000000
59.833333	1.000	-10,213.000000
59.850000	1.000	-10,457.000000
59.866667	1.000	-10,611.000000
59.883333	1.000	-10,502.000000
59.900000	1.000	-9,878.000000
59.916667	1.000	-8,328.000000
59.933333	1.000	-5,734.000000
59.950000	1.000	-1,962.000000
59.966667	1.000	2,190.000000
59.983333	1.000	5,941.000000
60.000000	1.000	8,802.000000
60.016667	1.000	10,638.000000
60.033333	1.000	11,314.000000
60.050000	1.000	10,814.000000
60.066667	1.000	9,351.000000
60.083333	1.000	7,533.000000
60.100000	1.000	6,083.000000
60.116667	1.000	5,893.000000
60.133333	1.000	7,142.000000
60.150000	1.000	8,855.000000
60.166667	1.000	10,214.000000
60.183333	1.000	10,886.000000
60.200000	1.000	10,626.000000
60.216667	1.000	9,346.000000
60.233333	1.000	7,235.000000
60.250000	1.000	4,895.000000
60.266667	1.000	3,093.000000
60.283333	1.000	2,496.000000
60.300000	1.000	2,916.000000
60.316667	1.000	3,736.000000
60.333333	1.000	4,456.000000
60.350000	1.000	4,461.000000
60.366667	1.000	3,360.000000
60.383333	1.000	1,372.000000
60.400000	1.000	-884.000000
60.416667	1.000	-2,438.000000
60.433333	1.000	-2,882.000000
60.450000	1.000	-2,307.000000
60.466667	1.000	-832.000000
60.483333	1.000	1,466.000000
60.500000	1.000	4,352.000000
60.516667	1.000	7,388.000000
60.533333	1.000	9,906.000000
60.550000	1.000	11,810.000000
60.566667	1.000	13,071.000000
60.583333	1.000	13,615.000000
60.600000	1.000	13,552.000000
60.616667	1.000	12,912.000000
60.633333	1.000	11,751.000000
60.650000	1.000	10,252.000000
60.666667	1.000	8,594.000000
60.683333	1.000	7,103.000000
60.700000	1.000	5,986.000000
60.716667	1.000	5,165.000000
60.733333	1.000	4,910.000000
60.750000	1.000	4,936.000000
60.766667	1.000	4,703.000000
60.783333	1.000	4,116.000000
60.800000	1.000	3,266.000000
60.816667	1.000	2,348.000000
60.833333	1.000	1,336.000000
60.850000	1.000	-79.000000
60.866667	1.000	-1,995.000000
60.883333	1.000	-4,141.000000
60.900000	1.000	-6,081.000000
60.916667	1.000	-7,401.000000
60.933333	1.000	-7,348.000000
60.950000	1.000	-5,682.000000
60.966667	1.000	-3,004.000000
60.983333	1.000	-166.000000
61.000000	1.000	2,556.000000
61.016667	1.000	4,891.000000
61.033333	1.000	6,426.000000
61.050000	1.000	7,312.000000
61.066667	1.000	7,729.000000
61.083333	1.000	7,162.000000
61.100000	1.000	5,612.000000
61.116667	1.000	3,392.000000
61.133333	1.000	710.000000
61.150000	1.000	-2,115.000000
61.166667	1.000	-4,473.000000
61.183333	1.000	-6,073.000000
61.200000	1.000	-7,024.000000
61.216667	1.000	-7,061.000000
61.233333	1.000	-5,808.000000
61.250000	1.000	-3,370.000000
61.266667	1.000	-482.000000
61.283333	1.000	1,957.000000
61.300000	1.000	3,281.000000
61.316667	1.000	3,668.000000
61.333333	1.000	3,392.000000
61.350000	1.000	2,590.000000
61.366667	1.000	1,644.000000
61.383333	1.000	782.000000
61.400000	1.000	-138.000000
61.416667	1.000	-941.000000
61.433333	1.000	-1,373.000000
61.450000	1.000	-1,757.000000
61.466667	1.000	-2,569.000000
61.483333	1.000	-4,022.000000
61.500000	1.000	-6,286.000000
61.516667	1.000	-8,934.000000
61.533333	1.000	-11,480.000000
61.550000	1.000	-13,865.000000
61.566667	1.000	-15,752.000000
61.583333	1.000	-16,585.000000
61.600000	1.000	-16,138.000000
61.616667	1.000	-14,571.000000
61.633333	1.000	-12,080.000000
61.650000	1.000	-8,869.000000
61.666667	1.000	-5,439.000000
61.683333	1.000	-2,519.000000
61.700000	1.000	-623.000000
61.716667	1.000	-162.000000
61.733333	1.000	-1,013.000000
61.750000	1.000	-2,783.000000
61.766667	1.000	-4,920.000000
61.783333	1.000	-6,950.000000
61.800000	1.000	-8,630.000000
61.816667	1.000	-9,809.000000
61.833333	1.000	-10,688.000000
61.850000	1.000	-11,293.000000
61.866667	1.000	-11,242.000000
61.883333	1.000	-10,800.000000
61.900000	1.000	-10,416.000000
61.916667	1.000	-9,998.000000
61.933333	1.000	-9,223.000000
61.950000	1.000	-7,629.000000
61.966667	1.000	-5,124.000000
61.983333	1.000	-2,232.000000
62.000000	1.000	138.000000
62.016667	1.000	1,259.000000
62.033333	1.000	887.000000
62.050000	1.000	-961.000000
62.066667	1.000	-3,771.000000
62.083333	1.000	-6,581.000000
62.100000	1.000	-8,341.000000
62.116667	1.000	-8,790.000000
62.133333	1.000	-8,355.000000
62.150000	1.000	-7,489.000000
62.166667	1.000	-6,552.000000
62.183333	1.000	-5,671.000000
62.200000	1.000	-4,459.000000
62.216667	1.000	-3,007.000000
62.233333	1.000	-1,743.000000
62.250000	1.000	-1,019.000000
62.266667	1.000	-1,268.000000
62.283333	1.000	-2,449.000000
62.300000	1.000	-4,026.000000
62.316667	1.000	-5,110.000000
62.333333	1.000	-5,676.000000
62.350000	1.000	-6,477.000000
62.366667	1.000	-7,958.000000
62.383333	1.000	-10,515.000000
62.400000	1.000	-14,203.000000
62.416667	1.000	-18,435.000000
62.433333	1.000	-22,468.000000
62.450000	1.000	-25,693.000000
62.466667	1.000	-28,161.000000
62.483333	1.000	-29,826.000000
62.500000	1.000	-30,400.000000
62.516667	1.000	-29,821.000000
62.533333	1.000	-28,395.000000
62.550000	1.000	-26,609.000000
62.566667	1.000	-24,833.000000
62.583333	1.000	-23,134.000000
62.600000	1.000	-21,437.000000
62.616667	1.000	-19,951.000000
62.633333	1.000	-18,744.000000
62.650000	1.000	-17,611.000000
62.666667	1.000	-16,735.000000
62.683333	1.000	-16,326.000000
62.700000	1.000	-16,535.000000
62.716667	1.000	-17,252.000000
62.733333	1.000	-17,895.000000
62.750000	1.000	-18,312.000000
62.766667	1.000	-18,563.000000
62.783333	1.000	-18,745.000000
62.800000	1.000	-19,112.000000
62.816667	1.000	-19,634.000000
62.833333	1.000	-20,497.000000
62.850000	1.000	-21,881.000000
62.866667	1.000	-23,948.000000
62.883333	1.000	-26,495.000000
62.900000	1.000	-28,916.000000
62.916667	1.000	-30,540.000000
62.933333	1.000	-31,491.000000
62.950000	1.000	-32,038.000000
62.966667	1.000	-32,435.000000
62.983333	1.000	-33,237.000000
63.000000	1.000	-34,327.000000
63.016667	1.000	-35,302.000000
63.033333	1.000	-35,905.000000
63.050000	1.000	-36,030.000000
63.066667	1.000	-35,742.000000
63.083333	1.000	-34,969.000000
63.100000	1.000	-33,649.000000
63.116667	1.000	-32,329.000000
63.133333	1.000	-31,557.000000
63.150000	1.000	-31,517.000000
63.166667	1.000	-32,244.000000
63.183333	1.000	-33,702.000000
63.200000	1.000	-35,729.000000
63.216667	1.000	-37,886.000000
63.233333	1.000	-40,104.000000
63.250000	1.000	-42,542.000000
63.266667	1.000	-44,896.000000
63.283333	1.000	-46,551.000000
63.300000	1.000	-47,569.000000
63.316667	1.000	-48,322.000000
63.333333	1.000	-49,027.000000
63.350000	1.000	-49,899.000000
63.366667	1.000	-51,194.000000
63.383333	1.000	-52,850.000000
63.400000	1.000	-54,366.000000
63.416667	1.000	-55,575.000000
63.433333	1.000	-56,508.000000
63.450000	1.000	-57,010.000000
63.466667	1.000	-57,088.000000
63.483333	1.000	-56,817.000000
63.500000	1.000	-56,305.000000
63.516667	1.000	-55,429.000000
63.533333	1.000	-54,288.000000
63.550000	1.000	-53,125.000000
63.566667	1.000	-52,154.000000
63.583333	1.000	-51,540.000000
63.600000	1.000	-51,210.000000
63.616667	1.000	-51,517.000000
63.633333	1.000	-52,771.000000
63.650000	1.000	-54,907.000000
63.666667	1.000	-57,455.000000
63.683333	1.000	-59,836.000000
63.700000	1.000	-61,672.000000
63.716667	1.000	-63,158.000000
63.733333	1.000	-64,740.000000
63.750000	1.000	-66,364.000000
63.766667	1.000	-67,540.000000
63.783333	1.000	-68,365.000000
63.800000	1.000	-69,332.000000
63.816667	1.000	-70,833.000000
63.833333	1.000	-72,812.000000
63.850000	1.000	-74,732.000000
63.866667	1.000	-75,734.000000
63.883333	1.000	-75,317.000000
63.900000	1.000	-74,129.000000
63.916667	1.000	-73,135.000000
63.933333	1.000	-72,757.000000
63.950000	1.000	-73,149.000000
63.966667	1.000	-74,129.000000
63.983333	1.000	-75,529.000000
64.000000	1.000	-77,120.000000
64.016667	1.000	-78,380.000000
64.033333	1.000	-78,944.000000
64.050000	1.000	-78,757.000000
64.066667	1.000	-78,453.000000
64.083333	1.000	-78,665.000000
64.100000	1.000	-79,419.000000
64.116667	1.000	-80,312.000000
64.133333	1.000	-80,929.000000
64.150000	1.000	-81,211.000000
64.166667	1.000	-81,393.000000
64.183333	1.000	-81,493.000000
64.200000	1.000	-81,744.000000
64.216667	1.000	-81,931.000000
64.233333	1.000	-82,004.000000
64.250000	1.000	-81,932.000000
64.266667	1.000	-81,583.000000
64.283333	1.000	-80,868.000000
64.300000	1.000	-79,871.000000
64.316667	1.000	-78,875.000000
64.333333	1.000	-78,076.000000
64.350000	1.000	-77,682.000000
64.366667	1.000	-78,070.000000
64.383333	1.000	-79,203.000000
64.400000	1.000	-80,842.000000
64.416667	1.000	-82,776.000000
64.433333	1.000	-84,860.000000
64.450000	1.000	-86,796.000000
64.466667	1.000	-88,328.000000
64.483333	1.000	-89,629.000000
64.500000	1.000	-91,178.000000
64.516667	1.000	-93,058.000000
64.533333	1.000	-95,353.000000
64.550000	1.000	-97,763.000000
64.566667	1.000	-100,011.000000
64.583333	1.000	-101,689.000000
64.600000	1.000	-102,592.000000
64.616667	1.000	-102,865.000000
64.633333	1.000	-102,776.000000
64.650000	1.000	-102,429.000000
64.666667	1.000	-101,885.000000
64.683333	1.000	-101,346.000000
64.700000	1.000	-100,953.000000
64.716667	1.000	-100,640.000000
64.733333	1.000	-100,472.000000
64.750000	1.000	-100,339.000000
64.766667	1.000	-99,919.000000
64.783333	1.000	-99,382.000000
64.800000	1.000	-99,285.000000
64.816667	1.000	-99,728.000000
64.833333	1.000	-100,746.000000
64.850000	1.000	-102,217.000000
64.866667	1.000	-103,859.000000
64.883333	1.000	-105,316.000000
64.900000	1.000	-106,541.000000
64.916667	1.000	-107,541.000000
64.933333	1.000	-108,217.000000
64.950000	1.000	-108,580.000000
64.966667	1.000	-108,430.000000
64.983333	1.000	-107,229.000000
65.000000	1.000	-105,038.000000
65.016667	1.000	-102,529.000000
65.033333	1.000	-100,053.000000
65.050000	1.000	-97,603.000000
65.066667	1.000	-95,554.000000
65.083333	1.000	-94,362.000000
65.100000	1.000	-94,294.000000
65.116667	1.000	-95,336.000000
65.133333	1.000	-96,921.000000
65.150000	1.000	-98,215.000000
65.166667	1.000	-98,850.000000
65.183333	1.000	-98,994.000000
65.200000	1.000	-98,805.000000
65.216667	1.000	-98,580.000000
65.233333	1.000	-98,560.000000
65.250000	1.000	-98,864.000000
65.266667	1.000	-99,139.000000
65.283333	1.000	-99,283.000000
65.300000	1.000	-99,255.000000
65.316667	1.000	-99,263.000000
65.333333	1.000	-99,780.000000
65.350000	1.000	-100,685.000000
65.366667	1.000	-101,759.000000
65.383333	1.000	-102,974.000000
65.400000	1.000	-103,995.000000
65.416667	1.000	-104,685.000000
65.433333	1.000	-105,312.000000
65.450000	1.000	-106,278.000000
65.466667	1.000	-107,738.000000
65.483333	1.000	-109,794.000000
65.500000	1.000	-112,415.000000
65.516667	1.000	-115,131.000000
65.533333	1.000	-117,537.000000
65.550000	1.000	-119,236.000000
65.566667	1.000	-119,865.000000
65.583333	1.000	-119,793.000000
65.600000	1.000	-119,267.000000
65.616667	1.000	-118,403.000000
65.633333	1.000	-117,215.000000
65.650000	1.000	-115,963.000000
65.666667	1.000	-114,733.000000
65.683333	1.000	-113,403.000000
65.700000	1.000	-111,990.000000
65.716667	1.000	-110,453.000000
65.733333	1.000	-108,912.000000
65.750000	1.000	-107,881.000000
65.766667	1.000	-108,094.000000
65.783333	1.000	-109,688.000000
65.800000	1.000	-111,864.000000
65.816667	1.000	-113,534.000000
65.833333	1.000	-114,125.000000
65.850000	1.000	-113,356.000000
65.866667	1.000	-111,426.000000
65.883333	1.000	-108,828.000000
65.900000	1.000	-106,660.000000
65.916667	1.000	-105,698.000000
65.933333	1.000	-106,046.000000
65.950000	1.000	-107,436.000000
65.966667	1.000	-109,455.000000
65.983333	1.000	-111,595.000000
66.000000	1.000	-113,104.000000
66.016667	1.000	-113,676.000000
66.033333	1.000	-113,455.000000
66.050000	1.000	-112,801.000000
66.066667	1.000	-112,003.000000
66.083333	1.000	-111,249.000000
66.100000	1.000	-110,730.000000
66.116667	1.000	-110,697.000000
66.133333	1.000	-111,024.000000
66.150000	1.000	-111,605.000000
66.166667	1.000	-112,654.000000
66.183333	1.000	-114,005.000000
66.200000	1.000	-115,376.000000
66.216667	1.000	-116,894.000000
66.233333	1.000	-118,285.000000
66.250000	1.000	-119,268.000000
66.266667	1.000	-119,797.000000
66.283333	1.000	-119,516.000000
66.300000	1.000	-118,578.000000
66.316667	1.000	-117,271.000000
66.333333	1.000	-116,035.000000
66.350000	1.000	-115,101.000000
66.366667	1.000	-114,355.000000
66.383333	1.000	-113,529.000000
66.400000	1.000	-112,689.000000
66.416667	1.000	-112,205.000000
66.433333	1.000	-112,480.000000
66.450000	1.000	-113,615.000000
66.466667	1.000	-115,523.000000
66.483333	1.000	-118,423.000000
66.500000	1.000	-122,308.000000
66.516667	1.000	-126,346.000000
66.533333	1.000	-129,400.000000
66.550000	1.000	-130,744.000000
66.566667	1.000	-130,202.000000
66.583333	1.000	-128,031.000000
66.600000	1.000	-124,993.000000
66.616667	1.000	-122,001.000000
66.633333	1.000	-119,732.000000
66.650000	1.000	-118,775.000000
66.666667	1.000	-119,271.000000
66.683333	1.000	-120,678.000000
66.700000	1.000	-122,022.000000
66.716667	1.000	-122,994.000000
66.733333	1.000	-124,014.000000
66.750000	1.000	-125,137.000000
66.766667	1.000	-126,154.000000
66.783333	1.000	-127,071.000000
66.800000	1.000	-128,067.000000
66.816667	1.000	-129,150.000000
66.833333	1.000	-130,189.000000
66.850000	1.000	-131,328.000000
66.866667	1.000	-132,822.000000
66.883333	1.000	-134,859.000000
66.900000	1.000	-137,586.000000
66.916667	1.000	-140,690.000000
66.933333	1.000	-143,821.000000
66.950000	1.000	-146,480.000000
66.966667	1.000	-148,347.000000
66.983333	1.000	-149,191.000000
67.000000	1.000	-148,695.000000
67.016667	1.000	-146,968.000000
67.033333	1.000	-144,383.000000
67.050000	1.000	-141,172.000000
67.066667	1.000	-137,521.000000
67.083333	1.000	-133,940.000000
67.100000	1.000	-131,053.000000
67.116667	1.000	-129,099.000000
67.133333	1.000	-127,815.000000
67.150000	1.000	-126,754.000000
67.166667	1.000	-126,021.000000
67.183333	1.000	-125,749.000000
67.200000	1.000	-126,125.000000
67.216667	1.000	-127,080.000000
67.233333	1.000	-128,270.000000
67.250000	1.000	-129,221.000000
67.266667	1.000	-129,506.000000
67.283333	1.000	-129,521.000000
67.300000	1.000	-129,775.000000
67.316667	1.000	-130,082.000000
67.333333	1.000	-130,467.000000
67.350000	1.000	-131,203.000000
67.366667	1.000	-132,119.000000
67.383333	1.000	-132,772.000000
67.400000	1.000	-133,125.000000
67.416667	1.000	-133,379.000000
67.433333	1.000	-133,317.000000
67.450000	1.000	-132,781.000000
67.466667	1.000	-131,658.000000
67.483333	1.000	-129,924.000000
67.500000	1.000	-127,830.000000
67.516667	1.000	-125,647.000000
67.533333	1.000	-123,852.000000
67.550000	1.000	-122,687.000000
67.566667	1.000	-122,080.000000
67.583333	1.000	-121,658.000000
67.600000	1.000	-121,401.000000
67.616667	1.000	-121,093.000000
67.633333	1.000	-120,769.000000
67.650000	1.000	-120,539.000000
67.666667	1.000	-120,730.000000
67.683333	1.000	-121,524.000000
67.700000	1.000	-122,635.000000
67.716667	1.000	-123,709.000000
67.733333	1.000	-124,610.000000
67.750000	1.000	-125,250.000000
67.766667	1.000	-125,636.000000
67.783333	1.000	-125,429.000000
67.800000	1.000	-124,742.000000
67.816667	1.000	-124,399.000000
67.833333	1.000	-124,816.000000
67.850000	1.000	-125,990.000000
67.866667	1.000	-127,643.000000
67.883333	1.000	-129,554.000000
67.900000	1.000	-131,454.000000
67.916667	1.000	-132,789.000000
67.933333	1.000	-133,642.000000
67.950000	1.000	-134,556.000000
67.966667	1.000	-135,992.000000
67.983333	1.000	-138,007.000000
68.000000	1.000	-140,257.000000
68.016667	1.000	-142,114.000000
68.033333	1.000	-143,294.000000
68.050000	1.000	-143,704.000000
68.066667	1.000	-143,364.000000
68.083333	1.000	-142,444.000000
68.100000	1.000	-140,854.000000
68.116667	1.000	-138,678.000000
68.133333	1.000	-136,379.000000
68.150000	1.000	-134,394.000000
68.166667	1.000	-133,113.000000
68.183333	1.000	-133,038.000000
68.200000	1.000	-134,115.000000
68.216667	1.000	-135,759.000000
68.233333	1.000	-137,283.000000
68.250000	1.000	-138,181.000000
68.266667	1.000	-138,289.000000
68.283333	1.000	-137,913.000000
68.300000	1.000	-137,176.000000
68.316667	1.000	-135,991.000000
68.333333	1.000	-134,602.000000
68.350000	1.000	-133,430.000000
68.366667	1.000	-132,754.000000
68.383333	1.000	-132,715.000000
68.400000	1.000	-133,233.000000
68.416667	1.000	-134,289.000000
68.433333	1.000	-135,758.000000
68.450000	1.000	-137,440.000000
68.466667	1.000	-138,913.000000
68.483333	1.000	-139,820.000000
68.500000	1.000	-139,841.000000
68.516667	1.000	-138,876.000000
68.533333	1.000	-137,328.000000
68.550000	1.000	-135,547.000000
68.566667	1.000	-133,428.000000
68.583333	1.000	-131,037.000000
68.600000	1.000	-128,559.000000
68.616667	1.000	-126,672.000000
68.633333	1.000	-126,155.000000
68.650000	1.000	-126,903.000000
68.666667	1.000	-128,208.000000
68.683333	1.000	-129,927.000000
68.700000	1.000	-131,974.000000
68.716667	1.000	-133,687.000000
68.733333	1.000	-134,816.000000
68.750000	1.000	-135,694.000000
68.766667	1.000	-136,360.000000
68.783333	1.000	-136,816.000000
68.800000	1.000	-137,030.000000
68.816667	1.000	-136,898.000000
68.833333	1.000	-136,509.000000
68.850000	1.000	-135,784.000000
68.866667	1.000	-134,636.000000
68.883333	1.000	-133,025.000000
68.900000	1.000	-131,100.000000
68.916667	1.000	-129,113.000000
68.933333	1.000	-127,348.000000
68.950000	1.000	-126,291.000000
68.966667	1.000	-126,016.000000
68.983333	1.000	-126,312.000000
69.000000	1.000	-126,791.000000
69.016667	1.000	-127,195.000000
69.033333	1.000	-127,466.000000
69.050000	1.000	-127,693.000000
69.066667	1.000	-128,071.000000
69.083333	1.000	-128,879.000000
69.100000	1.000	-130,300.000000
69.116667	1.000	-132,272.000000
69.133333	1.000	-134,397.000000
69.150000	1.000	-136,524.000000
69.166667	1.000	-138,889.000000
69.183333	1.000	-141,570.000000
69.200000	1.000	-144,402.000000
69.216667	1.000	-146,908.000000
69.233333	1.000	-148,451.000000
69.250000	1.000	-148,509.000000
69.266667	1.000	-146,884.000000
69.283333	1.000	-143,998.000000
69.300000	1.000	-140,466.000000
69.316667	1.000	-136,741.000000
69.333333	1.000	-133,250.000000
69.350000	1.000	-130,040.000000
69.366667	1.000	-127,117.000000
69.383333	1.000	-124,735.000000
69.400000	1.000	-123,099.000000
69.416667	1.000	-122,375.000000
69.433333	1.000	-122,199.000000
69.450000	1.000	-122,018.000000
69.466667	1.000	-121,589.000000
69.483333	1.000	-120,737.000000
69.500000	1.000	-119,601.000000
69.516667	1.000	-118,568.000000
69.533333	1.000	-117,890.000000
69.550000	1.000	-117,992.000000
69.566667	1.000	-119,375.000000
69.583333	1.000	-122,487.000000
69.600000	1.000	-127,015.000000
69.616667	1.000	-132,065.000000
69.633333	1.000	-136,931.000000
69.650000	1.000	-140,687.000000
69.666667	1.000	-142,881.000000
69.683333	1.000	-143,378.000000
69.700000	1.000	-142,361.000000
69.716667	1.000	-140,274.000000
69.733333	1.000	-137,942.000000
69.750000	1.000	-135,835.000000
69.766667	1.000	-133,854.000000
69.783333	1.000	-131,806.000000
69.800000	1.000	-130,001.000000
69.816667	1.000	-129,013.000000
69.833333	1.000	-128,752.000000
69.850000	1.000	-129,199.000000
69.866667	1.000	-129,973.000000
69.883333	1.000	-130,277.000000
69.900000	1.000	-129,899.000000
69.916667	1.000	-129,194.000000
69.933333	1.000	-128,772.000000
69.950000	1.000	-129,013.000000
69.966667	1.000	-129,812.000000
69.983333	1.000	-130,565.000000
70.000000	1.000	-130,580.000000
70.016667	1.000	-129,836.000000
70.033333	1.000	-128,332.000000
70.050000	1.000	-126,341.000000
70.066667	1.000	-124,315.000000
70.083333	1.000	-122,864.000000
70.100000	1.000	-120,706.000000
