# Supplementary material for: Changes to Serum Sample Tube and Processing Methodology Does Not Cause Inter-Individual Variation in Automated Whole Serum N-Glycan Profiling in Health and Disease
Source: PLoS One. 2015 Apr 1;10(4):e0123028. doi: 10.1371/journal.pone.0123028 (PMC4382121; doi:10.1371/journal.pone.0123028)
Supplement: S1 Data — (ZIP) [file pone.0123028.s006.zip › WholePlasmaData/100-A2.txt]

File Path	chrom://acropora/ChromeleonLocal/Richard Data/May 2014/21 May 2014/HTP-plasma-24-Samples-Robot-Repeat-A2-A1.seq/21769.smp/Emission_1.channel/Emission_1.chm
Channel	Emission_1

Injection Information:
Data Vault	ChromeleonLocal
Injection	2AB-VF-serum-sample-22/100-A2
Injection Number	14
Position	GB1
Comment	
Processing Method	beh-gu
Instrument Method	BEH-70min-right-40-76-04-58
Type	Unknown
Status	Finished
Injection Date	22/05/2014
Injection Time	08:20:25
Injection Volume (µL)	25.0000
Dilution Factor	1.0000
Weight	1.0000

Raw Data Information:
Time Min. (min)	0.000000
Time Max. (min)	70.100000
Data Points	4207
Detector	FLD
Exporting Data System	Chromeleon 7.1.1.1127
Operator	
Signal Quantity	
Signal Unit	counts
Signal Min.	-95,143.000000
Signal Max.	19,123,210.000000
Channel	Emission_1
Driver Name	FLD3000.dll
Channel Type	Evaluation
Min. Step (s)	1.000
Max. Step (s)	1.000
Average Step (s)	1.000

Signal Parameter Information:
Signal Info	

Raw Data:
Time (min)	Step (s)	Value (counts)
0.000000	0.000	0.000000
0.016667	1.000	0.000000
0.033333	1.000	0.000000
0.050000	1.000	0.000000
0.066667	1.000	0.000000
0.083333	1.000	-1,002.000000
0.100000	1.000	-980.000000
0.116667	1.000	-913.000000
0.133333	1.000	-926.000000
0.150000	1.000	-1,088.000000
0.166667	1.000	-1,413.000000
0.183333	1.000	-1,861.000000
0.200000	1.000	-2,380.000000
0.216667	1.000	-2,882.000000
0.233333	1.000	-3,255.000000
0.250000	1.000	-3,483.000000
0.266667	1.000	-3,594.000000
0.283333	1.000	-3,599.000000
0.300000	1.000	-3,520.000000
0.316667	1.000	-3,406.000000
0.333333	1.000	-3,324.000000
0.350000	1.000	-3,287.000000
0.366667	1.000	-3,276.000000
0.383333	1.000	-3,282.000000
0.400000	1.000	-3,323.000000
0.416667	1.000	-3,370.000000
0.433333	1.000	-3,379.000000
0.450000	1.000	-3,308.000000
0.466667	1.000	-3,181.000000
0.483333	1.000	-3,041.000000
0.500000	1.000	-2,934.000000
0.516667	1.000	-2,905.000000
0.533333	1.000	-3,004.000000
0.550000	1.000	-3,237.000000
0.566667	1.000	-3,507.000000
0.583333	1.000	-3,748.000000
0.600000	1.000	-3,904.000000
0.616667	1.000	-3,952.000000
0.633333	1.000	-3,851.000000
0.650000	1.000	-3,619.000000
0.666667	1.000	-3,375.000000
0.683333	1.000	-3,220.000000
0.700000	1.000	-3,227.000000
0.716667	1.000	-3,413.000000
0.733333	1.000	-3,734.000000
0.750000	1.000	-4,083.000000
0.766667	1.000	-4,358.000000
0.783333	1.000	-4,438.000000
0.800000	1.000	-4,072.000000
0.816667	1.000	-2,812.000000
0.833333	1.000	-259.000000
0.850000	1.000	3,832.000000
0.866667	1.000	9,563.000000
0.883333	1.000	16,639.000000
0.900000	1.000	24,285.000000
0.916667	1.000	31,464.000000
0.933333	1.000	37,238.000000
0.950000	1.000	41,079.000000
0.966667	1.000	42,930.000000
0.983333	1.000	43,014.000000
1.000000	1.000	42,089.000000
1.016667	1.000	42,057.000000
1.033333	1.000	44,954.000000
1.050000	1.000	51,133.000000
1.066667	1.000	59,083.000000
1.083333	1.000	66,592.000000
1.100000	1.000	71,819.000000
1.116667	1.000	73,719.000000
1.133333	1.000	72,064.000000
1.150000	1.000	67,264.000000
1.166667	1.000	60,142.000000
1.183333	1.000	51,743.000000
1.200000	1.000	43,078.000000
1.216667	1.000	34,896.000000
1.233333	1.000	27,664.000000
1.250000	1.000	21,604.000000
1.266667	1.000	16,682.000000
1.283333	1.000	12,780.000000
1.300000	1.000	9,782.000000
1.316667	1.000	7,613.000000
1.333333	1.000	6,165.000000
1.350000	1.000	5,308.000000
1.366667	1.000	4,906.000000
1.383333	1.000	4,846.000000
1.400000	1.000	5,063.000000
1.416667	1.000	5,487.000000
1.433333	1.000	5,974.000000
1.450000	1.000	6,422.000000
1.466667	1.000	7,043.000000
1.483333	1.000	15,621.000000
1.500000	1.000	109,940.000000
1.516667	1.000	554,604.000000
1.533333	1.000	1,697,869.000000
1.550000	1.000	3,644,977.000000
1.566667	1.000	6,121,977.000000
1.583333	1.000	8,627,736.000000
1.600000	1.000	10,669,699.000000
1.616667	1.000	11,921,727.000000
1.633333	1.000	12,271,229.000000
1.650000	1.000	11,789,203.000000
1.666667	1.000	10,665,978.000000
1.683333	1.000	9,142,661.000000
1.700000	1.000	7,454,377.000000
1.716667	1.000	5,793,703.000000
1.733333	1.000	4,294,817.000000
1.750000	1.000	3,033,500.000000
1.766667	1.000	2,036,316.000000
1.783333	1.000	1,293,832.000000
1.800000	1.000	774,133.000000
1.816667	1.000	434,484.000000
1.833333	1.000	230,175.000000
1.850000	1.000	120,419.000000
1.866667	1.000	71,483.000000
1.883333	1.000	57,649.000000
1.900000	1.000	60,806.000000
1.916667	1.000	69,317.000000
1.933333	1.000	76,607.000000
1.950000	1.000	79,796.000000
1.966667	1.000	78,408.000000
1.983333	1.000	73,226.000000
2.000000	1.000	65,506.000000
2.016667	1.000	56,551.000000
2.033333	1.000	47,472.000000
2.050000	1.000	39,106.000000
2.066667	1.000	31,915.000000
2.083333	1.000	26,037.000000
2.100000	1.000	21,432.000000
2.116667	1.000	18,009.000000
2.133333	1.000	15,684.000000
2.150000	1.000	14,357.000000
2.166667	1.000	13,919.000000
2.183333	1.000	14,204.000000
2.200000	1.000	14,948.000000
2.216667	1.000	15,834.000000
2.233333	1.000	16,600.000000
2.250000	1.000	17,064.000000
2.266667	1.000	17,111.000000
2.283333	1.000	16,706.000000
2.300000	1.000	15,889.000000
2.316667	1.000	14,814.000000
2.333333	1.000	13,648.000000
2.350000	1.000	12,528.000000
2.366667	1.000	11,536.000000
2.383333	1.000	10,749.000000
2.400000	1.000	10,229.000000
2.416667	1.000	9,935.000000
2.433333	1.000	9,758.000000
2.450000	1.000	9,548.000000
2.466667	1.000	9,214.000000
2.483333	1.000	8,767.000000
2.500000	1.000	8,264.000000
2.516667	1.000	7,733.000000
2.533333	1.000	7,179.000000
2.550000	1.000	6,639.000000
2.566667	1.000	6,134.000000
2.583333	1.000	5,616.000000
2.600000	1.000	5,026.000000
2.616667	1.000	4,410.000000
2.633333	1.000	3,831.000000
2.650000	1.000	3,309.000000
2.666667	1.000	2,893.000000
2.683333	1.000	2,663.000000
2.700000	1.000	2,690.000000
2.716667	1.000	2,906.000000
2.733333	1.000	3,213.000000
2.750000	1.000	3,538.000000
2.766667	1.000	3,864.000000
2.783333	1.000	4,145.000000
2.800000	1.000	4,275.000000
2.816667	1.000	4,207.000000
2.833333	1.000	3,966.000000
2.850000	1.000	3,641.000000
2.866667	1.000	3,333.000000
2.883333	1.000	3,143.000000
2.900000	1.000	3,158.000000
2.916667	1.000	3,414.000000
2.933333	1.000	3,866.000000
2.950000	1.000	4,414.000000
2.966667	1.000	4,918.000000
2.983333	1.000	5,251.000000
3.000000	1.000	5,342.000000
3.016667	1.000	5,226.000000
3.033333	1.000	5,005.000000
3.050000	1.000	4,731.000000
3.066667	1.000	4,455.000000
3.083333	1.000	4,178.000000
3.100000	1.000	3,819.000000
3.116667	1.000	3,340.000000
3.133333	1.000	2,773.000000
3.150000	1.000	2,172.000000
3.166667	1.000	1,626.000000
3.183333	1.000	1,147.000000
3.200000	1.000	655.000000
3.216667	1.000	138.000000
3.233333	1.000	-347.000000
3.250000	1.000	-759.000000
3.266667	1.000	-1,150.000000
3.283333	1.000	-1,527.000000
3.300000	1.000	-1,895.000000
3.316667	1.000	-2,196.000000
3.333333	1.000	-2,330.000000
3.350000	1.000	-2,241.000000
3.366667	1.000	-1,929.000000
3.383333	1.000	-1,493.000000
3.400000	1.000	-1,064.000000
3.416667	1.000	-729.000000
3.433333	1.000	-516.000000
3.450000	1.000	-395.000000
3.466667	1.000	-302.000000
3.483333	1.000	-270.000000
3.500000	1.000	-332.000000
3.516667	1.000	-496.000000
3.533333	1.000	-757.000000
3.550000	1.000	-1,081.000000
3.566667	1.000	-1,416.000000
3.583333	1.000	-1,744.000000
3.600000	1.000	-2,059.000000
3.616667	1.000	-2,323.000000
3.633333	1.000	-2,516.000000
3.650000	1.000	-2,658.000000
3.666667	1.000	-2,784.000000
3.683333	1.000	-2,872.000000
3.700000	1.000	-2,919.000000
3.716667	1.000	-2,968.000000
3.733333	1.000	-3,043.000000
3.750000	1.000	-3,154.000000
3.766667	1.000	-3,276.000000
3.783333	1.000	-3,360.000000
3.800000	1.000	-3,388.000000
3.816667	1.000	-3,385.000000
3.833333	1.000	-3,351.000000
3.850000	1.000	-3,276.000000
3.866667	1.000	-3,245.000000
3.883333	1.000	-3,294.000000
3.900000	1.000	-3,358.000000
3.916667	1.000	-3,390.000000
3.933333	1.000	-3,347.000000
3.950000	1.000	-3,168.000000
3.966667	1.000	-2,868.000000
3.983333	1.000	-2,559.000000
4.000000	1.000	-2,341.000000
4.016667	1.000	-2,212.000000
4.033333	1.000	-2,139.000000
4.050000	1.000	-2,098.000000
4.066667	1.000	-2,027.000000
4.083333	1.000	-1,881.000000
4.100000	1.000	-1,679.000000
4.116667	1.000	-1,502.000000
4.133333	1.000	-1,409.000000
4.150000	1.000	-1,407.000000
4.166667	1.000	-1,498.000000
4.183333	1.000	-1,675.000000
4.200000	1.000	-1,919.000000
4.216667	1.000	-2,188.000000
4.233333	1.000	-2,383.000000
4.250000	1.000	-2,454.000000
4.266667	1.000	-2,385.000000
4.283333	1.000	-2,055.000000
4.300000	1.000	-1,440.000000
4.316667	1.000	-679.000000
4.333333	1.000	116.000000
4.350000	1.000	900.000000
4.366667	1.000	1,616.000000
4.383333	1.000	2,162.000000
4.400000	1.000	2,443.000000
4.416667	1.000	2,408.000000
4.433333	1.000	2,086.000000
4.450000	1.000	1,549.000000
4.466667	1.000	856.000000
4.483333	1.000	89.000000
4.500000	1.000	-659.000000
4.516667	1.000	-1,330.000000
4.533333	1.000	-1,887.000000
4.550000	1.000	-2,282.000000
4.566667	1.000	-2,490.000000
4.583333	1.000	-2,511.000000
4.600000	1.000	-2,439.000000
4.616667	1.000	-2,360.000000
4.633333	1.000	-2,289.000000
4.650000	1.000	-2,196.000000
4.666667	1.000	-2,094.000000
4.683333	1.000	-2,033.000000
4.700000	1.000	-2,051.000000
4.716667	1.000	-2,156.000000
4.733333	1.000	-2,303.000000
4.750000	1.000	-2,450.000000
4.766667	1.000	-2,586.000000
4.783333	1.000	-2,712.000000
4.800000	1.000	-2,860.000000
4.816667	1.000	-3,079.000000
4.833333	1.000	-3,327.000000
4.850000	1.000	-3,544.000000
4.866667	1.000	-3,686.000000
4.883333	1.000	-3,705.000000
4.900000	1.000	-3,598.000000
4.916667	1.000	-3,470.000000
4.933333	1.000	-3,417.000000
4.950000	1.000	-3,460.000000
4.966667	1.000	-3,597.000000
4.983333	1.000	-3,796.000000
5.000000	1.000	-4,009.000000
5.016667	1.000	-4,009.000000
5.033333	1.000	-4,009.000000
5.050000	1.000	-4,009.000000
5.066667	1.000	-4,009.000000
5.083333	1.000	-4,126.000000
5.100000	1.000	-4,651.000000
5.116667	1.000	-5,537.000000
5.133333	1.000	-6,584.000000
5.150000	1.000	-8,101.000000
5.166667	1.000	-10,459.000000
5.183333	1.000	-13,847.000000
5.200000	1.000	-18,069.000000
5.216667	1.000	-22,799.000000
5.233333	1.000	-27,613.000000
5.250000	1.000	-32,152.000000
5.266667	1.000	-35,817.000000
5.283333	1.000	-38,108.000000
5.300000	1.000	-38,747.000000
5.316667	1.000	-37,898.000000
5.333333	1.000	-35,815.000000
5.350000	1.000	-32,936.000000
5.366667	1.000	-29,208.000000
5.383333	1.000	-24,870.000000
5.400000	1.000	-20,453.000000
5.416667	1.000	-16,232.000000
5.433333	1.000	-12,583.000000
5.450000	1.000	-10,049.000000
5.466667	1.000	-8,808.000000
5.483333	1.000	-9,274.000000
5.500000	1.000	-11,442.000000
5.516667	1.000	-14,856.000000
5.533333	1.000	-19,098.000000
5.550000	1.000	-23,871.000000
5.566667	1.000	-28,997.000000
5.583333	1.000	-34,054.000000
5.600000	1.000	-38,696.000000
5.616667	1.000	-42,681.000000
5.633333	1.000	-45,888.000000
5.650000	1.000	-48,443.000000
5.666667	1.000	-50,471.000000
5.683333	1.000	-51,855.000000
5.700000	1.000	-52,149.000000
5.716667	1.000	-51,119.000000
5.733333	1.000	-48,990.000000
5.750000	1.000	-46,014.000000
5.766667	1.000	-42,321.000000
5.783333	1.000	-38,259.000000
5.800000	1.000	-34,354.000000
5.816667	1.000	-30,882.000000
5.833333	1.000	-28,019.000000
5.850000	1.000	-25,877.000000
5.866667	1.000	-24,542.000000
5.883333	1.000	-24,445.000000
5.900000	1.000	-25,526.000000
5.916667	1.000	-27,240.000000
5.933333	1.000	-29,361.000000
5.950000	1.000	-31,899.000000
5.966667	1.000	-34,730.000000
5.983333	1.000	-37,491.000000
6.000000	1.000	-39,797.000000
6.016667	1.000	-41,767.000000
6.033333	1.000	-43,594.000000
6.050000	1.000	-45,357.000000
6.066667	1.000	-47,208.000000
6.083333	1.000	-49,107.000000
6.100000	1.000	-50,764.000000
6.116667	1.000	-51,909.000000
6.133333	1.000	-52,527.000000
6.150000	1.000	-52,916.000000
6.166667	1.000	-53,493.000000
6.183333	1.000	-54,480.000000
6.200000	1.000	-55,946.000000
6.216667	1.000	-57,642.000000
6.233333	1.000	-58,559.000000
6.250000	1.000	-58,003.000000
6.266667	1.000	-56,000.000000
6.283333	1.000	-53,198.000000
6.300000	1.000	-50,185.000000
6.316667	1.000	-47,373.000000
6.333333	1.000	-44,841.000000
6.350000	1.000	-42,847.000000
6.366667	1.000	-41,453.000000
6.383333	1.000	-40,452.000000
6.400000	1.000	-40,288.000000
6.416667	1.000	-41,505.000000
6.433333	1.000	-44,109.000000
6.450000	1.000	-47,610.000000
6.466667	1.000	-51,617.000000
6.483333	1.000	-55,753.000000
6.500000	1.000	-59,836.000000
6.516667	1.000	-63,617.000000
6.533333	1.000	-66,955.000000
6.550000	1.000	-69,691.000000
6.566667	1.000	-71,488.000000
6.583333	1.000	-71,636.000000
6.600000	1.000	-70,140.000000
6.616667	1.000	-67,662.000000
6.633333	1.000	-65,114.000000
6.650000	1.000	-62,683.000000
6.666667	1.000	-59,666.000000
6.683333	1.000	-55,884.000000
6.700000	1.000	-51,637.000000
6.716667	1.000	-47,024.000000
6.733333	1.000	-41,827.000000
6.750000	1.000	-36,060.000000
6.766667	1.000	-30,429.000000
6.783333	1.000	-25,696.000000
6.800000	1.000	-22,489.000000
6.816667	1.000	-21,153.000000
6.833333	1.000	-21,543.000000
6.850000	1.000	-23,102.000000
6.866667	1.000	-25,156.000000
6.883333	1.000	-26,827.000000
6.900000	1.000	-27,457.000000
6.916667	1.000	-26,612.000000
6.933333	1.000	-23,953.000000
6.950000	1.000	-19,888.000000
6.966667	1.000	-15,381.000000
6.983333	1.000	-11,263.000000
7.000000	1.000	-7,809.000000
7.016667	1.000	-5,243.000000
7.033333	1.000	-4,122.000000
7.050000	1.000	-4,988.000000
7.066667	1.000	-8,117.000000
7.083333	1.000	-13,578.000000
7.100000	1.000	-20,929.000000
7.116667	1.000	-29,040.000000
7.133333	1.000	-36,688.000000
7.150000	1.000	-42,964.000000
7.166667	1.000	-47,518.000000
7.183333	1.000	-50,639.000000
7.200000	1.000	-53,347.000000
7.216667	1.000	-56,021.000000
7.233333	1.000	-58,224.000000
7.250000	1.000	-60,163.000000
7.266667	1.000	-61,877.000000
7.283333	1.000	-62,875.000000
7.300000	1.000	-62,552.000000
7.316667	1.000	-60,993.000000
7.333333	1.000	-58,558.000000
7.350000	1.000	-55,433.000000
7.366667	1.000	-51,671.000000
7.383333	1.000	-48,063.000000
7.400000	1.000	-45,337.000000
7.416667	1.000	-43,886.000000
7.433333	1.000	-43,601.000000
7.450000	1.000	-44,277.000000
7.466667	1.000	-46,025.000000
7.483333	1.000	-48,714.000000
7.500000	1.000	-52,175.000000
7.516667	1.000	-55,939.000000
7.533333	1.000	-59,297.000000
7.550000	1.000	-61,351.000000
7.566667	1.000	-61,610.000000
7.583333	1.000	-60,387.000000
7.600000	1.000	-58,238.000000
7.616667	1.000	-55,672.000000
7.633333	1.000	-53,040.000000
7.650000	1.000	-50,633.000000
7.666667	1.000	-48,664.000000
7.683333	1.000	-47,504.000000
7.700000	1.000	-47,525.000000
7.716667	1.000	-48,417.000000
7.733333	1.000	-49,458.000000
7.750000	1.000	-50,359.000000
7.766667	1.000	-50,978.000000
7.783333	1.000	-51,594.000000
7.800000	1.000	-52,642.000000
7.816667	1.000	-54,437.000000
7.833333	1.000	-56,710.000000
7.850000	1.000	-58,960.000000
7.866667	1.000	-60,899.000000
7.883333	1.000	-62,152.000000
7.900000	1.000	-62,555.000000
7.916667	1.000	-62,651.000000
7.933333	1.000	-62,890.000000
7.950000	1.000	-63,503.000000
7.966667	1.000	-64,422.000000
7.983333	1.000	-65,085.000000
8.000000	1.000	-64,898.000000
8.016667	1.000	-63,927.000000
8.033333	1.000	-62,707.000000
8.050000	1.000	-61,554.000000
8.066667	1.000	-60,734.000000
8.083333	1.000	-60,711.000000
8.100000	1.000	-61,296.000000
8.116667	1.000	-62,171.000000
8.133333	1.000	-62,787.000000
8.150000	1.000	-62,624.000000
8.166667	1.000	-61,662.000000
8.183333	1.000	-60,385.000000
8.200000	1.000	-59,424.000000
8.216667	1.000	-58,867.000000
8.233333	1.000	-58,950.000000
8.250000	1.000	-59,348.000000
8.266667	1.000	-59,862.000000
8.283333	1.000	-60,518.000000
8.300000	1.000	-61,173.000000
8.316667	1.000	-61,624.000000
8.333333	1.000	-61,845.000000
8.350000	1.000	-61,709.000000
8.366667	1.000	-61,204.000000
8.383333	1.000	-60,111.000000
8.400000	1.000	-58,571.000000
8.416667	1.000	-56,891.000000
8.433333	1.000	-55,242.000000
8.450000	1.000	-53,927.000000
8.466667	1.000	-53,428.000000
8.483333	1.000	-53,798.000000
8.500000	1.000	-54,838.000000
8.516667	1.000	-56,399.000000
8.533333	1.000	-58,391.000000
8.550000	1.000	-60,338.000000
8.566667	1.000	-61,588.000000
8.583333	1.000	-61,581.000000
8.600000	1.000	-60,539.000000
8.616667	1.000	-59,384.000000
8.633333	1.000	-58,426.000000
8.650000	1.000	-57,855.000000
8.666667	1.000	-57,747.000000
8.683333	1.000	-58,004.000000
8.700000	1.000	-58,435.000000
8.716667	1.000	-59,006.000000
8.733333	1.000	-59,742.000000
8.750000	1.000	-60,485.000000
8.766667	1.000	-61,072.000000
8.783333	1.000	-61,728.000000
8.800000	1.000	-62,753.000000
8.816667	1.000	-64,124.000000
8.833333	1.000	-65,752.000000
8.850000	1.000	-67,165.000000
8.866667	1.000	-67,504.000000
8.883333	1.000	-66,692.000000
8.900000	1.000	-65,449.000000
8.916667	1.000	-64,410.000000
8.933333	1.000	-63,694.000000
8.950000	1.000	-63,328.000000
8.966667	1.000	-63,267.000000
8.983333	1.000	-63,508.000000
9.000000	1.000	-63,998.000000
9.016667	1.000	-64,778.000000
9.033333	1.000	-65,598.000000
9.050000	1.000	-66,346.000000
9.066667	1.000	-67,039.000000
9.083333	1.000	-67,931.000000
9.100000	1.000	-69,281.000000
9.116667	1.000	-71,086.000000
9.133333	1.000	-73,329.000000
9.150000	1.000	-76,173.000000
9.166667	1.000	-79,000.000000
9.183333	1.000	-81,300.000000
9.200000	1.000	-82,488.000000
9.216667	1.000	-82,217.000000
9.233333	1.000	-80,528.000000
9.250000	1.000	-77,655.000000
9.266667	1.000	-74,218.000000
9.283333	1.000	-70,884.000000
9.300000	1.000	-67,868.000000
9.316667	1.000	-65,029.000000
9.333333	1.000	-62,379.000000
9.350000	1.000	-60,109.000000
9.366667	1.000	-58,306.000000
9.383333	1.000	-57,184.000000
9.400000	1.000	-56,486.000000
9.416667	1.000	-56,021.000000
9.433333	1.000	-55,996.000000
9.450000	1.000	-56,423.000000
9.466667	1.000	-56,901.000000
9.483333	1.000	-56,933.000000
9.500000	1.000	-56,964.000000
9.516667	1.000	-57,456.000000
9.533333	1.000	-58,481.000000
9.550000	1.000	-59,825.000000
9.566667	1.000	-61,340.000000
9.583333	1.000	-62,933.000000
9.600000	1.000	-64,647.000000
9.616667	1.000	-66,300.000000
9.633333	1.000	-67,413.000000
9.650000	1.000	-67,515.000000
9.666667	1.000	-66,237.000000
9.683333	1.000	-63,754.000000
9.700000	1.000	-60,393.000000
9.716667	1.000	-56,789.000000
9.733333	1.000	-53,747.000000
9.750000	1.000	-51,828.000000
9.766667	1.000	-51,054.000000
9.783333	1.000	-51,476.000000
9.800000	1.000	-52,720.000000
9.816667	1.000	-54,498.000000
9.833333	1.000	-56,336.000000
9.850000	1.000	-57,894.000000
9.866667	1.000	-58,876.000000
9.883333	1.000	-58,945.000000
9.900000	1.000	-58,027.000000
9.916667	1.000	-56,680.000000
9.933333	1.000	-55,547.000000
9.950000	1.000	-55,103.000000
9.966667	1.000	-55,700.000000
9.983333	1.000	-57,224.000000
10.000000	1.000	-59,156.000000
10.016667	1.000	-60,928.000000
10.033333	1.000	-62,170.000000
10.050000	1.000	-62,382.000000
10.066667	1.000	-61,347.000000
10.083333	1.000	-59,458.000000
10.100000	1.000	-57,308.000000
10.116667	1.000	-55,671.000000
10.133333	1.000	-54,881.000000
10.150000	1.000	-54,676.000000
10.166667	1.000	-54,973.000000
10.183333	1.000	-56,050.000000
10.200000	1.000	-58,325.000000
10.216667	1.000	-61,659.000000
10.233333	1.000	-65,502.000000
10.250000	1.000	-68,851.000000
10.266667	1.000	-70,917.000000
10.283333	1.000	-71,645.000000
10.300000	1.000	-71,148.000000
10.316667	1.000	-69,521.000000
10.333333	1.000	-66,821.000000
10.350000	1.000	-63,869.000000
10.366667	1.000	-61,505.000000
10.383333	1.000	-59,953.000000
10.400000	1.000	-59,258.000000
10.416667	1.000	-59,347.000000
10.433333	1.000	-59,740.000000
10.450000	1.000	-60,132.000000
10.466667	1.000	-60,110.000000
10.483333	1.000	-59,498.000000
10.500000	1.000	-58,598.000000
10.516667	1.000	-57,730.000000
10.533333	1.000	-57,071.000000
10.550000	1.000	-56,785.000000
10.566667	1.000	-56,815.000000
10.583333	1.000	-57,013.000000
10.600000	1.000	-57,180.000000
10.616667	1.000	-57,500.000000
10.633333	1.000	-57,949.000000
10.650000	1.000	-58,082.000000
10.666667	1.000	-57,847.000000
10.683333	1.000	-57,918.000000
10.700000	1.000	-59,082.000000
10.716667	1.000	-61,274.000000
10.733333	1.000	-63,937.000000
10.750000	1.000	-66,533.000000
10.766667	1.000	-68,641.000000
10.783333	1.000	-70,177.000000
10.800000	1.000	-71,086.000000
10.816667	1.000	-71,230.000000
10.833333	1.000	-70,757.000000
10.850000	1.000	-69,842.000000
10.866667	1.000	-68,654.000000
10.883333	1.000	-67,167.000000
10.900000	1.000	-65,578.000000
10.916667	1.000	-63,888.000000
10.933333	1.000	-62,050.000000
10.950000	1.000	-59,786.000000
10.966667	1.000	-57,134.000000
10.983333	1.000	-54,509.000000
11.000000	1.000	-52,023.000000
11.016667	1.000	-49,671.000000
11.033333	1.000	-47,728.000000
11.050000	1.000	-46,439.000000
11.066667	1.000	-46,131.000000
11.083333	1.000	-46,861.000000
11.100000	1.000	-48,626.000000
11.116667	1.000	-51,277.000000
11.133333	1.000	-54,444.000000
11.150000	1.000	-57,553.000000
11.166667	1.000	-60,120.000000
11.183333	1.000	-62,094.000000
11.200000	1.000	-63,209.000000
11.216667	1.000	-63,541.000000
11.233333	1.000	-63,195.000000
11.250000	1.000	-62,305.000000
11.266667	1.000	-61,126.000000
11.283333	1.000	-59,893.000000
11.300000	1.000	-58,599.000000
11.316667	1.000	-57,066.000000
11.333333	1.000	-55,450.000000
11.350000	1.000	-53,949.000000
11.366667	1.000	-53,081.000000
11.383333	1.000	-52,880.000000
11.400000	1.000	-52,875.000000
11.416667	1.000	-52,486.000000
11.433333	1.000	-51,552.000000
11.450000	1.000	-50,047.000000
11.466667	1.000	-47,852.000000
11.483333	1.000	-45,218.000000
11.500000	1.000	-42,699.000000
11.516667	1.000	-40,988.000000
11.533333	1.000	-40,284.000000
11.550000	1.000	-40,602.000000
11.566667	1.000	-41,974.000000
11.583333	1.000	-44,350.000000
11.600000	1.000	-47,357.000000
11.616667	1.000	-50,747.000000
11.633333	1.000	-54,133.000000
11.650000	1.000	-57,208.000000
11.666667	1.000	-59,956.000000
11.683333	1.000	-62,109.000000
11.700000	1.000	-63,412.000000
11.716667	1.000	-63,954.000000
11.733333	1.000	-64,150.000000
11.750000	1.000	-64,363.000000
11.766667	1.000	-64,814.000000
11.783333	1.000	-65,620.000000
11.800000	1.000	-66,421.000000
11.816667	1.000	-67,250.000000
11.833333	1.000	-68,180.000000
11.850000	1.000	-68,928.000000
11.866667	1.000	-69,230.000000
11.883333	1.000	-69,004.000000
11.900000	1.000	-68,483.000000
11.916667	1.000	-67,880.000000
11.933333	1.000	-67,555.000000
11.950000	1.000	-67,798.000000
11.966667	1.000	-68,483.000000
11.983333	1.000	-69,675.000000
12.000000	1.000	-71,276.000000
12.016667	1.000	-72,602.000000
12.033333	1.000	-73,431.000000
12.050000	1.000	-73,630.000000
12.066667	1.000	-72,898.000000
12.083333	1.000	-71,281.000000
12.100000	1.000	-69,205.000000
12.116667	1.000	-66,997.000000
12.133333	1.000	-64,720.000000
12.150000	1.000	-62,351.000000
12.166667	1.000	-60,360.000000
12.183333	1.000	-58,822.000000
12.200000	1.000	-57,131.000000
12.216667	1.000	-55,066.000000
12.233333	1.000	-52,991.000000
12.250000	1.000	-51,502.000000
12.266667	1.000	-51,316.000000
12.283333	1.000	-52,470.000000
12.300000	1.000	-54,800.000000
12.316667	1.000	-57,697.000000
12.333333	1.000	-60,357.000000
12.350000	1.000	-62,487.000000
12.366667	1.000	-63,880.000000
12.383333	1.000	-64,665.000000
12.400000	1.000	-65,004.000000
12.416667	1.000	-64,964.000000
12.433333	1.000	-64,738.000000
12.450000	1.000	-64,424.000000
12.466667	1.000	-63,597.000000
12.483333	1.000	-62,131.000000
12.500000	1.000	-60,449.000000
12.516667	1.000	-58,970.000000
12.533333	1.000	-57,979.000000
12.550000	1.000	-57,234.000000
12.566667	1.000	-56,583.000000
12.583333	1.000	-55,941.000000
12.600000	1.000	-55,668.000000
12.616667	1.000	-55,890.000000
12.633333	1.000	-56,343.000000
12.650000	1.000	-56,653.000000
12.666667	1.000	-56,835.000000
12.683333	1.000	-57,071.000000
12.700000	1.000	-57,987.000000
12.716667	1.000	-59,638.000000
12.733333	1.000	-61,294.000000
12.750000	1.000	-62,266.000000
12.766667	1.000	-62,485.000000
12.783333	1.000	-62,120.000000
12.800000	1.000	-61,453.000000
12.816667	1.000	-60,503.000000
12.833333	1.000	-58,882.000000
12.850000	1.000	-56,561.000000
12.866667	1.000	-54,138.000000
12.883333	1.000	-52,237.000000
12.900000	1.000	-51,173.000000
12.916667	1.000	-50,924.000000
12.933333	1.000	-51,282.000000
12.950000	1.000	-52,283.000000
12.966667	1.000	-54,031.000000
12.983333	1.000	-56,001.000000
13.000000	1.000	-58,106.000000
13.016667	1.000	-60,500.000000
13.033333	1.000	-63,010.000000
13.050000	1.000	-65,402.000000
13.066667	1.000	-67,329.000000
13.083333	1.000	-68,515.000000
13.100000	1.000	-69,184.000000
13.116667	1.000	-69,688.000000
13.133333	1.000	-70,135.000000
13.150000	1.000	-70,538.000000
13.166667	1.000	-70,768.000000
13.183333	1.000	-70,387.000000
13.200000	1.000	-69,305.000000
13.216667	1.000	-68,040.000000
13.233333	1.000	-66,791.000000
13.250000	1.000	-65,694.000000
13.266667	1.000	-64,794.000000
13.283333	1.000	-64,128.000000
13.300000	1.000	-63,652.000000
13.316667	1.000	-63,085.000000
13.333333	1.000	-62,229.000000
13.350000	1.000	-61,146.000000
13.366667	1.000	-60,212.000000
13.383333	1.000	-59,600.000000
13.400000	1.000	-59,213.000000
13.416667	1.000	-59,037.000000
13.433333	1.000	-59,167.000000
13.450000	1.000	-59,510.000000
13.466667	1.000	-59,942.000000
13.483333	1.000	-60,321.000000
13.500000	1.000	-60,491.000000
13.516667	1.000	-60,270.000000
13.533333	1.000	-59,650.000000
13.550000	1.000	-58,889.000000
13.566667	1.000	-58,250.000000
13.583333	1.000	-57,678.000000
13.600000	1.000	-57,450.000000
13.616667	1.000	-57,475.000000
13.633333	1.000	-56,963.000000
13.650000	1.000	-55,724.000000
13.666667	1.000	-54,528.000000
13.683333	1.000	-54,035.000000
13.700000	1.000	-54,368.000000
13.716667	1.000	-55,236.000000
13.733333	1.000	-56,391.000000
13.750000	1.000	-57,705.000000
13.766667	1.000	-59,214.000000
13.783333	1.000	-60,702.000000
13.800000	1.000	-61,589.000000
13.816667	1.000	-61,228.000000
13.833333	1.000	-59,720.000000
13.850000	1.000	-57,438.000000
13.866667	1.000	-54,738.000000
13.883333	1.000	-51,399.000000
13.900000	1.000	-47,314.000000
13.916667	1.000	-42,687.000000
13.933333	1.000	-37,653.000000
13.950000	1.000	-32,471.000000
13.966667	1.000	-27,916.000000
13.983333	1.000	-24,987.000000
14.000000	1.000	-24,471.000000
14.016667	1.000	-26,412.000000
14.033333	1.000	-30,351.000000
14.050000	1.000	-35,667.000000
14.066667	1.000	-41,372.000000
14.083333	1.000	-46,817.000000
14.100000	1.000	-51,440.000000
14.116667	1.000	-54,714.000000
14.133333	1.000	-56,179.000000
14.150000	1.000	-55,886.000000
14.166667	1.000	-54,381.000000
14.183333	1.000	-52,370.000000
14.200000	1.000	-50,548.000000
14.216667	1.000	-49,581.000000
14.233333	1.000	-49,845.000000
14.250000	1.000	-51,384.000000
14.266667	1.000	-53,642.000000
14.283333	1.000	-56,118.000000
14.300000	1.000	-58,359.000000
14.316667	1.000	-60,315.000000
14.333333	1.000	-61,948.000000
14.350000	1.000	-63,393.000000
14.366667	1.000	-64,787.000000
14.383333	1.000	-65,865.000000
14.400000	1.000	-66,284.000000
14.416667	1.000	-66,034.000000
14.433333	1.000	-65,366.000000
14.450000	1.000	-64,512.000000
14.466667	1.000	-63,682.000000
14.483333	1.000	-62,996.000000
14.500000	1.000	-62,128.000000
14.516667	1.000	-60,836.000000
14.533333	1.000	-59,338.000000
14.550000	1.000	-57,995.000000
14.566667	1.000	-56,703.000000
14.583333	1.000	-55,190.000000
14.600000	1.000	-53,839.000000
14.616667	1.000	-53,194.000000
14.633333	1.000	-53,062.000000
14.650000	1.000	-52,665.000000
14.666667	1.000	-51,430.000000
14.683333	1.000	-49,450.000000
14.700000	1.000	-47,217.000000
14.716667	1.000	-45,495.000000
14.733333	1.000	-44,568.000000
14.750000	1.000	-44,485.000000
14.766667	1.000	-45,128.000000
14.783333	1.000	-46,298.000000
14.800000	1.000	-47,641.000000
14.816667	1.000	-48,688.000000
14.833333	1.000	-49,250.000000
14.850000	1.000	-49,423.000000
14.866667	1.000	-49,509.000000
14.883333	1.000	-49,565.000000
14.900000	1.000	-49,338.000000
14.916667	1.000	-48,748.000000
14.933333	1.000	-47,885.000000
14.950000	1.000	-46,618.000000
14.966667	1.000	-45,175.000000
14.983333	1.000	-43,753.000000
15.000000	1.000	-42,320.000000
15.016667	1.000	-41,054.000000
15.033333	1.000	-40,241.000000
15.050000	1.000	-40,322.000000
15.066667	1.000	-41,423.000000
15.083333	1.000	-43,082.000000
15.100000	1.000	-44,564.000000
15.116667	1.000	-45,684.000000
15.133333	1.000	-46,848.000000
15.150000	1.000	-48,522.000000
15.166667	1.000	-51,045.000000
15.183333	1.000	-54,091.000000
15.200000	1.000	-57,043.000000
15.216667	1.000	-59,237.000000
15.233333	1.000	-60,473.000000
15.250000	1.000	-60,622.000000
15.266667	1.000	-59,842.000000
15.283333	1.000	-58,590.000000
15.300000	1.000	-57,103.000000
15.316667	1.000	-55,473.000000
15.333333	1.000	-53,643.000000
15.350000	1.000	-51,792.000000
15.366667	1.000	-49,619.000000
15.383333	1.000	-46,152.000000
15.400000	1.000	-40,540.000000
15.416667	1.000	-32,750.000000
15.433333	1.000	-23,477.000000
15.450000	1.000	-13,436.000000
15.466667	1.000	-3,505.000000
15.483333	1.000	5,156.000000
15.500000	1.000	11,862.000000
15.516667	1.000	16,074.000000
15.533333	1.000	17,425.000000
15.550000	1.000	16,227.000000
15.566667	1.000	12,716.000000
15.583333	1.000	7,185.000000
15.600000	1.000	778.000000
15.616667	1.000	-5,242.000000
15.633333	1.000	-10,473.000000
15.650000	1.000	-14,863.000000
15.666667	1.000	-18,621.000000
15.683333	1.000	-22,278.000000
15.700000	1.000	-25,594.000000
15.716667	1.000	-27,164.000000
15.733333	1.000	-25,285.000000
15.750000	1.000	-17,850.000000
15.766667	1.000	-2,446.000000
15.783333	1.000	23,911.000000
15.800000	1.000	64,181.000000
15.816667	1.000	120,175.000000
15.833333	1.000	191,710.000000
15.850000	1.000	276,307.000000
15.866667	1.000	368,942.000000
15.883333	1.000	461,991.000000
15.900000	1.000	546,582.000000
15.916667	1.000	614,452.000000
15.933333	1.000	658,843.000000
15.950000	1.000	675,952.000000
15.966667	1.000	664,759.000000
15.983333	1.000	627,568.000000
16.000000	1.000	569,219.000000
16.016667	1.000	496,087.000000
16.033333	1.000	414,950.000000
16.050000	1.000	332,155.000000
16.066667	1.000	252,946.000000
16.083333	1.000	181,231.000000
16.100000	1.000	120,065.000000
16.116667	1.000	70,456.000000
16.133333	1.000	32,137.000000
16.150000	1.000	4,438.000000
16.166667	1.000	-14,199.000000
16.183333	1.000	-25,600.000000
16.200000	1.000	-31,546.000000
16.216667	1.000	-33,916.000000
16.233333	1.000	-34,690.000000
16.250000	1.000	-35,466.000000
16.266667	1.000	-36,894.000000
16.283333	1.000	-39,169.000000
16.300000	1.000	-41,994.000000
16.316667	1.000	-45,174.000000
16.333333	1.000	-48,469.000000
16.350000	1.000	-51,276.000000
16.366667	1.000	-52,728.000000
16.383333	1.000	-52,449.000000
16.400000	1.000	-51,040.000000
16.416667	1.000	-49,428.000000
16.433333	1.000	-48,323.000000
16.450000	1.000	-48,061.000000
16.466667	1.000	-48,394.000000
16.483333	1.000	-49,131.000000
16.500000	1.000	-49,739.000000
16.516667	1.000	-49,858.000000
16.533333	1.000	-49,241.000000
16.550000	1.000	-47,782.000000
16.566667	1.000	-46,012.000000
16.583333	1.000	-44,664.000000
16.600000	1.000	-44,288.000000
16.616667	1.000	-45,142.000000
16.633333	1.000	-47,351.000000
16.650000	1.000	-50,428.000000
16.666667	1.000	-53,643.000000
16.683333	1.000	-56,264.000000
16.700000	1.000	-57,826.000000
16.716667	1.000	-58,401.000000
16.733333	1.000	-58,145.000000
16.750000	1.000	-57,422.000000
16.766667	1.000	-56,606.000000
16.783333	1.000	-55,177.000000
16.800000	1.000	-52,105.000000
16.816667	1.000	-46,107.000000
16.833333	1.000	-35,936.000000
16.850000	1.000	-20,076.000000
16.866667	1.000	3,241.000000
16.883333	1.000	34,962.000000
16.900000	1.000	74,524.000000
16.916667	1.000	120,185.000000
16.933333	1.000	169,235.000000
16.950000	1.000	218,191.000000
16.966667	1.000	262,483.000000
16.983333	1.000	297,661.000000
17.000000	1.000	320,063.000000
17.016667	1.000	327,502.000000
17.033333	1.000	319,630.000000
17.050000	1.000	298,256.000000
17.066667	1.000	266,223.000000
17.083333	1.000	226,840.000000
17.100000	1.000	183,430.000000
17.116667	1.000	139,263.000000
17.133333	1.000	97,418.000000
17.150000	1.000	60,608.000000
17.166667	1.000	30,506.000000
17.183333	1.000	7,770.000000
17.200000	1.000	-7,922.000000
17.216667	1.000	-17,410.000000
17.233333	1.000	-21,100.000000
17.250000	1.000	-19,297.000000
17.266667	1.000	-12,627.000000
17.283333	1.000	-1,702.000000
17.300000	1.000	13,170.000000
17.316667	1.000	31,326.000000
17.333333	1.000	51,167.000000
17.350000	1.000	70,701.000000
17.366667	1.000	87,789.000000
17.383333	1.000	100,689.000000
17.400000	1.000	108,739.000000
17.416667	1.000	111,905.000000
17.433333	1.000	110,560.000000
17.450000	1.000	105,189.000000
17.466667	1.000	96,699.000000
17.483333	1.000	86,071.000000
17.500000	1.000	73,861.000000
17.516667	1.000	61,113.000000
17.533333	1.000	49,028.000000
17.550000	1.000	38,063.000000
17.566667	1.000	28,582.000000
17.583333	1.000	20,474.000000
17.600000	1.000	13,300.000000
17.616667	1.000	6,392.000000
17.633333	1.000	-417.000000
17.650000	1.000	-6,773.000000
17.666667	1.000	-12,651.000000
17.683333	1.000	-18,332.000000
17.700000	1.000	-23,715.000000
17.716667	1.000	-28,878.000000
17.733333	1.000	-33,784.000000
17.750000	1.000	-37,993.000000
17.766667	1.000	-41,270.000000
17.783333	1.000	-43,501.000000
17.800000	1.000	-44,817.000000
17.816667	1.000	-45,441.000000
17.833333	1.000	-45,494.000000
17.850000	1.000	-44,850.000000
17.866667	1.000	-43,762.000000
17.883333	1.000	-42,658.000000
17.900000	1.000	-41,776.000000
17.916667	1.000	-41,399.000000
17.933333	1.000	-41,583.000000
17.950000	1.000	-42,139.000000
17.966667	1.000	-42,685.000000
17.983333	1.000	-42,587.000000
18.000000	1.000	-41,427.000000
18.016667	1.000	-39,024.000000
18.033333	1.000	-35,945.000000
18.050000	1.000	-33,016.000000
18.066667	1.000	-30,622.000000
18.083333	1.000	-28,905.000000
18.100000	1.000	-27,568.000000
18.116667	1.000	-26,600.000000
18.133333	1.000	-26,194.000000
18.150000	1.000	-26,527.000000
18.166667	1.000	-27,738.000000
18.183333	1.000	-29,675.000000
18.200000	1.000	-31,986.000000
18.216667	1.000	-34,409.000000
18.233333	1.000	-36,522.000000
18.250000	1.000	-37,893.000000
18.266667	1.000	-38,257.000000
18.283333	1.000	-37,912.000000
18.300000	1.000	-37,246.000000
18.316667	1.000	-36,667.000000
18.333333	1.000	-36,729.000000
18.350000	1.000	-37,627.000000
18.366667	1.000	-39,204.000000
18.383333	1.000	-41,338.000000
18.400000	1.000	-43,451.000000
18.416667	1.000	-45,297.000000
18.433333	1.000	-46,895.000000
18.450000	1.000	-47,967.000000
18.466667	1.000	-48,814.000000
18.483333	1.000	-49,836.000000
18.500000	1.000	-51,073.000000
18.516667	1.000	-52,000.000000
18.533333	1.000	-52,262.000000
18.550000	1.000	-51,849.000000
18.566667	1.000	-50,987.000000
18.583333	1.000	-49,448.000000
18.600000	1.000	-46,544.000000
18.616667	1.000	-41,831.000000
18.633333	1.000	-35,584.000000
18.650000	1.000	-28,042.000000
18.666667	1.000	-19,909.000000
18.683333	1.000	-11,967.000000
18.700000	1.000	-4,834.000000
18.716667	1.000	1,006.000000
18.733333	1.000	5,800.000000
18.750000	1.000	9,260.000000
18.766667	1.000	10,745.000000
18.783333	1.000	9,903.000000
18.800000	1.000	6,483.000000
18.816667	1.000	995.000000
18.833333	1.000	-5,468.000000
18.850000	1.000	-11,935.000000
18.866667	1.000	-17,384.000000
18.883333	1.000	-21,573.000000
18.900000	1.000	-24,693.000000
18.916667	1.000	-26,813.000000
18.933333	1.000	-27,630.000000
18.950000	1.000	-27,157.000000
18.966667	1.000	-26,069.000000
18.983333	1.000	-24,822.000000
19.000000	1.000	-23,522.000000
19.016667	1.000	-22,132.000000
19.033333	1.000	-20,144.000000
19.050000	1.000	-17,734.000000
19.066667	1.000	-15,447.000000
19.083333	1.000	-13,142.000000
19.100000	1.000	-10,255.000000
19.116667	1.000	-6,399.000000
19.133333	1.000	-1,574.000000
19.150000	1.000	3,825.000000
19.166667	1.000	9,570.000000
19.183333	1.000	16,308.000000
19.200000	1.000	25,564.000000
19.216667	1.000	39,706.000000
19.233333	1.000	61,786.000000
19.250000	1.000	95,080.000000
19.266667	1.000	142,875.000000
19.283333	1.000	206,800.000000
19.300000	1.000	286,033.000000
19.316667	1.000	376,857.000000
19.333333	1.000	473,285.000000
19.350000	1.000	566,966.000000
19.366667	1.000	648,926.000000
19.383333	1.000	711,324.000000
19.400000	1.000	748,001.000000
19.416667	1.000	755,685.000000
19.433333	1.000	734,324.000000
19.450000	1.000	687,078.000000
19.466667	1.000	619,411.000000
19.483333	1.000	538,152.000000
19.500000	1.000	450,432.000000
19.516667	1.000	362,865.000000
19.533333	1.000	280,849.000000
19.550000	1.000	208,003.000000
19.566667	1.000	146,274.000000
19.583333	1.000	96,526.000000
19.600000	1.000	58,763.000000
19.616667	1.000	31,983.000000
19.633333	1.000	14,120.000000
19.650000	1.000	2,926.000000
19.666667	1.000	-3,761.000000
19.683333	1.000	-7,741.000000
19.700000	1.000	-10,181.000000
19.716667	1.000	-11,372.000000
19.733333	1.000	-11,223.000000
19.750000	1.000	-9,427.000000
19.766667	1.000	-5,636.000000
19.783333	1.000	1,107.000000
19.800000	1.000	11,985.000000
19.816667	1.000	27,939.000000
19.833333	1.000	49,673.000000
19.850000	1.000	76,859.000000
19.866667	1.000	108,103.000000
19.883333	1.000	141,621.000000
19.900000	1.000	175,010.000000
19.916667	1.000	204,943.000000
19.933333	1.000	228,137.000000
19.950000	1.000	242,254.000000
19.966667	1.000	245,994.000000
19.983333	1.000	239,373.000000
20.000000	1.000	223,537.000000
20.016667	1.000	200,271.000000
20.033333	1.000	171,611.000000
20.050000	1.000	139,977.000000
20.066667	1.000	107,770.000000
20.083333	1.000	77,176.000000
20.100000	1.000	49,900.000000
20.116667	1.000	26,888.000000
20.133333	1.000	8,514.000000
20.150000	1.000	-5,633.000000
20.166667	1.000	-16,312.000000
20.183333	1.000	-24,357.000000
20.200000	1.000	-29,813.000000
20.216667	1.000	-31,925.000000
20.233333	1.000	-29,114.000000
20.250000	1.000	-20,325.000000
20.266667	1.000	-5,257.000000
20.283333	1.000	15,852.000000
20.300000	1.000	42,478.000000
20.316667	1.000	73,303.000000
20.333333	1.000	106,423.000000
20.350000	1.000	138,742.000000
20.366667	1.000	167,275.000000
20.383333	1.000	190,166.000000
20.400000	1.000	205,845.000000
20.416667	1.000	213,143.000000
20.433333	1.000	211,718.000000
20.450000	1.000	202,203.000000
20.466667	1.000	185,991.000000
20.483333	1.000	164,449.000000
20.500000	1.000	139,488.000000
20.516667	1.000	113,202.000000
20.533333	1.000	86,728.000000
20.550000	1.000	61,127.000000
20.566667	1.000	37,488.000000
20.583333	1.000	16,726.000000
20.600000	1.000	-566.000000
20.616667	1.000	-13,916.000000
20.633333	1.000	-23,423.000000
20.650000	1.000	-29,773.000000
20.666667	1.000	-33,031.000000
20.683333	1.000	-32,288.000000
20.700000	1.000	-25,437.000000
20.716667	1.000	-10,757.000000
20.733333	1.000	13,001.000000
20.750000	1.000	46,810.000000
20.766667	1.000	91,037.000000
20.783333	1.000	144,762.000000
20.800000	1.000	205,477.000000
20.816667	1.000	268,914.000000
20.833333	1.000	330,044.000000
20.850000	1.000	384,153.000000
20.866667	1.000	426,872.000000
20.883333	1.000	454,663.000000
20.900000	1.000	465,391.000000
20.916667	1.000	458,848.000000
20.933333	1.000	436,774.000000
20.950000	1.000	401,764.000000
20.966667	1.000	356,864.000000
20.983333	1.000	305,643.000000
21.000000	1.000	251,793.000000
21.016667	1.000	199,288.000000
21.033333	1.000	151,400.000000
21.050000	1.000	110,155.000000
21.066667	1.000	76,634.000000
21.083333	1.000	50,741.000000
21.100000	1.000	31,622.000000
21.116667	1.000	18,306.000000
21.133333	1.000	9,578.000000
21.150000	1.000	4,140.000000
21.166667	1.000	1,404.000000
21.183333	1.000	997.000000
21.200000	1.000	2,749.000000
21.216667	1.000	6,699.000000
21.233333	1.000	12,425.000000
21.250000	1.000	19,404.000000
21.266667	1.000	27,168.000000
21.283333	1.000	35,224.000000
21.300000	1.000	42,986.000000
21.316667	1.000	50,388.000000
21.333333	1.000	57,508.000000
21.350000	1.000	64,528.000000
21.366667	1.000	71,609.000000
21.383333	1.000	79,059.000000
21.400000	1.000	87,597.000000
21.416667	1.000	97,907.000000
21.433333	1.000	109,908.000000
21.450000	1.000	122,934.000000
21.466667	1.000	136,035.000000
21.483333	1.000	147,858.000000
21.500000	1.000	156,962.000000
21.516667	1.000	161,763.000000
21.533333	1.000	160,616.000000
21.550000	1.000	152,933.000000
21.566667	1.000	139,413.000000
21.583333	1.000	121,612.000000
21.600000	1.000	101,259.000000
21.616667	1.000	80,274.000000
21.633333	1.000	60,231.000000
21.650000	1.000	41,932.000000
21.666667	1.000	25,534.000000
21.683333	1.000	11,529.000000
21.700000	1.000	577.000000
21.716667	1.000	-7,025.000000
21.733333	1.000	-11,857.000000
21.750000	1.000	-14,844.000000
21.766667	1.000	-16,959.000000
21.783333	1.000	-18,950.000000
21.800000	1.000	-21,143.000000
21.816667	1.000	-23,760.000000
21.833333	1.000	-26,904.000000
21.850000	1.000	-30,400.000000
21.866667	1.000	-33,909.000000
21.883333	1.000	-37,103.000000
21.900000	1.000	-39,733.000000
21.916667	1.000	-41,610.000000
21.933333	1.000	-42,389.000000
21.950000	1.000	-42,368.000000
21.966667	1.000	-42,042.000000
21.983333	1.000	-41,650.000000
22.000000	1.000	-41,232.000000
22.016667	1.000	-40,426.000000
22.033333	1.000	-39,382.000000
22.050000	1.000	-38,314.000000
22.066667	1.000	-37,124.000000
22.083333	1.000	-35,701.000000
22.100000	1.000	-33,829.000000
22.116667	1.000	-31,137.000000
22.133333	1.000	-27,423.000000
22.150000	1.000	-22,918.000000
22.166667	1.000	-17,986.000000
22.183333	1.000	-12,777.000000
22.200000	1.000	-7,756.000000
22.216667	1.000	-3,595.000000
22.233333	1.000	-591.000000
22.250000	1.000	1,200.000000
22.266667	1.000	1,566.000000
22.283333	1.000	66.000000
22.300000	1.000	-3,293.000000
22.316667	1.000	-7,896.000000
22.333333	1.000	-13,220.000000
22.350000	1.000	-18,591.000000
22.366667	1.000	-23,501.000000
22.383333	1.000	-27,773.000000
22.400000	1.000	-31,421.000000
22.416667	1.000	-34,638.000000
22.433333	1.000	-37,777.000000
22.450000	1.000	-41,137.000000
22.466667	1.000	-44,500.000000
22.483333	1.000	-47,246.000000
22.500000	1.000	-49,001.000000
22.516667	1.000	-49,568.000000
22.533333	1.000	-48,789.000000
22.550000	1.000	-46,714.000000
22.566667	1.000	-43,898.000000
22.583333	1.000	-40,453.000000
22.600000	1.000	-36,197.000000
22.616667	1.000	-31,407.000000
22.633333	1.000	-26,466.000000
22.650000	1.000	-21,769.000000
22.666667	1.000	-17,694.000000
22.683333	1.000	-14,516.000000
22.700000	1.000	-12,509.000000
22.716667	1.000	-11,658.000000
22.733333	1.000	-11,605.000000
22.750000	1.000	-11,715.000000
22.766667	1.000	-11,760.000000
22.783333	1.000	-11,469.000000
22.800000	1.000	-10,535.000000
22.816667	1.000	-9,222.000000
22.833333	1.000	-8,077.000000
22.850000	1.000	-7,146.000000
22.866667	1.000	-6,468.000000
22.883333	1.000	-6,212.000000
22.900000	1.000	-6,139.000000
22.916667	1.000	-5,750.000000
22.933333	1.000	-4,720.000000
22.950000	1.000	-2,600.000000
22.966667	1.000	1,203.000000
22.983333	1.000	7,091.000000
23.000000	1.000	15,591.000000
23.016667	1.000	27,602.000000
23.033333	1.000	44,719.000000
23.050000	1.000	69,332.000000
23.066667	1.000	104,173.000000
23.083333	1.000	152,139.000000
23.100000	1.000	214,907.000000
23.116667	1.000	291,969.000000
23.133333	1.000	380,532.000000
23.150000	1.000	475,483.000000
23.166667	1.000	569,563.000000
23.183333	1.000	654,758.000000
23.200000	1.000	722,584.000000
23.216667	1.000	766,335.000000
23.233333	1.000	782,483.000000
23.250000	1.000	770,514.000000
23.266667	1.000	732,482.000000
23.283333	1.000	672,862.000000
23.300000	1.000	597,765.000000
23.316667	1.000	514,108.000000
23.333333	1.000	428,463.000000
23.350000	1.000	346,096.000000
23.366667	1.000	270,403.000000
23.383333	1.000	203,596.000000
23.400000	1.000	147,375.000000
23.416667	1.000	102,084.000000
23.433333	1.000	67,163.000000
23.450000	1.000	41,858.000000
23.466667	1.000	25,050.000000
23.483333	1.000	15,305.000000
23.500000	1.000	10,355.000000
23.516667	1.000	7,806.000000
23.533333	1.000	6,015.000000
23.550000	1.000	4,428.000000
23.566667	1.000	3,204.000000
23.583333	1.000	3,136.000000
23.600000	1.000	5,392.000000
23.616667	1.000	11,058.000000
23.633333	1.000	20,101.000000
23.650000	1.000	31,966.000000
23.666667	1.000	46,338.000000
23.683333	1.000	62,468.000000
23.700000	1.000	79,297.000000
23.716667	1.000	95,774.000000
23.733333	1.000	110,337.000000
23.750000	1.000	121,557.000000
23.766667	1.000	127,957.000000
23.783333	1.000	128,887.000000
23.800000	1.000	124,907.000000
23.816667	1.000	116,577.000000
23.833333	1.000	104,861.000000
23.850000	1.000	91,142.000000
23.866667	1.000	76,521.000000
23.883333	1.000	61,923.000000
23.900000	1.000	48,448.000000
23.916667	1.000	36,962.000000
23.933333	1.000	27,573.000000
23.950000	1.000	20,057.000000
23.966667	1.000	14,307.000000
23.983333	1.000	10,427.000000
24.000000	1.000	8,358.000000
24.016667	1.000	7,427.000000
24.033333	1.000	6,926.000000
24.050000	1.000	6,436.000000
24.066667	1.000	5,609.000000
24.083333	1.000	4,236.000000
24.100000	1.000	2,358.000000
24.116667	1.000	261.000000
24.133333	1.000	-1,511.000000
24.150000	1.000	-2,805.000000
24.166667	1.000	-3,960.000000
24.183333	1.000	-4,991.000000
24.200000	1.000	-5,591.000000
24.216667	1.000	-5,307.000000
24.233333	1.000	-3,757.000000
24.250000	1.000	-463.000000
24.266667	1.000	4,895.000000
24.283333	1.000	12,378.000000
24.300000	1.000	22,734.000000
24.316667	1.000	36,958.000000
24.333333	1.000	55,406.000000
24.350000	1.000	77,460.000000
24.366667	1.000	102,018.000000
24.383333	1.000	127,875.000000
24.400000	1.000	153,915.000000
24.416667	1.000	179,480.000000
24.433333	1.000	203,444.000000
24.450000	1.000	224,725.000000
24.466667	1.000	242,187.000000
24.483333	1.000	254,863.000000
24.500000	1.000	262,988.000000
24.516667	1.000	267,459.000000
24.533333	1.000	269,651.000000
24.550000	1.000	270,992.000000
24.566667	1.000	272,360.000000
24.583333	1.000	273,473.000000
24.600000	1.000	273,464.000000
24.616667	1.000	271,554.000000
24.633333	1.000	267,024.000000
24.650000	1.000	259,456.000000
24.666667	1.000	248,848.000000
24.683333	1.000	235,712.000000
24.700000	1.000	220,701.000000
24.716667	1.000	204,524.000000
24.733333	1.000	188,409.000000
24.750000	1.000	173,724.000000
24.766667	1.000	161,574.000000
24.783333	1.000	152,607.000000
24.800000	1.000	146,730.000000
24.816667	1.000	143,049.000000
24.833333	1.000	140,224.000000
24.850000	1.000	137,081.000000
24.866667	1.000	132,788.000000
24.883333	1.000	126,853.000000
24.900000	1.000	118,719.000000
24.916667	1.000	108,243.000000
24.933333	1.000	96,048.000000
24.950000	1.000	82,911.000000
24.966667	1.000	69,266.000000
24.983333	1.000	55,158.000000
25.000000	1.000	41,261.000000
25.016667	1.000	28,502.000000
25.033333	1.000	17,724.000000
25.050000	1.000	9,220.000000
25.066667	1.000	2,823.000000
25.083333	1.000	-1,870.000000
25.100000	1.000	-5,295.000000
25.116667	1.000	-7,707.000000
25.133333	1.000	-9,520.000000
25.150000	1.000	-11,207.000000
25.166667	1.000	-13,381.000000
25.183333	1.000	-16,128.000000
25.200000	1.000	-19,012.000000
25.216667	1.000	-21,682.000000
25.233333	1.000	-23,698.000000
25.250000	1.000	-24,886.000000
25.266667	1.000	-25,660.000000
25.283333	1.000	-26,342.000000
25.300000	1.000	-26,704.000000
25.316667	1.000	-26,688.000000
25.333333	1.000	-25,729.000000
25.350000	1.000	-23,673.000000
25.366667	1.000	-20,762.000000
25.383333	1.000	-17,439.000000
25.400000	1.000	-14,185.000000
25.416667	1.000	-11,421.000000
25.433333	1.000	-9,236.000000
25.450000	1.000	-7,565.000000
25.466667	1.000	-6,356.000000
25.483333	1.000	-5,630.000000
25.500000	1.000	-5,377.000000
25.516667	1.000	-5,467.000000
25.533333	1.000	-6,090.000000
25.550000	1.000	-7,461.000000
25.566667	1.000	-9,628.000000
25.583333	1.000	-12,007.000000
25.600000	1.000	-14,218.000000
25.616667	1.000	-16,331.000000
25.633333	1.000	-18,212.000000
25.650000	1.000	-20,040.000000
25.666667	1.000	-21,681.000000
25.683333	1.000	-22,676.000000
25.700000	1.000	-22,621.000000
25.716667	1.000	-21,407.000000
25.733333	1.000	-19,486.000000
25.750000	1.000	-17,559.000000
25.766667	1.000	-16,200.000000
25.783333	1.000	-15,561.000000
25.800000	1.000	-14,989.000000
25.816667	1.000	-13,327.000000
25.833333	1.000	-9,644.000000
25.850000	1.000	-3,101.000000
25.866667	1.000	7,382.000000
25.883333	1.000	23,074.000000
25.900000	1.000	45,059.000000
25.916667	1.000	74,643.000000
25.933333	1.000	114,196.000000
25.950000	1.000	167,006.000000
25.966667	1.000	236,822.000000
25.983333	1.000	328,350.000000
26.000000	1.000	446,857.000000
26.016667	1.000	598,569.000000
26.033333	1.000	791,387.000000
26.050000	1.000	1,033,336.000000
26.066667	1.000	1,330,226.000000
26.083333	1.000	1,683,780.000000
26.100000	1.000	2,090,589.000000
26.116667	1.000	2,540,844.000000
26.133333	1.000	3,015,153.000000
26.150000	1.000	3,485,095.000000
26.166667	1.000	3,915,890.000000
26.183333	1.000	4,271,489.000000
26.200000	1.000	4,520,291.000000
26.216667	1.000	4,639,618.000000
26.233333	1.000	4,618,925.000000
26.250000	1.000	4,460,708.000000
26.266667	1.000	4,179,949.000000
26.283333	1.000	3,802,007.000000
26.300000	1.000	3,358,633.000000
26.316667	1.000	2,883,348.000000
26.333333	1.000	2,407,213.000000
26.350000	1.000	1,955,941.000000
26.366667	1.000	1,547,499.000000
26.383333	1.000	1,192,708.000000
26.400000	1.000	896,600.000000
26.416667	1.000	658,201.000000
26.433333	1.000	472,556.000000
26.450000	1.000	332,905.000000
26.466667	1.000	231,594.000000
26.483333	1.000	161,083.000000
26.500000	1.000	114,053.000000
26.516667	1.000	83,942.000000
26.533333	1.000	65,407.000000
26.550000	1.000	54,410.000000
26.566667	1.000	48,168.000000
26.583333	1.000	44,561.000000
26.600000	1.000	42,593.000000
26.616667	1.000	41,960.000000
26.633333	1.000	42,585.000000
26.650000	1.000	44,519.000000
26.666667	1.000	47,318.000000
26.683333	1.000	50,133.000000
26.700000	1.000	52,407.000000
26.716667	1.000	54,057.000000
26.733333	1.000	54,877.000000
26.750000	1.000	54,533.000000
26.766667	1.000	52,833.000000
26.783333	1.000	49,719.000000
26.800000	1.000	45,108.000000
26.816667	1.000	39,360.000000
26.833333	1.000	32,715.000000
26.850000	1.000	25,388.000000
26.866667	1.000	17,633.000000
26.883333	1.000	9,918.000000
26.900000	1.000	3,749.000000
26.916667	1.000	193.000000
26.933333	1.000	-90.000000
26.950000	1.000	4,104.000000
26.966667	1.000	13,852.000000
26.983333	1.000	29,922.000000
27.000000	1.000	52,688.000000
27.016667	1.000	81,252.000000
27.033333	1.000	113,846.000000
27.050000	1.000	148,168.000000
27.066667	1.000	181,550.000000
27.083333	1.000	211,477.000000
27.100000	1.000	236,001.000000
27.116667	1.000	253,758.000000
27.133333	1.000	263,635.000000
27.150000	1.000	264,714.000000
27.166667	1.000	257,137.000000
27.183333	1.000	242,392.000000
27.200000	1.000	222,393.000000
27.216667	1.000	198,728.000000
27.233333	1.000	173,038.000000
27.250000	1.000	147,063.000000
27.266667	1.000	122,581.000000
27.283333	1.000	101,343.000000
27.300000	1.000	84,842.000000
27.316667	1.000	74,065.000000
27.333333	1.000	69,010.000000
27.350000	1.000	69,417.000000
27.366667	1.000	75,057.000000
27.383333	1.000	85,237.000000
27.400000	1.000	98,937.000000
27.416667	1.000	114,890.000000
27.433333	1.000	132,356.000000
27.450000	1.000	150,987.000000
27.466667	1.000	171,687.000000
27.483333	1.000	196,277.000000
27.500000	1.000	227,772.000000
27.516667	1.000	270,619.000000
27.533333	1.000	330,060.000000
27.550000	1.000	409,796.000000
27.566667	1.000	511,599.000000
27.583333	1.000	635,507.000000
27.600000	1.000	778,007.000000
27.616667	1.000	931,551.000000
27.633333	1.000	1,086,042.000000
27.650000	1.000	1,229,308.000000
27.666667	1.000	1,348,256.000000
27.683333	1.000	1,431,732.000000
27.700000	1.000	1,472,271.000000
27.716667	1.000	1,467,134.000000
27.733333	1.000	1,418,168.000000
27.750000	1.000	1,331,690.000000
27.766667	1.000	1,216,984.000000
27.783333	1.000	1,085,143.000000
27.800000	1.000	947,610.000000
27.816667	1.000	814,617.000000
27.833333	1.000	693,765.000000
27.850000	1.000	589,583.000000
27.866667	1.000	503,884.000000
27.883333	1.000	436,071.000000
27.900000	1.000	384,328.000000
27.916667	1.000	346,032.000000
27.933333	1.000	317,591.000000
27.950000	1.000	295,501.000000
27.966667	1.000	276,960.000000
27.983333	1.000	259,878.000000
28.000000	1.000	243,059.000000
28.016667	1.000	226,127.000000
28.033333	1.000	209,060.000000
28.050000	1.000	192,016.000000
28.066667	1.000	175,267.000000
28.083333	1.000	158,904.000000
28.100000	1.000	142,879.000000
28.116667	1.000	127,126.000000
28.133333	1.000	111,854.000000
28.150000	1.000	97,526.000000
28.166667	1.000	85,049.000000
28.183333	1.000	74,962.000000
28.200000	1.000	67,454.000000
28.216667	1.000	63,142.000000
28.233333	1.000	62,900.000000
28.250000	1.000	67,927.000000
28.266667	1.000	79,424.000000
28.283333	1.000	98,636.000000
28.300000	1.000	126,944.000000
28.316667	1.000	165,701.000000
28.333333	1.000	215,207.000000
28.350000	1.000	274,749.000000
28.366667	1.000	342,778.000000
28.383333	1.000	416,161.000000
28.400000	1.000	489,982.000000
28.416667	1.000	558,122.000000
28.433333	1.000	614,441.000000
28.450000	1.000	653,716.000000
28.466667	1.000	672,526.000000
28.483333	1.000	669,638.000000
28.500000	1.000	645,783.000000
28.516667	1.000	603,757.000000
28.533333	1.000	548,133.000000
28.550000	1.000	484,167.000000
28.566667	1.000	416,921.000000
28.583333	1.000	350,674.000000
28.600000	1.000	289,047.000000
28.616667	1.000	235,205.000000
28.633333	1.000	191,371.000000
28.650000	1.000	158,210.000000
28.666667	1.000	135,092.000000
28.683333	1.000	121,351.000000
28.700000	1.000	116,900.000000
28.716667	1.000	121,598.000000
28.733333	1.000	135,699.000000
28.750000	1.000	158,967.000000
28.766667	1.000	190,193.000000
28.783333	1.000	227,449.000000
28.800000	1.000	268,474.000000
28.816667	1.000	310,415.000000
28.833333	1.000	350,528.000000
28.850000	1.000	386,848.000000
28.866667	1.000	418,753.000000
28.883333	1.000	447,579.000000
28.900000	1.000	476,511.000000
28.916667	1.000	510,381.000000
28.933333	1.000	555,048.000000
28.950000	1.000	616,130.000000
28.966667	1.000	698,216.000000
28.983333	1.000	803,422.000000
29.000000	1.000	930,253.000000
29.016667	1.000	1,073,508.000000
29.033333	1.000	1,223,556.000000
29.050000	1.000	1,367,561.000000
29.066667	1.000	1,491,239.000000
29.083333	1.000	1,581,279.000000
29.100000	1.000	1,627,820.000000
29.116667	1.000	1,625,733.000000
29.133333	1.000	1,575,002.000000
29.150000	1.000	1,480,394.000000
29.166667	1.000	1,350,933.000000
29.183333	1.000	1,198,056.000000
29.200000	1.000	1,033,940.000000
29.216667	1.000	869,839.000000
29.233333	1.000	714,787.000000
29.250000	1.000	575,061.000000
29.266667	1.000	453,724.000000
29.283333	1.000	351,669.000000
29.300000	1.000	268,281.000000
29.316667	1.000	201,867.000000
29.333333	1.000	150,346.000000
29.350000	1.000	111,211.000000
29.366667	1.000	81,869.000000
29.383333	1.000	60,478.000000
29.400000	1.000	45,962.000000
29.416667	1.000	37,442.000000
29.433333	1.000	33,872.000000
29.450000	1.000	33,906.000000
29.466667	1.000	35,871.000000
29.483333	1.000	38,416.000000
29.500000	1.000	41,121.000000
29.516667	1.000	44,072.000000
29.533333	1.000	46,884.000000
29.550000	1.000	49,110.000000
29.566667	1.000	50,348.000000
29.583333	1.000	50,002.000000
29.600000	1.000	47,596.000000
29.616667	1.000	43,589.000000
29.633333	1.000	38,803.000000
29.650000	1.000	33,552.000000
29.666667	1.000	27,850.000000
29.683333	1.000	22,512.000000
29.700000	1.000	19,155.000000
29.716667	1.000	19,276.000000
29.733333	1.000	23,272.000000
29.750000	1.000	30,101.000000
29.766667	1.000	38,211.000000
29.783333	1.000	46,349.000000
29.800000	1.000	53,330.000000
29.816667	1.000	58,318.000000
29.833333	1.000	60,993.000000
29.850000	1.000	61,347.000000
29.866667	1.000	59,707.000000
29.883333	1.000	56,623.000000
29.900000	1.000	52,476.000000
29.916667	1.000	47,471.000000
29.933333	1.000	41,879.000000
29.950000	1.000	36,059.000000
29.966667	1.000	30,424.000000
29.983333	1.000	25,453.000000
30.000000	1.000	21,592.000000
30.016667	1.000	19,449.000000
30.033333	1.000	19,744.000000
30.050000	1.000	23,367.000000
30.066667	1.000	31,555.000000
30.083333	1.000	45,636.000000
30.100000	1.000	66,866.000000
30.116667	1.000	97,363.000000
30.133333	1.000	140,459.000000
30.150000	1.000	201,287.000000
30.166667	1.000	289,294.000000
30.183333	1.000	419,413.000000
30.200000	1.000	613,488.000000
30.216667	1.000	901,898.000000
30.233333	1.000	1,326,888.000000
30.250000	1.000	1,940,480.000000
30.266667	1.000	2,797,294.000000
30.283333	1.000	3,944,800.000000
30.300000	1.000	5,410,257.000000
30.316667	1.000	7,186,138.000000
30.333333	1.000	9,219,100.000000
30.350000	1.000	11,407,469.000000
30.366667	1.000	13,605,749.000000
30.383333	1.000	15,639,447.000000
30.400000	1.000	17,331,127.000000
30.416667	1.000	18,527,759.000000
30.433333	1.000	19,123,210.000000
30.450000	1.000	19,072,810.000000
30.466667	1.000	18,398,390.000000
30.483333	1.000	17,180,466.000000
30.500000	1.000	15,543,405.000000
30.516667	1.000	13,634,441.000000
30.533333	1.000	11,603,506.000000
30.550000	1.000	9,585,607.000000
30.566667	1.000	7,689,436.000000
30.583333	1.000	5,991,691.000000
30.600000	1.000	4,536,310.000000
30.616667	1.000	3,337,896.000000
30.633333	1.000	2,388,188.000000
30.650000	1.000	1,663,426.000000
30.666667	1.000	1,130,941.000000
30.683333	1.000	754,701.000000
30.700000	1.000	499,435.000000
30.716667	1.000	333,499.000000
30.733333	1.000	231,093.000000
30.750000	1.000	172,384.000000
30.766667	1.000	142,860.000000
30.783333	1.000	132,397.000000
30.800000	1.000	134,691.000000
30.816667	1.000	145,893.000000
30.833333	1.000	163,605.000000
30.850000	1.000	186,609.000000
30.866667	1.000	213,946.000000
30.883333	1.000	244,093.000000
30.900000	1.000	275,230.000000
30.916667	1.000	304,277.000000
30.933333	1.000	328,021.000000
30.950000	1.000	344,085.000000
30.966667	1.000	350,718.000000
30.983333	1.000	347,311.000000
31.000000	1.000	334,389.000000
31.016667	1.000	313,150.000000
31.033333	1.000	285,755.000000
31.050000	1.000	254,884.000000
31.066667	1.000	223,351.000000
31.083333	1.000	193,659.000000
31.100000	1.000	167,590.000000
31.116667	1.000	145,499.000000
31.133333	1.000	127,263.000000
31.150000	1.000	112,604.000000
31.166667	1.000	101,318.000000
31.183333	1.000	93,303.000000
31.200000	1.000	88,052.000000
31.216667	1.000	84,834.000000
31.233333	1.000	82,967.000000
31.250000	1.000	81,946.000000
31.266667	1.000	81,695.000000
31.283333	1.000	82,620.000000
31.300000	1.000	85,470.000000
31.316667	1.000	90,746.000000
31.333333	1.000	99,080.000000
31.350000	1.000	111,096.000000
31.366667	1.000	127,642.000000
31.383333	1.000	149,197.000000
31.400000	1.000	175,491.000000
31.416667	1.000	205,134.000000
31.433333	1.000	236,079.000000
31.450000	1.000	267,159.000000
31.466667	1.000	298,820.000000
31.483333	1.000	333,394.000000
31.500000	1.000	374,803.000000
31.516667	1.000	428,762.000000
31.533333	1.000	502,132.000000
31.550000	1.000	601,271.000000
31.566667	1.000	729,763.000000
31.583333	1.000	887,528.000000
31.600000	1.000	1,070,091.000000
31.616667	1.000	1,267,322.000000
31.633333	1.000	1,464,698.000000
31.650000	1.000	1,645,349.000000
31.666667	1.000	1,791,867.000000
31.683333	1.000	1,889,188.000000
31.700000	1.000	1,927,274.000000
31.716667	1.000	1,902,513.000000
31.733333	1.000	1,817,853.000000
31.750000	1.000	1,681,663.000000
31.766667	1.000	1,506,814.000000
31.783333	1.000	1,308,986.000000
31.800000	1.000	1,103,641.000000
31.816667	1.000	904,599.000000
31.833333	1.000	723,220.000000
31.850000	1.000	568,274.000000
31.866667	1.000	445,897.000000
31.883333	1.000	359,021.000000
31.900000	1.000	308,219.000000
31.916667	1.000	292,930.000000
31.933333	1.000	311,149.000000
31.950000	1.000	359,178.000000
31.966667	1.000	430,838.000000
31.983333	1.000	518,059.000000
32.000000	1.000	611,637.000000
32.016667	1.000	701,765.000000
32.033333	1.000	778,944.000000
32.050000	1.000	835,217.000000
32.066667	1.000	864,892.000000
32.083333	1.000	865,439.000000
32.100000	1.000	837,785.000000
32.116667	1.000	785,513.000000
32.133333	1.000	713,990.000000
32.150000	1.000	630,052.000000
32.166667	1.000	540,354.000000
32.183333	1.000	450,980.000000
32.200000	1.000	367,299.000000
32.216667	1.000	293,621.000000
32.233333	1.000	232,666.000000
32.250000	1.000	185,475.000000
32.266667	1.000	151,563.000000
32.283333	1.000	129,392.000000
32.300000	1.000	116,928.000000
32.316667	1.000	112,570.000000
32.333333	1.000	115,141.000000
32.350000	1.000	124,050.000000
32.366667	1.000	139,224.000000
32.383333	1.000	160,678.000000
32.400000	1.000	188,289.000000
32.416667	1.000	221,859.000000
32.433333	1.000	260,823.000000
32.450000	1.000	304,449.000000
32.466667	1.000	351,577.000000
32.483333	1.000	400,056.000000
32.500000	1.000	446,656.000000
32.516667	1.000	487,801.000000
32.533333	1.000	519,987.000000
32.550000	1.000	540,198.000000
32.566667	1.000	546,581.000000
32.583333	1.000	538,833.000000
32.600000	1.000	518,016.000000
32.616667	1.000	486,419.000000
32.633333	1.000	446,873.000000
32.650000	1.000	402,366.000000
32.666667	1.000	355,461.000000
32.683333	1.000	308,316.000000
32.700000	1.000	263,215.000000
32.716667	1.000	222,466.000000
32.733333	1.000	188,042.000000
32.750000	1.000	160,868.000000
32.766667	1.000	140,736.000000
32.783333	1.000	126,792.000000
32.800000	1.000	118,120.000000
32.816667	1.000	113,804.000000
32.833333	1.000	112,816.000000
32.850000	1.000	113,516.000000
32.866667	1.000	114,353.000000
32.883333	1.000	114,416.000000
32.900000	1.000	112,794.000000
32.916667	1.000	109,223.000000
32.933333	1.000	103,706.000000
32.950000	1.000	96,297.000000
32.966667	1.000	87,585.000000
32.983333	1.000	78,730.000000
33.000000	1.000	70,255.000000
33.016667	1.000	61,676.000000
33.033333	1.000	52,699.000000
33.050000	1.000	43,879.000000
33.066667	1.000	36,058.000000
33.083333	1.000	29,719.000000
33.100000	1.000	24,795.000000
33.116667	1.000	20,708.000000
33.133333	1.000	17,400.000000
33.150000	1.000	14,923.000000
33.166667	1.000	13,161.000000
33.183333	1.000	12,253.000000
33.200000	1.000	12,384.000000
33.216667	1.000	13,722.000000
33.233333	1.000	16,299.000000
33.250000	1.000	19,717.000000
33.266667	1.000	23,350.000000
33.283333	1.000	26,807.000000
33.300000	1.000	29,975.000000
33.316667	1.000	33,030.000000
33.333333	1.000	36,090.000000
33.350000	1.000	39,114.000000
33.366667	1.000	42,054.000000
33.383333	1.000	44,595.000000
33.400000	1.000	46,234.000000
33.416667	1.000	46,540.000000
33.433333	1.000	46,044.000000
33.450000	1.000	45,628.000000
33.466667	1.000	46,152.000000
33.483333	1.000	47,885.000000
33.500000	1.000	50,539.000000
33.516667	1.000	53,498.000000
33.533333	1.000	56,035.000000
33.550000	1.000	57,780.000000
33.566667	1.000	58,990.000000
33.583333	1.000	60,073.000000
33.600000	1.000	61,507.000000
33.616667	1.000	63,508.000000
33.633333	1.000	66,781.000000
33.650000	1.000	72,474.000000
33.666667	1.000	82,240.000000
33.683333	1.000	97,608.000000
33.700000	1.000	119,693.000000
33.716667	1.000	148,650.000000
33.733333	1.000	183,793.000000
33.750000	1.000	223,780.000000
33.766667	1.000	266,464.000000
33.783333	1.000	309,550.000000
33.800000	1.000	350,270.000000
33.816667	1.000	385,897.000000
33.833333	1.000	413,830.000000
33.850000	1.000	431,998.000000
33.866667	1.000	439,501.000000
33.883333	1.000	436,729.000000
33.900000	1.000	424,894.000000
33.916667	1.000	405,221.000000
33.933333	1.000	379,714.000000
33.950000	1.000	350,597.000000
33.966667	1.000	319,549.000000
33.983333	1.000	287,656.000000
34.000000	1.000	255,758.000000
34.016667	1.000	224,197.000000
34.033333	1.000	193,428.000000
34.050000	1.000	163,807.000000
34.066667	1.000	135,850.000000
34.083333	1.000	110,370.000000
34.100000	1.000	88,260.000000
34.116667	1.000	70,135.000000
34.133333	1.000	56,510.000000
34.150000	1.000	47,619.000000
34.166667	1.000	43,586.000000
34.183333	1.000	44,469.000000
34.200000	1.000	50,579.000000
34.216667	1.000	61,702.000000
34.233333	1.000	76,852.000000
34.250000	1.000	95,096.000000
34.266667	1.000	115,447.000000
34.283333	1.000	136,959.000000
34.300000	1.000	158,449.000000
34.316667	1.000	178,288.000000
34.333333	1.000	195,282.000000
34.350000	1.000	208,563.000000
34.366667	1.000	217,050.000000
34.383333	1.000	219,863.000000
34.400000	1.000	216,534.000000
34.416667	1.000	207,916.000000
34.433333	1.000	195,571.000000
34.450000	1.000	180,836.000000
34.466667	1.000	164,484.000000
34.483333	1.000	147,408.000000
34.500000	1.000	130,441.000000
34.516667	1.000	114,291.000000
34.533333	1.000	99,649.000000
34.550000	1.000	87,300.000000
34.566667	1.000	78,004.000000
34.583333	1.000	72,720.000000
34.600000	1.000	73,008.000000
34.616667	1.000	79,622.000000
34.633333	1.000	92,981.000000
34.650000	1.000	113,449.000000
34.666667	1.000	140,528.000000
34.683333	1.000	173,015.000000
34.700000	1.000	209,312.000000
34.716667	1.000	247,179.000000
34.733333	1.000	283,742.000000
34.750000	1.000	316,195.000000
34.766667	1.000	342,318.000000
34.783333	1.000	360,029.000000
34.800000	1.000	367,985.000000
34.816667	1.000	365,553.000000
34.833333	1.000	353,094.000000
34.850000	1.000	331,877.000000
34.866667	1.000	303,746.000000
34.883333	1.000	270,847.000000
34.900000	1.000	235,701.000000
34.916667	1.000	200,680.000000
34.933333	1.000	167,575.000000
34.950000	1.000	137,362.000000
34.966667	1.000	110,777.000000
34.983333	1.000	88,457.000000
35.000000	1.000	70,864.000000
35.016667	1.000	58,139.000000
35.033333	1.000	50,360.000000
35.050000	1.000	47,674.000000
35.066667	1.000	49,372.000000
35.083333	1.000	54,397.000000
35.100000	1.000	61,734.000000
35.116667	1.000	70,099.000000
35.133333	1.000	78,115.000000
35.150000	1.000	84,701.000000
35.166667	1.000	88,970.000000
35.183333	1.000	90,593.000000
35.200000	1.000	90,191.000000
35.216667	1.000	88,423.000000
35.233333	1.000	85,724.000000
35.250000	1.000	82,169.000000
35.266667	1.000	77,429.000000
35.283333	1.000	71,320.000000
35.300000	1.000	64,076.000000
35.316667	1.000	56,136.000000
35.333333	1.000	47,931.000000
35.350000	1.000	39,971.000000
35.366667	1.000	32,652.000000
35.383333	1.000	25,903.000000
35.400000	1.000	19,850.000000
35.416667	1.000	14,962.000000
35.433333	1.000	11,609.000000
35.450000	1.000	9,896.000000
35.466667	1.000	10,128.000000
35.483333	1.000	12,434.000000
35.500000	1.000	16,126.000000
35.516667	1.000	20,659.000000
35.533333	1.000	26,298.000000
35.550000	1.000	33,495.000000
35.566667	1.000	42,548.000000
35.583333	1.000	53,855.000000
35.600000	1.000	67,337.000000
35.616667	1.000	82,640.000000
35.633333	1.000	99,228.000000
35.650000	1.000	116,901.000000
35.666667	1.000	136,543.000000
35.683333	1.000	160,907.000000
35.700000	1.000	194,014.000000
35.716667	1.000	242,111.000000
35.733333	1.000	313,676.000000
35.750000	1.000	418,175.000000
35.766667	1.000	564,054.000000
35.783333	1.000	757,829.000000
35.800000	1.000	1,001,708.000000
35.816667	1.000	1,291,386.000000
35.833333	1.000	1,614,966.000000
35.850000	1.000	1,953,482.000000
35.866667	1.000	2,282,312.000000
35.883333	1.000	2,574,102.000000
35.900000	1.000	2,803,042.000000
35.916667	1.000	2,948,341.000000
35.933333	1.000	2,998,227.000000
35.950000	1.000	2,951,302.000000
35.966667	1.000	2,815,593.000000
35.983333	1.000	2,607,480.000000
36.000000	1.000	2,349,163.000000
36.016667	1.000	2,064,309.000000
36.033333	1.000	1,774,713.000000
36.050000	1.000	1,498,265.000000
36.066667	1.000	1,247,913.000000
36.083333	1.000	1,031,124.000000
36.100000	1.000	849,747.000000
36.116667	1.000	701,321.000000
36.133333	1.000	581,589.000000
36.150000	1.000	485,831.000000
36.166667	1.000	408,989.000000
36.183333	1.000	346,741.000000
36.200000	1.000	295,820.000000
36.216667	1.000	254,241.000000
36.233333	1.000	221,015.000000
36.250000	1.000	195,664.000000
36.266667	1.000	177,688.000000
36.283333	1.000	166,122.000000
36.300000	1.000	159,728.000000
36.316667	1.000	157,060.000000
36.333333	1.000	156,567.000000
36.350000	1.000	156,696.000000
36.366667	1.000	155,856.000000
36.383333	1.000	152,334.000000
36.400000	1.000	145,163.000000
36.416667	1.000	134,551.000000
36.433333	1.000	121,368.000000
36.450000	1.000	106,733.000000
36.466667	1.000	91,921.000000
36.483333	1.000	78,079.000000
36.500000	1.000	66,046.000000
36.516667	1.000	55,883.000000
36.533333	1.000	47,488.000000
36.550000	1.000	40,957.000000
36.566667	1.000	36,514.000000
36.583333	1.000	34,551.000000
36.600000	1.000	35,172.000000
36.616667	1.000	38,346.000000
36.633333	1.000	43,958.000000
36.650000	1.000	52,371.000000
36.666667	1.000	64,289.000000
36.683333	1.000	80,234.000000
36.700000	1.000	100,317.000000
36.716667	1.000	124,007.000000
36.733333	1.000	150,061.000000
36.750000	1.000	176,700.000000
36.766667	1.000	201,969.000000
36.783333	1.000	224,090.000000
36.800000	1.000	241,427.000000
36.816667	1.000	252,714.000000
36.833333	1.000	257,409.000000
36.850000	1.000	255,392.000000
36.866667	1.000	246,989.000000
36.883333	1.000	232,849.000000
36.900000	1.000	213,850.000000
36.916667	1.000	191,512.000000
36.933333	1.000	167,798.000000
36.950000	1.000	144,881.000000
36.966667	1.000	124,852.000000
36.983333	1.000	109,577.000000
37.000000	1.000	100,682.000000
37.016667	1.000	99,730.000000
37.033333	1.000	108,408.000000
37.050000	1.000	128,952.000000
37.066667	1.000	164,074.000000
37.083333	1.000	216,357.000000
37.100000	1.000	287,485.000000
37.116667	1.000	378,221.000000
37.133333	1.000	487,186.000000
37.150000	1.000	609,888.000000
37.166667	1.000	739,409.000000
37.183333	1.000	866,138.000000
37.200000	1.000	979,336.000000
37.216667	1.000	1,068,404.000000
37.233333	1.000	1,126,086.000000
37.250000	1.000	1,149,743.000000
37.266667	1.000	1,141,123.000000
37.283333	1.000	1,106,212.000000
37.300000	1.000	1,054,923.000000
37.316667	1.000	1,000,735.000000
37.333333	1.000	957,275.000000
37.350000	1.000	936,135.000000
37.366667	1.000	945,537.000000
37.383333	1.000	988,836.000000
37.400000	1.000	1,063,694.000000
37.416667	1.000	1,161,958.000000
37.433333	1.000	1,270,408.000000
37.450000	1.000	1,373,792.000000
37.466667	1.000	1,457,288.000000
37.483333	1.000	1,508,463.000000
37.500000	1.000	1,518,820.000000
37.516667	1.000	1,485,382.000000
37.533333	1.000	1,410,772.000000
37.550000	1.000	1,302,095.000000
37.566667	1.000	1,169,197.000000
37.583333	1.000	1,023,247.000000
37.600000	1.000	875,298.000000
37.616667	1.000	734,875.000000
37.633333	1.000	609,399.000000
37.650000	1.000	503,421.000000
37.666667	1.000	418,553.000000
37.683333	1.000	353,822.000000
37.700000	1.000	306,337.000000
37.716667	1.000	272,121.000000
37.733333	1.000	247,422.000000
37.750000	1.000	229,243.000000
37.766667	1.000	215,470.000000
37.783333	1.000	204,624.000000
37.800000	1.000	195,892.000000
37.816667	1.000	188,614.000000
37.833333	1.000	182,346.000000
37.850000	1.000	176,536.000000
37.866667	1.000	170,940.000000
37.883333	1.000	165,832.000000
37.900000	1.000	161,970.000000
37.916667	1.000	160,384.000000
37.933333	1.000	161,603.000000
37.950000	1.000	165,287.000000
37.966667	1.000	170,568.000000
37.983333	1.000	176,063.000000
38.000000	1.000	180,337.000000
38.016667	1.000	182,601.000000
38.033333	1.000	182,005.000000
38.050000	1.000	177,829.000000
38.066667	1.000	170,080.000000
38.083333	1.000	159,551.000000
38.100000	1.000	147,265.000000
38.116667	1.000	133,980.000000
38.133333	1.000	120,241.000000
38.150000	1.000	107,025.000000
38.166667	1.000	95,567.000000
38.183333	1.000	87,070.000000
38.200000	1.000	82,022.000000
38.216667	1.000	80,099.000000
38.233333	1.000	81,158.000000
38.250000	1.000	85,265.000000
38.266667	1.000	92,170.000000
38.283333	1.000	101,196.000000
38.300000	1.000	110,950.000000
38.316667	1.000	120,145.000000
38.333333	1.000	127,666.000000
38.350000	1.000	132,530.000000
38.366667	1.000	134,399.000000
38.383333	1.000	133,034.000000
38.400000	1.000	128,398.000000
38.416667	1.000	121,012.000000
38.433333	1.000	112,082.000000
38.450000	1.000	102,846.000000
38.466667	1.000	94,201.000000
38.483333	1.000	86,309.000000
38.500000	1.000	79,167.000000
38.516667	1.000	72,750.000000
38.533333	1.000	66,787.000000
38.550000	1.000	60,868.000000
38.566667	1.000	54,923.000000
38.583333	1.000	48,889.000000
38.600000	1.000	42,838.000000
38.616667	1.000	36,963.000000
38.633333	1.000	31,845.000000
38.650000	1.000	28,204.000000
38.666667	1.000	26,155.000000
38.683333	1.000	25,736.000000
38.700000	1.000	27,292.000000
38.716667	1.000	31,041.000000
38.733333	1.000	36,567.000000
38.750000	1.000	42,993.000000
38.766667	1.000	49,774.000000
38.783333	1.000	56,911.000000
38.800000	1.000	64,804.000000
38.816667	1.000	73,687.000000
38.833333	1.000	83,237.000000
38.850000	1.000	92,814.000000
38.866667	1.000	101,584.000000
38.883333	1.000	108,413.000000
38.900000	1.000	112,685.000000
38.916667	1.000	114,423.000000
38.933333	1.000	113,855.000000
38.950000	1.000	111,792.000000
38.966667	1.000	109,278.000000
38.983333	1.000	106,748.000000
39.000000	1.000	104,360.000000
39.016667	1.000	102,682.000000
39.033333	1.000	102,251.000000
39.050000	1.000	103,383.000000
39.066667	1.000	105,956.000000
39.083333	1.000	109,550.000000
39.100000	1.000	113,509.000000
39.116667	1.000	116,667.000000
39.133333	1.000	118,128.000000
39.150000	1.000	117,403.000000
39.166667	1.000	114,167.000000
39.183333	1.000	108,622.000000
39.200000	1.000	101,367.000000
39.216667	1.000	93,015.000000
39.233333	1.000	84,143.000000
39.250000	1.000	75,482.000000
39.266667	1.000	67,830.000000
39.283333	1.000	61,478.000000
39.300000	1.000	56,478.000000
39.316667	1.000	53,127.000000
39.333333	1.000	51,874.000000
39.350000	1.000	53,391.000000
39.366667	1.000	57,961.000000
39.383333	1.000	65,515.000000
39.400000	1.000	76,147.000000
39.416667	1.000	90,000.000000
39.433333	1.000	107,389.000000
39.450000	1.000	128,362.000000
39.466667	1.000	152,437.000000
39.483333	1.000	178,758.000000
39.500000	1.000	205,896.000000
39.516667	1.000	231,933.000000
39.533333	1.000	254,520.000000
39.550000	1.000	271,065.000000
39.566667	1.000	279,499.000000
39.583333	1.000	278,440.000000
39.600000	1.000	267,804.000000
39.616667	1.000	248,662.000000
39.633333	1.000	222,978.000000
39.650000	1.000	193,701.000000
39.666667	1.000	163,625.000000
39.683333	1.000	134,900.000000
39.700000	1.000	108,838.000000
39.716667	1.000	86,310.000000
39.733333	1.000	67,827.000000
39.750000	1.000	53,191.000000
39.766667	1.000	42,106.000000
39.783333	1.000	34,123.000000
39.800000	1.000	28,681.000000
39.816667	1.000	24,887.000000
39.833333	1.000	21,708.000000
39.850000	1.000	18,670.000000
39.866667	1.000	15,720.000000
39.883333	1.000	12,986.000000
39.900000	1.000	10,696.000000
39.916667	1.000	8,867.000000
39.933333	1.000	7,817.000000
39.950000	1.000	7,833.000000
39.966667	1.000	9,096.000000
39.983333	1.000	11,514.000000
40.000000	1.000	15,004.000000
40.016667	1.000	19,747.000000
40.033333	1.000	26,112.000000
40.050000	1.000	34,474.000000
40.066667	1.000	44,733.000000
40.083333	1.000	56,842.000000
40.100000	1.000	70,219.000000
40.116667	1.000	83,693.000000
40.133333	1.000	96,316.000000
40.150000	1.000	107,632.000000
40.166667	1.000	117,248.000000
40.183333	1.000	124,904.000000
40.200000	1.000	130,874.000000
40.216667	1.000	136,420.000000
40.233333	1.000	143,184.000000
40.250000	1.000	152,670.000000
40.266667	1.000	165,408.000000
40.283333	1.000	180,967.000000
40.300000	1.000	198,324.000000
40.316667	1.000	215,889.000000
40.333333	1.000	231,953.000000
40.350000	1.000	244,715.000000
40.366667	1.000	252,746.000000
40.383333	1.000	254,654.000000
40.400000	1.000	249,926.000000
40.416667	1.000	239,061.000000
40.433333	1.000	222,603.000000
40.450000	1.000	201,817.000000
40.466667	1.000	178,420.000000
40.483333	1.000	154,544.000000
40.500000	1.000	132,601.000000
40.516667	1.000	113,985.000000
40.533333	1.000	98,888.000000
40.550000	1.000	87,000.000000
40.566667	1.000	78,155.000000
40.583333	1.000	72,537.000000
40.600000	1.000	70,366.000000
40.616667	1.000	72,023.000000
40.633333	1.000	77,428.000000
40.650000	1.000	85,895.000000
40.666667	1.000	96,326.000000
40.683333	1.000	107,483.000000
40.700000	1.000	118,202.000000
40.716667	1.000	127,702.000000
40.733333	1.000	135,081.000000
40.750000	1.000	139,568.000000
40.766667	1.000	140,825.000000
40.783333	1.000	139,032.000000
40.800000	1.000	134,411.000000
40.816667	1.000	127,320.000000
40.833333	1.000	118,503.000000
40.850000	1.000	108,794.000000
40.866667	1.000	99,148.000000
40.883333	1.000	90,403.000000
40.900000	1.000	83,465.000000
40.916667	1.000	78,395.000000
40.933333	1.000	74,533.000000
40.950000	1.000	71,471.000000
40.966667	1.000	68,650.000000
40.983333	1.000	65,578.000000
41.000000	1.000	61,617.000000
41.016667	1.000	56,458.000000
41.033333	1.000	50,613.000000
41.050000	1.000	44,480.000000
41.066667	1.000	38,179.000000
41.083333	1.000	32,378.000000
41.100000	1.000	27,608.000000
41.116667	1.000	23,919.000000
41.133333	1.000	21,108.000000
41.150000	1.000	19,426.000000
41.166667	1.000	18,908.000000
41.183333	1.000	19,055.000000
41.200000	1.000	19,511.000000
41.216667	1.000	20,226.000000
41.233333	1.000	21,099.000000
41.250000	1.000	22,725.000000
41.266667	1.000	25,114.000000
41.283333	1.000	27,726.000000
41.300000	1.000	29,972.000000
41.316667	1.000	31,764.000000
41.333333	1.000	33,592.000000
41.350000	1.000	36,039.000000
41.366667	1.000	39,526.000000
41.383333	1.000	44,483.000000
41.400000	1.000	51,147.000000
41.416667	1.000	59,456.000000
41.433333	1.000	68,933.000000
41.450000	1.000	78,665.000000
41.466667	1.000	87,827.000000
41.483333	1.000	96,351.000000
41.500000	1.000	104,501.000000
41.516667	1.000	112,607.000000
41.533333	1.000	120,652.000000
41.550000	1.000	128,150.000000
41.566667	1.000	134,352.000000
41.583333	1.000	138,875.000000
41.600000	1.000	142,022.000000
41.616667	1.000	143,839.000000
41.633333	1.000	144,223.000000
41.650000	1.000	142,858.000000
41.666667	1.000	139,254.000000
41.683333	1.000	132,877.000000
41.700000	1.000	123,676.000000
41.716667	1.000	112,033.000000
41.733333	1.000	98,509.000000
41.750000	1.000	83,806.000000
41.766667	1.000	68,956.000000
41.783333	1.000	55,108.000000
41.800000	1.000	43,037.000000
41.816667	1.000	33,084.000000
41.833333	1.000	25,353.000000
41.850000	1.000	19,700.000000
41.866667	1.000	15,656.000000
41.883333	1.000	13,078.000000
41.900000	1.000	11,777.000000
41.916667	1.000	11,766.000000
41.933333	1.000	13,205.000000
41.950000	1.000	16,207.000000
41.966667	1.000	20,396.000000
41.983333	1.000	25,108.000000
42.000000	1.000	29,748.000000
42.016667	1.000	34,080.000000
42.033333	1.000	37,987.000000
42.050000	1.000	41,387.000000
42.066667	1.000	44,197.000000
42.083333	1.000	46,434.000000
42.100000	1.000	48,507.000000
42.116667	1.000	51,052.000000
42.133333	1.000	54,026.000000
42.150000	1.000	56,914.000000
42.166667	1.000	58,772.000000
42.183333	1.000	59,172.000000
42.200000	1.000	57,791.000000
42.216667	1.000	54,688.000000
42.233333	1.000	50,537.000000
42.250000	1.000	45,996.000000
42.266667	1.000	41,412.000000
42.283333	1.000	37,085.000000
42.300000	1.000	33,055.000000
42.316667	1.000	29,613.000000
42.333333	1.000	27,196.000000
42.350000	1.000	25,819.000000
42.366667	1.000	25,413.000000
42.383333	1.000	25,932.000000
42.400000	1.000	27,231.000000
42.416667	1.000	28,728.000000
42.433333	1.000	29,675.000000
42.450000	1.000	29,527.000000
42.466667	1.000	28,238.000000
42.483333	1.000	26,170.000000
42.500000	1.000	23,418.000000
42.516667	1.000	19,951.000000
42.533333	1.000	16,006.000000
42.550000	1.000	12,006.000000
42.566667	1.000	8,293.000000
42.583333	1.000	5,197.000000
42.600000	1.000	2,781.000000
42.616667	1.000	948.000000
42.633333	1.000	-32.000000
42.650000	1.000	-148.000000
42.666667	1.000	406.000000
42.683333	1.000	1,403.000000
42.700000	1.000	2,528.000000
42.716667	1.000	3,534.000000
42.733333	1.000	4,494.000000
42.750000	1.000	5,586.000000
42.766667	1.000	7,030.000000
42.783333	1.000	8,588.000000
42.800000	1.000	10,209.000000
42.816667	1.000	11,788.000000
42.833333	1.000	13,245.000000
42.850000	1.000	14,864.000000
42.866667	1.000	16,882.000000
42.883333	1.000	19,103.000000
42.900000	1.000	21,475.000000
42.916667	1.000	24,134.000000
42.933333	1.000	26,870.000000
42.950000	1.000	29,423.000000
42.966667	1.000	31,786.000000
42.983333	1.000	34,041.000000
43.000000	1.000	35,954.000000
43.016667	1.000	36,959.000000
43.033333	1.000	36,880.000000
43.050000	1.000	35,978.000000
43.066667	1.000	34,645.000000
43.083333	1.000	32,755.000000
43.100000	1.000	30,130.000000
43.116667	1.000	26,724.000000
43.133333	1.000	22,714.000000
43.150000	1.000	18,505.000000
43.166667	1.000	14,084.000000
43.183333	1.000	9,687.000000
43.200000	1.000	6,103.000000
43.216667	1.000	3,513.000000
43.233333	1.000	1,769.000000
43.250000	1.000	661.000000
43.266667	1.000	-40.000000
43.283333	1.000	-318.000000
43.300000	1.000	-228.000000
43.316667	1.000	-272.000000
43.333333	1.000	-1,144.000000
43.350000	1.000	-3,038.000000
43.366667	1.000	-5,216.000000
43.383333	1.000	-7,047.000000
43.400000	1.000	-8,148.000000
43.416667	1.000	-8,315.000000
43.433333	1.000	-7,698.000000
43.450000	1.000	-6,530.000000
43.466667	1.000	-5,174.000000
43.483333	1.000	-3,930.000000
43.500000	1.000	-2,839.000000
43.516667	1.000	-1,911.000000
43.533333	1.000	-1,067.000000
43.550000	1.000	-496.000000
43.566667	1.000	-284.000000
43.583333	1.000	-392.000000
43.600000	1.000	-737.000000
43.616667	1.000	-1,261.000000
43.633333	1.000	-1,540.000000
43.650000	1.000	-1,338.000000
43.666667	1.000	-787.000000
43.683333	1.000	-316.000000
43.700000	1.000	-621.000000
43.716667	1.000	-1,841.000000
43.733333	1.000	-3,877.000000
43.750000	1.000	-6,248.000000
43.766667	1.000	-8,241.000000
43.783333	1.000	-9,321.000000
43.800000	1.000	-9,265.000000
43.816667	1.000	-8,400.000000
43.833333	1.000	-7,499.000000
43.850000	1.000	-7,038.000000
43.866667	1.000	-7,328.000000
43.883333	1.000	-8,343.000000
43.900000	1.000	-9,734.000000
43.916667	1.000	-11,033.000000
43.933333	1.000	-12,232.000000
43.950000	1.000	-13,214.000000
43.966667	1.000	-13,846.000000
43.983333	1.000	-13,940.000000
44.000000	1.000	-13,385.000000
44.016667	1.000	-12,371.000000
44.033333	1.000	-10,988.000000
44.050000	1.000	-9,386.000000
44.066667	1.000	-7,736.000000
44.083333	1.000	-6,060.000000
44.100000	1.000	-4,423.000000
44.116667	1.000	-3,111.000000
44.133333	1.000	-2,140.000000
44.150000	1.000	-1,889.000000
44.166667	1.000	-2,870.000000
44.183333	1.000	-5,181.000000
44.200000	1.000	-7,978.000000
44.216667	1.000	-10,218.000000
44.233333	1.000	-11,392.000000
44.250000	1.000	-11,309.000000
44.266667	1.000	-10,196.000000
44.283333	1.000	-8,504.000000
44.300000	1.000	-6,404.000000
44.316667	1.000	-4,296.000000
44.333333	1.000	-2,689.000000
44.350000	1.000	-1,991.000000
44.366667	1.000	-2,389.000000
44.383333	1.000	-3,479.000000
44.400000	1.000	-4,737.000000
44.416667	1.000	-5,759.000000
44.433333	1.000	-5,911.000000
44.450000	1.000	-4,924.000000
44.466667	1.000	-3,260.000000
44.483333	1.000	-1,401.000000
44.500000	1.000	782.000000
44.516667	1.000	3,359.000000
44.533333	1.000	5,859.000000
44.550000	1.000	7,567.000000
44.566667	1.000	7,839.000000
44.583333	1.000	6,536.000000
44.600000	1.000	3,449.000000
44.616667	1.000	-828.000000
44.633333	1.000	-5,179.000000
44.650000	1.000	-8,967.000000
44.666667	1.000	-12,112.000000
44.683333	1.000	-14,962.000000
44.700000	1.000	-17,909.000000
44.716667	1.000	-20,632.000000
44.733333	1.000	-22,664.000000
44.750000	1.000	-23,594.000000
44.766667	1.000	-23,153.000000
44.783333	1.000	-21,563.000000
44.800000	1.000	-18,994.000000
44.816667	1.000	-16,415.000000
44.833333	1.000	-14,929.000000
44.850000	1.000	-14,934.000000
44.866667	1.000	-16,374.000000
44.883333	1.000	-18,805.000000
44.900000	1.000	-21,540.000000
44.916667	1.000	-23,643.000000
44.933333	1.000	-24,190.000000
44.950000	1.000	-22,850.000000
44.966667	1.000	-19,910.000000
44.983333	1.000	-16,080.000000
45.000000	1.000	-11,996.000000
45.016667	1.000	-8,121.000000
45.033333	1.000	-4,983.000000
45.050000	1.000	-3,139.000000
45.066667	1.000	-2,692.000000
45.083333	1.000	-2,906.000000
45.100000	1.000	-3,262.000000
45.116667	1.000	-4,164.000000
45.133333	1.000	-6,068.000000
45.150000	1.000	-8,768.000000
45.166667	1.000	-11,288.000000
45.183333	1.000	-12,775.000000
45.200000	1.000	-13,188.000000
45.216667	1.000	-13,034.000000
45.233333	1.000	-12,636.000000
45.250000	1.000	-12,453.000000
45.266667	1.000	-12,758.000000
45.283333	1.000	-13,407.000000
45.300000	1.000	-14,368.000000
45.316667	1.000	-15,301.000000
45.333333	1.000	-15,793.000000
45.350000	1.000	-15,547.000000
45.366667	1.000	-14,469.000000
45.383333	1.000	-13,095.000000
45.400000	1.000	-12,317.000000
45.416667	1.000	-12,729.000000
45.433333	1.000	-13,967.000000
45.450000	1.000	-15,169.000000
45.466667	1.000	-16,070.000000
45.483333	1.000	-16,796.000000
45.500000	1.000	-17,164.000000
45.516667	1.000	-17,010.000000
45.533333	1.000	-16,292.000000
45.550000	1.000	-15,191.000000
45.566667	1.000	-13,888.000000
45.583333	1.000	-12,331.000000
45.600000	1.000	-10,766.000000
45.616667	1.000	-9,927.000000
45.633333	1.000	-10,136.000000
45.650000	1.000	-10,809.000000
45.666667	1.000	-11,500.000000
45.683333	1.000	-11,953.000000
45.700000	1.000	-12,048.000000
45.716667	1.000	-11,729.000000
45.733333	1.000	-11,356.000000
45.750000	1.000	-11,510.000000
45.766667	1.000	-12,292.000000
45.783333	1.000	-13,509.000000
45.800000	1.000	-14,807.000000
45.816667	1.000	-15,726.000000
45.833333	1.000	-15,820.000000
45.850000	1.000	-15,335.000000
45.866667	1.000	-14,464.000000
45.883333	1.000	-13,394.000000
45.900000	1.000	-12,576.000000
45.916667	1.000	-12,126.000000
45.933333	1.000	-11,585.000000
45.950000	1.000	-11,081.000000
45.966667	1.000	-10,701.000000
45.983333	1.000	-10,288.000000
46.000000	1.000	-9,688.000000
46.016667	1.000	-8,544.000000
46.033333	1.000	-6,690.000000
46.050000	1.000	-4,138.000000
46.066667	1.000	-1,328.000000
46.083333	1.000	1,452.000000
46.100000	1.000	4,068.000000
46.116667	1.000	6,408.000000
46.133333	1.000	8,000.000000
46.150000	1.000	8,550.000000
46.166667	1.000	7,688.000000
46.183333	1.000	5,142.000000
46.200000	1.000	1,283.000000
46.216667	1.000	-3,225.000000
46.233333	1.000	-7,205.000000
46.250000	1.000	-9,675.000000
46.266667	1.000	-10,729.000000
46.283333	1.000	-10,921.000000
46.300000	1.000	-11,044.000000
46.316667	1.000	-11,626.000000
46.333333	1.000	-12,426.000000
46.350000	1.000	-13,072.000000
46.366667	1.000	-13,196.000000
46.383333	1.000	-12,761.000000
46.400000	1.000	-12,306.000000
46.416667	1.000	-12,278.000000
46.433333	1.000	-12,648.000000
46.450000	1.000	-13,101.000000
46.466667	1.000	-13,122.000000
46.483333	1.000	-12,755.000000
46.500000	1.000	-12,411.000000
46.516667	1.000	-12,084.000000
46.533333	1.000	-11,631.000000
46.550000	1.000	-11,200.000000
46.566667	1.000	-11,193.000000
46.583333	1.000	-11,684.000000
46.600000	1.000	-12,531.000000
46.616667	1.000	-13,806.000000
46.633333	1.000	-15,636.000000
46.650000	1.000	-17,690.000000
46.666667	1.000	-19,595.000000
46.683333	1.000	-21,111.000000
46.700000	1.000	-21,898.000000
46.716667	1.000	-22,023.000000
46.733333	1.000	-21,415.000000
46.750000	1.000	-20,224.000000
46.766667	1.000	-18,919.000000
46.783333	1.000	-18,117.000000
46.800000	1.000	-18,095.000000
46.816667	1.000	-19,025.000000
46.833333	1.000	-20,909.000000
46.850000	1.000	-22,708.000000
46.866667	1.000	-23,705.000000
46.883333	1.000	-24,175.000000
46.900000	1.000	-24,391.000000
46.916667	1.000	-24,715.000000
46.933333	1.000	-25,766.000000
46.950000	1.000	-27,322.000000
46.966667	1.000	-28,856.000000
46.983333	1.000	-30,053.000000
47.000000	1.000	-30,353.000000
47.016667	1.000	-29,493.000000
47.033333	1.000	-27,677.000000
47.050000	1.000	-25,047.000000
47.066667	1.000	-22,185.000000
47.083333	1.000	-19,701.000000
47.100000	1.000	-17,680.000000
47.116667	1.000	-16,292.000000
47.133333	1.000	-16,002.000000
47.150000	1.000	-16,618.000000
47.166667	1.000	-17,459.000000
47.183333	1.000	-17,758.000000
47.200000	1.000	-16,993.000000
47.216667	1.000	-15,407.000000
47.233333	1.000	-13,676.000000
47.250000	1.000	-12,482.000000
47.266667	1.000	-12,047.000000
47.283333	1.000	-12,279.000000
47.300000	1.000	-12,645.000000
47.316667	1.000	-12,502.000000
47.333333	1.000	-11,689.000000
47.350000	1.000	-10,265.000000
47.366667	1.000	-8,529.000000
47.383333	1.000	-7,208.000000
47.400000	1.000	-6,539.000000
47.416667	1.000	-6,492.000000
47.433333	1.000	-6,940.000000
47.450000	1.000	-7,886.000000
47.466667	1.000	-9,477.000000
47.483333	1.000	-12,055.000000
47.500000	1.000	-15,640.000000
47.516667	1.000	-19,606.000000
47.533333	1.000	-23,609.000000
47.550000	1.000	-27,436.000000
47.566667	1.000	-30,313.000000
47.583333	1.000	-31,408.000000
47.600000	1.000	-30,578.000000
47.616667	1.000	-28,162.000000
47.633333	1.000	-24,727.000000
47.650000	1.000	-20,981.000000
47.666667	1.000	-17,942.000000
47.683333	1.000	-15,805.000000
47.700000	1.000	-14,412.000000
47.716667	1.000	-13,414.000000
47.733333	1.000	-12,379.000000
47.750000	1.000	-11,204.000000
47.766667	1.000	-10,254.000000
47.783333	1.000	-10,080.000000
47.800000	1.000	-10,971.000000
47.816667	1.000	-12,550.000000
47.833333	1.000	-14,389.000000
47.850000	1.000	-16,498.000000
47.866667	1.000	-19,129.000000
47.883333	1.000	-22,282.000000
47.900000	1.000	-25,804.000000
47.916667	1.000	-28,965.000000
47.933333	1.000	-31,203.000000
47.950000	1.000	-32,074.000000
47.966667	1.000	-31,465.000000
47.983333	1.000	-29,573.000000
48.000000	1.000	-26,820.000000
48.016667	1.000	-23,887.000000
48.033333	1.000	-21,370.000000
48.050000	1.000	-19,780.000000
48.066667	1.000	-19,244.000000
48.083333	1.000	-19,689.000000
48.100000	1.000	-20,869.000000
48.116667	1.000	-22,240.000000
48.133333	1.000	-23,162.000000
48.150000	1.000	-23,581.000000
48.166667	1.000	-23,444.000000
48.183333	1.000	-22,867.000000
48.200000	1.000	-21,868.000000
48.216667	1.000	-20,468.000000
48.233333	1.000	-18,556.000000
48.250000	1.000	-16,320.000000
48.266667	1.000	-14,442.000000
48.283333	1.000	-13,607.000000
48.300000	1.000	-14,130.000000
48.316667	1.000	-15,741.000000
48.333333	1.000	-18,095.000000
48.350000	1.000	-20,737.000000
48.366667	1.000	-23,133.000000
48.383333	1.000	-24,880.000000
48.400000	1.000	-25,867.000000
48.416667	1.000	-26,388.000000
48.433333	1.000	-26,456.000000
48.450000	1.000	-25,961.000000
48.466667	1.000	-24,929.000000
48.483333	1.000	-23,620.000000
48.500000	1.000	-22,492.000000
48.516667	1.000	-21,883.000000
48.533333	1.000	-21,761.000000
48.550000	1.000	-21,863.000000
48.566667	1.000	-21,807.000000
48.583333	1.000	-21,073.000000
48.600000	1.000	-19,542.000000
48.616667	1.000	-17,421.000000
48.633333	1.000	-14,794.000000
48.650000	1.000	-11,910.000000
48.666667	1.000	-9,585.000000
48.683333	1.000	-8,561.000000
48.700000	1.000	-8,665.000000
48.716667	1.000	-9,194.000000
48.733333	1.000	-9,254.000000
48.750000	1.000	-8,423.000000
48.766667	1.000	-7,527.000000
48.783333	1.000	-7,442.000000
48.800000	1.000	-8,112.000000
48.816667	1.000	-9,402.000000
48.833333	1.000	-11,355.000000
48.850000	1.000	-14,195.000000
48.866667	1.000	-17,965.000000
48.883333	1.000	-22,328.000000
48.900000	1.000	-26,798.000000
48.916667	1.000	-30,944.000000
48.933333	1.000	-34,495.000000
48.950000	1.000	-36,892.000000
48.966667	1.000	-37,467.000000
48.983333	1.000	-36,137.000000
49.000000	1.000	-33,521.000000
49.016667	1.000	-30,674.000000
49.033333	1.000	-28,267.000000
49.050000	1.000	-26,973.000000
49.066667	1.000	-27,067.000000
49.083333	1.000	-28,154.000000
49.100000	1.000	-29,295.000000
49.116667	1.000	-29,624.000000
49.133333	1.000	-29,113.000000
49.150000	1.000	-28,265.000000
49.166667	1.000	-27,307.000000
49.183333	1.000	-26,059.000000
49.200000	1.000	-24,330.000000
49.216667	1.000	-22,050.000000
49.233333	1.000	-19,282.000000
49.250000	1.000	-16,471.000000
49.266667	1.000	-14,106.000000
49.283333	1.000	-12,487.000000
49.300000	1.000	-11,964.000000
49.316667	1.000	-12,630.000000
49.333333	1.000	-13,541.000000
49.350000	1.000	-13,935.000000
49.366667	1.000	-14,101.000000
49.383333	1.000	-14,709.000000
49.400000	1.000	-16,485.000000
49.416667	1.000	-19,449.000000
49.433333	1.000	-23,029.000000
49.450000	1.000	-26,587.000000
49.466667	1.000	-29,556.000000
49.483333	1.000	-31,333.000000
49.500000	1.000	-31,375.000000
49.516667	1.000	-29,798.000000
49.533333	1.000	-27,372.000000
49.550000	1.000	-24,929.000000
49.566667	1.000	-23,115.000000
49.583333	1.000	-22,178.000000
49.600000	1.000	-21,810.000000
49.616667	1.000	-21,653.000000
49.633333	1.000	-21,868.000000
49.650000	1.000	-22,410.000000
49.666667	1.000	-22,873.000000
49.683333	1.000	-23,049.000000
49.700000	1.000	-22,998.000000
49.716667	1.000	-22,978.000000
49.733333	1.000	-23,409.000000
49.750000	1.000	-24,279.000000
49.766667	1.000	-25,196.000000
49.783333	1.000	-26,477.000000
49.800000	1.000	-28,352.000000
49.816667	1.000	-30,553.000000
49.833333	1.000	-32,537.000000
49.850000	1.000	-33,795.000000
49.866667	1.000	-33,904.000000
49.883333	1.000	-32,901.000000
49.900000	1.000	-31,163.000000
49.916667	1.000	-29,128.000000
49.933333	1.000	-27,187.000000
49.950000	1.000	-25,593.000000
49.966667	1.000	-24,732.000000
49.983333	1.000	-24,397.000000
50.000000	1.000	-24,210.000000
50.016667	1.000	-23,895.000000
50.033333	1.000	-23,241.000000
50.050000	1.000	-22,479.000000
50.066667	1.000	-21,777.000000
50.083333	1.000	-20,850.000000
50.100000	1.000	-19,780.000000
50.116667	1.000	-19,000.000000
50.133333	1.000	-18,864.000000
50.150000	1.000	-19,709.000000
50.166667	1.000	-21,277.000000
50.183333	1.000	-23,017.000000
50.200000	1.000	-24,787.000000
50.216667	1.000	-26,547.000000
50.233333	1.000	-28,195.000000
50.250000	1.000	-30,017.000000
50.266667	1.000	-31,944.000000
50.283333	1.000	-33,493.000000
50.300000	1.000	-34,142.000000
50.316667	1.000	-33,440.000000
50.333333	1.000	-31,399.000000
50.350000	1.000	-28,770.000000
50.366667	1.000	-26,325.000000
50.383333	1.000	-24,506.000000
50.400000	1.000	-23,235.000000
50.416667	1.000	-22,542.000000
50.433333	1.000	-22,294.000000
50.450000	1.000	-22,595.000000
50.466667	1.000	-23,397.000000
50.483333	1.000	-24,384.000000
50.500000	1.000	-25,379.000000
50.516667	1.000	-26,529.000000
50.533333	1.000	-27,949.000000
50.550000	1.000	-29,570.000000
50.566667	1.000	-31,370.000000
50.583333	1.000	-33,003.000000
50.600000	1.000	-33,952.000000
50.616667	1.000	-33,866.000000
50.633333	1.000	-32,391.000000
50.650000	1.000	-29,728.000000
50.666667	1.000	-26,453.000000
50.683333	1.000	-23,036.000000
50.700000	1.000	-19,942.000000
50.716667	1.000	-17,514.000000
50.733333	1.000	-16,325.000000
50.750000	1.000	-17,012.000000
50.766667	1.000	-19,230.000000
50.783333	1.000	-21,917.000000
50.800000	1.000	-23,915.000000
50.816667	1.000	-24,775.000000
50.833333	1.000	-25,032.000000
50.850000	1.000	-25,292.000000
50.866667	1.000	-25,856.000000
50.883333	1.000	-27,085.000000
50.900000	1.000	-28,821.000000
50.916667	1.000	-30,719.000000
50.933333	1.000	-32,414.000000
50.950000	1.000	-33,524.000000
50.966667	1.000	-33,648.000000
50.983333	1.000	-32,711.000000
51.000000	1.000	-30,923.000000
51.016667	1.000	-28,578.000000
51.033333	1.000	-26,238.000000
51.050000	1.000	-24,520.000000
51.066667	1.000	-23,481.000000
51.083333	1.000	-23,207.000000
51.100000	1.000	-23,815.000000
51.116667	1.000	-24,856.000000
51.133333	1.000	-25,702.000000
51.150000	1.000	-26,525.000000
51.166667	1.000	-27,287.000000
51.183333	1.000	-27,552.000000
51.200000	1.000	-27,108.000000
51.216667	1.000	-26,184.000000
51.233333	1.000	-25,352.000000
51.250000	1.000	-24,971.000000
51.266667	1.000	-24,867.000000
51.283333	1.000	-24,513.000000
51.300000	1.000	-23,404.000000
51.316667	1.000	-21,758.000000
51.333333	1.000	-20,122.000000
51.350000	1.000	-18,916.000000
51.366667	1.000	-18,457.000000
51.383333	1.000	-18,579.000000
51.400000	1.000	-18,770.000000
51.416667	1.000	-18,572.000000
51.433333	1.000	-17,903.000000
51.450000	1.000	-17,156.000000
51.466667	1.000	-16,699.000000
51.483333	1.000	-17,008.000000
51.500000	1.000	-18,175.000000
51.516667	1.000	-20,295.000000
51.533333	1.000	-22,903.000000
51.550000	1.000	-25,306.000000
51.566667	1.000	-26,551.000000
51.583333	1.000	-26,321.000000
51.600000	1.000	-25,153.000000
51.616667	1.000	-23,772.000000
51.633333	1.000	-22,459.000000
51.650000	1.000	-21,581.000000
51.666667	1.000	-21,582.000000
51.683333	1.000	-22,809.000000
51.700000	1.000	-25,147.000000
51.716667	1.000	-27,768.000000
51.733333	1.000	-29,730.000000
51.750000	1.000	-30,340.000000
51.766667	1.000	-29,745.000000
51.783333	1.000	-28,451.000000
51.800000	1.000	-26,657.000000
51.816667	1.000	-24,613.000000
51.833333	1.000	-22,410.000000
51.850000	1.000	-20,060.000000
51.866667	1.000	-17,960.000000
51.883333	1.000	-16,724.000000
51.900000	1.000	-16,337.000000
51.916667	1.000	-16,321.000000
51.933333	1.000	-16,295.000000
51.950000	1.000	-16,085.000000
51.966667	1.000	-15,643.000000
51.983333	1.000	-14,848.000000
52.000000	1.000	-13,967.000000
52.016667	1.000	-13,278.000000
52.033333	1.000	-12,486.000000
52.050000	1.000	-11,463.000000
52.066667	1.000	-10,668.000000
52.083333	1.000	-10,412.000000
52.100000	1.000	-10,982.000000
52.116667	1.000	-12,339.000000
52.133333	1.000	-14,015.000000
52.150000	1.000	-15,678.000000
52.166667	1.000	-17,389.000000
52.183333	1.000	-19,563.000000
52.200000	1.000	-22,335.000000
52.216667	1.000	-24,943.000000
52.233333	1.000	-26,865.000000
52.250000	1.000	-27,908.000000
52.266667	1.000	-27,925.000000
52.283333	1.000	-27,070.000000
52.300000	1.000	-25,584.000000
52.316667	1.000	-23,699.000000
52.333333	1.000	-21,655.000000
52.350000	1.000	-19,761.000000
52.366667	1.000	-18,331.000000
52.383333	1.000	-17,477.000000
52.400000	1.000	-16,959.000000
52.416667	1.000	-16,620.000000
52.433333	1.000	-16,414.000000
52.450000	1.000	-16,465.000000
52.466667	1.000	-17,133.000000
52.483333	1.000	-18,142.000000
52.500000	1.000	-18,934.000000
52.516667	1.000	-19,396.000000
52.533333	1.000	-19,583.000000
52.550000	1.000	-19,532.000000
52.566667	1.000	-19,302.000000
52.583333	1.000	-18,891.000000
52.600000	1.000	-18,488.000000
52.616667	1.000	-18,018.000000
52.633333	1.000	-17,872.000000
52.650000	1.000	-18,236.000000
52.666667	1.000	-18,880.000000
52.683333	1.000	-19,993.000000
52.700000	1.000	-21,767.000000
52.716667	1.000	-23,707.000000
52.733333	1.000	-25,137.000000
52.750000	1.000	-25,917.000000
52.766667	1.000	-26,681.000000
52.783333	1.000	-27,828.000000
52.800000	1.000	-29,277.000000
52.816667	1.000	-30,897.000000
52.833333	1.000	-32,598.000000
52.850000	1.000	-33,908.000000
52.866667	1.000	-34,173.000000
52.883333	1.000	-33,023.000000
52.900000	1.000	-30,992.000000
52.916667	1.000	-28,908.000000
52.933333	1.000	-27,324.000000
52.950000	1.000	-26,202.000000
52.966667	1.000	-25,369.000000
52.983333	1.000	-24,923.000000
53.000000	1.000	-24,899.000000
53.016667	1.000	-25,224.000000
53.033333	1.000	-25,663.000000
53.050000	1.000	-26,037.000000
53.066667	1.000	-26,146.000000
53.083333	1.000	-26,109.000000
53.100000	1.000	-26,452.000000
53.116667	1.000	-26,926.000000
53.133333	1.000	-26,969.000000
53.150000	1.000	-26,668.000000
53.166667	1.000	-26,364.000000
53.183333	1.000	-26,259.000000
53.200000	1.000	-26,503.000000
53.216667	1.000	-26,994.000000
53.233333	1.000	-27,586.000000
53.250000	1.000	-28,196.000000
53.266667	1.000	-28,656.000000
53.283333	1.000	-28,891.000000
53.300000	1.000	-28,661.000000
53.316667	1.000	-27,996.000000
53.333333	1.000	-27,014.000000
53.350000	1.000	-26,109.000000
53.366667	1.000	-25,684.000000
53.383333	1.000	-25,834.000000
53.400000	1.000	-26,049.000000
53.416667	1.000	-26,038.000000
53.433333	1.000	-25,871.000000
53.450000	1.000	-25,414.000000
53.466667	1.000	-24,635.000000
53.483333	1.000	-23,359.000000
53.500000	1.000	-21,665.000000
53.516667	1.000	-19,617.000000
53.533333	1.000	-17,199.000000
53.550000	1.000	-14,585.000000
53.566667	1.000	-12,325.000000
53.583333	1.000	-11,085.000000
53.600000	1.000	-10,926.000000
53.616667	1.000	-11,249.000000
53.633333	1.000	-11,624.000000
53.650000	1.000	-11,314.000000
53.666667	1.000	-9,794.000000
53.683333	1.000	-7,510.000000
53.700000	1.000	-5,370.000000
53.716667	1.000	-4,040.000000
53.733333	1.000	-3,619.000000
53.750000	1.000	-4,001.000000
53.766667	1.000	-4,935.000000
53.783333	1.000	-5,993.000000
53.800000	1.000	-6,744.000000
53.816667	1.000	-7,237.000000
53.833333	1.000	-7,702.000000
53.850000	1.000	-8,521.000000
53.866667	1.000	-10,207.000000
53.883333	1.000	-12,852.000000
53.900000	1.000	-16,134.000000
53.916667	1.000	-19,299.000000
53.933333	1.000	-21,724.000000
53.950000	1.000	-23,356.000000
53.966667	1.000	-24,450.000000
53.983333	1.000	-25,513.000000
54.000000	1.000	-26,530.000000
54.016667	1.000	-26,968.000000
54.033333	1.000	-26,603.000000
54.050000	1.000	-25,705.000000
54.066667	1.000	-24,010.000000
54.083333	1.000	-21,492.000000
54.100000	1.000	-18,759.000000
54.116667	1.000	-16,197.000000
54.133333	1.000	-13,972.000000
54.150000	1.000	-12,113.000000
54.166667	1.000	-10,814.000000
54.183333	1.000	-10,109.000000
54.200000	1.000	-9,817.000000
54.216667	1.000	-9,924.000000
54.233333	1.000	-10,679.000000
54.250000	1.000	-11,884.000000
54.266667	1.000	-12,802.000000
54.283333	1.000	-12,884.000000
54.300000	1.000	-12,029.000000
54.316667	1.000	-10,481.000000
54.333333	1.000	-8,537.000000
54.350000	1.000	-6,540.000000
54.366667	1.000	-5,066.000000
54.383333	1.000	-4,784.000000
54.400000	1.000	-6,012.000000
54.416667	1.000	-8,628.000000
54.433333	1.000	-12,129.000000
54.450000	1.000	-16,214.000000
54.466667	1.000	-20,520.000000
54.483333	1.000	-24,158.000000
54.500000	1.000	-26,195.000000
54.516667	1.000	-26,359.000000
54.533333	1.000	-24,880.000000
54.550000	1.000	-22,331.000000
54.566667	1.000	-19,391.000000
54.583333	1.000	-16,634.000000
54.600000	1.000	-14,394.000000
54.616667	1.000	-12,655.000000
54.633333	1.000	-11,486.000000
54.650000	1.000	-11,095.000000
54.666667	1.000	-11,490.000000
54.683333	1.000	-12,408.000000
54.700000	1.000	-13,334.000000
54.716667	1.000	-14,046.000000
54.733333	1.000	-14,502.000000
54.750000	1.000	-14,900.000000
54.766667	1.000	-15,239.000000
54.783333	1.000	-15,596.000000
54.800000	1.000	-15,873.000000
54.816667	1.000	-16,116.000000
54.833333	1.000	-16,329.000000
54.850000	1.000	-16,239.000000
54.866667	1.000	-15,509.000000
54.883333	1.000	-13,971.000000
54.900000	1.000	-11,798.000000
54.916667	1.000	-9,727.000000
54.933333	1.000	-8,343.000000
54.950000	1.000	-8,057.000000
54.966667	1.000	-8,786.000000
54.983333	1.000	-10,059.000000
55.000000	1.000	-11,459.000000
55.016667	1.000	-13,016.000000
55.033333	1.000	-14,867.000000
55.050000	1.000	-16,573.000000
55.066667	1.000	-17,554.000000
55.083333	1.000	-17,362.000000
55.100000	1.000	-16,157.000000
55.116667	1.000	-14,762.000000
55.133333	1.000	-13,936.000000
55.150000	1.000	-13,734.000000
55.166667	1.000	-14,011.000000
55.183333	1.000	-14,768.000000
55.200000	1.000	-15,953.000000
55.216667	1.000	-17,147.000000
55.233333	1.000	-17,849.000000
55.250000	1.000	-17,545.000000
55.266667	1.000	-16,296.000000
55.283333	1.000	-14,584.000000
55.300000	1.000	-12,569.000000
55.316667	1.000	-10,960.000000
55.333333	1.000	-10,588.000000
55.350000	1.000	-11,534.000000
55.366667	1.000	-13,329.000000
55.383333	1.000	-15,298.000000
55.400000	1.000	-16,493.000000
55.416667	1.000	-16,725.000000
55.433333	1.000	-16,160.000000
55.450000	1.000	-15,025.000000
55.466667	1.000	-13,818.000000
55.483333	1.000	-13,245.000000
55.500000	1.000	-13,768.000000
55.516667	1.000	-15,513.000000
55.533333	1.000	-18,007.000000
55.550000	1.000	-20,477.000000
55.566667	1.000	-22,002.000000
55.583333	1.000	-22,160.000000
55.600000	1.000	-20,958.000000
55.616667	1.000	-19,174.000000
55.633333	1.000	-17,508.000000
55.650000	1.000	-16,627.000000
55.666667	1.000	-16,587.000000
55.683333	1.000	-17,340.000000
55.700000	1.000	-18,546.000000
55.716667	1.000	-19,761.000000
55.733333	1.000	-20,757.000000
55.750000	1.000	-21,062.000000
55.766667	1.000	-20,158.000000
55.783333	1.000	-18,132.000000
55.800000	1.000	-15,869.000000
55.816667	1.000	-14,313.000000
55.833333	1.000	-13,994.000000
55.850000	1.000	-14,987.000000
55.866667	1.000	-16,655.000000
55.883333	1.000	-18,439.000000
55.900000	1.000	-20,148.000000
55.916667	1.000	-21,334.000000
55.933333	1.000	-21,468.000000
55.950000	1.000	-20,646.000000
55.966667	1.000	-19,068.000000
55.983333	1.000	-16,854.000000
56.000000	1.000	-14,145.000000
56.016667	1.000	-11,572.000000
56.033333	1.000	-9,746.000000
56.050000	1.000	-8,862.000000
56.066667	1.000	-9,008.000000
56.083333	1.000	-10,370.000000
56.100000	1.000	-12,460.000000
56.116667	1.000	-14,444.000000
56.133333	1.000	-15,936.000000
56.150000	1.000	-16,940.000000
56.166667	1.000	-17,522.000000
56.183333	1.000	-17,480.000000
56.200000	1.000	-16,674.000000
56.216667	1.000	-15,475.000000
56.233333	1.000	-14,058.000000
56.250000	1.000	-12,462.000000
56.266667	1.000	-10,914.000000
56.283333	1.000	-9,495.000000
56.300000	1.000	-8,395.000000
56.316667	1.000	-7,551.000000
56.333333	1.000	-6,813.000000
56.350000	1.000	-6,037.000000
56.366667	1.000	-5,433.000000
56.383333	1.000	-5,475.000000
56.400000	1.000	-6,138.000000
56.416667	1.000	-6,881.000000
56.433333	1.000	-7,392.000000
56.450000	1.000	-7,793.000000
56.466667	1.000	-7,759.000000
56.483333	1.000	-7,286.000000
56.500000	1.000	-6,463.000000
56.516667	1.000	-5,415.000000
56.533333	1.000	-4,608.000000
56.550000	1.000	-4,206.000000
56.566667	1.000	-4,280.000000
56.583333	1.000	-4,650.000000
56.600000	1.000	-5,090.000000
56.616667	1.000	-5,546.000000
56.633333	1.000	-6,086.000000
56.650000	1.000	-6,650.000000
56.666667	1.000	-7,212.000000
56.683333	1.000	-8,061.000000
56.700000	1.000	-9,629.000000
56.716667	1.000	-11,969.000000
56.733333	1.000	-14,697.000000
56.750000	1.000	-17,391.000000
56.766667	1.000	-19,466.000000
56.783333	1.000	-20,314.000000
56.800000	1.000	-19,618.000000
56.816667	1.000	-17,739.000000
56.833333	1.000	-15,058.000000
56.850000	1.000	-12,008.000000
56.866667	1.000	-9,104.000000
56.883333	1.000	-6,394.000000
56.900000	1.000	-4,005.000000
56.916667	1.000	-1,924.000000
56.933333	1.000	-563.000000
56.950000	1.000	153.000000
56.966667	1.000	780.000000
56.983333	1.000	1,068.000000
57.000000	1.000	417.000000
57.016667	1.000	-1,467.000000
57.033333	1.000	-4,135.000000
57.050000	1.000	-6,994.000000
57.066667	1.000	-9,575.000000
57.083333	1.000	-11,423.000000
57.100000	1.000	-12,272.000000
57.116667	1.000	-12,344.000000
57.133333	1.000	-12,190.000000
57.150000	1.000	-12,201.000000
57.166667	1.000	-12,245.000000
57.183333	1.000	-11,998.000000
57.200000	1.000	-11,591.000000
57.216667	1.000	-11,398.000000
57.233333	1.000	-11,928.000000
57.250000	1.000	-13,090.000000
57.266667	1.000	-14,455.000000
57.283333	1.000	-15,733.000000
57.300000	1.000	-16,852.000000
57.316667	1.000	-17,762.000000
57.333333	1.000	-18,313.000000
57.350000	1.000	-18,821.000000
57.366667	1.000	-19,187.000000
57.383333	1.000	-19,460.000000
57.400000	1.000	-19,850.000000
57.416667	1.000	-20,190.000000
57.433333	1.000	-20,079.000000
57.450000	1.000	-19,287.000000
57.466667	1.000	-17,855.000000
57.483333	1.000	-15,909.000000
57.500000	1.000	-13,771.000000
57.516667	1.000	-11,974.000000
57.533333	1.000	-11,127.000000
57.550000	1.000	-11,566.000000
57.566667	1.000	-13,013.000000
57.583333	1.000	-14,767.000000
57.600000	1.000	-16,504.000000
57.616667	1.000	-18,225.000000
57.633333	1.000	-19,694.000000
57.650000	1.000	-20,509.000000
57.666667	1.000	-20,280.000000
57.683333	1.000	-19,080.000000
57.700000	1.000	-17,413.000000
57.716667	1.000	-15,533.000000
57.733333	1.000	-13,505.000000
57.750000	1.000	-11,380.000000
57.766667	1.000	-9,203.000000
57.783333	1.000	-7,052.000000
57.800000	1.000	-5,070.000000
57.816667	1.000	-3,049.000000
57.833333	1.000	-975.000000
57.850000	1.000	1,015.000000
57.866667	1.000	2,977.000000
57.883333	1.000	4,450.000000
57.900000	1.000	5,056.000000
57.916667	1.000	4,890.000000
57.933333	1.000	3,607.000000
57.950000	1.000	1,483.000000
57.966667	1.000	-1,157.000000
57.983333	1.000	-4,191.000000
58.000000	1.000	-7,307.000000
58.016667	1.000	-10,224.000000
58.033333	1.000	-12,698.000000
58.050000	1.000	-14,523.000000
58.066667	1.000	-15,825.000000
58.083333	1.000	-16,566.000000
58.100000	1.000	-16,970.000000
58.116667	1.000	-16,875.000000
58.133333	1.000	-15,978.000000
58.150000	1.000	-14,405.000000
58.166667	1.000	-12,708.000000
58.183333	1.000	-11,159.000000
58.200000	1.000	-9,817.000000
58.216667	1.000	-8,439.000000
58.233333	1.000	-6,657.000000
58.250000	1.000	-4,393.000000
58.266667	1.000	-1,662.000000
58.283333	1.000	1,037.000000
58.300000	1.000	2,823.000000
58.316667	1.000	3,075.000000
58.333333	1.000	1,782.000000
58.350000	1.000	-451.000000
58.366667	1.000	-2,930.000000
58.383333	1.000	-5,154.000000
58.400000	1.000	-6,743.000000
58.416667	1.000	-7,190.000000
58.433333	1.000	-6,284.000000
58.450000	1.000	-4,349.000000
58.466667	1.000	-1,698.000000
58.483333	1.000	1,587.000000
58.500000	1.000	5,010.000000
58.516667	1.000	8,166.000000
58.533333	1.000	10,906.000000
58.550000	1.000	12,773.000000
58.566667	1.000	13,599.000000
58.583333	1.000	13,588.000000
58.600000	1.000	13,264.000000
58.616667	1.000	13,191.000000
58.633333	1.000	13,217.000000
58.650000	1.000	13,015.000000
58.666667	1.000	12,569.000000
58.683333	1.000	11,731.000000
58.700000	1.000	10,160.000000
58.716667	1.000	7,975.000000
58.733333	1.000	5,567.000000
58.750000	1.000	3,414.000000
58.766667	1.000	2,025.000000
58.783333	1.000	1,408.000000
58.800000	1.000	1,359.000000
58.816667	1.000	1,864.000000
58.833333	1.000	2,797.000000
58.850000	1.000	4,172.000000
58.866667	1.000	5,844.000000
58.883333	1.000	7,416.000000
58.900000	1.000	8,472.000000
58.916667	1.000	8,824.000000
58.933333	1.000	8,575.000000
58.950000	1.000	7,772.000000
58.966667	1.000	6,539.000000
58.983333	1.000	4,966.000000
59.000000	1.000	3,198.000000
59.016667	1.000	1,469.000000
59.033333	1.000	177.000000
59.050000	1.000	-271.000000
59.066667	1.000	-185.000000
59.083333	1.000	11.000000
59.100000	1.000	143.000000
59.116667	1.000	181.000000
59.133333	1.000	15.000000
59.150000	1.000	-788.000000
59.166667	1.000	-2,118.000000
59.183333	1.000	-3,585.000000
59.200000	1.000	-4,867.000000
59.216667	1.000	-5,663.000000
59.233333	1.000	-5,412.000000
59.250000	1.000	-3,838.000000
59.266667	1.000	-959.000000
59.283333	1.000	2,828.000000
59.300000	1.000	6,587.000000
59.316667	1.000	9,438.000000
59.333333	1.000	10,912.000000
59.350000	1.000	11,004.000000
59.366667	1.000	10,382.000000
59.383333	1.000	9,941.000000
59.400000	1.000	10,168.000000
59.416667	1.000	11,159.000000
59.433333	1.000	12,776.000000
59.450000	1.000	14,589.000000
59.466667	1.000	16,293.000000
59.483333	1.000	17,708.000000
59.500000	1.000	18,609.000000
59.516667	1.000	18,875.000000
59.533333	1.000	18,596.000000
59.550000	1.000	18,007.000000
59.566667	1.000	17,266.000000
59.583333	1.000	16,369.000000
59.600000	1.000	15,398.000000
59.616667	1.000	14,274.000000
59.633333	1.000	13,125.000000
59.650000	1.000	11,948.000000
59.666667	1.000	10,414.000000
59.683333	1.000	8,627.000000
59.700000	1.000	6,556.000000
59.716667	1.000	4,529.000000
59.733333	1.000	3,001.000000
59.750000	1.000	1,911.000000
59.766667	1.000	1,315.000000
59.783333	1.000	1,180.000000
59.800000	1.000	1,485.000000
59.816667	1.000	2,823.000000
59.833333	1.000	5,534.000000
59.850000	1.000	9,189.000000
59.866667	1.000	13,167.000000
59.883333	1.000	16,886.000000
59.900000	1.000	20,063.000000
59.916667	1.000	22,579.000000
59.933333	1.000	24,245.000000
59.950000	1.000	25,057.000000
59.966667	1.000	25,102.000000
59.983333	1.000	24,173.000000
60.000000	1.000	22,068.000000
60.016667	1.000	19,157.000000
60.033333	1.000	16,437.000000
60.050000	1.000	14,986.000000
60.066667	1.000	15,197.000000
60.083333	1.000	16,637.000000
60.100000	1.000	19,284.000000
60.116667	1.000	23,035.000000
60.133333	1.000	27,341.000000
60.150000	1.000	31,372.000000
60.166667	1.000	34,581.000000
60.183333	1.000	36,565.000000
60.200000	1.000	37,127.000000
60.216667	1.000	36,427.000000
60.233333	1.000	34,682.000000
60.250000	1.000	32,049.000000
60.266667	1.000	29,136.000000
60.283333	1.000	26,443.000000
60.300000	1.000	24,061.000000
60.316667	1.000	22,031.000000
60.333333	1.000	20,465.000000
60.350000	1.000	19,268.000000
60.366667	1.000	17,933.000000
60.383333	1.000	16,394.000000
60.400000	1.000	14,922.000000
60.416667	1.000	13,330.000000
60.433333	1.000	11,958.000000
60.450000	1.000	11,450.000000
60.466667	1.000	11,896.000000
60.483333	1.000	13,518.000000
60.500000	1.000	16,230.000000
60.516667	1.000	19,925.000000
60.533333	1.000	24,263.000000
60.550000	1.000	28,809.000000
60.566667	1.000	33,020.000000
60.583333	1.000	36,255.000000
60.600000	1.000	38,125.000000
60.616667	1.000	38,388.000000
60.633333	1.000	37,361.000000
60.650000	1.000	35,436.000000
60.666667	1.000	33,168.000000
60.683333	1.000	30,828.000000
60.700000	1.000	28,261.000000
60.716667	1.000	25,466.000000
60.733333	1.000	22,895.000000
60.750000	1.000	20,861.000000
60.766667	1.000	19,268.000000
60.783333	1.000	18,152.000000
60.800000	1.000	17,606.000000
60.816667	1.000	17,758.000000
60.833333	1.000	18,243.000000
60.850000	1.000	18,518.000000
60.866667	1.000	18,844.000000
60.883333	1.000	19,542.000000
60.900000	1.000	20,709.000000
60.916667	1.000	22,404.000000
60.933333	1.000	24,366.000000
60.950000	1.000	26,075.000000
60.966667	1.000	27,419.000000
60.983333	1.000	28,069.000000
61.000000	1.000	27,565.000000
61.016667	1.000	25,693.000000
61.033333	1.000	22,792.000000
61.050000	1.000	19,627.000000
61.066667	1.000	16,931.000000
61.083333	1.000	15,091.000000
61.100000	1.000	14,202.000000
61.116667	1.000	14,056.000000
61.133333	1.000	14,672.000000
61.150000	1.000	16,187.000000
61.166667	1.000	18,645.000000
61.183333	1.000	21,898.000000
61.200000	1.000	25,727.000000
61.216667	1.000	29,676.000000
61.233333	1.000	33,127.000000
61.250000	1.000	35,368.000000
61.266667	1.000	35,718.000000
61.283333	1.000	34,149.000000
61.300000	1.000	31,064.000000
61.316667	1.000	27,164.000000
61.333333	1.000	23,537.000000
61.350000	1.000	20,956.000000
61.366667	1.000	19,594.000000
61.383333	1.000	19,224.000000
61.400000	1.000	19,572.000000
61.416667	1.000	20,508.000000
61.433333	1.000	21,496.000000
61.450000	1.000	22,245.000000
61.466667	1.000	22,702.000000
61.483333	1.000	23,167.000000
61.500000	1.000	24,053.000000
61.516667	1.000	25,333.000000
61.533333	1.000	26,649.000000
61.550000	1.000	27,467.000000
61.566667	1.000	27,537.000000
61.583333	1.000	27,185.000000
61.600000	1.000	27,091.000000
61.616667	1.000	27,431.000000
61.633333	1.000	28,327.000000
61.650000	1.000	29,751.000000
61.666667	1.000	31,441.000000
61.683333	1.000	33,076.000000
61.700000	1.000	34,498.000000
61.716667	1.000	35,422.000000
61.733333	1.000	35,588.000000
61.750000	1.000	34,977.000000
61.766667	1.000	33,493.000000
61.783333	1.000	30,658.000000
61.800000	1.000	26,915.000000
61.816667	1.000	23,453.000000
61.833333	1.000	21,049.000000
61.850000	1.000	19,941.000000
61.866667	1.000	20,254.000000
61.883333	1.000	21,415.000000
61.900000	1.000	22,373.000000
61.916667	1.000	22,700.000000
61.933333	1.000	22,982.000000
61.950000	1.000	23,802.000000
61.966667	1.000	25,329.000000
61.983333	1.000	27,287.000000
62.000000	1.000	29,314.000000
62.016667	1.000	31,008.000000
62.033333	1.000	32,203.000000
62.050000	1.000	32,573.000000
62.066667	1.000	32,312.000000
62.083333	1.000	31,615.000000
62.100000	1.000	30,562.000000
62.116667	1.000	29,601.000000
62.133333	1.000	28,828.000000
62.150000	1.000	28,721.000000
62.166667	1.000	29,786.000000
62.183333	1.000	31,815.000000
62.200000	1.000	34,180.000000
62.216667	1.000	36,194.000000
62.233333	1.000	37,303.000000
62.250000	1.000	37,604.000000
62.266667	1.000	37,143.000000
62.283333	1.000	35,985.000000
62.300000	1.000	34,711.000000
62.316667	1.000	33,781.000000
62.333333	1.000	33,477.000000
62.350000	1.000	33,831.000000
62.366667	1.000	34,326.000000
62.383333	1.000	34,225.000000
62.400000	1.000	33,557.000000
62.416667	1.000	32,246.000000
62.433333	1.000	30,060.000000
62.450000	1.000	27,362.000000
62.466667	1.000	24,707.000000
62.483333	1.000	22,491.000000
62.500000	1.000	20,602.000000
62.516667	1.000	18,796.000000
62.533333	1.000	17,104.000000
62.550000	1.000	15,734.000000
62.566667	1.000	14,759.000000
62.583333	1.000	14,599.000000
62.600000	1.000	15,172.000000
62.616667	1.000	16,057.000000
62.633333	1.000	17,075.000000
62.650000	1.000	18,053.000000
62.666667	1.000	18,548.000000
62.683333	1.000	18,251.000000
62.700000	1.000	17,341.000000
62.716667	1.000	16,216.000000
62.733333	1.000	15,244.000000
62.750000	1.000	14,870.000000
62.766667	1.000	15,298.000000
62.783333	1.000	16,443.000000
62.800000	1.000	17,633.000000
62.816667	1.000	18,575.000000
62.833333	1.000	19,563.000000
62.850000	1.000	20,289.000000
62.866667	1.000	20,331.000000
62.883333	1.000	19,689.000000
62.900000	1.000	17,945.000000
62.916667	1.000	14,924.000000
62.933333	1.000	11,523.000000
62.950000	1.000	8,513.000000
62.966667	1.000	6,153.000000
62.983333	1.000	4,720.000000
63.000000	1.000	4,008.000000
63.016667	1.000	3,536.000000
63.033333	1.000	2,573.000000
63.050000	1.000	543.000000
63.066667	1.000	-1,952.000000
63.083333	1.000	-3,915.000000
63.100000	1.000	-4,860.000000
63.116667	1.000	-4,894.000000
63.133333	1.000	-4,483.000000
63.150000	1.000	-4,045.000000
63.166667	1.000	-3,551.000000
63.183333	1.000	-3,016.000000
63.200000	1.000	-2,700.000000
63.216667	1.000	-2,386.000000
63.233333	1.000	-2,105.000000
63.250000	1.000	-2,041.000000
63.266667	1.000	-2,054.000000
63.283333	1.000	-1,904.000000
63.300000	1.000	-1,486.000000
63.316667	1.000	-845.000000
63.333333	1.000	-200.000000
63.350000	1.000	-26.000000
63.366667	1.000	-802.000000
63.383333	1.000	-2,291.000000
63.400000	1.000	-3,969.000000
63.416667	1.000	-5,240.000000
63.433333	1.000	-6,163.000000
63.450000	1.000	-6,988.000000
63.466667	1.000	-8,085.000000
63.483333	1.000	-9,637.000000
63.500000	1.000	-11,246.000000
63.516667	1.000	-12,655.000000
63.533333	1.000	-13,791.000000
63.550000	1.000	-14,742.000000
63.566667	1.000	-15,392.000000
63.583333	1.000	-15,739.000000
63.600000	1.000	-15,709.000000
63.616667	1.000	-15,665.000000
63.633333	1.000	-16,366.000000
63.650000	1.000	-18,435.000000
63.666667	1.000	-22,045.000000
63.683333	1.000	-26,443.000000
63.700000	1.000	-30,882.000000
63.716667	1.000	-35,006.000000
63.733333	1.000	-38,498.000000
63.750000	1.000	-40,733.000000
63.766667	1.000	-41,146.000000
63.783333	1.000	-40,015.000000
63.800000	1.000	-38,070.000000
63.816667	1.000	-36,257.000000
63.833333	1.000	-34,855.000000
63.850000	1.000	-33,661.000000
63.866667	1.000	-32,889.000000
63.883333	1.000	-32,687.000000
63.900000	1.000	-33,211.000000
63.916667	1.000	-34,599.000000
63.933333	1.000	-36,579.000000
63.950000	1.000	-38,830.000000
63.966667	1.000	-41,103.000000
63.983333	1.000	-43,251.000000
64.000000	1.000	-45,095.000000
64.016667	1.000	-46,594.000000
64.033333	1.000	-47,962.000000
64.050000	1.000	-49,067.000000
64.066667	1.000	-49,570.000000
64.083333	1.000	-49,303.000000
64.100000	1.000	-48,361.000000
64.116667	1.000	-46,882.000000
64.133333	1.000	-45,001.000000
64.150000	1.000	-43,152.000000
64.166667	1.000	-41,937.000000
64.183333	1.000	-41,599.000000
64.200000	1.000	-42,018.000000
64.216667	1.000	-42,892.000000
64.233333	1.000	-44,273.000000
64.250000	1.000	-46,250.000000
64.266667	1.000	-48,886.000000
64.283333	1.000	-51,838.000000
64.300000	1.000	-54,493.000000
64.316667	1.000	-56,351.000000
64.333333	1.000	-57,271.000000
64.350000	1.000	-57,237.000000
64.366667	1.000	-56,526.000000
64.383333	1.000	-55,301.000000
64.400000	1.000	-53,676.000000
64.416667	1.000	-51,777.000000
64.433333	1.000	-49,997.000000
64.450000	1.000	-48,539.000000
64.466667	1.000	-47,570.000000
64.483333	1.000	-47,005.000000
64.500000	1.000	-47,337.000000
64.516667	1.000	-48,669.000000
64.533333	1.000	-50,455.000000
64.550000	1.000	-51,806.000000
64.566667	1.000	-52,103.000000
64.583333	1.000	-51,399.000000
64.600000	1.000	-50,199.000000
64.616667	1.000	-48,605.000000
64.633333	1.000	-46,840.000000
64.650000	1.000	-45,521.000000
64.666667	1.000	-44,714.000000
64.683333	1.000	-44,328.000000
64.700000	1.000	-44,340.000000
64.716667	1.000	-44,875.000000
64.733333	1.000	-45,847.000000
64.750000	1.000	-47,191.000000
64.766667	1.000	-48,844.000000
64.783333	1.000	-50,737.000000
64.800000	1.000	-52,619.000000
64.816667	1.000	-54,015.000000
64.833333	1.000	-54,727.000000
64.850000	1.000	-54,745.000000
64.866667	1.000	-54,331.000000
64.883333	1.000	-53,752.000000
64.900000	1.000	-53,343.000000
64.916667	1.000	-53,353.000000
64.933333	1.000	-53,812.000000
64.950000	1.000	-54,697.000000
64.966667	1.000	-55,850.000000
64.983333	1.000	-56,761.000000
65.000000	1.000	-57,022.000000
65.016667	1.000	-56,706.000000
65.033333	1.000	-56,197.000000
65.050000	1.000	-56,065.000000
65.066667	1.000	-56,112.000000
65.083333	1.000	-55,893.000000
65.100000	1.000	-55,419.000000
65.116667	1.000	-54,881.000000
65.133333	1.000	-54,549.000000
65.150000	1.000	-54,638.000000
65.166667	1.000	-55,188.000000
65.183333	1.000	-56,267.000000
65.200000	1.000	-57,921.000000
65.216667	1.000	-59,993.000000
65.233333	1.000	-61,838.000000
65.250000	1.000	-63,016.000000
65.266667	1.000	-63,580.000000
65.283333	1.000	-63,826.000000
65.300000	1.000	-63,842.000000
65.316667	1.000	-63,704.000000
65.333333	1.000	-63,372.000000
65.350000	1.000	-62,543.000000
65.366667	1.000	-61,253.000000
65.383333	1.000	-59,760.000000
65.400000	1.000	-58,247.000000
65.416667	1.000	-56,861.000000
65.433333	1.000	-55,529.000000
65.450000	1.000	-54,127.000000
65.466667	1.000	-52,644.000000
65.483333	1.000	-51,126.000000
65.500000	1.000	-50,327.000000
65.516667	1.000	-51,162.000000
65.533333	1.000	-53,656.000000
65.550000	1.000	-56,915.000000
65.566667	1.000	-60,120.000000
65.583333	1.000	-62,953.000000
65.600000	1.000	-65,528.000000
65.616667	1.000	-68,109.000000
65.633333	1.000	-70,862.000000
65.650000	1.000	-73,251.000000
65.666667	1.000	-74,907.000000
65.683333	1.000	-75,966.000000
65.700000	1.000	-76,361.000000
65.716667	1.000	-75,614.000000
65.733333	1.000	-73,676.000000
65.750000	1.000	-70,960.000000
65.766667	1.000	-68,169.000000
65.783333	1.000	-66,278.000000
65.800000	1.000	-65,804.000000
65.816667	1.000	-66,671.000000
65.833333	1.000	-68,424.000000
65.850000	1.000	-70,586.000000
65.866667	1.000	-72,977.000000
65.883333	1.000	-75,302.000000
65.900000	1.000	-77,225.000000
65.916667	1.000	-78,566.000000
65.933333	1.000	-79,304.000000
65.950000	1.000	-79,930.000000
65.966667	1.000	-80,740.000000
65.983333	1.000	-81,484.000000
66.000000	1.000	-82,029.000000
66.016667	1.000	-82,285.000000
66.033333	1.000	-82,200.000000
66.050000	1.000	-81,945.000000
66.066667	1.000	-81,564.000000
66.083333	1.000	-80,728.000000
66.100000	1.000	-79,223.000000
66.116667	1.000	-77,464.000000
66.133333	1.000	-76,160.000000
66.150000	1.000	-75,571.000000
66.166667	1.000	-75,811.000000
66.183333	1.000	-76,460.000000
66.200000	1.000	-77,162.000000
66.216667	1.000	-77,903.000000
66.233333	1.000	-78,698.000000
66.250000	1.000	-79,308.000000
66.266667	1.000	-79,631.000000
66.283333	1.000	-80,061.000000
66.300000	1.000	-80,960.000000
66.316667	1.000	-82,577.000000
66.333333	1.000	-84,776.000000
66.350000	1.000	-86,982.000000
66.366667	1.000	-88,908.000000
66.383333	1.000	-90,407.000000
66.400000	1.000	-91,092.000000
66.416667	1.000	-91,054.000000
66.433333	1.000	-90,513.000000
66.450000	1.000	-89,444.000000
66.466667	1.000	-88,195.000000
66.483333	1.000	-87,038.000000
66.500000	1.000	-85,900.000000
66.516667	1.000	-84,640.000000
66.533333	1.000	-83,077.000000
66.550000	1.000	-81,360.000000
66.566667	1.000	-79,445.000000
66.583333	1.000	-77,225.000000
66.600000	1.000	-74,987.000000
66.616667	1.000	-73,232.000000
66.633333	1.000	-72,067.000000
66.650000	1.000	-71,682.000000
66.666667	1.000	-72,152.000000
66.683333	1.000	-73,033.000000
66.700000	1.000	-73,892.000000
66.716667	1.000	-74,533.000000
66.733333	1.000	-75,144.000000
66.750000	1.000	-75,838.000000
66.766667	1.000	-76,379.000000
66.783333	1.000	-76,812.000000
66.800000	1.000	-77,283.000000
66.816667	1.000	-77,991.000000
66.833333	1.000	-79,067.000000
66.850000	1.000	-80,443.000000
66.866667	1.000	-81,909.000000
66.883333	1.000	-83,434.000000
66.900000	1.000	-85,106.000000
66.916667	1.000	-87,164.000000
66.933333	1.000	-89,661.000000
66.950000	1.000	-92,029.000000
66.966667	1.000	-93,474.000000
66.983333	1.000	-93,585.000000
67.000000	1.000	-92,538.000000
67.016667	1.000	-90,746.000000
67.033333	1.000	-88,750.000000
67.050000	1.000	-87,063.000000
67.066667	1.000	-85,787.000000
67.083333	1.000	-84,764.000000
67.100000	1.000	-84,041.000000
67.116667	1.000	-83,199.000000
67.133333	1.000	-82,045.000000
67.150000	1.000	-80,646.000000
67.166667	1.000	-78,943.000000
67.183333	1.000	-77,468.000000
67.200000	1.000	-76,599.000000
67.216667	1.000	-76,451.000000
67.233333	1.000	-76,919.000000
67.250000	1.000	-78,226.000000
67.266667	1.000	-80,886.000000
67.283333	1.000	-84,906.000000
67.300000	1.000	-89,417.000000
67.316667	1.000	-92,755.000000
67.333333	1.000	-93,857.000000
67.350000	1.000	-92,629.000000
67.366667	1.000	-89,827.000000
67.383333	1.000	-86,429.000000
67.400000	1.000	-83,161.000000
67.416667	1.000	-80,466.000000
67.433333	1.000	-78,483.000000
67.450000	1.000	-77,332.000000
67.466667	1.000	-76,649.000000
67.483333	1.000	-76,020.000000
67.500000	1.000	-75,186.000000
67.516667	1.000	-74,227.000000
67.533333	1.000	-73,388.000000
67.550000	1.000	-72,746.000000
67.566667	1.000	-72,267.000000
67.583333	1.000	-71,729.000000
67.600000	1.000	-70,942.000000
67.616667	1.000	-70,050.000000
67.633333	1.000	-69,354.000000
67.650000	1.000	-69,403.000000
67.666667	1.000	-70,271.000000
67.683333	1.000	-71,779.000000
67.700000	1.000	-73,498.000000
67.716667	1.000	-75,455.000000
67.733333	1.000	-77,516.000000
67.750000	1.000	-79,439.000000
67.766667	1.000	-81,269.000000
67.783333	1.000	-83,077.000000
67.800000	1.000	-84,407.000000
67.816667	1.000	-84,897.000000
67.833333	1.000	-84,743.000000
67.850000	1.000	-84,210.000000
67.866667	1.000	-83,614.000000
67.883333	1.000	-83,315.000000
67.900000	1.000	-83,477.000000
67.916667	1.000	-84,220.000000
67.933333	1.000	-85,620.000000
67.950000	1.000	-87,593.000000
67.966667	1.000	-89,614.000000
67.983333	1.000	-91,205.000000
68.000000	1.000	-92,151.000000
68.016667	1.000	-92,247.000000
68.033333	1.000	-91,835.000000
68.050000	1.000	-91,239.000000
68.066667	1.000	-90,632.000000
68.083333	1.000	-90,185.000000
68.100000	1.000	-90,256.000000
68.116667	1.000	-91,132.000000
68.133333	1.000	-92,370.000000
68.150000	1.000	-93,641.000000
68.166667	1.000	-94,468.000000
68.183333	1.000	-94,393.000000
68.200000	1.000	-93,158.000000
68.216667	1.000	-91,334.000000
68.233333	1.000	-89,180.000000
68.250000	1.000	-86,890.000000
68.266667	1.000	-84,756.000000
68.283333	1.000	-83,275.000000
68.300000	1.000	-82,560.000000
68.316667	1.000	-82,818.000000
68.333333	1.000	-84,287.000000
68.350000	1.000	-86,627.000000
68.366667	1.000	-89,166.000000
68.383333	1.000	-91,153.000000
68.400000	1.000	-92,497.000000
68.416667	1.000	-93,421.000000
68.433333	1.000	-93,695.000000
68.450000	1.000	-93,542.000000
68.466667	1.000	-93,274.000000
68.483333	1.000	-93,118.000000
68.500000	1.000	-93,171.000000
68.516667	1.000	-93,285.000000
68.533333	1.000	-93,216.000000
68.550000	1.000	-93,099.000000
68.566667	1.000	-93,287.000000
68.583333	1.000	-93,803.000000
68.600000	1.000	-94,268.000000
68.616667	1.000	-94,616.000000
68.633333	1.000	-94,865.000000
68.650000	1.000	-95,143.000000
68.666667	1.000	-95,117.000000
68.683333	1.000	-94,960.000000
68.700000	1.000	-95,085.000000
68.716667	1.000	-95,037.000000
68.733333	1.000	-94,625.000000
68.750000	1.000	-93,868.000000
68.766667	1.000	-92,617.000000
68.783333	1.000	-90,912.000000
68.800000	1.000	-89,111.000000
68.816667	1.000	-87,450.000000
68.833333	1.000	-86,175.000000
68.850000	1.000	-85,439.000000
68.866667	1.000	-84,863.000000
68.883333	1.000	-83,837.000000
68.900000	1.000	-81,864.000000
68.916667	1.000	-79,358.000000
68.933333	1.000	-77,028.000000
68.950000	1.000	-75,274.000000
68.966667	1.000	-74,260.000000
68.983333	1.000	-73,996.000000
69.000000	1.000	-74,092.000000
69.016667	1.000	-73,944.000000
69.033333	1.000	-73,484.000000
69.050000	1.000	-73,078.000000
69.066667	1.000	-73,074.000000
69.083333	1.000	-73,718.000000
69.100000	1.000	-74,948.000000
69.116667	1.000	-76,715.000000
69.133333	1.000	-79,149.000000
69.150000	1.000	-82,064.000000
69.166667	1.000	-85,055.000000
69.183333	1.000	-87,959.000000
69.200000	1.000	-90,567.000000
69.216667	1.000	-92,220.000000
69.233333	1.000	-92,606.000000
69.250000	1.000	-91,676.000000
69.266667	1.000	-89,203.000000
69.283333	1.000	-85,214.000000
69.300000	1.000	-80,529.000000
69.316667	1.000	-76,714.000000
69.333333	1.000	-74,663.000000
69.350000	1.000	-73,959.000000
69.366667	1.000	-74,046.000000
69.383333	1.000	-74,489.000000
69.400000	1.000	-74,912.000000
69.416667	1.000	-75,249.000000
69.433333	1.000	-75,429.000000
69.450000	1.000	-75,598.000000
69.466667	1.000	-76,265.000000
69.483333	1.000	-77,815.000000
69.500000	1.000	-80,001.000000
69.516667	1.000	-82,174.000000
69.533333	1.000	-84,089.000000
69.550000	1.000	-85,349.000000
69.566667	1.000	-85,322.000000
69.583333	1.000	-84,007.000000
69.600000	1.000	-82,204.000000
69.616667	1.000	-80,486.000000
69.633333	1.000	-79,263.000000
69.650000	1.000	-78,893.000000
69.666667	1.000	-79,201.000000
69.683333	1.000	-80,084.000000
69.700000	1.000	-81,455.000000
69.716667	1.000	-83,052.000000
69.733333	1.000	-84,582.000000
69.750000	1.000	-86,204.000000
69.766667	1.000	-87,530.000000
69.783333	1.000	-87,800.000000
69.800000	1.000	-87,047.000000
69.816667	1.000	-86,161.000000
69.833333	1.000	-85,491.000000
69.850000	1.000	-85,299.000000
69.866667	1.000	-85,492.000000
69.883333	1.000	-85,669.000000
69.900000	1.000	-85,730.000000
69.916667	1.000	-85,672.000000
69.933333	1.000	-85,637.000000
69.950000	1.000	-85,449.000000
69.966667	1.000	-84,883.000000
69.983333	1.000	-83,836.000000
70.000000	1.000	-82,464.000000
70.016667	1.000	-81,090.000000
70.033333	1.000	-79,882.000000
70.050000	1.000	-79,095.000000
70.066667	1.000	-79,207.000000
70.083333	1.000	-80,615.000000
70.100000	1.000	-85,242.000000
