# Supplementary material for: Changes to Serum Sample Tube and Processing Methodology Does Not Cause Inter-Individual Variation in Automated Whole Serum N-Glycan Profiling in Health and Disease
Source: PLoS One. 2015 Apr 1;10(4):e0123028. doi: 10.1371/journal.pone.0123028 (PMC4382121; doi:10.1371/journal.pone.0123028)
Supplement: S1 Data — (ZIP) [file pone.0123028.s006.zip › WholePlasmaData/100-A3.txt]

File Path	chrom://acropora/ChromeleonLocal/Richard Data/May 2014/21 May 2014/HTP-plasma-24-Samples-Robot-Repeat-A2-A1.seq/14433.smp/Emission_1.channel/Emission_1.chm
Channel	Emission_1

Injection Information:
Data Vault	ChromeleonLocal
Injection	2AB-VF-serum-sample-22/100-A3
Injection Number	24
Position	GC1
Comment	
Processing Method	beh-gu
Instrument Method	BEH-70min-right-40-76-04-58
Type	Unknown
Status	Finished
Injection Date	22/05/2014
Injection Time	18:59:49
Injection Volume (µL)	25.0000
Dilution Factor	1.0000
Weight	1.0000

Raw Data Information:
Time Min. (min)	0.000000
Time Max. (min)	70.100000
Data Points	4207
Detector	FLD
Exporting Data System	Chromeleon 7.1.1.1127
Operator	
Signal Quantity	
Signal Unit	counts
Signal Min.	-92,681.000000
Signal Max.	22,458,859.000000
Channel	Emission_1
Driver Name	FLD3000.dll
Channel Type	Evaluation
Min. Step (s)	1.000
Max. Step (s)	1.000
Average Step (s)	1.000

Signal Parameter Information:
Signal Info	

Raw Data:
Time (min)	Step (s)	Value (counts)
0.000000	0.000	0.000000
0.016667	1.000	0.000000
0.033333	1.000	0.000000
0.050000	1.000	0.000000
0.066667	1.000	0.000000
0.083333	1.000	-738.000000
0.100000	1.000	-737.000000
0.116667	1.000	-729.000000
0.133333	1.000	-797.000000
0.150000	1.000	-996.000000
0.166667	1.000	-1,311.000000
0.183333	1.000	-1,678.000000
0.200000	1.000	-2,066.000000
0.216667	1.000	-2,457.000000
0.233333	1.000	-2,782.000000
0.250000	1.000	-2,964.000000
0.266667	1.000	-2,978.000000
0.283333	1.000	-2,871.000000
0.300000	1.000	-2,737.000000
0.316667	1.000	-2,652.000000
0.333333	1.000	-2,632.000000
0.350000	1.000	-2,693.000000
0.366667	1.000	-2,807.000000
0.383333	1.000	-2,973.000000
0.400000	1.000	-3,159.000000
0.416667	1.000	-3,278.000000
0.433333	1.000	-3,309.000000
0.450000	1.000	-3,249.000000
0.466667	1.000	-3,107.000000
0.483333	1.000	-2,945.000000
0.500000	1.000	-2,844.000000
0.516667	1.000	-2,841.000000
0.533333	1.000	-2,894.000000
0.550000	1.000	-2,937.000000
0.566667	1.000	-2,953.000000
0.583333	1.000	-2,977.000000
0.600000	1.000	-3,014.000000
0.616667	1.000	-3,075.000000
0.633333	1.000	-3,181.000000
0.650000	1.000	-3,300.000000
0.666667	1.000	-3,379.000000
0.683333	1.000	-3,419.000000
0.700000	1.000	-3,425.000000
0.716667	1.000	-3,380.000000
0.733333	1.000	-3,247.000000
0.750000	1.000	-2,999.000000
0.766667	1.000	-2,693.000000
0.783333	1.000	-2,396.000000
0.800000	1.000	-1,937.000000
0.816667	1.000	-860.000000
0.833333	1.000	1,196.000000
0.850000	1.000	4,261.000000
0.866667	1.000	8,090.000000
0.883333	1.000	12,369.000000
0.900000	1.000	16,732.000000
0.916667	1.000	20,714.000000
0.933333	1.000	23,844.000000
0.950000	1.000	25,819.000000
0.966667	1.000	26,598.000000
0.983333	1.000	26,364.000000
1.000000	1.000	25,738.000000
1.016667	1.000	26,480.000000
1.033333	1.000	30,787.000000
1.050000	1.000	39,379.000000
1.066667	1.000	50,730.000000
1.083333	1.000	62,047.000000
1.100000	1.000	70,713.000000
1.116667	1.000	75,095.000000
1.133333	1.000	74,770.000000
1.150000	1.000	70,304.000000
1.166667	1.000	62,851.000000
1.183333	1.000	53,688.000000
1.200000	1.000	43,982.000000
1.216667	1.000	34,674.000000
1.233333	1.000	26,419.000000
1.250000	1.000	19,552.000000
1.266667	1.000	14,119.000000
1.283333	1.000	10,028.000000
1.300000	1.000	7,110.000000
1.316667	1.000	5,181.000000
1.333333	1.000	4,079.000000
1.350000	1.000	3,629.000000
1.366667	1.000	3,623.000000
1.383333	1.000	3,945.000000
1.400000	1.000	4,537.000000
1.416667	1.000	5,286.000000
1.433333	1.000	6,072.000000
1.450000	1.000	6,794.000000
1.466667	1.000	7,521.000000
1.483333	1.000	14,738.000000
1.500000	1.000	96,908.000000
1.516667	1.000	496,312.000000
1.533333	1.000	1,556,917.000000
1.550000	1.000	3,423,499.000000
1.566667	1.000	5,874,635.000000
1.583333	1.000	8,434,129.000000
1.600000	1.000	10,597,699.000000
1.616667	1.000	12,005,553.000000
1.633333	1.000	12,508,304.000000
1.650000	1.000	12,148,899.000000
1.666667	1.000	11,102,386.000000
1.683333	1.000	9,606,485.000000
1.700000	1.000	7,902,197.000000
1.716667	1.000	6,193,551.000000
1.733333	1.000	4,628,054.000000
1.750000	1.000	3,293,681.000000
1.766667	1.000	2,226,443.000000
1.783333	1.000	1,423,049.000000
1.800000	1.000	854,644.000000
1.816667	1.000	479,047.000000
1.833333	1.000	250,393.000000
1.850000	1.000	125,800.000000
1.866667	1.000	69,026.000000
1.883333	1.000	52,037.000000
1.900000	1.000	54,948.000000
1.916667	1.000	64,832.000000
1.933333	1.000	74,201.000000
1.950000	1.000	79,573.000000
1.966667	1.000	80,073.000000
1.983333	1.000	76,290.000000
2.000000	1.000	69,447.000000
2.016667	1.000	60,903.000000
2.033333	1.000	51,882.000000
2.050000	1.000	43,330.000000
2.066667	1.000	35,809.000000
2.083333	1.000	29,614.000000
2.100000	1.000	24,796.000000
2.116667	1.000	21,157.000000
2.133333	1.000	18,462.000000
2.150000	1.000	16,514.000000
2.166667	1.000	15,146.000000
2.183333	1.000	14,203.000000
2.200000	1.000	13,568.000000
2.216667	1.000	13,234.000000
2.233333	1.000	13,165.000000
2.250000	1.000	13,238.000000
2.266667	1.000	13,338.000000
2.283333	1.000	13,381.000000
2.300000	1.000	13,353.000000
2.316667	1.000	13,281.000000
2.333333	1.000	13,165.000000
2.350000	1.000	12,926.000000
2.366667	1.000	12,507.000000
2.383333	1.000	11,925.000000
2.400000	1.000	11,234.000000
2.416667	1.000	10,483.000000
2.433333	1.000	9,668.000000
2.450000	1.000	8,803.000000
2.466667	1.000	7,971.000000
2.483333	1.000	7,245.000000
2.500000	1.000	6,638.000000
2.516667	1.000	6,139.000000
2.533333	1.000	5,727.000000
2.550000	1.000	5,406.000000
2.566667	1.000	5,160.000000
2.583333	1.000	4,986.000000
2.600000	1.000	4,868.000000
2.616667	1.000	4,801.000000
2.633333	1.000	4,782.000000
2.650000	1.000	4,795.000000
2.666667	1.000	4,817.000000
2.683333	1.000	4,837.000000
2.700000	1.000	4,834.000000
2.716667	1.000	4,840.000000
2.733333	1.000	4,832.000000
2.750000	1.000	4,755.000000
2.766667	1.000	4,612.000000
2.783333	1.000	4,466.000000
2.800000	1.000	4,418.000000
2.816667	1.000	4,490.000000
2.833333	1.000	4,675.000000
2.850000	1.000	5,045.000000
2.866667	1.000	5,581.000000
2.883333	1.000	6,238.000000
2.900000	1.000	6,907.000000
2.916667	1.000	7,466.000000
2.933333	1.000	7,819.000000
2.950000	1.000	7,921.000000
2.966667	1.000	7,805.000000
2.983333	1.000	7,576.000000
3.000000	1.000	7,337.000000
3.016667	1.000	7,106.000000
3.033333	1.000	6,853.000000
3.050000	1.000	6,550.000000
3.066667	1.000	6,228.000000
3.083333	1.000	5,980.000000
3.100000	1.000	5,804.000000
3.116667	1.000	5,599.000000
3.133333	1.000	5,281.000000
3.150000	1.000	4,794.000000
3.166667	1.000	4,158.000000
3.183333	1.000	3,477.000000
3.200000	1.000	2,880.000000
3.216667	1.000	2,428.000000
3.233333	1.000	2,138.000000
3.250000	1.000	1,959.000000
3.266667	1.000	1,773.000000
3.283333	1.000	1,553.000000
3.300000	1.000	1,321.000000
3.316667	1.000	1,075.000000
3.333333	1.000	816.000000
3.350000	1.000	552.000000
3.366667	1.000	318.000000
3.383333	1.000	137.000000
3.400000	1.000	2.000000
3.416667	1.000	-90.000000
3.433333	1.000	-118.000000
3.450000	1.000	-68.000000
3.466667	1.000	53.000000
3.483333	1.000	238.000000
3.500000	1.000	456.000000
3.516667	1.000	668.000000
3.533333	1.000	861.000000
3.550000	1.000	1,038.000000
3.566667	1.000	1,165.000000
3.583333	1.000	1,244.000000
3.600000	1.000	1,290.000000
3.616667	1.000	1,292.000000
3.633333	1.000	1,234.000000
3.650000	1.000	1,113.000000
3.666667	1.000	933.000000
3.683333	1.000	684.000000
3.700000	1.000	414.000000
3.716667	1.000	197.000000
3.733333	1.000	61.000000
3.750000	1.000	-50.000000
3.766667	1.000	-204.000000
3.783333	1.000	-415.000000
3.800000	1.000	-660.000000
3.816667	1.000	-854.000000
3.833333	1.000	-979.000000
3.850000	1.000	-1,012.000000
3.866667	1.000	-954.000000
3.883333	1.000	-792.000000
3.900000	1.000	-563.000000
3.916667	1.000	-287.000000
3.933333	1.000	76.000000
3.950000	1.000	556.000000
3.966667	1.000	1,116.000000
3.983333	1.000	1,699.000000
4.000000	1.000	2,244.000000
4.016667	1.000	2,660.000000
4.033333	1.000	2,919.000000
4.050000	1.000	3,029.000000
4.066667	1.000	3,008.000000
4.083333	1.000	2,880.000000
4.100000	1.000	2,558.000000
4.116667	1.000	2,023.000000
4.133333	1.000	1,337.000000
4.150000	1.000	597.000000
4.166667	1.000	-73.000000
4.183333	1.000	-588.000000
4.200000	1.000	-970.000000
4.216667	1.000	-1,195.000000
4.233333	1.000	-1,226.000000
4.250000	1.000	-1,088.000000
4.266667	1.000	-837.000000
4.283333	1.000	-548.000000
4.300000	1.000	-269.000000
4.316667	1.000	-32.000000
4.333333	1.000	135.000000
4.350000	1.000	165.000000
4.366667	1.000	9.000000
4.383333	1.000	-304.000000
4.400000	1.000	-702.000000
4.416667	1.000	-1,124.000000
4.433333	1.000	-1,510.000000
4.450000	1.000	-1,844.000000
4.466667	1.000	-2,142.000000
4.483333	1.000	-2,377.000000
4.500000	1.000	-2,553.000000
4.516667	1.000	-2,686.000000
4.533333	1.000	-2,772.000000
4.550000	1.000	-2,793.000000
4.566667	1.000	-2,810.000000
4.583333	1.000	-2,879.000000
4.600000	1.000	-2,980.000000
4.616667	1.000	-2,979.000000
4.633333	1.000	-2,791.000000
4.650000	1.000	-2,486.000000
4.666667	1.000	-2,192.000000
4.683333	1.000	-1,941.000000
4.700000	1.000	-1,714.000000
4.716667	1.000	-1,507.000000
4.733333	1.000	-1,346.000000
4.750000	1.000	-1,236.000000
4.766667	1.000	-1,220.000000
4.783333	1.000	-1,264.000000
4.800000	1.000	-1,301.000000
4.816667	1.000	-1,310.000000
4.833333	1.000	-1,273.000000
4.850000	1.000	-1,220.000000
4.866667	1.000	-1,212.000000
4.883333	1.000	-1,278.000000
4.900000	1.000	-1,366.000000
4.916667	1.000	-1,421.000000
4.933333	1.000	-1,439.000000
4.950000	1.000	-1,436.000000
4.966667	1.000	-1,437.000000
4.983333	1.000	-1,470.000000
5.000000	1.000	-1,572.000000
5.016667	1.000	-1,572.000000
5.033333	1.000	-1,572.000000
5.050000	1.000	-1,572.000000
5.066667	1.000	-1,572.000000
5.083333	1.000	-2,059.000000
5.100000	1.000	-3,407.000000
5.116667	1.000	-4,763.000000
5.133333	1.000	-5,376.000000
5.150000	1.000	-5,010.000000
5.166667	1.000	-3,995.000000
5.183333	1.000	-2,697.000000
5.200000	1.000	-1,556.000000
5.216667	1.000	-1,059.000000
5.233333	1.000	-1,247.000000
5.250000	1.000	-1,813.000000
5.266667	1.000	-2,386.000000
5.283333	1.000	-2,990.000000
5.300000	1.000	-3,673.000000
5.316667	1.000	-4,463.000000
5.333333	1.000	-5,622.000000
5.350000	1.000	-7,438.000000
5.366667	1.000	-9,681.000000
5.383333	1.000	-11,960.000000
5.400000	1.000	-13,961.000000
5.416667	1.000	-15,333.000000
5.433333	1.000	-16,105.000000
5.450000	1.000	-16,145.000000
5.466667	1.000	-15,315.000000
5.483333	1.000	-13,312.000000
5.500000	1.000	-10,268.000000
5.516667	1.000	-6,748.000000
5.533333	1.000	-3,369.000000
5.550000	1.000	-848.000000
5.566667	1.000	226.000000
5.583333	1.000	-488.000000
5.600000	1.000	-2,882.000000
5.616667	1.000	-6,316.000000
5.633333	1.000	-10,221.000000
5.650000	1.000	-14,245.000000
5.666667	1.000	-18,586.000000
5.683333	1.000	-23,464.000000
5.700000	1.000	-28,388.000000
5.716667	1.000	-32,688.000000
5.733333	1.000	-35,572.000000
5.750000	1.000	-36,818.000000
5.766667	1.000	-36,786.000000
5.783333	1.000	-35,954.000000
5.800000	1.000	-34,759.000000
5.816667	1.000	-33,654.000000
5.833333	1.000	-33,112.000000
5.850000	1.000	-33,046.000000
5.866667	1.000	-33,611.000000
5.883333	1.000	-34,688.000000
5.900000	1.000	-35,531.000000
5.916667	1.000	-35,946.000000
5.933333	1.000	-36,053.000000
5.950000	1.000	-35,903.000000
5.966667	1.000	-35,711.000000
5.983333	1.000	-35,839.000000
6.000000	1.000	-36,473.000000
6.016667	1.000	-37,267.000000
6.033333	1.000	-37,880.000000
6.050000	1.000	-37,783.000000
6.066667	1.000	-37,051.000000
6.083333	1.000	-36,173.000000
6.100000	1.000	-35,364.000000
6.116667	1.000	-34,676.000000
6.133333	1.000	-34,245.000000
6.150000	1.000	-33,477.000000
6.166667	1.000	-31,903.000000
6.183333	1.000	-29,751.000000
6.200000	1.000	-27,465.000000
6.216667	1.000	-25,332.000000
6.233333	1.000	-23,599.000000
6.250000	1.000	-22,494.000000
6.266667	1.000	-21,941.000000
6.283333	1.000	-21,922.000000
6.300000	1.000	-22,253.000000
6.316667	1.000	-22,650.000000
6.333333	1.000	-23,085.000000
6.350000	1.000	-23,597.000000
6.366667	1.000	-24,612.000000
6.383333	1.000	-26,310.000000
6.400000	1.000	-28,167.000000
6.416667	1.000	-29,763.000000
6.433333	1.000	-30,890.000000
6.450000	1.000	-31,623.000000
6.466667	1.000	-32,083.000000
6.483333	1.000	-32,301.000000
6.500000	1.000	-32,676.000000
6.516667	1.000	-33,324.000000
6.533333	1.000	-33,791.000000
6.550000	1.000	-34,049.000000
6.566667	1.000	-34,578.000000
6.583333	1.000	-35,217.000000
6.600000	1.000	-35,362.000000
6.616667	1.000	-34,604.000000
6.633333	1.000	-32,846.000000
6.650000	1.000	-30,020.000000
6.666667	1.000	-26,337.000000
6.683333	1.000	-22,719.000000
6.700000	1.000	-20,104.000000
6.716667	1.000	-18,954.000000
6.733333	1.000	-19,591.000000
6.750000	1.000	-22,109.000000
6.766667	1.000	-25,893.000000
6.783333	1.000	-30,395.000000
6.800000	1.000	-35,257.000000
6.816667	1.000	-39,990.000000
6.833333	1.000	-44,174.000000
6.850000	1.000	-47,315.000000
6.866667	1.000	-49,025.000000
6.883333	1.000	-49,033.000000
6.900000	1.000	-47,914.000000
6.916667	1.000	-46,590.000000
6.933333	1.000	-45,798.000000
6.950000	1.000	-45,751.000000
6.966667	1.000	-46,303.000000
6.983333	1.000	-46,870.000000
7.000000	1.000	-46,717.000000
7.016667	1.000	-45,260.000000
7.033333	1.000	-42,777.000000
7.050000	1.000	-40,091.000000
7.066667	1.000	-37,846.000000
7.083333	1.000	-36,288.000000
7.100000	1.000	-35,196.000000
7.116667	1.000	-34,311.000000
7.133333	1.000	-33,613.000000
7.150000	1.000	-33,398.000000
7.166667	1.000	-33,782.000000
7.183333	1.000	-34,383.000000
7.200000	1.000	-35,042.000000
7.216667	1.000	-35,931.000000
7.233333	1.000	-37,134.000000
7.250000	1.000	-38,381.000000
7.266667	1.000	-39,605.000000
7.283333	1.000	-40,735.000000
7.300000	1.000	-41,702.000000
7.316667	1.000	-42,760.000000
7.333333	1.000	-43,948.000000
7.350000	1.000	-44,752.000000
7.366667	1.000	-44,820.000000
7.383333	1.000	-43,871.000000
7.400000	1.000	-42,179.000000
7.416667	1.000	-40,061.000000
7.433333	1.000	-37,721.000000
7.450000	1.000	-35,887.000000
7.466667	1.000	-35,265.000000
7.483333	1.000	-36,054.000000
7.500000	1.000	-37,725.000000
7.516667	1.000	-39,897.000000
7.533333	1.000	-42,446.000000
7.550000	1.000	-45,269.000000
7.566667	1.000	-48,195.000000
7.583333	1.000	-50,851.000000
7.600000	1.000	-52,924.000000
7.616667	1.000	-54,074.000000
7.633333	1.000	-54,099.000000
7.650000	1.000	-53,099.000000
7.666667	1.000	-51,296.000000
7.683333	1.000	-49,036.000000
7.700000	1.000	-47,031.000000
7.716667	1.000	-45,771.000000
7.733333	1.000	-45,132.000000
7.750000	1.000	-44,758.000000
7.766667	1.000	-44,219.000000
7.783333	1.000	-43,178.000000
7.800000	1.000	-41,864.000000
7.816667	1.000	-40,625.000000
7.833333	1.000	-39,483.000000
7.850000	1.000	-38,499.000000
7.866667	1.000	-37,634.000000
7.883333	1.000	-36,823.000000
7.900000	1.000	-36,286.000000
7.916667	1.000	-36,374.000000
7.933333	1.000	-37,184.000000
7.950000	1.000	-38,797.000000
7.966667	1.000	-41,046.000000
7.983333	1.000	-43,278.000000
8.000000	1.000	-45,069.000000
8.016667	1.000	-46,642.000000
8.033333	1.000	-48,286.000000
8.050000	1.000	-49,891.000000
8.066667	1.000	-51,191.000000
8.083333	1.000	-52,100.000000
8.100000	1.000	-52,699.000000
8.116667	1.000	-53,199.000000
8.133333	1.000	-53,777.000000
8.150000	1.000	-54,183.000000
8.166667	1.000	-54,532.000000
8.183333	1.000	-55,047.000000
8.200000	1.000	-55,483.000000
8.216667	1.000	-55,395.000000
8.233333	1.000	-54,493.000000
8.250000	1.000	-52,857.000000
8.266667	1.000	-50,757.000000
8.283333	1.000	-48,635.000000
8.300000	1.000	-46,916.000000
8.316667	1.000	-45,758.000000
8.333333	1.000	-44,867.000000
8.350000	1.000	-43,952.000000
8.366667	1.000	-43,021.000000
8.383333	1.000	-42,124.000000
8.400000	1.000	-41,337.000000
8.416667	1.000	-40,589.000000
8.433333	1.000	-40,041.000000
8.450000	1.000	-39,906.000000
8.466667	1.000	-40,408.000000
8.483333	1.000	-41,671.000000
8.500000	1.000	-43,265.000000
8.516667	1.000	-44,834.000000
8.533333	1.000	-46,028.000000
8.550000	1.000	-46,616.000000
8.566667	1.000	-46,634.000000
8.583333	1.000	-46,321.000000
8.600000	1.000	-45,871.000000
8.616667	1.000	-45,274.000000
8.633333	1.000	-44,343.000000
8.650000	1.000	-42,951.000000
8.666667	1.000	-41,355.000000
8.683333	1.000	-39,940.000000
8.700000	1.000	-38,699.000000
8.716667	1.000	-37,847.000000
8.733333	1.000	-37,109.000000
8.750000	1.000	-36,269.000000
8.766667	1.000	-35,461.000000
8.783333	1.000	-35,111.000000
8.800000	1.000	-35,622.000000
8.816667	1.000	-36,890.000000
8.833333	1.000	-38,248.000000
8.850000	1.000	-39,037.000000
8.866667	1.000	-39,641.000000
8.883333	1.000	-40,611.000000
8.900000	1.000	-41,855.000000
8.916667	1.000	-43,143.000000
8.933333	1.000	-44,586.000000
8.950000	1.000	-46,175.000000
8.966667	1.000	-47,728.000000
8.983333	1.000	-48,584.000000
9.000000	1.000	-48,709.000000
9.016667	1.000	-48,252.000000
9.033333	1.000	-47,339.000000
9.050000	1.000	-46,198.000000
9.066667	1.000	-45,085.000000
9.083333	1.000	-44,041.000000
9.100000	1.000	-43,435.000000
9.116667	1.000	-43,784.000000
9.133333	1.000	-44,824.000000
9.150000	1.000	-46,001.000000
9.166667	1.000	-47,164.000000
9.183333	1.000	-48,553.000000
9.200000	1.000	-50,424.000000
9.216667	1.000	-52,785.000000
9.233333	1.000	-55,272.000000
9.250000	1.000	-57,529.000000
9.266667	1.000	-59,211.000000
9.283333	1.000	-59,921.000000
9.300000	1.000	-59,863.000000
9.316667	1.000	-59,424.000000
9.333333	1.000	-58,676.000000
9.350000	1.000	-57,355.000000
9.366667	1.000	-55,322.000000
9.383333	1.000	-52,797.000000
9.400000	1.000	-49,962.000000
9.416667	1.000	-47,061.000000
9.433333	1.000	-44,526.000000
9.450000	1.000	-43,074.000000
9.466667	1.000	-43,061.000000
9.483333	1.000	-44,294.000000
9.500000	1.000	-46,219.000000
9.516667	1.000	-48,058.000000
9.533333	1.000	-49,473.000000
9.550000	1.000	-50,436.000000
9.566667	1.000	-51,187.000000
9.583333	1.000	-52,028.000000
9.600000	1.000	-52,803.000000
9.616667	1.000	-53,015.000000
9.633333	1.000	-52,584.000000
9.650000	1.000	-51,527.000000
9.666667	1.000	-49,866.000000
9.683333	1.000	-47,322.000000
9.700000	1.000	-43,727.000000
9.716667	1.000	-39,464.000000
9.733333	1.000	-35,360.000000
9.750000	1.000	-32,248.000000
9.766667	1.000	-30,222.000000
9.783333	1.000	-29,230.000000
9.800000	1.000	-29,516.000000
9.816667	1.000	-31,161.000000
9.833333	1.000	-33,672.000000
9.850000	1.000	-36,686.000000
9.866667	1.000	-40,108.000000
9.883333	1.000	-43,851.000000
9.900000	1.000	-47,612.000000
9.916667	1.000	-50,896.000000
9.933333	1.000	-53,151.000000
9.950000	1.000	-54,103.000000
9.966667	1.000	-54,142.000000
9.983333	1.000	-53,849.000000
10.000000	1.000	-53,729.000000
10.016667	1.000	-53,845.000000
10.033333	1.000	-54,093.000000
10.050000	1.000	-54,239.000000
10.066667	1.000	-53,758.000000
10.083333	1.000	-52,866.000000
10.100000	1.000	-52,070.000000
10.116667	1.000	-51,707.000000
10.133333	1.000	-51,834.000000
10.150000	1.000	-52,079.000000
10.166667	1.000	-52,211.000000
10.183333	1.000	-52,550.000000
10.200000	1.000	-53,521.000000
10.216667	1.000	-54,909.000000
10.233333	1.000	-55,953.000000
10.250000	1.000	-56,183.000000
10.266667	1.000	-55,464.000000
10.283333	1.000	-53,916.000000
10.300000	1.000	-52,231.000000
10.316667	1.000	-51,151.000000
10.333333	1.000	-50,895.000000
10.350000	1.000	-51,263.000000
10.366667	1.000	-51,909.000000
10.383333	1.000	-52,350.000000
10.400000	1.000	-52,383.000000
10.416667	1.000	-51,840.000000
10.433333	1.000	-50,469.000000
10.450000	1.000	-48,349.000000
10.466667	1.000	-46,169.000000
10.483333	1.000	-44,899.000000
10.500000	1.000	-45,090.000000
10.516667	1.000	-46,302.000000
10.533333	1.000	-47,722.000000
10.550000	1.000	-48,877.000000
10.566667	1.000	-49,828.000000
10.583333	1.000	-51,032.000000
10.600000	1.000	-52,666.000000
10.616667	1.000	-54,490.000000
10.633333	1.000	-56,339.000000
10.650000	1.000	-58,113.000000
10.666667	1.000	-59,239.000000
10.683333	1.000	-59,306.000000
10.700000	1.000	-58,300.000000
10.716667	1.000	-56,568.000000
10.733333	1.000	-54,513.000000
10.750000	1.000	-52,556.000000
10.766667	1.000	-51,375.000000
10.783333	1.000	-51,255.000000
10.800000	1.000	-52,255.000000
10.816667	1.000	-53,957.000000
10.833333	1.000	-55,122.000000
10.850000	1.000	-55,112.000000
10.866667	1.000	-54,249.000000
10.883333	1.000	-53,216.000000
10.900000	1.000	-52,410.000000
10.916667	1.000	-51,837.000000
10.933333	1.000	-51,806.000000
10.950000	1.000	-52,862.000000
10.966667	1.000	-55,104.000000
10.983333	1.000	-57,591.000000
11.000000	1.000	-59,471.000000
11.016667	1.000	-60,386.000000
11.033333	1.000	-60,214.000000
11.050000	1.000	-59,063.000000
11.066667	1.000	-56,810.000000
11.083333	1.000	-54,107.000000
11.100000	1.000	-51,780.000000
11.116667	1.000	-50,300.000000
11.133333	1.000	-49,623.000000
11.150000	1.000	-49,705.000000
11.166667	1.000	-50,438.000000
11.183333	1.000	-51,624.000000
11.200000	1.000	-52,891.000000
11.216667	1.000	-54,246.000000
11.233333	1.000	-55,919.000000
11.250000	1.000	-58,001.000000
11.266667	1.000	-60,179.000000
11.283333	1.000	-61,827.000000
11.300000	1.000	-62,429.000000
11.316667	1.000	-61,715.000000
11.333333	1.000	-59,802.000000
11.350000	1.000	-57,034.000000
11.366667	1.000	-53,745.000000
11.383333	1.000	-50,254.000000
11.400000	1.000	-46,772.000000
11.416667	1.000	-43,385.000000
11.433333	1.000	-40,801.000000
11.450000	1.000	-39,201.000000
11.466667	1.000	-38,647.000000
11.483333	1.000	-38,939.000000
11.500000	1.000	-39,961.000000
11.516667	1.000	-41,480.000000
11.533333	1.000	-43,516.000000
11.550000	1.000	-45,913.000000
11.566667	1.000	-48,212.000000
11.583333	1.000	-50,361.000000
11.600000	1.000	-52,213.000000
11.616667	1.000	-53,375.000000
11.633333	1.000	-53,788.000000
11.650000	1.000	-53,089.000000
11.666667	1.000	-51,408.000000
11.683333	1.000	-49,607.000000
11.700000	1.000	-47,997.000000
11.716667	1.000	-46,704.000000
11.733333	1.000	-45,793.000000
11.750000	1.000	-45,105.000000
11.766667	1.000	-44,594.000000
11.783333	1.000	-43,962.000000
11.800000	1.000	-43,190.000000
11.816667	1.000	-42,486.000000
11.833333	1.000	-41,772.000000
11.850000	1.000	-40,602.000000
11.866667	1.000	-38,941.000000
11.883333	1.000	-37,030.000000
11.900000	1.000	-35,504.000000
11.916667	1.000	-34,903.000000
11.933333	1.000	-35,454.000000
11.950000	1.000	-36,931.000000
11.966667	1.000	-38,994.000000
11.983333	1.000	-41,223.000000
12.000000	1.000	-43,300.000000
12.016667	1.000	-44,923.000000
12.033333	1.000	-46,211.000000
12.050000	1.000	-47,520.000000
12.066667	1.000	-49,070.000000
12.083333	1.000	-50,907.000000
12.100000	1.000	-52,783.000000
12.116667	1.000	-54,653.000000
12.133333	1.000	-56,668.000000
12.150000	1.000	-58,711.000000
12.166667	1.000	-60,365.000000
12.183333	1.000	-60,871.000000
12.200000	1.000	-60,142.000000
12.216667	1.000	-58,927.000000
12.233333	1.000	-58,079.000000
12.250000	1.000	-58,294.000000
12.266667	1.000	-59,580.000000
12.283333	1.000	-61,587.000000
12.300000	1.000	-63,755.000000
12.316667	1.000	-65,554.000000
12.333333	1.000	-66,498.000000
12.350000	1.000	-66,445.000000
12.366667	1.000	-65,583.000000
12.383333	1.000	-64,094.000000
12.400000	1.000	-62,449.000000
12.416667	1.000	-61,105.000000
12.433333	1.000	-60,114.000000
12.450000	1.000	-59,111.000000
12.466667	1.000	-57,708.000000
12.483333	1.000	-55,866.000000
12.500000	1.000	-53,797.000000
12.516667	1.000	-51,710.000000
12.533333	1.000	-49,706.000000
12.550000	1.000	-48,237.000000
12.566667	1.000	-47,842.000000
12.583333	1.000	-48,596.000000
12.600000	1.000	-49,874.000000
12.616667	1.000	-50,788.000000
12.633333	1.000	-50,840.000000
12.650000	1.000	-49,936.000000
12.666667	1.000	-48,697.000000
12.683333	1.000	-47,788.000000
12.700000	1.000	-47,362.000000
12.716667	1.000	-47,108.000000
12.733333	1.000	-46,945.000000
12.750000	1.000	-47,026.000000
12.766667	1.000	-47,228.000000
12.783333	1.000	-47,317.000000
12.800000	1.000	-46,905.000000
12.816667	1.000	-46,018.000000
12.833333	1.000	-45,065.000000
12.850000	1.000	-44,281.000000
12.866667	1.000	-43,353.000000
12.883333	1.000	-41,982.000000
12.900000	1.000	-40,503.000000
12.916667	1.000	-39,351.000000
12.933333	1.000	-38,659.000000
12.950000	1.000	-38,397.000000
12.966667	1.000	-38,234.000000
12.983333	1.000	-38,327.000000
13.000000	1.000	-38,572.000000
13.016667	1.000	-38,733.000000
13.033333	1.000	-38,698.000000
13.050000	1.000	-38,464.000000
13.066667	1.000	-38,175.000000
13.083333	1.000	-38,148.000000
13.100000	1.000	-38,255.000000
13.116667	1.000	-38,485.000000
13.133333	1.000	-38,876.000000
13.150000	1.000	-39,036.000000
13.166667	1.000	-38,794.000000
13.183333	1.000	-38,213.000000
13.200000	1.000	-37,684.000000
13.216667	1.000	-37,211.000000
13.233333	1.000	-36,522.000000
13.250000	1.000	-35,997.000000
13.266667	1.000	-35,754.000000
13.283333	1.000	-35,823.000000
13.300000	1.000	-36,283.000000
13.316667	1.000	-37,141.000000
13.333333	1.000	-38,332.000000
13.350000	1.000	-39,676.000000
13.366667	1.000	-40,796.000000
13.383333	1.000	-41,692.000000
13.400000	1.000	-42,323.000000
13.416667	1.000	-42,423.000000
13.433333	1.000	-42,203.000000
13.450000	1.000	-42,006.000000
13.466667	1.000	-42,288.000000
13.483333	1.000	-42,837.000000
13.500000	1.000	-43,310.000000
13.516667	1.000	-43,077.000000
13.533333	1.000	-41,687.000000
13.550000	1.000	-39,475.000000
13.566667	1.000	-37,149.000000
13.583333	1.000	-35,389.000000
13.600000	1.000	-34,597.000000
13.616667	1.000	-34,797.000000
13.633333	1.000	-35,612.000000
13.650000	1.000	-36,675.000000
13.666667	1.000	-37,653.000000
13.683333	1.000	-38,406.000000
13.700000	1.000	-38,943.000000
13.716667	1.000	-39,592.000000
13.733333	1.000	-40,840.000000
13.750000	1.000	-42,700.000000
13.766667	1.000	-44,731.000000
13.783333	1.000	-46,171.000000
13.800000	1.000	-46,356.000000
13.816667	1.000	-44,828.000000
13.833333	1.000	-41,921.000000
13.850000	1.000	-38,536.000000
13.866667	1.000	-35,412.000000
13.883333	1.000	-33,130.000000
13.900000	1.000	-31,744.000000
13.916667	1.000	-30,471.000000
13.933333	1.000	-28,589.000000
13.950000	1.000	-25,759.000000
13.966667	1.000	-22,286.000000
13.983333	1.000	-18,991.000000
14.000000	1.000	-16,709.000000
14.016667	1.000	-16,229.000000
14.033333	1.000	-17,953.000000
14.050000	1.000	-21,600.000000
14.066667	1.000	-26,259.000000
14.083333	1.000	-30,882.000000
14.100000	1.000	-35,073.000000
14.116667	1.000	-38,585.000000
14.133333	1.000	-41,470.000000
14.150000	1.000	-43,824.000000
14.166667	1.000	-46,021.000000
14.183333	1.000	-48,163.000000
14.200000	1.000	-50,207.000000
14.216667	1.000	-51,975.000000
14.233333	1.000	-53,304.000000
14.250000	1.000	-53,891.000000
14.266667	1.000	-53,731.000000
14.283333	1.000	-52,883.000000
14.300000	1.000	-51,538.000000
14.316667	1.000	-49,804.000000
14.333333	1.000	-47,803.000000
14.350000	1.000	-45,708.000000
14.366667	1.000	-43,382.000000
14.383333	1.000	-40,847.000000
14.400000	1.000	-38,524.000000
14.416667	1.000	-36,874.000000
14.433333	1.000	-36,202.000000
14.450000	1.000	-36,421.000000
14.466667	1.000	-36,873.000000
14.483333	1.000	-37,061.000000
14.500000	1.000	-36,759.000000
14.516667	1.000	-36,334.000000
14.533333	1.000	-36,172.000000
14.550000	1.000	-36,694.000000
14.566667	1.000	-38,064.000000
14.583333	1.000	-40,164.000000
14.600000	1.000	-42,806.000000
14.616667	1.000	-45,570.000000
14.633333	1.000	-48,283.000000
14.650000	1.000	-50,628.000000
14.666667	1.000	-52,360.000000
14.683333	1.000	-53,462.000000
14.700000	1.000	-54,150.000000
14.716667	1.000	-54,913.000000
14.733333	1.000	-55,596.000000
14.750000	1.000	-56,070.000000
14.766667	1.000	-56,325.000000
14.783333	1.000	-56,439.000000
14.800000	1.000	-56,035.000000
14.816667	1.000	-54,780.000000
14.833333	1.000	-52,855.000000
14.850000	1.000	-50,686.000000
14.866667	1.000	-48,492.000000
14.883333	1.000	-46,377.000000
14.900000	1.000	-44,428.000000
14.916667	1.000	-42,967.000000
14.933333	1.000	-42,192.000000
14.950000	1.000	-41,697.000000
14.966667	1.000	-40,824.000000
14.983333	1.000	-39,553.000000
15.000000	1.000	-38,302.000000
15.016667	1.000	-37,451.000000
15.033333	1.000	-37,158.000000
15.050000	1.000	-37,313.000000
15.066667	1.000	-37,286.000000
15.083333	1.000	-36,955.000000
15.100000	1.000	-36,616.000000
15.116667	1.000	-36,883.000000
15.133333	1.000	-37,980.000000
15.150000	1.000	-40,097.000000
15.166667	1.000	-42,830.000000
15.183333	1.000	-45,498.000000
15.200000	1.000	-47,899.000000
15.216667	1.000	-50,033.000000
15.233333	1.000	-51,913.000000
15.250000	1.000	-53,291.000000
15.266667	1.000	-53,706.000000
15.283333	1.000	-52,816.000000
15.300000	1.000	-50,482.000000
15.316667	1.000	-46,552.000000
15.333333	1.000	-40,882.000000
15.350000	1.000	-33,472.000000
15.366667	1.000	-24,323.000000
15.383333	1.000	-13,346.000000
15.400000	1.000	-673.000000
15.416667	1.000	12,881.000000
15.433333	1.000	25,574.000000
15.450000	1.000	35,923.000000
15.466667	1.000	42,975.000000
15.483333	1.000	46,174.000000
15.500000	1.000	45,600.000000
15.516667	1.000	41,907.000000
15.533333	1.000	36,161.000000
15.550000	1.000	29,522.000000
15.566667	1.000	22,715.000000
15.583333	1.000	15,747.000000
15.600000	1.000	8,279.000000
15.616667	1.000	729.000000
15.633333	1.000	-6,058.000000
15.650000	1.000	-11,302.000000
15.666667	1.000	-14,214.000000
15.683333	1.000	-14,172.000000
15.700000	1.000	-10,051.000000
15.716667	1.000	-18.000000
15.733333	1.000	18,840.000000
15.750000	1.000	49,940.000000
15.766667	1.000	97,097.000000
15.783333	1.000	163,169.000000
15.800000	1.000	247,916.000000
15.816667	1.000	347,944.000000
15.833333	1.000	457,415.000000
15.850000	1.000	567,652.000000
15.866667	1.000	667,734.000000
15.883333	1.000	747,185.000000
15.900000	1.000	797,754.000000
15.916667	1.000	814,885.000000
15.933333	1.000	798,352.000000
15.950000	1.000	751,709.000000
15.966667	1.000	681,217.000000
15.983333	1.000	594,884.000000
16.000000	1.000	500,712.000000
16.016667	1.000	405,756.000000
16.033333	1.000	315,839.000000
16.050000	1.000	235,293.000000
16.066667	1.000	167,021.000000
16.083333	1.000	111,910.000000
16.100000	1.000	69,417.000000
16.116667	1.000	38,142.000000
16.133333	1.000	16,236.000000
16.150000	1.000	1,669.000000
16.166667	1.000	-7,351.000000
16.183333	1.000	-12,477.000000
16.200000	1.000	-15,274.000000
16.216667	1.000	-16,916.000000
16.233333	1.000	-18,340.000000
16.250000	1.000	-20,093.000000
16.266667	1.000	-22,298.000000
16.283333	1.000	-24,703.000000
16.300000	1.000	-26,941.000000
16.316667	1.000	-29,020.000000
16.333333	1.000	-31,262.000000
16.350000	1.000	-33,844.000000
16.366667	1.000	-36,731.000000
16.383333	1.000	-39,795.000000
16.400000	1.000	-42,542.000000
16.416667	1.000	-44,198.000000
16.433333	1.000	-44,148.000000
16.450000	1.000	-42,475.000000
16.466667	1.000	-40,126.000000
16.483333	1.000	-38,235.000000
16.500000	1.000	-37,307.000000
16.516667	1.000	-37,375.000000
16.533333	1.000	-37,923.000000
16.550000	1.000	-38,415.000000
16.566667	1.000	-38,882.000000
16.583333	1.000	-39,347.000000
16.600000	1.000	-39,532.000000
16.616667	1.000	-39,757.000000
16.633333	1.000	-40,331.000000
16.650000	1.000	-41,242.000000
16.666667	1.000	-42,163.000000
16.683333	1.000	-43,135.000000
16.700000	1.000	-43,910.000000
16.716667	1.000	-44,140.000000
16.733333	1.000	-43,536.000000
16.750000	1.000	-41,516.000000
16.766667	1.000	-36,692.000000
16.783333	1.000	-27,724.000000
16.800000	1.000	-13,470.000000
16.816667	1.000	6,975.000000
16.833333	1.000	34,471.000000
16.850000	1.000	69,660.000000
16.866667	1.000	112,583.000000
16.883333	1.000	162,087.000000
16.900000	1.000	215,315.000000
16.916667	1.000	268,073.000000
16.933333	1.000	315,676.000000
16.950000	1.000	353,325.000000
16.966667	1.000	376,778.000000
16.983333	1.000	383,503.000000
17.000000	1.000	373,373.000000
17.016667	1.000	348,662.000000
17.033333	1.000	312,987.000000
17.050000	1.000	270,397.000000
17.066667	1.000	224,426.000000
17.083333	1.000	178,564.000000
17.100000	1.000	135,832.000000
17.116667	1.000	98,141.000000
17.133333	1.000	66,089.000000
17.150000	1.000	40,084.000000
17.166667	1.000	20,153.000000
17.183333	1.000	6,148.000000
17.200000	1.000	-2,058.000000
17.216667	1.000	-4,773.000000
17.233333	1.000	-2,252.000000
17.250000	1.000	5,550.000000
17.266667	1.000	18,421.000000
17.283333	1.000	35,673.000000
17.300000	1.000	56,015.000000
17.316667	1.000	77,478.000000
17.333333	1.000	97,594.000000
17.350000	1.000	114,156.000000
17.366667	1.000	125,871.000000
17.383333	1.000	132,021.000000
17.400000	1.000	133,130.000000
17.416667	1.000	129,860.000000
17.433333	1.000	122,734.000000
17.450000	1.000	112,109.000000
17.466667	1.000	98,708.000000
17.483333	1.000	83,755.000000
17.500000	1.000	68,468.000000
17.516667	1.000	53,706.000000
17.533333	1.000	40,208.000000
17.550000	1.000	28,466.000000
17.566667	1.000	18,337.000000
17.583333	1.000	9,495.000000
17.600000	1.000	2,145.000000
17.616667	1.000	-3,578.000000
17.633333	1.000	-7,863.000000
17.650000	1.000	-10,990.000000
17.666667	1.000	-13,757.000000
17.683333	1.000	-16,682.000000
17.700000	1.000	-19,726.000000
17.716667	1.000	-22,026.000000
17.733333	1.000	-22,900.000000
17.750000	1.000	-22,605.000000
17.766667	1.000	-22,069.000000
17.783333	1.000	-22,007.000000
17.800000	1.000	-22,711.000000
17.816667	1.000	-24,170.000000
17.833333	1.000	-26,195.000000
17.850000	1.000	-28,642.000000
17.866667	1.000	-31,059.000000
17.883333	1.000	-32,843.000000
17.900000	1.000	-33,601.000000
17.916667	1.000	-33,119.000000
17.933333	1.000	-31,571.000000
17.950000	1.000	-29,253.000000
17.966667	1.000	-26,585.000000
17.983333	1.000	-23,867.000000
18.000000	1.000	-21,156.000000
18.016667	1.000	-18,626.000000
18.033333	1.000	-16,430.000000
18.050000	1.000	-15,019.000000
18.066667	1.000	-14,837.000000
18.083333	1.000	-16,026.000000
18.100000	1.000	-18,622.000000
18.116667	1.000	-22,344.000000
18.133333	1.000	-26,902.000000
18.150000	1.000	-31,520.000000
18.166667	1.000	-35,259.000000
18.183333	1.000	-37,607.000000
18.200000	1.000	-38,457.000000
18.216667	1.000	-38,476.000000
18.233333	1.000	-38,297.000000
18.250000	1.000	-38,055.000000
18.266667	1.000	-37,944.000000
18.283333	1.000	-38,132.000000
18.300000	1.000	-38,661.000000
18.316667	1.000	-39,057.000000
18.333333	1.000	-38,940.000000
18.350000	1.000	-38,258.000000
18.366667	1.000	-36,909.000000
18.383333	1.000	-35,389.000000
18.400000	1.000	-34,034.000000
18.416667	1.000	-32,949.000000
18.433333	1.000	-32,318.000000
18.450000	1.000	-32,408.000000
18.466667	1.000	-33,105.000000
18.483333	1.000	-34,218.000000
18.500000	1.000	-35,764.000000
18.516667	1.000	-37,076.000000
18.533333	1.000	-37,080.000000
18.550000	1.000	-35,149.000000
18.566667	1.000	-31,154.000000
18.583333	1.000	-25,261.000000
18.600000	1.000	-17,487.000000
18.616667	1.000	-8,082.000000
18.633333	1.000	2,207.000000
18.650000	1.000	12,165.000000
18.666667	1.000	20,544.000000
18.683333	1.000	26,809.000000
18.700000	1.000	31,180.000000
18.716667	1.000	33,758.000000
18.733333	1.000	34,123.000000
18.750000	1.000	31,790.000000
18.766667	1.000	26,920.000000
18.783333	1.000	20,135.000000
18.800000	1.000	12,266.000000
18.816667	1.000	4,214.000000
18.833333	1.000	-3,344.000000
18.850000	1.000	-10,042.000000
18.866667	1.000	-15,618.000000
18.883333	1.000	-19,777.000000
18.900000	1.000	-22,280.000000
18.916667	1.000	-23,413.000000
18.933333	1.000	-23,398.000000
18.950000	1.000	-21,909.000000
18.966667	1.000	-18,945.000000
18.983333	1.000	-14,578.000000
19.000000	1.000	-9,287.000000
19.016667	1.000	-3,586.000000
19.033333	1.000	2,238.000000
19.050000	1.000	8,095.000000
19.066667	1.000	13,897.000000
19.083333	1.000	19,754.000000
19.100000	1.000	25,335.000000
19.116667	1.000	30,331.000000
19.133333	1.000	35,368.000000
19.150000	1.000	41,900.000000
19.166667	1.000	52,162.000000
19.183333	1.000	69,425.000000
19.200000	1.000	97,690.000000
19.216667	1.000	141,127.000000
19.233333	1.000	202,799.000000
19.250000	1.000	283,532.000000
19.266667	1.000	381,643.000000
19.283333	1.000	492,626.000000
19.300000	1.000	609,161.000000
19.316667	1.000	720,920.000000
19.333333	1.000	816,511.000000
19.350000	1.000	886,278.000000
19.366667	1.000	923,714.000000
19.383333	1.000	925,571.000000
19.400000	1.000	892,596.000000
19.416667	1.000	829,658.000000
19.433333	1.000	744,330.000000
19.450000	1.000	645,196.000000
19.466667	1.000	540,284.000000
19.483333	1.000	436,580.000000
19.500000	1.000	339,653.000000
19.516667	1.000	253,469.000000
19.533333	1.000	180,463.000000
19.550000	1.000	122,099.000000
19.566667	1.000	78,171.000000
19.583333	1.000	47,043.000000
19.600000	1.000	26,441.000000
19.616667	1.000	13,586.000000
19.633333	1.000	5,697.000000
19.650000	1.000	835.000000
19.666667	1.000	-2,004.000000
19.683333	1.000	-3,203.000000
19.700000	1.000	-2,666.000000
19.716667	1.000	-445.000000
19.733333	1.000	3,990.000000
19.750000	1.000	11,920.000000
19.766667	1.000	24,945.000000
19.783333	1.000	44,134.000000
19.800000	1.000	70,539.000000
19.816667	1.000	104,333.000000
19.833333	1.000	143,870.000000
19.850000	1.000	186,589.000000
19.866667	1.000	229,240.000000
19.883333	1.000	267,770.000000
19.900000	1.000	297,904.000000
19.916667	1.000	316,286.000000
19.933333	1.000	321,520.000000
19.950000	1.000	313,749.000000
19.966667	1.000	293,922.000000
19.983333	1.000	264,230.000000
20.000000	1.000	227,960.000000
20.016667	1.000	188,572.000000
20.033333	1.000	149,071.000000
20.050000	1.000	111,877.000000
20.066667	1.000	78,789.000000
20.083333	1.000	50,973.000000
20.100000	1.000	29,141.000000
20.116667	1.000	13,440.000000
20.133333	1.000	3,323.000000
20.150000	1.000	-1,979.000000
20.166667	1.000	-2,614.000000
20.183333	1.000	1,433.000000
20.200000	1.000	10,448.000000
20.216667	1.000	24,573.000000
20.233333	1.000	43,692.000000
20.250000	1.000	67,824.000000
20.266667	1.000	96,677.000000
20.283333	1.000	129,569.000000
20.300000	1.000	164,844.000000
20.316667	1.000	200,199.000000
20.333333	1.000	232,991.000000
20.350000	1.000	260,934.000000
20.366667	1.000	281,677.000000
20.383333	1.000	292,745.000000
20.400000	1.000	292,848.000000
20.416667	1.000	282,224.000000
20.433333	1.000	262,196.000000
20.450000	1.000	235,084.000000
20.466667	1.000	203,635.000000
20.483333	1.000	170,538.000000
20.500000	1.000	137,753.000000
20.516667	1.000	106,443.000000
20.533333	1.000	77,829.000000
20.550000	1.000	53,160.000000
20.566667	1.000	32,841.000000
20.583333	1.000	16,952.000000
20.600000	1.000	5,630.000000
20.616667	1.000	-1,145.000000
20.633333	1.000	-3,307.000000
20.650000	1.000	-879.000000
20.666667	1.000	6,454.000000
20.683333	1.000	19,844.000000
20.700000	1.000	41,136.000000
20.716667	1.000	72,348.000000
20.733333	1.000	114,852.000000
20.750000	1.000	168,885.000000
20.766667	1.000	233,397.000000
20.783333	1.000	305,398.000000
20.800000	1.000	379,868.000000
20.816667	1.000	450,078.000000
20.833333	1.000	509,373.000000
20.850000	1.000	551,887.000000
20.866667	1.000	573,963.000000
20.883333	1.000	574,517.000000
20.900000	1.000	555,296.000000
20.916667	1.000	519,646.000000
20.933333	1.000	471,034.000000
20.950000	1.000	413,040.000000
20.966667	1.000	349,833.000000
20.983333	1.000	285,819.000000
21.000000	1.000	224,873.000000
21.016667	1.000	169,924.000000
21.033333	1.000	122,645.000000
21.050000	1.000	83,545.000000
21.066667	1.000	52,766.000000
21.083333	1.000	30,257.000000
21.100000	1.000	15,285.000000
21.116667	1.000	6,670.000000
21.133333	1.000	2,916.000000
21.150000	1.000	2,902.000000
21.166667	1.000	5,976.000000
21.183333	1.000	11,391.000000
21.200000	1.000	18,749.000000
21.216667	1.000	27,950.000000
21.233333	1.000	38,522.000000
21.250000	1.000	49,809.000000
21.266667	1.000	61,134.000000
21.283333	1.000	71,800.000000
21.300000	1.000	81,538.000000
21.316667	1.000	90,378.000000
21.333333	1.000	98,628.000000
21.350000	1.000	107,115.000000
21.366667	1.000	116,995.000000
21.383333	1.000	129,508.000000
21.400000	1.000	145,297.000000
21.416667	1.000	163,977.000000
21.433333	1.000	183,879.000000
21.450000	1.000	202,443.000000
21.466667	1.000	217,086.000000
21.483333	1.000	226,133.000000
21.500000	1.000	228,184.000000
21.516667	1.000	222,789.000000
21.533333	1.000	210,379.000000
21.550000	1.000	191,981.000000
21.566667	1.000	169,068.000000
21.583333	1.000	143,398.000000
21.600000	1.000	116,714.000000
21.616667	1.000	90,281.000000
21.633333	1.000	65,350.000000
21.650000	1.000	42,916.000000
21.666667	1.000	23,826.000000
21.683333	1.000	8,258.000000
21.700000	1.000	-3,946.000000
21.716667	1.000	-12,882.000000
21.733333	1.000	-18,977.000000
21.750000	1.000	-22,818.000000
21.766667	1.000	-24,950.000000
21.783333	1.000	-25,523.000000
21.800000	1.000	-24,975.000000
21.816667	1.000	-24,156.000000
21.833333	1.000	-23,996.000000
21.850000	1.000	-24,487.000000
21.866667	1.000	-24,961.000000
21.883333	1.000	-24,752.000000
21.900000	1.000	-23,590.000000
21.916667	1.000	-21,881.000000
21.933333	1.000	-20,157.000000
21.950000	1.000	-18,814.000000
21.966667	1.000	-17,832.000000
21.983333	1.000	-16,856.000000
22.000000	1.000	-15,427.000000
22.016667	1.000	-13,197.000000
22.033333	1.000	-9,979.000000
22.050000	1.000	-6,045.000000
22.066667	1.000	-1,699.000000
22.083333	1.000	2,768.000000
22.100000	1.000	7,780.000000
22.116667	1.000	14,052.000000
22.133333	1.000	21,051.000000
22.150000	1.000	27,967.000000
22.166667	1.000	33,622.000000
22.183333	1.000	36,697.000000
22.200000	1.000	36,346.000000
22.216667	1.000	32,154.000000
22.233333	1.000	24,737.000000
22.250000	1.000	15,547.000000
22.266667	1.000	6,302.000000
22.283333	1.000	-1,846.000000
22.300000	1.000	-8,432.000000
22.316667	1.000	-13,312.000000
22.333333	1.000	-16,151.000000
22.350000	1.000	-17,097.000000
22.366667	1.000	-16,432.000000
22.383333	1.000	-14,608.000000
22.400000	1.000	-12,260.000000
22.416667	1.000	-9,911.000000
22.433333	1.000	-8,000.000000
22.450000	1.000	-6,966.000000
22.466667	1.000	-6,909.000000
22.483333	1.000	-7,781.000000
22.500000	1.000	-9,392.000000
22.516667	1.000	-11,526.000000
22.533333	1.000	-13,788.000000
22.550000	1.000	-15,543.000000
22.566667	1.000	-16,427.000000
22.583333	1.000	-16,128.000000
22.600000	1.000	-14,316.000000
22.616667	1.000	-11,149.000000
22.633333	1.000	-7,170.000000
22.650000	1.000	-2,941.000000
22.666667	1.000	983.000000
22.683333	1.000	4,259.000000
22.700000	1.000	6,982.000000
22.716667	1.000	8,825.000000
22.733333	1.000	9,848.000000
22.750000	1.000	10,708.000000
22.766667	1.000	11,223.000000
22.783333	1.000	10,876.000000
22.800000	1.000	9,936.000000
22.816667	1.000	9,083.000000
22.833333	1.000	8,979.000000
22.850000	1.000	10,254.000000
22.866667	1.000	12,962.000000
22.883333	1.000	16,708.000000
22.900000	1.000	21,218.000000
22.916667	1.000	26,542.000000
22.933333	1.000	32,722.000000
22.950000	1.000	39,696.000000
22.966667	1.000	48,038.000000
22.983333	1.000	59,305.000000
23.000000	1.000	76,234.000000
23.016667	1.000	102,421.000000
23.033333	1.000	141,379.000000
23.050000	1.000	195,944.000000
23.066667	1.000	267,558.000000
23.083333	1.000	355,406.000000
23.100000	1.000	456,649.000000
23.116667	1.000	566,193.000000
23.133333	1.000	676,206.000000
23.150000	1.000	777,002.000000
23.166667	1.000	859,449.000000
23.183333	1.000	916,319.000000
23.200000	1.000	942,700.000000
23.216667	1.000	936,792.000000
23.233333	1.000	899,910.000000
23.250000	1.000	836,206.000000
23.266667	1.000	752,402.000000
23.283333	1.000	656,534.000000
23.300000	1.000	556,331.000000
23.316667	1.000	457,929.000000
23.333333	1.000	366,250.000000
23.350000	1.000	284,810.000000
23.366667	1.000	215,479.000000
23.383333	1.000	158,374.000000
23.400000	1.000	112,540.000000
23.416667	1.000	76,903.000000
23.433333	1.000	50,382.000000
23.450000	1.000	31,837.000000
23.466667	1.000	19,947.000000
23.483333	1.000	12,922.000000
23.500000	1.000	8,795.000000
23.516667	1.000	6,760.000000
23.533333	1.000	7,055.000000
23.550000	1.000	9,600.000000
23.566667	1.000	14,194.000000
23.583333	1.000	21,101.000000
23.600000	1.000	31,056.000000
23.616667	1.000	44,501.000000
23.633333	1.000	61,402.000000
23.650000	1.000	80,909.000000
23.666667	1.000	101,970.000000
23.683333	1.000	123,008.000000
23.700000	1.000	142,179.000000
23.716667	1.000	157,461.000000
23.733333	1.000	167,009.000000
23.750000	1.000	170,223.000000
23.766667	1.000	166,948.000000
23.783333	1.000	157,503.000000
23.800000	1.000	143,057.000000
23.816667	1.000	125,211.000000
23.833333	1.000	105,919.000000
23.850000	1.000	87,059.000000
23.866667	1.000	70,070.000000
23.883333	1.000	55,397.000000
23.900000	1.000	42,855.000000
23.916667	1.000	32,876.000000
23.933333	1.000	25,734.000000
23.950000	1.000	21,054.000000
23.966667	1.000	18,183.000000
23.983333	1.000	16,474.000000
24.000000	1.000	15,352.000000
24.016667	1.000	14,599.000000
24.033333	1.000	14,154.000000
24.050000	1.000	13,942.000000
24.066667	1.000	13,700.000000
24.083333	1.000	13,389.000000
24.100000	1.000	13,048.000000
24.116667	1.000	12,969.000000
24.133333	1.000	13,135.000000
24.150000	1.000	13,618.000000
24.166667	1.000	14,771.000000
24.183333	1.000	16,845.000000
24.200000	1.000	20,068.000000
24.216667	1.000	24,739.000000
24.233333	1.000	31,223.000000
24.250000	1.000	40,239.000000
24.266667	1.000	52,146.000000
24.283333	1.000	67,458.000000
24.300000	1.000	87,281.000000
24.316667	1.000	111,978.000000
24.333333	1.000	141,001.000000
24.350000	1.000	173,164.000000
24.366667	1.000	206,515.000000
24.383333	1.000	238,505.000000
24.400000	1.000	266,633.000000
24.416667	1.000	288,914.000000
24.433333	1.000	304,624.000000
24.450000	1.000	314,559.000000
24.466667	1.000	320,326.000000
24.483333	1.000	323,582.000000
24.500000	1.000	325,525.000000
24.516667	1.000	326,893.000000
24.533333	1.000	328,137.000000
24.550000	1.000	328,762.000000
24.566667	1.000	328,198.000000
24.583333	1.000	325,659.000000
24.600000	1.000	320,177.000000
24.616667	1.000	310,954.000000
24.633333	1.000	297,880.000000
24.650000	1.000	281,701.000000
24.666667	1.000	263,545.000000
24.683333	1.000	245,273.000000
24.700000	1.000	229,175.000000
24.716667	1.000	217,056.000000
24.733333	1.000	209,152.000000
24.750000	1.000	204,496.000000
24.766667	1.000	201,894.000000
24.783333	1.000	200,648.000000
24.800000	1.000	199,647.000000
24.816667	1.000	197,318.000000
24.833333	1.000	192,211.000000
24.850000	1.000	183,669.000000
24.866667	1.000	171,523.000000
24.883333	1.000	156,430.000000
24.900000	1.000	139,024.000000
24.916667	1.000	120,428.000000
24.933333	1.000	101,710.000000
24.950000	1.000	83,729.000000
24.966667	1.000	67,271.000000
24.983333	1.000	52,676.000000
25.000000	1.000	39,827.000000
25.016667	1.000	28,535.000000
25.033333	1.000	18,989.000000
25.050000	1.000	11,328.000000
25.066667	1.000	5,776.000000
25.083333	1.000	2,267.000000
25.100000	1.000	202.000000
25.116667	1.000	-1,158.000000
25.133333	1.000	-2,213.000000
25.150000	1.000	-2,978.000000
25.166667	1.000	-3,312.000000
25.183333	1.000	-3,405.000000
25.200000	1.000	-3,705.000000
25.216667	1.000	-4,474.000000
25.233333	1.000	-5,896.000000
25.250000	1.000	-7,591.000000
25.266667	1.000	-8,906.000000
25.283333	1.000	-9,074.000000
25.300000	1.000	-7,692.000000
25.316667	1.000	-4,946.000000
25.333333	1.000	-1,474.000000
25.350000	1.000	2,214.000000
25.366667	1.000	6,072.000000
25.383333	1.000	9,985.000000
25.400000	1.000	13,631.000000
25.416667	1.000	16,663.000000
25.433333	1.000	18,993.000000
25.450000	1.000	20,518.000000
25.466667	1.000	20,839.000000
25.483333	1.000	20,116.000000
25.500000	1.000	18,464.000000
25.516667	1.000	15,888.000000
25.533333	1.000	12,671.000000
25.550000	1.000	8,687.000000
25.566667	1.000	3,898.000000
25.583333	1.000	-1,259.000000
25.600000	1.000	-6,491.000000
25.616667	1.000	-11,370.000000
25.633333	1.000	-15,625.000000
25.650000	1.000	-19,167.000000
25.666667	1.000	-21,600.000000
25.683333	1.000	-22,817.000000
25.700000	1.000	-22,817.000000
25.716667	1.000	-21,550.000000
25.733333	1.000	-19,034.000000
25.750000	1.000	-15,694.000000
25.766667	1.000	-11,217.000000
25.783333	1.000	-5,159.000000
25.800000	1.000	2,897.000000
25.816667	1.000	13,521.000000
25.833333	1.000	27,556.000000
25.850000	1.000	46,522.000000
25.866667	1.000	72,321.000000
25.883333	1.000	107,420.000000
25.900000	1.000	154,693.000000
25.916667	1.000	217,626.000000
25.933333	1.000	300,506.000000
25.950000	1.000	408,244.000000
25.966667	1.000	546,858.000000
25.983333	1.000	723,307.000000
26.000000	1.000	946,724.000000
26.016667	1.000	1,227,229.000000
26.033333	1.000	1,573,422.000000
26.050000	1.000	1,989,640.000000
26.066667	1.000	2,473,973.000000
26.083333	1.000	3,015,794.000000
26.100000	1.000	3,591,671.000000
26.116667	1.000	4,164,972.000000
26.133333	1.000	4,690,510.000000
26.150000	1.000	5,122,282.000000
26.166667	1.000	5,420,707.000000
26.183333	1.000	5,558,548.000000
26.200000	1.000	5,524,102.000000
26.216667	1.000	5,321,825.000000
26.233333	1.000	4,971,497.000000
26.250000	1.000	4,505,604.000000
26.266667	1.000	3,963,663.000000
26.283333	1.000	3,386,616.000000
26.300000	1.000	2,812,171.000000
26.316667	1.000	2,270,926.000000
26.333333	1.000	1,784,727.000000
26.350000	1.000	1,366,276.000000
26.366667	1.000	1,020,126.000000
26.383333	1.000	744,379.000000
26.400000	1.000	532,536.000000
26.416667	1.000	375,560.000000
26.433333	1.000	263,216.000000
26.450000	1.000	185,257.000000
26.466667	1.000	132,540.000000
26.483333	1.000	97,826.000000
26.500000	1.000	75,824.000000
26.516667	1.000	63,128.000000
26.533333	1.000	57,062.000000
26.550000	1.000	55,502.000000
26.566667	1.000	56,909.000000
26.583333	1.000	60,087.000000
26.600000	1.000	63,651.000000
26.616667	1.000	66,653.000000
26.633333	1.000	68,792.000000
26.650000	1.000	70,057.000000
26.666667	1.000	70,564.000000
26.683333	1.000	70,150.000000
26.700000	1.000	68,707.000000
26.716667	1.000	66,098.000000
26.733333	1.000	61,986.000000
26.750000	1.000	56,462.000000
26.766667	1.000	50,227.000000
26.783333	1.000	43,691.000000
26.800000	1.000	36,613.000000
26.816667	1.000	29,215.000000
26.833333	1.000	22,426.000000
26.850000	1.000	17,451.000000
26.866667	1.000	15,136.000000
26.883333	1.000	16,058.000000
26.900000	1.000	20,951.000000
26.916667	1.000	30,750.000000
26.933333	1.000	46,280.000000
26.950000	1.000	67,946.000000
26.966667	1.000	95,201.000000
26.983333	1.000	127,085.000000
27.000000	1.000	162,171.000000
27.016667	1.000	198,610.000000
27.033333	1.000	234,237.000000
27.050000	1.000	266,673.000000
27.066667	1.000	293,315.000000
27.083333	1.000	311,897.000000
27.100000	1.000	320,928.000000
27.116667	1.000	319,567.000000
27.133333	1.000	308,016.000000
27.150000	1.000	287,532.000000
27.166667	1.000	260,476.000000
27.183333	1.000	229,770.000000
27.200000	1.000	198,637.000000
27.216667	1.000	169,916.000000
27.233333	1.000	145,383.000000
27.250000	1.000	126,049.000000
27.266667	1.000	112,116.000000
27.283333	1.000	103,555.000000
27.300000	1.000	100,407.000000
27.316667	1.000	102,768.000000
27.333333	1.000	109,930.000000
27.350000	1.000	120,779.000000
27.366667	1.000	134,772.000000
27.383333	1.000	151,502.000000
27.400000	1.000	170,155.000000
27.416667	1.000	190,116.000000
27.433333	1.000	212,091.000000
27.450000	1.000	238,071.000000
27.466667	1.000	270,986.000000
27.483333	1.000	315,025.000000
27.500000	1.000	375,323.000000
27.516667	1.000	457,181.000000
27.533333	1.000	564,677.000000
27.550000	1.000	699,038.000000
27.566667	1.000	857,197.000000
27.583333	1.000	1,032,241.000000
27.600000	1.000	1,213,852.000000
27.616667	1.000	1,389,087.000000
27.633333	1.000	1,543,235.000000
27.650000	1.000	1,662,200.000000
27.666667	1.000	1,734,709.000000
27.683333	1.000	1,753,791.000000
27.700000	1.000	1,718,386.000000
27.716667	1.000	1,633,782.000000
27.733333	1.000	1,510,317.000000
27.750000	1.000	1,361,244.000000
27.766667	1.000	1,200,512.000000
27.783333	1.000	1,040,892.000000
27.800000	1.000	892,580.000000
27.816667	1.000	761,715.000000
27.833333	1.000	651,138.000000
27.850000	1.000	561,433.000000
27.866667	1.000	491,279.000000
27.883333	1.000	437,004.000000
27.900000	1.000	394,203.000000
27.916667	1.000	359,357.000000
27.933333	1.000	329,856.000000
27.950000	1.000	303,756.000000
27.966667	1.000	279,935.000000
27.983333	1.000	257,613.000000
28.000000	1.000	236,282.000000
28.016667	1.000	215,722.000000
28.033333	1.000	195,720.000000
28.050000	1.000	176,383.000000
28.066667	1.000	158,283.000000
28.083333	1.000	141,993.000000
28.100000	1.000	127,932.000000
28.116667	1.000	116,003.000000
28.133333	1.000	105,921.000000
28.150000	1.000	97,259.000000
28.166667	1.000	89,822.000000
28.183333	1.000	84,483.000000
28.200000	1.000	82,077.000000
28.216667	1.000	83,669.000000
28.233333	1.000	90,923.000000
28.250000	1.000	105,942.000000
28.266667	1.000	130,976.000000
28.283333	1.000	168,271.000000
28.300000	1.000	219,630.000000
28.316667	1.000	285,418.000000
28.333333	1.000	364,085.000000
28.350000	1.000	452,082.000000
28.366667	1.000	543,833.000000
28.383333	1.000	632,299.000000
28.400000	1.000	710,161.000000
28.416667	1.000	770,489.000000
28.433333	1.000	807,625.000000
28.450000	1.000	818,159.000000
28.466667	1.000	801,908.000000
28.483333	1.000	761,769.000000
28.500000	1.000	702,650.000000
28.516667	1.000	630,378.000000
28.533333	1.000	551,337.000000
28.550000	1.000	471,259.000000
28.566667	1.000	394,540.000000
28.583333	1.000	324,731.000000
28.600000	1.000	264,542.000000
28.616667	1.000	215,903.000000
28.633333	1.000	179,979.000000
28.650000	1.000	156,894.000000
28.666667	1.000	146,799.000000
28.683333	1.000	149,904.000000
28.700000	1.000	165,761.000000
28.716667	1.000	193,169.000000
28.733333	1.000	230,340.000000
28.750000	1.000	274,905.000000
28.766667	1.000	323,879.000000
28.783333	1.000	373,651.000000
28.800000	1.000	420,734.000000
28.816667	1.000	462,709.000000
28.833333	1.000	498,903.000000
28.850000	1.000	530,971.000000
28.866667	1.000	562,385.000000
28.883333	1.000	598,613.000000
28.900000	1.000	646,611.000000
28.916667	1.000	712,895.000000
28.933333	1.000	802,722.000000
28.950000	1.000	919,215.000000
28.966667	1.000	1,062,011.000000
28.983333	1.000	1,225,640.000000
29.000000	1.000	1,399,586.000000
29.016667	1.000	1,569,830.000000
29.033333	1.000	1,720,379.000000
29.050000	1.000	1,835,994.000000
29.066667	1.000	1,904,457.000000
29.083333	1.000	1,918,102.000000
29.100000	1.000	1,874,622.000000
29.116667	1.000	1,777,713.000000
29.133333	1.000	1,636,849.000000
29.150000	1.000	1,464,971.000000
29.166667	1.000	1,276,158.000000
29.183333	1.000	1,083,966.000000
29.200000	1.000	899,610.000000
29.216667	1.000	730,828.000000
29.233333	1.000	581,983.000000
29.250000	1.000	455,115.000000
29.266667	1.000	350,479.000000
29.283333	1.000	267,195.000000
29.300000	1.000	202,787.000000
29.316667	1.000	154,355.000000
29.333333	1.000	119,348.000000
29.350000	1.000	95,031.000000
29.366667	1.000	78,325.000000
29.383333	1.000	66,767.000000
29.400000	1.000	58,852.000000
29.416667	1.000	54,120.000000
29.433333	1.000	52,133.000000
29.450000	1.000	52,493.000000
29.466667	1.000	54,905.000000
29.483333	1.000	58,307.000000
29.500000	1.000	61,580.000000
29.516667	1.000	63,840.000000
29.533333	1.000	64,488.000000
29.550000	1.000	63,207.000000
29.566667	1.000	60,154.000000
29.583333	1.000	56,139.000000
29.600000	1.000	52,060.000000
29.616667	1.000	48,788.000000
29.633333	1.000	46,772.000000
29.650000	1.000	45,959.000000
29.666667	1.000	46,112.000000
29.683333	1.000	47,202.000000
29.700000	1.000	49,624.000000
29.716667	1.000	53,750.000000
29.733333	1.000	58,999.000000
29.750000	1.000	64,319.000000
29.766667	1.000	69,107.000000
29.783333	1.000	73,384.000000
29.800000	1.000	77,043.000000
29.816667	1.000	79,393.000000
29.833333	1.000	79,973.000000
29.850000	1.000	78,592.000000
29.866667	1.000	75,169.000000
29.883333	1.000	70,061.000000
29.900000	1.000	63,521.000000
29.916667	1.000	55,977.000000
29.933333	1.000	48,101.000000
29.950000	1.000	40,902.000000
29.966667	1.000	35,331.000000
29.983333	1.000	32,121.000000
30.000000	1.000	31,654.000000
30.016667	1.000	34,120.000000
30.033333	1.000	39,780.000000
30.050000	1.000	49,281.000000
30.066667	1.000	64,224.000000
30.083333	1.000	87,463.000000
30.100000	1.000	122,759.000000
30.116667	1.000	175,269.000000
30.133333	1.000	252,370.000000
30.150000	1.000	364,302.000000
30.166667	1.000	527,054.000000
30.183333	1.000	766,930.000000
30.200000	1.000	1,123,769.000000
30.216667	1.000	1,651,167.000000
30.233333	1.000	2,412,162.000000
30.250000	1.000	3,470,974.000000
30.266667	1.000	4,881,774.000000
30.283333	1.000	6,670,629.000000
30.300000	1.000	8,819,935.000000
30.316667	1.000	11,257,305.000000
30.333333	1.000	13,851,305.000000
30.350000	1.000	16,419,883.000000
30.366667	1.000	18,752,218.000000
30.383333	1.000	20,640,879.000000
30.400000	1.000	21,913,449.000000
30.416667	1.000	22,458,859.000000
30.433333	1.000	22,242,843.000000
30.450000	1.000	21,308,261.000000
30.466667	1.000	19,763,264.000000
30.483333	1.000	17,761,543.000000
30.500000	1.000	15,479,167.000000
30.516667	1.000	13,090,602.000000
30.533333	1.000	10,748,826.000000
30.550000	1.000	8,573,448.000000
30.566667	1.000	6,645,234.000000
30.583333	1.000	5,006,935.000000
30.600000	1.000	3,668,842.000000
30.616667	1.000	2,616,468.000000
30.633333	1.000	1,818,861.000000
30.650000	1.000	1,236,299.000000
30.666667	1.000	826,344.000000
30.683333	1.000	548,747.000000
30.700000	1.000	368,231.000000
30.716667	1.000	256,377.000000
30.733333	1.000	192,291.000000
30.750000	1.000	160,799.000000
30.766667	1.000	151,478.000000
30.783333	1.000	157,332.000000
30.800000	1.000	174,128.000000
30.816667	1.000	199,767.000000
30.833333	1.000	232,760.000000
30.850000	1.000	271,351.000000
30.866667	1.000	313,163.000000
30.883333	1.000	354,998.000000
30.900000	1.000	393,270.000000
30.916667	1.000	423,824.000000
30.933333	1.000	443,454.000000
30.950000	1.000	450,314.000000
30.966667	1.000	444,166.000000
30.983333	1.000	426,216.000000
31.000000	1.000	398,525.000000
31.016667	1.000	363,499.000000
31.033333	1.000	324,211.000000
31.050000	1.000	284,208.000000
31.066667	1.000	246,622.000000
31.083333	1.000	213,598.000000
31.100000	1.000	186,305.000000
31.116667	1.000	165,123.000000
31.133333	1.000	149,837.000000
31.150000	1.000	139,346.000000
31.166667	1.000	131,992.000000
31.183333	1.000	126,217.000000
31.200000	1.000	120,827.000000
31.216667	1.000	115,514.000000
31.233333	1.000	110,681.000000
31.250000	1.000	107,319.000000
31.266667	1.000	106,658.000000
31.283333	1.000	109,747.000000
31.300000	1.000	117,472.000000
31.316667	1.000	130,360.000000
31.333333	1.000	148,409.000000
31.350000	1.000	171,025.000000
31.366667	1.000	197,059.000000
31.383333	1.000	225,477.000000
31.400000	1.000	255,541.000000
31.416667	1.000	286,457.000000
31.433333	1.000	318,085.000000
31.450000	1.000	351,264.000000
31.466667	1.000	388,820.000000
31.483333	1.000	435,844.000000
31.500000	1.000	499,473.000000
31.516667	1.000	587,350.000000
31.533333	1.000	706,764.000000
31.550000	1.000	862,343.000000
31.566667	1.000	1,053,355.000000
31.583333	1.000	1,272,526.000000
31.600000	1.000	1,507,313.000000
31.616667	1.000	1,740,393.000000
31.633333	1.000	1,951,669.000000
31.650000	1.000	2,120,930.000000
31.666667	1.000	2,230,645.000000
31.683333	1.000	2,269,434.000000
31.700000	1.000	2,234,153.000000
31.716667	1.000	2,129,163.000000
31.733333	1.000	1,965,128.000000
31.750000	1.000	1,757,417.000000
31.766667	1.000	1,524,016.000000
31.783333	1.000	1,283,401.000000
31.800000	1.000	1,051,813.000000
31.816667	1.000	841,883.000000
31.833333	1.000	663,301.000000
31.850000	1.000	522,631.000000
31.866667	1.000	423,559.000000
31.883333	1.000	367,241.000000
31.900000	1.000	353,016.000000
31.916667	1.000	377,910.000000
31.933333	1.000	436,481.000000
31.950000	1.000	522,115.000000
31.966667	1.000	625,914.000000
31.983333	1.000	736,893.000000
32.000000	1.000	843,371.000000
32.016667	1.000	933,948.000000
32.033333	1.000	999,007.000000
32.050000	1.000	1,032,457.000000
32.066667	1.000	1,031,730.000000
32.083333	1.000	997,635.000000
32.100000	1.000	934,222.000000
32.116667	1.000	848,001.000000
32.133333	1.000	746,659.000000
32.150000	1.000	638,428.000000
32.166667	1.000	531,235.000000
32.183333	1.000	431,782.000000
32.200000	1.000	344,828.000000
32.216667	1.000	273,382.000000
32.233333	1.000	218,386.000000
32.250000	1.000	179,219.000000
32.266667	1.000	154,484.000000
32.283333	1.000	142,342.000000
32.300000	1.000	141,172.000000
32.316667	1.000	149,068.000000
32.333333	1.000	164,108.000000
32.350000	1.000	185,028.000000
32.366667	1.000	211,156.000000
32.383333	1.000	242,341.000000
32.400000	1.000	278,977.000000
32.416667	1.000	321,453.000000
32.433333	1.000	369,510.000000
32.450000	1.000	421,857.000000
32.466667	1.000	475,974.000000
32.483333	1.000	528,071.000000
32.500000	1.000	573,845.000000
32.516667	1.000	609,711.000000
32.533333	1.000	632,905.000000
32.550000	1.000	641,584.000000
32.566667	1.000	635,214.000000
32.583333	1.000	614,781.000000
32.600000	1.000	582,046.000000
32.616667	1.000	539,581.000000
32.633333	1.000	490,311.000000
32.650000	1.000	437,399.000000
32.666667	1.000	383,843.000000
32.683333	1.000	332,363.000000
32.700000	1.000	285,462.000000
32.716667	1.000	245,135.000000
32.733333	1.000	212,462.000000
32.750000	1.000	187,814.000000
32.766667	1.000	170,958.000000
32.783333	1.000	160,832.000000
32.800000	1.000	155,792.000000
32.816667	1.000	153,840.000000
32.833333	1.000	152,962.000000
32.850000	1.000	151,823.000000
32.866667	1.000	149,366.000000
32.883333	1.000	144,850.000000
32.900000	1.000	137,973.000000
32.916667	1.000	128,875.000000
32.933333	1.000	117,969.000000
32.950000	1.000	105,876.000000
32.966667	1.000	93,289.000000
32.983333	1.000	80,626.000000
33.000000	1.000	68,471.000000
33.016667	1.000	57,583.000000
33.033333	1.000	48,571.000000
33.050000	1.000	41,324.000000
33.066667	1.000	35,634.000000
33.083333	1.000	31,911.000000
33.100000	1.000	30,239.000000
33.116667	1.000	30,263.000000
33.133333	1.000	31,731.000000
33.150000	1.000	34,182.000000
33.166667	1.000	37,038.000000
33.183333	1.000	39,894.000000
33.200000	1.000	42,546.000000
33.216667	1.000	44,989.000000
33.233333	1.000	47,824.000000
33.250000	1.000	51,044.000000
33.266667	1.000	54,096.000000
33.283333	1.000	56,691.000000
33.300000	1.000	58,653.000000
33.316667	1.000	59,472.000000
33.333333	1.000	58,918.000000
33.350000	1.000	57,346.000000
33.366667	1.000	55,800.000000
33.383333	1.000	54,808.000000
33.400000	1.000	54,234.000000
33.416667	1.000	53,771.000000
33.433333	1.000	53,375.000000
33.450000	1.000	53,246.000000
33.466667	1.000	54,074.000000
33.483333	1.000	56,183.000000
33.500000	1.000	60,015.000000
33.516667	1.000	65,536.000000
33.533333	1.000	72,131.000000
33.550000	1.000	78,656.000000
33.566667	1.000	84,365.000000
33.583333	1.000	89,123.000000
33.600000	1.000	92,984.000000
33.616667	1.000	96,912.000000
33.633333	1.000	102,671.000000
33.650000	1.000	112,056.000000
33.666667	1.000	127,186.000000
33.683333	1.000	150,024.000000
33.700000	1.000	181,110.000000
33.716667	1.000	219,563.000000
33.733333	1.000	263,819.000000
33.750000	1.000	311,278.000000
33.766667	1.000	358,060.000000
33.783333	1.000	400,247.000000
33.800000	1.000	434,795.000000
33.816667	1.000	459,818.000000
33.833333	1.000	474,248.000000
33.850000	1.000	478,320.000000
33.866667	1.000	473,456.000000
33.883333	1.000	461,310.000000
33.900000	1.000	443,022.000000
33.916667	1.000	419,538.000000
33.933333	1.000	391,804.000000
33.950000	1.000	361,105.000000
33.966667	1.000	328,515.000000
33.983333	1.000	294,904.000000
34.000000	1.000	261,093.000000
34.016667	1.000	227,600.000000
34.033333	1.000	195,278.000000
34.050000	1.000	164,634.000000
34.066667	1.000	136,299.000000
34.083333	1.000	111,279.000000
34.100000	1.000	90,933.000000
34.116667	1.000	76,198.000000
34.133333	1.000	67,567.000000
34.150000	1.000	65,002.000000
34.166667	1.000	68,372.000000
34.183333	1.000	77,365.000000
34.200000	1.000	91,838.000000
34.216667	1.000	111,507.000000
34.233333	1.000	135,503.000000
34.250000	1.000	162,217.000000
34.266667	1.000	189,516.000000
34.283333	1.000	214,806.000000
34.300000	1.000	236,319.000000
34.316667	1.000	252,900.000000
34.333333	1.000	263,703.000000
34.350000	1.000	268,241.000000
34.366667	1.000	266,269.000000
34.383333	1.000	258,223.000000
34.400000	1.000	245,311.000000
34.416667	1.000	228,666.000000
34.433333	1.000	208,634.000000
34.450000	1.000	186,418.000000
34.466667	1.000	163,995.000000
34.483333	1.000	142,989.000000
34.500000	1.000	124,694.000000
34.516667	1.000	109,793.000000
34.533333	1.000	98,637.000000
34.550000	1.000	91,939.000000
34.566667	1.000	90,483.000000
34.583333	1.000	94,948.000000
34.600000	1.000	106,198.000000
34.616667	1.000	124,769.000000
34.633333	1.000	151,159.000000
34.650000	1.000	185,362.000000
34.666667	1.000	226,023.000000
34.683333	1.000	270,801.000000
34.700000	1.000	316,829.000000
34.716667	1.000	360,915.000000
34.733333	1.000	400,054.000000
34.750000	1.000	431,732.000000
34.766667	1.000	453,372.000000
34.783333	1.000	463,316.000000
34.800000	1.000	461,093.000000
34.816667	1.000	447,015.000000
34.833333	1.000	422,041.000000
34.850000	1.000	387,794.000000
34.866667	1.000	346,828.000000
34.883333	1.000	302,652.000000
34.900000	1.000	258,353.000000
34.916667	1.000	216,381.000000
34.933333	1.000	178,497.000000
34.950000	1.000	146,053.000000
34.966667	1.000	120,038.000000
34.983333	1.000	100,524.000000
35.000000	1.000	87,613.000000
35.016667	1.000	81,149.000000
35.033333	1.000	80,634.000000
35.050000	1.000	85,174.000000
35.066667	1.000	93,506.000000
35.083333	1.000	104,032.000000
35.100000	1.000	115,258.000000
35.116667	1.000	125,806.000000
35.133333	1.000	134,231.000000
35.150000	1.000	139,440.000000
35.166667	1.000	141,414.000000
35.183333	1.000	140,764.000000
35.200000	1.000	137,862.000000
35.216667	1.000	132,959.000000
35.233333	1.000	126,128.000000
35.250000	1.000	117,969.000000
35.266667	1.000	109,157.000000
35.283333	1.000	100,297.000000
35.300000	1.000	91,769.000000
35.316667	1.000	83,773.000000
35.333333	1.000	76,255.000000
35.350000	1.000	69,307.000000
35.366667	1.000	62,709.000000
35.383333	1.000	56,271.000000
35.400000	1.000	50,404.000000
35.416667	1.000	45,590.000000
35.433333	1.000	42,320.000000
35.450000	1.000	40,852.000000
35.466667	1.000	41,372.000000
35.483333	1.000	43,957.000000
35.500000	1.000	48,567.000000
35.516667	1.000	55,590.000000
35.533333	1.000	65,348.000000
35.550000	1.000	77,608.000000
35.566667	1.000	91,981.000000
35.583333	1.000	108,071.000000
35.600000	1.000	125,360.000000
35.616667	1.000	143,578.000000
35.633333	1.000	163,365.000000
35.650000	1.000	186,692.000000
35.666667	1.000	218,459.000000
35.683333	1.000	265,940.000000
35.700000	1.000	338,451.000000
35.716667	1.000	446,987.000000
35.733333	1.000	602,832.000000
35.750000	1.000	815,129.000000
35.766667	1.000	1,088,546.000000
35.783333	1.000	1,420,270.000000
35.800000	1.000	1,798,887.000000
35.816667	1.000	2,204,323.000000
35.833333	1.000	2,608,470.000000
35.850000	1.000	2,979,154.000000
35.866667	1.000	3,284,060.000000
35.883333	1.000	3,495,574.000000
35.900000	1.000	3,595,396.000000
35.916667	1.000	3,577,087.000000
35.933333	1.000	3,446,550.000000
35.950000	1.000	3,220,918.000000
35.966667	1.000	2,925,164.000000
35.983333	1.000	2,587,777.000000
36.000000	1.000	2,237,057.000000
36.016667	1.000	1,896,956.000000
36.033333	1.000	1,584,744.000000
36.050000	1.000	1,310,672.000000
36.066667	1.000	1,078,677.000000
36.083333	1.000	887,763.000000
36.100000	1.000	733,571.000000
36.116667	1.000	609,838.000000
36.133333	1.000	510,607.000000
36.150000	1.000	430,817.000000
36.166667	1.000	366,254.000000
36.183333	1.000	314,261.000000
36.200000	1.000	273,307.000000
36.216667	1.000	241,915.000000
36.233333	1.000	219,206.000000
36.250000	1.000	204,321.000000
36.266667	1.000	195,852.000000
36.283333	1.000	192,193.000000
36.300000	1.000	191,948.000000
36.316667	1.000	193,479.000000
36.333333	1.000	194,572.000000
36.350000	1.000	193,296.000000
36.366667	1.000	188,587.000000
36.383333	1.000	180,012.000000
36.400000	1.000	167,657.000000
36.416667	1.000	152,311.000000
36.433333	1.000	134,865.000000
36.450000	1.000	116,697.000000
36.466667	1.000	99,361.000000
36.483333	1.000	84,058.000000
36.500000	1.000	71,479.000000
36.516667	1.000	61,763.000000
36.533333	1.000	55,110.000000
36.550000	1.000	51,529.000000
36.566667	1.000	51,451.000000
36.583333	1.000	55,143.000000
36.600000	1.000	62,085.000000
36.616667	1.000	71,964.000000
36.633333	1.000	84,914.000000
36.650000	1.000	100,944.000000
36.666667	1.000	120,393.000000
36.683333	1.000	143,706.000000
36.700000	1.000	170,745.000000
36.716667	1.000	200,450.000000
36.733333	1.000	230,898.000000
36.750000	1.000	260,288.000000
36.766667	1.000	286,406.000000
36.783333	1.000	307,032.000000
36.800000	1.000	320,775.000000
36.816667	1.000	326,803.000000
36.833333	1.000	324,391.000000
36.850000	1.000	313,298.000000
36.866667	1.000	294,730.000000
36.883333	1.000	270,827.000000
36.900000	1.000	244,156.000000
36.916667	1.000	217,014.000000
36.933333	1.000	191,504.000000
36.950000	1.000	169,381.000000
36.966667	1.000	152,363.000000
36.983333	1.000	141,910.000000
37.000000	1.000	139,581.000000
37.016667	1.000	147,228.000000
37.033333	1.000	167,511.000000
37.050000	1.000	204,277.000000
37.066667	1.000	261,217.000000
37.083333	1.000	341,451.000000
37.100000	1.000	446,407.000000
37.116667	1.000	574,651.000000
37.133333	1.000	721,207.000000
37.150000	1.000	876,757.000000
37.166667	1.000	1,028,446.000000
37.183333	1.000	1,163,368.000000
37.200000	1.000	1,270,899.000000
37.216667	1.000	1,343,150.000000
37.233333	1.000	1,375,894.000000
37.250000	1.000	1,369,932.000000
37.266667	1.000	1,331,483.000000
37.283333	1.000	1,271,924.000000
37.300000	1.000	1,205,884.000000
37.316667	1.000	1,149,458.000000
37.333333	1.000	1,117,156.000000
37.350000	1.000	1,119,140.000000
37.366667	1.000	1,160,086.000000
37.383333	1.000	1,238,599.000000
37.400000	1.000	1,346,948.000000
37.416667	1.000	1,471,559.000000
37.433333	1.000	1,595,307.000000
37.450000	1.000	1,701,314.000000
37.466667	1.000	1,775,439.000000
37.483333	1.000	1,806,684.000000
37.500000	1.000	1,788,407.000000
37.516667	1.000	1,720,083.000000
37.533333	1.000	1,607,799.000000
37.550000	1.000	1,461,951.000000
37.566667	1.000	1,295,190.000000
37.583333	1.000	1,120,945.000000
37.600000	1.000	951,613.000000
37.616667	1.000	797,394.000000
37.633333	1.000	665,231.000000
37.650000	1.000	557,627.000000
37.666667	1.000	474,096.000000
37.683333	1.000	412,233.000000
37.700000	1.000	368,212.000000
37.716667	1.000	337,438.000000
37.733333	1.000	315,420.000000
37.750000	1.000	298,075.000000
37.766667	1.000	282,707.000000
37.783333	1.000	267,905.000000
37.800000	1.000	253,394.000000
37.816667	1.000	239,545.000000
37.833333	1.000	226,889.000000
37.850000	1.000	216,216.000000
37.866667	1.000	208,171.000000
37.883333	1.000	203,202.000000
37.900000	1.000	201,742.000000
37.916667	1.000	203,624.000000
37.933333	1.000	208,233.000000
37.950000	1.000	214,777.000000
37.966667	1.000	222,076.000000
37.983333	1.000	228,784.000000
38.000000	1.000	233,258.000000
38.016667	1.000	234,557.000000
38.033333	1.000	232,086.000000
38.050000	1.000	225,785.000000
38.066667	1.000	215,518.000000
38.083333	1.000	201,412.000000
38.100000	1.000	184,495.000000
38.116667	1.000	166,260.000000
38.133333	1.000	148,293.000000
38.150000	1.000	132,322.000000
38.166667	1.000	120,020.000000
38.183333	1.000	113,011.000000
38.200000	1.000	112,471.000000
38.216667	1.000	118,682.000000
38.233333	1.000	130,605.000000
38.250000	1.000	146,408.000000
38.266667	1.000	163,748.000000
38.283333	1.000	180,534.000000
38.300000	1.000	194,801.000000
38.316667	1.000	205,050.000000
38.333333	1.000	210,417.000000
38.350000	1.000	210,469.000000
38.366667	1.000	205,316.000000
38.383333	1.000	195,346.000000
38.400000	1.000	181,511.000000
38.416667	1.000	165,227.000000
38.433333	1.000	147,854.000000
38.450000	1.000	130,323.000000
38.466667	1.000	112,865.000000
38.483333	1.000	95,801.000000
38.500000	1.000	80,483.000000
38.516667	1.000	68,069.000000
38.533333	1.000	58,577.000000
38.550000	1.000	51,442.000000
38.566667	1.000	45,925.000000
38.583333	1.000	41,779.000000
38.600000	1.000	38,786.000000
38.616667	1.000	37,063.000000
38.633333	1.000	36,506.000000
38.650000	1.000	36,868.000000
38.666667	1.000	38,132.000000
38.683333	1.000	40,220.000000
38.700000	1.000	42,937.000000
38.716667	1.000	46,568.000000
38.733333	1.000	51,301.000000
38.750000	1.000	57,438.000000
38.766667	1.000	65,034.000000
38.783333	1.000	74,033.000000
38.800000	1.000	84,155.000000
38.816667	1.000	94,896.000000
38.833333	1.000	105,384.000000
38.850000	1.000	114,724.000000
38.866667	1.000	122,092.000000
38.883333	1.000	126,926.000000
38.900000	1.000	129,316.000000
38.916667	1.000	130,104.000000
38.933333	1.000	130,178.000000
38.950000	1.000	129,754.000000
38.966667	1.000	128,996.000000
38.983333	1.000	128,455.000000
39.000000	1.000	128,706.000000
39.016667	1.000	130,199.000000
39.033333	1.000	133,306.000000
39.050000	1.000	138,295.000000
39.066667	1.000	144,838.000000
39.083333	1.000	151,335.000000
39.100000	1.000	156,438.000000
39.116667	1.000	159,354.000000
39.133333	1.000	159,523.000000
39.150000	1.000	156,667.000000
39.166667	1.000	150,897.000000
39.183333	1.000	142,582.000000
39.200000	1.000	132,455.000000
39.216667	1.000	121,424.000000
39.233333	1.000	109,980.000000
39.250000	1.000	98,357.000000
39.266667	1.000	87,502.000000
39.283333	1.000	78,355.000000
39.300000	1.000	71,740.000000
39.316667	1.000	68,321.000000
39.333333	1.000	68,562.000000
39.350000	1.000	72,844.000000
39.366667	1.000	81,607.000000
39.383333	1.000	95,371.000000
39.400000	1.000	114,582.000000
39.416667	1.000	139,619.000000
39.433333	1.000	169,843.000000
39.450000	1.000	203,336.000000
39.466667	1.000	237,660.000000
39.483333	1.000	270,901.000000
39.500000	1.000	301,398.000000
39.516667	1.000	327,117.000000
39.533333	1.000	345,872.000000
39.550000	1.000	356,089.000000
39.566667	1.000	357,007.000000
39.583333	1.000	348,236.000000
39.600000	1.000	330,439.000000
39.616667	1.000	305,168.000000
39.633333	1.000	274,667.000000
39.650000	1.000	241,272.000000
39.666667	1.000	207,119.000000
39.683333	1.000	174,081.000000
39.700000	1.000	143,556.000000
39.716667	1.000	116,640.000000
39.733333	1.000	93,806.000000
39.750000	1.000	74,897.000000
39.766667	1.000	59,692.000000
39.783333	1.000	47,670.000000
39.800000	1.000	38,470.000000
39.816667	1.000	31,791.000000
39.833333	1.000	27,223.000000
39.850000	1.000	24,484.000000
39.866667	1.000	23,267.000000
39.883333	1.000	23,264.000000
39.900000	1.000	24,304.000000
39.916667	1.000	26,174.000000
39.933333	1.000	29,072.000000
39.950000	1.000	33,089.000000
39.966667	1.000	38,601.000000
39.983333	1.000	46,019.000000
40.000000	1.000	55,508.000000
40.016667	1.000	66,989.000000
40.033333	1.000	79,795.000000
40.050000	1.000	93,368.000000
40.066667	1.000	107,371.000000
40.083333	1.000	121,497.000000
40.100000	1.000	135,322.000000
40.116667	1.000	148,216.000000
40.133333	1.000	159,721.000000
40.150000	1.000	169,760.000000
40.166667	1.000	178,732.000000
40.183333	1.000	187,517.000000
40.200000	1.000	196,959.000000
40.216667	1.000	207,738.000000
40.233333	1.000	220,698.000000
40.250000	1.000	236,575.000000
40.266667	1.000	254,755.000000
40.283333	1.000	273,834.000000
40.300000	1.000	292,493.000000
40.316667	1.000	309,235.000000
40.333333	1.000	321,764.000000
40.350000	1.000	328,614.000000
40.366667	1.000	328,497.000000
40.383333	1.000	320,497.000000
40.400000	1.000	304,699.000000
40.416667	1.000	282,081.000000
40.433333	1.000	254,764.000000
40.450000	1.000	225,108.000000
40.466667	1.000	195,554.000000
40.483333	1.000	167,853.000000
40.500000	1.000	142,896.000000
40.516667	1.000	121,622.000000
40.533333	1.000	104,888.000000
40.550000	1.000	93,510.000000
40.566667	1.000	88,470.000000
40.583333	1.000	89,802.000000
40.600000	1.000	96,723.000000
40.616667	1.000	107,772.000000
40.633333	1.000	121,109.000000
40.650000	1.000	134,995.000000
40.666667	1.000	148,218.000000
40.683333	1.000	160,001.000000
40.700000	1.000	169,831.000000
40.716667	1.000	177,092.000000
40.733333	1.000	181,269.000000
40.750000	1.000	182,332.000000
40.766667	1.000	180,330.000000
40.783333	1.000	174,965.000000
40.800000	1.000	166,818.000000
40.816667	1.000	157,103.000000
40.833333	1.000	146,973.000000
40.850000	1.000	137,475.000000
40.866667	1.000	129,015.000000
40.883333	1.000	122,125.000000
40.900000	1.000	117,059.000000
40.916667	1.000	113,547.000000
40.933333	1.000	110,974.000000
40.950000	1.000	108,820.000000
40.966667	1.000	106,818.000000
40.983333	1.000	104,183.000000
41.000000	1.000	100,501.000000
41.016667	1.000	95,972.000000
41.033333	1.000	90,584.000000
41.050000	1.000	84,271.000000
41.066667	1.000	77,491.000000
41.083333	1.000	70,796.000000
41.100000	1.000	64,189.000000
41.116667	1.000	57,698.000000
41.133333	1.000	51,604.000000
41.150000	1.000	46,401.000000
41.166667	1.000	42,426.000000
41.183333	1.000	40,103.000000
41.200000	1.000	39,507.000000
41.216667	1.000	40,417.000000
41.233333	1.000	42,611.000000
41.250000	1.000	45,466.000000
41.266667	1.000	48,509.000000
41.283333	1.000	52,008.000000
41.300000	1.000	56,145.000000
41.316667	1.000	60,439.000000
41.333333	1.000	64,974.000000
41.350000	1.000	69,973.000000
41.366667	1.000	75,474.000000
41.383333	1.000	81,631.000000
41.400000	1.000	89,026.000000
41.416667	1.000	97,899.000000
41.433333	1.000	107,605.000000
41.450000	1.000	117,499.000000
41.466667	1.000	127,582.000000
41.483333	1.000	138,028.000000
41.500000	1.000	148,881.000000
41.516667	1.000	160,247.000000
41.533333	1.000	172,017.000000
41.550000	1.000	183,683.000000
41.566667	1.000	194,764.000000
41.583333	1.000	204,543.000000
41.600000	1.000	211,552.000000
41.616667	1.000	214,679.000000
41.633333	1.000	213,492.000000
41.650000	1.000	207,883.000000
41.666667	1.000	198,307.000000
41.683333	1.000	185,354.000000
41.700000	1.000	170,059.000000
41.716667	1.000	153,632.000000
41.733333	1.000	137,234.000000
41.750000	1.000	121,849.000000
41.766667	1.000	108,260.000000
41.783333	1.000	96,658.000000
41.800000	1.000	86,845.000000
41.816667	1.000	78,697.000000
41.833333	1.000	71,740.000000
41.850000	1.000	65,434.000000
41.866667	1.000	59,666.000000
41.883333	1.000	54,449.000000
41.900000	1.000	50,009.000000
41.916667	1.000	46,599.000000
41.933333	1.000	44,460.000000
41.950000	1.000	44,007.000000
41.966667	1.000	45,546.000000
41.983333	1.000	48,947.000000
42.000000	1.000	53,274.000000
42.016667	1.000	57,728.000000
42.033333	1.000	62,349.000000
42.050000	1.000	67,388.000000
42.066667	1.000	72,924.000000
42.083333	1.000	78,889.000000
42.100000	1.000	84,346.000000
42.116667	1.000	88,402.000000
42.133333	1.000	90,697.000000
42.150000	1.000	91,152.000000
42.166667	1.000	90,188.000000
42.183333	1.000	87,865.000000
42.200000	1.000	84,265.000000
42.216667	1.000	79,699.000000
42.233333	1.000	74,586.000000
42.250000	1.000	69,424.000000
42.266667	1.000	64,806.000000
42.283333	1.000	60,930.000000
42.300000	1.000	57,731.000000
42.316667	1.000	55,380.000000
42.333333	1.000	54,112.000000
42.350000	1.000	53,550.000000
42.366667	1.000	52,950.000000
42.383333	1.000	51,536.000000
42.400000	1.000	49,246.000000
42.416667	1.000	46,339.000000
42.433333	1.000	42,713.000000
42.450000	1.000	38,767.000000
42.466667	1.000	35,140.000000
42.483333	1.000	31,961.000000
42.500000	1.000	29,214.000000
42.516667	1.000	26,945.000000
42.533333	1.000	25,186.000000
42.550000	1.000	23,824.000000
42.566667	1.000	23,017.000000
42.583333	1.000	22,696.000000
42.600000	1.000	22,821.000000
42.616667	1.000	23,080.000000
42.633333	1.000	23,341.000000
42.650000	1.000	23,799.000000
42.666667	1.000	24,628.000000
42.683333	1.000	26,075.000000
42.700000	1.000	27,942.000000
42.716667	1.000	29,854.000000
42.733333	1.000	31,491.000000
42.750000	1.000	32,567.000000
42.766667	1.000	33,109.000000
42.783333	1.000	33,433.000000
42.800000	1.000	33,881.000000
42.816667	1.000	34,841.000000
42.833333	1.000	36,600.000000
42.850000	1.000	39,623.000000
42.866667	1.000	44,273.000000
42.883333	1.000	50,242.000000
42.900000	1.000	56,841.000000
42.916667	1.000	63,371.000000
42.933333	1.000	68,840.000000
42.950000	1.000	72,355.000000
42.966667	1.000	73,299.000000
42.983333	1.000	71,426.000000
43.000000	1.000	67,115.000000
43.016667	1.000	61,475.000000
43.033333	1.000	55,630.000000
43.050000	1.000	50,050.000000
43.066667	1.000	44,872.000000
43.083333	1.000	40,040.000000
43.100000	1.000	35,469.000000
43.116667	1.000	31,110.000000
43.133333	1.000	27,057.000000
43.150000	1.000	23,118.000000
43.166667	1.000	19,555.000000
43.183333	1.000	16,649.000000
43.200000	1.000	14,248.000000
43.216667	1.000	12,310.000000
43.233333	1.000	10,939.000000
43.250000	1.000	9,883.000000
43.266667	1.000	9,136.000000
43.283333	1.000	8,784.000000
43.300000	1.000	8,754.000000
43.316667	1.000	8,847.000000
43.333333	1.000	8,690.000000
43.350000	1.000	8,168.000000
43.366667	1.000	7,578.000000
43.383333	1.000	7,056.000000
43.400000	1.000	6,734.000000
43.416667	1.000	6,846.000000
43.433333	1.000	7,796.000000
43.450000	1.000	9,348.000000
43.466667	1.000	10,964.000000
43.483333	1.000	12,172.000000
43.500000	1.000	12,794.000000
43.516667	1.000	12,893.000000
43.533333	1.000	12,518.000000
43.550000	1.000	11,764.000000
43.566667	1.000	10,972.000000
43.583333	1.000	10,786.000000
43.600000	1.000	11,486.000000
43.616667	1.000	12,553.000000
43.633333	1.000	13,181.000000
43.650000	1.000	13,438.000000
43.666667	1.000	13,635.000000
43.683333	1.000	13,412.000000
43.700000	1.000	12,636.000000
43.716667	1.000	11,845.000000
43.733333	1.000	11,188.000000
43.750000	1.000	10,639.000000
43.766667	1.000	10,102.000000
43.783333	1.000	9,688.000000
43.800000	1.000	9,425.000000
43.816667	1.000	9,388.000000
43.833333	1.000	9,711.000000
43.850000	1.000	10,379.000000
43.866667	1.000	11,493.000000
43.883333	1.000	13,227.000000
43.900000	1.000	15,267.000000
43.916667	1.000	16,833.000000
43.933333	1.000	17,592.000000
43.950000	1.000	17,515.000000
43.966667	1.000	16,979.000000
43.983333	1.000	16,599.000000
44.000000	1.000	16,702.000000
44.016667	1.000	17,224.000000
44.033333	1.000	18,104.000000
44.050000	1.000	19,509.000000
44.066667	1.000	21,488.000000
44.083333	1.000	23,635.000000
44.100000	1.000	25,665.000000
44.116667	1.000	27,478.000000
44.133333	1.000	28,855.000000
44.150000	1.000	29,632.000000
44.166667	1.000	29,509.000000
44.183333	1.000	28,337.000000
44.200000	1.000	26,166.000000
44.216667	1.000	23,194.000000
44.233333	1.000	19,789.000000
44.250000	1.000	16,655.000000
44.266667	1.000	14,679.000000
44.283333	1.000	14,116.000000
44.300000	1.000	14,382.000000
44.316667	1.000	15,172.000000
44.333333	1.000	16,412.000000
44.350000	1.000	17,597.000000
44.366667	1.000	18,050.000000
44.383333	1.000	16,973.000000
44.400000	1.000	14,119.000000
44.416667	1.000	9,650.000000
44.433333	1.000	4,375.000000
44.450000	1.000	-824.000000
44.466667	1.000	-4,755.000000
44.483333	1.000	-6,336.000000
44.500000	1.000	-5,193.000000
44.516667	1.000	-2,035.000000
44.533333	1.000	2,033.000000
44.550000	1.000	6,341.000000
44.566667	1.000	10,328.000000
44.583333	1.000	13,562.000000
44.600000	1.000	15,396.000000
44.616667	1.000	15,638.000000
44.633333	1.000	14,934.000000
44.650000	1.000	13,878.000000
44.666667	1.000	12,798.000000
44.683333	1.000	11,367.000000
44.700000	1.000	9,483.000000
44.716667	1.000	7,311.000000
44.733333	1.000	5,311.000000
44.750000	1.000	3,632.000000
44.766667	1.000	1,957.000000
44.783333	1.000	380.000000
44.800000	1.000	-785.000000
44.816667	1.000	-962.000000
44.833333	1.000	389.000000
44.850000	1.000	3,613.000000
44.866667	1.000	7,955.000000
44.883333	1.000	12,315.000000
44.900000	1.000	16,259.000000
44.916667	1.000	19,641.000000
44.933333	1.000	22,044.000000
44.950000	1.000	23,516.000000
44.966667	1.000	24,266.000000
44.983333	1.000	24,565.000000
45.000000	1.000	24,391.000000
45.016667	1.000	23,724.000000
45.033333	1.000	22,602.000000
45.050000	1.000	21,554.000000
45.066667	1.000	20,972.000000
45.083333	1.000	21,009.000000
45.100000	1.000	21,169.000000
45.116667	1.000	20,876.000000
45.133333	1.000	19,998.000000
45.150000	1.000	19,057.000000
45.166667	1.000	18,279.000000
45.183333	1.000	17,551.000000
45.200000	1.000	17,088.000000
45.216667	1.000	17,086.000000
45.233333	1.000	17,071.000000
45.250000	1.000	16,916.000000
45.266667	1.000	16,530.000000
45.283333	1.000	15,610.000000
45.300000	1.000	14,124.000000
45.316667	1.000	12,320.000000
45.333333	1.000	10,383.000000
45.350000	1.000	8,323.000000
45.366667	1.000	6,074.000000
45.383333	1.000	3,618.000000
45.400000	1.000	1,267.000000
45.416667	1.000	-1,175.000000
45.433333	1.000	-3,868.000000
45.450000	1.000	-6,272.000000
45.466667	1.000	-7,143.000000
45.483333	1.000	-6,064.000000
45.500000	1.000	-3,419.000000
45.516667	1.000	356.000000
45.533333	1.000	4,600.000000
45.550000	1.000	8,291.000000
45.566667	1.000	10,694.000000
45.583333	1.000	11,257.000000
45.600000	1.000	9,884.000000
45.616667	1.000	7,082.000000
45.633333	1.000	3,152.000000
45.650000	1.000	-1,449.000000
45.666667	1.000	-6,031.000000
45.683333	1.000	-9,943.000000
45.700000	1.000	-12,426.000000
45.716667	1.000	-13,038.000000
45.733333	1.000	-11,786.000000
45.750000	1.000	-8,977.000000
45.766667	1.000	-5,351.000000
45.783333	1.000	-1,641.000000
45.800000	1.000	1,483.000000
45.816667	1.000	3,919.000000
45.833333	1.000	5,825.000000
45.850000	1.000	7,126.000000
45.866667	1.000	7,650.000000
45.883333	1.000	7,745.000000
45.900000	1.000	7,586.000000
45.916667	1.000	7,644.000000
45.933333	1.000	8,492.000000
45.950000	1.000	10,116.000000
45.966667	1.000	12,226.000000
45.983333	1.000	14,057.000000
46.000000	1.000	15,180.000000
46.016667	1.000	16,063.000000
46.033333	1.000	17,277.000000
46.050000	1.000	18,752.000000
46.066667	1.000	20,187.000000
46.083333	1.000	21,375.000000
46.100000	1.000	21,880.000000
46.116667	1.000	21,288.000000
46.133333	1.000	19,899.000000
46.150000	1.000	18,339.000000
46.166667	1.000	17,097.000000
46.183333	1.000	16,330.000000
46.200000	1.000	15,687.000000
46.216667	1.000	14,498.000000
46.233333	1.000	12,540.000000
46.250000	1.000	10,551.000000
46.266667	1.000	9,327.000000
46.283333	1.000	9,046.000000
46.300000	1.000	9,395.000000
46.316667	1.000	9,625.000000
46.333333	1.000	9,588.000000
46.350000	1.000	9,668.000000
46.366667	1.000	9,833.000000
46.383333	1.000	9,907.000000
46.400000	1.000	10,045.000000
46.416667	1.000	10,476.000000
46.433333	1.000	10,865.000000
46.450000	1.000	10,824.000000
46.466667	1.000	10,287.000000
46.483333	1.000	9,256.000000
46.500000	1.000	7,512.000000
46.516667	1.000	5,269.000000
46.533333	1.000	3,121.000000
46.550000	1.000	1,507.000000
46.566667	1.000	327.000000
46.583333	1.000	-453.000000
46.600000	1.000	-1,006.000000
46.616667	1.000	-1,277.000000
46.633333	1.000	-900.000000
46.650000	1.000	499.000000
46.666667	1.000	2,678.000000
46.683333	1.000	4,990.000000
46.700000	1.000	7,163.000000
46.716667	1.000	9,006.000000
46.733333	1.000	9,823.000000
46.750000	1.000	9,067.000000
46.766667	1.000	7,030.000000
46.783333	1.000	4,334.000000
46.800000	1.000	1,887.000000
46.816667	1.000	515.000000
46.833333	1.000	583.000000
46.850000	1.000	1,932.000000
46.866667	1.000	4,096.000000
46.883333	1.000	6,204.000000
46.900000	1.000	7,878.000000
46.916667	1.000	9,386.000000
46.933333	1.000	11,206.000000
46.950000	1.000	13,568.000000
46.966667	1.000	16,029.000000
46.983333	1.000	17,639.000000
47.000000	1.000	17,909.000000
47.016667	1.000	17,066.000000
47.033333	1.000	15,789.000000
47.050000	1.000	14,370.000000
47.066667	1.000	12,928.000000
47.083333	1.000	11,713.000000
47.100000	1.000	10,723.000000
47.116667	1.000	9,909.000000
47.133333	1.000	9,141.000000
47.150000	1.000	8,644.000000
47.166667	1.000	9,021.000000
47.183333	1.000	10,223.000000
47.200000	1.000	11,569.000000
47.216667	1.000	12,352.000000
47.233333	1.000	12,598.000000
47.250000	1.000	12,786.000000
47.266667	1.000	13,103.000000
47.283333	1.000	13,369.000000
47.300000	1.000	13,285.000000
47.316667	1.000	13,250.000000
47.333333	1.000	13,660.000000
47.350000	1.000	14,158.000000
47.366667	1.000	14,052.000000
47.383333	1.000	13,066.000000
47.400000	1.000	11,652.000000
47.416667	1.000	9,754.000000
47.433333	1.000	7,599.000000
47.450000	1.000	5,737.000000
47.466667	1.000	4,583.000000
47.483333	1.000	4,280.000000
47.500000	1.000	4,613.000000
47.516667	1.000	4,910.000000
47.533333	1.000	4,514.000000
47.550000	1.000	3,157.000000
47.566667	1.000	870.000000
47.583333	1.000	-2,484.000000
47.600000	1.000	-6,609.000000
47.616667	1.000	-10,597.000000
47.633333	1.000	-13,808.000000
47.650000	1.000	-15,639.000000
47.666667	1.000	-16,009.000000
47.683333	1.000	-15,289.000000
47.700000	1.000	-13,650.000000
47.716667	1.000	-11,492.000000
47.733333	1.000	-9,565.000000
47.750000	1.000	-8,250.000000
47.766667	1.000	-7,395.000000
47.783333	1.000	-6,944.000000
47.800000	1.000	-6,663.000000
47.816667	1.000	-6,321.000000
47.833333	1.000	-5,691.000000
47.850000	1.000	-4,306.000000
47.866667	1.000	-2,226.000000
47.883333	1.000	85.000000
47.900000	1.000	2,178.000000
47.916667	1.000	3,919.000000
47.933333	1.000	4,971.000000
47.950000	1.000	5,070.000000
47.966667	1.000	4,593.000000
47.983333	1.000	3,790.000000
48.000000	1.000	2,814.000000
48.016667	1.000	1,994.000000
48.033333	1.000	1,607.000000
48.050000	1.000	1,969.000000
48.066667	1.000	3,222.000000
48.083333	1.000	5,267.000000
48.100000	1.000	7,582.000000
48.116667	1.000	9,543.000000
48.133333	1.000	10,693.000000
48.150000	1.000	10,997.000000
48.166667	1.000	10,670.000000
48.183333	1.000	9,849.000000
48.200000	1.000	8,545.000000
48.216667	1.000	6,587.000000
48.233333	1.000	4,265.000000
48.250000	1.000	1,412.000000
48.266667	1.000	-2,189.000000
48.283333	1.000	-6,077.000000
48.300000	1.000	-9,442.000000
48.316667	1.000	-11,851.000000
48.333333	1.000	-13,025.000000
48.350000	1.000	-12,874.000000
48.366667	1.000	-11,843.000000
48.383333	1.000	-10,277.000000
48.400000	1.000	-8,044.000000
48.416667	1.000	-5,770.000000
48.433333	1.000	-4,208.000000
48.450000	1.000	-3,615.000000
48.466667	1.000	-3,892.000000
48.483333	1.000	-4,918.000000
48.500000	1.000	-6,805.000000
48.516667	1.000	-8,952.000000
48.533333	1.000	-10,141.000000
48.550000	1.000	-9,997.000000
48.566667	1.000	-9,281.000000
48.583333	1.000	-8,672.000000
48.600000	1.000	-8,114.000000
48.616667	1.000	-7,261.000000
48.633333	1.000	-5,965.000000
48.650000	1.000	-4,327.000000
48.666667	1.000	-2,193.000000
48.683333	1.000	326.000000
48.700000	1.000	2,610.000000
48.716667	1.000	4,243.000000
48.733333	1.000	4,894.000000
48.750000	1.000	4,118.000000
48.766667	1.000	2,359.000000
48.783333	1.000	304.000000
48.800000	1.000	-1,763.000000
48.816667	1.000	-3,454.000000
48.833333	1.000	-4,125.000000
48.850000	1.000	-3,790.000000
48.866667	1.000	-3,053.000000
48.883333	1.000	-2,441.000000
48.900000	1.000	-2,351.000000
48.916667	1.000	-2,600.000000
48.933333	1.000	-3,055.000000
48.950000	1.000	-3,911.000000
48.966667	1.000	-5,136.000000
48.983333	1.000	-6,316.000000
49.000000	1.000	-7,438.000000
49.016667	1.000	-8,874.000000
49.033333	1.000	-10,584.000000
49.050000	1.000	-12,451.000000
49.066667	1.000	-14,765.000000
49.083333	1.000	-17,479.000000
49.100000	1.000	-19,966.000000
49.116667	1.000	-21,450.000000
49.133333	1.000	-21,436.000000
49.150000	1.000	-20,048.000000
49.166667	1.000	-17,788.000000
49.183333	1.000	-15,214.000000
49.200000	1.000	-12,943.000000
49.216667	1.000	-10,796.000000
49.233333	1.000	-8,493.000000
49.250000	1.000	-6,010.000000
49.266667	1.000	-3,184.000000
49.283333	1.000	-175.000000
49.300000	1.000	2,455.000000
49.316667	1.000	4,493.000000
49.333333	1.000	6,007.000000
49.350000	1.000	7,428.000000
49.366667	1.000	8,902.000000
49.383333	1.000	10,297.000000
49.400000	1.000	11,630.000000
49.416667	1.000	12,797.000000
49.433333	1.000	13,376.000000
49.450000	1.000	13,372.000000
49.466667	1.000	13,129.000000
49.483333	1.000	12,982.000000
49.500000	1.000	12,776.000000
49.516667	1.000	11,992.000000
49.533333	1.000	10,257.000000
49.550000	1.000	7,604.000000
49.566667	1.000	4,405.000000
49.583333	1.000	1,189.000000
49.600000	1.000	-1,545.000000
49.616667	1.000	-3,883.000000
49.633333	1.000	-6,052.000000
49.650000	1.000	-8,165.000000
49.666667	1.000	-10,173.000000
49.683333	1.000	-11,886.000000
49.700000	1.000	-12,855.000000
49.716667	1.000	-12,860.000000
49.733333	1.000	-11,996.000000
49.750000	1.000	-10,596.000000
49.766667	1.000	-9,152.000000
49.783333	1.000	-8,069.000000
49.800000	1.000	-7,516.000000
49.816667	1.000	-7,466.000000
49.833333	1.000	-7,456.000000
49.850000	1.000	-7,131.000000
49.866667	1.000	-6,277.000000
49.883333	1.000	-5,258.000000
49.900000	1.000	-4,815.000000
49.916667	1.000	-5,324.000000
49.933333	1.000	-6,171.000000
49.950000	1.000	-6,795.000000
49.966667	1.000	-6,839.000000
49.983333	1.000	-6,390.000000
50.000000	1.000	-6,009.000000
50.016667	1.000	-6,120.000000
50.033333	1.000	-6,767.000000
50.050000	1.000	-7,722.000000
50.066667	1.000	-8,399.000000
50.083333	1.000	-8,779.000000
50.100000	1.000	-9,452.000000
50.116667	1.000	-10,396.000000
50.133333	1.000	-11,145.000000
50.150000	1.000	-11,746.000000
50.166667	1.000	-11,908.000000
50.183333	1.000	-11,042.000000
50.200000	1.000	-9,002.000000
50.216667	1.000	-6,190.000000
50.233333	1.000	-3,011.000000
50.250000	1.000	295.000000
50.266667	1.000	3,666.000000
50.283333	1.000	7,069.000000
50.300000	1.000	9,753.000000
50.316667	1.000	10,857.000000
50.333333	1.000	9,848.000000
50.350000	1.000	7,055.000000
50.366667	1.000	3,477.000000
50.383333	1.000	200.000000
50.400000	1.000	-2,346.000000
50.416667	1.000	-4,014.000000
50.433333	1.000	-5,201.000000
50.450000	1.000	-6,035.000000
50.466667	1.000	-6,149.000000
50.483333	1.000	-5,440.000000
50.500000	1.000	-4,025.000000
50.516667	1.000	-1,898.000000
50.533333	1.000	996.000000
50.550000	1.000	4,185.000000
50.566667	1.000	7,036.000000
50.583333	1.000	9,095.000000
50.600000	1.000	10,736.000000
50.616667	1.000	11,901.000000
50.633333	1.000	11,934.000000
50.650000	1.000	10,536.000000
50.666667	1.000	7,716.000000
50.683333	1.000	3,675.000000
50.700000	1.000	-977.000000
50.716667	1.000	-5,564.000000
50.733333	1.000	-9,746.000000
50.750000	1.000	-13,245.000000
50.766667	1.000	-15,890.000000
50.783333	1.000	-17,516.000000
50.800000	1.000	-18,177.000000
50.816667	1.000	-18,445.000000
50.833333	1.000	-18,608.000000
50.850000	1.000	-18,518.000000
50.866667	1.000	-17,803.000000
50.883333	1.000	-16,243.000000
50.900000	1.000	-13,860.000000
50.916667	1.000	-10,839.000000
50.933333	1.000	-7,565.000000
50.950000	1.000	-4,640.000000
50.966667	1.000	-2,381.000000
50.983333	1.000	-440.000000
51.000000	1.000	1,421.000000
51.016667	1.000	2,887.000000
51.033333	1.000	3,555.000000
51.050000	1.000	3,328.000000
51.066667	1.000	2,355.000000
51.083333	1.000	591.000000
51.100000	1.000	-2,229.000000
51.116667	1.000	-5,677.000000
51.133333	1.000	-8,697.000000
51.150000	1.000	-10,678.000000
51.166667	1.000	-11,825.000000
51.183333	1.000	-12,553.000000
51.200000	1.000	-13,336.000000
51.216667	1.000	-14,341.000000
51.233333	1.000	-15,065.000000
51.250000	1.000	-15,302.000000
51.266667	1.000	-15,454.000000
51.283333	1.000	-15,611.000000
51.300000	1.000	-15,326.000000
51.316667	1.000	-14,449.000000
51.333333	1.000	-13,422.000000
51.350000	1.000	-12,539.000000
51.366667	1.000	-12,062.000000
51.383333	1.000	-12,087.000000
51.400000	1.000	-12,223.000000
51.416667	1.000	-12,456.000000
51.433333	1.000	-12,905.000000
51.450000	1.000	-13,705.000000
51.466667	1.000	-14,797.000000
51.483333	1.000	-16,099.000000
51.500000	1.000	-17,360.000000
51.516667	1.000	-18,411.000000
51.533333	1.000	-18,691.000000
51.550000	1.000	-17,819.000000
51.566667	1.000	-15,990.000000
51.583333	1.000	-13,413.000000
51.600000	1.000	-10,516.000000
51.616667	1.000	-7,627.000000
51.633333	1.000	-4,772.000000
51.650000	1.000	-1,781.000000
51.666667	1.000	1,253.000000
51.683333	1.000	4,047.000000
51.700000	1.000	5,987.000000
51.716667	1.000	6,519.000000
51.733333	1.000	5,592.000000
51.750000	1.000	3,575.000000
51.766667	1.000	1,035.000000
51.783333	1.000	-1,273.000000
51.800000	1.000	-2,971.000000
51.816667	1.000	-3,902.000000
51.833333	1.000	-4,269.000000
51.850000	1.000	-4,288.000000
51.866667	1.000	-4,221.000000
51.883333	1.000	-4,192.000000
51.900000	1.000	-4,083.000000
51.916667	1.000	-3,868.000000
51.933333	1.000	-3,481.000000
51.950000	1.000	-2,902.000000
51.966667	1.000	-2,089.000000
51.983333	1.000	-841.000000
52.000000	1.000	980.000000
52.016667	1.000	3,101.000000
52.033333	1.000	4,797.000000
52.050000	1.000	5,646.000000
52.066667	1.000	5,909.000000
52.083333	1.000	5,438.000000
52.100000	1.000	4,241.000000
52.116667	1.000	2,520.000000
52.133333	1.000	539.000000
52.150000	1.000	-1,196.000000
52.166667	1.000	-2,332.000000
52.183333	1.000	-2,710.000000
52.200000	1.000	-2,618.000000
52.216667	1.000	-2,809.000000
52.233333	1.000	-3,757.000000
52.250000	1.000	-5,517.000000
52.266667	1.000	-7,246.000000
52.283333	1.000	-8,431.000000
52.300000	1.000	-9,055.000000
52.316667	1.000	-9,266.000000
52.333333	1.000	-9,137.000000
52.350000	1.000	-8,160.000000
52.366667	1.000	-6,024.000000
52.383333	1.000	-2,828.000000
52.400000	1.000	1,085.000000
52.416667	1.000	4,562.000000
52.433333	1.000	6,479.000000
52.450000	1.000	6,660.000000
52.466667	1.000	5,421.000000
52.483333	1.000	3,398.000000
52.500000	1.000	1,162.000000
52.516667	1.000	-1,064.000000
52.533333	1.000	-2,902.000000
52.550000	1.000	-3,987.000000
52.566667	1.000	-4,126.000000
52.583333	1.000	-3,110.000000
52.600000	1.000	-978.000000
52.616667	1.000	1,501.000000
52.633333	1.000	3,273.000000
52.650000	1.000	3,934.000000
52.666667	1.000	3,308.000000
52.683333	1.000	1,887.000000
52.700000	1.000	343.000000
52.716667	1.000	-1,132.000000
52.733333	1.000	-2,459.000000
52.750000	1.000	-3,132.000000
52.766667	1.000	-2,792.000000
52.783333	1.000	-1,493.000000
52.800000	1.000	-87.000000
52.816667	1.000	671.000000
52.833333	1.000	503.000000
52.850000	1.000	-737.000000
52.866667	1.000	-2,598.000000
52.883333	1.000	-4,523.000000
52.900000	1.000	-6,115.000000
52.916667	1.000	-7,210.000000
52.933333	1.000	-7,667.000000
52.950000	1.000	-7,231.000000
52.966667	1.000	-5,927.000000
52.983333	1.000	-4,125.000000
53.000000	1.000	-2,231.000000
53.016667	1.000	-538.000000
53.033333	1.000	444.000000
53.050000	1.000	131.000000
53.066667	1.000	-1,458.000000
53.083333	1.000	-3,850.000000
53.100000	1.000	-6,349.000000
53.116667	1.000	-8,106.000000
53.133333	1.000	-8,611.000000
53.150000	1.000	-8,126.000000
53.166667	1.000	-7,105.000000
53.183333	1.000	-6,007.000000
53.200000	1.000	-5,293.000000
53.216667	1.000	-4,954.000000
53.233333	1.000	-4,623.000000
53.250000	1.000	-3,829.000000
53.266667	1.000	-2,972.000000
53.283333	1.000	-2,908.000000
53.300000	1.000	-4,211.000000
53.316667	1.000	-6,657.000000
53.333333	1.000	-9,539.000000
53.350000	1.000	-12,079.000000
53.366667	1.000	-13,677.000000
53.383333	1.000	-13,953.000000
53.400000	1.000	-13,243.000000
53.416667	1.000	-12,188.000000
53.433333	1.000	-11,402.000000
53.450000	1.000	-11,209.000000
53.466667	1.000	-11,751.000000
53.483333	1.000	-13,133.000000
53.500000	1.000	-14,624.000000
53.516667	1.000	-15,295.000000
53.533333	1.000	-14,830.000000
53.550000	1.000	-13,594.000000
53.566667	1.000	-12,287.000000
53.583333	1.000	-11,145.000000
53.600000	1.000	-10,105.000000
53.616667	1.000	-9,140.000000
53.633333	1.000	-8,148.000000
53.650000	1.000	-7,145.000000
53.666667	1.000	-6,145.000000
53.683333	1.000	-5,214.000000
53.700000	1.000	-4,624.000000
53.716667	1.000	-4,601.000000
53.733333	1.000	-4,772.000000
53.750000	1.000	-4,732.000000
53.766667	1.000	-4,397.000000
53.783333	1.000	-3,686.000000
53.800000	1.000	-3,032.000000
53.816667	1.000	-2,520.000000
53.833333	1.000	-1,894.000000
53.850000	1.000	-1,214.000000
53.866667	1.000	-712.000000
53.883333	1.000	-443.000000
53.900000	1.000	-410.000000
53.916667	1.000	-445.000000
53.933333	1.000	-724.000000
53.950000	1.000	-1,267.000000
53.966667	1.000	-1,606.000000
53.983333	1.000	-1,648.000000
54.000000	1.000	-1,623.000000
54.016667	1.000	-1,517.000000
54.033333	1.000	-1,301.000000
54.050000	1.000	-989.000000
54.066667	1.000	-600.000000
54.083333	1.000	-205.000000
54.100000	1.000	-204.000000
54.116667	1.000	-1,016.000000
54.133333	1.000	-2,528.000000
54.150000	1.000	-4,045.000000
54.166667	1.000	-4,778.000000
54.183333	1.000	-4,809.000000
54.200000	1.000	-4,635.000000
54.216667	1.000	-4,497.000000
54.233333	1.000	-4,244.000000
54.250000	1.000	-3,715.000000
54.266667	1.000	-2,962.000000
54.283333	1.000	-2,566.000000
54.300000	1.000	-2,838.000000
54.316667	1.000	-3,679.000000
54.333333	1.000	-4,636.000000
54.350000	1.000	-5,535.000000
54.366667	1.000	-6,526.000000
54.383333	1.000	-7,900.000000
54.400000	1.000	-10,049.000000
54.416667	1.000	-12,922.000000
54.433333	1.000	-15,622.000000
54.450000	1.000	-17,217.000000
54.466667	1.000	-17,353.000000
54.483333	1.000	-16,100.000000
54.500000	1.000	-14,098.000000
54.516667	1.000	-11,902.000000
54.533333	1.000	-9,834.000000
54.550000	1.000	-8,332.000000
54.566667	1.000	-7,584.000000
54.583333	1.000	-7,586.000000
54.600000	1.000	-8,396.000000
54.616667	1.000	-9,616.000000
54.633333	1.000	-10,554.000000
54.650000	1.000	-10,937.000000
54.666667	1.000	-10,980.000000
54.683333	1.000	-10,927.000000
54.700000	1.000	-10,601.000000
54.716667	1.000	-9,957.000000
54.733333	1.000	-9,041.000000
54.750000	1.000	-7,490.000000
54.766667	1.000	-5,278.000000
54.783333	1.000	-2,736.000000
54.800000	1.000	-48.000000
54.816667	1.000	2,334.000000
54.833333	1.000	3,704.000000
54.850000	1.000	3,940.000000
54.866667	1.000	3,195.000000
54.883333	1.000	1,999.000000
54.900000	1.000	586.000000
54.916667	1.000	-896.000000
54.933333	1.000	-2,374.000000
54.950000	1.000	-3,935.000000
54.966667	1.000	-5,528.000000
54.983333	1.000	-6,796.000000
55.000000	1.000	-7,620.000000
55.016667	1.000	-8,372.000000
55.033333	1.000	-9,314.000000
55.050000	1.000	-10,254.000000
55.066667	1.000	-10,936.000000
55.083333	1.000	-11,518.000000
55.100000	1.000	-12,508.000000
55.116667	1.000	-13,873.000000
55.133333	1.000	-14,982.000000
55.150000	1.000	-15,350.000000
55.166667	1.000	-14,828.000000
55.183333	1.000	-13,471.000000
55.200000	1.000	-11,704.000000
55.216667	1.000	-9,727.000000
55.233333	1.000	-7,764.000000
55.250000	1.000	-5,962.000000
55.266667	1.000	-4,374.000000
55.283333	1.000	-3,450.000000
55.300000	1.000	-3,243.000000
55.316667	1.000	-3,744.000000
55.333333	1.000	-4,930.000000
55.350000	1.000	-6,216.000000
55.366667	1.000	-6,857.000000
55.383333	1.000	-6,378.000000
55.400000	1.000	-5,170.000000
55.416667	1.000	-3,614.000000
55.433333	1.000	-1,971.000000
55.450000	1.000	-531.000000
55.466667	1.000	86.000000
55.483333	1.000	-387.000000
55.500000	1.000	-1,586.000000
55.516667	1.000	-3,051.000000
55.533333	1.000	-4,444.000000
55.550000	1.000	-5,647.000000
55.566667	1.000	-6,655.000000
55.583333	1.000	-7,717.000000
55.600000	1.000	-9,233.000000
55.616667	1.000	-10,979.000000
55.633333	1.000	-12,478.000000
55.650000	1.000	-13,393.000000
55.666667	1.000	-13,773.000000
55.683333	1.000	-13,504.000000
55.700000	1.000	-12,768.000000
55.716667	1.000	-12,042.000000
55.733333	1.000	-11,441.000000
55.750000	1.000	-10,991.000000
55.766667	1.000	-10,853.000000
55.783333	1.000	-11,065.000000
55.800000	1.000	-11,958.000000
55.816667	1.000	-13,431.000000
55.833333	1.000	-15,410.000000
55.850000	1.000	-17,921.000000
55.866667	1.000	-20,547.000000
55.883333	1.000	-22,557.000000
55.900000	1.000	-23,001.000000
55.916667	1.000	-21,604.000000
55.933333	1.000	-18,838.000000
55.950000	1.000	-15,264.000000
55.966667	1.000	-11,517.000000
55.983333	1.000	-8,120.000000
56.000000	1.000	-5,401.000000
56.016667	1.000	-3,342.000000
56.033333	1.000	-1,791.000000
56.050000	1.000	-1,125.000000
56.066667	1.000	-1,934.000000
56.083333	1.000	-4,244.000000
56.100000	1.000	-7,067.000000
56.116667	1.000	-9,308.000000
56.133333	1.000	-10,164.000000
56.150000	1.000	-9,247.000000
56.166667	1.000	-6,993.000000
56.183333	1.000	-4,404.000000
56.200000	1.000	-2,192.000000
56.216667	1.000	-493.000000
56.233333	1.000	688.000000
56.250000	1.000	1,185.000000
56.266667	1.000	1,323.000000
56.283333	1.000	1,503.000000
56.300000	1.000	2,240.000000
56.316667	1.000	3,707.000000
56.333333	1.000	5,857.000000
56.350000	1.000	8,218.000000
56.366667	1.000	9,850.000000
56.383333	1.000	10,432.000000
56.400000	1.000	9,952.000000
56.416667	1.000	8,692.000000
56.433333	1.000	7,241.000000
56.450000	1.000	5,924.000000
56.466667	1.000	4,757.000000
56.483333	1.000	4,087.000000
56.500000	1.000	3,901.000000
56.516667	1.000	3,936.000000
56.533333	1.000	3,821.000000
56.550000	1.000	3,107.000000
56.566667	1.000	1,568.000000
56.583333	1.000	-767.000000
56.600000	1.000	-3,207.000000
56.616667	1.000	-4,623.000000
56.633333	1.000	-4,440.000000
56.650000	1.000	-2,940.000000
56.666667	1.000	-992.000000
56.683333	1.000	560.000000
56.700000	1.000	1,481.000000
56.716667	1.000	2,020.000000
56.733333	1.000	2,413.000000
56.750000	1.000	2,597.000000
56.766667	1.000	2,274.000000
56.783333	1.000	1,404.000000
56.800000	1.000	430.000000
56.816667	1.000	-799.000000
56.833333	1.000	-2,718.000000
56.850000	1.000	-5,030.000000
56.866667	1.000	-7,215.000000
56.883333	1.000	-9,098.000000
56.900000	1.000	-10,542.000000
56.916667	1.000	-11,311.000000
56.933333	1.000	-11,431.000000
56.950000	1.000	-10,881.000000
56.966667	1.000	-9,776.000000
56.983333	1.000	-8,405.000000
57.000000	1.000	-7,137.000000
57.016667	1.000	-6,575.000000
57.033333	1.000	-6,972.000000
57.050000	1.000	-7,989.000000
57.066667	1.000	-9,078.000000
57.083333	1.000	-9,703.000000
57.100000	1.000	-9,719.000000
57.116667	1.000	-9,604.000000
57.133333	1.000	-9,472.000000
57.150000	1.000	-9,050.000000
57.166667	1.000	-8,118.000000
57.183333	1.000	-6,486.000000
57.200000	1.000	-4,284.000000
57.216667	1.000	-1,774.000000
57.233333	1.000	676.000000
57.250000	1.000	2,635.000000
57.266667	1.000	3,672.000000
57.283333	1.000	3,831.000000
57.300000	1.000	3,622.000000
57.316667	1.000	3,285.000000
57.333333	1.000	3,028.000000
57.350000	1.000	2,763.000000
57.366667	1.000	2,152.000000
57.383333	1.000	1,146.000000
57.400000	1.000	-230.000000
57.416667	1.000	-1,662.000000
57.433333	1.000	-2,980.000000
57.450000	1.000	-4,214.000000
57.466667	1.000	-5,622.000000
57.483333	1.000	-6,940.000000
57.500000	1.000	-7,725.000000
57.516667	1.000	-7,889.000000
57.533333	1.000	-7,579.000000
57.550000	1.000	-7,151.000000
57.566667	1.000	-7,120.000000
57.583333	1.000	-7,940.000000
57.600000	1.000	-9,022.000000
57.616667	1.000	-9,640.000000
57.633333	1.000	-9,496.000000
57.650000	1.000	-8,310.000000
57.666667	1.000	-6,462.000000
57.683333	1.000	-4,558.000000
57.700000	1.000	-2,489.000000
57.716667	1.000	-249.000000
57.733333	1.000	2,046.000000
57.750000	1.000	3,852.000000
57.766667	1.000	4,973.000000
57.783333	1.000	5,543.000000
57.800000	1.000	5,713.000000
57.816667	1.000	5,532.000000
57.833333	1.000	4,936.000000
57.850000	1.000	3,689.000000
57.866667	1.000	1,769.000000
57.883333	1.000	-537.000000
57.900000	1.000	-3,038.000000
57.916667	1.000	-5,745.000000
57.933333	1.000	-8,459.000000
57.950000	1.000	-10,483.000000
57.966667	1.000	-11,069.000000
57.983333	1.000	-9,754.000000
58.000000	1.000	-6,667.000000
58.016667	1.000	-2,365.000000
58.033333	1.000	2,617.000000
58.050000	1.000	7,319.000000
58.066667	1.000	10,957.000000
58.083333	1.000	13,357.000000
58.100000	1.000	14,426.000000
58.116667	1.000	14,231.000000
58.133333	1.000	12,884.000000
58.150000	1.000	10,797.000000
58.166667	1.000	8,252.000000
58.183333	1.000	5,153.000000
58.200000	1.000	1,658.000000
58.216667	1.000	-1,633.000000
58.233333	1.000	-3,608.000000
58.250000	1.000	-3,611.000000
58.266667	1.000	-2,139.000000
58.283333	1.000	231.000000
58.300000	1.000	3,203.000000
58.316667	1.000	6,389.000000
58.333333	1.000	9,313.000000
58.350000	1.000	11,656.000000
58.366667	1.000	12,759.000000
58.383333	1.000	12,662.000000
58.400000	1.000	11,693.000000
58.416667	1.000	9,775.000000
58.433333	1.000	6,962.000000
58.450000	1.000	3,709.000000
58.466667	1.000	663.000000
58.483333	1.000	-1,796.000000
58.500000	1.000	-3,376.000000
58.516667	1.000	-4,098.000000
58.533333	1.000	-4,183.000000
58.550000	1.000	-3,878.000000
58.566667	1.000	-3,648.000000
58.583333	1.000	-3,921.000000
58.600000	1.000	-4,741.000000
58.616667	1.000	-5,965.000000
58.633333	1.000	-7,052.000000
58.650000	1.000	-7,417.000000
58.666667	1.000	-6,861.000000
58.683333	1.000	-5,766.000000
58.700000	1.000	-4,313.000000
58.716667	1.000	-2,464.000000
58.733333	1.000	-241.000000
58.750000	1.000	2,122.000000
58.766667	1.000	4,593.000000
58.783333	1.000	7,377.000000
58.800000	1.000	10,089.000000
58.816667	1.000	12,301.000000
58.833333	1.000	13,697.000000
58.850000	1.000	13,830.000000
58.866667	1.000	12,934.000000
58.883333	1.000	11,887.000000
58.900000	1.000	11,489.000000
58.916667	1.000	12,249.000000
58.933333	1.000	13,704.000000
58.950000	1.000	15,459.000000
58.966667	1.000	17,606.000000
58.983333	1.000	20,038.000000
59.000000	1.000	22,162.000000
59.016667	1.000	23,592.000000
59.033333	1.000	24,301.000000
59.050000	1.000	24,565.000000
59.066667	1.000	24,516.000000
59.083333	1.000	24,037.000000
59.100000	1.000	23,051.000000
59.116667	1.000	21,673.000000
59.133333	1.000	20,086.000000
59.150000	1.000	18,913.000000
59.166667	1.000	18,774.000000
59.183333	1.000	20,083.000000
59.200000	1.000	22,591.000000
59.216667	1.000	25,725.000000
59.233333	1.000	28,819.000000
59.250000	1.000	31,288.000000
59.266667	1.000	32,616.000000
59.283333	1.000	32,577.000000
59.300000	1.000	31,421.000000
59.316667	1.000	29,489.000000
59.333333	1.000	27,224.000000
59.350000	1.000	24,863.000000
59.366667	1.000	23,023.000000
59.383333	1.000	22,285.000000
59.400000	1.000	22,486.000000
59.416667	1.000	23,071.000000
59.433333	1.000	23,233.000000
59.450000	1.000	22,778.000000
59.466667	1.000	21,785.000000
59.483333	1.000	20,588.000000
59.500000	1.000	19,500.000000
59.516667	1.000	18,726.000000
59.533333	1.000	18,318.000000
59.550000	1.000	18,037.000000
59.566667	1.000	17,971.000000
59.583333	1.000	18,526.000000
59.600000	1.000	19,231.000000
59.616667	1.000	19,704.000000
59.633333	1.000	20,078.000000
59.650000	1.000	20,775.000000
59.666667	1.000	21,728.000000
59.683333	1.000	22,786.000000
59.700000	1.000	23,299.000000
59.716667	1.000	22,596.000000
59.733333	1.000	20,831.000000
59.750000	1.000	18,906.000000
59.766667	1.000	17,497.000000
59.783333	1.000	16,904.000000
59.800000	1.000	17,232.000000
59.816667	1.000	18,076.000000
59.833333	1.000	19,424.000000
59.850000	1.000	20,797.000000
59.866667	1.000	21,774.000000
59.883333	1.000	22,396.000000
59.900000	1.000	22,878.000000
59.916667	1.000	23,328.000000
59.933333	1.000	24,049.000000
59.950000	1.000	24,969.000000
59.966667	1.000	25,553.000000
59.983333	1.000	25,562.000000
60.000000	1.000	24,943.000000
60.016667	1.000	23,797.000000
60.033333	1.000	22,729.000000
60.050000	1.000	22,031.000000
60.066667	1.000	21,754.000000
60.083333	1.000	22,067.000000
60.100000	1.000	22,685.000000
60.116667	1.000	23,317.000000
60.133333	1.000	24,259.000000
60.150000	1.000	25,569.000000
60.166667	1.000	27,015.000000
60.183333	1.000	28,255.000000
60.200000	1.000	28,954.000000
60.216667	1.000	28,907.000000
60.233333	1.000	28,196.000000
60.250000	1.000	26,970.000000
60.266667	1.000	25,367.000000
60.283333	1.000	23,765.000000
60.300000	1.000	22,534.000000
60.316667	1.000	22,533.000000
60.333333	1.000	24,142.000000
60.350000	1.000	26,715.000000
60.366667	1.000	29,454.000000
60.383333	1.000	31,826.000000
60.400000	1.000	33,419.000000
60.416667	1.000	34,462.000000
60.433333	1.000	35,179.000000
60.450000	1.000	35,779.000000
60.466667	1.000	36,328.000000
60.483333	1.000	36,592.000000
60.500000	1.000	36,383.000000
60.516667	1.000	35,470.000000
60.533333	1.000	33,607.000000
60.550000	1.000	30,961.000000
60.566667	1.000	27,985.000000
60.583333	1.000	25,458.000000
60.600000	1.000	23,878.000000
60.616667	1.000	22,866.000000
60.633333	1.000	22,152.000000
60.650000	1.000	21,787.000000
60.666667	1.000	22,070.000000
60.683333	1.000	23,161.000000
60.700000	1.000	25,133.000000
60.716667	1.000	28,040.000000
60.733333	1.000	31,407.000000
60.750000	1.000	34,403.000000
60.766667	1.000	36,330.000000
60.783333	1.000	36,775.000000
60.800000	1.000	35,907.000000
60.816667	1.000	34,133.000000
60.833333	1.000	31,911.000000
60.850000	1.000	29,718.000000
60.866667	1.000	28,329.000000
60.883333	1.000	28,036.000000
60.900000	1.000	29,097.000000
60.916667	1.000	31,284.000000
60.933333	1.000	33,825.000000
60.950000	1.000	36,259.000000
60.966667	1.000	38,296.000000
60.983333	1.000	39,634.000000
61.000000	1.000	40,176.000000
61.016667	1.000	40,209.000000
61.033333	1.000	39,669.000000
61.050000	1.000	38,945.000000
61.066667	1.000	38,763.000000
61.083333	1.000	39,375.000000
61.100000	1.000	40,580.000000
61.116667	1.000	42,258.000000
61.133333	1.000	44,311.000000
61.150000	1.000	46,702.000000
61.166667	1.000	48,791.000000
61.183333	1.000	49,537.000000
61.200000	1.000	48,332.000000
61.216667	1.000	45,816.000000
61.233333	1.000	42,979.000000
61.250000	1.000	40,370.000000
61.266667	1.000	38,362.000000
61.283333	1.000	37,055.000000
61.300000	1.000	36,466.000000
61.316667	1.000	36,536.000000
61.333333	1.000	36,913.000000
61.350000	1.000	37,333.000000
61.366667	1.000	37,568.000000
61.383333	1.000	37,594.000000
61.400000	1.000	37,780.000000
61.416667	1.000	38,092.000000
61.433333	1.000	38,319.000000
61.450000	1.000	38,404.000000
61.466667	1.000	38,017.000000
61.483333	1.000	37,081.000000
61.500000	1.000	35,774.000000
61.516667	1.000	34,131.000000
61.533333	1.000	32,273.000000
61.550000	1.000	30,483.000000
61.566667	1.000	29,187.000000
61.583333	1.000	28,649.000000
61.600000	1.000	28,709.000000
61.616667	1.000	28,953.000000
61.633333	1.000	29,185.000000
61.650000	1.000	29,386.000000
61.666667	1.000	29,585.000000
61.683333	1.000	30,141.000000
61.700000	1.000	31,259.000000
61.716667	1.000	33,079.000000
61.733333	1.000	35,382.000000
61.750000	1.000	37,496.000000
61.766667	1.000	39,192.000000
61.783333	1.000	40,507.000000
61.800000	1.000	41,602.000000
61.816667	1.000	42,509.000000
61.833333	1.000	42,993.000000
61.850000	1.000	43,079.000000
61.866667	1.000	42,979.000000
61.883333	1.000	43,137.000000
61.900000	1.000	43,500.000000
61.916667	1.000	43,409.000000
61.933333	1.000	42,265.000000
61.950000	1.000	39,890.000000
61.966667	1.000	36,475.000000
61.983333	1.000	32,658.000000
62.000000	1.000	28,895.000000
62.016667	1.000	25,324.000000
62.033333	1.000	22,290.000000
62.050000	1.000	20,141.000000
62.066667	1.000	19,347.000000
62.083333	1.000	20,632.000000
62.100000	1.000	23,776.000000
62.116667	1.000	28,129.000000
62.133333	1.000	32,667.000000
62.150000	1.000	36,317.000000
62.166667	1.000	38,700.000000
62.183333	1.000	39,682.000000
62.200000	1.000	39,579.000000
62.216667	1.000	39,278.000000
62.233333	1.000	39,433.000000
62.250000	1.000	39,947.000000
62.266667	1.000	40,439.000000
62.283333	1.000	40,508.000000
62.300000	1.000	40,173.000000
62.316667	1.000	39,599.000000
62.333333	1.000	38,960.000000
62.350000	1.000	38,421.000000
62.366667	1.000	37,896.000000
62.383333	1.000	37,474.000000
62.400000	1.000	37,337.000000
62.416667	1.000	37,540.000000
62.433333	1.000	38,263.000000
62.450000	1.000	39,160.000000
62.466667	1.000	39,607.000000
62.483333	1.000	39,372.000000
62.500000	1.000	38,524.000000
62.516667	1.000	37,760.000000
62.533333	1.000	37,262.000000
62.550000	1.000	36,783.000000
62.566667	1.000	35,959.000000
62.583333	1.000	35,080.000000
62.600000	1.000	34,670.000000
62.616667	1.000	34,488.000000
62.633333	1.000	34,183.000000
62.650000	1.000	33,688.000000
62.666667	1.000	33,103.000000
62.683333	1.000	32,713.000000
62.700000	1.000	33,062.000000
62.716667	1.000	34,100.000000
62.733333	1.000	35,129.000000
62.750000	1.000	35,462.000000
62.766667	1.000	35,078.000000
62.783333	1.000	34,297.000000
62.800000	1.000	33,163.000000
62.816667	1.000	31,665.000000
62.833333	1.000	29,902.000000
62.850000	1.000	28,058.000000
62.866667	1.000	26,293.000000
62.883333	1.000	24,721.000000
62.900000	1.000	23,387.000000
62.916667	1.000	22,195.000000
62.933333	1.000	21,151.000000
62.950000	1.000	20,077.000000
62.966667	1.000	18,665.000000
62.983333	1.000	17,158.000000
63.000000	1.000	16,103.000000
63.016667	1.000	15,929.000000
63.033333	1.000	16,374.000000
63.050000	1.000	17,043.000000
63.066667	1.000	17,553.000000
63.083333	1.000	17,619.000000
63.100000	1.000	17,364.000000
63.116667	1.000	16,823.000000
63.133333	1.000	16,197.000000
63.150000	1.000	15,088.000000
63.166667	1.000	13,104.000000
63.183333	1.000	10,306.000000
63.200000	1.000	7,129.000000
63.216667	1.000	4,045.000000
63.233333	1.000	1,735.000000
63.250000	1.000	785.000000
63.266667	1.000	1,083.000000
63.283333	1.000	2,035.000000
63.300000	1.000	3,028.000000
63.316667	1.000	3,756.000000
63.333333	1.000	4,140.000000
63.350000	1.000	4,147.000000
63.366667	1.000	3,770.000000
63.383333	1.000	3,042.000000
63.400000	1.000	1,949.000000
63.416667	1.000	284.000000
63.433333	1.000	-1,870.000000
63.450000	1.000	-4,150.000000
63.466667	1.000	-5,760.000000
63.483333	1.000	-5,843.000000
63.500000	1.000	-4,525.000000
63.516667	1.000	-2,694.000000
63.533333	1.000	-1,125.000000
63.550000	1.000	34.000000
63.566667	1.000	754.000000
63.583333	1.000	787.000000
63.600000	1.000	458.000000
63.616667	1.000	105.000000
63.633333	1.000	51.000000
63.650000	1.000	166.000000
63.666667	1.000	83.000000
63.683333	1.000	-520.000000
63.700000	1.000	-1,388.000000
63.716667	1.000	-1,811.000000
63.733333	1.000	-1,589.000000
63.750000	1.000	-1,316.000000
63.766667	1.000	-1,548.000000
63.783333	1.000	-2,606.000000
63.800000	1.000	-4,257.000000
63.816667	1.000	-6,007.000000
63.833333	1.000	-7,466.000000
63.850000	1.000	-8,827.000000
63.866667	1.000	-10,451.000000
63.883333	1.000	-12,236.000000
63.900000	1.000	-14,193.000000
63.916667	1.000	-16,464.000000
63.933333	1.000	-18,685.000000
63.950000	1.000	-20,670.000000
63.966667	1.000	-22,284.000000
63.983333	1.000	-23,705.000000
64.000000	1.000	-25,374.000000
64.016667	1.000	-27,075.000000
64.033333	1.000	-28,402.000000
64.050000	1.000	-29,193.000000
64.066667	1.000	-29,467.000000
64.083333	1.000	-29,443.000000
64.100000	1.000	-29,287.000000
64.116667	1.000	-29,018.000000
64.133333	1.000	-28,443.000000
64.150000	1.000	-27,575.000000
64.166667	1.000	-26,821.000000
64.183333	1.000	-26,491.000000
64.200000	1.000	-26,424.000000
64.216667	1.000	-26,575.000000
64.233333	1.000	-27,564.000000
64.250000	1.000	-29,791.000000
64.266667	1.000	-32,802.000000
64.283333	1.000	-36,012.000000
64.300000	1.000	-39,143.000000
64.316667	1.000	-42,032.000000
64.333333	1.000	-44,368.000000
64.350000	1.000	-45,781.000000
64.366667	1.000	-46,057.000000
64.383333	1.000	-44,754.000000
64.400000	1.000	-41,873.000000
64.416667	1.000	-37,983.000000
64.433333	1.000	-33,862.000000
64.450000	1.000	-30,737.000000
64.466667	1.000	-29,338.000000
64.483333	1.000	-29,756.000000
64.500000	1.000	-31,393.000000
64.516667	1.000	-33,509.000000
64.533333	1.000	-35,773.000000
64.550000	1.000	-37,509.000000
64.566667	1.000	-38,308.000000
64.583333	1.000	-37,966.000000
64.600000	1.000	-36,711.000000
64.616667	1.000	-34,974.000000
64.633333	1.000	-32,920.000000
64.650000	1.000	-31,038.000000
64.666667	1.000	-29,759.000000
64.683333	1.000	-29,233.000000
64.700000	1.000	-29,266.000000
64.716667	1.000	-29,657.000000
64.733333	1.000	-30,542.000000
64.750000	1.000	-32,126.000000
64.766667	1.000	-34,294.000000
64.783333	1.000	-36,504.000000
64.800000	1.000	-38,666.000000
64.816667	1.000	-41,241.000000
64.833333	1.000	-44,570.000000
64.850000	1.000	-48,255.000000
64.866667	1.000	-51,300.000000
64.883333	1.000	-52,838.000000
64.900000	1.000	-52,902.000000
64.916667	1.000	-52,087.000000
64.933333	1.000	-51,126.000000
64.950000	1.000	-50,500.000000
64.966667	1.000	-50,263.000000
64.983333	1.000	-50,199.000000
65.000000	1.000	-50,174.000000
65.016667	1.000	-50,614.000000
65.033333	1.000	-51,696.000000
65.050000	1.000	-53,395.000000
65.066667	1.000	-55,390.000000
65.083333	1.000	-57,392.000000
65.100000	1.000	-59,028.000000
65.116667	1.000	-59,889.000000
65.133333	1.000	-59,548.000000
65.150000	1.000	-57,633.000000
65.166667	1.000	-54,216.000000
65.183333	1.000	-50,376.000000
65.200000	1.000	-47,677.000000
65.216667	1.000	-46,740.000000
65.233333	1.000	-47,144.000000
65.250000	1.000	-48,217.000000
65.266667	1.000	-48,813.000000
65.283333	1.000	-48,313.000000
65.300000	1.000	-47,315.000000
65.316667	1.000	-46,498.000000
65.333333	1.000	-45,931.000000
65.350000	1.000	-45,406.000000
65.366667	1.000	-44,684.000000
65.383333	1.000	-43,859.000000
65.400000	1.000	-43,221.000000
65.416667	1.000	-43,107.000000
65.433333	1.000	-43,758.000000
65.450000	1.000	-45,375.000000
65.466667	1.000	-47,828.000000
65.483333	1.000	-50,464.000000
65.500000	1.000	-52,383.000000
65.516667	1.000	-53,208.000000
65.533333	1.000	-53,312.000000
65.550000	1.000	-53,086.000000
65.566667	1.000	-52,941.000000
65.583333	1.000	-53,123.000000
65.600000	1.000	-54,001.000000
65.616667	1.000	-55,379.000000
65.633333	1.000	-56,277.000000
65.650000	1.000	-56,408.000000
65.666667	1.000	-55,961.000000
65.683333	1.000	-55,350.000000
65.700000	1.000	-54,805.000000
65.716667	1.000	-54,170.000000
65.733333	1.000	-53,349.000000
65.750000	1.000	-52,232.000000
65.766667	1.000	-50,863.000000
65.783333	1.000	-49,221.000000
65.800000	1.000	-47,602.000000
65.816667	1.000	-46,793.000000
65.833333	1.000	-47,552.000000
65.850000	1.000	-49,749.000000
65.866667	1.000	-52,675.000000
65.883333	1.000	-55,655.000000
65.900000	1.000	-58,210.000000
65.916667	1.000	-60,286.000000
65.933333	1.000	-61,997.000000
65.950000	1.000	-63,254.000000
65.966667	1.000	-63,925.000000
65.983333	1.000	-64,242.000000
66.000000	1.000	-64,489.000000
66.016667	1.000	-64,737.000000
66.033333	1.000	-65,151.000000
66.050000	1.000	-65,565.000000
66.066667	1.000	-65,817.000000
66.083333	1.000	-65,747.000000
66.100000	1.000	-65,182.000000
66.116667	1.000	-64,258.000000
66.133333	1.000	-63,362.000000
66.150000	1.000	-62,741.000000
66.166667	1.000	-62,331.000000
66.183333	1.000	-61,787.000000
66.200000	1.000	-60,611.000000
66.216667	1.000	-58,591.000000
66.233333	1.000	-55,738.000000
66.250000	1.000	-52,293.000000
66.266667	1.000	-48,671.000000
66.283333	1.000	-45,474.000000
66.300000	1.000	-43,449.000000
66.316667	1.000	-42,962.000000
66.333333	1.000	-43,835.000000
66.350000	1.000	-45,647.000000
66.366667	1.000	-47,470.000000
66.383333	1.000	-48,652.000000
66.400000	1.000	-49,573.000000
66.416667	1.000	-50,908.000000
66.433333	1.000	-52,512.000000
66.450000	1.000	-53,873.000000
66.466667	1.000	-55,069.000000
66.483333	1.000	-56,342.000000
66.500000	1.000	-57,742.000000
66.516667	1.000	-58,806.000000
66.533333	1.000	-59,062.000000
66.550000	1.000	-58,300.000000
66.566667	1.000	-56,910.000000
66.583333	1.000	-55,369.000000
66.600000	1.000	-54,294.000000
66.616667	1.000	-54,291.000000
66.633333	1.000	-55,737.000000
66.650000	1.000	-58,494.000000
66.666667	1.000	-61,557.000000
66.683333	1.000	-63,819.000000
66.700000	1.000	-65,014.000000
66.716667	1.000	-65,028.000000
66.733333	1.000	-63,956.000000
66.750000	1.000	-62,566.000000
66.766667	1.000	-61,277.000000
66.783333	1.000	-60,388.000000
66.800000	1.000	-59,975.000000
66.816667	1.000	-60,217.000000
66.833333	1.000	-61,113.000000
66.850000	1.000	-62,069.000000
66.866667	1.000	-62,995.000000
66.883333	1.000	-63,978.000000
66.900000	1.000	-65,027.000000
66.916667	1.000	-66,270.000000
66.933333	1.000	-67,576.000000
66.950000	1.000	-68,468.000000
66.966667	1.000	-68,866.000000
66.983333	1.000	-68,877.000000
67.000000	1.000	-68,395.000000
67.016667	1.000	-67,305.000000
67.033333	1.000	-65,409.000000
67.050000	1.000	-62,993.000000
67.066667	1.000	-60,671.000000
67.083333	1.000	-59,173.000000
67.100000	1.000	-59,076.000000
67.116667	1.000	-60,041.000000
67.133333	1.000	-61,178.000000
67.150000	1.000	-62,074.000000
67.166667	1.000	-62,574.000000
67.183333	1.000	-62,853.000000
67.200000	1.000	-63,218.000000
67.216667	1.000	-63,802.000000
67.233333	1.000	-64,383.000000
67.250000	1.000	-64,898.000000
67.266667	1.000	-65,582.000000
67.283333	1.000	-66,589.000000
67.300000	1.000	-67,626.000000
67.316667	1.000	-68,506.000000
67.333333	1.000	-69,148.000000
67.350000	1.000	-69,522.000000
67.366667	1.000	-70,268.000000
67.383333	1.000	-71,615.000000
67.400000	1.000	-73,517.000000
67.416667	1.000	-76,162.000000
67.433333	1.000	-79,517.000000
67.450000	1.000	-83,056.000000
67.466667	1.000	-86,236.000000
67.483333	1.000	-88,768.000000
67.500000	1.000	-90,697.000000
67.516667	1.000	-92,035.000000
67.533333	1.000	-92,671.000000
67.550000	1.000	-92,681.000000
67.566667	1.000	-92,258.000000
67.583333	1.000	-91,205.000000
67.600000	1.000	-89,344.000000
67.616667	1.000	-86,817.000000
67.633333	1.000	-83,662.000000
67.650000	1.000	-79,961.000000
67.666667	1.000	-76,256.000000
67.683333	1.000	-72,530.000000
67.700000	1.000	-68,714.000000
67.716667	1.000	-65,061.000000
67.733333	1.000	-61,967.000000
67.750000	1.000	-59,992.000000
67.766667	1.000	-59,465.000000
67.783333	1.000	-60,004.000000
67.800000	1.000	-60,924.000000
67.816667	1.000	-61,977.000000
67.833333	1.000	-63,134.000000
67.850000	1.000	-64,403.000000
67.866667	1.000	-65,644.000000
67.883333	1.000	-66,732.000000
67.900000	1.000	-67,464.000000
67.916667	1.000	-67,872.000000
67.933333	1.000	-68,397.000000
67.950000	1.000	-69,436.000000
67.966667	1.000	-70,996.000000
67.983333	1.000	-72,560.000000
68.000000	1.000	-73,835.000000
68.016667	1.000	-75,309.000000
68.033333	1.000	-76,824.000000
68.050000	1.000	-77,619.000000
68.066667	1.000	-77,487.000000
68.083333	1.000	-76,722.000000
68.100000	1.000	-75,448.000000
68.116667	1.000	-73,423.000000
68.133333	1.000	-70,592.000000
68.150000	1.000	-67,491.000000
68.166667	1.000	-64,809.000000
68.183333	1.000	-62,829.000000
68.200000	1.000	-61,465.000000
68.216667	1.000	-60,555.000000
68.233333	1.000	-59,875.000000
68.250000	1.000	-59,298.000000
68.266667	1.000	-59,201.000000
68.283333	1.000	-60,011.000000
68.300000	1.000	-61,344.000000
68.316667	1.000	-62,533.000000
68.333333	1.000	-63,749.000000
68.350000	1.000	-65,082.000000
68.366667	1.000	-65,982.000000
68.383333	1.000	-66,254.000000
68.400000	1.000	-65,884.000000
68.416667	1.000	-65,174.000000
68.433333	1.000	-64,791.000000
68.450000	1.000	-65,206.000000
68.466667	1.000	-66,513.000000
68.483333	1.000	-68,345.000000
68.500000	1.000	-70,480.000000
68.516667	1.000	-72,859.000000
68.533333	1.000	-74,990.000000
68.550000	1.000	-76,259.000000
68.566667	1.000	-76,616.000000
68.583333	1.000	-76,486.000000
68.600000	1.000	-76,012.000000
68.616667	1.000	-75,425.000000
68.633333	1.000	-74,990.000000
68.650000	1.000	-74,469.000000
68.666667	1.000	-73,809.000000
68.683333	1.000	-73,371.000000
68.700000	1.000	-73,072.000000
68.716667	1.000	-71,961.000000
68.733333	1.000	-70,183.000000
68.750000	1.000	-68,774.000000
68.766667	1.000	-68,447.000000
68.783333	1.000	-69,021.000000
68.800000	1.000	-70,123.000000
68.816667	1.000	-71,345.000000
68.833333	1.000	-72,369.000000
68.850000	1.000	-72,986.000000
68.866667	1.000	-73,188.000000
68.883333	1.000	-73,586.000000
68.900000	1.000	-74,537.000000
68.916667	1.000	-75,763.000000
68.933333	1.000	-76,703.000000
68.950000	1.000	-77,049.000000
68.966667	1.000	-76,599.000000
68.983333	1.000	-75,110.000000
69.000000	1.000	-72,877.000000
69.016667	1.000	-70,602.000000
69.033333	1.000	-69,073.000000
69.050000	1.000	-68,370.000000
69.066667	1.000	-68,186.000000
69.083333	1.000	-68,357.000000
69.100000	1.000	-69,081.000000
69.116667	1.000	-70,499.000000
69.133333	1.000	-72,503.000000
69.150000	1.000	-74,599.000000
69.166667	1.000	-76,054.000000
69.183333	1.000	-76,657.000000
69.200000	1.000	-76,687.000000
69.216667	1.000	-76,557.000000
69.233333	1.000	-76,417.000000
69.250000	1.000	-75,975.000000
69.266667	1.000	-75,111.000000
69.283333	1.000	-73,869.000000
69.300000	1.000	-72,313.000000
69.316667	1.000	-70,656.000000
69.333333	1.000	-69,051.000000
69.350000	1.000	-67,984.000000
69.366667	1.000	-67,854.000000
69.383333	1.000	-68,517.000000
69.400000	1.000	-69,185.000000
69.416667	1.000	-69,361.000000
69.433333	1.000	-69,315.000000
69.450000	1.000	-69,344.000000
69.466667	1.000	-69,367.000000
69.483333	1.000	-68,934.000000
69.500000	1.000	-68,024.000000
69.516667	1.000	-66,936.000000
69.533333	1.000	-66,349.000000
69.550000	1.000	-66,756.000000
69.566667	1.000	-67,737.000000
69.583333	1.000	-68,867.000000
69.600000	1.000	-70,317.000000
69.616667	1.000	-72,168.000000
69.633333	1.000	-74,142.000000
69.650000	1.000	-75,797.000000
69.666667	1.000	-76,707.000000
69.683333	1.000	-76,942.000000
69.700000	1.000	-76,759.000000
69.716667	1.000	-76,370.000000
69.733333	1.000	-76,162.000000
69.750000	1.000	-76,245.000000
69.766667	1.000	-76,570.000000
69.783333	1.000	-76,713.000000
69.800000	1.000	-76,183.000000
69.816667	1.000	-75,017.000000
69.833333	1.000	-73,408.000000
69.850000	1.000	-71,770.000000
69.866667	1.000	-70,531.000000
69.883333	1.000	-69,932.000000
69.900000	1.000	-70,080.000000
69.916667	1.000	-70,536.000000
69.933333	1.000	-70,623.000000
69.950000	1.000	-70,391.000000
69.966667	1.000	-70,004.000000
69.983333	1.000	-69,315.000000
70.000000	1.000	-68,189.000000
70.016667	1.000	-66,761.000000
70.033333	1.000	-65,252.000000
70.050000	1.000	-63,919.000000
70.066667	1.000	-62,747.000000
70.083333	1.000	-62,123.000000
70.100000	1.000	-63,087.000000
