# Supplementary material for: Changes to Serum Sample Tube and Processing Methodology Does Not Cause Inter-Individual Variation in Automated Whole Serum N-Glycan Profiling in Health and Disease
Source: PLoS One. 2015 Apr 1;10(4):e0123028. doi: 10.1371/journal.pone.0123028 (PMC4382121; doi:10.1371/journal.pone.0123028)
Supplement: S1 Data — (ZIP) [file pone.0123028.s006.zip › WholePlasmaData/100-B1.txt]

File Path	chrom://acropora/ChromeleonLocal/Richard Data/May 2014/21 May 2014/HTP-plasma-24-Samples-Robot-Repeat-A2-A1.seq/9112.smp/Emission_1.channel/Emission_1.chm
Channel	Emission_1

Injection Information:
Data Vault	ChromeleonLocal
Injection	2AB-VF-serum-sample-22/100-B1
Injection Number	6
Position	GA2
Comment	
Processing Method	beh-gu
Instrument Method	BEH-70min-right-40-76-04-58
Type	Unknown
Status	Finished
Injection Date	21/05/2014
Injection Time	22:52:05
Injection Volume (µL)	25.0000
Dilution Factor	1.0000
Weight	1.0000

Raw Data Information:
Time Min. (min)	0.000000
Time Max. (min)	70.100000
Data Points	4207
Detector	FLD
Exporting Data System	Chromeleon 7.1.1.1127
Operator	
Signal Quantity	
Signal Unit	counts
Signal Min.	-135,332.000000
Signal Max.	28,021,815.000000
Channel	Emission_1
Driver Name	FLD3000.dll
Channel Type	Evaluation
Min. Step (s)	1.000
Max. Step (s)	1.000
Average Step (s)	1.000

Signal Parameter Information:
Signal Info	

Raw Data:
Time (min)	Step (s)	Value (counts)
0.000000	0.000	0.000000
0.016667	1.000	0.000000
0.033333	1.000	0.000000
0.050000	1.000	0.000000
0.066667	1.000	0.000000
0.083333	1.000	474.000000
0.100000	1.000	464.000000
0.116667	1.000	500.000000
0.133333	1.000	638.000000
0.150000	1.000	853.000000
0.166667	1.000	1,127.000000
0.183333	1.000	1,428.000000
0.200000	1.000	1,733.000000
0.216667	1.000	2,004.000000
0.233333	1.000	2,181.000000
0.250000	1.000	2,205.000000
0.266667	1.000	2,092.000000
0.283333	1.000	1,955.000000
0.300000	1.000	1,896.000000
0.316667	1.000	1,912.000000
0.333333	1.000	1,965.000000
0.350000	1.000	2,041.000000
0.366667	1.000	2,172.000000
0.383333	1.000	2,422.000000
0.400000	1.000	2,794.000000
0.416667	1.000	3,221.000000
0.433333	1.000	3,597.000000
0.450000	1.000	3,835.000000
0.466667	1.000	3,929.000000
0.483333	1.000	3,920.000000
0.500000	1.000	3,823.000000
0.516667	1.000	3,684.000000
0.533333	1.000	3,526.000000
0.550000	1.000	3,417.000000
0.566667	1.000	3,408.000000
0.583333	1.000	3,478.000000
0.600000	1.000	3,569.000000
0.616667	1.000	3,594.000000
0.633333	1.000	3,477.000000
0.650000	1.000	3,242.000000
0.666667	1.000	2,945.000000
0.683333	1.000	2,640.000000
0.700000	1.000	2,393.000000
0.716667	1.000	2,203.000000
0.733333	1.000	2,111.000000
0.750000	1.000	2,167.000000
0.766667	1.000	2,361.000000
0.783333	1.000	2,724.000000
0.800000	1.000	3,447.000000
0.816667	1.000	5,013.000000
0.833333	1.000	7,853.000000
0.850000	1.000	12,007.000000
0.866667	1.000	17,201.000000
0.883333	1.000	23,120.000000
0.900000	1.000	29,409.000000
0.916667	1.000	35,477.000000
0.933333	1.000	40,620.000000
0.950000	1.000	44,338.000000
0.966667	1.000	46,517.000000
0.983333	1.000	47,405.000000
1.000000	1.000	47,780.000000
1.016667	1.000	50,484.000000
1.033333	1.000	60,984.000000
1.050000	1.000	83,425.000000
1.066667	1.000	116,621.000000
1.083333	1.000	154,474.000000
1.100000	1.000	188,955.000000
1.116667	1.000	213,309.000000
1.133333	1.000	223,878.000000
1.150000	1.000	220,365.000000
1.166667	1.000	205,050.000000
1.183333	1.000	181,505.000000
1.200000	1.000	153,543.000000
1.216667	1.000	124,576.000000
1.233333	1.000	97,254.000000
1.250000	1.000	73,354.000000
1.266667	1.000	53,855.000000
1.283333	1.000	39,003.000000
1.300000	1.000	28,426.000000
1.316667	1.000	21,365.000000
1.333333	1.000	16,960.000000
1.350000	1.000	14,500.000000
1.366667	1.000	13,537.000000
1.383333	1.000	13,866.000000
1.400000	1.000	15,268.000000
1.416667	1.000	17,364.000000
1.433333	1.000	19,668.000000
1.450000	1.000	21,760.000000
1.466667	1.000	23,483.000000
1.483333	1.000	28,629.000000
1.500000	1.000	86,842.000000
1.516667	1.000	416,723.000000
1.533333	1.000	1,415,675.000000
1.550000	1.000	3,377,097.000000
1.566667	1.000	6,205,928.000000
1.583333	1.000	9,426,258.000000
1.600000	1.000	12,411,282.000000
1.616667	1.000	14,626,447.000000
1.633333	1.000	15,767,581.000000
1.650000	1.000	15,783,909.000000
1.666667	1.000	14,826,188.000000
1.683333	1.000	13,164,130.000000
1.700000	1.000	11,104,568.000000
1.716667	1.000	8,928,711.000000
1.733333	1.000	6,855,346.000000
1.750000	1.000	5,028,243.000000
1.766667	1.000	3,520,671.000000
1.783333	1.000	2,349,183.000000
1.800000	1.000	1,490,765.000000
1.816667	1.000	899,160.000000
1.833333	1.000	518,519.000000
1.850000	1.000	293,239.000000
1.866667	1.000	174,137.000000
1.883333	1.000	121,517.000000
1.900000	1.000	105,902.000000
1.916667	1.000	107,227.000000
1.933333	1.000	113,111.000000
1.950000	1.000	116,983.000000
1.966667	1.000	116,244.000000
1.983333	1.000	110,761.000000
2.000000	1.000	101,677.000000
2.016667	1.000	90,511.000000
2.033333	1.000	78,690.000000
2.050000	1.000	67,376.000000
2.066667	1.000	57,365.000000
2.083333	1.000	48,992.000000
2.100000	1.000	42,283.000000
2.116667	1.000	37,091.000000
2.133333	1.000	33,218.000000
2.150000	1.000	30,428.000000
2.166667	1.000	28,445.000000
2.183333	1.000	27,031.000000
2.200000	1.000	26,133.000000
2.216667	1.000	25,762.000000
2.233333	1.000	25,860.000000
2.250000	1.000	26,292.000000
2.266667	1.000	26,826.000000
2.283333	1.000	27,231.000000
2.300000	1.000	27,395.000000
2.316667	1.000	27,331.000000
2.333333	1.000	27,081.000000
2.350000	1.000	26,670.000000
2.366667	1.000	26,106.000000
2.383333	1.000	25,420.000000
2.400000	1.000	24,626.000000
2.416667	1.000	23,719.000000
2.433333	1.000	22,693.000000
2.450000	1.000	21,586.000000
2.466667	1.000	20,441.000000
2.483333	1.000	19,295.000000
2.500000	1.000	18,145.000000
2.516667	1.000	17,037.000000
2.533333	1.000	16,041.000000
2.550000	1.000	15,164.000000
2.566667	1.000	14,408.000000
2.583333	1.000	13,791.000000
2.600000	1.000	13,312.000000
2.616667	1.000	12,955.000000
2.633333	1.000	12,719.000000
2.650000	1.000	12,635.000000
2.666667	1.000	12,760.000000
2.683333	1.000	13,073.000000
2.700000	1.000	13,483.000000
2.716667	1.000	13,844.000000
2.733333	1.000	14,021.000000
2.750000	1.000	13,976.000000
2.766667	1.000	13,771.000000
2.783333	1.000	13,577.000000
2.800000	1.000	13,562.000000
2.816667	1.000	13,865.000000
2.833333	1.000	14,522.000000
2.850000	1.000	15,409.000000
2.866667	1.000	16,325.000000
2.883333	1.000	17,084.000000
2.900000	1.000	17,522.000000
2.916667	1.000	17,551.000000
2.933333	1.000	17,181.000000
2.950000	1.000	16,536.000000
2.966667	1.000	15,800.000000
2.983333	1.000	15,134.000000
3.000000	1.000	14,620.000000
3.016667	1.000	14,289.000000
3.033333	1.000	14,156.000000
3.050000	1.000	14,189.000000
3.066667	1.000	14,262.000000
3.083333	1.000	14,271.000000
3.100000	1.000	14,143.000000
3.116667	1.000	13,858.000000
3.133333	1.000	13,433.000000
3.150000	1.000	12,898.000000
3.166667	1.000	12,264.000000
3.183333	1.000	11,577.000000
3.200000	1.000	10,957.000000
3.216667	1.000	10,427.000000
3.233333	1.000	9,944.000000
3.250000	1.000	9,466.000000
3.266667	1.000	8,971.000000
3.283333	1.000	8,481.000000
3.300000	1.000	8,035.000000
3.316667	1.000	7,651.000000
3.333333	1.000	7,339.000000
3.350000	1.000	7,086.000000
3.366667	1.000	6,907.000000
3.383333	1.000	6,842.000000
3.400000	1.000	6,883.000000
3.416667	1.000	6,985.000000
3.433333	1.000	7,099.000000
3.450000	1.000	7,188.000000
3.466667	1.000	7,198.000000
3.483333	1.000	7,081.000000
3.500000	1.000	6,844.000000
3.516667	1.000	6,567.000000
3.533333	1.000	6,329.000000
3.550000	1.000	6,147.000000
3.566667	1.000	5,974.000000
3.583333	1.000	5,795.000000
3.600000	1.000	5,622.000000
3.616667	1.000	5,471.000000
3.633333	1.000	5,358.000000
3.650000	1.000	5,278.000000
3.666667	1.000	5,287.000000
3.683333	1.000	5,389.000000
3.700000	1.000	5,556.000000
3.716667	1.000	5,735.000000
3.733333	1.000	5,917.000000
3.750000	1.000	6,155.000000
3.766667	1.000	6,455.000000
3.783333	1.000	6,753.000000
3.800000	1.000	6,976.000000
3.816667	1.000	7,105.000000
3.833333	1.000	7,137.000000
3.850000	1.000	7,097.000000
3.866667	1.000	7,025.000000
3.883333	1.000	6,927.000000
3.900000	1.000	6,764.000000
3.916667	1.000	6,545.000000
3.933333	1.000	6,346.000000
3.950000	1.000	6,191.000000
3.966667	1.000	6,050.000000
3.983333	1.000	5,886.000000
4.000000	1.000	5,679.000000
4.016667	1.000	5,433.000000
4.033333	1.000	5,196.000000
4.050000	1.000	5,051.000000
4.066667	1.000	4,987.000000
4.083333	1.000	4,992.000000
4.100000	1.000	5,090.000000
4.116667	1.000	5,258.000000
4.133333	1.000	5,426.000000
4.150000	1.000	5,506.000000
4.166667	1.000	5,481.000000
4.183333	1.000	5,401.000000
4.200000	1.000	5,341.000000
4.216667	1.000	5,361.000000
4.233333	1.000	5,454.000000
4.250000	1.000	5,531.000000
4.266667	1.000	5,522.000000
4.283333	1.000	5,413.000000
4.300000	1.000	5,210.000000
4.316667	1.000	4,947.000000
4.333333	1.000	4,662.000000
4.350000	1.000	4,382.000000
4.366667	1.000	4,173.000000
4.383333	1.000	4,056.000000
4.400000	1.000	4,020.000000
4.416667	1.000	4,046.000000
4.433333	1.000	4,148.000000
4.450000	1.000	4,308.000000
4.466667	1.000	4,487.000000
4.483333	1.000	4,616.000000
4.500000	1.000	4,653.000000
4.516667	1.000	4,671.000000
4.533333	1.000	4,737.000000
4.550000	1.000	4,871.000000
4.566667	1.000	5,121.000000
4.583333	1.000	5,474.000000
4.600000	1.000	5,835.000000
4.616667	1.000	6,109.000000
4.633333	1.000	6,219.000000
4.650000	1.000	6,081.000000
4.666667	1.000	5,728.000000
4.683333	1.000	5,268.000000
4.700000	1.000	4,794.000000
4.716667	1.000	4,379.000000
4.733333	1.000	4,067.000000
4.750000	1.000	3,866.000000
4.766667	1.000	3,738.000000
4.783333	1.000	3,636.000000
4.800000	1.000	3,557.000000
4.816667	1.000	3,506.000000
4.833333	1.000	3,452.000000
4.850000	1.000	3,391.000000
4.866667	1.000	3,354.000000
4.883333	1.000	3,374.000000
4.900000	1.000	3,439.000000
4.916667	1.000	3,497.000000
4.933333	1.000	3,529.000000
4.950000	1.000	3,546.000000
4.966667	1.000	3,559.000000
4.983333	1.000	3,583.000000
5.000000	1.000	3,574.000000
5.016667	1.000	3,574.000000
5.033333	1.000	3,574.000000
5.050000	1.000	3,574.000000
5.066667	1.000	3,574.000000
5.083333	1.000	3,094.000000
5.100000	1.000	1,674.000000
5.116667	1.000	-340.000000
5.133333	1.000	-3,159.000000
5.150000	1.000	-6,898.000000
5.166667	1.000	-11,500.000000
5.183333	1.000	-16,531.000000
5.200000	1.000	-21,372.000000
5.216667	1.000	-25,368.000000
5.233333	1.000	-28,567.000000
5.250000	1.000	-31,401.000000
5.266667	1.000	-33,960.000000
5.283333	1.000	-36,366.000000
5.300000	1.000	-38,390.000000
5.316667	1.000	-40,014.000000
5.333333	1.000	-41,465.000000
5.350000	1.000	-42,344.000000
5.366667	1.000	-42,417.000000
5.383333	1.000	-41,848.000000
5.400000	1.000	-40,626.000000
5.416667	1.000	-38,724.000000
5.433333	1.000	-36,417.000000
5.450000	1.000	-34,129.000000
5.466667	1.000	-32,128.000000
5.483333	1.000	-30,363.000000
5.500000	1.000	-29,111.000000
5.516667	1.000	-28,442.000000
5.533333	1.000	-28,646.000000
5.550000	1.000	-30,141.000000
5.566667	1.000	-33,227.000000
5.583333	1.000	-37,758.000000
5.600000	1.000	-43,019.000000
5.616667	1.000	-48,176.000000
5.633333	1.000	-52,294.000000
5.650000	1.000	-54,616.000000
5.666667	1.000	-55,356.000000
5.683333	1.000	-55,064.000000
5.700000	1.000	-54,011.000000
5.716667	1.000	-52,261.000000
5.733333	1.000	-49,691.000000
5.750000	1.000	-46,727.000000
5.766667	1.000	-44,184.000000
5.783333	1.000	-42,259.000000
5.800000	1.000	-40,939.000000
5.816667	1.000	-40,673.000000
5.833333	1.000	-41,452.000000
5.850000	1.000	-43,007.000000
5.866667	1.000	-45,290.000000
5.883333	1.000	-47,948.000000
5.900000	1.000	-50,495.000000
5.916667	1.000	-52,704.000000
5.933333	1.000	-54,865.000000
5.950000	1.000	-57,379.000000
5.966667	1.000	-60,515.000000
5.983333	1.000	-64,275.000000
6.000000	1.000	-68,111.000000
6.016667	1.000	-71,396.000000
6.033333	1.000	-73,898.000000
6.050000	1.000	-75,587.000000
6.066667	1.000	-76,565.000000
6.083333	1.000	-76,848.000000
6.100000	1.000	-76,645.000000
6.116667	1.000	-76,320.000000
6.133333	1.000	-76,067.000000
6.150000	1.000	-76,265.000000
6.166667	1.000	-76,916.000000
6.183333	1.000	-77,583.000000
6.200000	1.000	-77,685.000000
6.216667	1.000	-77,177.000000
6.233333	1.000	-76,206.000000
6.250000	1.000	-75,041.000000
6.266667	1.000	-74,252.000000
6.283333	1.000	-74,344.000000
6.300000	1.000	-74,981.000000
6.316667	1.000	-75,765.000000
6.333333	1.000	-76,291.000000
6.350000	1.000	-76,438.000000
6.366667	1.000	-76,633.000000
6.383333	1.000	-77,408.000000
6.400000	1.000	-78,889.000000
6.416667	1.000	-80,695.000000
6.433333	1.000	-82,480.000000
6.450000	1.000	-83,738.000000
6.466667	1.000	-83,598.000000
6.483333	1.000	-81,799.000000
6.500000	1.000	-78,874.000000
6.516667	1.000	-75,481.000000
6.533333	1.000	-72,027.000000
6.550000	1.000	-68,552.000000
6.566667	1.000	-65,162.000000
6.583333	1.000	-62,211.000000
6.600000	1.000	-59,508.000000
6.616667	1.000	-56,772.000000
6.633333	1.000	-54,432.000000
6.650000	1.000	-53,371.000000
6.666667	1.000	-53,846.000000
6.683333	1.000	-55,838.000000
6.700000	1.000	-59,343.000000
6.716667	1.000	-64,154.000000
6.733333	1.000	-69,838.000000
6.750000	1.000	-75,726.000000
6.766667	1.000	-80,922.000000
6.783333	1.000	-85,181.000000
6.800000	1.000	-88,164.000000
6.816667	1.000	-89,442.000000
6.833333	1.000	-88,794.000000
6.850000	1.000	-86,572.000000
6.866667	1.000	-83,372.000000
6.883333	1.000	-79,349.000000
6.900000	1.000	-74,436.000000
6.916667	1.000	-68,988.000000
6.933333	1.000	-63,398.000000
6.950000	1.000	-57,744.000000
6.966667	1.000	-52,653.000000
6.983333	1.000	-48,681.000000
7.000000	1.000	-46,442.000000
7.016667	1.000	-46,216.000000
7.033333	1.000	-47,813.000000
7.050000	1.000	-51,025.000000
7.066667	1.000	-55,835.000000
7.083333	1.000	-61,676.000000
7.100000	1.000	-67,732.000000
7.116667	1.000	-73,416.000000
7.133333	1.000	-78,258.000000
7.150000	1.000	-81,805.000000
7.166667	1.000	-83,730.000000
7.183333	1.000	-84,221.000000
7.200000	1.000	-83,734.000000
7.216667	1.000	-83,201.000000
7.233333	1.000	-83,159.000000
7.250000	1.000	-83,701.000000
7.266667	1.000	-84,573.000000
7.283333	1.000	-85,693.000000
7.300000	1.000	-87,014.000000
7.316667	1.000	-87,866.000000
7.333333	1.000	-87,840.000000
7.350000	1.000	-87,420.000000
7.366667	1.000	-87,194.000000
7.383333	1.000	-87,244.000000
7.400000	1.000	-87,415.000000
7.416667	1.000	-87,573.000000
7.433333	1.000	-87,720.000000
7.450000	1.000	-87,893.000000
7.466667	1.000	-88,327.000000
7.483333	1.000	-89,121.000000
7.500000	1.000	-90,358.000000
7.516667	1.000	-91,889.000000
7.533333	1.000	-93,221.000000
7.550000	1.000	-93,716.000000
7.566667	1.000	-93,332.000000
7.583333	1.000	-92,063.000000
7.600000	1.000	-89,942.000000
7.616667	1.000	-87,487.000000
7.633333	1.000	-85,489.000000
7.650000	1.000	-84,404.000000
7.666667	1.000	-84,511.000000
7.683333	1.000	-85,815.000000
7.700000	1.000	-88,132.000000
7.716667	1.000	-91,039.000000
7.733333	1.000	-93,991.000000
7.750000	1.000	-96,526.000000
7.766667	1.000	-98,717.000000
7.783333	1.000	-100,497.000000
7.800000	1.000	-101,359.000000
7.816667	1.000	-100,998.000000
7.833333	1.000	-100,133.000000
7.850000	1.000	-99,668.000000
7.866667	1.000	-99,776.000000
7.883333	1.000	-100,238.000000
7.900000	1.000	-100,502.000000
7.916667	1.000	-100,313.000000
7.933333	1.000	-99,936.000000
7.950000	1.000	-99,674.000000
7.966667	1.000	-99,300.000000
7.983333	1.000	-98,400.000000
8.000000	1.000	-97,143.000000
8.016667	1.000	-95,906.000000
8.033333	1.000	-95,017.000000
8.050000	1.000	-94,568.000000
8.066667	1.000	-94,123.000000
8.083333	1.000	-93,298.000000
8.100000	1.000	-92,139.000000
8.116667	1.000	-91,098.000000
8.133333	1.000	-90,415.000000
8.150000	1.000	-89,849.000000
8.166667	1.000	-89,507.000000
8.183333	1.000	-89,713.000000
8.200000	1.000	-90,646.000000
8.216667	1.000	-91,945.000000
8.233333	1.000	-93,383.000000
8.250000	1.000	-94,765.000000
8.266667	1.000	-96,026.000000
8.283333	1.000	-96,802.000000
8.300000	1.000	-96,873.000000
8.316667	1.000	-96,598.000000
8.333333	1.000	-96,232.000000
8.350000	1.000	-95,848.000000
8.366667	1.000	-95,158.000000
8.383333	1.000	-94,210.000000
8.400000	1.000	-93,295.000000
8.416667	1.000	-92,654.000000
8.433333	1.000	-92,394.000000
8.450000	1.000	-92,007.000000
8.466667	1.000	-91,098.000000
8.483333	1.000	-89,813.000000
8.500000	1.000	-88,430.000000
8.516667	1.000	-87,006.000000
8.533333	1.000	-85,255.000000
8.550000	1.000	-83,214.000000
8.566667	1.000	-81,203.000000
8.583333	1.000	-79,474.000000
8.600000	1.000	-78,285.000000
8.616667	1.000	-77,699.000000
8.633333	1.000	-77,607.000000
8.650000	1.000	-78,046.000000
8.666667	1.000	-79,010.000000
8.683333	1.000	-80,659.000000
8.700000	1.000	-83,364.000000
8.716667	1.000	-87,305.000000
8.733333	1.000	-91,610.000000
8.750000	1.000	-94,864.000000
8.766667	1.000	-96,035.000000
8.783333	1.000	-95,439.000000
8.800000	1.000	-93,745.000000
8.816667	1.000	-91,648.000000
8.833333	1.000	-89,584.000000
8.850000	1.000	-87,551.000000
8.866667	1.000	-85,518.000000
8.883333	1.000	-83,229.000000
8.900000	1.000	-80,805.000000
8.916667	1.000	-78,752.000000
8.933333	1.000	-77,379.000000
8.950000	1.000	-76,838.000000
8.966667	1.000	-77,186.000000
8.983333	1.000	-78,416.000000
9.000000	1.000	-80,321.000000
9.016667	1.000	-82,929.000000
9.033333	1.000	-86,460.000000
9.050000	1.000	-90,775.000000
9.066667	1.000	-95,498.000000
9.083333	1.000	-100,095.000000
9.100000	1.000	-103,676.000000
9.116667	1.000	-105,729.000000
9.133333	1.000	-106,042.000000
9.150000	1.000	-104,782.000000
9.166667	1.000	-102,716.000000
9.183333	1.000	-100,511.000000
9.200000	1.000	-98,235.000000
9.216667	1.000	-96,191.000000
9.233333	1.000	-95,013.000000
9.250000	1.000	-94,989.000000
9.266667	1.000	-95,645.000000
9.283333	1.000	-96,080.000000
9.300000	1.000	-96,081.000000
9.316667	1.000	-95,934.000000
9.333333	1.000	-96,187.000000
9.350000	1.000	-96,905.000000
9.366667	1.000	-97,147.000000
9.383333	1.000	-96,591.000000
9.400000	1.000	-95,610.000000
9.416667	1.000	-94,567.000000
9.433333	1.000	-93,685.000000
9.450000	1.000	-92,771.000000
9.466667	1.000	-91,916.000000
9.483333	1.000	-91,336.000000
9.500000	1.000	-90,589.000000
9.516667	1.000	-89,108.000000
9.533333	1.000	-87,014.000000
9.550000	1.000	-84,536.000000
9.566667	1.000	-82,097.000000
9.583333	1.000	-80,143.000000
9.600000	1.000	-79,219.000000
9.616667	1.000	-79,584.000000
9.633333	1.000	-80,952.000000
9.650000	1.000	-82,699.000000
9.666667	1.000	-84,234.000000
9.683333	1.000	-85,578.000000
9.700000	1.000	-86,676.000000
9.716667	1.000	-87,257.000000
9.733333	1.000	-87,261.000000
9.750000	1.000	-86,675.000000
9.766667	1.000	-85,859.000000
9.783333	1.000	-85,324.000000
9.800000	1.000	-85,404.000000
9.816667	1.000	-86,208.000000
9.833333	1.000	-87,321.000000
9.850000	1.000	-88,250.000000
9.866667	1.000	-88,960.000000
9.883333	1.000	-89,653.000000
9.900000	1.000	-90,530.000000
9.916667	1.000	-91,659.000000
9.933333	1.000	-92,839.000000
9.950000	1.000	-94,039.000000
9.966667	1.000	-95,289.000000
9.983333	1.000	-96,531.000000
10.000000	1.000	-97,943.000000
10.016667	1.000	-99,558.000000
10.033333	1.000	-101,004.000000
10.050000	1.000	-102,189.000000
10.066667	1.000	-102,825.000000
10.083333	1.000	-103,190.000000
10.100000	1.000	-103,476.000000
10.116667	1.000	-103,399.000000
10.133333	1.000	-102,558.000000
10.150000	1.000	-101,496.000000
10.166667	1.000	-100,606.000000
10.183333	1.000	-99,755.000000
10.200000	1.000	-98,698.000000
10.216667	1.000	-97,458.000000
10.233333	1.000	-96,358.000000
10.250000	1.000	-95,678.000000
10.266667	1.000	-95,307.000000
10.283333	1.000	-95,342.000000
10.300000	1.000	-95,919.000000
10.316667	1.000	-96,628.000000
10.333333	1.000	-97,220.000000
10.350000	1.000	-97,660.000000
10.366667	1.000	-97,830.000000
10.383333	1.000	-97,702.000000
10.400000	1.000	-97,034.000000
10.416667	1.000	-95,696.000000
10.433333	1.000	-94,294.000000
10.450000	1.000	-93,423.000000
10.466667	1.000	-93,264.000000
10.483333	1.000	-94,071.000000
10.500000	1.000	-95,924.000000
10.516667	1.000	-98,524.000000
10.533333	1.000	-101,282.000000
10.550000	1.000	-103,064.000000
10.566667	1.000	-103,034.000000
10.583333	1.000	-101,101.000000
10.600000	1.000	-97,821.000000
10.616667	1.000	-93,719.000000
10.633333	1.000	-89,185.000000
10.650000	1.000	-84,989.000000
10.666667	1.000	-81,663.000000
10.683333	1.000	-79,495.000000
10.700000	1.000	-78,855.000000
10.716667	1.000	-79,773.000000
10.733333	1.000	-81,812.000000
10.750000	1.000	-83,982.000000
10.766667	1.000	-85,622.000000
10.783333	1.000	-86,958.000000
10.800000	1.000	-88,555.000000
10.816667	1.000	-90,573.000000
10.833333	1.000	-92,835.000000
10.850000	1.000	-95,143.000000
10.866667	1.000	-97,436.000000
10.883333	1.000	-99,584.000000
10.900000	1.000	-100,941.000000
10.916667	1.000	-101,224.000000
10.933333	1.000	-100,751.000000
10.950000	1.000	-99,685.000000
10.966667	1.000	-98,202.000000
10.983333	1.000	-96,498.000000
11.000000	1.000	-94,962.000000
11.016667	1.000	-93,920.000000
11.033333	1.000	-93,115.000000
11.050000	1.000	-92,338.000000
11.066667	1.000	-91,697.000000
11.083333	1.000	-91,204.000000
11.100000	1.000	-90,666.000000
11.116667	1.000	-90,149.000000
11.133333	1.000	-89,654.000000
11.150000	1.000	-88,847.000000
11.166667	1.000	-87,871.000000
11.183333	1.000	-87,281.000000
11.200000	1.000	-87,699.000000
11.216667	1.000	-89,026.000000
11.233333	1.000	-90,548.000000
11.250000	1.000	-92,208.000000
11.266667	1.000	-94,156.000000
11.283333	1.000	-95,945.000000
11.300000	1.000	-97,488.000000
11.316667	1.000	-98,735.000000
11.333333	1.000	-99,452.000000
11.350000	1.000	-99,641.000000
11.366667	1.000	-99,052.000000
11.383333	1.000	-97,973.000000
11.400000	1.000	-96,971.000000
11.416667	1.000	-96,040.000000
11.433333	1.000	-95,001.000000
11.450000	1.000	-93,660.000000
11.466667	1.000	-92,026.000000
11.483333	1.000	-90,353.000000
11.500000	1.000	-89,039.000000
11.516667	1.000	-88,183.000000
11.533333	1.000	-87,473.000000
11.550000	1.000	-86,657.000000
11.566667	1.000	-85,589.000000
11.583333	1.000	-84,112.000000
11.600000	1.000	-82,514.000000
11.616667	1.000	-81,710.000000
11.633333	1.000	-82,323.000000
11.650000	1.000	-84,645.000000
11.666667	1.000	-88,437.000000
11.683333	1.000	-92,902.000000
11.700000	1.000	-97,209.000000
11.716667	1.000	-100,682.000000
11.733333	1.000	-102,581.000000
11.750000	1.000	-102,775.000000
11.766667	1.000	-101,695.000000
11.783333	1.000	-100,094.000000
11.800000	1.000	-98,764.000000
11.816667	1.000	-97,962.000000
11.833333	1.000	-97,677.000000
11.850000	1.000	-97,434.000000
11.866667	1.000	-96,972.000000
11.883333	1.000	-96,301.000000
11.900000	1.000	-95,641.000000
11.916667	1.000	-95,204.000000
11.933333	1.000	-95,092.000000
11.950000	1.000	-95,450.000000
11.966667	1.000	-96,121.000000
11.983333	1.000	-96,753.000000
12.000000	1.000	-97,009.000000
12.016667	1.000	-96,766.000000
12.033333	1.000	-95,942.000000
12.050000	1.000	-94,568.000000
12.066667	1.000	-92,821.000000
12.083333	1.000	-91,035.000000
12.100000	1.000	-90,045.000000
12.116667	1.000	-90,707.000000
12.133333	1.000	-93,126.000000
12.150000	1.000	-96,520.000000
12.166667	1.000	-99,423.000000
12.183333	1.000	-100,891.000000
12.200000	1.000	-100,870.000000
12.216667	1.000	-99,780.000000
12.233333	1.000	-98,289.000000
12.250000	1.000	-96,705.000000
12.266667	1.000	-94,755.000000
12.283333	1.000	-92,352.000000
12.300000	1.000	-89,773.000000
12.316667	1.000	-87,698.000000
12.333333	1.000	-86,509.000000
12.350000	1.000	-86,150.000000
12.366667	1.000	-86,707.000000
12.383333	1.000	-88,046.000000
12.400000	1.000	-89,616.000000
12.416667	1.000	-91,071.000000
12.433333	1.000	-91,996.000000
12.450000	1.000	-92,478.000000
12.466667	1.000	-92,397.000000
12.483333	1.000	-91,940.000000
12.500000	1.000	-91,363.000000
12.516667	1.000	-90,750.000000
12.533333	1.000	-90,493.000000
12.550000	1.000	-90,494.000000
12.566667	1.000	-90,794.000000
12.583333	1.000	-91,196.000000
12.600000	1.000	-91,428.000000
12.616667	1.000	-91,452.000000
12.633333	1.000	-91,280.000000
12.650000	1.000	-90,690.000000
12.666667	1.000	-89,668.000000
12.683333	1.000	-88,367.000000
12.700000	1.000	-87,018.000000
12.716667	1.000	-85,747.000000
12.733333	1.000	-84,599.000000
12.750000	1.000	-83,341.000000
12.766667	1.000	-82,015.000000
12.783333	1.000	-80,475.000000
12.800000	1.000	-78,498.000000
12.816667	1.000	-76,277.000000
12.833333	1.000	-74,218.000000
12.850000	1.000	-72,581.000000
12.866667	1.000	-71,217.000000
12.883333	1.000	-70,000.000000
12.900000	1.000	-68,705.000000
12.916667	1.000	-67,602.000000
12.933333	1.000	-66,824.000000
12.950000	1.000	-66,314.000000
12.966667	1.000	-66,270.000000
12.983333	1.000	-66,752.000000
13.000000	1.000	-67,800.000000
13.016667	1.000	-69,188.000000
13.033333	1.000	-70,795.000000
13.050000	1.000	-72,511.000000
13.066667	1.000	-74,260.000000
13.083333	1.000	-76,174.000000
13.100000	1.000	-78,392.000000
13.116667	1.000	-81,082.000000
13.133333	1.000	-84,450.000000
13.150000	1.000	-88,549.000000
13.166667	1.000	-93,064.000000
13.183333	1.000	-97,404.000000
13.200000	1.000	-100,813.000000
13.216667	1.000	-103,032.000000
13.233333	1.000	-104,119.000000
13.250000	1.000	-104,277.000000
13.266667	1.000	-103,294.000000
13.283333	1.000	-101,455.000000
13.300000	1.000	-99,169.000000
13.316667	1.000	-96,586.000000
13.333333	1.000	-94,069.000000
13.350000	1.000	-91,832.000000
13.366667	1.000	-89,857.000000
13.383333	1.000	-88,105.000000
13.400000	1.000	-86,651.000000
13.416667	1.000	-85,604.000000
13.433333	1.000	-84,837.000000
13.450000	1.000	-84,482.000000
13.466667	1.000	-84,372.000000
13.483333	1.000	-84,349.000000
13.500000	1.000	-83,829.000000
13.516667	1.000	-82,371.000000
13.533333	1.000	-80,504.000000
13.550000	1.000	-78,915.000000
13.566667	1.000	-77,992.000000
13.583333	1.000	-77,964.000000
13.600000	1.000	-78,763.000000
13.616667	1.000	-80,192.000000
13.633333	1.000	-82,233.000000
13.650000	1.000	-84,667.000000
13.666667	1.000	-86,964.000000
13.683333	1.000	-88,895.000000
13.700000	1.000	-90,516.000000
13.716667	1.000	-91,448.000000
13.733333	1.000	-91,637.000000
13.750000	1.000	-91,067.000000
13.766667	1.000	-90,162.000000
13.783333	1.000	-89,149.000000
13.800000	1.000	-87,892.000000
13.816667	1.000	-86,361.000000
13.833333	1.000	-84,922.000000
13.850000	1.000	-83,854.000000
13.866667	1.000	-83,189.000000
13.883333	1.000	-82,560.000000
13.900000	1.000	-81,732.000000
13.916667	1.000	-80,643.000000
13.933333	1.000	-79,212.000000
13.950000	1.000	-77,115.000000
13.966667	1.000	-74,303.000000
13.983333	1.000	-71,028.000000
14.000000	1.000	-67,558.000000
14.016667	1.000	-64,476.000000
14.033333	1.000	-62,547.000000
14.050000	1.000	-62,617.000000
14.066667	1.000	-65,051.000000
14.083333	1.000	-69,506.000000
14.100000	1.000	-75,303.000000
14.116667	1.000	-81,412.000000
14.133333	1.000	-86,714.000000
14.150000	1.000	-90,773.000000
14.166667	1.000	-93,658.000000
14.183333	1.000	-95,451.000000
14.200000	1.000	-95,998.000000
14.216667	1.000	-95,767.000000
14.233333	1.000	-95,436.000000
14.250000	1.000	-94,998.000000
14.266667	1.000	-94,261.000000
14.283333	1.000	-93,290.000000
14.300000	1.000	-92,335.000000
14.316667	1.000	-91,483.000000
14.333333	1.000	-91,054.000000
14.350000	1.000	-91,138.000000
14.366667	1.000	-91,350.000000
14.383333	1.000	-91,578.000000
14.400000	1.000	-91,837.000000
14.416667	1.000	-92,345.000000
14.433333	1.000	-93,308.000000
14.450000	1.000	-94,558.000000
14.466667	1.000	-95,646.000000
14.483333	1.000	-96,019.000000
14.500000	1.000	-95,364.000000
14.516667	1.000	-93,795.000000
14.533333	1.000	-92,193.000000
14.550000	1.000	-91,141.000000
14.566667	1.000	-90,344.000000
14.583333	1.000	-89,446.000000
14.600000	1.000	-88,242.000000
14.616667	1.000	-86,800.000000
14.633333	1.000	-85,235.000000
14.650000	1.000	-83,799.000000
14.666667	1.000	-82,743.000000
14.683333	1.000	-81,949.000000
14.700000	1.000	-81,656.000000
14.716667	1.000	-81,993.000000
14.733333	1.000	-82,795.000000
14.750000	1.000	-83,637.000000
14.766667	1.000	-84,128.000000
14.783333	1.000	-84,179.000000
14.800000	1.000	-83,856.000000
14.816667	1.000	-82,889.000000
14.833333	1.000	-81,041.000000
14.850000	1.000	-78,439.000000
14.866667	1.000	-75,609.000000
14.883333	1.000	-73,432.000000
14.900000	1.000	-72,494.000000
14.916667	1.000	-72,545.000000
14.933333	1.000	-73,221.000000
14.950000	1.000	-74,028.000000
14.966667	1.000	-74,936.000000
14.983333	1.000	-76,170.000000
15.000000	1.000	-77,792.000000
15.016667	1.000	-79,770.000000
15.033333	1.000	-82,317.000000
15.050000	1.000	-85,032.000000
15.066667	1.000	-87,307.000000
15.083333	1.000	-88,956.000000
15.100000	1.000	-89,997.000000
15.116667	1.000	-90,601.000000
15.133333	1.000	-90,862.000000
15.150000	1.000	-90,703.000000
15.166667	1.000	-90,090.000000
15.183333	1.000	-88,996.000000
15.200000	1.000	-87,853.000000
15.216667	1.000	-87,032.000000
15.233333	1.000	-86,844.000000
15.250000	1.000	-86,989.000000
15.266667	1.000	-87,051.000000
15.283333	1.000	-86,551.000000
15.300000	1.000	-85,428.000000
15.316667	1.000	-83,989.000000
15.333333	1.000	-81,997.000000
15.350000	1.000	-78,292.000000
15.366667	1.000	-72,277.000000
15.383333	1.000	-63,950.000000
15.400000	1.000	-53,404.000000
15.416667	1.000	-40,940.000000
15.433333	1.000	-27,084.000000
15.450000	1.000	-13,115.000000
15.466667	1.000	-689.000000
15.483333	1.000	8,805.000000
15.500000	1.000	14,675.000000
15.516667	1.000	16,532.000000
15.533333	1.000	14,228.000000
15.550000	1.000	8,235.000000
15.566667	1.000	-484.000000
15.583333	1.000	-10,406.000000
15.600000	1.000	-19,911.000000
15.616667	1.000	-27,970.000000
15.633333	1.000	-34,401.000000
15.650000	1.000	-39,491.000000
15.666667	1.000	-43,491.000000
15.683333	1.000	-46,381.000000
15.700000	1.000	-47,219.000000
15.716667	1.000	-44,520.000000
15.733333	1.000	-35,908.000000
15.750000	1.000	-17,841.000000
15.766667	1.000	13,913.000000
15.783333	1.000	64,513.000000
15.800000	1.000	138,133.000000
15.816667	1.000	236,364.000000
15.833333	1.000	357,631.000000
15.850000	1.000	496,439.000000
15.866667	1.000	643,242.000000
15.883333	1.000	785,346.000000
15.900000	1.000	908,500.000000
15.916667	1.000	999,700.000000
15.933333	1.000	1,050,130.000000
15.950000	1.000	1,055,815.000000
15.966667	1.000	1,017,849.000000
15.983333	1.000	942,177.000000
16.000000	1.000	837,864.000000
16.016667	1.000	715,877.000000
16.033333	1.000	587,198.000000
16.050000	1.000	461,285.000000
16.066667	1.000	345,383.000000
16.083333	1.000	243,990.000000
16.100000	1.000	159,226.000000
16.116667	1.000	91,087.000000
16.133333	1.000	38,147.000000
16.150000	1.000	-1,467.000000
16.166667	1.000	-30,073.000000
16.183333	1.000	-49,814.000000
16.200000	1.000	-62,963.000000
16.216667	1.000	-71,124.000000
16.233333	1.000	-75,797.000000
16.250000	1.000	-78,460.000000
16.266667	1.000	-80,279.000000
16.283333	1.000	-81,728.000000
16.300000	1.000	-82,667.000000
16.316667	1.000	-82,722.000000
16.333333	1.000	-81,876.000000
16.350000	1.000	-80,715.000000
16.366667	1.000	-79,490.000000
16.383333	1.000	-78,445.000000
16.400000	1.000	-77,900.000000
16.416667	1.000	-78,396.000000
16.433333	1.000	-80,299.000000
16.450000	1.000	-82,829.000000
16.466667	1.000	-85,297.000000
16.483333	1.000	-87,406.000000
16.500000	1.000	-89,063.000000
16.516667	1.000	-90,332.000000
16.533333	1.000	-90,776.000000
16.550000	1.000	-89,710.000000
16.566667	1.000	-86,730.000000
16.583333	1.000	-81,869.000000
16.600000	1.000	-75,741.000000
16.616667	1.000	-69,048.000000
16.633333	1.000	-62,890.000000
16.650000	1.000	-58,090.000000
16.666667	1.000	-54,957.000000
16.683333	1.000	-53,488.000000
16.700000	1.000	-53,679.000000
16.716667	1.000	-55,189.000000
16.733333	1.000	-57,312.000000
16.750000	1.000	-59,221.000000
16.766667	1.000	-59,948.000000
16.783333	1.000	-57,852.000000
16.800000	1.000	-51,159.000000
16.816667	1.000	-38,349.000000
16.833333	1.000	-17,125.000000
16.850000	1.000	14,694.000000
16.866667	1.000	58,204.000000
16.883333	1.000	113,560.000000
16.900000	1.000	178,651.000000
16.916667	1.000	248,645.000000
16.933333	1.000	318,190.000000
16.950000	1.000	381,282.000000
16.966667	1.000	431,924.000000
16.983333	1.000	464,894.000000
17.000000	1.000	477,072.000000
17.016667	1.000	468,257.000000
17.033333	1.000	440,215.000000
17.050000	1.000	396,252.000000
17.066667	1.000	340,521.000000
17.083333	1.000	278,180.000000
17.100000	1.000	214,484.000000
17.116667	1.000	153,419.000000
17.133333	1.000	98,085.000000
17.150000	1.000	50,954.000000
17.166667	1.000	13,487.000000
17.183333	1.000	-14,194.000000
17.200000	1.000	-32,765.000000
17.216667	1.000	-42,689.000000
17.233333	1.000	-44,281.000000
17.250000	1.000	-37,766.000000
17.266667	1.000	-23,392.000000
17.283333	1.000	-1,847.000000
17.300000	1.000	25,301.000000
17.316667	1.000	55,490.000000
17.333333	1.000	85,947.000000
17.350000	1.000	114,144.000000
17.366667	1.000	137,965.000000
17.383333	1.000	155,386.000000
17.400000	1.000	165,036.000000
17.416667	1.000	166,382.000000
17.433333	1.000	160,043.000000
17.450000	1.000	147,399.000000
17.466667	1.000	130,299.000000
17.483333	1.000	110,931.000000
17.500000	1.000	91,601.000000
17.516667	1.000	73,821.000000
17.533333	1.000	57,923.000000
17.550000	1.000	43,531.000000
17.566667	1.000	30,371.000000
17.583333	1.000	18,495.000000
17.600000	1.000	7,797.000000
17.616667	1.000	-2,158.000000
17.633333	1.000	-11,920.000000
17.650000	1.000	-21,535.000000
17.666667	1.000	-30,627.000000
17.683333	1.000	-38,792.000000
17.700000	1.000	-45,818.000000
17.716667	1.000	-51,553.000000
17.733333	1.000	-55,759.000000
17.750000	1.000	-58,283.000000
17.766667	1.000	-59,499.000000
17.783333	1.000	-59,840.000000
17.800000	1.000	-59,588.000000
17.816667	1.000	-59,270.000000
17.833333	1.000	-59,164.000000
17.850000	1.000	-59,528.000000
17.866667	1.000	-60,497.000000
17.883333	1.000	-61,806.000000
17.900000	1.000	-63,254.000000
17.916667	1.000	-64,592.000000
17.933333	1.000	-65,636.000000
17.950000	1.000	-66,121.000000
17.966667	1.000	-66,203.000000
17.983333	1.000	-65,960.000000
18.000000	1.000	-65,109.000000
18.016667	1.000	-63,077.000000
18.033333	1.000	-59,423.000000
18.050000	1.000	-54,890.000000
18.066667	1.000	-50,949.000000
18.083333	1.000	-48,485.000000
18.100000	1.000	-47,868.000000
18.116667	1.000	-49,494.000000
18.133333	1.000	-53,146.000000
18.150000	1.000	-57,957.000000
18.166667	1.000	-62,924.000000
18.183333	1.000	-67,180.000000
18.200000	1.000	-70,704.000000
18.216667	1.000	-73,429.000000
18.233333	1.000	-75,081.000000
18.250000	1.000	-75,979.000000
18.266667	1.000	-76,518.000000
18.283333	1.000	-77,004.000000
18.300000	1.000	-77,759.000000
18.316667	1.000	-78,891.000000
18.333333	1.000	-80,072.000000
18.350000	1.000	-80,707.000000
18.366667	1.000	-80,570.000000
18.383333	1.000	-79,991.000000
18.400000	1.000	-79,375.000000
18.416667	1.000	-79,263.000000
18.433333	1.000	-79,782.000000
18.450000	1.000	-80,616.000000
18.466667	1.000	-81,689.000000
18.483333	1.000	-83,036.000000
18.500000	1.000	-84,376.000000
18.516667	1.000	-85,461.000000
18.533333	1.000	-86,001.000000
18.550000	1.000	-85,572.000000
18.566667	1.000	-83,746.000000
18.583333	1.000	-80,404.000000
18.600000	1.000	-75,490.000000
18.616667	1.000	-68,784.000000
18.633333	1.000	-60,398.000000
18.650000	1.000	-50,548.000000
18.666667	1.000	-39,437.000000
18.683333	1.000	-27,345.000000
18.700000	1.000	-14,998.000000
18.716667	1.000	-3,765.000000
18.733333	1.000	4,869.000000
18.750000	1.000	9,876.000000
18.766667	1.000	11,185.000000
18.783333	1.000	9,508.000000
18.800000	1.000	5,199.000000
18.816667	1.000	-1,485.000000
18.833333	1.000	-9,635.000000
18.850000	1.000	-18,412.000000
18.866667	1.000	-27,442.000000
18.883333	1.000	-35,892.000000
18.900000	1.000	-42,716.000000
18.916667	1.000	-47,605.000000
18.933333	1.000	-50,839.000000
18.950000	1.000	-52,658.000000
18.966667	1.000	-53,163.000000
18.983333	1.000	-52,112.000000
19.000000	1.000	-49,241.000000
19.016667	1.000	-44,446.000000
19.033333	1.000	-37,910.000000
19.050000	1.000	-30,413.000000
19.066667	1.000	-22,395.000000
19.083333	1.000	-14,262.000000
19.100000	1.000	-6,940.000000
19.116667	1.000	-808.000000
19.133333	1.000	4,249.000000
19.150000	1.000	8,768.000000
19.166667	1.000	14,614.000000
19.183333	1.000	24,322.000000
19.200000	1.000	40,741.000000
19.216667	1.000	67,599.000000
19.233333	1.000	109,837.000000
19.250000	1.000	172,283.000000
19.266667	1.000	258,119.000000
19.283333	1.000	368,084.000000
19.300000	1.000	499,577.000000
19.316667	1.000	645,195.000000
19.333333	1.000	793,469.000000
19.350000	1.000	930,795.000000
19.366667	1.000	1,043,499.000000
19.383333	1.000	1,120,006.000000
19.400000	1.000	1,153,091.000000
19.416667	1.000	1,140,983.000000
19.433333	1.000	1,087,047.000000
19.450000	1.000	998,594.000000
19.466667	1.000	885,248.000000
19.483333	1.000	756,898.000000
19.500000	1.000	623,043.000000
19.516667	1.000	492,548.000000
19.533333	1.000	373,055.000000
19.550000	1.000	269,295.000000
19.566667	1.000	183,396.000000
19.583333	1.000	115,624.000000
19.600000	1.000	64,385.000000
19.616667	1.000	27,639.000000
19.633333	1.000	2,616.000000
19.650000	1.000	-13,762.000000
19.666667	1.000	-24,031.000000
19.683333	1.000	-30,426.000000
19.700000	1.000	-34,110.000000
19.716667	1.000	-35,461.000000
19.733333	1.000	-34,511.000000
19.750000	1.000	-30,748.000000
19.766667	1.000	-22,351.000000
19.783333	1.000	-7,166.000000
19.800000	1.000	16,280.000000
19.816667	1.000	48,567.000000
19.833333	1.000	89,375.000000
19.850000	1.000	137,219.000000
19.866667	1.000	189,837.000000
19.883333	1.000	244,148.000000
19.900000	1.000	295,199.000000
19.916667	1.000	337,743.000000
19.933333	1.000	367,488.000000
19.950000	1.000	381,368.000000
19.966667	1.000	378,291.000000
19.983333	1.000	359,298.000000
20.000000	1.000	327,244.000000
20.016667	1.000	285,693.000000
20.033333	1.000	238,649.000000
20.050000	1.000	190,183.000000
20.066667	1.000	143,631.000000
20.083333	1.000	101,148.000000
20.100000	1.000	64,143.000000
20.116667	1.000	33,198.000000
20.133333	1.000	8,678.000000
20.150000	1.000	-9,338.000000
20.166667	1.000	-21,146.000000
20.183333	1.000	-27,134.000000
20.200000	1.000	-27,416.000000
20.216667	1.000	-21,870.000000
20.233333	1.000	-10,060.000000
20.250000	1.000	8,843.000000
20.266667	1.000	35,225.000000
20.283333	1.000	69,075.000000
20.300000	1.000	109,119.000000
20.316667	1.000	152,950.000000
20.333333	1.000	197,919.000000
20.350000	1.000	240,873.000000
20.366667	1.000	278,019.000000
20.383333	1.000	306,028.000000
20.400000	1.000	322,830.000000
20.416667	1.000	327,096.000000
20.433333	1.000	318,537.000000
20.450000	1.000	298,293.000000
20.466667	1.000	268,142.000000
20.483333	1.000	231,132.000000
20.500000	1.000	190,631.000000
20.516667	1.000	149,376.000000
20.533333	1.000	109,461.000000
20.550000	1.000	72,798.000000
20.566667	1.000	40,563.000000
20.583333	1.000	13,162.000000
20.600000	1.000	-9,613.000000
20.616667	1.000	-27,856.000000
20.633333	1.000	-41,053.000000
20.650000	1.000	-48,487.000000
20.666667	1.000	-49,585.000000
20.683333	1.000	-43,223.000000
20.700000	1.000	-27,584.000000
20.716667	1.000	61.000000
20.733333	1.000	42,236.000000
20.750000	1.000	100,222.000000
20.766667	1.000	173,281.000000
20.783333	1.000	258,536.000000
20.800000	1.000	351,133.000000
20.816667	1.000	444,683.000000
20.833333	1.000	531,712.000000
20.850000	1.000	604,976.000000
20.866667	1.000	658,828.000000
20.883333	1.000	689,160.000000
20.900000	1.000	693,787.000000
20.916667	1.000	672,836.000000
20.933333	1.000	629,117.000000
20.950000	1.000	567,302.000000
20.966667	1.000	493,192.000000
20.983333	1.000	413,265.000000
21.000000	1.000	333,354.000000
21.016667	1.000	257,824.000000
21.033333	1.000	189,434.000000
21.050000	1.000	129,752.000000
21.066667	1.000	79,844.000000
21.083333	1.000	39,852.000000
21.100000	1.000	9,334.000000
21.116667	1.000	-12,632.000000
21.133333	1.000	-26,957.000000
21.150000	1.000	-35,355.000000
21.166667	1.000	-39,445.000000
21.183333	1.000	-40,047.000000
21.200000	1.000	-36,904.000000
21.216667	1.000	-29,745.000000
21.233333	1.000	-18,796.000000
21.250000	1.000	-4,878.000000
21.266667	1.000	11,008.000000
21.283333	1.000	27,862.000000
21.300000	1.000	44,536.000000
21.316667	1.000	59,713.000000
21.333333	1.000	72,892.000000
21.350000	1.000	84,399.000000
21.366667	1.000	95,853.000000
21.383333	1.000	109,249.000000
21.400000	1.000	125,699.000000
21.416667	1.000	145,280.000000
21.433333	1.000	167,354.000000
21.450000	1.000	190,215.000000
21.466667	1.000	211,512.000000
21.483333	1.000	229,017.000000
21.500000	1.000	240,611.000000
21.516667	1.000	244,687.000000
21.533333	1.000	240,360.000000
21.550000	1.000	227,739.000000
21.566667	1.000	207,769.000000
21.583333	1.000	182,157.000000
21.600000	1.000	152,878.000000
21.616667	1.000	121,750.000000
21.633333	1.000	90,323.000000
21.650000	1.000	60,130.000000
21.666667	1.000	32,543.000000
21.683333	1.000	8,756.000000
21.700000	1.000	-10,907.000000
21.716667	1.000	-27,081.000000
21.733333	1.000	-40,248.000000
21.750000	1.000	-50,569.000000
21.766667	1.000	-58,192.000000
21.783333	1.000	-63,508.000000
21.800000	1.000	-66,949.000000
21.816667	1.000	-69,229.000000
21.833333	1.000	-70,887.000000
21.850000	1.000	-72,269.000000
21.866667	1.000	-73,357.000000
21.883333	1.000	-73,575.000000
21.900000	1.000	-72,506.000000
21.916667	1.000	-70,098.000000
21.933333	1.000	-66,822.000000
21.950000	1.000	-63,168.000000
21.966667	1.000	-59,292.000000
21.983333	1.000	-55,397.000000
22.000000	1.000	-52,044.000000
22.016667	1.000	-49,694.000000
22.033333	1.000	-48,181.000000
22.050000	1.000	-47,403.000000
22.066667	1.000	-47,277.000000
22.083333	1.000	-47,392.000000
22.100000	1.000	-46,971.000000
22.116667	1.000	-45,400.000000
22.133333	1.000	-42,594.000000
22.150000	1.000	-38,626.000000
22.166667	1.000	-34,031.000000
22.183333	1.000	-29,304.000000
22.200000	1.000	-24,676.000000
22.216667	1.000	-20,525.000000
22.233333	1.000	-17,370.000000
22.250000	1.000	-15,512.000000
22.266667	1.000	-15,436.000000
22.283333	1.000	-17,447.000000
22.300000	1.000	-21,107.000000
22.316667	1.000	-25,726.000000
22.333333	1.000	-30,726.000000
22.350000	1.000	-35,444.000000
22.366667	1.000	-39,780.000000
22.383333	1.000	-43,817.000000
22.400000	1.000	-47,260.000000
22.416667	1.000	-50,259.000000
22.433333	1.000	-53,357.000000
22.450000	1.000	-56,695.000000
22.466667	1.000	-59,688.000000
22.483333	1.000	-61,936.000000
22.500000	1.000	-63,635.000000
22.516667	1.000	-65,388.000000
22.533333	1.000	-67,409.000000
22.550000	1.000	-69,027.000000
22.566667	1.000	-69,326.000000
22.583333	1.000	-67,855.000000
22.600000	1.000	-64,400.000000
22.616667	1.000	-59,232.000000
22.633333	1.000	-52,903.000000
22.650000	1.000	-46,141.000000
22.666667	1.000	-40,015.000000
22.683333	1.000	-35,413.000000
22.700000	1.000	-32,479.000000
22.716667	1.000	-30,896.000000
22.733333	1.000	-30,098.000000
22.750000	1.000	-29,355.000000
22.766667	1.000	-28,382.000000
22.783333	1.000	-27,142.000000
22.800000	1.000	-26,001.000000
22.816667	1.000	-25,410.000000
22.833333	1.000	-25,138.000000
22.850000	1.000	-24,945.000000
22.866667	1.000	-24,873.000000
22.883333	1.000	-24,466.000000
22.900000	1.000	-23,199.000000
22.916667	1.000	-20,847.000000
22.933333	1.000	-17,220.000000
22.950000	1.000	-11,831.000000
22.966667	1.000	-4,569.000000
22.983333	1.000	5,388.000000
23.000000	1.000	19,991.000000
23.016667	1.000	42,434.000000
23.033333	1.000	76,713.000000
23.050000	1.000	127,237.000000
23.066667	1.000	198,009.000000
23.083333	1.000	291,100.000000
23.100000	1.000	406,087.000000
23.116667	1.000	539,334.000000
23.133333	1.000	683,413.000000
23.150000	1.000	828,444.000000
23.166667	1.000	962,780.000000
23.183333	1.000	1,073,942.000000
23.200000	1.000	1,151,155.000000
23.216667	1.000	1,187,502.000000
23.233333	1.000	1,180,447.000000
23.250000	1.000	1,131,983.000000
23.266667	1.000	1,048,484.000000
23.283333	1.000	938,789.000000
23.300000	1.000	813,056.000000
23.316667	1.000	681,309.000000
23.333333	1.000	552,097.000000
23.350000	1.000	432,251.000000
23.366667	1.000	326,815.000000
23.383333	1.000	238,736.000000
23.400000	1.000	168,493.000000
23.416667	1.000	114,654.000000
23.433333	1.000	74,994.000000
23.450000	1.000	47,009.000000
23.466667	1.000	27,802.000000
23.483333	1.000	14,477.000000
23.500000	1.000	4,600.000000
23.516667	1.000	-3,224.000000
23.533333	1.000	-8,954.000000
23.550000	1.000	-11,966.000000
23.566667	1.000	-11,883.000000
23.583333	1.000	-7,816.000000
23.600000	1.000	1,191.000000
23.616667	1.000	15,769.000000
23.633333	1.000	35,885.000000
23.650000	1.000	60,992.000000
23.666667	1.000	90,170.000000
23.683333	1.000	121,404.000000
23.700000	1.000	151,885.000000
23.716667	1.000	178,249.000000
23.733333	1.000	197,830.000000
23.750000	1.000	209,118.000000
23.766667	1.000	211,123.000000
23.783333	1.000	204,129.000000
23.800000	1.000	189,574.000000
23.816667	1.000	169,441.000000
23.833333	1.000	145,689.000000
23.850000	1.000	120,500.000000
23.866667	1.000	95,813.000000
23.883333	1.000	72,932.000000
23.900000	1.000	53,012.000000
23.916667	1.000	36,620.000000
23.933333	1.000	23,679.000000
23.950000	1.000	13,883.000000
23.966667	1.000	6,710.000000
23.983333	1.000	1,531.000000
24.000000	1.000	-2,230.000000
24.016667	1.000	-5,160.000000
24.033333	1.000	-7,540.000000
24.050000	1.000	-9,292.000000
24.066667	1.000	-10,473.000000
24.083333	1.000	-11,562.000000
24.100000	1.000	-12,969.000000
24.116667	1.000	-14,304.000000
24.133333	1.000	-15,314.000000
24.150000	1.000	-16,123.000000
24.166667	1.000	-16,664.000000
24.183333	1.000	-17,035.000000
24.200000	1.000	-17,013.000000
24.216667	1.000	-15,678.000000
24.233333	1.000	-11,991.000000
24.250000	1.000	-5,096.000000
24.266667	1.000	5,588.000000
24.283333	1.000	21,068.000000
24.300000	1.000	42,662.000000
24.316667	1.000	71,280.000000
24.333333	1.000	106,152.000000
24.350000	1.000	145,809.000000
24.366667	1.000	189,034.000000
24.383333	1.000	233,785.000000
24.400000	1.000	276,921.000000
24.416667	1.000	315,111.000000
24.433333	1.000	345,598.000000
24.450000	1.000	367,186.000000
24.466667	1.000	380,229.000000
24.483333	1.000	386,086.000000
24.500000	1.000	386,608.000000
24.516667	1.000	383,890.000000
24.533333	1.000	379,656.000000
24.550000	1.000	375,259.000000
24.566667	1.000	371,535.000000
24.583333	1.000	368,459.000000
24.600000	1.000	364,986.000000
24.616667	1.000	359,362.000000
24.633333	1.000	349,866.000000
24.650000	1.000	335,864.000000
24.666667	1.000	318,031.000000
24.683333	1.000	297,702.000000
24.700000	1.000	277,010.000000
24.716667	1.000	257,823.000000
24.733333	1.000	241,775.000000
24.750000	1.000	229,490.000000
24.766667	1.000	221,216.000000
24.783333	1.000	216,776.000000
24.800000	1.000	215,163.000000
24.816667	1.000	214,448.000000
24.833333	1.000	212,312.000000
24.850000	1.000	206,921.000000
24.866667	1.000	196,871.000000
24.883333	1.000	181,860.000000
24.900000	1.000	162,595.000000
24.916667	1.000	140,396.000000
24.933333	1.000	116,638.000000
24.950000	1.000	92,858.000000
24.966667	1.000	70,184.000000
24.983333	1.000	49,457.000000
25.000000	1.000	31,431.000000
25.016667	1.000	16,341.000000
25.033333	1.000	4,158.000000
25.050000	1.000	-4,808.000000
25.066667	1.000	-10,660.000000
25.083333	1.000	-13,888.000000
25.100000	1.000	-15,124.000000
25.116667	1.000	-15,189.000000
25.133333	1.000	-15,154.000000
25.150000	1.000	-15,806.000000
25.166667	1.000	-17,564.000000
25.183333	1.000	-20,257.000000
25.200000	1.000	-23,557.000000
25.216667	1.000	-27,356.000000
25.233333	1.000	-31,366.000000
25.250000	1.000	-35,274.000000
25.266667	1.000	-38,839.000000
25.283333	1.000	-41,223.000000
25.300000	1.000	-41,667.000000
25.316667	1.000	-40,293.000000
25.333333	1.000	-37,464.000000
25.350000	1.000	-33,932.000000
25.366667	1.000	-30,418.000000
25.383333	1.000	-27,065.000000
25.400000	1.000	-24,012.000000
25.416667	1.000	-21,382.000000
25.433333	1.000	-19,274.000000
25.450000	1.000	-17,886.000000
25.466667	1.000	-17,188.000000
25.483333	1.000	-17,299.000000
25.500000	1.000	-18,724.000000
25.516667	1.000	-22,031.000000
25.533333	1.000	-26,890.000000
25.550000	1.000	-32,297.000000
25.566667	1.000	-37,758.000000
25.583333	1.000	-43,036.000000
25.600000	1.000	-47,655.000000
25.616667	1.000	-51,415.000000
25.633333	1.000	-54,275.000000
25.650000	1.000	-56,024.000000
25.666667	1.000	-56,517.000000
25.683333	1.000	-55,761.000000
25.700000	1.000	-53,782.000000
25.716667	1.000	-50,536.000000
25.733333	1.000	-45,920.000000
25.750000	1.000	-40,216.000000
25.766667	1.000	-34,029.000000
25.783333	1.000	-27,697.000000
25.800000	1.000	-21,116.000000
25.816667	1.000	-13,888.000000
25.833333	1.000	-4,511.000000
25.850000	1.000	8,995.000000
25.866667	1.000	28,849.000000
25.883333	1.000	57,630.000000
25.900000	1.000	98,841.000000
25.916667	1.000	156,819.000000
25.933333	1.000	236,220.000000
25.950000	1.000	342,267.000000
25.966667	1.000	480,764.000000
25.983333	1.000	659,315.000000
26.000000	1.000	887,096.000000
26.016667	1.000	1,175,011.000000
26.033333	1.000	1,535,484.000000
26.050000	1.000	1,979,784.000000
26.066667	1.000	2,513,185.000000
26.083333	1.000	3,130,812.000000
26.100000	1.000	3,815,271.000000
26.116667	1.000	4,535,266.000000
26.133333	1.000	5,245,735.000000
26.150000	1.000	5,892,926.000000
26.166667	1.000	6,421,146.000000
26.183333	1.000	6,781,194.000000
26.200000	1.000	6,939,199.000000
26.216667	1.000	6,881,579.000000
26.233333	1.000	6,616,080.000000
26.250000	1.000	6,169,237.000000
26.266667	1.000	5,582,165.000000
26.283333	1.000	4,904,285.000000
26.300000	1.000	4,185,756.000000
26.316667	1.000	3,472,172.000000
26.333333	1.000	2,800,440.000000
26.350000	1.000	2,196,512.000000
26.366667	1.000	1,675,463.000000
26.383333	1.000	1,242,843.000000
26.400000	1.000	896,623.000000
26.416667	1.000	629,727.000000
26.433333	1.000	431,656.000000
26.450000	1.000	290,300.000000
26.466667	1.000	193,399.000000
26.483333	1.000	129,995.000000
26.500000	1.000	90,719.000000
26.516667	1.000	68,266.000000
26.533333	1.000	57,602.000000
26.550000	1.000	54,868.000000
26.566667	1.000	57,025.000000
26.583333	1.000	61,718.000000
26.600000	1.000	66,959.000000
26.616667	1.000	71,127.000000
26.633333	1.000	73,513.000000
26.650000	1.000	73,788.000000
26.666667	1.000	72,116.000000
26.683333	1.000	68,916.000000
26.700000	1.000	64,231.000000
26.716667	1.000	57,986.000000
26.733333	1.000	50,292.000000
26.750000	1.000	41,693.000000
26.766667	1.000	32,694.000000
26.783333	1.000	23,972.000000
26.800000	1.000	16,060.000000
26.816667	1.000	9,055.000000
26.833333	1.000	2,932.000000
26.850000	1.000	-2,432.000000
26.866667	1.000	-6,517.000000
26.883333	1.000	-8,221.000000
26.900000	1.000	-6,417.000000
26.916667	1.000	-170.000000
26.933333	1.000	11,518.000000
26.950000	1.000	29,236.000000
26.966667	1.000	53,660.000000
26.983333	1.000	85,118.000000
27.000000	1.000	123,064.000000
27.016667	1.000	165,862.000000
27.033333	1.000	211,090.000000
27.050000	1.000	255,903.000000
27.066667	1.000	296,436.000000
27.083333	1.000	328,919.000000
27.100000	1.000	351,024.000000
27.116667	1.000	361,205.000000
27.133333	1.000	358,940.000000
27.150000	1.000	345,207.000000
27.166667	1.000	322,128.000000
27.183333	1.000	292,323.000000
27.200000	1.000	258,243.000000
27.216667	1.000	222,555.000000
27.233333	1.000	188,273.000000
27.250000	1.000	157,892.000000
27.266667	1.000	133,178.000000
27.283333	1.000	115,565.000000
27.300000	1.000	105,612.000000
27.316667	1.000	103,539.000000
27.333333	1.000	109,019.000000
27.350000	1.000	121,209.000000
27.366667	1.000	139,120.000000
27.383333	1.000	161,308.000000
27.400000	1.000	186,260.000000
27.416667	1.000	212,767.000000
27.433333	1.000	240,658.000000
27.450000	1.000	270,536.000000
27.466667	1.000	304,677.000000
27.483333	1.000	347,542.000000
27.500000	1.000	405,248.000000
27.516667	1.000	484,580.000000
27.533333	1.000	591,726.000000
27.550000	1.000	730,854.000000
27.566667	1.000	902,492.000000
27.583333	1.000	1,103,057.000000
27.600000	1.000	1,323,303.000000
27.616667	1.000	1,548,600.000000
27.633333	1.000	1,761,181.000000
27.650000	1.000	1,941,851.000000
27.666667	1.000	2,072,990.000000
27.683333	1.000	2,141,950.000000
27.700000	1.000	2,143,291.000000
27.716667	1.000	2,079,222.000000
27.733333	1.000	1,958,490.000000
27.750000	1.000	1,794,710.000000
27.766667	1.000	1,604,410.000000
27.783333	1.000	1,404,319.000000
27.800000	1.000	1,209,047.000000
27.816667	1.000	1,029,831.000000
27.833333	1.000	873,596.000000
27.850000	1.000	743,086.000000
27.866667	1.000	638,385.000000
27.883333	1.000	557,428.000000
27.900000	1.000	496,318.000000
27.916667	1.000	450,163.000000
27.933333	1.000	414,263.000000
27.950000	1.000	384,570.000000
27.966667	1.000	358,289.000000
27.983333	1.000	333,685.000000
28.000000	1.000	309,794.000000
28.016667	1.000	286,310.000000
28.033333	1.000	263,342.000000
28.050000	1.000	240,900.000000
28.066667	1.000	218,919.000000
28.083333	1.000	197,292.000000
28.100000	1.000	176,210.000000
28.116667	1.000	156,114.000000
28.133333	1.000	136,988.000000
28.150000	1.000	118,699.000000
28.166667	1.000	102,047.000000
28.183333	1.000	88,363.000000
28.200000	1.000	78,903.000000
28.216667	1.000	74,863.000000
28.233333	1.000	78,031.000000
28.250000	1.000	90,506.000000
28.266667	1.000	114,777.000000
28.283333	1.000	153,585.000000
28.300000	1.000	209,247.000000
28.316667	1.000	282,722.000000
28.333333	1.000	373,097.000000
28.350000	1.000	476,957.000000
28.366667	1.000	588,210.000000
28.383333	1.000	698,655.000000
28.400000	1.000	799,389.000000
28.416667	1.000	882,253.000000
28.433333	1.000	940,217.000000
28.450000	1.000	968,536.000000
28.466667	1.000	965,674.000000
28.483333	1.000	933,613.000000
28.500000	1.000	876,657.000000
28.516667	1.000	800,200.000000
28.533333	1.000	710,448.000000
28.550000	1.000	614,097.000000
28.566667	1.000	517,774.000000
28.583333	1.000	427,448.000000
28.600000	1.000	347,617.000000
28.616667	1.000	280,835.000000
28.633333	1.000	228,475.000000
28.650000	1.000	191,598.000000
28.666667	1.000	170,823.000000
28.683333	1.000	166,512.000000
28.700000	1.000	178,228.000000
28.716667	1.000	204,451.000000
28.733333	1.000	243,171.000000
28.750000	1.000	291,516.000000
28.766667	1.000	346,308.000000
28.783333	1.000	403,871.000000
28.800000	1.000	460,024.000000
28.816667	1.000	511,561.000000
28.833333	1.000	556,737.000000
28.850000	1.000	596,289.000000
28.866667	1.000	633,377.000000
28.883333	1.000	673,201.000000
28.900000	1.000	722,923.000000
28.916667	1.000	790,824.000000
28.933333	1.000	885,205.000000
28.950000	1.000	1,012,655.000000
28.966667	1.000	1,175,452.000000
28.983333	1.000	1,370,053.000000
29.000000	1.000	1,585,287.000000
29.016667	1.000	1,804,536.000000
29.033333	1.000	2,008,284.000000
29.050000	1.000	2,176,890.000000
29.066667	1.000	2,293,053.000000
29.083333	1.000	2,344,598.000000
29.100000	1.000	2,325,879.000000
29.116667	1.000	2,238,578.000000
29.133333	1.000	2,091,456.000000
29.150000	1.000	1,898,154.000000
29.166667	1.000	1,674,558.000000
29.183333	1.000	1,436,999.000000
29.200000	1.000	1,200,602.000000
29.216667	1.000	977,993.000000
29.233333	1.000	777,881.000000
29.250000	1.000	605,129.000000
29.266667	1.000	461,064.000000
29.283333	1.000	344,373.000000
29.300000	1.000	252,572.000000
29.316667	1.000	182,768.000000
29.333333	1.000	131,582.000000
29.350000	1.000	95,355.000000
29.366667	1.000	70,574.000000
29.383333	1.000	54,150.000000
29.400000	1.000	43,738.000000
29.416667	1.000	37,826.000000
29.433333	1.000	35,431.000000
29.450000	1.000	35,438.000000
29.466667	1.000	36,542.000000
29.483333	1.000	37,842.000000
29.500000	1.000	39,239.000000
29.516667	1.000	41,135.000000
29.533333	1.000	43,404.000000
29.550000	1.000	45,443.000000
29.566667	1.000	47,075.000000
29.583333	1.000	47,684.000000
29.600000	1.000	46,871.000000
29.616667	1.000	44,766.000000
29.633333	1.000	41,731.000000
29.650000	1.000	38,454.000000
29.666667	1.000	35,598.000000
29.683333	1.000	33,413.000000
29.700000	1.000	32,382.000000
29.716667	1.000	33,036.000000
29.733333	1.000	35,848.000000
29.750000	1.000	40,823.000000
29.766667	1.000	47,557.000000
29.783333	1.000	55,312.000000
29.800000	1.000	62,946.000000
29.816667	1.000	69,260.000000
29.833333	1.000	73,117.000000
29.850000	1.000	73,821.000000
29.866667	1.000	71,362.000000
29.883333	1.000	66,247.000000
29.900000	1.000	59,604.000000
29.916667	1.000	52,538.000000
29.933333	1.000	45,182.000000
29.950000	1.000	37,448.000000
29.966667	1.000	29,438.000000
29.983333	1.000	21,580.000000
30.000000	1.000	15,217.000000
30.016667	1.000	12,086.000000
30.033333	1.000	13,194.000000
30.050000	1.000	19,181.000000
30.066667	1.000	30,842.000000
30.083333	1.000	50,256.000000
30.100000	1.000	80,576.000000
30.116667	1.000	126,749.000000
30.133333	1.000	195,836.000000
30.150000	1.000	297,184.000000
30.166667	1.000	445,898.000000
30.183333	1.000	666,526.000000
30.200000	1.000	996,933.000000
30.216667	1.000	1,490,356.000000
30.233333	1.000	2,214,209.000000
30.250000	1.000	3,246,701.000000
30.266667	1.000	4,668,163.000000
30.283333	1.000	6,542,112.000000
30.300000	1.000	8,890,699.000000
30.316667	1.000	11,674,487.000000
30.333333	1.000	14,781,579.000000
30.350000	1.000	18,030,052.000000
30.366667	1.000	21,182,786.000000
30.383333	1.000	23,977,560.000000
30.400000	1.000	26,166,437.000000
30.416667	1.000	27,553,223.000000
30.433333	1.000	28,021,815.000000
30.450000	1.000	27,549,636.000000
30.466667	1.000	26,208,250.000000
30.483333	1.000	24,146,414.000000
30.500000	1.000	21,563,365.000000
30.516667	1.000	18,678,688.000000
30.533333	1.000	15,703,853.000000
30.550000	1.000	12,820,255.000000
30.566667	1.000	10,166,473.000000
30.583333	1.000	7,833,321.000000
30.600000	1.000	5,865,602.000000
30.616667	1.000	4,269,356.000000
30.633333	1.000	3,021,763.000000
30.650000	1.000	2,081,899.000000
30.666667	1.000	1,399,764.000000
30.683333	1.000	923,439.000000
30.700000	1.000	604,038.000000
30.716667	1.000	399,329.000000
30.733333	1.000	274,860.000000
30.750000	1.000	204,982.000000
30.766667	1.000	171,796.000000
30.783333	1.000	163,196.000000
30.800000	1.000	171,901.000000
30.816667	1.000	194,410.000000
30.833333	1.000	228,596.000000
30.850000	1.000	272,529.000000
30.866667	1.000	323,569.000000
30.883333	1.000	377,811.000000
30.900000	1.000	430,131.000000
30.916667	1.000	474,818.000000
30.933333	1.000	507,110.000000
30.950000	1.000	524,117.000000
30.966667	1.000	524,704.000000
30.983333	1.000	509,208.000000
31.000000	1.000	479,492.000000
31.016667	1.000	439,058.000000
31.033333	1.000	391,934.000000
31.050000	1.000	342,118.000000
31.066667	1.000	293,415.000000
31.083333	1.000	249,041.000000
31.100000	1.000	211,206.000000
31.116667	1.000	180,654.000000
31.133333	1.000	157,242.000000
31.150000	1.000	140,132.000000
31.166667	1.000	128,074.000000
31.183333	1.000	119,755.000000
31.200000	1.000	114,450.000000
31.216667	1.000	111,835.000000
31.233333	1.000	111,540.000000
31.250000	1.000	112,774.000000
31.266667	1.000	115,518.000000
31.283333	1.000	120,600.000000
31.300000	1.000	129,032.000000
31.316667	1.000	142,020.000000
31.333333	1.000	160,540.000000
31.350000	1.000	184,983.000000
31.366667	1.000	215,223.000000
31.383333	1.000	250,159.000000
31.400000	1.000	287,882.000000
31.416667	1.000	326,329.000000
31.433333	1.000	364,111.000000
31.450000	1.000	401,749.000000
31.466667	1.000	442,666.000000
31.483333	1.000	493,199.000000
31.500000	1.000	562,304.000000
31.516667	1.000	659,734.000000
31.533333	1.000	794,354.000000
31.550000	1.000	972,959.000000
31.566667	1.000	1,197,411.000000
31.583333	1.000	1,462,507.000000
31.600000	1.000	1,754,906.000000
31.616667	1.000	2,053,193.000000
31.633333	1.000	2,331,042.000000
31.650000	1.000	2,561,480.000000
31.666667	1.000	2,721,295.000000
31.683333	1.000	2,794,686.000000
31.700000	1.000	2,775,134.000000
31.716667	1.000	2,665,376.000000
31.733333	1.000	2,476,802.000000
31.750000	1.000	2,228,376.000000
31.766667	1.000	1,942,827.000000
31.783333	1.000	1,642,977.000000
31.800000	1.000	1,349,568.000000
31.816667	1.000	1,079,805.000000
31.833333	1.000	846,983.000000
31.850000	1.000	660,299.000000
31.866667	1.000	525,227.000000
31.883333	1.000	444,151.000000
31.900000	1.000	416,588.000000
31.916667	1.000	439,649.000000
31.933333	1.000	506,961.000000
31.950000	1.000	608,784.000000
31.966667	1.000	733,425.000000
31.983333	1.000	868,017.000000
32.000000	1.000	998,376.000000
32.016667	1.000	1,110,677.000000
32.033333	1.000	1,193,780.000000
32.050000	1.000	1,240,235.000000
32.066667	1.000	1,246,080.000000
32.083333	1.000	1,211,267.000000
32.100000	1.000	1,139,661.000000
32.116667	1.000	1,038,532.000000
32.133333	1.000	917,052.000000
32.150000	1.000	785,503.000000
32.166667	1.000	653,958.000000
32.183333	1.000	530,435.000000
32.200000	1.000	420,719.000000
32.216667	1.000	328,724.000000
32.233333	1.000	256,504.000000
32.250000	1.000	203,547.000000
32.266667	1.000	167,911.000000
32.283333	1.000	147,844.000000
32.300000	1.000	141,516.000000
32.316667	1.000	146,683.000000
32.333333	1.000	161,135.000000
32.350000	1.000	182,965.000000
32.366667	1.000	211,890.000000
32.383333	1.000	248,425.000000
32.400000	1.000	293,224.000000
32.416667	1.000	346,836.000000
32.433333	1.000	408,612.000000
32.450000	1.000	476,103.000000
32.466667	1.000	545,599.000000
32.483333	1.000	612,832.000000
32.500000	1.000	673,024.000000
32.516667	1.000	721,326.000000
32.533333	1.000	753,300.000000
32.550000	1.000	766,271.000000
32.566667	1.000	759,890.000000
32.583333	1.000	735,380.000000
32.600000	1.000	695,224.000000
32.616667	1.000	643,011.000000
32.633333	1.000	582,564.000000
32.650000	1.000	517,450.000000
32.666667	1.000	451,323.000000
32.683333	1.000	387,589.000000
32.700000	1.000	329,107.000000
32.716667	1.000	278,462.000000
32.733333	1.000	237,258.000000
32.750000	1.000	205,756.000000
32.766667	1.000	183,132.000000
32.783333	1.000	168,003.000000
32.800000	1.000	158,842.000000
32.816667	1.000	153,857.000000
32.833333	1.000	151,041.000000
32.850000	1.000	148,084.000000
32.866667	1.000	143,435.000000
32.883333	1.000	136,549.000000
32.900000	1.000	127,417.000000
32.916667	1.000	116,772.000000
32.933333	1.000	105,404.000000
32.950000	1.000	93,877.000000
32.966667	1.000	82,979.000000
32.983333	1.000	73,200.000000
33.000000	1.000	63,958.000000
33.016667	1.000	54,414.000000
33.033333	1.000	44,447.000000
33.050000	1.000	34,658.000000
33.066667	1.000	25,745.000000
33.083333	1.000	17,849.000000
33.100000	1.000	10,851.000000
33.116667	1.000	4,999.000000
33.133333	1.000	666.000000
33.150000	1.000	-1,973.000000
33.166667	1.000	-2,803.000000
33.183333	1.000	-1,543.000000
33.200000	1.000	1,523.000000
33.216667	1.000	5,678.000000
33.233333	1.000	10,710.000000
33.250000	1.000	16,497.000000
33.266667	1.000	22,742.000000
33.283333	1.000	29,141.000000
33.300000	1.000	35,359.000000
33.316667	1.000	40,738.000000
33.333333	1.000	44,863.000000
33.350000	1.000	47,631.000000
33.366667	1.000	48,912.000000
33.383333	1.000	48,852.000000
33.400000	1.000	48,003.000000
33.416667	1.000	46,662.000000
33.433333	1.000	45,325.000000
33.450000	1.000	44,521.000000
33.466667	1.000	44,583.000000
33.483333	1.000	45,689.000000
33.500000	1.000	48,337.000000
33.516667	1.000	52,479.000000
33.533333	1.000	57,813.000000
33.550000	1.000	63,749.000000
33.566667	1.000	69,802.000000
33.583333	1.000	75,293.000000
33.600000	1.000	79,613.000000
33.616667	1.000	83,135.000000
33.633333	1.000	87,368.000000
33.650000	1.000	94,463.000000
33.666667	1.000	106,919.000000
33.683333	1.000	126,724.000000
33.700000	1.000	154,971.000000
33.716667	1.000	192,257.000000
33.733333	1.000	238,080.000000
33.750000	1.000	291,034.000000
33.766667	1.000	348,000.000000
33.783333	1.000	404,900.000000
33.800000	1.000	457,359.000000
33.816667	1.000	501,424.000000
33.833333	1.000	534,473.000000
33.850000	1.000	555,000.000000
33.866667	1.000	562,361.000000
33.883333	1.000	557,223.000000
33.900000	1.000	540,907.000000
33.916667	1.000	515,276.000000
33.933333	1.000	482,826.000000
33.950000	1.000	445,785.000000
33.966667	1.000	405,618.000000
33.983333	1.000	363,982.000000
34.000000	1.000	322,659.000000
34.016667	1.000	282,680.000000
34.033333	1.000	244,189.000000
34.050000	1.000	207,663.000000
34.066667	1.000	173,823.000000
34.083333	1.000	143,442.000000
34.100000	1.000	117,672.000000
34.116667	1.000	97,181.000000
34.133333	1.000	82,154.000000
34.150000	1.000	72,302.000000
34.166667	1.000	67,690.000000
34.183333	1.000	68,741.000000
34.200000	1.000	75,728.000000
34.216667	1.000	88,584.000000
34.233333	1.000	106,927.000000
34.250000	1.000	130,214.000000
34.266667	1.000	157,279.000000
34.283333	1.000	186,200.000000
34.300000	1.000	215,023.000000
34.316667	1.000	242,126.000000
34.333333	1.000	265,204.000000
34.350000	1.000	282,185.000000
34.366667	1.000	291,856.000000
34.383333	1.000	293,541.000000
34.400000	1.000	287,355.000000
34.416667	1.000	273,895.000000
34.433333	1.000	254,885.000000
34.450000	1.000	232,155.000000
34.466667	1.000	207,195.000000
34.483333	1.000	181,650.000000
34.500000	1.000	157,115.000000
34.516667	1.000	135,011.000000
34.533333	1.000	116,330.000000
34.550000	1.000	102,071.000000
34.566667	1.000	92,621.000000
34.583333	1.000	88,653.000000
34.600000	1.000	91,728.000000
34.616667	1.000	103,764.000000
34.633333	1.000	126,118.000000
34.650000	1.000	159,215.000000
34.666667	1.000	202,662.000000
34.683333	1.000	254,908.000000
34.700000	1.000	313,094.000000
34.716667	1.000	373,684.000000
34.733333	1.000	431,984.000000
34.750000	1.000	483,064.000000
34.766667	1.000	522,606.000000
34.783333	1.000	547,791.000000
34.800000	1.000	556,690.000000
34.816667	1.000	548,697.000000
34.833333	1.000	524,865.000000
34.850000	1.000	487,856.000000
34.866667	1.000	440,772.000000
34.883333	1.000	386,795.000000
34.900000	1.000	329,994.000000
34.916667	1.000	274,467.000000
34.933333	1.000	223,303.000000
34.950000	1.000	178,388.000000
34.966667	1.000	140,897.000000
34.983333	1.000	111,514.000000
35.000000	1.000	90,306.000000
35.016667	1.000	76,665.000000
35.033333	1.000	69,622.000000
35.050000	1.000	68,192.000000
35.066667	1.000	71,560.000000
35.083333	1.000	78,997.000000
35.100000	1.000	89,278.000000
35.116667	1.000	101,238.000000
35.133333	1.000	113,857.000000
35.150000	1.000	125,686.000000
35.166667	1.000	135,440.000000
35.183333	1.000	141,651.000000
35.200000	1.000	143,125.000000
35.216667	1.000	139,673.000000
35.233333	1.000	131,959.000000
35.250000	1.000	121,171.000000
35.266667	1.000	108,715.000000
35.283333	1.000	95,721.000000
35.300000	1.000	82,834.000000
35.316667	1.000	70,420.000000
35.333333	1.000	59,149.000000
35.350000	1.000	49,242.000000
35.366667	1.000	40,455.000000
35.383333	1.000	32,405.000000
35.400000	1.000	25,088.000000
35.416667	1.000	19,017.000000
35.433333	1.000	14,721.000000
35.450000	1.000	12,059.000000
35.466667	1.000	10,472.000000
35.483333	1.000	9,816.000000
35.500000	1.000	10,623.000000
35.516667	1.000	13,648.000000
35.533333	1.000	19,679.000000
35.550000	1.000	29,134.000000
35.566667	1.000	41,883.000000
35.583333	1.000	57,783.000000
35.600000	1.000	77,004.000000
35.616667	1.000	99,347.000000
35.633333	1.000	124,167.000000
35.650000	1.000	151,517.000000
35.666667	1.000	183,262.000000
35.683333	1.000	223,199.000000
35.700000	1.000	278,313.000000
35.716667	1.000	358,688.000000
35.733333	1.000	476,871.000000
35.750000	1.000	646,714.000000
35.766667	1.000	881,952.000000
35.783333	1.000	1,190,996.000000
35.800000	1.000	1,574,005.000000
35.816667	1.000	2,021,663.000000
35.833333	1.000	2,514,713.000000
35.850000	1.000	3,023,506.000000
35.866667	1.000	3,509,243.000000
35.883333	1.000	3,930,385.000000
35.900000	1.000	4,249,035.000000
35.916667	1.000	4,436,899.000000
35.933333	1.000	4,480,067.000000
35.950000	1.000	4,380,299.000000
35.966667	1.000	4,153,485.000000
35.983333	1.000	3,826,183.000000
36.000000	1.000	3,431,430.000000
36.016667	1.000	3,004,185.000000
36.033333	1.000	2,576,160.000000
36.050000	1.000	2,172,127.000000
36.066667	1.000	1,808,182.000000
36.083333	1.000	1,492,715.000000
36.100000	1.000	1,227,733.000000
36.116667	1.000	1,010,428.000000
36.133333	1.000	834,923.000000
36.150000	1.000	694,101.000000
36.166667	1.000	581,079.000000
36.183333	1.000	489,954.000000
36.200000	1.000	416,101.000000
36.216667	1.000	356,530.000000
36.233333	1.000	309,465.000000
36.250000	1.000	274,152.000000
36.266667	1.000	249,959.000000
36.283333	1.000	235,133.000000
36.300000	1.000	227,162.000000
36.316667	1.000	223,493.000000
36.333333	1.000	221,686.000000
36.350000	1.000	219,778.000000
36.366667	1.000	216,324.000000
36.383333	1.000	209,864.000000
36.400000	1.000	199,290.000000
36.416667	1.000	184,431.000000
36.433333	1.000	166,136.000000
36.450000	1.000	145,297.000000
36.466667	1.000	123,310.000000
36.483333	1.000	101,973.000000
36.500000	1.000	82,805.000000
36.516667	1.000	67,026.000000
36.533333	1.000	54,998.000000
36.550000	1.000	46,667.000000
36.566667	1.000	42,311.000000
36.583333	1.000	42,187.000000
36.600000	1.000	45,804.000000
36.616667	1.000	52,157.000000
36.633333	1.000	60,945.000000
36.650000	1.000	72,795.000000
36.666667	1.000	88,604.000000
36.683333	1.000	109,214.000000
36.700000	1.000	134,798.000000
36.716667	1.000	165,153.000000
36.733333	1.000	200,008.000000
36.750000	1.000	237,469.000000
36.766667	1.000	274,999.000000
36.783333	1.000	310,035.000000
36.800000	1.000	339,294.000000
36.816667	1.000	359,711.000000
36.833333	1.000	369,550.000000
36.850000	1.000	368,480.000000
36.866667	1.000	357,030.000000
36.883333	1.000	336,634.000000
36.900000	1.000	309,531.000000
36.916667	1.000	278,198.000000
36.933333	1.000	245,142.000000
36.950000	1.000	213,230.000000
36.966667	1.000	184,661.000000
36.983333	1.000	161,298.000000
37.000000	1.000	145,272.000000
37.016667	1.000	138,834.000000
37.033333	1.000	144,821.000000
37.050000	1.000	166,648.000000
37.066667	1.000	208,586.000000
37.083333	1.000	275,466.000000
37.100000	1.000	371,211.000000
37.116667	1.000	497,487.000000
37.133333	1.000	652,095.000000
37.150000	1.000	829,030.000000
37.166667	1.000	1,018,452.000000
37.183333	1.000	1,207,711.000000
37.200000	1.000	1,382,703.000000
37.216667	1.000	1,528,606.000000
37.233333	1.000	1,632,973.000000
37.250000	1.000	1,688,749.000000
37.266667	1.000	1,695,087.000000
37.283333	1.000	1,658,057.000000
37.300000	1.000	1,590,733.000000
37.316667	1.000	1,510,479.000000
37.333333	1.000	1,436,392.000000
37.350000	1.000	1,386,679.000000
37.366667	1.000	1,376,431.000000
37.383333	1.000	1,414,848.000000
37.400000	1.000	1,502,726.000000
37.416667	1.000	1,633,179.000000
37.433333	1.000	1,792,279.000000
37.450000	1.000	1,959,733.000000
37.466667	1.000	2,111,849.000000
37.483333	1.000	2,226,510.000000
37.500000	1.000	2,286,925.000000
37.516667	1.000	2,282,934.000000
37.533333	1.000	2,212,213.000000
37.550000	1.000	2,080,640.000000
37.566667	1.000	1,901,053.000000
37.583333	1.000	1,689,906.000000
37.600000	1.000	1,464,451.000000
37.616667	1.000	1,241,125.000000
37.633333	1.000	1,033,550.000000
37.650000	1.000	851,811.000000
37.666667	1.000	701,722.000000
37.683333	1.000	584,405.000000
37.700000	1.000	497,384.000000
37.716667	1.000	435,805.000000
37.733333	1.000	393,361.000000
37.750000	1.000	364,193.000000
37.766667	1.000	343,173.000000
37.783333	1.000	326,553.000000
37.800000	1.000	311,906.000000
37.816667	1.000	298,117.000000
37.833333	1.000	284,922.000000
37.850000	1.000	273,142.000000
37.866667	1.000	263,615.000000
37.883333	1.000	257,183.000000
37.900000	1.000	254,770.000000
37.916667	1.000	256,481.000000
37.933333	1.000	261,116.000000
37.950000	1.000	266,743.000000
37.966667	1.000	271,751.000000
37.983333	1.000	274,946.000000
38.000000	1.000	275,963.000000
38.016667	1.000	274,915.000000
38.033333	1.000	271,541.000000
38.050000	1.000	264,978.000000
38.066667	1.000	254,552.000000
38.083333	1.000	240,091.000000
38.100000	1.000	222,349.000000
38.116667	1.000	202,532.000000
38.133333	1.000	181,996.000000
38.150000	1.000	162,045.000000
38.166667	1.000	144,134.000000
38.183333	1.000	130,079.000000
38.200000	1.000	121,126.000000
38.216667	1.000	118,285.000000
38.233333	1.000	122,265.000000
38.250000	1.000	132,511.000000
38.266667	1.000	147,071.000000
38.283333	1.000	163,291.000000
38.300000	1.000	178,807.000000
38.316667	1.000	192,167.000000
38.333333	1.000	202,419.000000
38.350000	1.000	208,788.000000
38.366667	1.000	210,838.000000
38.383333	1.000	208,547.000000
38.400000	1.000	201,969.000000
38.416667	1.000	191,610.000000
38.433333	1.000	178,063.000000
38.450000	1.000	161,608.000000
38.466667	1.000	142,718.000000
38.483333	1.000	122,511.000000
38.500000	1.000	102,293.000000
38.516667	1.000	83,302.000000
38.533333	1.000	66,046.000000
38.550000	1.000	50,714.000000
38.566667	1.000	37,800.000000
38.583333	1.000	27,921.000000
38.600000	1.000	20,957.000000
38.616667	1.000	16,199.000000
38.633333	1.000	13,006.000000
38.650000	1.000	10,862.000000
38.666667	1.000	9,569.000000
38.683333	1.000	9,438.000000
38.700000	1.000	10,908.000000
38.716667	1.000	13,894.000000
38.733333	1.000	18,226.000000
38.750000	1.000	24,245.000000
38.766667	1.000	31,685.000000
38.783333	1.000	40,344.000000
38.800000	1.000	49,871.000000
38.816667	1.000	59,896.000000
38.833333	1.000	70,163.000000
38.850000	1.000	80,910.000000
38.866667	1.000	92,086.000000
38.883333	1.000	102,860.000000
38.900000	1.000	112,340.000000
38.916667	1.000	119,819.000000
38.933333	1.000	125,158.000000
38.950000	1.000	128,512.000000
38.966667	1.000	130,155.000000
38.983333	1.000	130,589.000000
39.000000	1.000	130,560.000000
39.016667	1.000	130,788.000000
39.033333	1.000	131,977.000000
39.050000	1.000	134,418.000000
39.066667	1.000	137,815.000000
39.083333	1.000	141,957.000000
39.100000	1.000	146,618.000000
39.116667	1.000	151,084.000000
39.133333	1.000	154,706.000000
39.150000	1.000	156,861.000000
39.166667	1.000	157,145.000000
39.183333	1.000	155,329.000000
39.200000	1.000	151,008.000000
39.216667	1.000	143,674.000000
39.233333	1.000	133,262.000000
39.250000	1.000	120,627.000000
39.266667	1.000	106,948.000000
39.283333	1.000	93,490.000000
39.300000	1.000	81,230.000000
39.316667	1.000	71,001.000000
39.333333	1.000	63,647.000000
39.350000	1.000	60,305.000000
39.366667	1.000	61,902.000000
39.383333	1.000	68,704.000000
39.400000	1.000	81,200.000000
39.416667	1.000	100,087.000000
39.433333	1.000	125,864.000000
39.450000	1.000	158,883.000000
39.466667	1.000	198,391.000000
39.483333	1.000	242,517.000000
39.500000	1.000	288,453.000000
39.516667	1.000	332,732.000000
39.533333	1.000	371,260.000000
39.550000	1.000	400,424.000000
39.566667	1.000	417,342.000000
39.583333	1.000	420,388.000000
39.600000	1.000	409,628.000000
39.616667	1.000	386,479.000000
39.633333	1.000	353,390.000000
39.650000	1.000	313,611.000000
39.666667	1.000	270,584.000000
39.683333	1.000	227,279.000000
39.700000	1.000	185,983.000000
39.716667	1.000	148,491.000000
39.733333	1.000	115,708.000000
39.750000	1.000	88,430.000000
39.766667	1.000	66,491.000000
39.783333	1.000	48,853.000000
39.800000	1.000	35,004.000000
39.816667	1.000	24,649.000000
39.833333	1.000	16,987.000000
39.850000	1.000	11,062.000000
39.866667	1.000	6,512.000000
39.883333	1.000	3,030.000000
39.900000	1.000	264.000000
39.916667	1.000	-1,990.000000
39.933333	1.000	-3,489.000000
39.950000	1.000	-3,426.000000
39.966667	1.000	-1,311.000000
39.983333	1.000	2,705.000000
40.000000	1.000	8,424.000000
40.016667	1.000	15,975.000000
40.033333	1.000	25,553.000000
40.050000	1.000	37,315.000000
40.066667	1.000	51,077.000000
40.083333	1.000	66,317.000000
40.100000	1.000	82,508.000000
40.116667	1.000	99,484.000000
40.133333	1.000	117,040.000000
40.150000	1.000	134,315.000000
40.166667	1.000	150,294.000000
40.183333	1.000	164,666.000000
40.200000	1.000	177,574.000000
40.216667	1.000	189,797.000000
40.233333	1.000	202,437.000000
40.250000	1.000	216,871.000000
40.266667	1.000	234,531.000000
40.283333	1.000	256,241.000000
40.300000	1.000	281,823.000000
40.316667	1.000	309,807.000000
40.333333	1.000	337,858.000000
40.350000	1.000	363,181.000000
40.366667	1.000	382,409.000000
40.383333	1.000	392,135.000000
40.400000	1.000	390,658.000000
40.416667	1.000	378,386.000000
40.433333	1.000	356,981.000000
40.450000	1.000	328,515.000000
40.466667	1.000	295,391.000000
40.483333	1.000	259,875.000000
40.500000	1.000	224,244.000000
40.516667	1.000	190,748.000000
40.533333	1.000	161,039.000000
40.550000	1.000	136,554.000000
40.566667	1.000	118,440.000000
40.583333	1.000	106,982.000000
40.600000	1.000	102,031.000000
40.616667	1.000	103,334.000000
40.633333	1.000	109,858.000000
40.650000	1.000	120,497.000000
40.666667	1.000	133,814.000000
40.683333	1.000	148,546.000000
40.700000	1.000	163,416.000000
40.716667	1.000	177,795.000000
40.733333	1.000	191,070.000000
40.750000	1.000	201,693.000000
40.766667	1.000	208,305.000000
40.783333	1.000	210,181.000000
40.800000	1.000	207,172.000000
40.816667	1.000	199,895.000000
40.833333	1.000	189,464.000000
40.850000	1.000	177,107.000000
40.866667	1.000	164,288.000000
40.883333	1.000	151,945.000000
40.900000	1.000	140,750.000000
40.916667	1.000	131,329.000000
40.933333	1.000	124,385.000000
40.950000	1.000	119,634.000000
40.966667	1.000	115,833.000000
40.983333	1.000	111,607.000000
41.000000	1.000	105,775.000000
41.016667	1.000	97,289.000000
41.033333	1.000	86,300.000000
41.050000	1.000	73,671.000000
41.066667	1.000	60,534.000000
41.083333	1.000	47,917.000000
41.100000	1.000	36,481.000000
41.116667	1.000	27,039.000000
41.133333	1.000	19,898.000000
41.150000	1.000	15,055.000000
41.166667	1.000	12,372.000000
41.183333	1.000	11,319.000000
41.200000	1.000	11,420.000000
41.216667	1.000	12,759.000000
41.233333	1.000	15,346.000000
41.250000	1.000	19,113.000000
41.266667	1.000	23,873.000000
41.283333	1.000	29,114.000000
41.300000	1.000	34,366.000000
41.316667	1.000	39,135.000000
41.333333	1.000	43,285.000000
41.350000	1.000	47,269.000000
41.366667	1.000	51,797.000000
41.383333	1.000	57,432.000000
41.400000	1.000	64,573.000000
41.416667	1.000	73,307.000000
41.433333	1.000	83,686.000000
41.450000	1.000	95,691.000000
41.466667	1.000	109,477.000000
41.483333	1.000	124,933.000000
41.500000	1.000	141,700.000000
41.516667	1.000	159,286.000000
41.533333	1.000	176,590.000000
41.550000	1.000	192,811.000000
41.566667	1.000	207,376.000000
41.583333	1.000	219,604.000000
41.600000	1.000	228,570.000000
41.616667	1.000	233,234.000000
41.633333	1.000	233,180.000000
41.650000	1.000	228,347.000000
41.666667	1.000	219,046.000000
41.683333	1.000	205,913.000000
41.700000	1.000	189,717.000000
41.716667	1.000	171,159.000000
41.733333	1.000	151,321.000000
41.750000	1.000	130,775.000000
41.766667	1.000	109,659.000000
41.783333	1.000	88,424.000000
41.800000	1.000	67,837.000000
41.816667	1.000	49,024.000000
41.833333	1.000	33,096.000000
41.850000	1.000	20,499.000000
41.866667	1.000	11,250.000000
41.883333	1.000	5,178.000000
41.900000	1.000	1,893.000000
41.916667	1.000	855.000000
41.933333	1.000	1,386.000000
41.950000	1.000	2,904.000000
41.966667	1.000	5,013.000000
41.983333	1.000	7,877.000000
42.000000	1.000	12,045.000000
42.016667	1.000	17,815.000000
42.033333	1.000	24,716.000000
42.050000	1.000	31,892.000000
42.066667	1.000	38,328.000000
42.083333	1.000	43,285.000000
42.100000	1.000	46,963.000000
42.116667	1.000	49,960.000000
42.133333	1.000	52,636.000000
42.150000	1.000	54,811.000000
42.166667	1.000	56,497.000000
42.183333	1.000	57,438.000000
42.200000	1.000	57,068.000000
42.216667	1.000	55,396.000000
42.233333	1.000	52,762.000000
42.250000	1.000	49,570.000000
42.266667	1.000	46,073.000000
42.283333	1.000	42,125.000000
42.300000	1.000	37,897.000000
42.316667	1.000	33,856.000000
42.333333	1.000	30,649.000000
42.350000	1.000	28,503.000000
42.366667	1.000	27,629.000000
42.383333	1.000	28,238.000000
42.400000	1.000	30,085.000000
42.416667	1.000	32,009.000000
42.433333	1.000	32,785.000000
42.450000	1.000	31,865.000000
42.466667	1.000	29,428.000000
42.483333	1.000	25,379.000000
42.500000	1.000	19,731.000000
42.516667	1.000	12,861.000000
42.533333	1.000	5,643.000000
42.550000	1.000	-935.000000
42.566667	1.000	-6,100.000000
42.583333	1.000	-9,410.000000
42.600000	1.000	-11,081.000000
42.616667	1.000	-11,578.000000
42.633333	1.000	-11,224.000000
42.650000	1.000	-10,238.000000
42.666667	1.000	-9,045.000000
42.683333	1.000	-7,637.000000
42.700000	1.000	-5,997.000000
42.716667	1.000	-4,373.000000
42.733333	1.000	-2,817.000000
42.750000	1.000	-1,136.000000
42.766667	1.000	658.000000
42.783333	1.000	2,369.000000
42.800000	1.000	3,871.000000
42.816667	1.000	5,061.000000
42.833333	1.000	6,070.000000
42.850000	1.000	7,333.000000
42.866667	1.000	9,447.000000
42.883333	1.000	12,740.000000
42.900000	1.000	17,197.000000
42.916667	1.000	22,878.000000
42.933333	1.000	29,425.000000
42.950000	1.000	36,048.000000
42.966667	1.000	41,639.000000
42.983333	1.000	45,491.000000
43.000000	1.000	47,404.000000
43.016667	1.000	47,176.000000
43.033333	1.000	44,909.000000
43.050000	1.000	40,958.000000
43.066667	1.000	35,945.000000
43.083333	1.000	30,549.000000
43.100000	1.000	25,252.000000
43.116667	1.000	20,173.000000
43.133333	1.000	15,331.000000
43.150000	1.000	11,004.000000
43.166667	1.000	7,085.000000
43.183333	1.000	3,301.000000
43.200000	1.000	-449.000000
43.216667	1.000	-4,627.000000
43.233333	1.000	-9,591.000000
43.250000	1.000	-14,939.000000
43.266667	1.000	-20,052.000000
43.283333	1.000	-24,809.000000
43.300000	1.000	-29,262.000000
43.316667	1.000	-33,283.000000
43.333333	1.000	-36,256.000000
43.350000	1.000	-37,822.000000
43.366667	1.000	-38,200.000000
43.383333	1.000	-37,795.000000
43.400000	1.000	-36,784.000000
43.416667	1.000	-35,170.000000
43.433333	1.000	-33,377.000000
43.450000	1.000	-31,858.000000
43.466667	1.000	-30,610.000000
43.483333	1.000	-29,633.000000
43.500000	1.000	-28,879.000000
43.516667	1.000	-28,135.000000
43.533333	1.000	-27,413.000000
43.550000	1.000	-26,991.000000
43.566667	1.000	-27,071.000000
43.583333	1.000	-27,830.000000
43.600000	1.000	-29,138.000000
43.616667	1.000	-30,819.000000
43.633333	1.000	-32,511.000000
43.650000	1.000	-33,784.000000
43.666667	1.000	-34,151.000000
43.683333	1.000	-33,465.000000
43.700000	1.000	-32,067.000000
43.716667	1.000	-30,511.000000
43.733333	1.000	-29,147.000000
43.750000	1.000	-27,916.000000
43.766667	1.000	-26,813.000000
43.783333	1.000	-26,150.000000
43.800000	1.000	-26,251.000000
43.816667	1.000	-27,737.000000
43.833333	1.000	-30,061.000000
43.850000	1.000	-32,375.000000
43.866667	1.000	-34,137.000000
43.883333	1.000	-34,869.000000
43.900000	1.000	-34,420.000000
43.916667	1.000	-32,977.000000
43.933333	1.000	-30,785.000000
43.950000	1.000	-27,700.000000
43.966667	1.000	-23,472.000000
43.983333	1.000	-18,687.000000
44.000000	1.000	-14,408.000000
44.016667	1.000	-11,247.000000
44.033333	1.000	-9,432.000000
44.050000	1.000	-9,013.000000
44.066667	1.000	-9,449.000000
44.083333	1.000	-9,954.000000
44.100000	1.000	-10,193.000000
44.116667	1.000	-10,611.000000
44.133333	1.000	-11,579.000000
44.150000	1.000	-13,001.000000
44.166667	1.000	-14,807.000000
44.183333	1.000	-16,754.000000
44.200000	1.000	-18,693.000000
44.216667	1.000	-20,369.000000
44.233333	1.000	-21,281.000000
44.250000	1.000	-21,387.000000
44.266667	1.000	-21,608.000000
44.283333	1.000	-22,817.000000
44.300000	1.000	-24,928.000000
44.316667	1.000	-27,367.000000
44.333333	1.000	-29,462.000000
44.350000	1.000	-30,985.000000
44.366667	1.000	-32,744.000000
44.383333	1.000	-35,299.000000
44.400000	1.000	-38,256.000000
44.416667	1.000	-41,293.000000
44.433333	1.000	-44,224.000000
44.450000	1.000	-46,785.000000
44.466667	1.000	-48,659.000000
44.483333	1.000	-49,212.000000
44.500000	1.000	-48,419.000000
44.516667	1.000	-46,424.000000
44.533333	1.000	-43,748.000000
44.550000	1.000	-40,963.000000
44.566667	1.000	-38,693.000000
44.583333	1.000	-37,118.000000
44.600000	1.000	-35,943.000000
44.616667	1.000	-35,311.000000
44.633333	1.000	-34,989.000000
44.650000	1.000	-34,762.000000
44.666667	1.000	-34,634.000000
44.683333	1.000	-34,451.000000
44.700000	1.000	-33,926.000000
44.716667	1.000	-33,122.000000
44.733333	1.000	-32,509.000000
44.750000	1.000	-32,638.000000
44.766667	1.000	-33,585.000000
44.783333	1.000	-35,108.000000
44.800000	1.000	-36,595.000000
44.816667	1.000	-37,662.000000
44.833333	1.000	-37,798.000000
44.850000	1.000	-37,081.000000
44.866667	1.000	-35,389.000000
44.883333	1.000	-32,703.000000
44.900000	1.000	-29,465.000000
44.916667	1.000	-26,314.000000
44.933333	1.000	-23,607.000000
44.950000	1.000	-21,250.000000
44.966667	1.000	-19,018.000000
44.983333	1.000	-17,076.000000
45.000000	1.000	-15,458.000000
45.016667	1.000	-13,999.000000
45.033333	1.000	-13,270.000000
45.050000	1.000	-13,608.000000
45.066667	1.000	-14,920.000000
45.083333	1.000	-16,905.000000
45.100000	1.000	-19,416.000000
45.116667	1.000	-22,710.000000
45.133333	1.000	-26,633.000000
45.150000	1.000	-30,729.000000
45.166667	1.000	-34,509.000000
45.183333	1.000	-37,723.000000
45.200000	1.000	-40,206.000000
45.216667	1.000	-41,949.000000
45.233333	1.000	-42,883.000000
45.250000	1.000	-42,954.000000
45.266667	1.000	-42,155.000000
45.283333	1.000	-41,014.000000
45.300000	1.000	-39,929.000000
45.316667	1.000	-39,441.000000
45.333333	1.000	-39,897.000000
45.350000	1.000	-41,154.000000
45.366667	1.000	-42,690.000000
45.383333	1.000	-43,948.000000
45.400000	1.000	-44,437.000000
45.416667	1.000	-43,945.000000
45.433333	1.000	-42,711.000000
45.450000	1.000	-41,368.000000
45.466667	1.000	-40,017.000000
45.483333	1.000	-38,587.000000
45.500000	1.000	-37,452.000000
45.516667	1.000	-37,049.000000
45.533333	1.000	-37,487.000000
45.550000	1.000	-38,588.000000
45.566667	1.000	-39,955.000000
45.583333	1.000	-41,231.000000
45.600000	1.000	-42,336.000000
45.616667	1.000	-43,104.000000
45.633333	1.000	-43,429.000000
45.650000	1.000	-43,396.000000
45.666667	1.000	-43,032.000000
45.683333	1.000	-42,096.000000
45.700000	1.000	-40,724.000000
45.716667	1.000	-39,254.000000
45.733333	1.000	-37,888.000000
45.750000	1.000	-36,776.000000
45.766667	1.000	-36,299.000000
45.783333	1.000	-36,668.000000
45.800000	1.000	-38,213.000000
45.816667	1.000	-40,766.000000
45.833333	1.000	-43,453.000000
45.850000	1.000	-44,944.000000
45.866667	1.000	-44,257.000000
45.883333	1.000	-41,553.000000
45.900000	1.000	-37,924.000000
45.916667	1.000	-34,204.000000
45.933333	1.000	-31,210.000000
45.950000	1.000	-29,233.000000
45.966667	1.000	-27,556.000000
45.983333	1.000	-25,782.000000
46.000000	1.000	-24,134.000000
46.016667	1.000	-22,673.000000
46.033333	1.000	-21,204.000000
46.050000	1.000	-19,447.000000
46.066667	1.000	-17,432.000000
46.083333	1.000	-15,016.000000
46.100000	1.000	-11,907.000000
46.116667	1.000	-8,423.000000
46.133333	1.000	-5,549.000000
46.150000	1.000	-3,948.000000
46.166667	1.000	-4,013.000000
46.183333	1.000	-5,666.000000
46.200000	1.000	-8,506.000000
46.216667	1.000	-12,051.000000
46.233333	1.000	-15,973.000000
46.250000	1.000	-19,816.000000
46.266667	1.000	-22,988.000000
46.283333	1.000	-25,590.000000
46.300000	1.000	-28,222.000000
46.316667	1.000	-31,006.000000
46.333333	1.000	-34,043.000000
46.350000	1.000	-37,422.000000
46.366667	1.000	-41,078.000000
46.383333	1.000	-44,527.000000
46.400000	1.000	-47,312.000000
46.416667	1.000	-49,465.000000
46.433333	1.000	-50,726.000000
46.450000	1.000	-50,697.000000
46.466667	1.000	-49,473.000000
46.483333	1.000	-47,721.000000
46.500000	1.000	-45,901.000000
46.516667	1.000	-44,030.000000
46.533333	1.000	-42,186.000000
46.550000	1.000	-40,617.000000
46.566667	1.000	-39,958.000000
46.583333	1.000	-40,142.000000
46.600000	1.000	-40,537.000000
46.616667	1.000	-40,821.000000
46.633333	1.000	-40,643.000000
46.650000	1.000	-39,630.000000
46.666667	1.000	-37,706.000000
46.683333	1.000	-35,044.000000
46.700000	1.000	-31,815.000000
46.716667	1.000	-28,825.000000
46.733333	1.000	-26,662.000000
46.750000	1.000	-25,725.000000
46.766667	1.000	-26,444.000000
46.783333	1.000	-28,988.000000
46.800000	1.000	-32,605.000000
46.816667	1.000	-36,369.000000
46.833333	1.000	-39,638.000000
46.850000	1.000	-42,096.000000
46.866667	1.000	-43,786.000000
46.883333	1.000	-44,743.000000
46.900000	1.000	-45,207.000000
46.916667	1.000	-44,987.000000
46.933333	1.000	-44,046.000000
46.950000	1.000	-43,114.000000
46.966667	1.000	-42,628.000000
46.983333	1.000	-42,462.000000
47.000000	1.000	-42,384.000000
47.016667	1.000	-42,493.000000
47.033333	1.000	-43,081.000000
47.050000	1.000	-44,007.000000
47.066667	1.000	-44,602.000000
47.083333	1.000	-44,673.000000
47.100000	1.000	-44,271.000000
47.116667	1.000	-43,800.000000
47.133333	1.000	-43,335.000000
47.150000	1.000	-42,928.000000
47.166667	1.000	-42,685.000000
47.183333	1.000	-43,243.000000
47.200000	1.000	-44,690.000000
47.216667	1.000	-46,555.000000
47.233333	1.000	-48,567.000000
47.250000	1.000	-50,526.000000
47.266667	1.000	-52,272.000000
47.283333	1.000	-53,878.000000
47.300000	1.000	-55,198.000000
47.316667	1.000	-56,063.000000
47.333333	1.000	-55,970.000000
47.350000	1.000	-55,024.000000
47.366667	1.000	-53,797.000000
47.383333	1.000	-52,668.000000
47.400000	1.000	-52,102.000000
47.416667	1.000	-52,178.000000
47.433333	1.000	-52,794.000000
47.450000	1.000	-54,023.000000
47.466667	1.000	-56,004.000000
47.483333	1.000	-58,284.000000
47.500000	1.000	-59,986.000000
47.516667	1.000	-60,514.000000
47.533333	1.000	-60,037.000000
47.550000	1.000	-58,880.000000
47.566667	1.000	-57,216.000000
47.583333	1.000	-55,521.000000
47.600000	1.000	-54,364.000000
47.616667	1.000	-53,957.000000
47.633333	1.000	-54,118.000000
47.650000	1.000	-54,475.000000
47.666667	1.000	-54,636.000000
47.683333	1.000	-54,196.000000
47.700000	1.000	-53,132.000000
47.716667	1.000	-51,577.000000
47.733333	1.000	-49,970.000000
47.750000	1.000	-48,489.000000
47.766667	1.000	-47,154.000000
47.783333	1.000	-46,097.000000
47.800000	1.000	-45,472.000000
47.816667	1.000	-45,117.000000
47.833333	1.000	-44,578.000000
47.850000	1.000	-43,519.000000
47.866667	1.000	-42,032.000000
47.883333	1.000	-40,072.000000
47.900000	1.000	-37,578.000000
47.916667	1.000	-34,864.000000
47.933333	1.000	-32,593.000000
47.950000	1.000	-31,331.000000
47.966667	1.000	-31,014.000000
47.983333	1.000	-31,203.000000
48.000000	1.000	-31,546.000000
48.016667	1.000	-31,547.000000
48.033333	1.000	-31,113.000000
48.050000	1.000	-30,951.000000
48.066667	1.000	-31,517.000000
48.083333	1.000	-32,747.000000
48.100000	1.000	-34,251.000000
48.116667	1.000	-35,548.000000
48.133333	1.000	-36,514.000000
48.150000	1.000	-37,443.000000
48.166667	1.000	-38,760.000000
48.183333	1.000	-40,635.000000
48.200000	1.000	-43,052.000000
48.216667	1.000	-45,814.000000
48.233333	1.000	-48,507.000000
48.250000	1.000	-50,552.000000
48.266667	1.000	-51,919.000000
48.283333	1.000	-52,744.000000
48.300000	1.000	-53,266.000000
48.316667	1.000	-53,840.000000
48.333333	1.000	-54,522.000000
48.350000	1.000	-55,163.000000
48.366667	1.000	-55,638.000000
48.383333	1.000	-55,650.000000
48.400000	1.000	-54,947.000000
48.416667	1.000	-54,063.000000
48.433333	1.000	-53,741.000000
48.450000	1.000	-54,494.000000
48.466667	1.000	-56,155.000000
48.483333	1.000	-58,040.000000
48.500000	1.000	-59,474.000000
48.516667	1.000	-60,486.000000
48.533333	1.000	-61,060.000000
48.550000	1.000	-60,929.000000
48.566667	1.000	-59,948.000000
48.583333	1.000	-58,515.000000
48.600000	1.000	-57,356.000000
48.616667	1.000	-56,942.000000
48.633333	1.000	-57,151.000000
48.650000	1.000	-57,745.000000
48.666667	1.000	-58,470.000000
48.683333	1.000	-59,004.000000
48.700000	1.000	-58,702.000000
48.716667	1.000	-57,290.000000
48.733333	1.000	-54,755.000000
48.750000	1.000	-51,694.000000
48.766667	1.000	-48,838.000000
48.783333	1.000	-46,763.000000
48.800000	1.000	-45,585.000000
48.816667	1.000	-45,500.000000
48.833333	1.000	-46,355.000000
48.850000	1.000	-47,725.000000
48.866667	1.000	-49,183.000000
48.883333	1.000	-50,491.000000
48.900000	1.000	-51,855.000000
48.916667	1.000	-53,325.000000
48.933333	1.000	-54,803.000000
48.950000	1.000	-56,392.000000
48.966667	1.000	-57,776.000000
48.983333	1.000	-58,417.000000
49.000000	1.000	-58,128.000000
49.016667	1.000	-57,553.000000
49.033333	1.000	-57,795.000000
49.050000	1.000	-59,069.000000
49.066667	1.000	-61,122.000000
49.083333	1.000	-63,747.000000
49.100000	1.000	-66,528.000000
49.116667	1.000	-68,998.000000
49.133333	1.000	-70,883.000000
49.150000	1.000	-71,763.000000
49.166667	1.000	-71,368.000000
49.183333	1.000	-69,778.000000
49.200000	1.000	-67,115.000000
49.216667	1.000	-63,724.000000
49.233333	1.000	-60,304.000000
49.250000	1.000	-57,687.000000
49.266667	1.000	-56,182.000000
49.283333	1.000	-55,467.000000
49.300000	1.000	-55,511.000000
49.316667	1.000	-56,147.000000
49.333333	1.000	-56,783.000000
49.350000	1.000	-56,882.000000
49.366667	1.000	-56,346.000000
49.383333	1.000	-55,261.000000
49.400000	1.000	-53,535.000000
49.416667	1.000	-51,251.000000
49.433333	1.000	-49,121.000000
49.450000	1.000	-47,451.000000
49.466667	1.000	-46,471.000000
49.483333	1.000	-46,538.000000
49.500000	1.000	-47,934.000000
49.516667	1.000	-50,623.000000
49.533333	1.000	-54,204.000000
49.550000	1.000	-58,281.000000
49.566667	1.000	-61,897.000000
49.583333	1.000	-64,032.000000
49.600000	1.000	-64,414.000000
49.616667	1.000	-63,617.000000
49.633333	1.000	-62,103.000000
49.650000	1.000	-60,239.000000
49.666667	1.000	-58,046.000000
49.683333	1.000	-55,424.000000
49.700000	1.000	-52,371.000000
49.716667	1.000	-49,213.000000
49.733333	1.000	-46,664.000000
49.750000	1.000	-45,145.000000
49.766667	1.000	-44,695.000000
49.783333	1.000	-45,076.000000
49.800000	1.000	-46,132.000000
49.816667	1.000	-47,340.000000
49.833333	1.000	-48,248.000000
49.850000	1.000	-48,764.000000
49.866667	1.000	-49,228.000000
49.883333	1.000	-50,215.000000
49.900000	1.000	-52,143.000000
49.916667	1.000	-54,696.000000
49.933333	1.000	-56,939.000000
49.950000	1.000	-58,092.000000
49.966667	1.000	-57,904.000000
49.983333	1.000	-56,501.000000
50.000000	1.000	-54,434.000000
50.016667	1.000	-52,250.000000
50.033333	1.000	-50,395.000000
50.050000	1.000	-49,520.000000
50.066667	1.000	-49,792.000000
50.083333	1.000	-50,830.000000
50.100000	1.000	-51,933.000000
50.116667	1.000	-52,615.000000
50.133333	1.000	-52,598.000000
50.150000	1.000	-51,833.000000
50.166667	1.000	-50,358.000000
50.183333	1.000	-48,827.000000
50.200000	1.000	-48,068.000000
50.216667	1.000	-48,329.000000
50.233333	1.000	-49,422.000000
50.250000	1.000	-51,221.000000
50.266667	1.000	-53,321.000000
50.283333	1.000	-55,274.000000
50.300000	1.000	-56,978.000000
50.316667	1.000	-58,266.000000
50.333333	1.000	-59,287.000000
50.350000	1.000	-60,264.000000
50.366667	1.000	-61,148.000000
50.383333	1.000	-61,405.000000
50.400000	1.000	-60,608.000000
50.416667	1.000	-59,272.000000
50.433333	1.000	-58,157.000000
50.450000	1.000	-57,470.000000
50.466667	1.000	-56,970.000000
50.483333	1.000	-56,119.000000
50.500000	1.000	-54,645.000000
50.516667	1.000	-52,984.000000
50.533333	1.000	-52,052.000000
50.550000	1.000	-52,126.000000
50.566667	1.000	-52,925.000000
50.583333	1.000	-54,028.000000
50.600000	1.000	-55,077.000000
50.616667	1.000	-55,786.000000
50.633333	1.000	-56,028.000000
50.650000	1.000	-55,666.000000
50.666667	1.000	-54,563.000000
50.683333	1.000	-53,209.000000
50.700000	1.000	-52,251.000000
50.716667	1.000	-52,018.000000
50.733333	1.000	-52,479.000000
50.750000	1.000	-53,632.000000
50.766667	1.000	-55,002.000000
50.783333	1.000	-56,155.000000
50.800000	1.000	-56,683.000000
50.816667	1.000	-56,773.000000
50.833333	1.000	-56,797.000000
50.850000	1.000	-57,034.000000
50.866667	1.000	-57,192.000000
50.883333	1.000	-56,807.000000
50.900000	1.000	-55,673.000000
50.916667	1.000	-53,913.000000
50.933333	1.000	-51,777.000000
50.950000	1.000	-49,799.000000
50.966667	1.000	-48,595.000000
50.983333	1.000	-48,287.000000
51.000000	1.000	-48,854.000000
51.016667	1.000	-50,329.000000
51.033333	1.000	-52,649.000000
51.050000	1.000	-55,375.000000
51.066667	1.000	-58,000.000000
51.083333	1.000	-60,395.000000
51.100000	1.000	-62,526.000000
51.116667	1.000	-64,093.000000
51.133333	1.000	-64,886.000000
51.150000	1.000	-65,241.000000
51.166667	1.000	-65,294.000000
51.183333	1.000	-65,197.000000
51.200000	1.000	-64,667.000000
51.216667	1.000	-63,690.000000
51.233333	1.000	-62,857.000000
51.250000	1.000	-62,377.000000
51.266667	1.000	-62,042.000000
51.283333	1.000	-61,607.000000
51.300000	1.000	-60,853.000000
51.316667	1.000	-59,279.000000
51.333333	1.000	-57,011.000000
51.350000	1.000	-54,561.000000
51.366667	1.000	-52,526.000000
51.383333	1.000	-50,904.000000
51.400000	1.000	-49,448.000000
51.416667	1.000	-48,194.000000
51.433333	1.000	-47,282.000000
51.450000	1.000	-46,570.000000
51.466667	1.000	-46,034.000000
51.483333	1.000	-45,653.000000
51.500000	1.000	-45,459.000000
51.516667	1.000	-45,479.000000
51.533333	1.000	-45,836.000000
51.550000	1.000	-46,739.000000
51.566667	1.000	-48,440.000000
51.583333	1.000	-51,116.000000
51.600000	1.000	-54,270.000000
51.616667	1.000	-57,132.000000
51.633333	1.000	-59,199.000000
51.650000	1.000	-60,648.000000
51.666667	1.000	-61,467.000000
51.683333	1.000	-61,628.000000
51.700000	1.000	-61,347.000000
51.716667	1.000	-61,213.000000
51.733333	1.000	-61,784.000000
51.750000	1.000	-63,162.000000
51.766667	1.000	-64,558.000000
51.783333	1.000	-65,518.000000
51.800000	1.000	-65,960.000000
51.816667	1.000	-66,219.000000
51.833333	1.000	-66,987.000000
51.850000	1.000	-68,492.000000
51.866667	1.000	-70,030.000000
51.883333	1.000	-70,866.000000
51.900000	1.000	-71,044.000000
51.916667	1.000	-70,984.000000
51.933333	1.000	-70,934.000000
51.950000	1.000	-70,738.000000
51.966667	1.000	-69,884.000000
51.983333	1.000	-67,805.000000
52.000000	1.000	-64,750.000000
52.016667	1.000	-61,362.000000
52.033333	1.000	-58,360.000000
52.050000	1.000	-56,248.000000
52.066667	1.000	-55,070.000000
52.083333	1.000	-54,783.000000
52.100000	1.000	-55,119.000000
52.116667	1.000	-55,775.000000
52.133333	1.000	-56,186.000000
52.150000	1.000	-56,213.000000
52.166667	1.000	-56,077.000000
52.183333	1.000	-56,312.000000
52.200000	1.000	-57,029.000000
52.216667	1.000	-57,916.000000
52.233333	1.000	-58,747.000000
52.250000	1.000	-59,479.000000
52.266667	1.000	-59,730.000000
52.283333	1.000	-59,577.000000
52.300000	1.000	-59,489.000000
52.316667	1.000	-60,049.000000
52.333333	1.000	-61,172.000000
52.350000	1.000	-62,172.000000
52.366667	1.000	-62,820.000000
52.383333	1.000	-63,352.000000
52.400000	1.000	-63,788.000000
52.416667	1.000	-63,835.000000
52.433333	1.000	-63,400.000000
52.450000	1.000	-62,494.000000
52.466667	1.000	-61,600.000000
52.483333	1.000	-60,993.000000
52.500000	1.000	-60,626.000000
52.516667	1.000	-60,446.000000
52.533333	1.000	-60,267.000000
52.550000	1.000	-59,894.000000
52.566667	1.000	-59,394.000000
52.583333	1.000	-58,830.000000
52.600000	1.000	-58,317.000000
52.616667	1.000	-58,304.000000
52.633333	1.000	-58,805.000000
52.650000	1.000	-59,114.000000
52.666667	1.000	-58,884.000000
52.683333	1.000	-57,718.000000
52.700000	1.000	-55,340.000000
52.716667	1.000	-52,323.000000
52.733333	1.000	-49,423.000000
52.750000	1.000	-47,252.000000
52.766667	1.000	-45,878.000000
52.783333	1.000	-45,085.000000
52.800000	1.000	-44,862.000000
52.816667	1.000	-45,234.000000
52.833333	1.000	-46,085.000000
52.850000	1.000	-47,309.000000
52.866667	1.000	-48,680.000000
52.883333	1.000	-50,289.000000
52.900000	1.000	-52,220.000000
52.916667	1.000	-54,369.000000
52.933333	1.000	-56,631.000000
52.950000	1.000	-58,558.000000
52.966667	1.000	-59,769.000000
52.983333	1.000	-60,190.000000
53.000000	1.000	-60,088.000000
53.016667	1.000	-59,935.000000
53.033333	1.000	-60,056.000000
53.050000	1.000	-60,351.000000
53.066667	1.000	-60,489.000000
53.083333	1.000	-60,477.000000
53.100000	1.000	-60,330.000000
53.116667	1.000	-59,931.000000
53.133333	1.000	-59,427.000000
53.150000	1.000	-59,172.000000
53.166667	1.000	-59,410.000000
53.183333	1.000	-60,024.000000
53.200000	1.000	-60,558.000000
53.216667	1.000	-61,119.000000
53.233333	1.000	-62,004.000000
53.250000	1.000	-63,097.000000
53.266667	1.000	-63,915.000000
53.283333	1.000	-64,061.000000
53.300000	1.000	-63,501.000000
53.316667	1.000	-62,488.000000
53.333333	1.000	-61,028.000000
53.350000	1.000	-59,257.000000
53.366667	1.000	-57,682.000000
53.383333	1.000	-56,516.000000
53.400000	1.000	-55,704.000000
53.416667	1.000	-54,853.000000
53.433333	1.000	-53,770.000000
53.450000	1.000	-52,456.000000
53.466667	1.000	-50,810.000000
53.483333	1.000	-49,112.000000
53.500000	1.000	-47,795.000000
53.516667	1.000	-47,050.000000
53.533333	1.000	-47,116.000000
53.550000	1.000	-47,944.000000
53.566667	1.000	-49,002.000000
53.583333	1.000	-50,030.000000
53.600000	1.000	-51,230.000000
53.616667	1.000	-52,957.000000
53.633333	1.000	-55,532.000000
53.650000	1.000	-59,065.000000
53.666667	1.000	-63,507.000000
53.683333	1.000	-68,374.000000
53.700000	1.000	-72,681.000000
53.716667	1.000	-75,630.000000
53.733333	1.000	-76,953.000000
53.750000	1.000	-76,511.000000
53.766667	1.000	-74,272.000000
53.783333	1.000	-70,652.000000
53.800000	1.000	-66,420.000000
53.816667	1.000	-62,531.000000
53.833333	1.000	-59,703.000000
53.850000	1.000	-58,458.000000
53.866667	1.000	-58,791.000000
53.883333	1.000	-60,096.000000
53.900000	1.000	-61,475.000000
53.916667	1.000	-62,321.000000
53.933333	1.000	-62,214.000000
53.950000	1.000	-60,767.000000
53.966667	1.000	-58,131.000000
53.983333	1.000	-54,673.000000
54.000000	1.000	-50,918.000000
54.016667	1.000	-47,795.000000
54.033333	1.000	-46,059.000000
54.050000	1.000	-45,515.000000
54.066667	1.000	-45,727.000000
54.083333	1.000	-46,441.000000
54.100000	1.000	-47,901.000000
54.116667	1.000	-50,247.000000
54.133333	1.000	-53,207.000000
54.150000	1.000	-55,937.000000
54.166667	1.000	-57,562.000000
54.183333	1.000	-57,858.000000
54.200000	1.000	-57,090.000000
54.216667	1.000	-55,787.000000
54.233333	1.000	-54,666.000000
54.250000	1.000	-54,041.000000
54.266667	1.000	-53,938.000000
54.283333	1.000	-53,906.000000
54.300000	1.000	-54,070.000000
54.316667	1.000	-54,840.000000
54.333333	1.000	-55,858.000000
54.350000	1.000	-56,818.000000
54.366667	1.000	-57,639.000000
54.383333	1.000	-58,420.000000
54.400000	1.000	-59,170.000000
54.416667	1.000	-59,696.000000
54.433333	1.000	-60,428.000000
54.450000	1.000	-61,740.000000
54.466667	1.000	-63,407.000000
54.483333	1.000	-65,002.000000
54.500000	1.000	-66,266.000000
54.516667	1.000	-66,783.000000
54.533333	1.000	-66,468.000000
54.550000	1.000	-65,461.000000
54.566667	1.000	-63,799.000000
54.583333	1.000	-61,465.000000
54.600000	1.000	-58,832.000000
54.616667	1.000	-56,141.000000
54.633333	1.000	-53,515.000000
54.650000	1.000	-51,423.000000
54.666667	1.000	-50,801.000000
54.683333	1.000	-51,794.000000
54.700000	1.000	-53,848.000000
54.716667	1.000	-56,374.000000
54.733333	1.000	-58,872.000000
54.750000	1.000	-61,017.000000
54.766667	1.000	-62,588.000000
54.783333	1.000	-63,587.000000
54.800000	1.000	-64,109.000000
54.816667	1.000	-64,614.000000
54.833333	1.000	-65,414.000000
54.850000	1.000	-66,021.000000
54.866667	1.000	-65,620.000000
54.883333	1.000	-64,273.000000
54.900000	1.000	-62,514.000000
54.916667	1.000	-60,843.000000
54.933333	1.000	-59,637.000000
54.950000	1.000	-58,819.000000
54.966667	1.000	-58,347.000000
54.983333	1.000	-58,203.000000
55.000000	1.000	-58,214.000000
55.016667	1.000	-58,185.000000
55.033333	1.000	-58,227.000000
55.050000	1.000	-57,917.000000
55.066667	1.000	-56,853.000000
55.083333	1.000	-54,739.000000
55.100000	1.000	-52,112.000000
55.116667	1.000	-49,542.000000
55.133333	1.000	-47,481.000000
55.150000	1.000	-46,536.000000
55.166667	1.000	-47,164.000000
55.183333	1.000	-49,412.000000
55.200000	1.000	-52,391.000000
55.216667	1.000	-54,959.000000
55.233333	1.000	-56,397.000000
55.250000	1.000	-56,628.000000
55.266667	1.000	-55,676.000000
55.283333	1.000	-53,636.000000
55.300000	1.000	-50,753.000000
55.316667	1.000	-47,648.000000
55.333333	1.000	-45,281.000000
55.350000	1.000	-44,344.000000
55.366667	1.000	-44,852.000000
55.383333	1.000	-46,489.000000
55.400000	1.000	-48,839.000000
55.416667	1.000	-51,127.000000
55.433333	1.000	-52,675.000000
55.450000	1.000	-53,543.000000
55.466667	1.000	-54,158.000000
55.483333	1.000	-54,524.000000
55.500000	1.000	-54,476.000000
55.516667	1.000	-54,170.000000
55.533333	1.000	-53,887.000000
55.550000	1.000	-53,999.000000
55.566667	1.000	-54,874.000000
55.583333	1.000	-56,589.000000
55.600000	1.000	-58,737.000000
55.616667	1.000	-60,637.000000
55.633333	1.000	-61,811.000000
55.650000	1.000	-62,384.000000
55.666667	1.000	-62,408.000000
55.683333	1.000	-61,247.000000
55.700000	1.000	-58,851.000000
55.716667	1.000	-55,773.000000
55.733333	1.000	-52,675.000000
55.750000	1.000	-50,231.000000
55.766667	1.000	-49,051.000000
55.783333	1.000	-49,415.000000
55.800000	1.000	-51,240.000000
55.816667	1.000	-53,895.000000
55.833333	1.000	-56,660.000000
55.850000	1.000	-59,188.000000
55.866667	1.000	-61,110.000000
55.883333	1.000	-62,096.000000
55.900000	1.000	-62,235.000000
55.916667	1.000	-61,592.000000
55.933333	1.000	-60,266.000000
55.950000	1.000	-58,369.000000
55.966667	1.000	-56,102.000000
55.983333	1.000	-53,681.000000
56.000000	1.000	-51,145.000000
56.016667	1.000	-48,712.000000
56.033333	1.000	-46,750.000000
56.050000	1.000	-45,723.000000
56.066667	1.000	-45,367.000000
56.083333	1.000	-44,837.000000
56.100000	1.000	-43,830.000000
56.116667	1.000	-42,592.000000
56.133333	1.000	-41,482.000000
56.150000	1.000	-40,748.000000
56.166667	1.000	-40,242.000000
56.183333	1.000	-39,994.000000
56.200000	1.000	-39,833.000000
56.216667	1.000	-39,467.000000
56.233333	1.000	-38,880.000000
56.250000	1.000	-38,211.000000
56.266667	1.000	-37,738.000000
56.283333	1.000	-37,742.000000
56.300000	1.000	-38,452.000000
56.316667	1.000	-39,681.000000
56.333333	1.000	-41,180.000000
56.350000	1.000	-42,882.000000
56.366667	1.000	-44,796.000000
56.383333	1.000	-46,728.000000
56.400000	1.000	-48,103.000000
56.416667	1.000	-48,728.000000
56.433333	1.000	-48,772.000000
56.450000	1.000	-48,848.000000
56.466667	1.000	-49,221.000000
56.483333	1.000	-49,689.000000
56.500000	1.000	-50,348.000000
56.516667	1.000	-51,411.000000
56.533333	1.000	-53,080.000000
56.550000	1.000	-55,028.000000
56.566667	1.000	-56,224.000000
56.583333	1.000	-56,197.000000
56.600000	1.000	-55,020.000000
56.616667	1.000	-53,050.000000
56.633333	1.000	-51,029.000000
56.650000	1.000	-49,402.000000
56.666667	1.000	-48,268.000000
56.683333	1.000	-47,561.000000
56.700000	1.000	-47,050.000000
56.716667	1.000	-46,707.000000
56.733333	1.000	-46,776.000000
56.750000	1.000	-47,323.000000
56.766667	1.000	-48,189.000000
56.783333	1.000	-49,431.000000
56.800000	1.000	-50,571.000000
56.816667	1.000	-51,349.000000
56.833333	1.000	-51,847.000000
56.850000	1.000	-52,320.000000
56.866667	1.000	-52,941.000000
56.883333	1.000	-53,494.000000
56.900000	1.000	-53,813.000000
56.916667	1.000	-54,035.000000
56.933333	1.000	-54,362.000000
56.950000	1.000	-54,732.000000
56.966667	1.000	-55,295.000000
56.983333	1.000	-55,913.000000
57.000000	1.000	-56,328.000000
57.016667	1.000	-56,274.000000
57.033333	1.000	-56,151.000000
57.050000	1.000	-56,133.000000
57.066667	1.000	-55,784.000000
57.083333	1.000	-54,992.000000
57.100000	1.000	-54,076.000000
57.116667	1.000	-53,564.000000
57.133333	1.000	-53,286.000000
57.150000	1.000	-52,850.000000
57.166667	1.000	-52,104.000000
57.183333	1.000	-51,121.000000
57.200000	1.000	-49,701.000000
57.216667	1.000	-48,193.000000
57.233333	1.000	-47,444.000000
57.250000	1.000	-47,615.000000
57.266667	1.000	-48,308.000000
57.283333	1.000	-49,154.000000
57.300000	1.000	-49,854.000000
57.316667	1.000	-50,473.000000
57.333333	1.000	-51,244.000000
57.350000	1.000	-51,987.000000
57.366667	1.000	-52,245.000000
57.383333	1.000	-51,575.000000
57.400000	1.000	-50,264.000000
57.416667	1.000	-49,231.000000
57.433333	1.000	-48,885.000000
57.450000	1.000	-49,144.000000
57.466667	1.000	-49,948.000000
57.483333	1.000	-51,116.000000
57.500000	1.000	-52,192.000000
57.516667	1.000	-52,891.000000
57.533333	1.000	-53,115.000000
57.550000	1.000	-52,916.000000
57.566667	1.000	-52,306.000000
57.583333	1.000	-51,388.000000
57.600000	1.000	-50,692.000000
57.616667	1.000	-50,376.000000
57.633333	1.000	-50,526.000000
57.650000	1.000	-50,706.000000
57.666667	1.000	-50,063.000000
57.683333	1.000	-48,271.000000
57.700000	1.000	-45,844.000000
57.716667	1.000	-43,188.000000
57.733333	1.000	-40,477.000000
57.750000	1.000	-38,013.000000
57.766667	1.000	-36,149.000000
57.783333	1.000	-35,232.000000
57.800000	1.000	-35,543.000000
57.816667	1.000	-36,768.000000
57.833333	1.000	-38,231.000000
57.850000	1.000	-39,198.000000
57.866667	1.000	-39,311.000000
57.883333	1.000	-38,922.000000
57.900000	1.000	-38,554.000000
57.916667	1.000	-38,416.000000
57.933333	1.000	-38,485.000000
57.950000	1.000	-38,817.000000
57.966667	1.000	-39,187.000000
57.983333	1.000	-39,549.000000
58.000000	1.000	-40,141.000000
58.016667	1.000	-41,158.000000
58.033333	1.000	-42,356.000000
58.050000	1.000	-43,548.000000
58.066667	1.000	-44,570.000000
58.083333	1.000	-45,555.000000
58.100000	1.000	-46,533.000000
58.116667	1.000	-47,274.000000
58.133333	1.000	-47,929.000000
58.150000	1.000	-48,607.000000
58.166667	1.000	-49,086.000000
58.183333	1.000	-49,436.000000
58.200000	1.000	-49,931.000000
58.216667	1.000	-50,623.000000
58.233333	1.000	-51,037.000000
58.250000	1.000	-50,601.000000
58.266667	1.000	-49,657.000000
58.283333	1.000	-48,551.000000
58.300000	1.000	-46,919.000000
58.316667	1.000	-44,547.000000
58.333333	1.000	-41,564.000000
58.350000	1.000	-38,403.000000
58.366667	1.000	-35,456.000000
58.383333	1.000	-33,099.000000
58.400000	1.000	-31,715.000000
58.416667	1.000	-31,421.000000
58.433333	1.000	-31,938.000000
58.450000	1.000	-33,156.000000
58.466667	1.000	-34,576.000000
58.483333	1.000	-35,419.000000
58.500000	1.000	-35,761.000000
58.516667	1.000	-36,140.000000
58.533333	1.000	-36,681.000000
58.550000	1.000	-37,224.000000
58.566667	1.000	-37,578.000000
58.583333	1.000	-37,897.000000
58.600000	1.000	-38,462.000000
58.616667	1.000	-38,968.000000
58.633333	1.000	-39,165.000000
58.650000	1.000	-39,014.000000
58.666667	1.000	-37,974.000000
58.683333	1.000	-35,864.000000
58.700000	1.000	-32,787.000000
58.716667	1.000	-28,898.000000
58.733333	1.000	-24,673.000000
58.750000	1.000	-20,699.000000
58.766667	1.000	-17,170.000000
58.783333	1.000	-14,007.000000
58.800000	1.000	-11,830.000000
58.816667	1.000	-11,070.000000
58.833333	1.000	-11,335.000000
58.850000	1.000	-11,851.000000
58.866667	1.000	-12,240.000000
58.883333	1.000	-12,765.000000
58.900000	1.000	-13,592.000000
58.916667	1.000	-14,421.000000
58.933333	1.000	-15,301.000000
58.950000	1.000	-16,684.000000
58.966667	1.000	-18,786.000000
58.983333	1.000	-21,074.000000
59.000000	1.000	-23,427.000000
59.016667	1.000	-26,031.000000
59.033333	1.000	-28,262.000000
59.050000	1.000	-29,528.000000
59.066667	1.000	-29,561.000000
59.083333	1.000	-28,569.000000
59.100000	1.000	-27,455.000000
59.116667	1.000	-27,166.000000
59.133333	1.000	-28,249.000000
59.150000	1.000	-30,455.000000
59.166667	1.000	-33,135.000000
59.183333	1.000	-35,482.000000
59.200000	1.000	-36,762.000000
59.216667	1.000	-36,727.000000
59.233333	1.000	-35,565.000000
59.250000	1.000	-33,971.000000
59.266667	1.000	-32,586.000000
59.283333	1.000	-31,837.000000
59.300000	1.000	-31,897.000000
59.316667	1.000	-32,454.000000
59.333333	1.000	-32,749.000000
59.350000	1.000	-31,959.000000
59.366667	1.000	-30,151.000000
59.383333	1.000	-27,871.000000
59.400000	1.000	-25,480.000000
59.416667	1.000	-23,368.000000
59.433333	1.000	-21,921.000000
59.450000	1.000	-21,606.000000
59.466667	1.000	-22,511.000000
59.483333	1.000	-24,240.000000
59.500000	1.000	-26,224.000000
59.516667	1.000	-27,724.000000
59.533333	1.000	-28,193.000000
59.550000	1.000	-27,842.000000
59.566667	1.000	-27,276.000000
59.583333	1.000	-26,841.000000
59.600000	1.000	-26,623.000000
59.616667	1.000	-26,355.000000
59.633333	1.000	-25,869.000000
59.650000	1.000	-25,554.000000
59.666667	1.000	-25,530.000000
59.683333	1.000	-25,553.000000
59.700000	1.000	-25,524.000000
59.716667	1.000	-25,241.000000
59.733333	1.000	-24,428.000000
59.750000	1.000	-23,168.000000
59.766667	1.000	-22,114.000000
59.783333	1.000	-21,279.000000
59.800000	1.000	-20,487.000000
59.816667	1.000	-19,710.000000
59.833333	1.000	-19,052.000000
59.850000	1.000	-18,545.000000
59.866667	1.000	-18,088.000000
59.883333	1.000	-17,579.000000
59.900000	1.000	-16,764.000000
59.916667	1.000	-15,552.000000
59.933333	1.000	-14,367.000000
59.950000	1.000	-13,476.000000
59.966667	1.000	-12,755.000000
59.983333	1.000	-12,340.000000
60.000000	1.000	-12,254.000000
60.016667	1.000	-12,342.000000
60.033333	1.000	-12,488.000000
60.050000	1.000	-12,587.000000
60.066667	1.000	-12,434.000000
60.083333	1.000	-11,796.000000
60.100000	1.000	-10,331.000000
60.116667	1.000	-8,138.000000
60.133333	1.000	-5,581.000000
60.150000	1.000	-3,104.000000
60.166667	1.000	-1,029.000000
60.183333	1.000	389.000000
60.200000	1.000	753.000000
60.216667	1.000	258.000000
60.233333	1.000	-773.000000
60.250000	1.000	-2,178.000000
60.266667	1.000	-4,123.000000
60.283333	1.000	-6,376.000000
60.300000	1.000	-8,926.000000
60.316667	1.000	-11,462.000000
60.333333	1.000	-13,348.000000
60.350000	1.000	-14,128.000000
60.366667	1.000	-13,700.000000
60.383333	1.000	-12,530.000000
60.400000	1.000	-10,945.000000
60.416667	1.000	-8,968.000000
60.433333	1.000	-6,468.000000
60.450000	1.000	-3,564.000000
60.466667	1.000	-885.000000
60.483333	1.000	917.000000
60.500000	1.000	1,747.000000
60.516667	1.000	1,923.000000
60.533333	1.000	1,676.000000
60.550000	1.000	1,450.000000
60.566667	1.000	1,677.000000
60.583333	1.000	1,874.000000
60.600000	1.000	1,509.000000
60.616667	1.000	383.000000
60.633333	1.000	-1,137.000000
60.650000	1.000	-2,882.000000
60.666667	1.000	-4,907.000000
60.683333	1.000	-7,112.000000
60.700000	1.000	-9,186.000000
60.716667	1.000	-10,628.000000
60.733333	1.000	-10,910.000000
60.750000	1.000	-10,212.000000
60.766667	1.000	-9,495.000000
60.783333	1.000	-9,491.000000
60.800000	1.000	-10,273.000000
60.816667	1.000	-11,289.000000
60.833333	1.000	-11,793.000000
60.850000	1.000	-11,585.000000
60.866667	1.000	-11,077.000000
60.883333	1.000	-10,437.000000
60.900000	1.000	-9,687.000000
60.916667	1.000	-8,798.000000
60.933333	1.000	-7,444.000000
60.950000	1.000	-5,392.000000
60.966667	1.000	-2,925.000000
60.983333	1.000	-492.000000
61.000000	1.000	1,251.000000
61.016667	1.000	1,960.000000
61.033333	1.000	1,625.000000
61.050000	1.000	701.000000
61.066667	1.000	-487.000000
61.083333	1.000	-1,656.000000
61.100000	1.000	-2,698.000000
61.116667	1.000	-3,849.000000
61.133333	1.000	-4,739.000000
61.150000	1.000	-4,690.000000
61.166667	1.000	-3,761.000000
61.183333	1.000	-2,821.000000
61.200000	1.000	-2,093.000000
61.216667	1.000	-1,872.000000
61.233333	1.000	-2,213.000000
61.250000	1.000	-2,636.000000
61.266667	1.000	-2,750.000000
61.283333	1.000	-2,782.000000
61.300000	1.000	-3,163.000000
61.316667	1.000	-3,665.000000
61.333333	1.000	-4,015.000000
61.350000	1.000	-4,129.000000
61.366667	1.000	-4,186.000000
61.383333	1.000	-4,483.000000
61.400000	1.000	-4,824.000000
61.416667	1.000	-4,589.000000
61.433333	1.000	-3,543.000000
61.450000	1.000	-1,902.000000
61.466667	1.000	-50.000000
61.483333	1.000	1,825.000000
61.500000	1.000	3,641.000000
61.516667	1.000	5,326.000000
61.533333	1.000	6,748.000000
61.550000	1.000	7,849.000000
61.566667	1.000	8,567.000000
61.583333	1.000	8,506.000000
61.600000	1.000	7,412.000000
61.616667	1.000	5,313.000000
61.633333	1.000	2,312.000000
61.650000	1.000	-1,565.000000
61.666667	1.000	-5,983.000000
61.683333	1.000	-10,152.000000
61.700000	1.000	-13,476.000000
61.716667	1.000	-15,607.000000
61.733333	1.000	-16,561.000000
61.750000	1.000	-16,843.000000
61.766667	1.000	-16,435.000000
61.783333	1.000	-15,131.000000
61.800000	1.000	-13,376.000000
61.816667	1.000	-11,463.000000
61.833333	1.000	-9,565.000000
61.850000	1.000	-8,322.000000
61.866667	1.000	-7,993.000000
61.883333	1.000	-8,742.000000
61.900000	1.000	-10,204.000000
61.916667	1.000	-11,567.000000
61.933333	1.000	-12,344.000000
61.950000	1.000	-12,296.000000
61.966667	1.000	-11,600.000000
61.983333	1.000	-10,427.000000
62.000000	1.000	-9,011.000000
62.016667	1.000	-7,424.000000
62.033333	1.000	-5,509.000000
62.050000	1.000	-3,479.000000
62.066667	1.000	-2,155.000000
62.083333	1.000	-2,118.000000
62.100000	1.000	-3,521.000000
62.116667	1.000	-6,381.000000
62.133333	1.000	-10,305.000000
62.150000	1.000	-14,146.000000
62.166667	1.000	-16,788.000000
62.183333	1.000	-17,524.000000
62.200000	1.000	-16,475.000000
62.216667	1.000	-14,596.000000
62.233333	1.000	-13,100.000000
62.250000	1.000	-12,577.000000
62.266667	1.000	-12,813.000000
62.283333	1.000	-13,381.000000
62.300000	1.000	-14,241.000000
62.316667	1.000	-15,302.000000
62.333333	1.000	-16,300.000000
62.350000	1.000	-16,716.000000
62.366667	1.000	-16,523.000000
62.383333	1.000	-16,134.000000
62.400000	1.000	-16,007.000000
62.416667	1.000	-16,191.000000
62.433333	1.000	-16,701.000000
62.450000	1.000	-17,379.000000
62.466667	1.000	-17,982.000000
62.483333	1.000	-18,438.000000
62.500000	1.000	-18,919.000000
62.516667	1.000	-19,321.000000
62.533333	1.000	-19,155.000000
62.550000	1.000	-18,479.000000
62.566667	1.000	-17,298.000000
62.583333	1.000	-15,453.000000
62.600000	1.000	-12,911.000000
62.616667	1.000	-10,113.000000
62.633333	1.000	-7,738.000000
62.650000	1.000	-6,473.000000
62.666667	1.000	-6,562.000000
62.683333	1.000	-7,393.000000
62.700000	1.000	-8,619.000000
62.716667	1.000	-9,910.000000
62.733333	1.000	-11,387.000000
62.750000	1.000	-13,471.000000
62.766667	1.000	-16,255.000000
62.783333	1.000	-19,480.000000
62.800000	1.000	-22,867.000000
62.816667	1.000	-26,292.000000
62.833333	1.000	-29,929.000000
62.850000	1.000	-33,958.000000
62.866667	1.000	-37,881.000000
62.883333	1.000	-40,825.000000
62.900000	1.000	-42,138.000000
62.916667	1.000	-41,720.000000
62.933333	1.000	-40,028.000000
62.950000	1.000	-38,037.000000
62.966667	1.000	-36,412.000000
62.983333	1.000	-35,517.000000
63.000000	1.000	-35,472.000000
63.016667	1.000	-36,200.000000
63.033333	1.000	-37,462.000000
63.050000	1.000	-38,785.000000
63.066667	1.000	-40,258.000000
63.083333	1.000	-42,187.000000
63.100000	1.000	-44,454.000000
63.116667	1.000	-46,440.000000
63.133333	1.000	-47,900.000000
63.150000	1.000	-49,068.000000
63.166667	1.000	-50,178.000000
63.183333	1.000	-51,120.000000
63.200000	1.000	-51,579.000000
63.216667	1.000	-51,753.000000
63.233333	1.000	-52,278.000000
63.250000	1.000	-53,435.000000
63.266667	1.000	-54,677.000000
63.283333	1.000	-55,539.000000
63.300000	1.000	-56,146.000000
63.316667	1.000	-56,683.000000
63.333333	1.000	-57,199.000000
63.350000	1.000	-57,566.000000
63.366667	1.000	-57,659.000000
63.383333	1.000	-57,454.000000
63.400000	1.000	-56,881.000000
63.416667	1.000	-56,067.000000
63.433333	1.000	-55,351.000000
63.450000	1.000	-55,007.000000
63.466667	1.000	-54,875.000000
63.483333	1.000	-54,758.000000
63.500000	1.000	-54,791.000000
63.516667	1.000	-54,983.000000
63.533333	1.000	-55,483.000000
63.550000	1.000	-56,680.000000
63.566667	1.000	-58,633.000000
63.583333	1.000	-60,811.000000
63.600000	1.000	-61,998.000000
63.616667	1.000	-61,363.000000
63.633333	1.000	-59,258.000000
63.650000	1.000	-56,489.000000
63.666667	1.000	-54,401.000000
63.683333	1.000	-53,774.000000
63.700000	1.000	-54,636.000000
63.716667	1.000	-56,440.000000
63.733333	1.000	-58,042.000000
63.750000	1.000	-58,598.000000
63.766667	1.000	-58,414.000000
63.783333	1.000	-57,888.000000
63.800000	1.000	-57,467.000000
63.816667	1.000	-57,098.000000
63.833333	1.000	-56,654.000000
63.850000	1.000	-56,095.000000
63.866667	1.000	-55,380.000000
63.883333	1.000	-54,329.000000
63.900000	1.000	-53,074.000000
63.916667	1.000	-52,100.000000
63.933333	1.000	-52,087.000000
63.950000	1.000	-53,422.000000
63.966667	1.000	-55,965.000000
63.983333	1.000	-59,376.000000
64.000000	1.000	-63,333.000000
64.016667	1.000	-67,119.000000
64.033333	1.000	-70,093.000000
64.050000	1.000	-71,731.000000
64.066667	1.000	-71,848.000000
64.083333	1.000	-71,309.000000
64.100000	1.000	-71,455.000000
64.116667	1.000	-72,611.000000
64.133333	1.000	-74,852.000000
64.150000	1.000	-77,978.000000
64.166667	1.000	-81,217.000000
64.183333	1.000	-84,169.000000
64.200000	1.000	-86,813.000000
64.216667	1.000	-89,034.000000
64.233333	1.000	-90,385.000000
64.250000	1.000	-90,544.000000
64.266667	1.000	-89,470.000000
64.283333	1.000	-87,494.000000
64.300000	1.000	-85,483.000000
64.316667	1.000	-83,918.000000
64.333333	1.000	-82,874.000000
64.350000	1.000	-82,161.000000
64.366667	1.000	-81,899.000000
64.383333	1.000	-82,546.000000
64.400000	1.000	-83,813.000000
64.416667	1.000	-85,228.000000
64.433333	1.000	-86,595.000000
64.450000	1.000	-87,747.000000
64.466667	1.000	-88,433.000000
64.483333	1.000	-88,639.000000
64.500000	1.000	-88,584.000000
64.516667	1.000	-88,316.000000
64.533333	1.000	-87,936.000000
64.550000	1.000	-87,940.000000
64.566667	1.000	-88,658.000000
64.583333	1.000	-90,294.000000
64.600000	1.000	-92,928.000000
64.616667	1.000	-96,238.000000
64.633333	1.000	-99,384.000000
64.650000	1.000	-101,672.000000
64.666667	1.000	-103,104.000000
64.683333	1.000	-104,072.000000
64.700000	1.000	-104,606.000000
64.716667	1.000	-104,788.000000
64.733333	1.000	-104,608.000000
64.750000	1.000	-104,160.000000
64.766667	1.000	-103,718.000000
64.783333	1.000	-103,290.000000
64.800000	1.000	-102,643.000000
64.816667	1.000	-101,590.000000
64.833333	1.000	-100,575.000000
64.850000	1.000	-99,745.000000
64.866667	1.000	-98,830.000000
64.883333	1.000	-97,383.000000
64.900000	1.000	-95,167.000000
64.916667	1.000	-92,470.000000
64.933333	1.000	-89,772.000000
64.950000	1.000	-87,767.000000
64.966667	1.000	-86,661.000000
64.983333	1.000	-85,971.000000
65.000000	1.000	-85,479.000000
65.016667	1.000	-85,287.000000
65.033333	1.000	-85,486.000000
65.050000	1.000	-85,844.000000
65.066667	1.000	-86,357.000000
65.083333	1.000	-87,613.000000
65.100000	1.000	-90,095.000000
65.116667	1.000	-93,834.000000
65.133333	1.000	-98,282.000000
65.150000	1.000	-102,873.000000
65.166667	1.000	-107,104.000000
65.183333	1.000	-110,253.000000
65.200000	1.000	-112,209.000000
65.216667	1.000	-112,995.000000
65.233333	1.000	-112,372.000000
65.250000	1.000	-110,364.000000
65.266667	1.000	-107,207.000000
65.283333	1.000	-103,249.000000
65.300000	1.000	-99,115.000000
65.316667	1.000	-95,364.000000
65.333333	1.000	-92,386.000000
65.350000	1.000	-90,361.000000
65.366667	1.000	-89,331.000000
65.383333	1.000	-89,543.000000
65.400000	1.000	-91,184.000000
65.416667	1.000	-93,938.000000
65.433333	1.000	-97,257.000000
65.450000	1.000	-100,387.000000
65.466667	1.000	-102,777.000000
65.483333	1.000	-103,912.000000
65.500000	1.000	-103,623.000000
65.516667	1.000	-102,265.000000
65.533333	1.000	-100,409.000000
65.550000	1.000	-98,415.000000
65.566667	1.000	-96,745.000000
65.583333	1.000	-95,872.000000
65.600000	1.000	-96,215.000000
65.616667	1.000	-97,621.000000
65.633333	1.000	-99,602.000000
65.650000	1.000	-101,627.000000
65.666667	1.000	-103,043.000000
65.683333	1.000	-103,465.000000
65.700000	1.000	-103,218.000000
65.716667	1.000	-102,952.000000
65.733333	1.000	-102,654.000000
65.750000	1.000	-101,887.000000
65.766667	1.000	-100,613.000000
65.783333	1.000	-98,879.000000
65.800000	1.000	-97,209.000000
65.816667	1.000	-96,224.000000
65.833333	1.000	-95,829.000000
65.850000	1.000	-95,831.000000
65.866667	1.000	-96,253.000000
65.883333	1.000	-97,072.000000
65.900000	1.000	-98,134.000000
65.916667	1.000	-99,011.000000
65.933333	1.000	-99,662.000000
65.950000	1.000	-100,313.000000
65.966667	1.000	-101,462.000000
65.983333	1.000	-103,238.000000
66.000000	1.000	-105,408.000000
66.016667	1.000	-108,106.000000
66.033333	1.000	-111,212.000000
66.050000	1.000	-114,142.000000
66.066667	1.000	-116,293.000000
66.083333	1.000	-117,659.000000
66.100000	1.000	-118,428.000000
66.116667	1.000	-118,931.000000
66.133333	1.000	-119,379.000000
66.150000	1.000	-119,376.000000
66.166667	1.000	-118,770.000000
66.183333	1.000	-118,014.000000
66.200000	1.000	-117,390.000000
66.216667	1.000	-116,669.000000
66.233333	1.000	-115,853.000000
66.250000	1.000	-115,102.000000
66.266667	1.000	-114,519.000000
66.283333	1.000	-113,885.000000
66.300000	1.000	-113,182.000000
66.316667	1.000	-112,937.000000
66.333333	1.000	-113,545.000000
66.350000	1.000	-114,716.000000
66.366667	1.000	-115,666.000000
66.383333	1.000	-115,828.000000
66.400000	1.000	-114,938.000000
66.416667	1.000	-113,579.000000
66.433333	1.000	-112,858.000000
66.450000	1.000	-112,946.000000
66.466667	1.000	-113,389.000000
66.483333	1.000	-113,863.000000
66.500000	1.000	-114,217.000000
66.516667	1.000	-114,554.000000
66.533333	1.000	-115,232.000000
66.550000	1.000	-116,632.000000
66.566667	1.000	-118,514.000000
66.583333	1.000	-120,650.000000
66.600000	1.000	-122,841.000000
66.616667	1.000	-124,527.000000
66.633333	1.000	-125,383.000000
66.650000	1.000	-125,464.000000
66.666667	1.000	-124,754.000000
66.683333	1.000	-123,375.000000
66.700000	1.000	-121,663.000000
66.716667	1.000	-119,978.000000
66.733333	1.000	-118,723.000000
66.750000	1.000	-118,019.000000
66.766667	1.000	-117,911.000000
66.783333	1.000	-118,436.000000
66.800000	1.000	-119,281.000000
66.816667	1.000	-120,170.000000
66.833333	1.000	-121,007.000000
66.850000	1.000	-121,996.000000
66.866667	1.000	-123,062.000000
66.883333	1.000	-123,956.000000
66.900000	1.000	-124,403.000000
66.916667	1.000	-124,325.000000
66.933333	1.000	-124,110.000000
66.950000	1.000	-124,084.000000
66.966667	1.000	-124,575.000000
66.983333	1.000	-125,835.000000
67.000000	1.000	-127,688.000000
67.016667	1.000	-129,564.000000
67.033333	1.000	-131,281.000000
67.050000	1.000	-132,664.000000
67.066667	1.000	-133,535.000000
67.083333	1.000	-134,054.000000
67.100000	1.000	-134,248.000000
67.116667	1.000	-133,946.000000
67.133333	1.000	-133,334.000000
67.150000	1.000	-132,920.000000
67.166667	1.000	-132,598.000000
67.183333	1.000	-132,374.000000
67.200000	1.000	-132,622.000000
67.216667	1.000	-133,427.000000
67.233333	1.000	-134,245.000000
67.250000	1.000	-134,502.000000
67.266667	1.000	-134,211.000000
67.283333	1.000	-133,800.000000
67.300000	1.000	-133,583.000000
67.316667	1.000	-133,600.000000
67.333333	1.000	-133,757.000000
67.350000	1.000	-133,702.000000
67.366667	1.000	-133,408.000000
67.383333	1.000	-132,806.000000
67.400000	1.000	-131,820.000000
67.416667	1.000	-130,489.000000
67.433333	1.000	-128,583.000000
67.450000	1.000	-126,146.000000
67.466667	1.000	-123,424.000000
67.483333	1.000	-120,460.000000
67.500000	1.000	-117,277.000000
67.516667	1.000	-114,246.000000
67.533333	1.000	-111,928.000000
67.550000	1.000	-110,448.000000
67.566667	1.000	-109,848.000000
67.583333	1.000	-110,197.000000
67.600000	1.000	-111,617.000000
67.616667	1.000	-113,595.000000
67.633333	1.000	-115,648.000000
67.650000	1.000	-117,763.000000
67.666667	1.000	-119,927.000000
67.683333	1.000	-122,441.000000
67.700000	1.000	-125,274.000000
67.716667	1.000	-127,612.000000
67.733333	1.000	-128,928.000000
67.750000	1.000	-129,199.000000
67.766667	1.000	-128,528.000000
67.783333	1.000	-127,015.000000
67.800000	1.000	-124,825.000000
67.816667	1.000	-122,428.000000
67.833333	1.000	-120,209.000000
67.850000	1.000	-118,184.000000
67.866667	1.000	-116,686.000000
67.883333	1.000	-116,074.000000
67.900000	1.000	-116,154.000000
67.916667	1.000	-116,639.000000
67.933333	1.000	-117,474.000000
67.950000	1.000	-118,607.000000
67.966667	1.000	-120,165.000000
67.983333	1.000	-121,959.000000
68.000000	1.000	-123,696.000000
68.016667	1.000	-125,387.000000
68.033333	1.000	-126,732.000000
68.050000	1.000	-127,228.000000
68.066667	1.000	-126,815.000000
68.083333	1.000	-125,483.000000
68.100000	1.000	-123,634.000000
68.116667	1.000	-121,616.000000
68.133333	1.000	-119,969.000000
68.150000	1.000	-119,030.000000
68.166667	1.000	-119,082.000000
68.183333	1.000	-120,129.000000
68.200000	1.000	-121,556.000000
68.216667	1.000	-122,837.000000
68.233333	1.000	-123,480.000000
68.250000	1.000	-123,386.000000
68.266667	1.000	-122,683.000000
68.283333	1.000	-121,935.000000
68.300000	1.000	-121,930.000000
68.316667	1.000	-122,945.000000
68.333333	1.000	-124,469.000000
68.350000	1.000	-125,885.000000
68.366667	1.000	-126,878.000000
68.383333	1.000	-127,056.000000
68.400000	1.000	-126,314.000000
68.416667	1.000	-125,369.000000
68.433333	1.000	-124,857.000000
68.450000	1.000	-124,930.000000
68.466667	1.000	-125,065.000000
68.483333	1.000	-125,165.000000
68.500000	1.000	-125,417.000000
68.516667	1.000	-126,153.000000
68.533333	1.000	-127,281.000000
68.550000	1.000	-128,439.000000
68.566667	1.000	-129,305.000000
68.583333	1.000	-130,006.000000
68.600000	1.000	-130,754.000000
68.616667	1.000	-131,325.000000
68.633333	1.000	-131,386.000000
68.650000	1.000	-130,506.000000
68.666667	1.000	-128,732.000000
68.683333	1.000	-126,626.000000
68.700000	1.000	-124,664.000000
68.716667	1.000	-122,975.000000
68.733333	1.000	-121,581.000000
68.750000	1.000	-120,556.000000
68.766667	1.000	-119,773.000000
68.783333	1.000	-119,293.000000
68.800000	1.000	-119,582.000000
68.816667	1.000	-120,300.000000
68.833333	1.000	-120,926.000000
68.850000	1.000	-121,327.000000
68.866667	1.000	-121,976.000000
68.883333	1.000	-123,317.000000
68.900000	1.000	-125,147.000000
68.916667	1.000	-126,837.000000
68.933333	1.000	-127,729.000000
68.950000	1.000	-127,381.000000
68.966667	1.000	-125,646.000000
68.983333	1.000	-123,084.000000
69.000000	1.000	-120,373.000000
69.016667	1.000	-117,983.000000
69.033333	1.000	-116,247.000000
69.050000	1.000	-114,980.000000
69.066667	1.000	-113,888.000000
69.083333	1.000	-112,810.000000
69.100000	1.000	-111,733.000000
69.116667	1.000	-110,880.000000
69.133333	1.000	-110,355.000000
69.150000	1.000	-110,581.000000
69.166667	1.000	-111,420.000000
69.183333	1.000	-112,653.000000
69.200000	1.000	-114,323.000000
69.216667	1.000	-116,260.000000
69.233333	1.000	-118,169.000000
69.250000	1.000	-119,712.000000
69.266667	1.000	-120,961.000000
69.283333	1.000	-122,239.000000
69.300000	1.000	-123,891.000000
69.316667	1.000	-125,680.000000
69.333333	1.000	-127,506.000000
69.350000	1.000	-129,281.000000
69.366667	1.000	-130,809.000000
69.383333	1.000	-131,373.000000
69.400000	1.000	-130,719.000000
69.416667	1.000	-129,398.000000
69.433333	1.000	-128,279.000000
69.450000	1.000	-127,860.000000
69.466667	1.000	-128,119.000000
69.483333	1.000	-128,948.000000
69.500000	1.000	-130,069.000000
69.516667	1.000	-130,817.000000
69.533333	1.000	-130,731.000000
69.550000	1.000	-129,407.000000
69.566667	1.000	-127,021.000000
69.583333	1.000	-124,514.000000
69.600000	1.000	-122,600.000000
69.616667	1.000	-121,554.000000
69.633333	1.000	-121,489.000000
69.650000	1.000	-122,059.000000
69.666667	1.000	-122,946.000000
69.683333	1.000	-124,429.000000
69.700000	1.000	-126,481.000000
69.716667	1.000	-128,843.000000
69.733333	1.000	-131,304.000000
69.750000	1.000	-133,414.000000
69.766667	1.000	-134,854.000000
69.783333	1.000	-135,332.000000
69.800000	1.000	-134,305.000000
69.816667	1.000	-131,662.000000
69.833333	1.000	-127,946.000000
69.850000	1.000	-123,953.000000
69.866667	1.000	-120,299.000000
69.883333	1.000	-117,256.000000
69.900000	1.000	-115,025.000000
69.916667	1.000	-113,714.000000
69.933333	1.000	-113,466.000000
69.950000	1.000	-113,956.000000
69.966667	1.000	-114,885.000000
69.983333	1.000	-116,284.000000
70.000000	1.000	-118,122.000000
70.016667	1.000	-119,981.000000
70.033333	1.000	-121,761.000000
70.050000	1.000	-123,458.000000
70.066667	1.000	-124,926.000000
70.083333	1.000	-125,999.000000
70.100000	1.000	-128,094.000000
