# Supplementary material for: Changes to Serum Sample Tube and Processing Methodology Does Not Cause Inter-Individual Variation in Automated Whole Serum N-Glycan Profiling in Health and Disease
Source: PLoS One. 2015 Apr 1;10(4):e0123028. doi: 10.1371/journal.pone.0123028 (PMC4382121; doi:10.1371/journal.pone.0123028)
Supplement: S1 Data — (ZIP) [file pone.0123028.s006.zip › WholePlasmaData/100-B2.txt]

File Path	chrom://acropora/ChromeleonLocal/Richard Data/May 2014/21 May 2014/HTP-plasma-24-Samples-Robot-Repeat-A2-A1.seq/18400.smp/Emission_1.channel/Emission_1.chm
Channel	Emission_1

Injection Information:
Data Vault	ChromeleonLocal
Injection	2AB-VF-serum-sample-22/100-B2
Injection Number	15
Position	GB2
Comment	
Processing Method	beh-gu
Instrument Method	BEH-70min-right-40-76-04-58
Type	Unknown
Status	Finished
Injection Date	22/05/2014
Injection Time	09:31:28
Injection Volume (µL)	25.0000
Dilution Factor	1.0000
Weight	1.0000

Raw Data Information:
Time Min. (min)	0.000000
Time Max. (min)	70.100000
Data Points	4207
Detector	FLD
Exporting Data System	Chromeleon 7.1.1.1127
Operator	
Signal Quantity	
Signal Unit	counts
Signal Min.	-93,859.000000
Signal Max.	18,345,841.000000
Channel	Emission_1
Driver Name	FLD3000.dll
Channel Type	Evaluation
Min. Step (s)	1.000
Max. Step (s)	1.000
Average Step (s)	1.000

Signal Parameter Information:
Signal Info	

Raw Data:
Time (min)	Step (s)	Value (counts)
0.000000	0.000	0.000000
0.016667	1.000	0.000000
0.033333	1.000	0.000000
0.050000	1.000	0.000000
0.066667	1.000	0.000000
0.083333	1.000	-19.000000
0.100000	1.000	-58.000000
0.116667	1.000	-137.000000
0.133333	1.000	-212.000000
0.150000	1.000	-227.000000
0.166667	1.000	-133.000000
0.183333	1.000	51.000000
0.200000	1.000	227.000000
0.216667	1.000	289.000000
0.233333	1.000	229.000000
0.250000	1.000	130.000000
0.266667	1.000	91.000000
0.283333	1.000	152.000000
0.300000	1.000	258.000000
0.316667	1.000	348.000000
0.333333	1.000	408.000000
0.350000	1.000	452.000000
0.366667	1.000	478.000000
0.383333	1.000	464.000000
0.400000	1.000	400.000000
0.416667	1.000	325.000000
0.433333	1.000	320.000000
0.450000	1.000	425.000000
0.466667	1.000	591.000000
0.483333	1.000	727.000000
0.500000	1.000	794.000000
0.516667	1.000	797.000000
0.533333	1.000	751.000000
0.550000	1.000	719.000000
0.566667	1.000	728.000000
0.583333	1.000	769.000000
0.600000	1.000	876.000000
0.616667	1.000	1,029.000000
0.633333	1.000	1,137.000000
0.650000	1.000	1,149.000000
0.666667	1.000	1,098.000000
0.683333	1.000	1,036.000000
0.700000	1.000	982.000000
0.716667	1.000	945.000000
0.733333	1.000	932.000000
0.750000	1.000	947.000000
0.766667	1.000	1,016.000000
0.783333	1.000	1,175.000000
0.800000	1.000	1,605.000000
0.816667	1.000	2,679.000000
0.833333	1.000	4,686.000000
0.850000	1.000	7,682.000000
0.866667	1.000	12,041.000000
0.883333	1.000	19,120.000000
0.900000	1.000	29,920.000000
0.916667	1.000	43,561.000000
0.933333	1.000	57,604.000000
0.950000	1.000	69,422.000000
0.966667	1.000	77,286.000000
0.983333	1.000	80,613.000000
1.000000	1.000	80,027.000000
1.016667	1.000	77,697.000000
1.033333	1.000	76,449.000000
1.050000	1.000	77,818.000000
1.066667	1.000	81,300.000000
1.083333	1.000	85,049.000000
1.100000	1.000	87,049.000000
1.116667	1.000	85,998.000000
1.133333	1.000	81,547.000000
1.150000	1.000	74,164.000000
1.166667	1.000	64,761.000000
1.183333	1.000	54,441.000000
1.200000	1.000	44,238.000000
1.216667	1.000	34,917.000000
1.233333	1.000	26,935.000000
1.250000	1.000	20,476.000000
1.266667	1.000	15,488.000000
1.283333	1.000	11,817.000000
1.300000	1.000	9,234.000000
1.316667	1.000	7,515.000000
1.333333	1.000	6,543.000000
1.350000	1.000	6,238.000000
1.366667	1.000	6,451.000000
1.383333	1.000	7,027.000000
1.400000	1.000	7,761.000000
1.416667	1.000	8,453.000000
1.433333	1.000	8,983.000000
1.450000	1.000	9,253.000000
1.466667	1.000	9,471.000000
1.483333	1.000	17,588.000000
1.500000	1.000	106,485.000000
1.516667	1.000	503,559.000000
1.533333	1.000	1,480,552.000000
1.550000	1.000	3,089,906.000000
1.566667	1.000	5,082,592.000000
1.583333	1.000	7,048,990.000000
1.600000	1.000	8,606,704.000000
1.616667	1.000	9,516,127.000000
1.633333	1.000	9,708,059.000000
1.650000	1.000	9,254,034.000000
1.666667	1.000	8,313,078.000000
1.683333	1.000	7,077,748.000000
1.700000	1.000	5,731,445.000000
1.716667	1.000	4,421,871.000000
1.733333	1.000	3,250,203.000000
1.750000	1.000	2,271,997.000000
1.766667	1.000	1,504,859.000000
1.783333	1.000	938,899.000000
1.800000	1.000	547,280.000000
1.816667	1.000	295,326.000000
1.833333	1.000	147,352.000000
1.850000	1.000	71,117.000000
1.866667	1.000	40,160.000000
1.883333	1.000	34,496.000000
1.900000	1.000	40,316.000000
1.916667	1.000	49,032.000000
1.933333	1.000	55,962.000000
1.950000	1.000	59,205.000000
1.966667	1.000	58,621.000000
1.983333	1.000	55,024.000000
2.000000	1.000	49,528.000000
2.016667	1.000	43,155.000000
2.033333	1.000	36,720.000000
2.050000	1.000	30,820.000000
2.066667	1.000	25,773.000000
2.083333	1.000	21,646.000000
2.100000	1.000	18,390.000000
2.116667	1.000	15,906.000000
2.133333	1.000	14,052.000000
2.150000	1.000	12,713.000000
2.166667	1.000	11,813.000000
2.183333	1.000	11,300.000000
2.200000	1.000	11,119.000000
2.216667	1.000	11,173.000000
2.233333	1.000	11,389.000000
2.250000	1.000	11,695.000000
2.266667	1.000	11,981.000000
2.283333	1.000	12,140.000000
2.300000	1.000	12,171.000000
2.316667	1.000	12,080.000000
2.333333	1.000	11,860.000000
2.350000	1.000	11,499.000000
2.366667	1.000	11,000.000000
2.383333	1.000	10,419.000000
2.400000	1.000	9,839.000000
2.416667	1.000	9,346.000000
2.433333	1.000	8,992.000000
2.450000	1.000	8,764.000000
2.466667	1.000	8,603.000000
2.483333	1.000	8,420.000000
2.500000	1.000	8,126.000000
2.516667	1.000	7,721.000000
2.533333	1.000	7,294.000000
2.550000	1.000	6,941.000000
2.566667	1.000	6,657.000000
2.583333	1.000	6,387.000000
2.600000	1.000	6,107.000000
2.616667	1.000	5,803.000000
2.633333	1.000	5,478.000000
2.650000	1.000	5,151.000000
2.666667	1.000	4,896.000000
2.683333	1.000	4,776.000000
2.700000	1.000	4,747.000000
2.716667	1.000	4,769.000000
2.733333	1.000	4,830.000000
2.750000	1.000	4,930.000000
2.766667	1.000	5,125.000000
2.783333	1.000	5,415.000000
2.800000	1.000	5,712.000000
2.816667	1.000	5,949.000000
2.833333	1.000	6,128.000000
2.850000	1.000	6,275.000000
2.866667	1.000	6,418.000000
2.883333	1.000	6,581.000000
2.900000	1.000	6,807.000000
2.916667	1.000	7,113.000000
2.933333	1.000	7,516.000000
2.950000	1.000	7,982.000000
2.966667	1.000	8,460.000000
2.983333	1.000	8,920.000000
3.000000	1.000	9,337.000000
3.016667	1.000	9,645.000000
3.033333	1.000	9,807.000000
3.050000	1.000	9,820.000000
3.066667	1.000	9,661.000000
3.083333	1.000	9,303.000000
3.100000	1.000	8,742.000000
3.116667	1.000	8,033.000000
3.133333	1.000	7,242.000000
3.150000	1.000	6,426.000000
3.166667	1.000	5,614.000000
3.183333	1.000	4,818.000000
3.200000	1.000	4,050.000000
3.216667	1.000	3,344.000000
3.233333	1.000	2,703.000000
3.250000	1.000	2,109.000000
3.266667	1.000	1,591.000000
3.283333	1.000	1,217.000000
3.300000	1.000	1,081.000000
3.316667	1.000	1,234.000000
3.333333	1.000	1,661.000000
3.350000	1.000	2,275.000000
3.366667	1.000	2,957.000000
3.383333	1.000	3,578.000000
3.400000	1.000	4,087.000000
3.416667	1.000	4,447.000000
3.433333	1.000	4,618.000000
3.450000	1.000	4,583.000000
3.466667	1.000	4,351.000000
3.483333	1.000	3,951.000000
3.500000	1.000	3,451.000000
3.516667	1.000	2,949.000000
3.533333	1.000	2,509.000000
3.550000	1.000	2,157.000000
3.566667	1.000	1,855.000000
3.583333	1.000	1,576.000000
3.600000	1.000	1,335.000000
3.616667	1.000	1,138.000000
3.633333	1.000	981.000000
3.650000	1.000	877.000000
3.666667	1.000	851.000000
3.683333	1.000	905.000000
3.700000	1.000	1,018.000000
3.716667	1.000	1,176.000000
3.733333	1.000	1,363.000000
3.750000	1.000	1,542.000000
3.766667	1.000	1,652.000000
3.783333	1.000	1,692.000000
3.800000	1.000	1,704.000000
3.816667	1.000	1,686.000000
3.833333	1.000	1,614.000000
3.850000	1.000	1,519.000000
3.866667	1.000	1,452.000000
3.883333	1.000	1,434.000000
3.900000	1.000	1,433.000000
3.916667	1.000	1,473.000000
3.933333	1.000	1,588.000000
3.950000	1.000	1,784.000000
3.966667	1.000	2,021.000000
3.983333	1.000	2,248.000000
4.000000	1.000	2,382.000000
4.016667	1.000	2,418.000000
4.033333	1.000	2,416.000000
4.050000	1.000	2,391.000000
4.066667	1.000	2,310.000000
4.083333	1.000	2,168.000000
4.100000	1.000	2,001.000000
4.116667	1.000	1,855.000000
4.133333	1.000	1,780.000000
4.150000	1.000	1,785.000000
4.166667	1.000	1,819.000000
4.183333	1.000	1,802.000000
4.200000	1.000	1,725.000000
4.216667	1.000	1,549.000000
4.233333	1.000	1,265.000000
4.250000	1.000	926.000000
4.266667	1.000	657.000000
4.283333	1.000	564.000000
4.300000	1.000	698.000000
4.316667	1.000	1,010.000000
4.333333	1.000	1,363.000000
4.350000	1.000	1,668.000000
4.366667	1.000	1,945.000000
4.383333	1.000	2,248.000000
4.400000	1.000	2,605.000000
4.416667	1.000	3,011.000000
4.433333	1.000	3,424.000000
4.450000	1.000	3,806.000000
4.466667	1.000	4,046.000000
4.483333	1.000	4,104.000000
4.500000	1.000	4,021.000000
4.516667	1.000	3,886.000000
4.533333	1.000	3,805.000000
4.550000	1.000	3,745.000000
4.566667	1.000	3,649.000000
4.583333	1.000	3,471.000000
4.600000	1.000	3,174.000000
4.616667	1.000	2,786.000000
4.633333	1.000	2,345.000000
4.650000	1.000	1,879.000000
4.666667	1.000	1,487.000000
4.683333	1.000	1,258.000000
4.700000	1.000	1,172.000000
4.716667	1.000	1,183.000000
4.733333	1.000	1,230.000000
4.750000	1.000	1,261.000000
4.766667	1.000	1,237.000000
4.783333	1.000	1,182.000000
4.800000	1.000	1,083.000000
4.816667	1.000	969.000000
4.833333	1.000	865.000000
4.850000	1.000	750.000000
4.866667	1.000	626.000000
4.883333	1.000	521.000000
4.900000	1.000	475.000000
4.916667	1.000	502.000000
4.933333	1.000	566.000000
4.950000	1.000	618.000000
4.966667	1.000	622.000000
4.983333	1.000	540.000000
5.000000	1.000	375.000000
5.016667	1.000	375.000000
5.033333	1.000	375.000000
5.050000	1.000	375.000000
5.066667	1.000	375.000000
5.083333	1.000	196.000000
5.100000	1.000	-469.000000
5.116667	1.000	-1,744.000000
5.133333	1.000	-3,652.000000
5.150000	1.000	-6,378.000000
5.166667	1.000	-9,940.000000
5.183333	1.000	-14,290.000000
5.200000	1.000	-19,345.000000
5.216667	1.000	-24,718.000000
5.233333	1.000	-30,096.000000
5.250000	1.000	-34,560.000000
5.266667	1.000	-37,615.000000
5.283333	1.000	-39,016.000000
5.300000	1.000	-38,731.000000
5.316667	1.000	-36,953.000000
5.333333	1.000	-33,888.000000
5.350000	1.000	-30,087.000000
5.366667	1.000	-26,423.000000
5.383333	1.000	-23,450.000000
5.400000	1.000	-21,221.000000
5.416667	1.000	-19,785.000000
5.433333	1.000	-19,399.000000
5.450000	1.000	-20,166.000000
5.466667	1.000	-21,654.000000
5.483333	1.000	-23,374.000000
5.500000	1.000	-24,724.000000
5.516667	1.000	-25,254.000000
5.533333	1.000	-24,911.000000
5.550000	1.000	-24,145.000000
5.566667	1.000	-23,718.000000
5.583333	1.000	-24,103.000000
5.600000	1.000	-25,164.000000
5.616667	1.000	-26,211.000000
5.633333	1.000	-26,849.000000
5.650000	1.000	-27,266.000000
5.666667	1.000	-28,396.000000
5.683333	1.000	-30,609.000000
5.700000	1.000	-33,547.000000
5.716667	1.000	-36,647.000000
5.733333	1.000	-39,492.000000
5.750000	1.000	-41,792.000000
5.766667	1.000	-42,904.000000
5.783333	1.000	-42,676.000000
5.800000	1.000	-41,389.000000
5.816667	1.000	-39,646.000000
5.833333	1.000	-38,112.000000
5.850000	1.000	-37,272.000000
5.866667	1.000	-37,515.000000
5.883333	1.000	-39,004.000000
5.900000	1.000	-41,432.000000
5.916667	1.000	-43,940.000000
5.933333	1.000	-45,766.000000
5.950000	1.000	-46,826.000000
5.966667	1.000	-47,374.000000
5.983333	1.000	-47,625.000000
6.000000	1.000	-47,679.000000
6.016667	1.000	-47,700.000000
6.033333	1.000	-47,837.000000
6.050000	1.000	-48,125.000000
6.066667	1.000	-48,361.000000
6.083333	1.000	-48,418.000000
6.100000	1.000	-48,393.000000
6.116667	1.000	-48,491.000000
6.133333	1.000	-48,725.000000
6.150000	1.000	-48,596.000000
6.166667	1.000	-47,642.000000
6.183333	1.000	-45,753.000000
6.200000	1.000	-43,332.000000
6.216667	1.000	-40,873.000000
6.233333	1.000	-38,576.000000
6.250000	1.000	-36,397.000000
6.266667	1.000	-34,209.000000
6.283333	1.000	-32,245.000000
6.300000	1.000	-30,898.000000
6.316667	1.000	-30,024.000000
6.333333	1.000	-29,468.000000
6.350000	1.000	-29,282.000000
6.366667	1.000	-29,534.000000
6.383333	1.000	-30,333.000000
6.400000	1.000	-31,518.000000
6.416667	1.000	-32,718.000000
6.433333	1.000	-33,813.000000
6.450000	1.000	-34,948.000000
6.466667	1.000	-36,414.000000
6.483333	1.000	-38,381.000000
6.500000	1.000	-40,456.000000
6.516667	1.000	-41,964.000000
6.533333	1.000	-42,598.000000
6.550000	1.000	-42,246.000000
6.566667	1.000	-41,199.000000
6.583333	1.000	-39,884.000000
6.600000	1.000	-38,768.000000
6.616667	1.000	-38,122.000000
6.633333	1.000	-37,698.000000
6.650000	1.000	-37,127.000000
6.666667	1.000	-36,111.000000
6.683333	1.000	-34,426.000000
6.700000	1.000	-32,280.000000
6.716667	1.000	-30,468.000000
6.733333	1.000	-29,802.000000
6.750000	1.000	-30,525.000000
6.766667	1.000	-32,408.000000
6.783333	1.000	-35,132.000000
6.800000	1.000	-38,555.000000
6.816667	1.000	-42,558.000000
6.833333	1.000	-46,328.000000
6.850000	1.000	-49,044.000000
6.866667	1.000	-50,480.000000
6.883333	1.000	-50,674.000000
6.900000	1.000	-49,960.000000
6.916667	1.000	-48,733.000000
6.933333	1.000	-47,317.000000
6.950000	1.000	-45,897.000000
6.966667	1.000	-44,698.000000
6.983333	1.000	-43,610.000000
7.000000	1.000	-42,379.000000
7.016667	1.000	-41,025.000000
7.033333	1.000	-39,965.000000
7.050000	1.000	-39,269.000000
7.066667	1.000	-38,861.000000
7.083333	1.000	-38,864.000000
7.100000	1.000	-39,679.000000
7.116667	1.000	-41,593.000000
7.133333	1.000	-44,599.000000
7.150000	1.000	-48,305.000000
7.166667	1.000	-51,785.000000
7.183333	1.000	-54,423.000000
7.200000	1.000	-56,131.000000
7.216667	1.000	-56,750.000000
7.233333	1.000	-56,181.000000
7.250000	1.000	-54,535.000000
7.266667	1.000	-51,867.000000
7.283333	1.000	-48,583.000000
7.300000	1.000	-45,144.000000
7.316667	1.000	-41,928.000000
7.333333	1.000	-39,267.000000
7.350000	1.000	-37,358.000000
7.366667	1.000	-36,485.000000
7.383333	1.000	-36,885.000000
7.400000	1.000	-38,656.000000
7.416667	1.000	-41,311.000000
7.433333	1.000	-44,178.000000
7.450000	1.000	-46,503.000000
7.466667	1.000	-47,551.000000
7.483333	1.000	-47,412.000000
7.500000	1.000	-47,129.000000
7.516667	1.000	-47,621.000000
7.533333	1.000	-49,163.000000
7.550000	1.000	-51,552.000000
7.566667	1.000	-54,151.000000
7.583333	1.000	-55,980.000000
7.600000	1.000	-56,629.000000
7.616667	1.000	-56,493.000000
7.633333	1.000	-56,035.000000
7.650000	1.000	-55,296.000000
7.666667	1.000	-54,310.000000
7.683333	1.000	-53,300.000000
7.700000	1.000	-52,685.000000
7.716667	1.000	-53,127.000000
7.733333	1.000	-54,645.000000
7.750000	1.000	-56,632.000000
7.766667	1.000	-58,507.000000
7.783333	1.000	-60,048.000000
7.800000	1.000	-61,052.000000
7.816667	1.000	-60,959.000000
7.833333	1.000	-59,678.000000
7.850000	1.000	-57,677.000000
7.866667	1.000	-55,559.000000
7.883333	1.000	-53,686.000000
7.900000	1.000	-52,324.000000
7.916667	1.000	-51,467.000000
7.933333	1.000	-51,304.000000
7.950000	1.000	-51,837.000000
7.966667	1.000	-52,626.000000
7.983333	1.000	-53,266.000000
8.000000	1.000	-54,063.000000
8.016667	1.000	-55,053.000000
8.033333	1.000	-56,150.000000
8.050000	1.000	-57,270.000000
8.066667	1.000	-58,693.000000
8.083333	1.000	-60,419.000000
8.100000	1.000	-61,825.000000
8.116667	1.000	-62,251.000000
8.133333	1.000	-61,310.000000
8.150000	1.000	-59,251.000000
8.166667	1.000	-56,454.000000
8.183333	1.000	-52,999.000000
8.200000	1.000	-48,840.000000
8.216667	1.000	-44,744.000000
8.233333	1.000	-41,399.000000
8.250000	1.000	-39,237.000000
8.266667	1.000	-38,149.000000
8.283333	1.000	-37,538.000000
8.300000	1.000	-37,340.000000
8.316667	1.000	-37,829.000000
8.333333	1.000	-38,870.000000
8.350000	1.000	-40,118.000000
8.366667	1.000	-41,196.000000
8.383333	1.000	-41,919.000000
8.400000	1.000	-42,182.000000
8.416667	1.000	-42,417.000000
8.433333	1.000	-42,901.000000
8.450000	1.000	-43,635.000000
8.466667	1.000	-44,540.000000
8.483333	1.000	-45,940.000000
8.500000	1.000	-48,046.000000
8.516667	1.000	-50,666.000000
8.533333	1.000	-53,070.000000
8.550000	1.000	-54,749.000000
8.566667	1.000	-55,708.000000
8.583333	1.000	-56,107.000000
8.600000	1.000	-56,074.000000
8.616667	1.000	-55,477.000000
8.633333	1.000	-54,446.000000
8.650000	1.000	-53,096.000000
8.666667	1.000	-51,727.000000
8.683333	1.000	-50,957.000000
8.700000	1.000	-51,074.000000
8.716667	1.000	-51,783.000000
8.733333	1.000	-52,680.000000
8.750000	1.000	-53,405.000000
8.766667	1.000	-53,425.000000
8.783333	1.000	-52,295.000000
8.800000	1.000	-50,157.000000
8.816667	1.000	-47,584.000000
8.833333	1.000	-45,029.000000
8.850000	1.000	-42,651.000000
8.866667	1.000	-40,562.000000
8.883333	1.000	-38,872.000000
8.900000	1.000	-37,503.000000
8.916667	1.000	-36,316.000000
8.933333	1.000	-35,605.000000
8.950000	1.000	-35,810.000000
8.966667	1.000	-37,118.000000
8.983333	1.000	-39,772.000000
9.000000	1.000	-43,430.000000
9.016667	1.000	-47,194.000000
9.033333	1.000	-50,450.000000
9.050000	1.000	-52,864.000000
9.066667	1.000	-54,137.000000
9.083333	1.000	-54,155.000000
9.100000	1.000	-53,246.000000
9.116667	1.000	-52,274.000000
9.133333	1.000	-52,043.000000
9.150000	1.000	-53,047.000000
9.166667	1.000	-55,419.000000
9.183333	1.000	-58,452.000000
9.200000	1.000	-61,502.000000
9.216667	1.000	-64,149.000000
9.233333	1.000	-66,287.000000
9.250000	1.000	-67,934.000000
9.266667	1.000	-68,719.000000
9.283333	1.000	-68,444.000000
9.300000	1.000	-67,455.000000
9.316667	1.000	-66,095.000000
9.333333	1.000	-64,729.000000
9.350000	1.000	-63,711.000000
9.366667	1.000	-63,304.000000
9.383333	1.000	-63,108.000000
9.400000	1.000	-62,454.000000
9.416667	1.000	-61,218.000000
9.433333	1.000	-59,281.000000
9.450000	1.000	-56,255.000000
9.466667	1.000	-52,301.000000
9.483333	1.000	-48,336.000000
9.500000	1.000	-44,797.000000
9.516667	1.000	-41,827.000000
9.533333	1.000	-39,464.000000
9.550000	1.000	-38,037.000000
9.566667	1.000	-37,700.000000
9.583333	1.000	-38,427.000000
9.600000	1.000	-40,048.000000
9.616667	1.000	-41,995.000000
9.633333	1.000	-43,371.000000
9.650000	1.000	-44,186.000000
9.666667	1.000	-45,006.000000
9.683333	1.000	-46,068.000000
9.700000	1.000	-47,329.000000
9.716667	1.000	-48,478.000000
9.733333	1.000	-49,049.000000
9.750000	1.000	-48,759.000000
9.766667	1.000	-48,210.000000
9.783333	1.000	-48,079.000000
9.800000	1.000	-48,584.000000
9.816667	1.000	-49,714.000000
9.833333	1.000	-51,181.000000
9.850000	1.000	-52,303.000000
9.866667	1.000	-52,655.000000
9.883333	1.000	-52,788.000000
9.900000	1.000	-53,091.000000
9.916667	1.000	-53,504.000000
9.933333	1.000	-53,847.000000
9.950000	1.000	-53,978.000000
9.966667	1.000	-54,097.000000
9.983333	1.000	-54,242.000000
10.000000	1.000	-54,094.000000
10.016667	1.000	-53,205.000000
10.033333	1.000	-51,869.000000
10.050000	1.000	-50,863.000000
10.066667	1.000	-50,777.000000
10.083333	1.000	-51,438.000000
10.100000	1.000	-52,639.000000
10.116667	1.000	-54,046.000000
10.133333	1.000	-55,511.000000
10.150000	1.000	-57,168.000000
10.166667	1.000	-58,806.000000
10.183333	1.000	-60,523.000000
10.200000	1.000	-62,447.000000
10.216667	1.000	-64,171.000000
10.233333	1.000	-65,183.000000
10.250000	1.000	-65,427.000000
10.266667	1.000	-65,126.000000
10.283333	1.000	-64,419.000000
10.300000	1.000	-63,265.000000
10.316667	1.000	-61,795.000000
10.333333	1.000	-60,473.000000
10.350000	1.000	-59,828.000000
10.366667	1.000	-60,173.000000
10.383333	1.000	-61,042.000000
10.400000	1.000	-61,979.000000
10.416667	1.000	-62,648.000000
10.433333	1.000	-62,966.000000
10.450000	1.000	-63,228.000000
10.466667	1.000	-63,710.000000
10.483333	1.000	-64,214.000000
10.500000	1.000	-64,615.000000
10.516667	1.000	-65,165.000000
10.533333	1.000	-65,446.000000
10.550000	1.000	-65,211.000000
10.566667	1.000	-64,673.000000
10.583333	1.000	-64,012.000000
10.600000	1.000	-63,366.000000
10.616667	1.000	-62,658.000000
10.633333	1.000	-61,777.000000
10.650000	1.000	-60,799.000000
10.666667	1.000	-59,980.000000
10.683333	1.000	-59,643.000000
10.700000	1.000	-59,907.000000
10.716667	1.000	-61,037.000000
10.733333	1.000	-63,146.000000
10.750000	1.000	-65,855.000000
10.766667	1.000	-68,382.000000
10.783333	1.000	-70,261.000000
10.800000	1.000	-71,181.000000
10.816667	1.000	-71,167.000000
10.833333	1.000	-70,371.000000
10.850000	1.000	-69,042.000000
10.866667	1.000	-67,388.000000
10.883333	1.000	-65,857.000000
10.900000	1.000	-64,992.000000
10.916667	1.000	-64,545.000000
10.933333	1.000	-64,256.000000
10.950000	1.000	-63,817.000000
10.966667	1.000	-63,282.000000
10.983333	1.000	-62,899.000000
11.000000	1.000	-62,854.000000
11.016667	1.000	-62,978.000000
11.033333	1.000	-62,910.000000
11.050000	1.000	-62,107.000000
11.066667	1.000	-60,372.000000
11.083333	1.000	-58,238.000000
11.100000	1.000	-56,406.000000
11.116667	1.000	-54,947.000000
11.133333	1.000	-53,822.000000
11.150000	1.000	-52,942.000000
11.166667	1.000	-52,287.000000
11.183333	1.000	-51,702.000000
11.200000	1.000	-51,168.000000
11.216667	1.000	-50,811.000000
11.233333	1.000	-51,180.000000
11.250000	1.000	-52,358.000000
11.266667	1.000	-54,350.000000
11.283333	1.000	-57,101.000000
11.300000	1.000	-60,382.000000
11.316667	1.000	-63,526.000000
11.333333	1.000	-65,644.000000
11.350000	1.000	-66,172.000000
11.366667	1.000	-65,142.000000
11.383333	1.000	-62,891.000000
11.400000	1.000	-59,940.000000
11.416667	1.000	-57,091.000000
11.433333	1.000	-54,769.000000
11.450000	1.000	-52,811.000000
11.466667	1.000	-51,492.000000
11.483333	1.000	-50,836.000000
11.500000	1.000	-50,592.000000
11.516667	1.000	-50,504.000000
11.533333	1.000	-50,483.000000
11.550000	1.000	-50,452.000000
11.566667	1.000	-50,320.000000
11.583333	1.000	-50,171.000000
11.600000	1.000	-50,086.000000
11.616667	1.000	-50,075.000000
11.633333	1.000	-50,376.000000
11.650000	1.000	-50,999.000000
11.666667	1.000	-51,431.000000
11.683333	1.000	-51,031.000000
11.700000	1.000	-50,069.000000
11.716667	1.000	-49,205.000000
11.733333	1.000	-48,722.000000
11.750000	1.000	-48,423.000000
11.766667	1.000	-48,333.000000
11.783333	1.000	-48,380.000000
11.800000	1.000	-48,007.000000
11.816667	1.000	-46,701.000000
11.833333	1.000	-44,775.000000
11.850000	1.000	-42,504.000000
11.866667	1.000	-40,478.000000
11.883333	1.000	-39,540.000000
11.900000	1.000	-39,927.000000
11.916667	1.000	-41,487.000000
11.933333	1.000	-43,828.000000
11.950000	1.000	-46,445.000000
11.966667	1.000	-48,719.000000
11.983333	1.000	-50,439.000000
12.000000	1.000	-51,706.000000
12.016667	1.000	-52,752.000000
12.033333	1.000	-53,637.000000
12.050000	1.000	-54,316.000000
12.066667	1.000	-54,637.000000
12.083333	1.000	-54,977.000000
12.100000	1.000	-55,565.000000
12.116667	1.000	-56,523.000000
12.133333	1.000	-57,468.000000
12.150000	1.000	-57,995.000000
12.166667	1.000	-57,725.000000
12.183333	1.000	-56,722.000000
12.200000	1.000	-54,960.000000
12.216667	1.000	-52,381.000000
12.233333	1.000	-49,568.000000
12.250000	1.000	-47,179.000000
12.266667	1.000	-45,695.000000
12.283333	1.000	-45,357.000000
12.300000	1.000	-46,036.000000
12.316667	1.000	-47,636.000000
12.333333	1.000	-49,945.000000
12.350000	1.000	-52,419.000000
12.366667	1.000	-54,580.000000
12.383333	1.000	-56,529.000000
12.400000	1.000	-58,330.000000
12.416667	1.000	-59,791.000000
12.433333	1.000	-61,286.000000
12.450000	1.000	-62,694.000000
12.466667	1.000	-63,341.000000
12.483333	1.000	-62,513.000000
12.500000	1.000	-59,903.000000
12.516667	1.000	-55,914.000000
12.533333	1.000	-51,343.000000
12.550000	1.000	-47,308.000000
12.566667	1.000	-44,642.000000
12.583333	1.000	-43,992.000000
12.600000	1.000	-45,454.000000
12.616667	1.000	-48,286.000000
12.633333	1.000	-51,587.000000
12.650000	1.000	-54,549.000000
12.666667	1.000	-56,844.000000
12.683333	1.000	-57,835.000000
12.700000	1.000	-57,159.000000
12.716667	1.000	-54,965.000000
12.733333	1.000	-51,903.000000
12.750000	1.000	-48,651.000000
12.766667	1.000	-45,746.000000
12.783333	1.000	-43,652.000000
12.800000	1.000	-42,261.000000
12.816667	1.000	-41,000.000000
12.833333	1.000	-39,296.000000
12.850000	1.000	-37,300.000000
12.866667	1.000	-35,387.000000
12.883333	1.000	-33,962.000000
12.900000	1.000	-33,530.000000
12.916667	1.000	-34,062.000000
12.933333	1.000	-35,463.000000
12.950000	1.000	-37,684.000000
12.966667	1.000	-40,274.000000
12.983333	1.000	-42,730.000000
13.000000	1.000	-44,951.000000
13.016667	1.000	-47,187.000000
13.033333	1.000	-49,504.000000
13.050000	1.000	-51,292.000000
13.066667	1.000	-52,164.000000
13.083333	1.000	-52,332.000000
13.100000	1.000	-52,297.000000
13.116667	1.000	-52,601.000000
13.133333	1.000	-53,520.000000
13.150000	1.000	-55,268.000000
13.166667	1.000	-57,330.000000
13.183333	1.000	-59,329.000000
13.200000	1.000	-60,999.000000
13.216667	1.000	-62,046.000000
13.233333	1.000	-62,416.000000
13.250000	1.000	-62,664.000000
13.266667	1.000	-62,903.000000
13.283333	1.000	-63,068.000000
13.300000	1.000	-62,892.000000
13.316667	1.000	-61,855.000000
13.333333	1.000	-59,771.000000
13.350000	1.000	-56,713.000000
13.366667	1.000	-53,595.000000
13.383333	1.000	-50,749.000000
13.400000	1.000	-48,087.000000
13.416667	1.000	-45,977.000000
13.433333	1.000	-44,667.000000
13.450000	1.000	-43,983.000000
13.466667	1.000	-43,693.000000
13.483333	1.000	-44,007.000000
13.500000	1.000	-44,808.000000
13.516667	1.000	-45,759.000000
13.533333	1.000	-46,856.000000
13.550000	1.000	-47,861.000000
13.566667	1.000	-48,701.000000
13.583333	1.000	-49,598.000000
13.600000	1.000	-50,518.000000
13.616667	1.000	-51,209.000000
13.633333	1.000	-51,393.000000
13.650000	1.000	-51,211.000000
13.666667	1.000	-51,264.000000
13.683333	1.000	-52,130.000000
13.700000	1.000	-53,712.000000
13.716667	1.000	-55,728.000000
13.733333	1.000	-57,853.000000
13.750000	1.000	-59,400.000000
13.766667	1.000	-59,871.000000
13.783333	1.000	-59,487.000000
13.800000	1.000	-58,832.000000
13.816667	1.000	-58,286.000000
13.833333	1.000	-57,728.000000
13.850000	1.000	-56,678.000000
13.866667	1.000	-54,861.000000
13.883333	1.000	-51,955.000000
13.900000	1.000	-47,909.000000
13.916667	1.000	-43,035.000000
13.933333	1.000	-37,808.000000
13.950000	1.000	-33,005.000000
13.966667	1.000	-29,310.000000
13.983333	1.000	-27,271.000000
14.000000	1.000	-26,554.000000
14.016667	1.000	-26,846.000000
14.033333	1.000	-28,243.000000
14.050000	1.000	-30,872.000000
14.066667	1.000	-34,237.000000
14.083333	1.000	-37,886.000000
14.100000	1.000	-41,594.000000
14.116667	1.000	-45,018.000000
14.133333	1.000	-47,821.000000
14.150000	1.000	-49,913.000000
14.166667	1.000	-51,512.000000
14.183333	1.000	-52,572.000000
14.200000	1.000	-52,901.000000
14.216667	1.000	-52,733.000000
14.233333	1.000	-52,140.000000
14.250000	1.000	-50,909.000000
14.266667	1.000	-49,382.000000
14.283333	1.000	-48,193.000000
14.300000	1.000	-47,585.000000
14.316667	1.000	-47,758.000000
14.333333	1.000	-48,729.000000
14.350000	1.000	-50,112.000000
14.366667	1.000	-51,320.000000
14.383333	1.000	-51,966.000000
14.400000	1.000	-51,974.000000
14.416667	1.000	-51,630.000000
14.433333	1.000	-51,474.000000
14.450000	1.000	-51,935.000000
14.466667	1.000	-52,869.000000
14.483333	1.000	-53,732.000000
14.500000	1.000	-54,405.000000
14.516667	1.000	-54,969.000000
14.533333	1.000	-55,507.000000
14.550000	1.000	-56,075.000000
14.566667	1.000	-56,650.000000
14.583333	1.000	-57,103.000000
14.600000	1.000	-57,057.000000
14.616667	1.000	-56,611.000000
14.633333	1.000	-55,742.000000
14.650000	1.000	-54,298.000000
14.666667	1.000	-52,525.000000
14.683333	1.000	-50,928.000000
14.700000	1.000	-50,038.000000
14.716667	1.000	-49,866.000000
14.733333	1.000	-50,037.000000
14.750000	1.000	-50,048.000000
14.766667	1.000	-49,717.000000
14.783333	1.000	-49,240.000000
14.800000	1.000	-48,964.000000
14.816667	1.000	-48,991.000000
14.833333	1.000	-49,341.000000
14.850000	1.000	-49,847.000000
14.866667	1.000	-50,472.000000
14.883333	1.000	-51,062.000000
14.900000	1.000	-51,728.000000
14.916667	1.000	-52,407.000000
14.933333	1.000	-52,783.000000
14.950000	1.000	-52,429.000000
14.966667	1.000	-51,120.000000
14.983333	1.000	-49,609.000000
15.000000	1.000	-48,811.000000
15.016667	1.000	-48,842.000000
15.033333	1.000	-49,380.000000
15.050000	1.000	-50,019.000000
15.066667	1.000	-50,374.000000
15.083333	1.000	-50,208.000000
15.100000	1.000	-49,599.000000
15.116667	1.000	-48,621.000000
15.133333	1.000	-47,351.000000
15.150000	1.000	-45,909.000000
15.166667	1.000	-44,701.000000
15.183333	1.000	-44,103.000000
15.200000	1.000	-44,317.000000
15.216667	1.000	-45,248.000000
15.233333	1.000	-46,415.000000
15.250000	1.000	-47,833.000000
15.266667	1.000	-49,537.000000
15.283333	1.000	-50,880.000000
15.300000	1.000	-50,809.000000
15.316667	1.000	-49,110.000000
15.333333	1.000	-46,315.000000
15.350000	1.000	-42,320.000000
15.366667	1.000	-36,640.000000
15.383333	1.000	-29,131.000000
15.400000	1.000	-20,045.000000
15.416667	1.000	-9,882.000000
15.433333	1.000	458.000000
15.450000	1.000	10,081.000000
15.466667	1.000	18,356.000000
15.483333	1.000	24,890.000000
15.500000	1.000	29,007.000000
15.516667	1.000	30,410.000000
15.533333	1.000	29,083.000000
15.550000	1.000	25,075.000000
15.566667	1.000	18,543.000000
15.583333	1.000	10,153.000000
15.600000	1.000	901.000000
15.616667	1.000	-8,258.000000
15.633333	1.000	-16,690.000000
15.650000	1.000	-23,558.000000
15.666667	1.000	-27,943.000000
15.683333	1.000	-29,611.000000
15.700000	1.000	-28,531.000000
15.716667	1.000	-23,966.000000
15.733333	1.000	-14,414.000000
15.750000	1.000	2,397.000000
15.766667	1.000	29,589.000000
15.783333	1.000	70,303.000000
15.800000	1.000	126,162.000000
15.816667	1.000	197,128.000000
15.833333	1.000	281,011.000000
15.850000	1.000	372,669.000000
15.866667	1.000	464,390.000000
15.883333	1.000	547,471.000000
15.900000	1.000	613,689.000000
15.916667	1.000	656,301.000000
15.933333	1.000	671,147.000000
15.950000	1.000	657,491.000000
15.966667	1.000	617,899.000000
15.983333	1.000	557,328.000000
16.000000	1.000	482,805.000000
16.016667	1.000	401,540.000000
16.033333	1.000	320,252.000000
16.050000	1.000	244,386.000000
16.066667	1.000	177,424.000000
16.083333	1.000	121,419.000000
16.100000	1.000	76,529.000000
16.116667	1.000	41,746.000000
16.133333	1.000	16,027.000000
16.150000	1.000	-2,009.000000
16.166667	1.000	-14,098.000000
16.183333	1.000	-21,771.000000
16.200000	1.000	-26,257.000000
16.216667	1.000	-28,559.000000
16.233333	1.000	-29,832.000000
16.250000	1.000	-30,869.000000
16.266667	1.000	-31,842.000000
16.283333	1.000	-32,514.000000
16.300000	1.000	-32,722.000000
16.316667	1.000	-32,459.000000
16.333333	1.000	-32,157.000000
16.350000	1.000	-31,920.000000
16.366667	1.000	-32,038.000000
16.383333	1.000	-32,971.000000
16.400000	1.000	-34,732.000000
16.416667	1.000	-37,101.000000
16.433333	1.000	-39,373.000000
16.450000	1.000	-41,123.000000
16.466667	1.000	-42,492.000000
16.483333	1.000	-43,674.000000
16.500000	1.000	-44,762.000000
16.516667	1.000	-45,296.000000
16.533333	1.000	-44,824.000000
16.550000	1.000	-43,406.000000
16.566667	1.000	-41,318.000000
16.583333	1.000	-38,964.000000
16.600000	1.000	-36,757.000000
16.616667	1.000	-34,746.000000
16.633333	1.000	-33,008.000000
16.650000	1.000	-31,783.000000
16.666667	1.000	-31,319.000000
16.683333	1.000	-31,593.000000
16.700000	1.000	-32,167.000000
16.716667	1.000	-33,047.000000
16.733333	1.000	-34,365.000000
16.750000	1.000	-35,547.000000
16.766667	1.000	-35,680.000000
16.783333	1.000	-33,597.000000
16.800000	1.000	-28,309.000000
16.816667	1.000	-18,865.000000
16.833333	1.000	-4,051.000000
16.850000	1.000	17,302.000000
16.866667	1.000	45,546.000000
16.883333	1.000	80,045.000000
16.900000	1.000	119,641.000000
16.916667	1.000	162,306.000000
16.933333	1.000	204,676.000000
16.950000	1.000	243,199.000000
16.966667	1.000	274,477.000000
16.983333	1.000	295,283.000000
17.000000	1.000	303,370.000000
17.016667	1.000	298,315.000000
17.033333	1.000	281,248.000000
17.050000	1.000	254,066.000000
17.066667	1.000	219,223.000000
17.083333	1.000	179,843.000000
17.100000	1.000	139,161.000000
17.116667	1.000	100,016.000000
17.133333	1.000	64,679.000000
17.150000	1.000	34,588.000000
17.166667	1.000	10,256.000000
17.183333	1.000	-8,107.000000
17.200000	1.000	-20,256.000000
17.216667	1.000	-26,608.000000
17.233333	1.000	-27,656.000000
17.250000	1.000	-23,511.000000
17.266667	1.000	-14,709.000000
17.283333	1.000	-1,890.000000
17.300000	1.000	14,151.000000
17.316667	1.000	32,350.000000
17.333333	1.000	51,394.000000
17.350000	1.000	70,028.000000
17.366667	1.000	86,978.000000
17.383333	1.000	100,536.000000
17.400000	1.000	109,288.000000
17.416667	1.000	112,674.000000
17.433333	1.000	111,117.000000
17.450000	1.000	105,641.000000
17.466667	1.000	97,393.000000
17.483333	1.000	87,637.000000
17.500000	1.000	77,067.000000
17.516667	1.000	66,565.000000
17.533333	1.000	56,968.000000
17.550000	1.000	48,465.000000
17.566667	1.000	40,727.000000
17.583333	1.000	33,697.000000
17.600000	1.000	27,263.000000
17.616667	1.000	21,108.000000
17.633333	1.000	14,810.000000
17.650000	1.000	8,631.000000
17.666667	1.000	3,111.000000
17.683333	1.000	-1,600.000000
17.700000	1.000	-5,703.000000
17.716667	1.000	-9,440.000000
17.733333	1.000	-13,149.000000
17.750000	1.000	-16,568.000000
17.766667	1.000	-19,234.000000
17.783333	1.000	-20,998.000000
17.800000	1.000	-22,043.000000
17.816667	1.000	-22,429.000000
17.833333	1.000	-22,439.000000
17.850000	1.000	-22,320.000000
17.866667	1.000	-22,677.000000
17.883333	1.000	-23,601.000000
17.900000	1.000	-24,609.000000
17.916667	1.000	-25,141.000000
17.933333	1.000	-24,892.000000
17.950000	1.000	-24,060.000000
17.966667	1.000	-22,746.000000
17.983333	1.000	-20,778.000000
18.000000	1.000	-18,113.000000
18.016667	1.000	-15,082.000000
18.033333	1.000	-11,992.000000
18.050000	1.000	-8,938.000000
18.066667	1.000	-6,212.000000
18.083333	1.000	-4,034.000000
18.100000	1.000	-2,994.000000
18.116667	1.000	-3,712.000000
18.133333	1.000	-6,129.000000
18.150000	1.000	-9,776.000000
18.166667	1.000	-14,133.000000
18.183333	1.000	-18,543.000000
18.200000	1.000	-22,775.000000
18.216667	1.000	-26,794.000000
18.233333	1.000	-30,238.000000
18.250000	1.000	-32,574.000000
18.266667	1.000	-33,433.000000
18.283333	1.000	-32,929.000000
18.300000	1.000	-31,902.000000
18.316667	1.000	-30,984.000000
18.333333	1.000	-30,378.000000
18.350000	1.000	-30,107.000000
18.366667	1.000	-30,519.000000
18.383333	1.000	-32,049.000000
18.400000	1.000	-34,938.000000
18.416667	1.000	-38,606.000000
18.433333	1.000	-41,863.000000
18.450000	1.000	-44,036.000000
18.466667	1.000	-45,279.000000
18.483333	1.000	-46,081.000000
18.500000	1.000	-47,011.000000
18.516667	1.000	-48,142.000000
18.533333	1.000	-48,914.000000
18.550000	1.000	-48,613.000000
18.566667	1.000	-47,452.000000
18.583333	1.000	-45,612.000000
18.600000	1.000	-43,044.000000
18.616667	1.000	-39,777.000000
18.633333	1.000	-35,691.000000
18.650000	1.000	-30,665.000000
18.666667	1.000	-24,794.000000
18.683333	1.000	-17,812.000000
18.700000	1.000	-9,650.000000
18.716667	1.000	-991.000000
18.733333	1.000	6,503.000000
18.750000	1.000	11,485.000000
18.766667	1.000	13,275.000000
18.783333	1.000	11,789.000000
18.800000	1.000	7,609.000000
18.816667	1.000	1,610.000000
18.833333	1.000	-5,094.000000
18.850000	1.000	-11,650.000000
18.866667	1.000	-17,448.000000
18.883333	1.000	-22,318.000000
18.900000	1.000	-26,020.000000
18.916667	1.000	-28,630.000000
18.933333	1.000	-30,261.000000
18.950000	1.000	-30,733.000000
18.966667	1.000	-29,613.000000
18.983333	1.000	-27,017.000000
19.000000	1.000	-23,196.000000
19.016667	1.000	-18,497.000000
19.033333	1.000	-13,042.000000
19.050000	1.000	-7,145.000000
19.066667	1.000	-1,215.000000
19.083333	1.000	4,470.000000
19.100000	1.000	9,709.000000
19.116667	1.000	14,544.000000
19.133333	1.000	18,994.000000
19.150000	1.000	22,982.000000
19.166667	1.000	27,637.000000
19.183333	1.000	34,712.000000
19.200000	1.000	46,068.000000
19.216667	1.000	64,830.000000
19.233333	1.000	94,477.000000
19.250000	1.000	137,487.000000
19.266667	1.000	195,207.000000
19.283333	1.000	267,337.000000
19.300000	1.000	351,307.000000
19.316667	1.000	441,985.000000
19.333333	1.000	532,630.000000
19.350000	1.000	615,745.000000
19.366667	1.000	683,649.000000
19.383333	1.000	729,563.000000
19.400000	1.000	748,595.000000
19.416667	1.000	738,964.000000
19.433333	1.000	702,414.000000
19.450000	1.000	643,819.000000
19.466667	1.000	569,632.000000
19.483333	1.000	486,193.000000
19.500000	1.000	399,909.000000
19.516667	1.000	316,785.000000
19.533333	1.000	241,455.000000
19.550000	1.000	176,808.000000
19.566667	1.000	123,728.000000
19.583333	1.000	82,046.000000
19.600000	1.000	50,869.000000
19.616667	1.000	28,669.000000
19.633333	1.000	13,431.000000
19.650000	1.000	3,539.000000
19.666667	1.000	-2,596.000000
19.683333	1.000	-6,336.000000
19.700000	1.000	-8,483.000000
19.716667	1.000	-9,940.000000
19.733333	1.000	-10,836.000000
19.750000	1.000	-10,297.000000
19.766667	1.000	-7,058.000000
19.783333	1.000	496.000000
19.800000	1.000	13,713.000000
19.816667	1.000	33,564.000000
19.833333	1.000	59,994.000000
19.850000	1.000	91,874.000000
19.866667	1.000	127,521.000000
19.883333	1.000	164,425.000000
19.900000	1.000	199,088.000000
19.916667	1.000	228,113.000000
19.933333	1.000	248,649.000000
19.950000	1.000	258,742.000000
19.966667	1.000	257,729.000000
19.983333	1.000	246,218.000000
20.000000	1.000	226,116.000000
20.016667	1.000	200,197.000000
20.033333	1.000	170,690.000000
20.050000	1.000	139,132.000000
20.066667	1.000	107,119.000000
20.083333	1.000	76,231.000000
20.100000	1.000	48,308.000000
20.116667	1.000	24,722.000000
20.133333	1.000	6,102.000000
20.150000	1.000	-7,489.000000
20.166667	1.000	-16,418.000000
20.183333	1.000	-21,184.000000
20.200000	1.000	-21,998.000000
20.216667	1.000	-18,824.000000
20.233333	1.000	-11,241.000000
20.250000	1.000	1,429.000000
20.266667	1.000	19,201.000000
20.283333	1.000	41,725.000000
20.300000	1.000	68,149.000000
20.316667	1.000	97,045.000000
20.333333	1.000	126,325.000000
20.350000	1.000	153,703.000000
20.366667	1.000	177,080.000000
20.383333	1.000	194,483.000000
20.400000	1.000	204,486.000000
20.416667	1.000	206,650.000000
20.433333	1.000	201,403.000000
20.450000	1.000	189,569.000000
20.466667	1.000	172,335.000000
20.483333	1.000	151,298.000000
20.500000	1.000	128,187.000000
20.516667	1.000	104,486.000000
20.533333	1.000	81,200.000000
20.550000	1.000	59,563.000000
20.566667	1.000	40,692.000000
20.583333	1.000	24,759.000000
20.600000	1.000	11,332.000000
20.616667	1.000	7.000000
20.633333	1.000	-9,531.000000
20.650000	1.000	-16,783.000000
20.666667	1.000	-20,660.000000
20.683333	1.000	-19,535.000000
20.700000	1.000	-11,612.000000
20.716667	1.000	4,531.000000
20.733333	1.000	29,736.000000
20.750000	1.000	64,249.000000
20.766667	1.000	108,067.000000
20.783333	1.000	160,315.000000
20.800000	1.000	219,143.000000
20.816667	1.000	281,075.000000
20.833333	1.000	341,076.000000
20.850000	1.000	394,115.000000
20.866667	1.000	435,805.000000
20.883333	1.000	462,445.000000
20.900000	1.000	471,652.000000
20.916667	1.000	462,848.000000
20.933333	1.000	437,313.000000
20.950000	1.000	397,888.000000
20.966667	1.000	348,902.000000
20.983333	1.000	294,935.000000
21.000000	1.000	239,716.000000
21.016667	1.000	186,685.000000
21.033333	1.000	138,769.000000
21.050000	1.000	98,019.000000
21.066667	1.000	65,135.000000
21.083333	1.000	39,725.000000
21.100000	1.000	20,620.000000
21.116667	1.000	6,627.000000
21.133333	1.000	-3,434.000000
21.150000	1.000	-10,317.000000
21.166667	1.000	-14,440.000000
21.183333	1.000	-15,859.000000
21.200000	1.000	-14,624.000000
21.216667	1.000	-11,033.000000
21.233333	1.000	-5,203.000000
21.250000	1.000	3,101.000000
21.266667	1.000	13,551.000000
21.283333	1.000	25,264.000000
21.300000	1.000	36,759.000000
21.316667	1.000	47,169.000000
21.333333	1.000	56,165.000000
21.350000	1.000	63,759.000000
21.366667	1.000	70,635.000000
21.383333	1.000	77,685.000000
21.400000	1.000	85,904.000000
21.416667	1.000	96,264.000000
21.433333	1.000	108,793.000000
21.450000	1.000	122,849.000000
21.466667	1.000	137,461.000000
21.483333	1.000	151,262.000000
21.500000	1.000	162,442.000000
21.516667	1.000	169,432.000000
21.533333	1.000	171,015.000000
21.550000	1.000	166,314.000000
21.566667	1.000	155,162.000000
21.583333	1.000	138,588.000000
21.600000	1.000	118,241.000000
21.616667	1.000	95,613.000000
21.633333	1.000	72,548.000000
21.650000	1.000	50,769.000000
21.666667	1.000	31,502.000000
21.683333	1.000	15,091.000000
21.700000	1.000	1,441.000000
21.716667	1.000	-9,649.000000
21.733333	1.000	-18,037.000000
21.750000	1.000	-23,506.000000
21.766667	1.000	-26,098.000000
21.783333	1.000	-26,167.000000
21.800000	1.000	-24,225.000000
21.816667	1.000	-21,066.000000
21.833333	1.000	-17,710.000000
21.850000	1.000	-15,152.000000
21.866667	1.000	-13,715.000000
21.883333	1.000	-13,519.000000
21.900000	1.000	-14,233.000000
21.916667	1.000	-15,681.000000
21.933333	1.000	-17,625.000000
21.950000	1.000	-19,652.000000
21.966667	1.000	-21,499.000000
21.983333	1.000	-23,337.000000
22.000000	1.000	-25,641.000000
22.016667	1.000	-28,166.000000
22.033333	1.000	-30,206.000000
22.050000	1.000	-31,510.000000
22.066667	1.000	-31,935.000000
22.083333	1.000	-31,336.000000
22.100000	1.000	-29,614.000000
22.116667	1.000	-26,729.000000
22.133333	1.000	-22,595.000000
22.150000	1.000	-17,867.000000
22.166667	1.000	-13,554.000000
22.183333	1.000	-10,410.000000
22.200000	1.000	-8,136.000000
22.216667	1.000	-6,010.000000
22.233333	1.000	-3,730.000000
22.250000	1.000	-1,643.000000
22.266667	1.000	-344.000000
22.283333	1.000	112.000000
22.300000	1.000	-135.000000
22.316667	1.000	-1,097.000000
22.333333	1.000	-2,821.000000
22.350000	1.000	-4,956.000000
22.366667	1.000	-7,051.000000
22.383333	1.000	-9,215.000000
22.400000	1.000	-11,770.000000
22.416667	1.000	-14,540.000000
22.433333	1.000	-17,297.000000
22.450000	1.000	-20,267.000000
22.466667	1.000	-23,719.000000
22.483333	1.000	-27,496.000000
22.500000	1.000	-31,341.000000
22.516667	1.000	-34,662.000000
22.533333	1.000	-36,662.000000
22.550000	1.000	-37,112.000000
22.566667	1.000	-36,408.000000
22.583333	1.000	-35,075.000000
22.600000	1.000	-33,157.000000
22.616667	1.000	-30,764.000000
22.633333	1.000	-27,772.000000
22.650000	1.000	-23,970.000000
22.666667	1.000	-19,425.000000
22.683333	1.000	-14,656.000000
22.700000	1.000	-10,565.000000
22.716667	1.000	-7,722.000000
22.733333	1.000	-6,103.000000
22.750000	1.000	-5,284.000000
22.766667	1.000	-4,611.000000
22.783333	1.000	-3,830.000000
22.800000	1.000	-2,948.000000
22.816667	1.000	-1,943.000000
22.833333	1.000	-763.000000
22.850000	1.000	507.000000
22.866667	1.000	1,587.000000
22.883333	1.000	2,278.000000
22.900000	1.000	2,807.000000
22.916667	1.000	3,682.000000
22.933333	1.000	5,353.000000
22.950000	1.000	7,658.000000
22.966667	1.000	10,406.000000
22.983333	1.000	13,957.000000
23.000000	1.000	19,185.000000
23.016667	1.000	27,692.000000
23.033333	1.000	41,852.000000
23.050000	1.000	64,745.000000
23.066667	1.000	99,804.000000
23.083333	1.000	149,093.000000
23.100000	1.000	212,980.000000
23.116667	1.000	290,744.000000
23.133333	1.000	379,495.000000
23.150000	1.000	474,057.000000
23.166667	1.000	567,500.000000
23.183333	1.000	652,213.000000
23.200000	1.000	720,147.000000
23.216667	1.000	764,419.000000
23.233333	1.000	780,743.000000
23.250000	1.000	768,288.000000
23.266667	1.000	729,484.000000
23.283333	1.000	669,479.000000
23.300000	1.000	595,129.000000
23.316667	1.000	513,462.000000
23.333333	1.000	430,842.000000
23.350000	1.000	351,777.000000
23.366667	1.000	279,582.000000
23.383333	1.000	216,269.000000
23.400000	1.000	162,636.000000
23.416667	1.000	118,495.000000
23.433333	1.000	82,986.000000
23.450000	1.000	55,324.000000
23.466667	1.000	34,555.000000
23.483333	1.000	19,789.000000
23.500000	1.000	10,231.000000
23.516667	1.000	4,838.000000
23.533333	1.000	2,548.000000
23.550000	1.000	2,692.000000
23.566667	1.000	5,014.000000
23.583333	1.000	9,268.000000
23.600000	1.000	15,489.000000
23.616667	1.000	23,871.000000
23.633333	1.000	34,620.000000
23.650000	1.000	47,911.000000
23.666667	1.000	63,223.000000
23.683333	1.000	79,820.000000
23.700000	1.000	96,492.000000
23.716667	1.000	111,446.000000
23.733333	1.000	122,725.000000
23.750000	1.000	128,597.000000
23.766667	1.000	128,471.000000
23.783333	1.000	122,930.000000
23.800000	1.000	113,378.000000
23.816667	1.000	101,269.000000
23.833333	1.000	87,724.000000
23.850000	1.000	73,794.000000
23.866667	1.000	60,192.000000
23.883333	1.000	47,652.000000
23.900000	1.000	36,826.000000
23.916667	1.000	28,317.000000
23.933333	1.000	22,374.000000
23.950000	1.000	18,633.000000
23.966667	1.000	16,164.000000
23.983333	1.000	14,125.000000
24.000000	1.000	12,465.000000
24.016667	1.000	11,146.000000
24.033333	1.000	9,556.000000
24.050000	1.000	7,493.000000
24.066667	1.000	5,029.000000
24.083333	1.000	2,525.000000
24.100000	1.000	413.000000
24.116667	1.000	-1,167.000000
24.133333	1.000	-2,138.000000
24.150000	1.000	-2,547.000000
24.166667	1.000	-2,252.000000
24.183333	1.000	-1,003.000000
24.200000	1.000	1,556.000000
24.216667	1.000	5,536.000000
24.233333	1.000	10,250.000000
24.250000	1.000	15,112.000000
24.266667	1.000	20,576.000000
24.283333	1.000	27,313.000000
24.300000	1.000	35,961.000000
24.316667	1.000	47,112.000000
24.333333	1.000	61,386.000000
24.350000	1.000	79,640.000000
24.366667	1.000	102,457.000000
24.383333	1.000	129,032.000000
24.400000	1.000	157,441.000000
24.416667	1.000	185,387.000000
24.433333	1.000	210,612.000000
24.450000	1.000	231,610.000000
24.466667	1.000	247,585.000000
24.483333	1.000	258,243.000000
24.500000	1.000	263,829.000000
24.516667	1.000	265,273.000000
24.533333	1.000	263,993.000000
24.550000	1.000	261,633.000000
24.566667	1.000	259,184.000000
24.583333	1.000	257,029.000000
24.600000	1.000	254,679.000000
24.616667	1.000	251,134.000000
24.633333	1.000	245,364.000000
24.650000	1.000	236,653.000000
24.666667	1.000	225,040.000000
24.683333	1.000	211,028.000000
24.700000	1.000	195,622.000000
24.716667	1.000	180,300.000000
24.733333	1.000	166,291.000000
24.750000	1.000	154,565.000000
24.766667	1.000	145,860.000000
24.783333	1.000	140,518.000000
24.800000	1.000	138,177.000000
24.816667	1.000	137,937.000000
24.833333	1.000	138,477.000000
24.850000	1.000	138,375.000000
24.866667	1.000	136,225.000000
24.883333	1.000	131,383.000000
24.900000	1.000	123,748.000000
24.916667	1.000	113,050.000000
24.933333	1.000	99,396.000000
24.950000	1.000	83,613.000000
24.966667	1.000	67,124.000000
24.983333	1.000	51,027.000000
25.000000	1.000	36,588.000000
25.016667	1.000	24,759.000000
25.033333	1.000	15,641.000000
25.050000	1.000	8,876.000000
25.066667	1.000	3,796.000000
25.083333	1.000	-247.000000
25.100000	1.000	-3,564.000000
25.116667	1.000	-6,061.000000
25.133333	1.000	-7,362.000000
25.150000	1.000	-7,463.000000
25.166667	1.000	-7,148.000000
25.183333	1.000	-6,899.000000
25.200000	1.000	-6,804.000000
25.216667	1.000	-6,844.000000
25.233333	1.000	-6,862.000000
25.250000	1.000	-7,056.000000
25.266667	1.000	-7,606.000000
25.283333	1.000	-8,080.000000
25.300000	1.000	-7,751.000000
25.316667	1.000	-6,462.000000
25.333333	1.000	-4,583.000000
25.350000	1.000	-2,817.000000
25.366667	1.000	-1,581.000000
25.383333	1.000	-741.000000
25.400000	1.000	-21.000000
25.416667	1.000	492.000000
25.433333	1.000	586.000000
25.450000	1.000	-50.000000
25.466667	1.000	-1,729.000000
25.483333	1.000	-4,233.000000
25.500000	1.000	-7,103.000000
25.516667	1.000	-10,246.000000
25.533333	1.000	-13,758.000000
25.550000	1.000	-17,325.000000
25.566667	1.000	-20,628.000000
25.583333	1.000	-23,472.000000
25.600000	1.000	-25,701.000000
25.616667	1.000	-26,627.000000
25.633333	1.000	-26,079.000000
25.650000	1.000	-24,591.000000
25.666667	1.000	-22,579.000000
25.683333	1.000	-20,237.000000
25.700000	1.000	-17,814.000000
25.716667	1.000	-15,572.000000
25.733333	1.000	-13,764.000000
25.750000	1.000	-12,723.000000
25.766667	1.000	-12,484.000000
25.783333	1.000	-12,368.000000
25.800000	1.000	-12,061.000000
25.816667	1.000	-10,813.000000
25.833333	1.000	-7,245.000000
25.850000	1.000	-392.000000
25.866667	1.000	10,969.000000
25.883333	1.000	27,972.000000
25.900000	1.000	51,571.000000
25.916667	1.000	83,410.000000
25.933333	1.000	126,301.000000
25.950000	1.000	183,374.000000
25.966667	1.000	257,808.000000
25.983333	1.000	353,344.000000
26.000000	1.000	475,115.000000
26.016667	1.000	630,016.000000
26.033333	1.000	825,607.000000
26.050000	1.000	1,069,722.000000
26.066667	1.000	1,368,964.000000
26.083333	1.000	1,725,664.000000
26.100000	1.000	2,135,366.000000
26.116667	1.000	2,584,152.000000
26.133333	1.000	3,049,045.000000
26.150000	1.000	3,499,816.000000
26.166667	1.000	3,901,182.000000
26.183333	1.000	4,218,115.000000
26.200000	1.000	4,421,809.000000
26.216667	1.000	4,494,278.000000
26.233333	1.000	4,429,890.000000
26.250000	1.000	4,235,779.000000
26.266667	1.000	3,930,795.000000
26.283333	1.000	3,542,157.000000
26.300000	1.000	3,101,153.000000
26.316667	1.000	2,638,635.000000
26.333333	1.000	2,182,716.000000
26.350000	1.000	1,756,401.000000
26.366667	1.000	1,375,456.000000
26.383333	1.000	1,048,333.000000
26.400000	1.000	777,840.000000
26.416667	1.000	562,183.000000
26.433333	1.000	396,177.000000
26.450000	1.000	273,048.000000
26.466667	1.000	185,250.000000
26.483333	1.000	124,785.000000
26.500000	1.000	84,203.000000
26.516667	1.000	57,495.000000
26.533333	1.000	40,613.000000
26.550000	1.000	30,926.000000
26.566667	1.000	26,378.000000
26.583333	1.000	25,276.000000
26.600000	1.000	26,039.000000
26.616667	1.000	27,922.000000
26.633333	1.000	30,648.000000
26.650000	1.000	33,747.000000
26.666667	1.000	37,058.000000
26.683333	1.000	40,187.000000
26.700000	1.000	42,446.000000
26.716667	1.000	43,332.000000
26.733333	1.000	42,454.000000
26.750000	1.000	39,803.000000
26.766667	1.000	35,710.000000
26.783333	1.000	30,753.000000
26.800000	1.000	25,333.000000
26.816667	1.000	19,422.000000
26.833333	1.000	13,019.000000
26.850000	1.000	6,760.000000
26.866667	1.000	1,521.000000
26.883333	1.000	-1,829.000000
26.900000	1.000	-2,288.000000
26.916667	1.000	435.000000
26.933333	1.000	6,012.000000
26.950000	1.000	14,078.000000
26.966667	1.000	25,505.000000
26.983333	1.000	41,508.000000
27.000000	1.000	62,027.000000
27.016667	1.000	86,532.000000
27.033333	1.000	114,338.000000
27.050000	1.000	143,938.000000
27.066667	1.000	173,585.000000
27.083333	1.000	201,728.000000
27.100000	1.000	226,127.000000
27.116667	1.000	244,404.000000
27.133333	1.000	254,576.000000
27.150000	1.000	255,592.000000
27.166667	1.000	247,449.000000
27.183333	1.000	231,333.000000
27.200000	1.000	209,716.000000
27.216667	1.000	185,253.000000
27.233333	1.000	160,050.000000
27.250000	1.000	135,980.000000
27.266667	1.000	114,347.000000
27.283333	1.000	95,848.000000
27.300000	1.000	81,140.000000
27.316667	1.000	71,022.000000
27.333333	1.000	65,907.000000
27.350000	1.000	66,098.000000
27.366667	1.000	71,617.000000
27.383333	1.000	81,478.000000
27.400000	1.000	94,599.000000
27.416667	1.000	109,884.000000
27.433333	1.000	126,574.000000
27.450000	1.000	144,612.000000
27.466667	1.000	164,556.000000
27.483333	1.000	187,444.000000
27.500000	1.000	215,377.000000
27.516667	1.000	251,568.000000
27.533333	1.000	299,799.000000
27.550000	1.000	363,846.000000
27.566667	1.000	447,543.000000
27.583333	1.000	553,018.000000
27.600000	1.000	679,495.000000
27.616667	1.000	822,055.000000
27.633333	1.000	971,872.000000
27.650000	1.000	1,116,992.000000
27.666667	1.000	1,244,492.000000
27.683333	1.000	1,342,431.000000
27.700000	1.000	1,401,578.000000
27.716667	1.000	1,417,183.000000
27.733333	1.000	1,389,033.000000
27.750000	1.000	1,320,863.000000
27.766667	1.000	1,220,490.000000
27.783333	1.000	1,098,687.000000
27.800000	1.000	966,937.000000
27.816667	1.000	835,534.000000
27.833333	1.000	712,735.000000
27.850000	1.000	604,402.000000
27.866667	1.000	513,563.000000
27.883333	1.000	441,084.000000
27.900000	1.000	385,271.000000
27.916667	1.000	342,786.000000
27.933333	1.000	310,301.000000
27.950000	1.000	284,790.000000
27.966667	1.000	263,155.000000
27.983333	1.000	243,065.000000
28.000000	1.000	223,811.000000
28.016667	1.000	205,386.000000
28.033333	1.000	187,542.000000
28.050000	1.000	170,220.000000
28.066667	1.000	153,506.000000
28.083333	1.000	137,293.000000
28.100000	1.000	121,930.000000
28.116667	1.000	107,901.000000
28.133333	1.000	95,383.000000
28.150000	1.000	84,696.000000
28.166667	1.000	75,634.000000
28.183333	1.000	67,850.000000
28.200000	1.000	61,546.000000
28.216667	1.000	57,264.000000
28.233333	1.000	55,554.000000
28.250000	1.000	57,276.000000
28.266667	1.000	63,792.000000
28.283333	1.000	77,579.000000
28.300000	1.000	101,435.000000
28.316667	1.000	136,888.000000
28.333333	1.000	183,977.000000
28.350000	1.000	242,221.000000
28.366667	1.000	310,330.000000
28.383333	1.000	385,111.000000
28.400000	1.000	461,372.000000
28.416667	1.000	532,854.000000
28.433333	1.000	592,846.000000
28.450000	1.000	635,587.000000
28.466667	1.000	657,607.000000
28.483333	1.000	657,907.000000
28.500000	1.000	637,370.000000
28.516667	1.000	598,533.000000
28.533333	1.000	545,151.000000
28.550000	1.000	482,030.000000
28.566667	1.000	414,662.000000
28.583333	1.000	348,096.000000
28.600000	1.000	286,467.000000
28.616667	1.000	232,634.000000
28.633333	1.000	188,289.000000
28.650000	1.000	154,271.000000
28.666667	1.000	131,077.000000
28.683333	1.000	118,727.000000
28.700000	1.000	116,686.000000
28.716667	1.000	124,361.000000
28.733333	1.000	140,835.000000
28.750000	1.000	164,842.000000
28.766667	1.000	195,332.000000
28.783333	1.000	230,611.000000
28.800000	1.000	268,171.000000
28.816667	1.000	305,892.000000
28.833333	1.000	342,207.000000
28.850000	1.000	375,637.000000
28.866667	1.000	405,410.000000
28.883333	1.000	432,722.000000
28.900000	1.000	461,126.000000
28.916667	1.000	495,792.000000
28.933333	1.000	542,619.000000
28.950000	1.000	606,885.000000
28.966667	1.000	692,724.000000
28.983333	1.000	800,957.000000
29.000000	1.000	928,539.000000
29.016667	1.000	1,069,227.000000
29.033333	1.000	1,213,339.000000
29.050000	1.000	1,348,290.000000
29.066667	1.000	1,460,766.000000
29.083333	1.000	1,538,805.000000
29.100000	1.000	1,573,915.000000
29.116667	1.000	1,561,838.000000
29.133333	1.000	1,503,705.000000
29.150000	1.000	1,405,045.000000
29.166667	1.000	1,274,479.000000
29.183333	1.000	1,123,242.000000
29.200000	1.000	963,087.000000
29.216667	1.000	804,466.000000
29.233333	1.000	656,049.000000
29.250000	1.000	523,582.000000
29.266667	1.000	409,994.000000
29.283333	1.000	315,783.000000
29.300000	1.000	239,862.000000
29.316667	1.000	180,438.000000
29.333333	1.000	135,073.000000
29.350000	1.000	101,010.000000
29.366667	1.000	75,577.000000
29.383333	1.000	56,487.000000
29.400000	1.000	42,402.000000
29.416667	1.000	33,114.000000
29.433333	1.000	28,659.000000
29.450000	1.000	28,473.000000
29.466667	1.000	31,327.000000
29.483333	1.000	35,404.000000
29.500000	1.000	39,216.000000
29.516667	1.000	42,231.000000
29.533333	1.000	44,170.000000
29.550000	1.000	44,606.000000
29.566667	1.000	43,412.000000
29.583333	1.000	40,750.000000
29.600000	1.000	37,117.000000
29.616667	1.000	33,323.000000
29.633333	1.000	30,135.000000
29.650000	1.000	28,124.000000
29.666667	1.000	27,370.000000
29.683333	1.000	27,955.000000
29.700000	1.000	30,281.000000
29.716667	1.000	34,871.000000
29.733333	1.000	41,529.000000
29.750000	1.000	49,496.000000
29.766667	1.000	58,166.000000
29.783333	1.000	66,750.000000
29.800000	1.000	74,419.000000
29.816667	1.000	80,326.000000
29.833333	1.000	83,890.000000
29.850000	1.000	85,053.000000
29.866667	1.000	83,940.000000
29.883333	1.000	80,466.000000
29.900000	1.000	74,601.000000
29.916667	1.000	66,555.000000
29.933333	1.000	57,008.000000
29.950000	1.000	47,344.000000
29.966667	1.000	38,489.000000
29.983333	1.000	30,944.000000
30.000000	1.000	24,934.000000
30.016667	1.000	21,113.000000
30.033333	1.000	20,164.000000
30.050000	1.000	22,619.000000
30.066667	1.000	29,193.000000
30.083333	1.000	40,843.000000
30.100000	1.000	59,045.000000
30.116667	1.000	85,328.000000
30.133333	1.000	122,382.000000
30.150000	1.000	175,262.000000
30.166667	1.000	252,470.000000
30.183333	1.000	367,055.000000
30.200000	1.000	539,339.000000
30.216667	1.000	799,494.000000
30.233333	1.000	1,187,386.000000
30.250000	1.000	1,749,664.000000
30.266667	1.000	2,536,038.000000
30.283333	1.000	3,592,402.000000
30.300000	1.000	4,949,695.000000
30.316667	1.000	6,608,255.000000
30.333333	1.000	8,525,767.000000
30.350000	1.000	10,611,874.000000
30.366667	1.000	12,731,713.000000
30.383333	1.000	14,720,534.000000
30.400000	1.000	16,406,552.000000
30.416667	1.000	17,636,575.000000
30.433333	1.000	18,300,139.000000
30.450000	1.000	18,345,841.000000
30.466667	1.000	17,785,891.000000
30.483333	1.000	16,690,508.000000
30.500000	1.000	15,173,712.000000
30.516667	1.000	13,374,371.000000
30.533333	1.000	11,437,124.000000
30.550000	1.000	9,494,702.000000
30.566667	1.000	7,655,425.000000
30.583333	1.000	5,997,008.000000
30.600000	1.000	4,565,495.000000
30.616667	1.000	3,378,808.000000
30.633333	1.000	2,431,952.000000
30.650000	1.000	1,703,660.000000
30.666667	1.000	1,163,314.000000
30.683333	1.000	776,662.000000
30.700000	1.000	510,448.000000
30.716667	1.000	335,058.000000
30.733333	1.000	225,675.000000
30.750000	1.000	162,378.000000
30.766667	1.000	130,021.000000
30.783333	1.000	118,326.000000
30.800000	1.000	120,989.000000
30.816667	1.000	134,379.000000
30.833333	1.000	156,015.000000
30.850000	1.000	184,051.000000
30.866667	1.000	216,772.000000
30.883333	1.000	251,714.000000
30.900000	1.000	285,644.000000
30.916667	1.000	315,134.000000
30.933333	1.000	337,580.000000
30.950000	1.000	351,583.000000
30.966667	1.000	356,530.000000
30.983333	1.000	352,346.000000
31.000000	1.000	339,257.000000
31.016667	1.000	318,278.000000
31.033333	1.000	291,223.000000
31.050000	1.000	260,709.000000
31.066667	1.000	229,821.000000
31.083333	1.000	201,133.000000
31.100000	1.000	176,137.000000
31.116667	1.000	155,081.000000
31.133333	1.000	137,450.000000
31.150000	1.000	123,204.000000
31.166667	1.000	112,488.000000
31.183333	1.000	104,759.000000
31.200000	1.000	99,137.000000
31.216667	1.000	95,164.000000
31.233333	1.000	92,450.000000
31.250000	1.000	90,859.000000
31.266667	1.000	90,448.000000
31.283333	1.000	91,643.000000
31.300000	1.000	94,869.000000
31.316667	1.000	100,683.000000
31.333333	1.000	109,719.000000
31.350000	1.000	122,256.000000
31.366667	1.000	138,623.000000
31.383333	1.000	158,791.000000
31.400000	1.000	181,913.000000
31.416667	1.000	207,065.000000
31.433333	1.000	233,443.000000
31.450000	1.000	260,515.000000
31.466667	1.000	288,651.000000
31.483333	1.000	319,900.000000
31.500000	1.000	358,141.000000
31.516667	1.000	409,043.000000
31.533333	1.000	478,966.000000
31.550000	1.000	574,128.000000
31.566667	1.000	698,668.000000
31.583333	1.000	852,241.000000
31.600000	1.000	1,029,918.000000
31.616667	1.000	1,221,714.000000
31.633333	1.000	1,412,768.000000
31.650000	1.000	1,585,599.000000
31.666667	1.000	1,723,640.000000
31.683333	1.000	1,813,530.000000
31.700000	1.000	1,846,250.000000
31.716667	1.000	1,818,818.000000
31.733333	1.000	1,734,589.000000
31.750000	1.000	1,602,727.000000
31.766667	1.000	1,436,029.000000
31.783333	1.000	1,248,579.000000
31.800000	1.000	1,054,485.000000
31.816667	1.000	866,564.000000
31.833333	1.000	695,026.000000
31.850000	1.000	547,533.000000
31.866667	1.000	429,836.000000
31.883333	1.000	345,699.000000
31.900000	1.000	296,103.000000
31.916667	1.000	279,815.000000
31.933333	1.000	294,437.000000
31.950000	1.000	336,074.000000
31.966667	1.000	399,348.000000
31.983333	1.000	477,507.000000
32.000000	1.000	562,734.000000
32.016667	1.000	646,963.000000
32.033333	1.000	721,811.000000
32.050000	1.000	779,407.000000
32.066667	1.000	813,337.000000
32.083333	1.000	819,759.000000
32.100000	1.000	798,828.000000
32.116667	1.000	753,584.000000
32.133333	1.000	688,849.000000
32.150000	1.000	610,853.000000
32.166667	1.000	526,304.000000
32.183333	1.000	441,408.000000
32.200000	1.000	361,433.000000
32.216667	1.000	290,177.000000
32.233333	1.000	229,943.000000
32.250000	1.000	182,254.000000
32.266667	1.000	147,255.000000
32.283333	1.000	124,230.000000
32.300000	1.000	111,912.000000
32.316667	1.000	108,593.000000
32.333333	1.000	112,805.000000
32.350000	1.000	123,127.000000
32.366667	1.000	138,651.000000
32.383333	1.000	159,038.000000
32.400000	1.000	184,658.000000
32.416667	1.000	215,467.000000
32.433333	1.000	251,112.000000
32.450000	1.000	291,242.000000
32.466667	1.000	334,621.000000
32.483333	1.000	378,895.000000
32.500000	1.000	421,240.000000
32.516667	1.000	459,109.000000
32.533333	1.000	490,039.000000
32.550000	1.000	511,200.000000
32.566667	1.000	520,191.000000
32.583333	1.000	516,174.000000
32.600000	1.000	500,045.000000
32.616667	1.000	473,468.000000
32.633333	1.000	438,613.000000
32.650000	1.000	397,984.000000
32.666667	1.000	354,266.000000
32.683333	1.000	309,963.000000
32.700000	1.000	267,591.000000
32.716667	1.000	229,690.000000
32.733333	1.000	197,413.000000
32.750000	1.000	170,753.000000
32.766667	1.000	149,494.000000
32.783333	1.000	133,254.000000
32.800000	1.000	121,589.000000
32.816667	1.000	114,127.000000
32.833333	1.000	109,677.000000
32.850000	1.000	106,763.000000
32.866667	1.000	104,035.000000
32.883333	1.000	100,452.000000
32.900000	1.000	95,555.000000
32.916667	1.000	89,375.000000
32.933333	1.000	82,588.000000
32.950000	1.000	75,590.000000
32.966667	1.000	68,687.000000
32.983333	1.000	62,037.000000
33.000000	1.000	55,786.000000
33.016667	1.000	50,203.000000
33.033333	1.000	44,895.000000
33.050000	1.000	39,506.000000
33.066667	1.000	34,282.000000
33.083333	1.000	29,574.000000
33.100000	1.000	25,564.000000
33.116667	1.000	22,445.000000
33.133333	1.000	20,281.000000
33.150000	1.000	19,007.000000
33.166667	1.000	18,537.000000
33.183333	1.000	18,826.000000
33.200000	1.000	19,520.000000
33.216667	1.000	20,420.000000
33.233333	1.000	21,601.000000
33.250000	1.000	23,253.000000
33.266667	1.000	25,357.000000
33.283333	1.000	27,586.000000
33.300000	1.000	29,424.000000
33.316667	1.000	30,766.000000
33.333333	1.000	31,632.000000
33.350000	1.000	31,878.000000
33.366667	1.000	31,327.000000
33.383333	1.000	29,978.000000
33.400000	1.000	28,509.000000
33.416667	1.000	27,551.000000
33.433333	1.000	27,854.000000
33.450000	1.000	29,635.000000
33.466667	1.000	32,699.000000
33.483333	1.000	36,618.000000
33.500000	1.000	40,961.000000
33.516667	1.000	45,359.000000
33.533333	1.000	48,938.000000
33.550000	1.000	51,202.000000
33.566667	1.000	51,880.000000
33.583333	1.000	51,636.000000
33.600000	1.000	51,594.000000
33.616667	1.000	52,610.000000
33.633333	1.000	55,208.000000
33.650000	1.000	60,138.000000
33.666667	1.000	68,319.000000
33.683333	1.000	80,298.000000
33.700000	1.000	96,495.000000
33.716667	1.000	117,583.000000
33.733333	1.000	144,041.000000
33.750000	1.000	175,419.000000
33.766667	1.000	209,810.000000
33.783333	1.000	244,947.000000
33.800000	1.000	278,809.000000
33.816667	1.000	309,744.000000
33.833333	1.000	336,135.000000
33.850000	1.000	356,289.000000
33.866667	1.000	369,237.000000
33.883333	1.000	375,050.000000
33.900000	1.000	374,167.000000
33.916667	1.000	367,377.000000
33.933333	1.000	355,362.000000
33.950000	1.000	338,679.000000
33.966667	1.000	317,867.000000
33.983333	1.000	293,607.000000
34.000000	1.000	266,670.000000
34.016667	1.000	238,220.000000
34.033333	1.000	209,395.000000
34.050000	1.000	181,250.000000
34.066667	1.000	154,714.000000
34.083333	1.000	130,517.000000
34.100000	1.000	109,140.000000
34.116667	1.000	90,873.000000
34.133333	1.000	75,877.000000
34.150000	1.000	64,352.000000
34.166667	1.000	56,623.000000
34.183333	1.000	52,650.000000
34.200000	1.000	52,342.000000
34.216667	1.000	56,119.000000
34.233333	1.000	64,446.000000
34.250000	1.000	77,549.000000
34.266667	1.000	95,023.000000
34.283333	1.000	115,967.000000
34.300000	1.000	138,840.000000
34.316667	1.000	161,408.000000
34.333333	1.000	181,725.000000
34.350000	1.000	198,549.000000
34.366667	1.000	211,120.000000
34.383333	1.000	218,738.000000
34.400000	1.000	220,919.000000
34.416667	1.000	216,947.000000
34.433333	1.000	206,840.000000
34.450000	1.000	191,915.000000
34.466667	1.000	173,690.000000
34.483333	1.000	153,599.000000
34.500000	1.000	133,374.000000
34.516667	1.000	114,157.000000
34.533333	1.000	96,571.000000
34.550000	1.000	81,453.000000
34.566667	1.000	69,812.000000
34.583333	1.000	62,417.000000
34.600000	1.000	60,127.000000
34.616667	1.000	63,424.000000
34.633333	1.000	72,670.000000
34.650000	1.000	88,290.000000
34.666667	1.000	110,164.000000
34.683333	1.000	137,954.000000
34.700000	1.000	170,979.000000
34.716667	1.000	207,808.000000
34.733333	1.000	246,460.000000
34.750000	1.000	284,357.000000
34.766667	1.000	318,594.000000
34.783333	1.000	346,360.000000
34.800000	1.000	365,229.000000
34.816667	1.000	373,601.000000
34.833333	1.000	370,674.000000
34.850000	1.000	356,940.000000
34.866667	1.000	334,382.000000
34.883333	1.000	305,353.000000
34.900000	1.000	272,162.000000
34.916667	1.000	236,749.000000
34.933333	1.000	201,079.000000
34.950000	1.000	166,964.000000
34.966667	1.000	136,176.000000
34.983333	1.000	110,052.000000
35.000000	1.000	89,410.000000
35.016667	1.000	74,290.000000
35.033333	1.000	64,182.000000
35.050000	1.000	59,039.000000
35.066667	1.000	58,227.000000
35.083333	1.000	60,784.000000
35.100000	1.000	66,365.000000
35.116667	1.000	74,583.000000
35.133333	1.000	84,199.000000
35.150000	1.000	93,844.000000
35.166667	1.000	102,569.000000
35.183333	1.000	109,281.000000
35.200000	1.000	113,115.000000
35.216667	1.000	113,989.000000
35.233333	1.000	111,879.000000
35.250000	1.000	106,971.000000
35.266667	1.000	99,821.000000
35.283333	1.000	91,219.000000
35.300000	1.000	81,986.000000
35.316667	1.000	72,990.000000
35.333333	1.000	64,870.000000
35.350000	1.000	57,869.000000
35.366667	1.000	51,889.000000
35.383333	1.000	46,965.000000
35.400000	1.000	43,127.000000
35.416667	1.000	40,018.000000
35.433333	1.000	37,290.000000
35.450000	1.000	34,847.000000
35.466667	1.000	33,070.000000
35.483333	1.000	32,315.000000
35.500000	1.000	32,717.000000
35.516667	1.000	34,489.000000
35.533333	1.000	37,985.000000
35.550000	1.000	43,342.000000
35.566667	1.000	50,459.000000
35.583333	1.000	58,964.000000
35.600000	1.000	68,864.000000
35.616667	1.000	80,536.000000
35.633333	1.000	94,136.000000
35.650000	1.000	109,943.000000
35.666667	1.000	128,603.000000
35.683333	1.000	151,978.000000
35.700000	1.000	183,841.000000
35.716667	1.000	230,380.000000
35.733333	1.000	299,531.000000
35.750000	1.000	400,230.000000
35.766667	1.000	541,375.000000
35.783333	1.000	730,097.000000
35.800000	1.000	969,168.000000
35.816667	1.000	1,255,221.000000
35.833333	1.000	1,577,950.000000
35.850000	1.000	1,919,177.000000
35.866667	1.000	2,253,614.000000
35.883333	1.000	2,553,057.000000
35.900000	1.000	2,791,141.000000
35.916667	1.000	2,947,453.000000
35.933333	1.000	3,009,604.000000
35.950000	1.000	2,975,136.000000
35.966667	1.000	2,851,562.000000
35.983333	1.000	2,654,988.000000
36.000000	1.000	2,406,209.000000
36.016667	1.000	2,127,501.000000
36.033333	1.000	1,840,090.000000
36.050000	1.000	1,562,045.000000
36.066667	1.000	1,306,761.000000
36.083333	1.000	1,082,266.000000
36.100000	1.000	891,576.000000
36.116667	1.000	733,462.000000
36.133333	1.000	604,739.000000
36.150000	1.000	501,276.000000
36.166667	1.000	418,627.000000
36.183333	1.000	352,832.000000
36.200000	1.000	300,813.000000
36.216667	1.000	259,870.000000
36.233333	1.000	227,738.000000
36.250000	1.000	203,198.000000
36.266667	1.000	185,434.000000
36.283333	1.000	173,644.000000
36.300000	1.000	167,121.000000
36.316667	1.000	164,373.000000
36.333333	1.000	163,610.000000
36.350000	1.000	162,882.000000
36.366667	1.000	160,975.000000
36.383333	1.000	157,524.000000
36.400000	1.000	152,366.000000
36.416667	1.000	145,392.000000
36.433333	1.000	136,515.000000
36.450000	1.000	126,014.000000
36.466667	1.000	114,027.000000
36.483333	1.000	100,835.000000
36.500000	1.000	86,977.000000
36.516667	1.000	73,296.000000
36.533333	1.000	60,805.000000
36.550000	1.000	50,576.000000
36.566667	1.000	43,047.000000
36.583333	1.000	38,345.000000
36.600000	1.000	36,630.000000
36.616667	1.000	37,621.000000
36.633333	1.000	41,230.000000
36.650000	1.000	47,621.000000
36.666667	1.000	57,048.000000
36.683333	1.000	69,879.000000
36.700000	1.000	86,828.000000
36.716667	1.000	107,799.000000
36.733333	1.000	132,031.000000
36.750000	1.000	158,723.000000
36.766667	1.000	186,625.000000
36.783333	1.000	213,458.000000
36.800000	1.000	236,629.000000
36.816667	1.000	253,761.000000
36.833333	1.000	263,408.000000
36.850000	1.000	265,186.000000
36.866667	1.000	259,231.000000
36.883333	1.000	246,492.000000
36.900000	1.000	228,914.000000
36.916667	1.000	208,675.000000
36.933333	1.000	187,576.000000
36.950000	1.000	166,673.000000
36.966667	1.000	146,951.000000
36.983333	1.000	129,891.000000
37.000000	1.000	117,538.000000
37.016667	1.000	111,692.000000
37.033333	1.000	113,756.000000
37.050000	1.000	125,542.000000
37.066667	1.000	149,509.000000
37.083333	1.000	188,518.000000
37.100000	1.000	245,198.000000
37.116667	1.000	321,608.000000
37.133333	1.000	418,060.000000
37.150000	1.000	531,969.000000
37.166667	1.000	657,229.000000
37.183333	1.000	785,732.000000
37.200000	1.000	907,767.000000
37.216667	1.000	1,013,484.000000
37.233333	1.000	1,094,318.000000
37.250000	1.000	1,144,046.000000
37.266667	1.000	1,160,259.000000
37.283333	1.000	1,145,090.000000
37.300000	1.000	1,105,900.000000
37.316667	1.000	1,054,169.000000
37.333333	1.000	1,003,251.000000
37.350000	1.000	965,967.000000
37.366667	1.000	952,479.000000
37.383333	1.000	969,209.000000
37.400000	1.000	1,018,451.000000
37.416667	1.000	1,097,819.000000
37.433333	1.000	1,198,635.000000
37.450000	1.000	1,307,568.000000
37.466667	1.000	1,409,826.000000
37.483333	1.000	1,490,641.000000
37.500000	1.000	1,538,058.000000
37.516667	1.000	1,544,514.000000
37.533333	1.000	1,507,555.000000
37.550000	1.000	1,430,197.000000
37.566667	1.000	1,319,401.000000
37.583333	1.000	1,185,118.000000
37.600000	1.000	1,038,923.000000
37.616667	1.000	892,138.000000
37.633333	1.000	754,026.000000
37.650000	1.000	631,546.000000
37.666667	1.000	529,019.000000
37.683333	1.000	447,562.000000
37.700000	1.000	385,489.000000
37.716667	1.000	339,483.000000
37.733333	1.000	305,847.000000
37.750000	1.000	281,001.000000
37.766667	1.000	261,768.000000
37.783333	1.000	246,008.000000
37.800000	1.000	232,390.000000
37.816667	1.000	219,964.000000
37.833333	1.000	208,205.000000
37.850000	1.000	197,541.000000
37.866667	1.000	188,683.000000
37.883333	1.000	182,142.000000
37.900000	1.000	178,126.000000
37.916667	1.000	176,420.000000
37.933333	1.000	176,627.000000
37.950000	1.000	178,235.000000
37.966667	1.000	181,027.000000
37.983333	1.000	184,584.000000
38.000000	1.000	188,266.000000
38.016667	1.000	191,273.000000
38.033333	1.000	192,326.000000
38.050000	1.000	190,512.000000
38.066667	1.000	185,396.000000
38.083333	1.000	176,777.000000
38.100000	1.000	164,778.000000
38.116667	1.000	150,358.000000
38.133333	1.000	134,810.000000
38.150000	1.000	119,476.000000
38.166667	1.000	105,367.000000
38.183333	1.000	93,631.000000
38.200000	1.000	85,687.000000
38.216667	1.000	82,558.000000
38.233333	1.000	84,571.000000
38.250000	1.000	91,275.000000
38.266667	1.000	101,112.000000
38.283333	1.000	112,117.000000
38.300000	1.000	122,702.000000
38.316667	1.000	131,584.000000
38.333333	1.000	137,947.000000
38.350000	1.000	141,289.000000
38.366667	1.000	141,624.000000
38.383333	1.000	139,112.000000
38.400000	1.000	134,213.000000
38.416667	1.000	127,381.000000
38.433333	1.000	118,925.000000
38.450000	1.000	109,093.000000
38.466667	1.000	98,252.000000
38.483333	1.000	87,420.000000
38.500000	1.000	77,289.000000
38.516667	1.000	68,137.000000
38.533333	1.000	59,972.000000
38.550000	1.000	52,435.000000
38.566667	1.000	45,079.000000
38.583333	1.000	38,064.000000
38.600000	1.000	31,378.000000
38.616667	1.000	25,031.000000
38.633333	1.000	19,486.000000
38.650000	1.000	15,571.000000
38.666667	1.000	13,935.000000
38.683333	1.000	14,292.000000
38.700000	1.000	15,967.000000
38.716667	1.000	18,945.000000
38.733333	1.000	23,321.000000
38.750000	1.000	29,108.000000
38.766667	1.000	36,315.000000
38.783333	1.000	44,541.000000
38.800000	1.000	53,274.000000
38.816667	1.000	62,221.000000
38.833333	1.000	70,872.000000
38.850000	1.000	78,806.000000
38.866667	1.000	85,970.000000
38.883333	1.000	92,134.000000
38.900000	1.000	97,126.000000
38.916667	1.000	100,985.000000
38.933333	1.000	103,734.000000
38.950000	1.000	105,131.000000
38.966667	1.000	105,150.000000
38.983333	1.000	104,417.000000
39.000000	1.000	103,748.000000
39.016667	1.000	104,069.000000
39.033333	1.000	105,756.000000
39.050000	1.000	108,486.000000
39.066667	1.000	111,857.000000
39.083333	1.000	115,492.000000
39.100000	1.000	119,045.000000
39.116667	1.000	122,718.000000
39.133333	1.000	126,363.000000
39.150000	1.000	129,044.000000
39.166667	1.000	129,815.000000
39.183333	1.000	128,240.000000
39.200000	1.000	124,338.000000
39.216667	1.000	118,006.000000
39.233333	1.000	109,617.000000
39.250000	1.000	100,255.000000
39.266667	1.000	91,074.000000
39.283333	1.000	83,174.000000
39.300000	1.000	76,944.000000
39.316667	1.000	72,263.000000
39.333333	1.000	69,344.000000
39.350000	1.000	68,673.000000
39.366667	1.000	70,135.000000
39.383333	1.000	73,778.000000
39.400000	1.000	79,969.000000
39.416667	1.000	88,978.000000
39.433333	1.000	101,381.000000
39.450000	1.000	118,109.000000
39.466667	1.000	139,549.000000
39.483333	1.000	165,362.000000
39.500000	1.000	194,433.000000
39.516667	1.000	224,609.000000
39.533333	1.000	253,553.000000
39.550000	1.000	278,553.000000
39.566667	1.000	297,313.000000
39.583333	1.000	308,246.000000
39.600000	1.000	310,213.000000
39.616667	1.000	302,842.000000
39.633333	1.000	287,041.000000
39.650000	1.000	264,868.000000
39.666667	1.000	238,682.000000
39.683333	1.000	210,214.000000
39.700000	1.000	180,650.000000
39.716667	1.000	151,286.000000
39.733333	1.000	124,042.000000
39.750000	1.000	100,270.000000
39.766667	1.000	80,362.000000
39.783333	1.000	64,439.000000
39.800000	1.000	52,346.000000
39.816667	1.000	43,355.000000
39.833333	1.000	36,577.000000
39.850000	1.000	31,030.000000
39.866667	1.000	26,290.000000
39.883333	1.000	21,970.000000
39.900000	1.000	17,485.000000
39.916667	1.000	13,032.000000
39.933333	1.000	8,894.000000
39.950000	1.000	5,591.000000
39.966667	1.000	3,392.000000
39.983333	1.000	2,817.000000
40.000000	1.000	4,558.000000
40.016667	1.000	8,762.000000
40.033333	1.000	14,855.000000
40.050000	1.000	22,516.000000
40.066667	1.000	31,995.000000
40.083333	1.000	43,313.000000
40.100000	1.000	55,685.000000
40.116667	1.000	68,079.000000
40.133333	1.000	80,023.000000
40.150000	1.000	91,642.000000
40.166667	1.000	103,287.000000
40.183333	1.000	114,886.000000
40.200000	1.000	125,867.000000
40.216667	1.000	136,314.000000
40.233333	1.000	146,538.000000
40.250000	1.000	157,273.000000
40.266667	1.000	169,464.000000
40.283333	1.000	183,996.000000
40.300000	1.000	201,035.000000
40.316667	1.000	219,969.000000
40.333333	1.000	239,922.000000
40.350000	1.000	259,657.000000
40.366667	1.000	277,409.000000
40.383333	1.000	290,782.000000
40.400000	1.000	297,222.000000
40.416667	1.000	295,565.000000
40.433333	1.000	285,798.000000
40.450000	1.000	268,946.000000
40.466667	1.000	246,637.000000
40.483333	1.000	220,996.000000
40.500000	1.000	194,209.000000
40.516667	1.000	168,064.000000
40.533333	1.000	144,188.000000
40.550000	1.000	123,798.000000
40.566667	1.000	107,380.000000
40.583333	1.000	95,047.000000
40.600000	1.000	86,868.000000
40.616667	1.000	83,095.000000
40.633333	1.000	83,759.000000
40.650000	1.000	88,536.000000
40.666667	1.000	96,675.000000
40.683333	1.000	107,226.000000
40.700000	1.000	119,004.000000
40.716667	1.000	130,844.000000
40.733333	1.000	142,149.000000
40.750000	1.000	152,215.000000
40.766667	1.000	160,178.000000
40.783333	1.000	165,078.000000
40.800000	1.000	166,074.000000
40.816667	1.000	163,210.000000
40.833333	1.000	157,362.000000
40.850000	1.000	149,752.000000
40.866667	1.000	141,187.000000
40.883333	1.000	132,174.000000
40.900000	1.000	123,866.000000
40.916667	1.000	117,686.000000
40.933333	1.000	114,097.000000
40.950000	1.000	112,501.000000
40.966667	1.000	111,892.000000
40.983333	1.000	111,009.000000
41.000000	1.000	108,930.000000
41.016667	1.000	105,386.000000
41.033333	1.000	100,088.000000
41.050000	1.000	93,231.000000
41.066667	1.000	85,112.000000
41.083333	1.000	76,057.000000
41.100000	1.000	66,736.000000
41.116667	1.000	57,954.000000
41.133333	1.000	50,209.000000
41.150000	1.000	43,820.000000
41.166667	1.000	39,101.000000
41.183333	1.000	36,175.000000
41.200000	1.000	34,836.000000
41.216667	1.000	34,920.000000
41.233333	1.000	36,060.000000
41.250000	1.000	37,587.000000
41.266667	1.000	38,824.000000
41.283333	1.000	39,791.000000
41.300000	1.000	40,763.000000
41.316667	1.000	41,912.000000
41.333333	1.000	43,325.000000
41.350000	1.000	45,071.000000
41.366667	1.000	47,095.000000
41.383333	1.000	49,657.000000
41.400000	1.000	53,570.000000
41.416667	1.000	59,200.000000
41.433333	1.000	66,481.000000
41.450000	1.000	75,187.000000
41.466667	1.000	85,377.000000
41.483333	1.000	96,770.000000
41.500000	1.000	108,585.000000
41.516667	1.000	120,045.000000
41.533333	1.000	130,535.000000
41.550000	1.000	140,162.000000
41.566667	1.000	149,436.000000
41.583333	1.000	158,446.000000
41.600000	1.000	166,805.000000
41.616667	1.000	173,954.000000
41.633333	1.000	179,083.000000
41.650000	1.000	181,593.000000
41.666667	1.000	180,765.000000
41.683333	1.000	175,949.000000
41.700000	1.000	167,238.000000
41.716667	1.000	155,289.000000
41.733333	1.000	140,986.000000
41.750000	1.000	125,227.000000
41.766667	1.000	109,061.000000
41.783333	1.000	93,631.000000
41.800000	1.000	80,037.000000
41.816667	1.000	69,016.000000
41.833333	1.000	60,322.000000
41.850000	1.000	53,190.000000
41.866667	1.000	47,168.000000
41.883333	1.000	42,295.000000
41.900000	1.000	38,712.000000
41.916667	1.000	36,342.000000
41.933333	1.000	35,114.000000
41.950000	1.000	34,876.000000
41.966667	1.000	35,866.000000
41.983333	1.000	38,673.000000
42.000000	1.000	42,999.000000
42.016667	1.000	48,059.000000
42.033333	1.000	52,853.000000
42.050000	1.000	56,796.000000
42.066667	1.000	59,661.000000
42.083333	1.000	61,673.000000
42.100000	1.000	63,231.000000
42.116667	1.000	64,253.000000
42.133333	1.000	65,004.000000
42.150000	1.000	65,552.000000
42.166667	1.000	65,422.000000
42.183333	1.000	64,104.000000
42.200000	1.000	60,870.000000
42.216667	1.000	55,731.000000
42.233333	1.000	49,987.000000
42.250000	1.000	45,251.000000
42.266667	1.000	42,099.000000
42.283333	1.000	40,389.000000
42.300000	1.000	39,575.000000
42.316667	1.000	39,181.000000
42.333333	1.000	39,145.000000
42.350000	1.000	39,731.000000
42.366667	1.000	40,793.000000
42.383333	1.000	42,405.000000
42.400000	1.000	44,604.000000
42.416667	1.000	46,416.000000
42.433333	1.000	47,331.000000
42.450000	1.000	47,376.000000
42.466667	1.000	46,411.000000
42.483333	1.000	44,330.000000
42.500000	1.000	40,994.000000
42.516667	1.000	36,034.000000
42.533333	1.000	29,654.000000
42.550000	1.000	22,664.000000
42.566667	1.000	16,197.000000
42.583333	1.000	10,799.000000
42.600000	1.000	6,759.000000
42.616667	1.000	4,194.000000
42.633333	1.000	2,756.000000
42.650000	1.000	2,239.000000
42.666667	1.000	2,515.000000
42.683333	1.000	3,539.000000
42.700000	1.000	5,426.000000
42.716667	1.000	7,735.000000
42.733333	1.000	9,970.000000
42.750000	1.000	12,100.000000
42.766667	1.000	14,097.000000
42.783333	1.000	15,801.000000
42.800000	1.000	17,128.000000
42.816667	1.000	18,113.000000
42.833333	1.000	19,046.000000
42.850000	1.000	20,343.000000
42.866667	1.000	22,419.000000
42.883333	1.000	25,081.000000
42.900000	1.000	27,852.000000
42.916667	1.000	30,471.000000
42.933333	1.000	32,915.000000
42.950000	1.000	35,151.000000
42.966667	1.000	37,248.000000
42.983333	1.000	39,298.000000
43.000000	1.000	41,161.000000
43.016667	1.000	42,152.000000
43.033333	1.000	42,213.000000
43.050000	1.000	41,404.000000
43.066667	1.000	40,039.000000
43.083333	1.000	38,757.000000
43.100000	1.000	37,712.000000
43.116667	1.000	36,515.000000
43.133333	1.000	34,894.000000
43.150000	1.000	32,992.000000
43.166667	1.000	30,622.000000
43.183333	1.000	27,488.000000
43.200000	1.000	23,910.000000
43.216667	1.000	20,149.000000
43.233333	1.000	16,170.000000
43.250000	1.000	12,121.000000
43.266667	1.000	8,337.000000
43.283333	1.000	5,220.000000
43.300000	1.000	3,356.000000
43.316667	1.000	2,496.000000
43.333333	1.000	2,086.000000
43.350000	1.000	1,882.000000
43.366667	1.000	1,753.000000
43.383333	1.000	1,887.000000
43.400000	1.000	2,446.000000
43.416667	1.000	3,560.000000
43.433333	1.000	4,966.000000
43.450000	1.000	6,153.000000
43.466667	1.000	6,664.000000
43.483333	1.000	6,240.000000
43.500000	1.000	4,732.000000
43.516667	1.000	2,580.000000
43.533333	1.000	364.000000
43.550000	1.000	-1,416.000000
43.566667	1.000	-2,460.000000
43.583333	1.000	-2,652.000000
43.600000	1.000	-1,976.000000
43.616667	1.000	-519.000000
43.633333	1.000	1,415.000000
43.650000	1.000	3,582.000000
43.666667	1.000	5,599.000000
43.683333	1.000	7,213.000000
43.700000	1.000	8,091.000000
43.716667	1.000	7,873.000000
43.733333	1.000	6,324.000000
43.750000	1.000	3,857.000000
43.766667	1.000	1,521.000000
43.783333	1.000	60.000000
43.800000	1.000	-308.000000
43.816667	1.000	574.000000
43.833333	1.000	2,518.000000
43.850000	1.000	5,318.000000
43.866667	1.000	8,916.000000
43.883333	1.000	12,852.000000
43.900000	1.000	16,335.000000
43.916667	1.000	18,580.000000
43.933333	1.000	19,760.000000
43.950000	1.000	20,480.000000
43.966667	1.000	21,256.000000
43.983333	1.000	21,836.000000
44.000000	1.000	21,479.000000
44.016667	1.000	19,913.000000
44.033333	1.000	17,289.000000
44.050000	1.000	13,628.000000
44.066667	1.000	9,233.000000
44.083333	1.000	4,838.000000
44.100000	1.000	956.000000
44.116667	1.000	-1,643.000000
44.133333	1.000	-2,830.000000
44.150000	1.000	-3,167.000000
44.166667	1.000	-3,282.000000
44.183333	1.000	-3,287.000000
44.200000	1.000	-3,092.000000
44.216667	1.000	-2,735.000000
44.233333	1.000	-2,175.000000
44.250000	1.000	-1,572.000000
44.266667	1.000	-1,289.000000
44.283333	1.000	-914.000000
44.300000	1.000	-105.000000
44.316667	1.000	592.000000
44.333333	1.000	508.000000
44.350000	1.000	-512.000000
44.366667	1.000	-2,052.000000
44.383333	1.000	-3,405.000000
44.400000	1.000	-4,177.000000
44.416667	1.000	-4,083.000000
44.433333	1.000	-3,066.000000
44.450000	1.000	-1,362.000000
44.466667	1.000	353.000000
44.483333	1.000	1,374.000000
44.500000	1.000	1,295.000000
44.516667	1.000	318.000000
44.533333	1.000	-1,096.000000
44.550000	1.000	-2,349.000000
44.566667	1.000	-3,298.000000
44.583333	1.000	-4,142.000000
44.600000	1.000	-4,724.000000
44.616667	1.000	-4,668.000000
44.633333	1.000	-3,602.000000
44.650000	1.000	-1,593.000000
44.666667	1.000	610.000000
44.683333	1.000	1,945.000000
44.700000	1.000	2,027.000000
44.716667	1.000	1,162.000000
44.733333	1.000	-303.000000
44.750000	1.000	-2,118.000000
44.766667	1.000	-4,306.000000
44.783333	1.000	-6,820.000000
44.800000	1.000	-8,967.000000
44.816667	1.000	-10,146.000000
44.833333	1.000	-10,293.000000
44.850000	1.000	-9,952.000000
44.866667	1.000	-9,498.000000
44.883333	1.000	-8,978.000000
44.900000	1.000	-8,603.000000
44.916667	1.000	-8,167.000000
44.933333	1.000	-7,314.000000
44.950000	1.000	-6,149.000000
44.966667	1.000	-4,716.000000
44.983333	1.000	-2,692.000000
45.000000	1.000	-135.000000
45.016667	1.000	2,539.000000
45.033333	1.000	4,396.000000
45.050000	1.000	5,115.000000
45.066667	1.000	5,195.000000
45.083333	1.000	5,468.000000
45.100000	1.000	6,199.000000
45.116667	1.000	7,398.000000
45.133333	1.000	8,697.000000
45.150000	1.000	9,364.000000
45.166667	1.000	9,006.000000
45.183333	1.000	7,766.000000
45.200000	1.000	5,820.000000
45.216667	1.000	3,152.000000
45.233333	1.000	-108.000000
45.250000	1.000	-3,088.000000
45.266667	1.000	-4,955.000000
45.283333	1.000	-5,661.000000
45.300000	1.000	-5,561.000000
45.316667	1.000	-5,153.000000
45.333333	1.000	-4,768.000000
45.350000	1.000	-4,525.000000
45.366667	1.000	-4,197.000000
45.383333	1.000	-3,666.000000
45.400000	1.000	-3,026.000000
45.416667	1.000	-2,836.000000
45.433333	1.000	-3,488.000000
45.450000	1.000	-4,560.000000
45.466667	1.000	-5,384.000000
45.483333	1.000	-5,846.000000
45.500000	1.000	-5,871.000000
45.516667	1.000	-5,421.000000
45.533333	1.000	-4,506.000000
45.550000	1.000	-3,505.000000
45.566667	1.000	-2,945.000000
45.583333	1.000	-2,991.000000
45.600000	1.000	-3,283.000000
45.616667	1.000	-3,508.000000
45.633333	1.000	-3,809.000000
45.650000	1.000	-4,546.000000
45.666667	1.000	-5,722.000000
45.683333	1.000	-7,011.000000
45.700000	1.000	-8,507.000000
45.716667	1.000	-9,890.000000
45.733333	1.000	-10,790.000000
45.750000	1.000	-11,113.000000
45.766667	1.000	-10,747.000000
45.783333	1.000	-9,868.000000
45.800000	1.000	-9,167.000000
45.816667	1.000	-8,878.000000
45.833333	1.000	-8,896.000000
45.850000	1.000	-8,989.000000
45.866667	1.000	-8,455.000000
45.883333	1.000	-6,742.000000
45.900000	1.000	-4,445.000000
45.916667	1.000	-2,672.000000
45.933333	1.000	-2,033.000000
45.950000	1.000	-2,379.000000
45.966667	1.000	-2,918.000000
45.983333	1.000	-3,009.000000
46.000000	1.000	-2,220.000000
46.016667	1.000	-346.000000
46.033333	1.000	2,629.000000
46.050000	1.000	6,233.000000
46.066667	1.000	9,726.000000
46.083333	1.000	12,535.000000
46.100000	1.000	14,562.000000
46.116667	1.000	16,136.000000
46.133333	1.000	17,594.000000
46.150000	1.000	18,960.000000
46.166667	1.000	19,572.000000
46.183333	1.000	18,450.000000
46.200000	1.000	15,328.000000
46.216667	1.000	10,831.000000
46.233333	1.000	5,975.000000
46.250000	1.000	1,503.000000
46.266667	1.000	-1,841.000000
46.283333	1.000	-3,821.000000
46.300000	1.000	-4,694.000000
46.316667	1.000	-4,566.000000
46.333333	1.000	-4,158.000000
46.350000	1.000	-4,162.000000
46.366667	1.000	-4,620.000000
46.383333	1.000	-5,187.000000
46.400000	1.000	-5,657.000000
46.416667	1.000	-6,037.000000
46.433333	1.000	-6,360.000000
46.450000	1.000	-6,885.000000
46.466667	1.000	-7,872.000000
46.483333	1.000	-9,476.000000
46.500000	1.000	-11,387.000000
46.516667	1.000	-13,103.000000
46.533333	1.000	-13,910.000000
46.550000	1.000	-13,047.000000
46.566667	1.000	-10,493.000000
46.583333	1.000	-6,915.000000
46.600000	1.000	-3,575.000000
46.616667	1.000	-1,480.000000
46.633333	1.000	-798.000000
46.650000	1.000	-1,053.000000
46.666667	1.000	-1,446.000000
46.683333	1.000	-1,737.000000
46.700000	1.000	-1,782.000000
46.716667	1.000	-1,663.000000
46.733333	1.000	-1,259.000000
46.750000	1.000	-722.000000
46.766667	1.000	-312.000000
46.783333	1.000	-92.000000
46.800000	1.000	89.000000
46.816667	1.000	432.000000
46.833333	1.000	598.000000
46.850000	1.000	243.000000
46.866667	1.000	-690.000000
46.883333	1.000	-2,195.000000
46.900000	1.000	-3,892.000000
46.916667	1.000	-4,953.000000
46.933333	1.000	-5,430.000000
46.950000	1.000	-5,833.000000
46.966667	1.000	-6,081.000000
46.983333	1.000	-6,024.000000
47.000000	1.000	-5,688.000000
47.016667	1.000	-5,254.000000
47.033333	1.000	-4,865.000000
47.050000	1.000	-4,707.000000
47.066667	1.000	-4,974.000000
47.083333	1.000	-5,870.000000
47.100000	1.000	-7,273.000000
47.116667	1.000	-8,602.000000
47.133333	1.000	-9,317.000000
47.150000	1.000	-9,448.000000
47.166667	1.000	-9,418.000000
47.183333	1.000	-9,429.000000
47.200000	1.000	-9,396.000000
47.216667	1.000	-9,347.000000
47.233333	1.000	-9,708.000000
47.250000	1.000	-10,656.000000
47.266667	1.000	-12,318.000000
47.283333	1.000	-14,545.000000
47.300000	1.000	-16,854.000000
47.316667	1.000	-18,428.000000
47.333333	1.000	-18,859.000000
47.350000	1.000	-18,727.000000
47.366667	1.000	-18,957.000000
47.383333	1.000	-19,252.000000
47.400000	1.000	-18,945.000000
47.416667	1.000	-17,763.000000
47.433333	1.000	-16,074.000000
47.450000	1.000	-14,093.000000
47.466667	1.000	-11,662.000000
47.483333	1.000	-8,850.000000
47.500000	1.000	-6,407.000000
47.516667	1.000	-4,885.000000
47.533333	1.000	-4,302.000000
47.550000	1.000	-4,480.000000
47.566667	1.000	-4,991.000000
47.583333	1.000	-5,504.000000
47.600000	1.000	-6,190.000000
47.616667	1.000	-7,395.000000
47.633333	1.000	-9,639.000000
47.650000	1.000	-12,727.000000
47.666667	1.000	-15,945.000000
47.683333	1.000	-18,285.000000
47.700000	1.000	-19,129.000000
47.716667	1.000	-18,346.000000
47.733333	1.000	-16,184.000000
47.750000	1.000	-12,889.000000
47.766667	1.000	-8,718.000000
47.783333	1.000	-4,000.000000
47.800000	1.000	557.000000
47.816667	1.000	3,861.000000
47.833333	1.000	5,310.000000
47.850000	1.000	4,906.000000
47.866667	1.000	2,963.000000
47.883333	1.000	118.000000
47.900000	1.000	-2,920.000000
47.916667	1.000	-5,663.000000
47.933333	1.000	-7,847.000000
47.950000	1.000	-9,443.000000
47.966667	1.000	-10,800.000000
47.983333	1.000	-11,991.000000
48.000000	1.000	-12,800.000000
48.016667	1.000	-13,016.000000
48.033333	1.000	-12,989.000000
48.050000	1.000	-13,090.000000
48.066667	1.000	-13,637.000000
48.083333	1.000	-14,544.000000
48.100000	1.000	-15,686.000000
48.116667	1.000	-16,630.000000
48.133333	1.000	-17,095.000000
48.150000	1.000	-17,086.000000
48.166667	1.000	-16,634.000000
48.183333	1.000	-16,108.000000
48.200000	1.000	-15,981.000000
48.216667	1.000	-16,663.000000
48.233333	1.000	-18,075.000000
48.250000	1.000	-19,573.000000
48.266667	1.000	-20,751.000000
48.283333	1.000	-21,675.000000
48.300000	1.000	-22,280.000000
48.316667	1.000	-22,386.000000
48.333333	1.000	-21,686.000000
48.350000	1.000	-19,962.000000
48.366667	1.000	-17,480.000000
48.383333	1.000	-14,890.000000
48.400000	1.000	-12,808.000000
48.416667	1.000	-11,529.000000
48.433333	1.000	-10,998.000000
48.450000	1.000	-10,765.000000
48.466667	1.000	-10,243.000000
48.483333	1.000	-9,531.000000
48.500000	1.000	-9,016.000000
48.516667	1.000	-8,686.000000
48.533333	1.000	-8,688.000000
48.550000	1.000	-9,123.000000
48.566667	1.000	-9,867.000000
48.583333	1.000	-10,379.000000
48.600000	1.000	-10,252.000000
48.616667	1.000	-9,335.000000
48.633333	1.000	-7,666.000000
48.650000	1.000	-5,605.000000
48.666667	1.000	-3,558.000000
48.683333	1.000	-1,607.000000
48.700000	1.000	187.000000
48.716667	1.000	1,488.000000
48.733333	1.000	1,740.000000
48.750000	1.000	926.000000
48.766667	1.000	-568.000000
48.783333	1.000	-2,361.000000
48.800000	1.000	-4,197.000000
48.816667	1.000	-5,973.000000
48.833333	1.000	-7,312.000000
48.850000	1.000	-8,373.000000
48.866667	1.000	-9,839.000000
48.883333	1.000	-12,015.000000
48.900000	1.000	-14,824.000000
48.916667	1.000	-17,637.000000
48.933333	1.000	-19,639.000000
48.950000	1.000	-20,592.000000
48.966667	1.000	-20,998.000000
48.983333	1.000	-21,440.000000
49.000000	1.000	-21,725.000000
49.016667	1.000	-21,481.000000
49.033333	1.000	-20,890.000000
49.050000	1.000	-20,050.000000
49.066667	1.000	-19,009.000000
49.083333	1.000	-17,917.000000
49.100000	1.000	-16,706.000000
49.116667	1.000	-15,507.000000
49.133333	1.000	-14,544.000000
49.150000	1.000	-14,011.000000
49.166667	1.000	-13,911.000000
49.183333	1.000	-14,201.000000
49.200000	1.000	-14,502.000000
49.216667	1.000	-14,571.000000
49.233333	1.000	-14,672.000000
49.250000	1.000	-14,904.000000
49.266667	1.000	-15,197.000000
49.283333	1.000	-15,281.000000
49.300000	1.000	-14,800.000000
49.316667	1.000	-13,653.000000
49.333333	1.000	-12,204.000000
49.350000	1.000	-10,856.000000
49.366667	1.000	-9,963.000000
49.383333	1.000	-9,258.000000
49.400000	1.000	-8,308.000000
49.416667	1.000	-7,089.000000
49.433333	1.000	-5,896.000000
49.450000	1.000	-5,187.000000
49.466667	1.000	-5,497.000000
49.483333	1.000	-6,938.000000
49.500000	1.000	-9,147.000000
49.516667	1.000	-11,304.000000
49.533333	1.000	-12,951.000000
49.550000	1.000	-14,345.000000
49.566667	1.000	-15,931.000000
49.583333	1.000	-18,064.000000
49.600000	1.000	-20,555.000000
49.616667	1.000	-23,006.000000
49.633333	1.000	-24,946.000000
49.650000	1.000	-26,169.000000
49.666667	1.000	-26,741.000000
49.683333	1.000	-26,568.000000
49.700000	1.000	-25,667.000000
49.716667	1.000	-24,368.000000
49.733333	1.000	-22,931.000000
49.750000	1.000	-21,329.000000
49.766667	1.000	-19,606.000000
49.783333	1.000	-17,738.000000
49.800000	1.000	-16,008.000000
49.816667	1.000	-14,642.000000
49.833333	1.000	-13,365.000000
49.850000	1.000	-12,117.000000
49.866667	1.000	-11,408.000000
49.883333	1.000	-11,397.000000
49.900000	1.000	-11,643.000000
49.916667	1.000	-11,999.000000
49.933333	1.000	-12,420.000000
49.950000	1.000	-12,931.000000
49.966667	1.000	-13,449.000000
49.983333	1.000	-14,315.000000
50.000000	1.000	-15,711.000000
50.016667	1.000	-17,155.000000
50.033333	1.000	-18,194.000000
50.050000	1.000	-18,843.000000
50.066667	1.000	-18,986.000000
50.083333	1.000	-18,640.000000
50.100000	1.000	-17,832.000000
50.116667	1.000	-16,618.000000
50.133333	1.000	-15,090.000000
50.150000	1.000	-13,559.000000
50.166667	1.000	-12,668.000000
50.183333	1.000	-12,705.000000
50.200000	1.000	-13,424.000000
50.216667	1.000	-14,293.000000
50.233333	1.000	-14,653.000000
50.250000	1.000	-13,962.000000
50.266667	1.000	-12,444.000000
50.283333	1.000	-10,874.000000
50.300000	1.000	-9,838.000000
50.316667	1.000	-9,428.000000
50.333333	1.000	-9,315.000000
50.350000	1.000	-9,484.000000
50.366667	1.000	-9,884.000000
50.383333	1.000	-10,622.000000
50.400000	1.000	-11,429.000000
50.416667	1.000	-12,075.000000
50.433333	1.000	-12,976.000000
50.450000	1.000	-14,370.000000
50.466667	1.000	-15,760.000000
50.483333	1.000	-16,591.000000
50.500000	1.000	-16,742.000000
50.516667	1.000	-16,254.000000
50.533333	1.000	-15,408.000000
50.550000	1.000	-14,479.000000
50.566667	1.000	-13,913.000000
50.583333	1.000	-13,787.000000
50.600000	1.000	-13,671.000000
50.616667	1.000	-13,580.000000
50.633333	1.000	-13,852.000000
50.650000	1.000	-14,752.000000
50.666667	1.000	-15,752.000000
50.683333	1.000	-15,932.000000
50.700000	1.000	-14,811.000000
50.716667	1.000	-12,518.000000
50.733333	1.000	-10,112.000000
50.750000	1.000	-8,485.000000
50.766667	1.000	-7,826.000000
50.783333	1.000	-7,810.000000
50.800000	1.000	-7,913.000000
50.816667	1.000	-7,697.000000
50.833333	1.000	-7,343.000000
50.850000	1.000	-7,338.000000
50.866667	1.000	-7,856.000000
50.883333	1.000	-8,651.000000
50.900000	1.000	-9,683.000000
50.916667	1.000	-10,937.000000
50.933333	1.000	-11,877.000000
50.950000	1.000	-11,619.000000
50.966667	1.000	-10,229.000000
50.983333	1.000	-8,278.000000
51.000000	1.000	-6,277.000000
51.016667	1.000	-4,652.000000
51.033333	1.000	-3,843.000000
51.050000	1.000	-4,013.000000
51.066667	1.000	-4,870.000000
51.083333	1.000	-6,131.000000
51.100000	1.000	-7,563.000000
51.116667	1.000	-8,875.000000
51.133333	1.000	-10,053.000000
51.150000	1.000	-11,120.000000
51.166667	1.000	-11,983.000000
51.183333	1.000	-12,498.000000
51.200000	1.000	-12,755.000000
51.216667	1.000	-12,742.000000
51.233333	1.000	-12,265.000000
51.250000	1.000	-11,047.000000
51.266667	1.000	-9,115.000000
51.283333	1.000	-6,919.000000
51.300000	1.000	-4,920.000000
51.316667	1.000	-3,755.000000
51.333333	1.000	-3,503.000000
51.350000	1.000	-3,671.000000
51.366667	1.000	-3,977.000000
51.383333	1.000	-4,892.000000
51.400000	1.000	-6,819.000000
51.416667	1.000	-9,362.000000
51.433333	1.000	-11,823.000000
51.450000	1.000	-13,907.000000
51.466667	1.000	-15,484.000000
51.483333	1.000	-16,083.000000
51.500000	1.000	-15,368.000000
51.516667	1.000	-13,777.000000
51.533333	1.000	-12,234.000000
51.550000	1.000	-11,424.000000
51.566667	1.000	-11,758.000000
51.583333	1.000	-13,003.000000
51.600000	1.000	-14,295.000000
51.616667	1.000	-14,975.000000
51.633333	1.000	-14,791.000000
51.650000	1.000	-14,156.000000
51.666667	1.000	-13,692.000000
51.683333	1.000	-13,756.000000
51.700000	1.000	-14,585.000000
51.716667	1.000	-15,923.000000
51.733333	1.000	-17,481.000000
51.750000	1.000	-18,839.000000
51.766667	1.000	-19,252.000000
51.783333	1.000	-18,414.000000
51.800000	1.000	-16,715.000000
51.816667	1.000	-14,598.000000
51.833333	1.000	-12,815.000000
51.850000	1.000	-11,849.000000
51.866667	1.000	-11,816.000000
51.883333	1.000	-12,749.000000
51.900000	1.000	-14,467.000000
51.916667	1.000	-16,585.000000
51.933333	1.000	-18,708.000000
51.950000	1.000	-20,596.000000
51.966667	1.000	-22,102.000000
51.983333	1.000	-22,916.000000
52.000000	1.000	-23,179.000000
52.016667	1.000	-23,261.000000
52.033333	1.000	-23,401.000000
52.050000	1.000	-23,807.000000
52.066667	1.000	-24,462.000000
52.083333	1.000	-25,000.000000
52.100000	1.000	-24,928.000000
52.116667	1.000	-23,750.000000
52.133333	1.000	-21,254.000000
52.150000	1.000	-18,056.000000
52.166667	1.000	-14,968.000000
52.183333	1.000	-12,427.000000
52.200000	1.000	-10,389.000000
52.216667	1.000	-8,819.000000
52.233333	1.000	-7,676.000000
52.250000	1.000	-7,002.000000
52.266667	1.000	-6,791.000000
52.283333	1.000	-6,851.000000
52.300000	1.000	-7,178.000000
52.316667	1.000	-8,003.000000
52.333333	1.000	-9,214.000000
52.350000	1.000	-10,159.000000
52.366667	1.000	-10,570.000000
52.383333	1.000	-10,319.000000
52.400000	1.000	-9,219.000000
52.416667	1.000	-7,188.000000
52.433333	1.000	-4,460.000000
52.450000	1.000	-1,629.000000
52.466667	1.000	558.000000
52.483333	1.000	1,688.000000
52.500000	1.000	1,531.000000
52.516667	1.000	1.000000
52.533333	1.000	-2,667.000000
52.550000	1.000	-5,642.000000
52.566667	1.000	-8,270.000000
52.583333	1.000	-10,354.000000
52.600000	1.000	-11,819.000000
52.616667	1.000	-12,646.000000
52.633333	1.000	-12,956.000000
52.650000	1.000	-13,191.000000
52.666667	1.000	-13,821.000000
52.683333	1.000	-15,113.000000
52.700000	1.000	-17,011.000000
52.716667	1.000	-19,668.000000
52.733333	1.000	-23,131.000000
52.750000	1.000	-26,840.000000
52.766667	1.000	-29,713.000000
52.783333	1.000	-30,878.000000
52.800000	1.000	-30,243.000000
52.816667	1.000	-28,069.000000
52.833333	1.000	-24,971.000000
52.850000	1.000	-21,660.000000
52.866667	1.000	-18,290.000000
52.883333	1.000	-14,865.000000
52.900000	1.000	-11,820.000000
52.916667	1.000	-9,408.000000
52.933333	1.000	-7,847.000000
52.950000	1.000	-7,437.000000
52.966667	1.000	-8,051.000000
52.983333	1.000	-9,172.000000
53.000000	1.000	-10,082.000000
53.016667	1.000	-10,423.000000
53.033333	1.000	-10,221.000000
53.050000	1.000	-9,664.000000
53.066667	1.000	-9,087.000000
53.083333	1.000	-8,848.000000
53.100000	1.000	-8,998.000000
53.116667	1.000	-9,409.000000
53.133333	1.000	-9,992.000000
53.150000	1.000	-10,829.000000
53.166667	1.000	-12,080.000000
53.183333	1.000	-13,539.000000
53.200000	1.000	-15,070.000000
53.216667	1.000	-16,644.000000
53.233333	1.000	-18,231.000000
53.250000	1.000	-19,485.000000
53.266667	1.000	-19,940.000000
53.283333	1.000	-19,326.000000
53.300000	1.000	-17,921.000000
53.316667	1.000	-16,534.000000
53.333333	1.000	-15,540.000000
53.350000	1.000	-14,749.000000
53.366667	1.000	-13,827.000000
53.383333	1.000	-12,581.000000
53.400000	1.000	-11,440.000000
53.416667	1.000	-10,777.000000
53.433333	1.000	-10,739.000000
53.450000	1.000	-11,302.000000
53.466667	1.000	-12,393.000000
53.483333	1.000	-13,435.000000
53.500000	1.000	-13,982.000000
53.516667	1.000	-14,288.000000
53.533333	1.000	-14,617.000000
53.550000	1.000	-15,279.000000
53.566667	1.000	-16,482.000000
53.583333	1.000	-18,160.000000
53.600000	1.000	-20,040.000000
53.616667	1.000	-21,329.000000
53.633333	1.000	-21,647.000000
53.650000	1.000	-21,297.000000
53.666667	1.000	-20,765.000000
53.683333	1.000	-20,220.000000
53.700000	1.000	-19,410.000000
53.716667	1.000	-18,122.000000
53.733333	1.000	-16,444.000000
53.750000	1.000	-15,072.000000
53.766667	1.000	-14,316.000000
53.783333	1.000	-13,936.000000
53.800000	1.000	-13,540.000000
53.816667	1.000	-12,661.000000
53.833333	1.000	-11,160.000000
53.850000	1.000	-8,911.000000
53.866667	1.000	-5,695.000000
53.883333	1.000	-2,064.000000
53.900000	1.000	889.000000
53.916667	1.000	2,381.000000
53.933333	1.000	2,547.000000
53.950000	1.000	1,752.000000
53.966667	1.000	-63.000000
53.983333	1.000	-2,694.000000
54.000000	1.000	-5,247.000000
54.016667	1.000	-7,258.000000
54.033333	1.000	-8,722.000000
54.050000	1.000	-9,974.000000
54.066667	1.000	-11,220.000000
54.083333	1.000	-12,545.000000
54.100000	1.000	-13,835.000000
54.116667	1.000	-14,937.000000
54.133333	1.000	-15,554.000000
54.150000	1.000	-15,777.000000
54.166667	1.000	-15,703.000000
54.183333	1.000	-15,325.000000
54.200000	1.000	-14,651.000000
54.216667	1.000	-14,036.000000
54.233333	1.000	-13,605.000000
54.250000	1.000	-13,530.000000
54.266667	1.000	-13,919.000000
54.283333	1.000	-14,727.000000
54.300000	1.000	-15,782.000000
54.316667	1.000	-16,484.000000
54.333333	1.000	-16,372.000000
54.350000	1.000	-15,522.000000
54.366667	1.000	-14,150.000000
54.383333	1.000	-12,513.000000
54.400000	1.000	-10,936.000000
54.416667	1.000	-9,738.000000
54.433333	1.000	-9,048.000000
54.450000	1.000	-8,819.000000
54.466667	1.000	-8,812.000000
54.483333	1.000	-8,539.000000
54.500000	1.000	-7,837.000000
54.516667	1.000	-6,919.000000
54.533333	1.000	-5,971.000000
54.550000	1.000	-5,110.000000
54.566667	1.000	-4,390.000000
54.583333	1.000	-3,596.000000
54.600000	1.000	-3,167.000000
54.616667	1.000	-3,608.000000
54.633333	1.000	-4,951.000000
54.650000	1.000	-6,704.000000
54.666667	1.000	-8,363.000000
54.683333	1.000	-9,844.000000
54.700000	1.000	-11,270.000000
54.716667	1.000	-12,673.000000
54.733333	1.000	-13,928.000000
54.750000	1.000	-14,734.000000
54.766667	1.000	-15,388.000000
54.783333	1.000	-16,282.000000
54.800000	1.000	-17,325.000000
54.816667	1.000	-18,062.000000
54.833333	1.000	-18,154.000000
54.850000	1.000	-17,615.000000
54.866667	1.000	-16,509.000000
54.883333	1.000	-14,990.000000
54.900000	1.000	-13,289.000000
54.916667	1.000	-11,503.000000
54.933333	1.000	-9,204.000000
54.950000	1.000	-6,251.000000
54.966667	1.000	-3,205.000000
54.983333	1.000	-774.000000
55.000000	1.000	695.000000
55.016667	1.000	1,077.000000
55.033333	1.000	378.000000
55.050000	1.000	-1,188.000000
55.066667	1.000	-3,388.000000
55.083333	1.000	-5,625.000000
55.100000	1.000	-7,455.000000
55.116667	1.000	-8,892.000000
55.133333	1.000	-10,166.000000
55.150000	1.000	-11,501.000000
55.166667	1.000	-12,673.000000
55.183333	1.000	-12,941.000000
55.200000	1.000	-12,254.000000
55.216667	1.000	-10,728.000000
55.233333	1.000	-8,840.000000
55.250000	1.000	-7,346.000000
55.266667	1.000	-6,813.000000
55.283333	1.000	-7,239.000000
55.300000	1.000	-8,220.000000
55.316667	1.000	-9,266.000000
55.333333	1.000	-10,300.000000
55.350000	1.000	-11,201.000000
55.366667	1.000	-11,767.000000
55.383333	1.000	-12,136.000000
55.400000	1.000	-12,437.000000
55.416667	1.000	-12,799.000000
55.433333	1.000	-13,257.000000
55.450000	1.000	-13,638.000000
55.466667	1.000	-13,805.000000
55.483333	1.000	-13,786.000000
55.500000	1.000	-13,777.000000
55.516667	1.000	-13,792.000000
55.533333	1.000	-13,295.000000
55.550000	1.000	-12,147.000000
55.566667	1.000	-10,787.000000
55.583333	1.000	-9,681.000000
55.600000	1.000	-9,085.000000
55.616667	1.000	-9,462.000000
55.633333	1.000	-11,034.000000
55.650000	1.000	-13,553.000000
55.666667	1.000	-15,987.000000
55.683333	1.000	-17,373.000000
55.700000	1.000	-17,589.000000
55.716667	1.000	-16,790.000000
55.733333	1.000	-15,014.000000
55.750000	1.000	-12,392.000000
55.766667	1.000	-9,575.000000
55.783333	1.000	-7,696.000000
55.800000	1.000	-7,042.000000
55.816667	1.000	-7,229.000000
55.833333	1.000	-7,952.000000
55.850000	1.000	-9,143.000000
55.866667	1.000	-10,544.000000
55.883333	1.000	-11,713.000000
55.900000	1.000	-12,284.000000
55.916667	1.000	-12,381.000000
55.933333	1.000	-12,283.000000
55.950000	1.000	-12,001.000000
55.966667	1.000	-11,414.000000
55.983333	1.000	-10,706.000000
56.000000	1.000	-10,421.000000
56.016667	1.000	-10,693.000000
56.033333	1.000	-11,261.000000
56.050000	1.000	-11,858.000000
56.066667	1.000	-12,368.000000
56.083333	1.000	-12,634.000000
56.100000	1.000	-12,292.000000
56.116667	1.000	-11,261.000000
56.133333	1.000	-9,756.000000
56.150000	1.000	-7,844.000000
56.166667	1.000	-5,758.000000
56.183333	1.000	-3,879.000000
56.200000	1.000	-2,548.000000
56.216667	1.000	-2,081.000000
56.233333	1.000	-2,172.000000
56.250000	1.000	-2,923.000000
56.266667	1.000	-4,037.000000
56.283333	1.000	-5,418.000000
56.300000	1.000	-7,515.000000
56.316667	1.000	-10,497.000000
56.333333	1.000	-14,053.000000
56.350000	1.000	-17,686.000000
56.366667	1.000	-20,537.000000
56.383333	1.000	-21,841.000000
56.400000	1.000	-21,031.000000
56.416667	1.000	-18,210.000000
56.433333	1.000	-14,078.000000
56.450000	1.000	-10,136.000000
56.466667	1.000	-7,284.000000
56.483333	1.000	-5,478.000000
56.500000	1.000	-4,262.000000
56.516667	1.000	-2,863.000000
56.533333	1.000	-923.000000
56.550000	1.000	1,030.000000
56.566667	1.000	2,296.000000
56.583333	1.000	2,513.000000
56.600000	1.000	1,755.000000
56.616667	1.000	681.000000
56.633333	1.000	-118.000000
56.650000	1.000	-922.000000
56.666667	1.000	-1,882.000000
56.683333	1.000	-2,862.000000
56.700000	1.000	-3,901.000000
56.716667	1.000	-4,956.000000
56.733333	1.000	-6,112.000000
56.750000	1.000	-7,419.000000
56.766667	1.000	-8,789.000000
56.783333	1.000	-9,977.000000
56.800000	1.000	-10,764.000000
56.816667	1.000	-10,556.000000
56.833333	1.000	-9,207.000000
56.850000	1.000	-7,061.000000
56.866667	1.000	-4,169.000000
56.883333	1.000	-1,169.000000
56.900000	1.000	1,103.000000
56.916667	1.000	2,159.000000
56.933333	1.000	2,147.000000
56.950000	1.000	1,611.000000
56.966667	1.000	1,003.000000
56.983333	1.000	581.000000
57.000000	1.000	490.000000
57.016667	1.000	636.000000
57.033333	1.000	718.000000
57.050000	1.000	724.000000
57.066667	1.000	715.000000
57.083333	1.000	662.000000
57.100000	1.000	267.000000
57.116667	1.000	-485.000000
57.133333	1.000	-1,542.000000
57.150000	1.000	-3,100.000000
57.166667	1.000	-5,239.000000
57.183333	1.000	-7,244.000000
57.200000	1.000	-8,314.000000
57.216667	1.000	-7,921.000000
57.233333	1.000	-6,122.000000
57.250000	1.000	-3,720.000000
57.266667	1.000	-1,421.000000
57.283333	1.000	898.000000
57.300000	1.000	3,251.000000
57.316667	1.000	5,075.000000
57.333333	1.000	5,573.000000
57.350000	1.000	4,437.000000
57.366667	1.000	1,987.000000
57.383333	1.000	-1,253.000000
57.400000	1.000	-4,752.000000
57.416667	1.000	-7,889.000000
57.433333	1.000	-9,981.000000
57.450000	1.000	-11,143.000000
57.466667	1.000	-11,700.000000
57.483333	1.000	-11,971.000000
57.500000	1.000	-11,792.000000
57.516667	1.000	-11,009.000000
57.533333	1.000	-9,601.000000
57.550000	1.000	-7,793.000000
57.566667	1.000	-6,110.000000
57.583333	1.000	-5,403.000000
57.600000	1.000	-5,838.000000
57.616667	1.000	-7,211.000000
57.633333	1.000	-8,787.000000
57.650000	1.000	-9,585.000000
57.666667	1.000	-9,062.000000
57.683333	1.000	-7,282.000000
57.700000	1.000	-4,933.000000
57.716667	1.000	-2,790.000000
57.733333	1.000	-1,018.000000
57.750000	1.000	126.000000
57.766667	1.000	464.000000
57.783333	1.000	435.000000
57.800000	1.000	468.000000
57.816667	1.000	584.000000
57.833333	1.000	509.000000
57.850000	1.000	213.000000
57.866667	1.000	-225.000000
57.883333	1.000	-443.000000
57.900000	1.000	-598.000000
57.916667	1.000	-804.000000
57.933333	1.000	-879.000000
57.950000	1.000	-244.000000
57.966667	1.000	1,327.000000
57.983333	1.000	3,843.000000
58.000000	1.000	6,869.000000
58.016667	1.000	9,750.000000
58.033333	1.000	11,787.000000
58.050000	1.000	12,943.000000
58.066667	1.000	13,526.000000
58.083333	1.000	13,830.000000
58.100000	1.000	13,498.000000
58.116667	1.000	12,188.000000
58.133333	1.000	10,144.000000
58.150000	1.000	7,734.000000
58.166667	1.000	5,551.000000
58.183333	1.000	3,781.000000
58.200000	1.000	2,262.000000
58.216667	1.000	1,150.000000
58.233333	1.000	623.000000
58.250000	1.000	559.000000
58.266667	1.000	644.000000
58.283333	1.000	770.000000
58.300000	1.000	1,049.000000
58.316667	1.000	1,700.000000
58.333333	1.000	2,886.000000
58.350000	1.000	4,728.000000
58.366667	1.000	7,174.000000
58.383333	1.000	10,086.000000
58.400000	1.000	13,174.000000
58.416667	1.000	16,128.000000
58.433333	1.000	18,607.000000
58.450000	1.000	20,409.000000
58.466667	1.000	21,656.000000
58.483333	1.000	22,494.000000
58.500000	1.000	22,743.000000
58.516667	1.000	22,502.000000
58.533333	1.000	21,836.000000
58.550000	1.000	21,135.000000
58.566667	1.000	20,761.000000
58.583333	1.000	20,873.000000
58.600000	1.000	21,018.000000
58.616667	1.000	20,946.000000
58.633333	1.000	20,528.000000
58.650000	1.000	19,656.000000
58.666667	1.000	18,196.000000
58.683333	1.000	15,907.000000
58.700000	1.000	12,896.000000
58.716667	1.000	9,498.000000
58.733333	1.000	6,337.000000
58.750000	1.000	4,036.000000
58.766667	1.000	3,229.000000
58.783333	1.000	4,252.000000
58.800000	1.000	6,968.000000
58.816667	1.000	10,490.000000
58.833333	1.000	14,091.000000
58.850000	1.000	17,096.000000
58.866667	1.000	18,910.000000
58.883333	1.000	19,290.000000
58.900000	1.000	18,579.000000
58.916667	1.000	17,221.000000
58.933333	1.000	15,905.000000
58.950000	1.000	14,858.000000
58.966667	1.000	14,350.000000
58.983333	1.000	14,571.000000
59.000000	1.000	15,317.000000
59.016667	1.000	15,983.000000
59.033333	1.000	15,875.000000
59.050000	1.000	14,745.000000
59.066667	1.000	13,053.000000
59.083333	1.000	10,963.000000
59.100000	1.000	8,540.000000
59.116667	1.000	6,327.000000
59.133333	1.000	4,750.000000
59.150000	1.000	4,037.000000
59.166667	1.000	4,207.000000
59.183333	1.000	5,072.000000
59.200000	1.000	6,447.000000
59.216667	1.000	8,430.000000
59.233333	1.000	11,049.000000
59.250000	1.000	13,773.000000
59.266667	1.000	16,124.000000
59.283333	1.000	18,034.000000
59.300000	1.000	19,376.000000
59.316667	1.000	19,846.000000
59.333333	1.000	19,490.000000
59.350000	1.000	18,618.000000
59.366667	1.000	17,859.000000
59.383333	1.000	17,585.000000
59.400000	1.000	17,746.000000
59.416667	1.000	18,256.000000
59.433333	1.000	18,972.000000
59.450000	1.000	19,705.000000
59.466667	1.000	20,397.000000
59.483333	1.000	21,218.000000
59.500000	1.000	22,112.000000
59.516667	1.000	23,247.000000
59.533333	1.000	24,672.000000
59.550000	1.000	25,772.000000
59.566667	1.000	26,176.000000
59.583333	1.000	26,170.000000
59.600000	1.000	26,083.000000
59.616667	1.000	25,814.000000
59.633333	1.000	25,111.000000
59.650000	1.000	24,275.000000
59.666667	1.000	23,600.000000
59.683333	1.000	23,421.000000
59.700000	1.000	23,737.000000
59.716667	1.000	24,552.000000
59.733333	1.000	25,987.000000
59.750000	1.000	27,955.000000
59.766667	1.000	29,873.000000
59.783333	1.000	31,342.000000
59.800000	1.000	32,236.000000
59.816667	1.000	32,411.000000
59.833333	1.000	31,912.000000
59.850000	1.000	31,081.000000
59.866667	1.000	30,180.000000
59.883333	1.000	29,378.000000
59.900000	1.000	28,624.000000
59.916667	1.000	28,135.000000
59.933333	1.000	28,391.000000
59.950000	1.000	29,362.000000
59.966667	1.000	30,389.000000
59.983333	1.000	30,747.000000
60.000000	1.000	30,483.000000
60.016667	1.000	30,054.000000
60.033333	1.000	29,717.000000
60.050000	1.000	29,471.000000
60.066667	1.000	29,537.000000
60.083333	1.000	30,110.000000
60.100000	1.000	30,945.000000
60.116667	1.000	31,778.000000
60.133333	1.000	32,234.000000
60.150000	1.000	32,222.000000
60.166667	1.000	31,804.000000
60.183333	1.000	30,891.000000
60.200000	1.000	30,118.000000
60.216667	1.000	30,262.000000
60.233333	1.000	31,678.000000
60.250000	1.000	33,848.000000
60.266667	1.000	35,667.000000
60.283333	1.000	36,611.000000
60.300000	1.000	36,726.000000
60.316667	1.000	36,461.000000
60.333333	1.000	35,892.000000
60.350000	1.000	35,224.000000
60.366667	1.000	34,562.000000
60.383333	1.000	33,934.000000
60.400000	1.000	33,473.000000
60.416667	1.000	33,115.000000
60.433333	1.000	32,431.000000
60.450000	1.000	31,243.000000
60.466667	1.000	29,416.000000
60.483333	1.000	27,206.000000
60.500000	1.000	25,507.000000
60.516667	1.000	25,076.000000
60.533333	1.000	26,257.000000
60.550000	1.000	28,341.000000
60.566667	1.000	30,493.000000
60.583333	1.000	32,661.000000
60.600000	1.000	34,870.000000
60.616667	1.000	36,862.000000
60.633333	1.000	38,677.000000
60.650000	1.000	40,507.000000
60.666667	1.000	42,526.000000
60.683333	1.000	44,742.000000
60.700000	1.000	46,931.000000
60.716667	1.000	48,490.000000
60.733333	1.000	49,083.000000
60.750000	1.000	48,802.000000
60.766667	1.000	47,909.000000
60.783333	1.000	46,542.000000
60.800000	1.000	45,196.000000
60.816667	1.000	44,255.000000
60.833333	1.000	43,735.000000
60.850000	1.000	43,472.000000
60.866667	1.000	42,962.000000
60.883333	1.000	41,742.000000
60.900000	1.000	39,730.000000
60.916667	1.000	37,397.000000
60.933333	1.000	35,069.000000
60.950000	1.000	33,289.000000
60.966667	1.000	32,217.000000
60.983333	1.000	31,438.000000
61.000000	1.000	30,609.000000
61.016667	1.000	29,455.000000
61.033333	1.000	27,826.000000
61.050000	1.000	26,119.000000
61.066667	1.000	25,160.000000
61.083333	1.000	25,183.000000
61.100000	1.000	25,970.000000
61.116667	1.000	27,168.000000
61.133333	1.000	28,439.000000
61.150000	1.000	29,630.000000
61.166667	1.000	30,564.000000
61.183333	1.000	30,951.000000
61.200000	1.000	31,224.000000
61.216667	1.000	31,807.000000
61.233333	1.000	32,763.000000
61.250000	1.000	33,663.000000
61.266667	1.000	34,007.000000
61.283333	1.000	34,113.000000
61.300000	1.000	34,238.000000
61.316667	1.000	34,691.000000
61.333333	1.000	35,774.000000
61.350000	1.000	37,272.000000
61.366667	1.000	38,542.000000
61.383333	1.000	39,132.000000
61.400000	1.000	39,140.000000
61.416667	1.000	38,979.000000
61.433333	1.000	38,969.000000
61.450000	1.000	39,263.000000
61.466667	1.000	39,909.000000
61.483333	1.000	40,531.000000
61.500000	1.000	40,666.000000
61.516667	1.000	40,406.000000
61.533333	1.000	40,037.000000
61.550000	1.000	39,388.000000
61.566667	1.000	38,122.000000
61.583333	1.000	36,211.000000
61.600000	1.000	33,940.000000
61.616667	1.000	31,458.000000
61.633333	1.000	29,092.000000
61.650000	1.000	27,491.000000
61.666667	1.000	26,755.000000
61.683333	1.000	26,743.000000
61.700000	1.000	27,248.000000
61.716667	1.000	28,264.000000
61.733333	1.000	29,466.000000
61.750000	1.000	30,294.000000
61.766667	1.000	30,737.000000
61.783333	1.000	31,302.000000
61.800000	1.000	32,146.000000
61.816667	1.000	33,076.000000
61.833333	1.000	33,922.000000
61.850000	1.000	34,590.000000
61.866667	1.000	35,252.000000
61.883333	1.000	35,820.000000
61.900000	1.000	36,116.000000
61.916667	1.000	35,944.000000
61.933333	1.000	35,170.000000
61.950000	1.000	33,954.000000
61.966667	1.000	32,393.000000
61.983333	1.000	30,671.000000
62.000000	1.000	28,825.000000
62.016667	1.000	27,145.000000
62.033333	1.000	25,960.000000
62.050000	1.000	25,339.000000
62.066667	1.000	25,029.000000
62.083333	1.000	25,012.000000
62.100000	1.000	25,334.000000
62.116667	1.000	25,881.000000
62.133333	1.000	26,533.000000
62.150000	1.000	26,986.000000
62.166667	1.000	27,091.000000
62.183333	1.000	27,073.000000
62.200000	1.000	27,041.000000
62.216667	1.000	27,073.000000
62.233333	1.000	27,390.000000
62.250000	1.000	28,023.000000
62.266667	1.000	29,067.000000
62.283333	1.000	30,854.000000
62.300000	1.000	32,992.000000
62.316667	1.000	34,936.000000
62.333333	1.000	36,670.000000
62.350000	1.000	38,242.000000
62.366667	1.000	39,286.000000
62.383333	1.000	39,438.000000
62.400000	1.000	38,506.000000
62.416667	1.000	36,734.000000
62.433333	1.000	34,182.000000
62.450000	1.000	30,897.000000
62.466667	1.000	27,309.000000
62.483333	1.000	23,836.000000
62.500000	1.000	21,127.000000
62.516667	1.000	19,477.000000
62.533333	1.000	18,613.000000
62.550000	1.000	18,203.000000
62.566667	1.000	18,340.000000
62.583333	1.000	19,236.000000
62.600000	1.000	20,399.000000
62.616667	1.000	21,265.000000
62.633333	1.000	21,560.000000
62.650000	1.000	21,438.000000
62.666667	1.000	21,482.000000
62.683333	1.000	21,687.000000
62.700000	1.000	21,995.000000
62.716667	1.000	22,398.000000
62.733333	1.000	22,527.000000
62.750000	1.000	21,964.000000
62.766667	1.000	20,881.000000
62.783333	1.000	19,859.000000
62.800000	1.000	19,214.000000
62.816667	1.000	18,712.000000
62.833333	1.000	18,386.000000
62.850000	1.000	17,848.000000
62.866667	1.000	16,678.000000
62.883333	1.000	15,073.000000
62.900000	1.000	13,688.000000
62.916667	1.000	13,083.000000
62.933333	1.000	13,316.000000
62.950000	1.000	14,456.000000
62.966667	1.000	15,912.000000
62.983333	1.000	16,931.000000
63.000000	1.000	16,948.000000
63.016667	1.000	15,872.000000
63.033333	1.000	14,295.000000
63.050000	1.000	12,947.000000
63.066667	1.000	12,061.000000
63.083333	1.000	11,306.000000
63.100000	1.000	10,098.000000
63.116667	1.000	7,993.000000
63.133333	1.000	5,036.000000
63.150000	1.000	2,056.000000
63.166667	1.000	-634.000000
63.183333	1.000	-3,218.000000
63.200000	1.000	-5,945.000000
63.216667	1.000	-8,499.000000
63.233333	1.000	-10,220.000000
63.250000	1.000	-11,067.000000
63.266667	1.000	-11,182.000000
63.283333	1.000	-10,911.000000
63.300000	1.000	-10,551.000000
63.316667	1.000	-10,422.000000
63.333333	1.000	-10,776.000000
63.350000	1.000	-11,683.000000
63.366667	1.000	-12,508.000000
63.383333	1.000	-12,914.000000
63.400000	1.000	-12,830.000000
63.416667	1.000	-12,447.000000
63.433333	1.000	-12,041.000000
63.450000	1.000	-11,782.000000
63.466667	1.000	-11,926.000000
63.483333	1.000	-12,309.000000
63.500000	1.000	-12,531.000000
63.516667	1.000	-12,196.000000
63.533333	1.000	-11,205.000000
63.550000	1.000	-9,843.000000
63.566667	1.000	-8,274.000000
63.583333	1.000	-7,399.000000
63.600000	1.000	-7,679.000000
63.616667	1.000	-8,702.000000
63.633333	1.000	-9,867.000000
63.650000	1.000	-10,863.000000
63.666667	1.000	-11,391.000000
63.683333	1.000	-11,500.000000
63.700000	1.000	-11,318.000000
63.716667	1.000	-11,010.000000
63.733333	1.000	-11,081.000000
63.750000	1.000	-11,935.000000
63.766667	1.000	-13,402.000000
63.783333	1.000	-15,300.000000
63.800000	1.000	-17,350.000000
63.816667	1.000	-19,393.000000
63.833333	1.000	-21,310.000000
63.850000	1.000	-23,028.000000
63.866667	1.000	-24,621.000000
63.883333	1.000	-25,891.000000
63.900000	1.000	-26,250.000000
63.916667	1.000	-25,677.000000
63.933333	1.000	-24,582.000000
63.950000	1.000	-23,062.000000
63.966667	1.000	-21,590.000000
63.983333	1.000	-20,250.000000
64.000000	1.000	-18,498.000000
64.016667	1.000	-16,415.000000
64.033333	1.000	-14,585.000000
64.050000	1.000	-13,638.000000
64.066667	1.000	-13,607.000000
64.083333	1.000	-14,442.000000
64.100000	1.000	-16,466.000000
64.116667	1.000	-19,776.000000
64.133333	1.000	-23,507.000000
64.150000	1.000	-26,952.000000
64.166667	1.000	-29,616.000000
64.183333	1.000	-31,311.000000
64.200000	1.000	-31,976.000000
64.216667	1.000	-31,669.000000
64.233333	1.000	-30,528.000000
64.250000	1.000	-28,852.000000
64.266667	1.000	-27,310.000000
64.283333	1.000	-26,607.000000
64.300000	1.000	-27,176.000000
64.316667	1.000	-28,950.000000
64.333333	1.000	-31,652.000000
64.350000	1.000	-34,896.000000
64.366667	1.000	-38,096.000000
64.383333	1.000	-40,937.000000
64.400000	1.000	-43,052.000000
64.416667	1.000	-44,253.000000
64.433333	1.000	-44,358.000000
64.450000	1.000	-43,737.000000
64.466667	1.000	-42,867.000000
64.483333	1.000	-42,058.000000
64.500000	1.000	-41,398.000000
64.516667	1.000	-40,939.000000
64.533333	1.000	-40,723.000000
64.550000	1.000	-40,657.000000
64.566667	1.000	-40,981.000000
64.583333	1.000	-41,873.000000
64.600000	1.000	-43,388.000000
64.616667	1.000	-45,506.000000
64.633333	1.000	-47,788.000000
64.650000	1.000	-49,612.000000
64.666667	1.000	-50,295.000000
64.683333	1.000	-49,874.000000
64.700000	1.000	-48,928.000000
64.716667	1.000	-48,177.000000
64.733333	1.000	-47,759.000000
64.750000	1.000	-47,159.000000
64.766667	1.000	-46,095.000000
64.783333	1.000	-44,861.000000
64.800000	1.000	-43,685.000000
64.816667	1.000	-42,508.000000
64.833333	1.000	-41,553.000000
64.850000	1.000	-41,082.000000
64.866667	1.000	-41,103.000000
64.883333	1.000	-41,276.000000
64.900000	1.000	-41,433.000000
64.916667	1.000	-41,287.000000
64.933333	1.000	-40,411.000000
64.950000	1.000	-38,636.000000
64.966667	1.000	-36,497.000000
64.983333	1.000	-34,611.000000
65.000000	1.000	-33,349.000000
65.016667	1.000	-32,924.000000
65.033333	1.000	-33,348.000000
65.050000	1.000	-34,579.000000
65.066667	1.000	-36,194.000000
65.083333	1.000	-37,989.000000
65.100000	1.000	-40,219.000000
65.116667	1.000	-42,597.000000
65.133333	1.000	-44,651.000000
65.150000	1.000	-46,009.000000
65.166667	1.000	-46,860.000000
65.183333	1.000	-47,496.000000
65.200000	1.000	-48,123.000000
65.216667	1.000	-48,201.000000
65.233333	1.000	-47,358.000000
65.250000	1.000	-45,870.000000
65.266667	1.000	-44,175.000000
65.283333	1.000	-42,647.000000
65.300000	1.000	-41,551.000000
65.316667	1.000	-41,101.000000
65.333333	1.000	-41,508.000000
65.350000	1.000	-42,477.000000
65.366667	1.000	-43,350.000000
65.383333	1.000	-44,049.000000
65.400000	1.000	-44,982.000000
65.416667	1.000	-46,655.000000
65.433333	1.000	-49,297.000000
65.450000	1.000	-52,472.000000
65.466667	1.000	-55,679.000000
65.483333	1.000	-58,925.000000
65.500000	1.000	-62,301.000000
65.516667	1.000	-65,315.000000
65.533333	1.000	-67,086.000000
65.550000	1.000	-67,326.000000
65.566667	1.000	-66,172.000000
65.583333	1.000	-64,024.000000
65.600000	1.000	-61,553.000000
65.616667	1.000	-59,318.000000
65.633333	1.000	-57,889.000000
65.650000	1.000	-57,610.000000
65.666667	1.000	-58,092.000000
65.683333	1.000	-58,834.000000
65.700000	1.000	-59,693.000000
65.716667	1.000	-60,570.000000
65.733333	1.000	-61,411.000000
65.750000	1.000	-61,891.000000
65.766667	1.000	-61,608.000000
65.783333	1.000	-60,349.000000
65.800000	1.000	-58,277.000000
65.816667	1.000	-56,244.000000
65.833333	1.000	-54,701.000000
65.850000	1.000	-53,614.000000
65.866667	1.000	-52,817.000000
65.883333	1.000	-52,134.000000
65.900000	1.000	-51,966.000000
65.916667	1.000	-52,626.000000
65.933333	1.000	-54,177.000000
65.950000	1.000	-56,359.000000
65.966667	1.000	-58,835.000000
65.983333	1.000	-61,170.000000
66.000000	1.000	-62,670.000000
66.016667	1.000	-63,380.000000
66.033333	1.000	-63,981.000000
66.050000	1.000	-65,217.000000
66.066667	1.000	-67,301.000000
66.083333	1.000	-69,454.000000
66.100000	1.000	-70,840.000000
66.116667	1.000	-71,124.000000
66.133333	1.000	-70,201.000000
66.150000	1.000	-68,263.000000
66.166667	1.000	-66,132.000000
66.183333	1.000	-64,424.000000
66.200000	1.000	-63,166.000000
66.216667	1.000	-62,166.000000
66.233333	1.000	-61,541.000000
66.250000	1.000	-61,230.000000
66.266667	1.000	-61,159.000000
66.283333	1.000	-61,114.000000
66.300000	1.000	-60,726.000000
66.316667	1.000	-59,849.000000
66.333333	1.000	-58,732.000000
66.350000	1.000	-57,813.000000
66.366667	1.000	-57,821.000000
66.383333	1.000	-58,922.000000
66.400000	1.000	-60,425.000000
66.416667	1.000	-61,691.000000
66.433333	1.000	-62,839.000000
66.450000	1.000	-64,201.000000
66.466667	1.000	-65,659.000000
66.483333	1.000	-66,725.000000
66.500000	1.000	-67,372.000000
66.516667	1.000	-67,799.000000
66.533333	1.000	-68,097.000000
66.550000	1.000	-68,167.000000
66.566667	1.000	-67,604.000000
66.583333	1.000	-66,430.000000
66.600000	1.000	-64,763.000000
66.616667	1.000	-62,642.000000
66.633333	1.000	-60,521.000000
66.650000	1.000	-58,682.000000
66.666667	1.000	-57,280.000000
66.683333	1.000	-56,933.000000
66.700000	1.000	-58,104.000000
66.716667	1.000	-60,654.000000
66.733333	1.000	-63,760.000000
66.750000	1.000	-66,791.000000
66.766667	1.000	-69,177.000000
66.783333	1.000	-70,521.000000
66.800000	1.000	-71,292.000000
66.816667	1.000	-71,973.000000
66.833333	1.000	-72,488.000000
66.850000	1.000	-72,415.000000
66.866667	1.000	-71,357.000000
66.883333	1.000	-69,426.000000
66.900000	1.000	-67,301.000000
66.916667	1.000	-65,753.000000
66.933333	1.000	-65,385.000000
66.950000	1.000	-66,288.000000
66.966667	1.000	-67,952.000000
66.983333	1.000	-69,580.000000
67.000000	1.000	-70,796.000000
67.016667	1.000	-71,528.000000
67.033333	1.000	-71,785.000000
67.050000	1.000	-72,074.000000
67.066667	1.000	-72,571.000000
67.083333	1.000	-73,397.000000
67.100000	1.000	-74,919.000000
67.116667	1.000	-77,351.000000
67.133333	1.000	-80,453.000000
67.150000	1.000	-83,525.000000
67.166667	1.000	-86,002.000000
67.183333	1.000	-87,391.000000
67.200000	1.000	-87,630.000000
67.216667	1.000	-87,464.000000
67.233333	1.000	-87,446.000000
67.250000	1.000	-87,310.000000
67.266667	1.000	-86,577.000000
67.283333	1.000	-84,864.000000
67.300000	1.000	-82,173.000000
67.316667	1.000	-78,843.000000
67.333333	1.000	-75,486.000000
67.350000	1.000	-72,595.000000
67.366667	1.000	-69,908.000000
67.383333	1.000	-67,630.000000
67.400000	1.000	-66,405.000000
67.416667	1.000	-66,588.000000
67.433333	1.000	-67,470.000000
67.450000	1.000	-68,304.000000
67.466667	1.000	-69,095.000000
67.483333	1.000	-69,846.000000
67.500000	1.000	-70,509.000000
67.516667	1.000	-71,037.000000
67.533333	1.000	-71,552.000000
67.550000	1.000	-72,007.000000
67.566667	1.000	-72,488.000000
67.583333	1.000	-73,360.000000
67.600000	1.000	-74,789.000000
67.616667	1.000	-76,393.000000
67.633333	1.000	-77,939.000000
67.650000	1.000	-79,412.000000
67.666667	1.000	-80,711.000000
67.683333	1.000	-81,561.000000
67.700000	1.000	-82,150.000000
67.716667	1.000	-82,674.000000
67.733333	1.000	-83,424.000000
67.750000	1.000	-84,724.000000
67.766667	1.000	-86,254.000000
67.783333	1.000	-87,579.000000
67.800000	1.000	-88,364.000000
67.816667	1.000	-88,513.000000
67.833333	1.000	-88,244.000000
67.850000	1.000	-87,264.000000
67.866667	1.000	-85,348.000000
67.883333	1.000	-82,647.000000
67.900000	1.000	-79,675.000000
67.916667	1.000	-77,170.000000
67.933333	1.000	-75,299.000000
67.950000	1.000	-74,209.000000
67.966667	1.000	-74,237.000000
67.983333	1.000	-74,910.000000
68.000000	1.000	-75,708.000000
68.016667	1.000	-76,652.000000
68.033333	1.000	-77,727.000000
68.050000	1.000	-78,963.000000
68.066667	1.000	-80,203.000000
68.083333	1.000	-81,304.000000
68.100000	1.000	-82,088.000000
68.116667	1.000	-82,924.000000
68.133333	1.000	-84,109.000000
68.150000	1.000	-85,225.000000
68.166667	1.000	-85,922.000000
68.183333	1.000	-86,270.000000
68.200000	1.000	-86,933.000000
68.216667	1.000	-88,081.000000
68.233333	1.000	-89,516.000000
68.250000	1.000	-91,019.000000
68.266667	1.000	-92,348.000000
68.283333	1.000	-93,393.000000
68.300000	1.000	-93,859.000000
68.316667	1.000	-93,144.000000
68.333333	1.000	-91,254.000000
68.350000	1.000	-88,542.000000
68.366667	1.000	-85,378.000000
68.383333	1.000	-82,289.000000
68.400000	1.000	-79,727.000000
68.416667	1.000	-77,945.000000
68.433333	1.000	-76,767.000000
68.450000	1.000	-75,918.000000
68.466667	1.000	-75,385.000000
68.483333	1.000	-75,303.000000
68.500000	1.000	-75,245.000000
68.516667	1.000	-74,749.000000
68.533333	1.000	-73,955.000000
68.550000	1.000	-73,173.000000
68.566667	1.000	-72,680.000000
68.583333	1.000	-72,641.000000
68.600000	1.000	-73,092.000000
68.616667	1.000	-73,863.000000
68.633333	1.000	-74,601.000000
68.650000	1.000	-75,511.000000
68.666667	1.000	-76,614.000000
68.683333	1.000	-77,683.000000
68.700000	1.000	-78,627.000000
68.716667	1.000	-79,708.000000
68.733333	1.000	-80,937.000000
68.750000	1.000	-82,143.000000
68.766667	1.000	-83,453.000000
68.783333	1.000	-84,750.000000
68.800000	1.000	-85,591.000000
68.816667	1.000	-85,592.000000
68.833333	1.000	-84,761.000000
68.850000	1.000	-83,162.000000
68.866667	1.000	-80,586.000000
68.883333	1.000	-77,579.000000
68.900000	1.000	-75,142.000000
68.916667	1.000	-74,099.000000
68.933333	1.000	-74,535.000000
68.950000	1.000	-75,875.000000
68.966667	1.000	-77,465.000000
68.983333	1.000	-79,050.000000
69.000000	1.000	-80,578.000000
69.016667	1.000	-82,049.000000
69.033333	1.000	-83,243.000000
69.050000	1.000	-83,654.000000
69.066667	1.000	-82,980.000000
69.083333	1.000	-81,782.000000
69.100000	1.000	-80,886.000000
69.116667	1.000	-80,765.000000
69.133333	1.000	-80,968.000000
69.150000	1.000	-81,146.000000
69.166667	1.000	-81,257.000000
69.183333	1.000	-81,218.000000
69.200000	1.000	-80,907.000000
69.216667	1.000	-80,348.000000
69.233333	1.000	-79,676.000000
69.250000	1.000	-78,672.000000
69.266667	1.000	-77,480.000000
69.283333	1.000	-76,472.000000
69.300000	1.000	-75,671.000000
69.316667	1.000	-74,866.000000
69.333333	1.000	-73,762.000000
69.350000	1.000	-72,091.000000
69.366667	1.000	-70,019.000000
69.383333	1.000	-68,077.000000
69.400000	1.000	-66,702.000000
69.416667	1.000	-66,178.000000
69.433333	1.000	-66,273.000000
69.450000	1.000	-66,792.000000
69.466667	1.000	-68,125.000000
69.483333	1.000	-70,400.000000
69.500000	1.000	-73,293.000000
69.516667	1.000	-76,667.000000
69.533333	1.000	-79,891.000000
69.550000	1.000	-82,393.000000
69.566667	1.000	-83,934.000000
69.583333	1.000	-84,274.000000
69.600000	1.000	-83,345.000000
69.616667	1.000	-81,293.000000
69.633333	1.000	-78,583.000000
69.650000	1.000	-76,424.000000
69.666667	1.000	-75,710.000000
69.683333	1.000	-76,776.000000
69.700000	1.000	-79,203.000000
69.716667	1.000	-82,445.000000
69.733333	1.000	-85,553.000000
69.750000	1.000	-87,274.000000
69.766667	1.000	-87,058.000000
69.783333	1.000	-85,354.000000
69.800000	1.000	-82,995.000000
69.816667	1.000	-80,837.000000
69.833333	1.000	-79,527.000000
69.850000	1.000	-79,311.000000
69.866667	1.000	-80,141.000000
69.883333	1.000	-81,385.000000
69.900000	1.000	-82,221.000000
69.916667	1.000	-82,307.000000
69.933333	1.000	-82,171.000000
69.950000	1.000	-81,917.000000
69.966667	1.000	-81,430.000000
69.983333	1.000	-80,839.000000
70.000000	1.000	-80,462.000000
70.016667	1.000	-80,731.000000
70.033333	1.000	-81,460.000000
70.050000	1.000	-82,117.000000
70.066667	1.000	-82,586.000000
70.083333	1.000	-83,031.000000
70.100000	1.000	-82,799.000000
