# Supplementary material for: Changes to Serum Sample Tube and Processing Methodology Does Not Cause Inter-Individual Variation in Automated Whole Serum N-Glycan Profiling in Health and Disease
Source: PLoS One. 2015 Apr 1;10(4):e0123028. doi: 10.1371/journal.pone.0123028 (PMC4382121; doi:10.1371/journal.pone.0123028)
Supplement: S1 Data — (ZIP) [file pone.0123028.s006.zip › WholePlasmaData/100-B3.txt]

File Path	chrom://acropora/ChromeleonLocal/Richard Data/May 2014/21 May 2014/HTP-plasma-24-Samples-Robot-Repeat-A2-A1.seq/19961.smp/Emission_1.channel/Emission_1.chm
Channel	Emission_1

Injection Information:
Data Vault	ChromeleonLocal
Injection	2AB-VF-serum-sample-22/100-B3
Injection Number	25
Position	GC2
Comment	
Processing Method	beh-gu
Instrument Method	BEH-70min-right-40-76-04-58
Type	Unknown
Status	Finished
Injection Date	22/05/2014
Injection Time	20:10:51
Injection Volume (µL)	25.0000
Dilution Factor	1.0000
Weight	1.0000

Raw Data Information:
Time Min. (min)	0.000000
Time Max. (min)	70.100000
Data Points	4207
Detector	FLD
Exporting Data System	Chromeleon 7.1.1.1127
Operator	
Signal Quantity	
Signal Unit	counts
Signal Min.	-51,670.000000
Signal Max.	18,353,998.000000
Channel	Emission_1
Driver Name	FLD3000.dll
Channel Type	Evaluation
Min. Step (s)	1.000
Max. Step (s)	1.000
Average Step (s)	1.000

Signal Parameter Information:
Signal Info	

Raw Data:
Time (min)	Step (s)	Value (counts)
0.000000	0.000	0.000000
0.016667	1.000	0.000000
0.033333	1.000	0.000000
0.050000	1.000	0.000000
0.066667	1.000	0.000000
0.083333	1.000	118.000000
0.100000	1.000	142.000000
0.116667	1.000	251.000000
0.133333	1.000	482.000000
0.150000	1.000	777.000000
0.166667	1.000	1,095.000000
0.183333	1.000	1,357.000000
0.200000	1.000	1,507.000000
0.216667	1.000	1,562.000000
0.233333	1.000	1,536.000000
0.250000	1.000	1,444.000000
0.266667	1.000	1,279.000000
0.283333	1.000	1,052.000000
0.300000	1.000	809.000000
0.316667	1.000	616.000000
0.333333	1.000	536.000000
0.350000	1.000	572.000000
0.366667	1.000	641.000000
0.383333	1.000	691.000000
0.400000	1.000	750.000000
0.416667	1.000	885.000000
0.433333	1.000	1,124.000000
0.450000	1.000	1,429.000000
0.466667	1.000	1,732.000000
0.483333	1.000	2,025.000000
0.500000	1.000	2,307.000000
0.516667	1.000	2,535.000000
0.533333	1.000	2,698.000000
0.550000	1.000	2,804.000000
0.566667	1.000	2,887.000000
0.583333	1.000	2,956.000000
0.600000	1.000	2,977.000000
0.616667	1.000	2,904.000000
0.633333	1.000	2,714.000000
0.650000	1.000	2,489.000000
0.666667	1.000	2,293.000000
0.683333	1.000	2,146.000000
0.700000	1.000	2,052.000000
0.716667	1.000	1,949.000000
0.733333	1.000	1,794.000000
0.750000	1.000	1,642.000000
0.766667	1.000	1,573.000000
0.783333	1.000	1,588.000000
0.800000	1.000	1,806.000000
0.816667	1.000	2,637.000000
0.833333	1.000	4,496.000000
0.850000	1.000	7,494.000000
0.866667	1.000	11,510.000000
0.883333	1.000	16,559.000000
0.900000	1.000	22,596.000000
0.916667	1.000	29,057.000000
0.933333	1.000	34,989.000000
0.950000	1.000	39,617.000000
0.966667	1.000	42,663.000000
0.983333	1.000	44,216.000000
1.000000	1.000	44,668.000000
1.016667	1.000	45,344.000000
1.033333	1.000	48,235.000000
1.050000	1.000	54,325.000000
1.066667	1.000	62,715.000000
1.083333	1.000	71,208.000000
1.100000	1.000	77,538.000000
1.116667	1.000	80,208.000000
1.133333	1.000	78,756.000000
1.150000	1.000	73,634.000000
1.166667	1.000	65,832.000000
1.183333	1.000	56,524.000000
1.200000	1.000	46,819.000000
1.216667	1.000	37,596.000000
1.233333	1.000	29,414.000000
1.250000	1.000	22,591.000000
1.266667	1.000	17,201.000000
1.283333	1.000	13,175.000000
1.300000	1.000	10,317.000000
1.316667	1.000	8,391.000000
1.333333	1.000	7,203.000000
1.350000	1.000	6,579.000000
1.366667	1.000	6,389.000000
1.383333	1.000	6,570.000000
1.400000	1.000	7,095.000000
1.416667	1.000	7,860.000000
1.433333	1.000	8,687.000000
1.450000	1.000	9,409.000000
1.466667	1.000	10,060.000000
1.483333	1.000	15,978.000000
1.500000	1.000	83,610.000000
1.516667	1.000	408,427.000000
1.533333	1.000	1,254,033.000000
1.550000	1.000	2,710,226.000000
1.566667	1.000	4,580,821.000000
1.583333	1.000	6,490,252.000000
1.600000	1.000	8,061,601.000000
1.616667	1.000	9,040,328.000000
1.633333	1.000	9,333,987.000000
1.650000	1.000	8,991,484.000000
1.666667	1.000	8,154,579.000000
1.683333	1.000	7,005,406.000000
1.700000	1.000	5,723,069.000000
1.716667	1.000	4,455,479.000000
1.733333	1.000	3,306,807.000000
1.750000	1.000	2,336,961.000000
1.766667	1.000	1,568,041.000000
1.783333	1.000	994,192.000000
1.800000	1.000	591,850.000000
1.816667	1.000	328,690.000000
1.833333	1.000	170,559.000000
1.850000	1.000	85,969.000000
1.866667	1.000	48,605.000000
1.883333	1.000	38,371.000000
1.900000	1.000	41,236.000000
1.916667	1.000	48,233.000000
1.933333	1.000	54,396.000000
1.950000	1.000	57,569.000000
1.966667	1.000	57,350.000000
1.983333	1.000	54,271.000000
2.000000	1.000	49,269.000000
2.016667	1.000	43,363.000000
2.033333	1.000	37,373.000000
2.050000	1.000	31,811.000000
2.066667	1.000	27,003.000000
2.083333	1.000	23,091.000000
2.100000	1.000	20,048.000000
2.116667	1.000	17,800.000000
2.133333	1.000	16,168.000000
2.150000	1.000	14,971.000000
2.166667	1.000	14,089.000000
2.183333	1.000	13,507.000000
2.200000	1.000	13,216.000000
2.216667	1.000	13,191.000000
2.233333	1.000	13,346.000000
2.250000	1.000	13,598.000000
2.266667	1.000	13,854.000000
2.283333	1.000	14,054.000000
2.300000	1.000	14,161.000000
2.316667	1.000	14,190.000000
2.333333	1.000	14,164.000000
2.350000	1.000	14,085.000000
2.366667	1.000	13,902.000000
2.383333	1.000	13,582.000000
2.400000	1.000	13,133.000000
2.416667	1.000	12,594.000000
2.433333	1.000	12,013.000000
2.450000	1.000	11,411.000000
2.466667	1.000	10,806.000000
2.483333	1.000	10,187.000000
2.500000	1.000	9,535.000000
2.516667	1.000	8,917.000000
2.533333	1.000	8,423.000000
2.550000	1.000	8,046.000000
2.566667	1.000	7,712.000000
2.583333	1.000	7,431.000000
2.600000	1.000	7,203.000000
2.616667	1.000	6,966.000000
2.633333	1.000	6,694.000000
2.650000	1.000	6,398.000000
2.666667	1.000	6,178.000000
2.683333	1.000	6,158.000000
2.700000	1.000	6,387.000000
2.716667	1.000	6,802.000000
2.733333	1.000	7,256.000000
2.750000	1.000	7,641.000000
2.766667	1.000	7,904.000000
2.783333	1.000	8,042.000000
2.800000	1.000	8,098.000000
2.816667	1.000	8,089.000000
2.833333	1.000	8,068.000000
2.850000	1.000	8,129.000000
2.866667	1.000	8,283.000000
2.883333	1.000	8,452.000000
2.900000	1.000	8,572.000000
2.916667	1.000	8,691.000000
2.933333	1.000	8,870.000000
2.950000	1.000	9,142.000000
2.966667	1.000	9,467.000000
2.983333	1.000	9,756.000000
3.000000	1.000	9,943.000000
3.016667	1.000	9,986.000000
3.033333	1.000	9,866.000000
3.050000	1.000	9,612.000000
3.066667	1.000	9,302.000000
3.083333	1.000	8,900.000000
3.100000	1.000	8,380.000000
3.116667	1.000	7,771.000000
3.133333	1.000	7,142.000000
3.150000	1.000	6,517.000000
3.166667	1.000	5,890.000000
3.183333	1.000	5,286.000000
3.200000	1.000	4,731.000000
3.216667	1.000	4,221.000000
3.233333	1.000	3,801.000000
3.250000	1.000	3,513.000000
3.266667	1.000	3,385.000000
3.283333	1.000	3,382.000000
3.300000	1.000	3,483.000000
3.316667	1.000	3,669.000000
3.333333	1.000	3,873.000000
3.350000	1.000	4,032.000000
3.366667	1.000	4,096.000000
3.383333	1.000	4,048.000000
3.400000	1.000	3,898.000000
3.416667	1.000	3,717.000000
3.433333	1.000	3,603.000000
3.450000	1.000	3,617.000000
3.466667	1.000	3,753.000000
3.483333	1.000	3,928.000000
3.500000	1.000	4,024.000000
3.516667	1.000	4,018.000000
3.533333	1.000	3,937.000000
3.550000	1.000	3,772.000000
3.566667	1.000	3,501.000000
3.583333	1.000	3,125.000000
3.600000	1.000	2,698.000000
3.616667	1.000	2,297.000000
3.633333	1.000	1,972.000000
3.650000	1.000	1,738.000000
3.666667	1.000	1,591.000000
3.683333	1.000	1,516.000000
3.700000	1.000	1,533.000000
3.716667	1.000	1,646.000000
3.733333	1.000	1,832.000000
3.750000	1.000	2,030.000000
3.766667	1.000	2,152.000000
3.783333	1.000	2,147.000000
3.800000	1.000	2,040.000000
3.816667	1.000	1,917.000000
3.833333	1.000	1,872.000000
3.850000	1.000	1,964.000000
3.866667	1.000	2,151.000000
3.883333	1.000	2,381.000000
3.900000	1.000	2,571.000000
3.916667	1.000	2,708.000000
3.933333	1.000	2,852.000000
3.950000	1.000	3,020.000000
3.966667	1.000	3,189.000000
3.983333	1.000	3,360.000000
4.000000	1.000	3,552.000000
4.016667	1.000	3,802.000000
4.033333	1.000	4,092.000000
4.050000	1.000	4,384.000000
4.066667	1.000	4,642.000000
4.083333	1.000	4,782.000000
4.100000	1.000	4,793.000000
4.116667	1.000	4,692.000000
4.133333	1.000	4,497.000000
4.150000	1.000	4,290.000000
4.166667	1.000	4,123.000000
4.183333	1.000	3,978.000000
4.200000	1.000	3,877.000000
4.216667	1.000	3,875.000000
4.233333	1.000	3,972.000000
4.250000	1.000	4,124.000000
4.266667	1.000	4,285.000000
4.283333	1.000	4,420.000000
4.300000	1.000	4,525.000000
4.316667	1.000	4,620.000000
4.333333	1.000	4,702.000000
4.350000	1.000	4,763.000000
4.366667	1.000	4,825.000000
4.383333	1.000	4,903.000000
4.400000	1.000	4,923.000000
4.416667	1.000	4,858.000000
4.433333	1.000	4,698.000000
4.450000	1.000	4,452.000000
4.466667	1.000	4,183.000000
4.483333	1.000	3,933.000000
4.500000	1.000	3,729.000000
4.516667	1.000	3,520.000000
4.533333	1.000	3,241.000000
4.550000	1.000	2,871.000000
4.566667	1.000	2,423.000000
4.583333	1.000	1,976.000000
4.600000	1.000	1,643.000000
4.616667	1.000	1,478.000000
4.633333	1.000	1,476.000000
4.650000	1.000	1,658.000000
4.666667	1.000	1,978.000000
4.683333	1.000	2,301.000000
4.700000	1.000	2,495.000000
4.716667	1.000	2,467.000000
4.733333	1.000	2,236.000000
4.750000	1.000	1,926.000000
4.766667	1.000	1,659.000000
4.783333	1.000	1,461.000000
4.800000	1.000	1,257.000000
4.816667	1.000	1,031.000000
4.833333	1.000	760.000000
4.850000	1.000	472.000000
4.866667	1.000	244.000000
4.883333	1.000	107.000000
4.900000	1.000	101.000000
4.916667	1.000	273.000000
4.933333	1.000	605.000000
4.950000	1.000	1,031.000000
4.966667	1.000	1,431.000000
4.983333	1.000	1,724.000000
5.000000	1.000	1,869.000000
5.016667	1.000	1,869.000000
5.033333	1.000	1,869.000000
5.050000	1.000	1,869.000000
5.066667	1.000	1,869.000000
5.083333	1.000	2,774.000000
5.100000	1.000	5,108.000000
5.116667	1.000	7,703.000000
5.133333	1.000	9,835.000000
5.150000	1.000	10,769.000000
5.166667	1.000	10,341.000000
5.183333	1.000	8,834.000000
5.200000	1.000	6,606.000000
5.216667	1.000	3,971.000000
5.233333	1.000	1,385.000000
5.250000	1.000	-931.000000
5.266667	1.000	-2,978.000000
5.283333	1.000	-4,463.000000
5.300000	1.000	-4,846.000000
5.316667	1.000	-3,933.000000
5.333333	1.000	-1,794.000000
5.350000	1.000	1,080.000000
5.366667	1.000	4,171.000000
5.383333	1.000	7,329.000000
5.400000	1.000	10,464.000000
5.416667	1.000	13,311.000000
5.433333	1.000	15,618.000000
5.450000	1.000	16,833.000000
5.466667	1.000	16,619.000000
5.483333	1.000	15,420.000000
5.500000	1.000	13,945.000000
5.516667	1.000	12,699.000000
5.533333	1.000	12,018.000000
5.550000	1.000	11,846.000000
5.566667	1.000	11,880.000000
5.583333	1.000	11,651.000000
5.600000	1.000	10,862.000000
5.616667	1.000	9,368.000000
5.633333	1.000	7,030.000000
5.650000	1.000	4,107.000000
5.666667	1.000	967.000000
5.683333	1.000	-2,640.000000
5.700000	1.000	-7,176.000000
5.716667	1.000	-12,441.000000
5.733333	1.000	-17,309.000000
5.750000	1.000	-20,645.000000
5.766667	1.000	-21,854.000000
5.783333	1.000	-20,851.000000
5.800000	1.000	-17,982.000000
5.816667	1.000	-14,274.000000
5.833333	1.000	-10,547.000000
5.850000	1.000	-7,018.000000
5.866667	1.000	-3,717.000000
5.883333	1.000	-1,338.000000
5.900000	1.000	-648.000000
5.916667	1.000	-1,509.000000
5.933333	1.000	-3,305.000000
5.950000	1.000	-5,324.000000
5.966667	1.000	-6,912.000000
5.983333	1.000	-7,795.000000
6.000000	1.000	-7,974.000000
6.016667	1.000	-7,372.000000
6.033333	1.000	-5,989.000000
6.050000	1.000	-4,336.000000
6.066667	1.000	-3,453.000000
6.083333	1.000	-3,965.000000
6.100000	1.000	-6,130.000000
6.116667	1.000	-9,654.000000
6.133333	1.000	-13,641.000000
6.150000	1.000	-17,347.000000
6.166667	1.000	-20,577.000000
6.183333	1.000	-23,098.000000
6.200000	1.000	-24,418.000000
6.216667	1.000	-24,668.000000
6.233333	1.000	-24,342.000000
6.250000	1.000	-24,116.000000
6.266667	1.000	-24,288.000000
6.283333	1.000	-24,802.000000
6.300000	1.000	-25,571.000000
6.316667	1.000	-26,307.000000
6.333333	1.000	-26,580.000000
6.350000	1.000	-26,025.000000
6.366667	1.000	-24,749.000000
6.383333	1.000	-22,985.000000
6.400000	1.000	-20,830.000000
6.416667	1.000	-18,148.000000
6.433333	1.000	-15,089.000000
6.450000	1.000	-11,859.000000
6.466667	1.000	-8,679.000000
6.483333	1.000	-5,735.000000
6.500000	1.000	-3,647.000000
6.516667	1.000	-2,415.000000
6.533333	1.000	-1,929.000000
6.550000	1.000	-2,502.000000
6.566667	1.000	-3,852.000000
6.583333	1.000	-5,295.000000
6.600000	1.000	-6,719.000000
6.616667	1.000	-8,544.000000
6.633333	1.000	-11,012.000000
6.650000	1.000	-13,801.000000
6.666667	1.000	-15,956.000000
6.683333	1.000	-16,686.000000
6.700000	1.000	-15,774.000000
6.716667	1.000	-13,949.000000
6.733333	1.000	-11,699.000000
6.750000	1.000	-9,402.000000
6.766667	1.000	-7,512.000000
6.783333	1.000	-6,198.000000
6.800000	1.000	-5,141.000000
6.816667	1.000	-3,931.000000
6.833333	1.000	-2,434.000000
6.850000	1.000	-1,131.000000
6.866667	1.000	-584.000000
6.883333	1.000	-1,008.000000
6.900000	1.000	-1,949.000000
6.916667	1.000	-2,589.000000
6.933333	1.000	-2,166.000000
6.950000	1.000	-497.000000
6.966667	1.000	1,810.000000
6.983333	1.000	4,127.000000
7.000000	1.000	5,790.000000
7.016667	1.000	6,287.000000
7.033333	1.000	5,200.000000
7.050000	1.000	2,598.000000
7.066667	1.000	-786.000000
7.083333	1.000	-4,403.000000
7.100000	1.000	-7,862.000000
7.116667	1.000	-10,948.000000
7.133333	1.000	-13,716.000000
7.150000	1.000	-16,435.000000
7.166667	1.000	-19,183.000000
7.183333	1.000	-21,616.000000
7.200000	1.000	-23,496.000000
7.216667	1.000	-24,846.000000
7.233333	1.000	-25,619.000000
7.250000	1.000	-25,994.000000
7.266667	1.000	-26,295.000000
7.283333	1.000	-26,731.000000
7.300000	1.000	-27,091.000000
7.316667	1.000	-26,732.000000
7.333333	1.000	-25,348.000000
7.350000	1.000	-23,293.000000
7.366667	1.000	-21,056.000000
7.383333	1.000	-19,212.000000
7.400000	1.000	-17,788.000000
7.416667	1.000	-16,416.000000
7.433333	1.000	-15,425.000000
7.450000	1.000	-15,008.000000
7.466667	1.000	-15,275.000000
7.483333	1.000	-15,963.000000
7.500000	1.000	-16,502.000000
7.516667	1.000	-16,446.000000
7.533333	1.000	-15,723.000000
7.550000	1.000	-14,319.000000
7.566667	1.000	-12,280.000000
7.583333	1.000	-10,037.000000
7.600000	1.000	-8,246.000000
7.616667	1.000	-7,384.000000
7.633333	1.000	-7,398.000000
7.650000	1.000	-7,917.000000
7.666667	1.000	-8,724.000000
7.683333	1.000	-9,762.000000
7.700000	1.000	-11,156.000000
7.716667	1.000	-13,061.000000
7.733333	1.000	-15,467.000000
7.750000	1.000	-18,046.000000
7.766667	1.000	-20,197.000000
7.783333	1.000	-21,416.000000
7.800000	1.000	-21,825.000000
7.816667	1.000	-21,753.000000
7.833333	1.000	-21,479.000000
7.850000	1.000	-21,156.000000
7.866667	1.000	-20,628.000000
7.883333	1.000	-19,632.000000
7.900000	1.000	-18,134.000000
7.916667	1.000	-16,219.000000
7.933333	1.000	-14,539.000000
7.950000	1.000	-13,377.000000
7.966667	1.000	-12,433.000000
7.983333	1.000	-11,254.000000
8.000000	1.000	-9,803.000000
8.016667	1.000	-8,280.000000
8.033333	1.000	-7,028.000000
8.050000	1.000	-6,620.000000
8.066667	1.000	-7,325.000000
8.083333	1.000	-8,871.000000
8.100000	1.000	-10,912.000000
8.116667	1.000	-13,009.000000
8.133333	1.000	-14,852.000000
8.150000	1.000	-16,320.000000
8.166667	1.000	-17,072.000000
8.183333	1.000	-16,975.000000
8.200000	1.000	-16,415.000000
8.216667	1.000	-15,748.000000
8.233333	1.000	-15,206.000000
8.250000	1.000	-14,904.000000
8.266667	1.000	-14,822.000000
8.283333	1.000	-15,163.000000
8.300000	1.000	-15,838.000000
8.316667	1.000	-16,177.000000
8.333333	1.000	-16,034.000000
8.350000	1.000	-15,659.000000
8.366667	1.000	-14,595.000000
8.383333	1.000	-12,572.000000
8.400000	1.000	-9,889.000000
8.416667	1.000	-6,895.000000
8.433333	1.000	-4,064.000000
8.450000	1.000	-2,178.000000
8.466667	1.000	-1,859.000000
8.483333	1.000	-3,208.000000
8.500000	1.000	-5,543.000000
8.516667	1.000	-8,162.000000
8.533333	1.000	-10,326.000000
8.550000	1.000	-11,915.000000
8.566667	1.000	-13,348.000000
8.583333	1.000	-14,864.000000
8.600000	1.000	-16,183.000000
8.616667	1.000	-17,006.000000
8.633333	1.000	-17,047.000000
8.650000	1.000	-16,089.000000
8.666667	1.000	-14,569.000000
8.683333	1.000	-12,957.000000
8.700000	1.000	-11,512.000000
8.716667	1.000	-10,500.000000
8.733333	1.000	-10,061.000000
8.750000	1.000	-10,240.000000
8.766667	1.000	-11,051.000000
8.783333	1.000	-12,246.000000
8.800000	1.000	-13,901.000000
8.816667	1.000	-15,738.000000
8.833333	1.000	-17,468.000000
8.850000	1.000	-19,223.000000
8.866667	1.000	-20,806.000000
8.883333	1.000	-21,392.000000
8.900000	1.000	-20,266.000000
8.916667	1.000	-17,735.000000
8.933333	1.000	-14,350.000000
8.950000	1.000	-10,751.000000
8.966667	1.000	-7,321.000000
8.983333	1.000	-3,907.000000
9.000000	1.000	-724.000000
9.016667	1.000	1,950.000000
9.033333	1.000	3,942.000000
9.050000	1.000	4,897.000000
9.066667	1.000	4,496.000000
9.083333	1.000	2,932.000000
9.100000	1.000	612.000000
9.116667	1.000	-1,928.000000
9.133333	1.000	-4,532.000000
9.150000	1.000	-6,888.000000
9.166667	1.000	-8,623.000000
9.183333	1.000	-9,799.000000
9.200000	1.000	-10,877.000000
9.216667	1.000	-12,078.000000
9.233333	1.000	-13,528.000000
9.250000	1.000	-15,374.000000
9.266667	1.000	-17,441.000000
9.283333	1.000	-19,290.000000
9.300000	1.000	-20,483.000000
9.316667	1.000	-20,775.000000
9.333333	1.000	-19,835.000000
9.350000	1.000	-17,749.000000
9.366667	1.000	-15,376.000000
9.383333	1.000	-13,742.000000
9.400000	1.000	-13,131.000000
9.416667	1.000	-13,546.000000
9.433333	1.000	-14,548.000000
9.450000	1.000	-15,442.000000
9.466667	1.000	-16,108.000000
9.483333	1.000	-16,602.000000
9.500000	1.000	-17,109.000000
9.516667	1.000	-17,515.000000
9.533333	1.000	-17,615.000000
9.550000	1.000	-17,284.000000
9.566667	1.000	-16,527.000000
9.583333	1.000	-15,428.000000
9.600000	1.000	-14,383.000000
9.616667	1.000	-13,829.000000
9.633333	1.000	-13,780.000000
9.650000	1.000	-13,843.000000
9.666667	1.000	-13,727.000000
9.683333	1.000	-13,106.000000
9.700000	1.000	-11,815.000000
9.716667	1.000	-10,342.000000
9.733333	1.000	-9,192.000000
9.750000	1.000	-8,269.000000
9.766667	1.000	-7,257.000000
9.783333	1.000	-5,938.000000
9.800000	1.000	-4,445.000000
9.816667	1.000	-3,062.000000
9.833333	1.000	-2,443.000000
9.850000	1.000	-2,928.000000
9.866667	1.000	-4,787.000000
9.883333	1.000	-7,862.000000
9.900000	1.000	-11,519.000000
9.916667	1.000	-14,745.000000
9.933333	1.000	-16,810.000000
9.950000	1.000	-17,936.000000
9.966667	1.000	-18,666.000000
9.983333	1.000	-19,069.000000
10.000000	1.000	-18,965.000000
10.016667	1.000	-17,843.000000
10.033333	1.000	-15,628.000000
10.050000	1.000	-13,495.000000
10.066667	1.000	-12,536.000000
10.083333	1.000	-12,957.000000
10.100000	1.000	-14,223.000000
10.116667	1.000	-15,384.000000
10.133333	1.000	-16,256.000000
10.150000	1.000	-16,571.000000
10.166667	1.000	-16,099.000000
10.183333	1.000	-15,232.000000
10.200000	1.000	-14,136.000000
10.216667	1.000	-12,922.000000
10.233333	1.000	-12,050.000000
10.250000	1.000	-11,510.000000
10.266667	1.000	-11,126.000000
10.283333	1.000	-11,047.000000
10.300000	1.000	-11,394.000000
10.316667	1.000	-12,004.000000
10.333333	1.000	-12,552.000000
10.350000	1.000	-12,977.000000
10.366667	1.000	-13,707.000000
10.383333	1.000	-15,045.000000
10.400000	1.000	-17,039.000000
10.416667	1.000	-19,788.000000
10.433333	1.000	-23,232.000000
10.450000	1.000	-26,925.000000
10.466667	1.000	-30,399.000000
10.483333	1.000	-33,257.000000
10.500000	1.000	-34,990.000000
10.516667	1.000	-35,421.000000
10.533333	1.000	-34,658.000000
10.550000	1.000	-33,054.000000
10.566667	1.000	-30,921.000000
10.583333	1.000	-28,575.000000
10.600000	1.000	-26,014.000000
10.616667	1.000	-23,507.000000
10.633333	1.000	-21,465.000000
10.650000	1.000	-19,951.000000
10.666667	1.000	-18,652.000000
10.683333	1.000	-17,503.000000
10.700000	1.000	-16,826.000000
10.716667	1.000	-16,675.000000
10.733333	1.000	-17,070.000000
10.750000	1.000	-17,986.000000
10.766667	1.000	-19,065.000000
10.783333	1.000	-20,192.000000
10.800000	1.000	-21,366.000000
10.816667	1.000	-22,450.000000
10.833333	1.000	-23,079.000000
10.850000	1.000	-22,821.000000
10.866667	1.000	-21,717.000000
10.883333	1.000	-19,758.000000
10.900000	1.000	-17,640.000000
10.916667	1.000	-15,824.000000
10.933333	1.000	-14,561.000000
10.950000	1.000	-13,883.000000
10.966667	1.000	-13,757.000000
10.983333	1.000	-14,031.000000
11.000000	1.000	-14,402.000000
11.016667	1.000	-15,091.000000
11.033333	1.000	-16,361.000000
11.050000	1.000	-18,262.000000
11.066667	1.000	-20,248.000000
11.083333	1.000	-22,115.000000
11.100000	1.000	-23,486.000000
11.116667	1.000	-23,772.000000
11.133333	1.000	-22,332.000000
11.150000	1.000	-18,907.000000
11.166667	1.000	-14,428.000000
11.183333	1.000	-9,879.000000
11.200000	1.000	-5,804.000000
11.216667	1.000	-2,748.000000
11.233333	1.000	-944.000000
11.250000	1.000	-37.000000
11.266667	1.000	-27.000000
11.283333	1.000	-668.000000
11.300000	1.000	-1,708.000000
11.316667	1.000	-2,887.000000
11.333333	1.000	-3,955.000000
11.350000	1.000	-5,076.000000
11.366667	1.000	-6,160.000000
11.383333	1.000	-7,433.000000
11.400000	1.000	-8,802.000000
11.416667	1.000	-9,979.000000
11.433333	1.000	-11,008.000000
11.450000	1.000	-11,997.000000
11.466667	1.000	-12,999.000000
11.483333	1.000	-13,711.000000
11.500000	1.000	-13,967.000000
11.516667	1.000	-13,892.000000
11.533333	1.000	-13,930.000000
11.550000	1.000	-14,675.000000
11.566667	1.000	-16,181.000000
11.583333	1.000	-17,998.000000
11.600000	1.000	-19,787.000000
11.616667	1.000	-21,208.000000
11.633333	1.000	-22,132.000000
11.650000	1.000	-22,601.000000
11.666667	1.000	-22,922.000000
11.683333	1.000	-23,478.000000
11.700000	1.000	-24,367.000000
11.716667	1.000	-25,386.000000
11.733333	1.000	-26,279.000000
11.750000	1.000	-26,840.000000
11.766667	1.000	-26,845.000000
11.783333	1.000	-26,276.000000
11.800000	1.000	-25,818.000000
11.816667	1.000	-26,122.000000
11.833333	1.000	-27,187.000000
11.850000	1.000	-28,542.000000
11.866667	1.000	-29,725.000000
11.883333	1.000	-30,377.000000
11.900000	1.000	-30,170.000000
11.916667	1.000	-29,227.000000
11.933333	1.000	-27,971.000000
11.950000	1.000	-26,662.000000
11.966667	1.000	-25,413.000000
11.983333	1.000	-24,059.000000
12.000000	1.000	-22,441.000000
12.016667	1.000	-20,717.000000
12.033333	1.000	-19,197.000000
12.050000	1.000	-18,080.000000
12.066667	1.000	-17,736.000000
12.083333	1.000	-18,308.000000
12.100000	1.000	-19,522.000000
12.116667	1.000	-20,969.000000
12.133333	1.000	-22,428.000000
12.150000	1.000	-24,158.000000
12.166667	1.000	-26,354.000000
12.183333	1.000	-28,610.000000
12.200000	1.000	-30,507.000000
12.216667	1.000	-31,703.000000
12.233333	1.000	-31,853.000000
12.250000	1.000	-30,840.000000
12.266667	1.000	-28,683.000000
12.283333	1.000	-25,691.000000
12.300000	1.000	-22,304.000000
12.316667	1.000	-18,943.000000
12.333333	1.000	-16,170.000000
12.350000	1.000	-14,397.000000
12.366667	1.000	-13,552.000000
12.383333	1.000	-13,256.000000
12.400000	1.000	-12,915.000000
12.416667	1.000	-12,003.000000
12.433333	1.000	-10,701.000000
12.450000	1.000	-9,623.000000
12.466667	1.000	-9,005.000000
12.483333	1.000	-8,513.000000
12.500000	1.000	-8,152.000000
12.516667	1.000	-8,283.000000
12.533333	1.000	-9,091.000000
12.550000	1.000	-10,839.000000
12.566667	1.000	-13,239.000000
12.583333	1.000	-15,632.000000
12.600000	1.000	-17,763.000000
12.616667	1.000	-19,253.000000
12.633333	1.000	-19,588.000000
12.650000	1.000	-18,715.000000
12.666667	1.000	-17,066.000000
12.683333	1.000	-15,526.000000
12.700000	1.000	-14,249.000000
12.716667	1.000	-13,149.000000
12.733333	1.000	-12,405.000000
12.750000	1.000	-12,213.000000
12.766667	1.000	-12,648.000000
12.783333	1.000	-13,530.000000
12.800000	1.000	-14,535.000000
12.816667	1.000	-14,998.000000
12.833333	1.000	-14,539.000000
12.850000	1.000	-13,304.000000
12.866667	1.000	-11,865.000000
12.883333	1.000	-10,857.000000
12.900000	1.000	-10,162.000000
12.916667	1.000	-9,808.000000
12.933333	1.000	-10,114.000000
12.950000	1.000	-11,320.000000
12.966667	1.000	-13,318.000000
12.983333	1.000	-15,771.000000
13.000000	1.000	-18,091.000000
13.016667	1.000	-19,924.000000
13.033333	1.000	-20,964.000000
13.050000	1.000	-21,196.000000
13.066667	1.000	-20,692.000000
13.083333	1.000	-19,925.000000
13.100000	1.000	-19,175.000000
13.116667	1.000	-18,118.000000
13.133333	1.000	-16,609.000000
13.150000	1.000	-14,699.000000
13.166667	1.000	-12,768.000000
13.183333	1.000	-11,394.000000
13.200000	1.000	-11,138.000000
13.216667	1.000	-12,185.000000
13.233333	1.000	-13,712.000000
13.250000	1.000	-14,874.000000
13.266667	1.000	-15,366.000000
13.283333	1.000	-15,092.000000
13.300000	1.000	-14,188.000000
13.316667	1.000	-12,872.000000
13.333333	1.000	-11,974.000000
13.350000	1.000	-12,067.000000
13.366667	1.000	-13,099.000000
13.383333	1.000	-14,646.000000
13.400000	1.000	-15,750.000000
13.416667	1.000	-16,107.000000
13.433333	1.000	-15,462.000000
13.450000	1.000	-13,850.000000
13.466667	1.000	-11,774.000000
13.483333	1.000	-9,839.000000
13.500000	1.000	-8,517.000000
13.516667	1.000	-8,076.000000
13.533333	1.000	-8,615.000000
13.550000	1.000	-9,996.000000
13.566667	1.000	-11,770.000000
13.583333	1.000	-13,372.000000
13.600000	1.000	-14,744.000000
13.616667	1.000	-15,768.000000
13.633333	1.000	-16,157.000000
13.650000	1.000	-15,667.000000
13.666667	1.000	-14,739.000000
13.683333	1.000	-13,804.000000
13.700000	1.000	-13,085.000000
13.716667	1.000	-12,660.000000
13.733333	1.000	-12,300.000000
13.750000	1.000	-11,862.000000
13.766667	1.000	-11,329.000000
13.783333	1.000	-10,819.000000
13.800000	1.000	-10,339.000000
13.816667	1.000	-10,063.000000
13.833333	1.000	-9,844.000000
13.850000	1.000	-9,179.000000
13.866667	1.000	-7,828.000000
13.883333	1.000	-6,048.000000
13.900000	1.000	-4,227.000000
13.916667	1.000	-2,156.000000
13.933333	1.000	595.000000
13.950000	1.000	3,623.000000
13.966667	1.000	5,798.000000
13.983333	1.000	6,602.000000
14.000000	1.000	6,006.000000
14.016667	1.000	4,119.000000
14.033333	1.000	1,697.000000
14.050000	1.000	-789.000000
14.066667	1.000	-3,387.000000
14.083333	1.000	-6,197.000000
14.100000	1.000	-9,146.000000
14.116667	1.000	-12,169.000000
14.133333	1.000	-15,088.000000
14.150000	1.000	-17,402.000000
14.166667	1.000	-18,677.000000
14.183333	1.000	-19,058.000000
14.200000	1.000	-19,267.000000
14.216667	1.000	-20,168.000000
14.233333	1.000	-21,780.000000
14.250000	1.000	-23,313.000000
14.266667	1.000	-24,203.000000
14.283333	1.000	-24,102.000000
14.300000	1.000	-22,997.000000
14.316667	1.000	-21,443.000000
14.333333	1.000	-20,307.000000
14.350000	1.000	-20,140.000000
14.366667	1.000	-21,025.000000
14.383333	1.000	-22,702.000000
14.400000	1.000	-24,551.000000
14.416667	1.000	-25,720.000000
14.433333	1.000	-25,132.000000
14.450000	1.000	-22,196.000000
14.466667	1.000	-17,236.000000
14.483333	1.000	-10,877.000000
14.500000	1.000	-4,194.000000
14.516667	1.000	1,674.000000
14.533333	1.000	6,131.000000
14.550000	1.000	8,888.000000
14.566667	1.000	9,590.000000
14.583333	1.000	8,209.000000
14.600000	1.000	5,338.000000
14.616667	1.000	1,940.000000
14.633333	1.000	-1,078.000000
14.650000	1.000	-3,371.000000
14.666667	1.000	-5,265.000000
14.683333	1.000	-6,978.000000
14.700000	1.000	-8,288.000000
14.716667	1.000	-9,398.000000
14.733333	1.000	-10,678.000000
14.750000	1.000	-12,030.000000
14.766667	1.000	-13,075.000000
14.783333	1.000	-13,876.000000
14.800000	1.000	-14,853.000000
14.816667	1.000	-16,401.000000
14.833333	1.000	-18,817.000000
14.850000	1.000	-21,912.000000
14.866667	1.000	-24,896.000000
14.883333	1.000	-26,987.000000
14.900000	1.000	-27,923.000000
14.916667	1.000	-27,954.000000
14.933333	1.000	-27,671.000000
14.950000	1.000	-27,352.000000
14.966667	1.000	-26,826.000000
14.983333	1.000	-25,919.000000
15.000000	1.000	-24,579.000000
15.016667	1.000	-22,453.000000
15.033333	1.000	-19,487.000000
15.050000	1.000	-15,999.000000
15.066667	1.000	-12,492.000000
15.083333	1.000	-10,065.000000
15.100000	1.000	-9,546.000000
15.116667	1.000	-10,782.000000
15.133333	1.000	-12,796.000000
15.150000	1.000	-14,855.000000
15.166667	1.000	-16,615.000000
15.183333	1.000	-18,060.000000
15.200000	1.000	-18,823.000000
15.216667	1.000	-18,326.000000
15.233333	1.000	-16,423.000000
15.250000	1.000	-13,542.000000
15.266667	1.000	-10,136.000000
15.283333	1.000	-6,624.000000
15.300000	1.000	-3,274.000000
15.316667	1.000	-271.000000
15.333333	1.000	2,558.000000
15.350000	1.000	5,292.000000
15.366667	1.000	7,650.000000
15.383333	1.000	9,555.000000
15.400000	1.000	11,891.000000
15.416667	1.000	15,108.000000
15.433333	1.000	19,185.000000
15.450000	1.000	24,539.000000
15.466667	1.000	30,996.000000
15.483333	1.000	37,506.000000
15.500000	1.000	43,134.000000
15.516667	1.000	47,629.000000
15.533333	1.000	50,201.000000
15.550000	1.000	50,348.000000
15.566667	1.000	48,313.000000
15.583333	1.000	44,727.000000
15.600000	1.000	40,171.000000
15.616667	1.000	34,914.000000
15.633333	1.000	29,058.000000
15.650000	1.000	23,164.000000
15.666667	1.000	17,913.000000
15.683333	1.000	14,030.000000
15.700000	1.000	12,126.000000
15.716667	1.000	12,806.000000
15.733333	1.000	16,886.000000
15.750000	1.000	26,029.000000
15.766667	1.000	42,953.000000
15.783333	1.000	71,174.000000
15.800000	1.000	113,804.000000
15.816667	1.000	172,531.000000
15.833333	1.000	247,575.000000
15.850000	1.000	336,875.000000
15.866667	1.000	434,720.000000
15.883333	1.000	532,483.000000
15.900000	1.000	620,685.000000
15.916667	1.000	690,021.000000
15.933333	1.000	733,350.000000
15.950000	1.000	746,772.000000
15.966667	1.000	730,094.000000
15.983333	1.000	686,814.000000
16.000000	1.000	622,739.000000
16.016667	1.000	545,095.000000
16.033333	1.000	461,280.000000
16.050000	1.000	377,439.000000
16.066667	1.000	298,127.000000
16.083333	1.000	226,564.000000
16.100000	1.000	165,157.000000
16.116667	1.000	115,152.000000
16.133333	1.000	76,710.000000
16.150000	1.000	49,031.000000
16.166667	1.000	30,658.000000
16.183333	1.000	19,721.000000
16.200000	1.000	14,446.000000
16.216667	1.000	12,889.000000
16.233333	1.000	13,047.000000
16.250000	1.000	13,229.000000
16.266667	1.000	12,643.000000
16.283333	1.000	11,096.000000
16.300000	1.000	8,659.000000
16.316667	1.000	5,860.000000
16.333333	1.000	3,405.000000
16.350000	1.000	1,815.000000
16.366667	1.000	889.000000
16.383333	1.000	-225.000000
16.400000	1.000	-1,993.000000
16.416667	1.000	-4,080.000000
16.433333	1.000	-6,043.000000
16.450000	1.000	-7,566.000000
16.466667	1.000	-8,406.000000
16.483333	1.000	-8,659.000000
16.500000	1.000	-8,362.000000
16.516667	1.000	-7,628.000000
16.533333	1.000	-6,760.000000
16.550000	1.000	-5,666.000000
16.566667	1.000	-4,428.000000
16.583333	1.000	-3,310.000000
16.600000	1.000	-2,570.000000
16.616667	1.000	-2,327.000000
16.633333	1.000	-2,501.000000
16.650000	1.000	-2,650.000000
16.666667	1.000	-2,374.000000
16.683333	1.000	-1,732.000000
16.700000	1.000	-1,083.000000
16.716667	1.000	-719.000000
16.733333	1.000	-696.000000
16.750000	1.000	-910.000000
16.766667	1.000	-1,277.000000
16.783333	1.000	-1,319.000000
16.800000	1.000	125.000000
16.816667	1.000	4,829.000000
16.833333	1.000	14,808.000000
16.850000	1.000	31,521.000000
16.866667	1.000	56,017.000000
16.883333	1.000	88,530.000000
16.900000	1.000	128,588.000000
16.916667	1.000	174,553.000000
16.933333	1.000	223,244.000000
16.950000	1.000	269,955.000000
16.966667	1.000	309,997.000000
16.983333	1.000	339,794.000000
17.000000	1.000	357,279.000000
17.016667	1.000	361,260.000000
17.033333	1.000	351,574.000000
17.050000	1.000	329,750.000000
17.066667	1.000	298,486.000000
17.083333	1.000	260,692.000000
17.100000	1.000	219,526.000000
17.116667	1.000	178,094.000000
17.133333	1.000	139,487.000000
17.150000	1.000	106,283.000000
17.166667	1.000	79,602.000000
17.183333	1.000	59,324.000000
17.200000	1.000	44,840.000000
17.216667	1.000	35,645.000000
17.233333	1.000	31,090.000000
17.250000	1.000	30,694.000000
17.266667	1.000	34,278.000000
17.283333	1.000	41,956.000000
17.300000	1.000	53,533.000000
17.316667	1.000	67,925.000000
17.333333	1.000	83,661.000000
17.350000	1.000	99,001.000000
17.366667	1.000	112,401.000000
17.383333	1.000	122,655.000000
17.400000	1.000	129,184.000000
17.416667	1.000	132,267.000000
17.433333	1.000	132,099.000000
17.450000	1.000	128,722.000000
17.466667	1.000	122,092.000000
17.483333	1.000	113,118.000000
17.500000	1.000	103,214.000000
17.516667	1.000	93,648.000000
17.533333	1.000	85,219.000000
17.550000	1.000	77,844.000000
17.566667	1.000	71,235.000000
17.583333	1.000	65,108.000000
17.600000	1.000	59,100.000000
17.616667	1.000	52,827.000000
17.633333	1.000	46,150.000000
17.650000	1.000	39,229.000000
17.666667	1.000	32,418.000000
17.683333	1.000	26,006.000000
17.700000	1.000	20,025.000000
17.716667	1.000	14,535.000000
17.733333	1.000	9,872.000000
17.750000	1.000	6,382.000000
17.766667	1.000	4,298.000000
17.783333	1.000	3,755.000000
17.800000	1.000	4,623.000000
17.816667	1.000	6,568.000000
17.833333	1.000	8,921.000000
17.850000	1.000	10,912.000000
17.866667	1.000	11,756.000000
17.883333	1.000	11,537.000000
17.900000	1.000	10,983.000000
17.916667	1.000	10,513.000000
17.933333	1.000	10,670.000000
17.950000	1.000	11,612.000000
17.966667	1.000	13,038.000000
17.983333	1.000	14,749.000000
18.000000	1.000	16,821.000000
18.016667	1.000	18,932.000000
18.033333	1.000	20,538.000000
18.050000	1.000	21,175.000000
18.066667	1.000	20,915.000000
18.083333	1.000	20,301.000000
18.100000	1.000	19,582.000000
18.116667	1.000	18,382.000000
18.133333	1.000	16,176.000000
18.150000	1.000	13,069.000000
18.166667	1.000	9,704.000000
18.183333	1.000	6,571.000000
18.200000	1.000	3,634.000000
18.216667	1.000	504.000000
18.233333	1.000	-2,969.000000
18.250000	1.000	-6,145.000000
18.266667	1.000	-8,326.000000
18.283333	1.000	-9,131.000000
18.300000	1.000	-8,475.000000
18.316667	1.000	-6,792.000000
18.333333	1.000	-4,739.000000
18.350000	1.000	-2,643.000000
18.366667	1.000	-484.000000
18.383333	1.000	1,160.000000
18.400000	1.000	1,790.000000
18.416667	1.000	1,827.000000
18.433333	1.000	1,640.000000
18.450000	1.000	807.000000
18.466667	1.000	-1,164.000000
18.483333	1.000	-3,825.000000
18.500000	1.000	-6,111.000000
18.516667	1.000	-7,439.000000
18.533333	1.000	-7,956.000000
18.550000	1.000	-7,967.000000
18.566667	1.000	-7,834.000000
18.583333	1.000	-7,773.000000
18.600000	1.000	-7,660.000000
18.616667	1.000	-6,680.000000
18.633333	1.000	-4,143.000000
18.650000	1.000	154.000000
18.666667	1.000	6,565.000000
18.683333	1.000	14,782.000000
18.700000	1.000	23,561.000000
18.716667	1.000	31,934.000000
18.733333	1.000	39,287.000000
18.750000	1.000	44,992.000000
18.766667	1.000	48,525.000000
18.783333	1.000	49,865.000000
18.800000	1.000	49,212.000000
18.816667	1.000	46,695.000000
18.833333	1.000	42,221.000000
18.850000	1.000	36,184.000000
18.866667	1.000	29,252.000000
18.883333	1.000	21,899.000000
18.900000	1.000	14,730.000000
18.916667	1.000	8,427.000000
18.933333	1.000	3,388.000000
18.950000	1.000	-389.000000
18.966667	1.000	-2,453.000000
18.983333	1.000	-2,891.000000
19.000000	1.000	-2,199.000000
19.016667	1.000	-605.000000
19.033333	1.000	2,339.000000
19.050000	1.000	6,934.000000
19.066667	1.000	12,986.000000
19.083333	1.000	20,028.000000
19.100000	1.000	27,168.000000
19.116667	1.000	33,140.000000
19.133333	1.000	37,119.000000
19.150000	1.000	39,239.000000
19.166667	1.000	40,569.000000
19.183333	1.000	42,972.000000
19.200000	1.000	49,171.000000
19.216667	1.000	62,225.000000
19.233333	1.000	85,262.000000
19.250000	1.000	121,632.000000
19.266667	1.000	173,766.000000
19.283333	1.000	241,968.000000
19.300000	1.000	325,022.000000
19.316667	1.000	419,487.000000
19.333333	1.000	519,386.000000
19.350000	1.000	616,710.000000
19.366667	1.000	702,696.000000
19.383333	1.000	768,851.000000
19.400000	1.000	808,399.000000
19.416667	1.000	818,195.000000
19.433333	1.000	798,821.000000
19.450000	1.000	753,207.000000
19.466667	1.000	686,402.000000
19.483333	1.000	605,182.000000
19.500000	1.000	516,732.000000
19.516667	1.000	428,050.000000
19.533333	1.000	344,435.000000
19.550000	1.000	269,126.000000
19.566667	1.000	204,107.000000
19.583333	1.000	150,395.000000
19.600000	1.000	107,917.000000
19.616667	1.000	76,222.000000
19.633333	1.000	54,144.000000
19.650000	1.000	39,859.000000
19.666667	1.000	31,500.000000
19.683333	1.000	27,401.000000
19.700000	1.000	26,062.000000
19.716667	1.000	26,498.000000
19.733333	1.000	28,472.000000
19.750000	1.000	31,802.000000
19.766667	1.000	36,675.000000
19.783333	1.000	43,982.000000
19.800000	1.000	55,025.000000
19.816667	1.000	71,066.000000
19.833333	1.000	93,091.000000
19.850000	1.000	121,149.000000
19.866667	1.000	153,887.000000
19.883333	1.000	188,757.000000
19.900000	1.000	222,982.000000
19.916667	1.000	253,523.000000
19.933333	1.000	277,237.000000
19.950000	1.000	291,491.000000
19.966667	1.000	294,899.000000
19.983333	1.000	287,602.000000
20.000000	1.000	271,098.000000
20.016667	1.000	247,426.000000
20.033333	1.000	218,844.000000
20.050000	1.000	187,763.000000
20.066667	1.000	156,482.000000
20.083333	1.000	127,144.000000
20.100000	1.000	101,733.000000
20.116667	1.000	81,118.000000
20.133333	1.000	65,379.000000
20.150000	1.000	54,079.000000
20.166667	1.000	46,501.000000
20.183333	1.000	41,660.000000
20.200000	1.000	39,366.000000
20.216667	1.000	40,195.000000
20.233333	1.000	45,170.000000
20.250000	1.000	54,880.000000
20.266667	1.000	69,200.000000
20.283333	1.000	88,245.000000
20.300000	1.000	111,449.000000
20.316667	1.000	137,306.000000
20.333333	1.000	164,041.000000
20.350000	1.000	189,919.000000
20.366667	1.000	212,994.000000
20.383333	1.000	232,034.000000
20.400000	1.000	245,824.000000
20.416667	1.000	252,565.000000
20.433333	1.000	251,441.000000
20.450000	1.000	242,648.000000
20.466667	1.000	227,347.000000
20.483333	1.000	207,076.000000
20.500000	1.000	183,140.000000
20.516667	1.000	157,323.000000
20.533333	1.000	131,509.000000
20.550000	1.000	107,043.000000
20.566667	1.000	84,818.000000
20.583333	1.000	65,501.000000
20.600000	1.000	49,549.000000
20.616667	1.000	37,240.000000
20.633333	1.000	28,802.000000
20.650000	1.000	24,176.000000
20.666667	1.000	22,982.000000
20.683333	1.000	25,480.000000
20.700000	1.000	32,797.000000
20.716667	1.000	46,396.000000
20.733333	1.000	67,674.000000
20.750000	1.000	97,465.000000
20.766667	1.000	136,185.000000
20.783333	1.000	183,650.000000
20.800000	1.000	238,472.000000
20.816667	1.000	297,980.000000
20.833333	1.000	357,993.000000
20.850000	1.000	413,108.000000
20.866667	1.000	458,134.000000
20.883333	1.000	489,267.000000
20.900000	1.000	504,345.000000
20.916667	1.000	502,878.000000
20.933333	1.000	485,843.000000
20.950000	1.000	455,079.000000
20.966667	1.000	413,318.000000
20.983333	1.000	364,102.000000
21.000000	1.000	311,282.000000
21.016667	1.000	258,537.000000
21.033333	1.000	209,026.000000
21.050000	1.000	164,657.000000
21.066667	1.000	126,258.000000
21.083333	1.000	94,440.000000
21.100000	1.000	69,234.000000
21.116667	1.000	49,834.000000
21.133333	1.000	35,415.000000
21.150000	1.000	25,535.000000
21.166667	1.000	19,756.000000
21.183333	1.000	17,807.000000
21.200000	1.000	19,431.000000
21.216667	1.000	24,178.000000
21.233333	1.000	31,610.000000
21.250000	1.000	41,176.000000
21.266667	1.000	52,370.000000
21.283333	1.000	64,089.000000
21.300000	1.000	75,092.000000
21.316667	1.000	84,654.000000
21.333333	1.000	92,653.000000
21.350000	1.000	99,804.000000
21.366667	1.000	107,030.000000
21.383333	1.000	114,953.000000
21.400000	1.000	124,074.000000
21.416667	1.000	135,143.000000
21.433333	1.000	148,615.000000
21.450000	1.000	163,834.000000
21.466667	1.000	179,464.000000
21.483333	1.000	194,133.000000
21.500000	1.000	206,333.000000
21.516667	1.000	214,642.000000
21.533333	1.000	217,832.000000
21.550000	1.000	215,134.000000
21.566667	1.000	206,452.000000
21.583333	1.000	192,674.000000
21.600000	1.000	175,137.000000
21.616667	1.000	155,232.000000
21.633333	1.000	134,239.000000
21.650000	1.000	113,107.000000
21.666667	1.000	93,122.000000
21.683333	1.000	75,418.000000
21.700000	1.000	60,098.000000
21.716667	1.000	47,073.000000
21.733333	1.000	36,639.000000
21.750000	1.000	28,935.000000
21.766667	1.000	23,504.000000
21.783333	1.000	19,845.000000
21.800000	1.000	16,940.000000
21.816667	1.000	13,997.000000
21.833333	1.000	11,185.000000
21.850000	1.000	8,556.000000
21.866667	1.000	5,875.000000
21.883333	1.000	3,100.000000
21.900000	1.000	402.000000
21.916667	1.000	-1,792.000000
21.933333	1.000	-2,980.000000
21.950000	1.000	-3,352.000000
21.966667	1.000	-3,072.000000
21.983333	1.000	-1,881.000000
22.000000	1.000	-27.000000
22.016667	1.000	1,804.000000
22.033333	1.000	3,344.000000
22.050000	1.000	4,386.000000
22.066667	1.000	4,871.000000
22.083333	1.000	5,259.000000
22.100000	1.000	6,317.000000
22.116667	1.000	8,421.000000
22.133333	1.000	11,819.000000
22.150000	1.000	16,350.000000
22.166667	1.000	21,423.000000
22.183333	1.000	26,560.000000
22.200000	1.000	31,194.000000
22.216667	1.000	34,973.000000
22.233333	1.000	37,558.000000
22.250000	1.000	38,845.000000
22.266667	1.000	39,291.000000
22.283333	1.000	39,276.000000
22.300000	1.000	38,708.000000
22.316667	1.000	37,329.000000
22.333333	1.000	34,951.000000
22.350000	1.000	31,524.000000
22.366667	1.000	27,159.000000
22.383333	1.000	22,445.000000
22.400000	1.000	17,926.000000
22.416667	1.000	14,182.000000
22.433333	1.000	11,586.000000
22.450000	1.000	9,918.000000
22.466667	1.000	8,496.000000
22.483333	1.000	7,442.000000
22.500000	1.000	7,232.000000
22.516667	1.000	7,613.000000
22.533333	1.000	8,127.000000
22.550000	1.000	8,433.000000
22.566667	1.000	8,495.000000
22.583333	1.000	8,302.000000
22.600000	1.000	8,164.000000
22.616667	1.000	8,669.000000
22.633333	1.000	10,186.000000
22.650000	1.000	12,855.000000
22.666667	1.000	16,403.000000
22.683333	1.000	20,519.000000
22.700000	1.000	24,790.000000
22.716667	1.000	29,190.000000
22.733333	1.000	33,698.000000
22.750000	1.000	37,963.000000
22.766667	1.000	41,386.000000
22.783333	1.000	43,388.000000
22.800000	1.000	43,588.000000
22.816667	1.000	42,069.000000
22.833333	1.000	39,569.000000
22.850000	1.000	37,037.000000
22.866667	1.000	35,300.000000
22.883333	1.000	35,083.000000
22.900000	1.000	36,824.000000
22.916667	1.000	40,213.000000
22.933333	1.000	44,497.000000
22.950000	1.000	49,351.000000
22.966667	1.000	54,438.000000
22.983333	1.000	59,810.000000
23.000000	1.000	66,195.000000
23.016667	1.000	74,607.000000
23.033333	1.000	86,928.000000
23.050000	1.000	106,216.000000
23.066667	1.000	136,192.000000
23.083333	1.000	179,939.000000
23.100000	1.000	239,445.000000
23.116667	1.000	314,809.000000
23.133333	1.000	403,310.000000
23.150000	1.000	499,683.000000
23.166667	1.000	597,070.000000
23.183333	1.000	687,578.000000
23.200000	1.000	762,659.000000
23.216667	1.000	815,082.000000
23.233333	1.000	839,906.000000
23.250000	1.000	835,452.000000
23.266667	1.000	803,236.000000
23.283333	1.000	747,511.000000
23.300000	1.000	674,447.000000
23.316667	1.000	591,307.000000
23.333333	1.000	504,761.000000
23.350000	1.000	420,280.000000
23.366667	1.000	342,221.000000
23.383333	1.000	273,558.000000
23.400000	1.000	215,411.000000
23.416667	1.000	167,898.000000
23.433333	1.000	131,082.000000
23.450000	1.000	104,195.000000
23.466667	1.000	85,416.000000
23.483333	1.000	72,789.000000
23.500000	1.000	64,556.000000
23.516667	1.000	59,002.000000
23.533333	1.000	55,086.000000
23.550000	1.000	52,145.000000
23.566667	1.000	50,087.000000
23.583333	1.000	49,268.000000
23.600000	1.000	50,727.000000
23.616667	1.000	55,409.000000
23.633333	1.000	63,368.000000
23.650000	1.000	74,401.000000
23.666667	1.000	88,246.000000
23.683333	1.000	104,301.000000
23.700000	1.000	121,360.000000
23.716667	1.000	137,763.000000
23.733333	1.000	151,619.000000
23.750000	1.000	161,512.000000
23.766667	1.000	166,751.000000
23.783333	1.000	167,385.000000
23.800000	1.000	163,713.000000
23.816667	1.000	156,525.000000
23.833333	1.000	146,197.000000
23.850000	1.000	133,410.000000
23.866667	1.000	119,360.000000
23.883333	1.000	104,988.000000
23.900000	1.000	91,547.000000
23.916667	1.000	80,204.000000
23.933333	1.000	71,616.000000
23.950000	1.000	65,617.000000
23.966667	1.000	61,566.000000
23.983333	1.000	58,932.000000
24.000000	1.000	57,082.000000
24.016667	1.000	55,380.000000
24.033333	1.000	53,538.000000
24.050000	1.000	51,402.000000
24.066667	1.000	49,038.000000
24.083333	1.000	46,498.000000
24.100000	1.000	43,474.000000
24.116667	1.000	39,945.000000
24.133333	1.000	36,524.000000
24.150000	1.000	33,948.000000
24.166667	1.000	32,446.000000
24.183333	1.000	32,248.000000
24.200000	1.000	33,621.000000
24.216667	1.000	36,568.000000
24.233333	1.000	40,950.000000
24.250000	1.000	46,460.000000
24.266667	1.000	52,977.000000
24.283333	1.000	60,519.000000
24.300000	1.000	69,836.000000
24.316667	1.000	82,242.000000
24.333333	1.000	98,446.000000
24.350000	1.000	118,873.000000
24.366667	1.000	143,390.000000
24.383333	1.000	171,073.000000
24.400000	1.000	200,277.000000
24.416667	1.000	228,681.000000
24.433333	1.000	253,877.000000
24.450000	1.000	274,162.000000
24.466667	1.000	289,098.000000
24.483333	1.000	298,547.000000
24.500000	1.000	303,296.000000
24.516667	1.000	304,432.000000
24.533333	1.000	303,057.000000
24.550000	1.000	300,035.000000
24.566667	1.000	296,280.000000
24.583333	1.000	292,665.000000
24.600000	1.000	289,443.000000
24.616667	1.000	286,372.000000
24.633333	1.000	282,106.000000
24.650000	1.000	275,255.000000
24.666667	1.000	265,568.000000
24.683333	1.000	253,530.000000
24.700000	1.000	239,960.000000
24.716667	1.000	225,930.000000
24.733333	1.000	212,684.000000
24.750000	1.000	201,218.000000
24.766667	1.000	191,987.000000
24.783333	1.000	185,037.000000
24.800000	1.000	180,607.000000
24.816667	1.000	178,623.000000
24.833333	1.000	177,997.000000
24.850000	1.000	177,342.000000
24.866667	1.000	175,190.000000
24.883333	1.000	170,708.000000
24.900000	1.000	163,170.000000
24.916667	1.000	152,533.000000
24.933333	1.000	139,257.000000
24.950000	1.000	124,245.000000
24.966667	1.000	108,753.000000
24.983333	1.000	93,948.000000
25.000000	1.000	80,811.000000
25.016667	1.000	70,028.000000
25.033333	1.000	61,624.000000
25.050000	1.000	55,136.000000
25.066667	1.000	50,342.000000
25.083333	1.000	47,206.000000
25.100000	1.000	45,737.000000
25.116667	1.000	45,506.000000
25.133333	1.000	46,009.000000
25.150000	1.000	46,595.000000
25.166667	1.000	46,695.000000
25.183333	1.000	46,045.000000
25.200000	1.000	44,398.000000
25.216667	1.000	41,673.000000
25.233333	1.000	38,028.000000
25.250000	1.000	33,540.000000
25.266667	1.000	28,706.000000
25.283333	1.000	23,972.000000
25.300000	1.000	19,561.000000
25.316667	1.000	16,073.000000
25.333333	1.000	14,077.000000
25.350000	1.000	13,712.000000
25.366667	1.000	14,855.000000
25.383333	1.000	17,385.000000
25.400000	1.000	21,098.000000
25.416667	1.000	25,761.000000
25.433333	1.000	30,973.000000
25.450000	1.000	36,079.000000
25.466667	1.000	40,396.000000
25.483333	1.000	43,480.000000
25.500000	1.000	44,971.000000
25.516667	1.000	44,809.000000
25.533333	1.000	43,294.000000
25.550000	1.000	40,880.000000
25.566667	1.000	37,982.000000
25.583333	1.000	34,969.000000
25.600000	1.000	32,206.000000
25.616667	1.000	30,017.000000
25.633333	1.000	28,792.000000
25.650000	1.000	28,646.000000
25.666667	1.000	29,275.000000
25.683333	1.000	30,216.000000
25.700000	1.000	30,808.000000
25.716667	1.000	30,417.000000
25.733333	1.000	28,908.000000
25.750000	1.000	26,858.000000
25.766667	1.000	24,879.000000
25.783333	1.000	23,510.000000
25.800000	1.000	23,149.000000
25.816667	1.000	24,234.000000
25.833333	1.000	27,555.000000
25.850000	1.000	34,245.000000
25.866667	1.000	45,369.000000
25.883333	1.000	62,084.000000
25.900000	1.000	85,925.000000
25.916667	1.000	118,460.000000
25.933333	1.000	161,562.000000
25.950000	1.000	217,602.000000
25.966667	1.000	289,313.000000
25.983333	1.000	380,492.000000
26.000000	1.000	496,404.000000
26.016667	1.000	644,255.000000
26.033333	1.000	832,979.000000
26.050000	1.000	1,071,121.000000
26.066667	1.000	1,365,721.000000
26.083333	1.000	1,719,907.000000
26.100000	1.000	2,130,266.000000
26.116667	1.000	2,585,263.000000
26.133333	1.000	3,063,515.000000
26.150000	1.000	3,534,541.000000
26.166667	1.000	3,962,804.000000
26.183333	1.000	4,311,806.000000
26.200000	1.000	4,549,373.000000
26.216667	1.000	4,653,535.000000
26.233333	1.000	4,615,242.000000
26.250000	1.000	4,438,784.000000
26.266667	1.000	4,141,294.000000
26.283333	1.000	3,750,171.000000
26.300000	1.000	3,298,481.000000
26.316667	1.000	2,819,849.000000
26.333333	1.000	2,344,839.000000
26.350000	1.000	1,899,134.000000
26.366667	1.000	1,500,600.000000
26.383333	1.000	1,159,069.000000
26.400000	1.000	877,327.000000
26.416667	1.000	652,788.000000
26.433333	1.000	479,660.000000
26.450000	1.000	350,660.000000
26.466667	1.000	257,938.000000
26.483333	1.000	193,593.000000
26.500000	1.000	150,284.000000
26.516667	1.000	122,031.000000
26.533333	1.000	104,538.000000
26.550000	1.000	94,516.000000
26.566667	1.000	89,079.000000
26.583333	1.000	86,252.000000
26.600000	1.000	85,122.000000
26.616667	1.000	85,256.000000
26.633333	1.000	86,257.000000
26.650000	1.000	87,794.000000
26.666667	1.000	89,523.000000
26.683333	1.000	91,200.000000
26.700000	1.000	92,445.000000
26.716667	1.000	92,643.000000
26.733333	1.000	91,392.000000
26.750000	1.000	88,726.000000
26.766667	1.000	85,092.000000
26.783333	1.000	80,945.000000
26.800000	1.000	76,428.000000
26.816667	1.000	71,581.000000
26.833333	1.000	66,252.000000
26.850000	1.000	60,554.000000
26.866667	1.000	55,142.000000
26.883333	1.000	51,132.000000
26.900000	1.000	49,279.000000
26.916667	1.000	50,111.000000
26.933333	1.000	53,887.000000
26.950000	1.000	60,809.000000
26.966667	1.000	70,993.000000
26.983333	1.000	84,691.000000
27.000000	1.000	101,934.000000
27.016667	1.000	122,766.000000
27.033333	1.000	147,111.000000
27.050000	1.000	174,107.000000
27.066667	1.000	202,313.000000
27.083333	1.000	229,954.000000
27.100000	1.000	254,600.000000
27.116667	1.000	273,738.000000
27.133333	1.000	285,496.000000
27.150000	1.000	289,106.000000
27.166667	1.000	284,497.000000
27.183333	1.000	272,224.000000
27.200000	1.000	253,645.000000
27.216667	1.000	230,504.000000
27.233333	1.000	205,324.000000
27.250000	1.000	180,309.000000
27.266667	1.000	156,860.000000
27.283333	1.000	136,410.000000
27.300000	1.000	120,225.000000
27.316667	1.000	108,918.000000
27.333333	1.000	102,758.000000
27.350000	1.000	101,800.000000
27.366667	1.000	106,088.000000
27.383333	1.000	115,341.000000
27.400000	1.000	128,507.000000
27.416667	1.000	144,524.000000
27.433333	1.000	162,570.000000
27.450000	1.000	181,947.000000
27.466667	1.000	203,095.000000
27.483333	1.000	227,165.000000
27.500000	1.000	255,899.000000
27.516667	1.000	292,215.000000
27.533333	1.000	340,543.000000
27.550000	1.000	406,054.000000
27.566667	1.000	492,866.000000
27.583333	1.000	602,277.000000
27.600000	1.000	732,497.000000
27.616667	1.000	878,703.000000
27.633333	1.000	1,032,583.000000
27.650000	1.000	1,182,452.000000
27.666667	1.000	1,314,895.000000
27.683333	1.000	1,417,746.000000
27.700000	1.000	1,481,647.000000
27.716667	1.000	1,501,108.000000
27.733333	1.000	1,475,133.000000
27.750000	1.000	1,407,568.000000
27.766667	1.000	1,306,531.000000
27.783333	1.000	1,182,959.000000
27.800000	1.000	1,048,263.000000
27.816667	1.000	913,003.000000
27.833333	1.000	786,122.000000
27.850000	1.000	674,158.000000
27.866667	1.000	580,457.000000
27.883333	1.000	505,400.000000
27.900000	1.000	447,671.000000
27.916667	1.000	404,737.000000
27.933333	1.000	373,004.000000
27.950000	1.000	348,291.000000
27.966667	1.000	327,463.000000
27.983333	1.000	308,684.000000
28.000000	1.000	291,086.000000
28.016667	1.000	274,026.000000
28.033333	1.000	256,660.000000
28.050000	1.000	238,600.000000
28.066667	1.000	220,127.000000
28.083333	1.000	201,842.000000
28.100000	1.000	184,188.000000
28.116667	1.000	167,529.000000
28.133333	1.000	152,204.000000
28.150000	1.000	138,596.000000
28.166667	1.000	126,689.000000
28.183333	1.000	116,088.000000
28.200000	1.000	106,718.000000
28.216667	1.000	99,012.000000
28.233333	1.000	93,745.000000
28.250000	1.000	92,234.000000
28.266667	1.000	96,694.000000
28.283333	1.000	109,743.000000
28.300000	1.000	133,144.000000
28.316667	1.000	167,914.000000
28.333333	1.000	214,422.000000
28.350000	1.000	271,944.000000
28.366667	1.000	338,536.000000
28.383333	1.000	411,048.000000
28.400000	1.000	485,279.000000
28.416667	1.000	555,711.000000
28.433333	1.000	616,013.000000
28.450000	1.000	660,784.000000
28.466667	1.000	686,094.000000
28.483333	1.000	690,011.000000
28.500000	1.000	672,632.000000
28.516667	1.000	636,529.000000
28.533333	1.000	585,931.000000
28.550000	1.000	525,177.000000
28.566667	1.000	459,212.000000
28.583333	1.000	393,202.000000
28.600000	1.000	331,500.000000
28.616667	1.000	277,335.000000
28.633333	1.000	232,510.000000
28.650000	1.000	197,797.000000
28.666667	1.000	173,795.000000
28.683333	1.000	160,649.000000
28.700000	1.000	157,869.000000
28.716667	1.000	164,890.000000
28.733333	1.000	181,136.000000
28.750000	1.000	205,562.000000
28.766667	1.000	236,276.000000
28.783333	1.000	271,270.000000
28.800000	1.000	308,713.000000
28.816667	1.000	346,587.000000
28.833333	1.000	382,549.000000
28.850000	1.000	414,877.000000
28.866667	1.000	443,193.000000
28.883333	1.000	468,805.000000
28.900000	1.000	495,280.000000
28.916667	1.000	527,514.000000
28.933333	1.000	571,255.000000
28.950000	1.000	632,755.000000
28.966667	1.000	717,013.000000
28.983333	1.000	825,599.000000
29.000000	1.000	955,917.000000
29.016667	1.000	1,101,072.000000
29.033333	1.000	1,249,971.000000
29.050000	1.000	1,388,860.000000
29.066667	1.000	1,503,622.000000
29.083333	1.000	1,582,614.000000
29.100000	1.000	1,617,551.000000
29.116667	1.000	1,605,033.000000
29.133333	1.000	1,546,485.000000
29.150000	1.000	1,447,870.000000
29.166667	1.000	1,318,269.000000
29.183333	1.000	1,168,270.000000
29.200000	1.000	1,009,125.000000
29.216667	1.000	851,481.000000
29.233333	1.000	703,879.000000
29.250000	1.000	571,936.000000
29.266667	1.000	458,229.000000
29.283333	1.000	363,298.000000
29.300000	1.000	286,379.000000
29.316667	1.000	225,708.000000
29.333333	1.000	178,846.000000
29.350000	1.000	142,987.000000
29.366667	1.000	115,431.000000
29.383333	1.000	94,601.000000
29.400000	1.000	79,420.000000
29.416667	1.000	68,800.000000
29.433333	1.000	62,338.000000
29.450000	1.000	59,456.000000
29.466667	1.000	58,901.000000
29.483333	1.000	59,596.000000
29.500000	1.000	61,307.000000
29.516667	1.000	63,926.000000
29.533333	1.000	67,081.000000
29.550000	1.000	70,216.000000
29.566667	1.000	72,558.000000
29.583333	1.000	73,810.000000
29.600000	1.000	73,824.000000
29.616667	1.000	73,020.000000
29.633333	1.000	71,778.000000
29.650000	1.000	70,383.000000
29.666667	1.000	69,390.000000
29.683333	1.000	69,173.000000
29.700000	1.000	69,981.000000
29.716667	1.000	72,157.000000
29.733333	1.000	75,999.000000
29.750000	1.000	81,384.000000
29.766667	1.000	87,520.000000
29.783333	1.000	93,454.000000
29.800000	1.000	98,661.000000
29.816667	1.000	102,530.000000
29.833333	1.000	104,460.000000
29.850000	1.000	104,136.000000
29.866667	1.000	101,804.000000
29.883333	1.000	98,038.000000
29.900000	1.000	93,512.000000
29.916667	1.000	88,493.000000
29.933333	1.000	83,251.000000
29.950000	1.000	77,929.000000
29.966667	1.000	72,753.000000
29.983333	1.000	68,030.000000
30.000000	1.000	64,491.000000
30.016667	1.000	62,350.000000
30.033333	1.000	61,731.000000
30.050000	1.000	62,995.000000
30.066667	1.000	66,895.000000
30.083333	1.000	74,906.000000
30.100000	1.000	88,948.000000
30.116667	1.000	111,413.000000
30.133333	1.000	145,533.000000
30.150000	1.000	195,695.000000
30.166667	1.000	269,057.000000
30.183333	1.000	377,262.000000
30.200000	1.000	538,790.000000
30.216667	1.000	780,188.000000
30.233333	1.000	1,137,627.000000
30.250000	1.000	1,655,596.000000
30.266667	1.000	2,385,581.000000
30.283333	1.000	3,377,094.000000
30.300000	1.000	4,663,840.000000
30.316667	1.000	6,252,394.000000
30.333333	1.000	8,110,038.000000
30.350000	1.000	10,156,547.000000
30.366667	1.000	12,265,927.000000
30.383333	1.000	14,280,471.000000
30.400000	1.000	16,031,727.000000
30.416667	1.000	17,363,904.000000
30.433333	1.000	18,159,235.000000
30.450000	1.000	18,353,998.000000
30.466667	1.000	17,945,490.000000
30.483333	1.000	16,988,540.000000
30.500000	1.000	15,585,002.000000
30.516667	1.000	13,865,966.000000
30.533333	1.000	11,972,995.000000
30.550000	1.000	10,040,474.000000
30.566667	1.000	8,182,258.000000
30.583333	1.000	6,483,738.000000
30.600000	1.000	4,998,957.000000
30.616667	1.000	3,752,454.000000
30.633333	1.000	2,744,285.000000
30.650000	1.000	1,957,449.000000
30.666667	1.000	1,364,762.000000
30.683333	1.000	934,145.000000
30.700000	1.000	632,781.000000
30.716667	1.000	429,926.000000
30.733333	1.000	299,026.000000
30.750000	1.000	218,711.000000
30.766667	1.000	173,167.000000
30.783333	1.000	151,512.000000
30.800000	1.000	146,751.000000
30.816667	1.000	154,253.000000
30.833333	1.000	171,097.000000
30.850000	1.000	195,415.000000
30.866667	1.000	225,811.000000
30.883333	1.000	260,361.000000
30.900000	1.000	296,462.000000
30.916667	1.000	330,926.000000
30.933333	1.000	360,802.000000
30.950000	1.000	383,894.000000
30.966667	1.000	398,287.000000
30.983333	1.000	402,462.000000
31.000000	1.000	396,290.000000
31.016667	1.000	380,624.000000
31.033333	1.000	356,934.000000
31.050000	1.000	327,360.000000
31.066667	1.000	294,550.000000
31.083333	1.000	260,958.000000
31.100000	1.000	228,945.000000
31.116667	1.000	200,397.000000
31.133333	1.000	176,612.000000
31.150000	1.000	158,080.000000
31.166667	1.000	144,431.000000
31.183333	1.000	135,070.000000
31.200000	1.000	129,353.000000
31.216667	1.000	126,128.000000
31.233333	1.000	124,356.000000
31.250000	1.000	123,067.000000
31.266667	1.000	121,829.000000
31.283333	1.000	121,051.000000
31.300000	1.000	121,640.000000
31.316667	1.000	124,572.000000
31.333333	1.000	130,346.000000
31.350000	1.000	139,471.000000
31.366667	1.000	152,319.000000
31.383333	1.000	168,825.000000
31.400000	1.000	188,553.000000
31.416667	1.000	210,660.000000
31.433333	1.000	234,272.000000
31.450000	1.000	258,753.000000
31.466667	1.000	283,623.000000
31.483333	1.000	309,388.000000
31.500000	1.000	338,210.000000
31.516667	1.000	373,658.000000
31.533333	1.000	420,808.000000
31.550000	1.000	486,080.000000
31.566667	1.000	576,209.000000
31.583333	1.000	695,782.000000
31.600000	1.000	845,063.000000
31.616667	1.000	1,019,642.000000
31.633333	1.000	1,210,494.000000
31.650000	1.000	1,404,350.000000
31.666667	1.000	1,585,018.000000
31.683333	1.000	1,735,453.000000
31.700000	1.000	1,840,167.000000
31.716667	1.000	1,888,398.000000
31.733333	1.000	1,875,810.000000
31.750000	1.000	1,804,601.000000
31.766667	1.000	1,683,010.000000
31.783333	1.000	1,523,316.000000
31.800000	1.000	1,339,764.000000
31.816667	1.000	1,146,703.000000
31.833333	1.000	957,113.000000
31.850000	1.000	781,959.000000
31.866667	1.000	629,595.000000
31.883333	1.000	505,703.000000
31.900000	1.000	414,190.000000
31.916667	1.000	357,080.000000
31.933333	1.000	334,370.000000
31.950000	1.000	344,923.000000
31.966667	1.000	385,668.000000
31.983333	1.000	451,002.000000
32.000000	1.000	533,183.000000
32.016667	1.000	622,787.000000
32.033333	1.000	709,790.000000
32.050000	1.000	784,996.000000
32.066667	1.000	840,729.000000
32.083333	1.000	871,743.000000
32.100000	1.000	875,173.000000
32.116667	1.000	850,891.000000
32.133333	1.000	801,655.000000
32.150000	1.000	733,040.000000
32.166667	1.000	651,909.000000
32.183333	1.000	565,128.000000
32.200000	1.000	478,714.000000
32.216667	1.000	397,685.000000
32.233333	1.000	325,809.000000
32.250000	1.000	265,549.000000
32.266667	1.000	217,869.000000
32.283333	1.000	183,088.000000
32.300000	1.000	160,813.000000
32.316667	1.000	149,792.000000
32.333333	1.000	148,248.000000
32.350000	1.000	154,424.000000
32.366667	1.000	166,205.000000
32.383333	1.000	181,681.000000
32.400000	1.000	200,524.000000
32.416667	1.000	223,654.000000
32.433333	1.000	252,248.000000
32.450000	1.000	286,486.000000
32.466667	1.000	326,351.000000
32.483333	1.000	370,640.000000
32.500000	1.000	416,370.000000
32.516667	1.000	460,418.000000
32.533333	1.000	499,929.000000
32.550000	1.000	532,403.000000
32.566667	1.000	555,637.000000
32.583333	1.000	568,046.000000
32.600000	1.000	568,870.000000
32.616667	1.000	557,469.000000
32.633333	1.000	534,089.000000
32.650000	1.000	500,170.000000
32.666667	1.000	458,192.000000
32.683333	1.000	411,137.000000
32.700000	1.000	362,483.000000
32.716667	1.000	315,677.000000
32.733333	1.000	273,374.000000
32.750000	1.000	237,301.000000
32.766667	1.000	208,524.000000
32.783333	1.000	186,976.000000
32.800000	1.000	171,978.000000
32.816667	1.000	162,454.000000
32.833333	1.000	157,204.000000
32.850000	1.000	154,708.000000
32.866667	1.000	153,312.000000
32.883333	1.000	151,544.000000
32.900000	1.000	148,812.000000
32.916667	1.000	144,969.000000
32.933333	1.000	139,961.000000
32.950000	1.000	134,040.000000
32.966667	1.000	127,603.000000
32.983333	1.000	120,673.000000
33.000000	1.000	113,310.000000
33.016667	1.000	105,790.000000
33.033333	1.000	98,269.000000
33.050000	1.000	91,463.000000
33.066667	1.000	85,993.000000
33.083333	1.000	81,590.000000
33.100000	1.000	77,607.000000
33.116667	1.000	73,617.000000
33.133333	1.000	69,893.000000
33.150000	1.000	66,516.000000
33.166667	1.000	63,481.000000
33.183333	1.000	60,776.000000
33.200000	1.000	58,868.000000
33.216667	1.000	58,233.000000
33.233333	1.000	58,839.000000
33.250000	1.000	60,465.000000
33.266667	1.000	62,544.000000
33.283333	1.000	64,560.000000
33.300000	1.000	66,546.000000
33.316667	1.000	68,706.000000
33.333333	1.000	71,170.000000
33.350000	1.000	73,443.000000
33.366667	1.000	75,205.000000
33.383333	1.000	76,606.000000
33.400000	1.000	78,145.000000
33.416667	1.000	80,023.000000
33.433333	1.000	82,133.000000
33.450000	1.000	84,460.000000
33.466667	1.000	86,673.000000
33.483333	1.000	88,907.000000
33.500000	1.000	91,693.000000
33.516667	1.000	94,671.000000
33.533333	1.000	97,214.000000
33.550000	1.000	98,971.000000
33.566667	1.000	100,092.000000
33.583333	1.000	100,809.000000
33.600000	1.000	101,024.000000
33.616667	1.000	100,886.000000
33.633333	1.000	101,462.000000
33.650000	1.000	103,905.000000
33.666667	1.000	109,247.000000
33.683333	1.000	118,502.000000
33.700000	1.000	132,555.000000
33.716667	1.000	152,244.000000
33.733333	1.000	177,820.000000
33.750000	1.000	208,727.000000
33.766667	1.000	243,468.000000
33.783333	1.000	280,269.000000
33.800000	1.000	316,795.000000
33.816667	1.000	350,716.000000
33.833333	1.000	379,600.000000
33.850000	1.000	401,679.000000
33.866667	1.000	416,290.000000
33.883333	1.000	423,604.000000
33.900000	1.000	424,093.000000
33.916667	1.000	418,789.000000
33.933333	1.000	408,324.000000
33.950000	1.000	393,023.000000
33.966667	1.000	372,934.000000
33.983333	1.000	348,385.000000
34.000000	1.000	320,395.000000
34.016667	1.000	290,052.000000
34.033333	1.000	258,447.000000
34.050000	1.000	227,503.000000
34.066667	1.000	198,634.000000
34.083333	1.000	172,590.000000
34.100000	1.000	149,666.000000
34.116667	1.000	130,383.000000
34.133333	1.000	115,356.000000
34.150000	1.000	105,017.000000
34.166667	1.000	99,271.000000
34.183333	1.000	97,665.000000
34.200000	1.000	99,995.000000
34.216667	1.000	105,850.000000
34.233333	1.000	115,030.000000
34.250000	1.000	127,790.000000
34.266667	1.000	143,944.000000
34.283333	1.000	162,714.000000
34.300000	1.000	182,784.000000
34.316667	1.000	202,134.000000
34.333333	1.000	218,887.000000
34.350000	1.000	231,884.000000
34.366667	1.000	240,806.000000
34.383333	1.000	245,675.000000
34.400000	1.000	246,468.000000
34.416667	1.000	243,488.000000
34.433333	1.000	237,054.000000
34.450000	1.000	227,164.000000
34.466667	1.000	213,979.000000
34.483333	1.000	198,209.000000
34.500000	1.000	181,418.000000
34.516667	1.000	164,853.000000
34.533333	1.000	149,415.000000
34.550000	1.000	135,941.000000
34.566667	1.000	124,847.000000
34.583333	1.000	116,451.000000
34.600000	1.000	111,243.000000
34.616667	1.000	110,123.000000
34.633333	1.000	113,935.000000
34.650000	1.000	123,181.000000
34.666667	1.000	138,540.000000
34.683333	1.000	160,699.000000
34.700000	1.000	189,444.000000
34.716667	1.000	223,577.000000
34.733333	1.000	261,029.000000
34.750000	1.000	299,480.000000
34.766667	1.000	335,200.000000
34.783333	1.000	364,692.000000
34.800000	1.000	385,515.000000
34.816667	1.000	396,186.000000
34.833333	1.000	396,378.000000
34.850000	1.000	386,631.000000
34.866667	1.000	368,182.000000
34.883333	1.000	343,036.000000
34.900000	1.000	313,756.000000
34.916667	1.000	282,404.000000
34.933333	1.000	250,467.000000
34.950000	1.000	219,400.000000
34.966667	1.000	190,515.000000
34.983333	1.000	164,697.000000
35.000000	1.000	142,658.000000
35.016667	1.000	124,721.000000
35.033333	1.000	110,959.000000
35.050000	1.000	101,267.000000
35.066667	1.000	95,354.000000
35.083333	1.000	93,388.000000
35.100000	1.000	95,338.000000
35.116667	1.000	100,830.000000
35.133333	1.000	109,182.000000
35.150000	1.000	119,540.000000
35.166667	1.000	130,320.000000
35.183333	1.000	139,558.000000
35.200000	1.000	146,199.000000
35.216667	1.000	149,571.000000
35.233333	1.000	149,479.000000
35.250000	1.000	146,333.000000
35.266667	1.000	140,812.000000
35.283333	1.000	133,407.000000
35.300000	1.000	124,870.000000
35.316667	1.000	116,231.000000
35.333333	1.000	108,016.000000
35.350000	1.000	100,226.000000
35.366667	1.000	92,880.000000
35.383333	1.000	86,115.000000
35.400000	1.000	79,536.000000
35.416667	1.000	72,985.000000
35.433333	1.000	67,032.000000
35.450000	1.000	62,505.000000
35.466667	1.000	59,663.000000
35.483333	1.000	58,485.000000
35.500000	1.000	59,054.000000
35.516667	1.000	61,293.000000
35.533333	1.000	64,995.000000
35.550000	1.000	69,821.000000
35.566667	1.000	75,784.000000
35.583333	1.000	83,066.000000
35.600000	1.000	91,910.000000
35.616667	1.000	102,456.000000
35.633333	1.000	114,411.000000
35.650000	1.000	127,741.000000
35.666667	1.000	142,675.000000
35.683333	1.000	160,078.000000
35.700000	1.000	182,074.000000
35.716667	1.000	212,403.000000
35.733333	1.000	256,950.000000
35.750000	1.000	323,829.000000
35.766667	1.000	421,946.000000
35.783333	1.000	560,023.000000
35.800000	1.000	745,024.000000
35.816667	1.000	979,058.000000
35.833333	1.000	1,258,038.000000
35.850000	1.000	1,571,046.000000
35.866667	1.000	1,900,601.000000
35.883333	1.000	2,223,432.000000
35.900000	1.000	2,512,882.000000
35.916667	1.000	2,742,698.000000
35.933333	1.000	2,891,413.000000
35.950000	1.000	2,946,608.000000
35.966667	1.000	2,906,656.000000
35.983333	1.000	2,779,996.000000
36.000000	1.000	2,582,980.000000
36.016667	1.000	2,336,649.000000
36.033333	1.000	2,063,654.000000
36.050000	1.000	1,785,321.000000
36.066667	1.000	1,519,293.000000
36.083333	1.000	1,277,874.000000
36.100000	1.000	1,067,974.000000
36.116667	1.000	891,526.000000
36.133333	1.000	746,920.000000
36.150000	1.000	630,019.000000
36.166667	1.000	535,598.000000
36.183333	1.000	458,916.000000
36.200000	1.000	396,183.000000
36.216667	1.000	344,545.000000
36.233333	1.000	302,172.000000
36.250000	1.000	268,312.000000
36.266667	1.000	242,505.000000
36.283333	1.000	224,084.000000
36.300000	1.000	212,109.000000
36.316667	1.000	205,526.000000
36.333333	1.000	202,997.000000
36.350000	1.000	202,761.000000
36.366667	1.000	202,996.000000
36.383333	1.000	201,689.000000
36.400000	1.000	197,598.000000
36.416667	1.000	190,109.000000
36.433333	1.000	179,296.000000
36.450000	1.000	165,900.000000
36.466667	1.000	151,298.000000
36.483333	1.000	136,994.000000
36.500000	1.000	123,776.000000
36.516667	1.000	112,126.000000
36.533333	1.000	102,710.000000
36.550000	1.000	95,939.000000
36.566667	1.000	91,824.000000
36.583333	1.000	89,963.000000
36.600000	1.000	89,467.000000
36.616667	1.000	89,782.000000
36.633333	1.000	90,480.000000
36.650000	1.000	91,570.000000
36.666667	1.000	93,750.000000
36.683333	1.000	98,162.000000
36.700000	1.000	106,388.000000
36.716667	1.000	119,562.000000
36.733333	1.000	137,852.000000
36.750000	1.000	160,326.000000
36.766667	1.000	185,681.000000
36.783333	1.000	212,311.000000
36.800000	1.000	238,299.000000
36.816667	1.000	262,033.000000
36.833333	1.000	281,680.000000
36.850000	1.000	295,518.000000
36.866667	1.000	302,536.000000
36.883333	1.000	302,197.000000
36.900000	1.000	294,724.000000
36.916667	1.000	280,934.000000
36.933333	1.000	262,430.000000
36.950000	1.000	241,076.000000
36.966667	1.000	218,594.000000
36.983333	1.000	196,557.000000
37.000000	1.000	176,742.000000
37.016667	1.000	160,897.000000
37.033333	1.000	150,746.000000
37.050000	1.000	148,147.000000
37.066667	1.000	155,284.000000
37.083333	1.000	174,865.000000
37.100000	1.000	209,444.000000
37.116667	1.000	261,287.000000
37.133333	1.000	332,072.000000
37.150000	1.000	422,557.000000
37.166667	1.000	531,123.000000
37.183333	1.000	653,139.000000
37.200000	1.000	781,331.000000
37.216667	1.000	905,664.000000
37.233333	1.000	1,015,073.000000
37.250000	1.000	1,099,832.000000
37.266667	1.000	1,153,067.000000
37.283333	1.000	1,172,175.000000
37.300000	1.000	1,159,911.000000
37.316667	1.000	1,122,765.000000
37.333333	1.000	1,070,612.000000
37.350000	1.000	1,016,255.000000
37.366667	1.000	973,002.000000
37.383333	1.000	952,858.000000
37.400000	1.000	964,196.000000
37.416667	1.000	1,010,014.000000
37.433333	1.000	1,086,929.000000
37.450000	1.000	1,185,790.000000
37.466667	1.000	1,293,723.000000
37.483333	1.000	1,395,400.000000
37.500000	1.000	1,475,983.000000
37.516667	1.000	1,524,094.000000
37.533333	1.000	1,532,485.000000
37.550000	1.000	1,498,386.000000
37.566667	1.000	1,424,170.000000
37.583333	1.000	1,316,871.000000
37.600000	1.000	1,186,491.000000
37.616667	1.000	1,043,967.000000
37.633333	1.000	899,611.000000
37.650000	1.000	762,356.000000
37.666667	1.000	639,262.000000
37.683333	1.000	535,295.000000
37.700000	1.000	452,589.000000
37.716667	1.000	390,088.000000
37.733333	1.000	345,178.000000
37.750000	1.000	314,427.000000
37.766667	1.000	293,770.000000
37.783333	1.000	278,792.000000
37.800000	1.000	266,359.000000
37.816667	1.000	255,018.000000
37.833333	1.000	243,901.000000
37.850000	1.000	232,720.000000
37.866667	1.000	222,294.000000
37.883333	1.000	213,737.000000
37.900000	1.000	207,855.000000
37.916667	1.000	204,961.000000
37.933333	1.000	204,778.000000
37.950000	1.000	206,991.000000
37.966667	1.000	211,048.000000
37.983333	1.000	215,859.000000
38.000000	1.000	219,978.000000
38.016667	1.000	222,427.000000
38.033333	1.000	222,681.000000
38.050000	1.000	220,382.000000
38.066667	1.000	215,365.000000
38.083333	1.000	208,018.000000
38.100000	1.000	199,352.000000
38.116667	1.000	189,971.000000
38.133333	1.000	180,000.000000
38.150000	1.000	169,701.000000
38.166667	1.000	159,460.000000
38.183333	1.000	149,988.000000
38.200000	1.000	141,688.000000
38.216667	1.000	135,104.000000
38.233333	1.000	131,274.000000
38.250000	1.000	130,541.000000
38.266667	1.000	133,066.000000
38.283333	1.000	139,041.000000
38.300000	1.000	148,018.000000
38.316667	1.000	158,581.000000
38.333333	1.000	169,192.000000
38.350000	1.000	178,383.000000
38.366667	1.000	184,966.000000
38.383333	1.000	188,273.000000
38.400000	1.000	187,656.000000
38.416667	1.000	183,231.000000
38.433333	1.000	175,826.000000
38.450000	1.000	166,398.000000
38.466667	1.000	155,775.000000
38.483333	1.000	144,626.000000
38.500000	1.000	133,182.000000
38.516667	1.000	121,569.000000
38.533333	1.000	110,001.000000
38.550000	1.000	98,759.000000
38.566667	1.000	88,202.000000
38.583333	1.000	78,662.000000
38.600000	1.000	70,867.000000
38.616667	1.000	65,500.000000
38.633333	1.000	62,385.000000
38.650000	1.000	60,877.000000
38.666667	1.000	60,567.000000
38.683333	1.000	61,237.000000
38.700000	1.000	62,535.000000
38.716667	1.000	64,173.000000
38.733333	1.000	66,072.000000
38.750000	1.000	68,415.000000
38.766667	1.000	71,623.000000
38.783333	1.000	75,769.000000
38.800000	1.000	80,789.000000
38.816667	1.000	86,729.000000
38.833333	1.000	93,347.000000
38.850000	1.000	100,449.000000
38.866667	1.000	107,977.000000
38.883333	1.000	115,413.000000
38.900000	1.000	122,186.000000
38.916667	1.000	128,153.000000
38.933333	1.000	132,926.000000
38.950000	1.000	136,447.000000
38.966667	1.000	139,091.000000
38.983333	1.000	141,486.000000
39.000000	1.000	144,198.000000
39.016667	1.000	147,150.000000
39.033333	1.000	149,910.000000
39.050000	1.000	152,429.000000
39.066667	1.000	154,855.000000
39.083333	1.000	157,135.000000
39.100000	1.000	159,187.000000
39.116667	1.000	160,988.000000
39.133333	1.000	162,795.000000
39.150000	1.000	164,566.000000
39.166667	1.000	165,860.000000
39.183333	1.000	166,558.000000
39.200000	1.000	166,129.000000
39.216667	1.000	163,367.000000
39.233333	1.000	157,572.000000
39.250000	1.000	148,874.000000
39.266667	1.000	138,147.000000
39.283333	1.000	127,180.000000
39.300000	1.000	117,739.000000
39.316667	1.000	110,803.000000
39.333333	1.000	106,447.000000
39.350000	1.000	104,348.000000
39.366667	1.000	104,042.000000
39.383333	1.000	105,171.000000
39.400000	1.000	108,129.000000
39.416667	1.000	113,734.000000
39.433333	1.000	122,783.000000
39.450000	1.000	135,841.000000
39.466667	1.000	153,237.000000
39.483333	1.000	175,213.000000
39.500000	1.000	201,293.000000
39.516667	1.000	229,890.000000
39.533333	1.000	258,703.000000
39.550000	1.000	285,352.000000
39.566667	1.000	307,542.000000
39.583333	1.000	322,898.000000
39.600000	1.000	329,713.000000
39.616667	1.000	327,295.000000
39.633333	1.000	315,530.000000
39.650000	1.000	295,139.000000
39.666667	1.000	268,473.000000
39.683333	1.000	238,428.000000
39.700000	1.000	207,561.000000
39.716667	1.000	177,901.000000
39.733333	1.000	150,820.000000
39.750000	1.000	127,152.000000
39.766667	1.000	106,795.000000
39.783333	1.000	89,963.000000
39.800000	1.000	77,109.000000
39.816667	1.000	67,626.000000
39.833333	1.000	60,434.000000
39.850000	1.000	54,813.000000
39.866667	1.000	50,229.000000
39.883333	1.000	46,544.000000
39.900000	1.000	43,517.000000
39.916667	1.000	40,895.000000
39.933333	1.000	39,264.000000
39.950000	1.000	38,990.000000
39.966667	1.000	40,320.000000
39.983333	1.000	43,164.000000
40.000000	1.000	47,341.000000
40.016667	1.000	52,911.000000
40.033333	1.000	60,060.000000
40.050000	1.000	68,839.000000
40.066667	1.000	79,431.000000
40.083333	1.000	91,740.000000
40.100000	1.000	105,543.000000
40.116667	1.000	120,556.000000
40.133333	1.000	135,685.000000
40.150000	1.000	149,854.000000
40.166667	1.000	162,365.000000
40.183333	1.000	172,901.000000
40.200000	1.000	181,693.000000
40.216667	1.000	189,457.000000
40.233333	1.000	196,847.000000
40.250000	1.000	204,942.000000
40.266667	1.000	214,583.000000
40.283333	1.000	226,090.000000
40.300000	1.000	239,139.000000
40.316667	1.000	252,708.000000
40.333333	1.000	265,984.000000
40.350000	1.000	278,627.000000
40.366667	1.000	289,526.000000
40.383333	1.000	297,481.000000
40.400000	1.000	301,417.000000
40.416667	1.000	300,002.000000
40.433333	1.000	292,523.000000
40.450000	1.000	279,543.000000
40.466667	1.000	262,255.000000
40.483333	1.000	242,070.000000
40.500000	1.000	220,686.000000
40.516667	1.000	199,706.000000
40.533333	1.000	180,356.000000
40.550000	1.000	163,515.000000
40.566667	1.000	149,968.000000
40.583333	1.000	140,571.000000
40.600000	1.000	135,240.000000
40.616667	1.000	133,403.000000
40.633333	1.000	134,690.000000
40.650000	1.000	138,795.000000
40.666667	1.000	145,252.000000
40.683333	1.000	153,576.000000
40.700000	1.000	163,232.000000
40.716667	1.000	173,554.000000
40.733333	1.000	183,514.000000
40.750000	1.000	191,813.000000
40.766667	1.000	197,523.000000
40.783333	1.000	200,115.000000
40.800000	1.000	199,372.000000
40.816667	1.000	195,570.000000
40.833333	1.000	189,212.000000
40.850000	1.000	181,102.000000
40.866667	1.000	171,942.000000
40.883333	1.000	162,589.000000
40.900000	1.000	154,235.000000
40.916667	1.000	147,601.000000
40.933333	1.000	142,986.000000
40.950000	1.000	140,349.000000
40.966667	1.000	139,089.000000
40.983333	1.000	138,418.000000
41.000000	1.000	137,660.000000
41.016667	1.000	136,060.000000
41.033333	1.000	132,694.000000
41.050000	1.000	126,954.000000
41.066667	1.000	118,924.000000
41.083333	1.000	109,288.000000
41.100000	1.000	99,083.000000
41.116667	1.000	89,481.000000
41.133333	1.000	81,162.000000
41.150000	1.000	74,661.000000
41.166667	1.000	70,331.000000
41.183333	1.000	67,748.000000
41.200000	1.000	66,476.000000
41.216667	1.000	66,711.000000
41.233333	1.000	68,329.000000
41.250000	1.000	70,787.000000
41.266667	1.000	73,363.000000
41.283333	1.000	75,525.000000
41.300000	1.000	77,020.000000
41.316667	1.000	78,398.000000
41.333333	1.000	80,329.000000
41.350000	1.000	82,892.000000
41.366667	1.000	86,004.000000
41.383333	1.000	89,883.000000
41.400000	1.000	94,719.000000
41.416667	1.000	100,633.000000
41.433333	1.000	107,688.000000
41.450000	1.000	115,801.000000
41.466667	1.000	124,458.000000
41.483333	1.000	133,436.000000
41.500000	1.000	142,884.000000
41.516667	1.000	152,857.000000
41.533333	1.000	162,960.000000
41.550000	1.000	172,711.000000
41.566667	1.000	181,509.000000
41.583333	1.000	188,718.000000
41.600000	1.000	194,190.000000
41.616667	1.000	198,037.000000
41.633333	1.000	200,213.000000
41.650000	1.000	200,430.000000
41.666667	1.000	198,666.000000
41.683333	1.000	194,870.000000
41.700000	1.000	188,964.000000
41.716667	1.000	181,110.000000
41.733333	1.000	171,819.000000
41.750000	1.000	161,223.000000
41.766667	1.000	149,252.000000
41.783333	1.000	135,906.000000
41.800000	1.000	121,639.000000
41.816667	1.000	107,444.000000
41.833333	1.000	94,298.000000
41.850000	1.000	83,207.000000
41.866667	1.000	74,519.000000
41.883333	1.000	68,406.000000
41.900000	1.000	64,942.000000
41.916667	1.000	63,767.000000
41.933333	1.000	64,030.000000
41.950000	1.000	65,163.000000
41.966667	1.000	66,718.000000
41.983333	1.000	68,706.000000
42.000000	1.000	70,908.000000
42.016667	1.000	73,177.000000
42.033333	1.000	75,361.000000
42.050000	1.000	77,286.000000
42.066667	1.000	78,999.000000
42.083333	1.000	80,500.000000
42.100000	1.000	81,756.000000
42.116667	1.000	82,855.000000
42.133333	1.000	84,010.000000
42.150000	1.000	85,434.000000
42.166667	1.000	87,307.000000
42.183333	1.000	89,804.000000
42.200000	1.000	92,872.000000
42.216667	1.000	96,087.000000
42.233333	1.000	99,145.000000
42.250000	1.000	101,432.000000
42.266667	1.000	102,237.000000
42.283333	1.000	101,769.000000
42.300000	1.000	100,611.000000
42.316667	1.000	98,538.000000
42.333333	1.000	95,254.000000
42.350000	1.000	91,482.000000
42.366667	1.000	88,381.000000
42.383333	1.000	86,211.000000
42.400000	1.000	84,537.000000
42.416667	1.000	83,002.000000
42.433333	1.000	81,286.000000
42.450000	1.000	79,158.000000
42.466667	1.000	76,603.000000
42.483333	1.000	73,798.000000
42.500000	1.000	71,273.000000
42.516667	1.000	69,387.000000
42.533333	1.000	68,149.000000
42.550000	1.000	67,093.000000
42.566667	1.000	65,604.000000
42.583333	1.000	63,667.000000
42.600000	1.000	61,710.000000
42.616667	1.000	59,765.000000
42.633333	1.000	57,935.000000
42.650000	1.000	56,611.000000
42.666667	1.000	55,857.000000
42.683333	1.000	55,155.000000
42.700000	1.000	54,203.000000
42.716667	1.000	53,292.000000
42.733333	1.000	52,672.000000
42.750000	1.000	52,209.000000
42.766667	1.000	51,734.000000
42.783333	1.000	51,371.000000
42.800000	1.000	51,244.000000
42.816667	1.000	51,376.000000
42.833333	1.000	51,950.000000
42.850000	1.000	52,989.000000
42.866667	1.000	54,447.000000
42.883333	1.000	56,531.000000
42.900000	1.000	59,815.000000
42.916667	1.000	64,402.000000
42.933333	1.000	69,715.000000
42.950000	1.000	75,047.000000
42.966667	1.000	79,751.000000
42.983333	1.000	83,484.000000
43.000000	1.000	85,951.000000
43.016667	1.000	86,699.000000
43.033333	1.000	85,382.000000
43.050000	1.000	82,221.000000
43.066667	1.000	78,047.000000
43.083333	1.000	73,703.000000
43.100000	1.000	69,599.000000
43.116667	1.000	65,858.000000
43.133333	1.000	62,460.000000
43.150000	1.000	59,437.000000
43.166667	1.000	56,736.000000
43.183333	1.000	54,082.000000
43.200000	1.000	51,009.000000
43.216667	1.000	47,435.000000
43.233333	1.000	43,755.000000
43.250000	1.000	40,466.000000
43.266667	1.000	38,194.000000
43.283333	1.000	37,479.000000
43.300000	1.000	38,597.000000
43.316667	1.000	40,926.000000
43.333333	1.000	43,574.000000
43.350000	1.000	45,987.000000
43.366667	1.000	48,166.000000
43.383333	1.000	50,191.000000
43.400000	1.000	52,378.000000
43.416667	1.000	54,833.000000
43.433333	1.000	57,199.000000
43.450000	1.000	58,560.000000
43.466667	1.000	58,582.000000
43.483333	1.000	57,765.000000
43.500000	1.000	56,591.000000
43.516667	1.000	55,622.000000
43.533333	1.000	55,486.000000
43.550000	1.000	55,906.000000
43.566667	1.000	56,443.000000
43.583333	1.000	56,564.000000
43.600000	1.000	55,922.000000
43.616667	1.000	54,067.000000
43.633333	1.000	51,166.000000
43.650000	1.000	47,804.000000
43.666667	1.000	44,264.000000
43.683333	1.000	40,986.000000
43.700000	1.000	38,422.000000
43.716667	1.000	36,339.000000
43.733333	1.000	34,278.000000
43.750000	1.000	32,299.000000
43.766667	1.000	30,614.000000
43.783333	1.000	28,876.000000
43.800000	1.000	26,978.000000
43.816667	1.000	25,469.000000
43.833333	1.000	24,959.000000
43.850000	1.000	25,781.000000
43.866667	1.000	27,919.000000
43.883333	1.000	31,179.000000
43.900000	1.000	35,017.000000
43.916667	1.000	38,518.000000
43.933333	1.000	41,008.000000
43.950000	1.000	42,358.000000
43.966667	1.000	42,922.000000
43.983333	1.000	42,915.000000
44.000000	1.000	42,634.000000
44.016667	1.000	42,344.000000
44.033333	1.000	42,452.000000
44.050000	1.000	43,301.000000
44.066667	1.000	44,652.000000
44.083333	1.000	45,978.000000
44.100000	1.000	46,722.000000
44.116667	1.000	46,735.000000
44.133333	1.000	46,133.000000
44.150000	1.000	44,905.000000
44.166667	1.000	42,899.000000
44.183333	1.000	40,269.000000
44.200000	1.000	37,630.000000
44.216667	1.000	35,554.000000
44.233333	1.000	34,319.000000
44.250000	1.000	34,330.000000
44.266667	1.000	35,083.000000
44.283333	1.000	36,157.000000
44.300000	1.000	37,198.000000
44.316667	1.000	38,252.000000
44.333333	1.000	40,011.000000
44.350000	1.000	42,976.000000
44.366667	1.000	46,979.000000
44.383333	1.000	50,989.000000
44.400000	1.000	54,046.000000
44.416667	1.000	55,907.000000
44.433333	1.000	56,343.000000
44.450000	1.000	55,160.000000
44.466667	1.000	52,285.000000
44.483333	1.000	47,942.000000
44.500000	1.000	43,171.000000
44.516667	1.000	38,963.000000
44.533333	1.000	35,372.000000
44.550000	1.000	32,263.000000
44.566667	1.000	29,905.000000
44.583333	1.000	28,923.000000
44.600000	1.000	29,190.000000
44.616667	1.000	30,601.000000
44.633333	1.000	32,822.000000
44.650000	1.000	34,964.000000
44.666667	1.000	36,305.000000
44.683333	1.000	36,980.000000
44.700000	1.000	37,228.000000
44.716667	1.000	37,249.000000
44.733333	1.000	37,272.000000
44.750000	1.000	37,374.000000
44.766667	1.000	37,500.000000
44.783333	1.000	37,690.000000
44.800000	1.000	37,954.000000
44.816667	1.000	38,293.000000
44.833333	1.000	38,230.000000
44.850000	1.000	37,388.000000
44.866667	1.000	35,943.000000
44.883333	1.000	34,198.000000
44.900000	1.000	32,418.000000
44.916667	1.000	31,188.000000
44.933333	1.000	30,716.000000
44.950000	1.000	30,914.000000
44.966667	1.000	31,830.000000
44.983333	1.000	33,051.000000
45.000000	1.000	34,486.000000
45.016667	1.000	36,224.000000
45.033333	1.000	38,145.000000
45.050000	1.000	39,958.000000
45.066667	1.000	41,496.000000
45.083333	1.000	42,570.000000
45.100000	1.000	43,009.000000
45.116667	1.000	42,942.000000
45.133333	1.000	42,991.000000
45.150000	1.000	43,697.000000
45.166667	1.000	44,751.000000
45.183333	1.000	45,760.000000
45.200000	1.000	46,479.000000
45.216667	1.000	46,831.000000
45.233333	1.000	46,788.000000
45.250000	1.000	46,797.000000
45.266667	1.000	46,959.000000
45.283333	1.000	47,198.000000
45.300000	1.000	47,273.000000
45.316667	1.000	46,939.000000
45.333333	1.000	45,945.000000
45.350000	1.000	44,117.000000
45.366667	1.000	41,346.000000
45.383333	1.000	38,279.000000
45.400000	1.000	35,470.000000
45.416667	1.000	32,890.000000
45.433333	1.000	30,640.000000
45.450000	1.000	29,078.000000
45.466667	1.000	28,435.000000
45.483333	1.000	29,040.000000
45.500000	1.000	30,851.000000
45.516667	1.000	32,864.000000
45.533333	1.000	34,575.000000
45.550000	1.000	35,810.000000
45.566667	1.000	36,328.000000
45.583333	1.000	36,122.000000
45.600000	1.000	35,194.000000
45.616667	1.000	33,616.000000
45.633333	1.000	31,943.000000
45.650000	1.000	30,637.000000
45.666667	1.000	29,734.000000
45.683333	1.000	28,820.000000
45.700000	1.000	27,785.000000
45.716667	1.000	26,867.000000
45.733333	1.000	26,242.000000
45.750000	1.000	26,027.000000
45.766667	1.000	26,234.000000
45.783333	1.000	26,558.000000
45.800000	1.000	26,821.000000
45.816667	1.000	27,342.000000
45.833333	1.000	28,217.000000
45.850000	1.000	29,151.000000
45.866667	1.000	29,836.000000
45.883333	1.000	29,998.000000
45.900000	1.000	29,838.000000
45.916667	1.000	30,058.000000
45.933333	1.000	31,159.000000
45.950000	1.000	33,173.000000
45.966667	1.000	35,712.000000
45.983333	1.000	38,775.000000
46.000000	1.000	42,172.000000
46.016667	1.000	45,236.000000
46.033333	1.000	47,188.000000
46.050000	1.000	48,000.000000
46.066667	1.000	48,199.000000
46.083333	1.000	47,780.000000
46.100000	1.000	46,727.000000
46.116667	1.000	45,474.000000
46.133333	1.000	44,259.000000
46.150000	1.000	43,032.000000
46.166667	1.000	41,687.000000
46.183333	1.000	40,112.000000
46.200000	1.000	38,422.000000
46.216667	1.000	36,314.000000
46.233333	1.000	33,146.000000
46.250000	1.000	28,982.000000
46.266667	1.000	24,756.000000
46.283333	1.000	21,609.000000
46.300000	1.000	19,977.000000
46.316667	1.000	19,633.000000
46.333333	1.000	20,061.000000
46.350000	1.000	21,272.000000
46.366667	1.000	23,353.000000
46.383333	1.000	26,326.000000
46.400000	1.000	29,784.000000
46.416667	1.000	32,822.000000
46.433333	1.000	34,929.000000
46.450000	1.000	36,328.000000
46.466667	1.000	37,222.000000
46.483333	1.000	37,802.000000
46.500000	1.000	37,864.000000
46.516667	1.000	37,566.000000
46.533333	1.000	36,870.000000
46.550000	1.000	35,904.000000
46.566667	1.000	34,802.000000
46.583333	1.000	33,570.000000
46.600000	1.000	32,504.000000
46.616667	1.000	31,901.000000
46.633333	1.000	31,193.000000
46.650000	1.000	29,847.000000
46.666667	1.000	28,236.000000
46.683333	1.000	26,751.000000
46.700000	1.000	25,432.000000
46.716667	1.000	24,284.000000
46.733333	1.000	23,248.000000
46.750000	1.000	22,284.000000
46.766667	1.000	21,876.000000
46.783333	1.000	22,165.000000
46.800000	1.000	22,840.000000
46.816667	1.000	23,723.000000
46.833333	1.000	24,544.000000
46.850000	1.000	25,190.000000
46.866667	1.000	25,954.000000
46.883333	1.000	27,167.000000
46.900000	1.000	28,621.000000
46.916667	1.000	29,758.000000
46.933333	1.000	30,345.000000
46.950000	1.000	30,597.000000
46.966667	1.000	30,086.000000
46.983333	1.000	28,780.000000
47.000000	1.000	27,347.000000
47.016667	1.000	26,345.000000
47.033333	1.000	25,827.000000
47.050000	1.000	25,538.000000
47.066667	1.000	25,908.000000
47.083333	1.000	27,040.000000
47.100000	1.000	28,514.000000
47.116667	1.000	30,485.000000
47.133333	1.000	32,920.000000
47.150000	1.000	35,312.000000
47.166667	1.000	37,320.000000
47.183333	1.000	38,844.000000
47.200000	1.000	40,078.000000
47.216667	1.000	41,238.000000
47.233333	1.000	41,852.000000
47.250000	1.000	41,378.000000
47.266667	1.000	39,868.000000
47.283333	1.000	37,916.000000
47.300000	1.000	35,944.000000
47.316667	1.000	34,285.000000
47.333333	1.000	33,206.000000
47.350000	1.000	32,596.000000
47.366667	1.000	32,317.000000
47.383333	1.000	32,240.000000
47.400000	1.000	32,207.000000
47.416667	1.000	32,297.000000
47.433333	1.000	32,536.000000
47.450000	1.000	32,775.000000
47.466667	1.000	33,255.000000
47.483333	1.000	33,897.000000
47.500000	1.000	33,909.000000
47.516667	1.000	33,136.000000
47.533333	1.000	31,777.000000
47.550000	1.000	30,291.000000
47.566667	1.000	28,884.000000
47.583333	1.000	27,629.000000
47.600000	1.000	26,921.000000
47.616667	1.000	27,173.000000
47.633333	1.000	28,828.000000
47.650000	1.000	31,903.000000
47.666667	1.000	35,740.000000
47.683333	1.000	39,160.000000
47.700000	1.000	41,330.000000
47.716667	1.000	42,254.000000
47.733333	1.000	42,003.000000
47.750000	1.000	40,717.000000
47.766667	1.000	38,478.000000
47.783333	1.000	35,897.000000
47.800000	1.000	33,935.000000
47.816667	1.000	32,865.000000
47.833333	1.000	32,752.000000
47.850000	1.000	33,352.000000
47.866667	1.000	33,977.000000
47.883333	1.000	34,114.000000
47.900000	1.000	33,697.000000
47.916667	1.000	33,196.000000
47.933333	1.000	32,609.000000
47.950000	1.000	31,465.000000
47.966667	1.000	29,651.000000
47.983333	1.000	27,311.000000
48.000000	1.000	24,879.000000
48.016667	1.000	22,706.000000
48.033333	1.000	21,053.000000
48.050000	1.000	20,091.000000
48.066667	1.000	20,001.000000
48.083333	1.000	20,662.000000
48.100000	1.000	21,680.000000
48.116667	1.000	22,433.000000
48.133333	1.000	22,654.000000
48.150000	1.000	22,334.000000
48.166667	1.000	21,458.000000
48.183333	1.000	20,333.000000
48.200000	1.000	19,850.000000
48.216667	1.000	20,073.000000
48.233333	1.000	20,280.000000
48.250000	1.000	19,793.000000
48.266667	1.000	18,673.000000
48.283333	1.000	17,213.000000
48.300000	1.000	15,978.000000
48.316667	1.000	15,747.000000
48.333333	1.000	16,490.000000
48.350000	1.000	17,859.000000
48.366667	1.000	19,614.000000
48.383333	1.000	21,373.000000
48.400000	1.000	23,043.000000
48.416667	1.000	24,559.000000
48.433333	1.000	26,346.000000
48.450000	1.000	28,757.000000
48.466667	1.000	31,245.000000
48.483333	1.000	33,360.000000
48.500000	1.000	34,676.000000
48.516667	1.000	34,763.000000
48.533333	1.000	33,645.000000
48.550000	1.000	31,716.000000
48.566667	1.000	29,479.000000
48.583333	1.000	27,222.000000
48.600000	1.000	25,239.000000
48.616667	1.000	23,581.000000
48.633333	1.000	22,009.000000
48.650000	1.000	20,586.000000
48.666667	1.000	19,420.000000
48.683333	1.000	18,630.000000
48.700000	1.000	18,247.000000
48.716667	1.000	18,267.000000
48.733333	1.000	18,741.000000
48.750000	1.000	19,633.000000
48.766667	1.000	20,911.000000
48.783333	1.000	22,871.000000
48.800000	1.000	25,236.000000
48.816667	1.000	27,573.000000
48.833333	1.000	29,407.000000
48.850000	1.000	30,415.000000
48.866667	1.000	30,583.000000
48.883333	1.000	30,396.000000
48.900000	1.000	30,245.000000
48.916667	1.000	30,366.000000
48.933333	1.000	30,503.000000
48.950000	1.000	30,140.000000
48.966667	1.000	29,218.000000
48.983333	1.000	28,190.000000
49.000000	1.000	27,200.000000
49.016667	1.000	25,996.000000
49.033333	1.000	24,327.000000
49.050000	1.000	21,933.000000
49.066667	1.000	18,988.000000
49.083333	1.000	16,084.000000
49.100000	1.000	13,525.000000
49.116667	1.000	11,580.000000
49.133333	1.000	10,466.000000
49.150000	1.000	10,040.000000
49.166667	1.000	10,278.000000
49.183333	1.000	10,882.000000
49.200000	1.000	11,564.000000
49.216667	1.000	12,341.000000
49.233333	1.000	13,453.000000
49.250000	1.000	14,688.000000
49.266667	1.000	15,985.000000
49.283333	1.000	17,597.000000
49.300000	1.000	19,765.000000
49.316667	1.000	22,350.000000
49.333333	1.000	25,112.000000
49.350000	1.000	27,667.000000
49.366667	1.000	29,781.000000
49.383333	1.000	31,206.000000
49.400000	1.000	32,128.000000
49.416667	1.000	32,939.000000
49.433333	1.000	33,604.000000
49.450000	1.000	33,763.000000
49.466667	1.000	33,158.000000
49.483333	1.000	31,918.000000
49.500000	1.000	30,571.000000
49.516667	1.000	29,624.000000
49.533333	1.000	29,030.000000
49.550000	1.000	28,802.000000
49.566667	1.000	28,928.000000
49.583333	1.000	29,032.000000
49.600000	1.000	29,091.000000
49.616667	1.000	29,282.000000
49.633333	1.000	29,657.000000
49.650000	1.000	30,150.000000
49.666667	1.000	30,508.000000
49.683333	1.000	30,673.000000
49.700000	1.000	30,769.000000
49.716667	1.000	30,699.000000
49.733333	1.000	30,291.000000
49.750000	1.000	29,338.000000
49.766667	1.000	27,865.000000
49.783333	1.000	26,506.000000
49.800000	1.000	25,642.000000
49.816667	1.000	25,386.000000
49.833333	1.000	25,767.000000
49.850000	1.000	26,393.000000
49.866667	1.000	26,766.000000
49.883333	1.000	26,678.000000
49.900000	1.000	26,082.000000
49.916667	1.000	25,204.000000
49.933333	1.000	24,360.000000
49.950000	1.000	23,680.000000
49.966667	1.000	23,094.000000
49.983333	1.000	22,354.000000
50.000000	1.000	21,575.000000
50.016667	1.000	20,838.000000
50.033333	1.000	20,370.000000
50.050000	1.000	20,427.000000
50.066667	1.000	20,900.000000
50.083333	1.000	21,281.000000
50.100000	1.000	21,426.000000
50.116667	1.000	21,517.000000
50.133333	1.000	21,645.000000
50.150000	1.000	21,795.000000
50.166667	1.000	22,181.000000
50.183333	1.000	22,646.000000
50.200000	1.000	22,563.000000
50.216667	1.000	22,136.000000
50.233333	1.000	22,033.000000
50.250000	1.000	22,369.000000
50.266667	1.000	23,021.000000
50.283333	1.000	23,590.000000
50.300000	1.000	23,936.000000
50.316667	1.000	24,047.000000
50.333333	1.000	23,602.000000
50.350000	1.000	22,418.000000
50.366667	1.000	20,742.000000
50.383333	1.000	18,940.000000
50.400000	1.000	17,403.000000
50.416667	1.000	16,283.000000
50.433333	1.000	15,295.000000
50.450000	1.000	14,273.000000
50.466667	1.000	13,367.000000
50.483333	1.000	12,947.000000
50.500000	1.000	13,161.000000
50.516667	1.000	14,124.000000
50.533333	1.000	15,879.000000
50.550000	1.000	18,689.000000
50.566667	1.000	22,322.000000
50.583333	1.000	26,105.000000
50.600000	1.000	29,227.000000
50.616667	1.000	31,148.000000
50.633333	1.000	31,724.000000
50.650000	1.000	31,614.000000
50.666667	1.000	31,395.000000
50.683333	1.000	31,205.000000
50.700000	1.000	30,927.000000
50.716667	1.000	30,191.000000
50.733333	1.000	28,670.000000
50.750000	1.000	26,615.000000
50.766667	1.000	24,344.000000
50.783333	1.000	21,930.000000
50.800000	1.000	19,533.000000
50.816667	1.000	17,458.000000
50.833333	1.000	15,583.000000
50.850000	1.000	14,070.000000
50.866667	1.000	13,085.000000
50.883333	1.000	12,639.000000
50.900000	1.000	12,869.000000
50.916667	1.000	13,897.000000
50.933333	1.000	15,481.000000
50.950000	1.000	17,391.000000
50.966667	1.000	19,546.000000
50.983333	1.000	21,755.000000
51.000000	1.000	23,862.000000
51.016667	1.000	25,800.000000
51.033333	1.000	27,360.000000
51.050000	1.000	28,220.000000
51.066667	1.000	28,335.000000
51.083333	1.000	27,721.000000
51.100000	1.000	26,545.000000
51.116667	1.000	24,833.000000
51.133333	1.000	22,870.000000
51.150000	1.000	20,984.000000
51.166667	1.000	19,553.000000
51.183333	1.000	19,168.000000
51.200000	1.000	20,059.000000
51.216667	1.000	21,563.000000
51.233333	1.000	22,919.000000
51.250000	1.000	23,709.000000
51.266667	1.000	24,220.000000
51.283333	1.000	24,693.000000
51.300000	1.000	25,165.000000
51.316667	1.000	25,566.000000
51.333333	1.000	26,068.000000
51.350000	1.000	26,893.000000
51.366667	1.000	28,094.000000
51.383333	1.000	29,828.000000
51.400000	1.000	31,688.000000
51.416667	1.000	33,042.000000
51.433333	1.000	33,595.000000
51.450000	1.000	33,392.000000
51.466667	1.000	32,736.000000
51.483333	1.000	31,887.000000
51.500000	1.000	30,998.000000
51.516667	1.000	30,134.000000
51.533333	1.000	29,446.000000
51.550000	1.000	28,884.000000
51.566667	1.000	28,185.000000
51.583333	1.000	26,930.000000
51.600000	1.000	25,032.000000
51.616667	1.000	23,079.000000
51.633333	1.000	21,246.000000
51.650000	1.000	19,557.000000
51.666667	1.000	18,417.000000
51.683333	1.000	17,912.000000
51.700000	1.000	17,740.000000
51.716667	1.000	17,791.000000
51.733333	1.000	18,062.000000
51.750000	1.000	18,628.000000
51.766667	1.000	19,372.000000
51.783333	1.000	20,170.000000
51.800000	1.000	20,646.000000
51.816667	1.000	20,483.000000
51.833333	1.000	19,863.000000
51.850000	1.000	19,100.000000
51.866667	1.000	18,360.000000
51.883333	1.000	17,942.000000
51.900000	1.000	17,805.000000
51.916667	1.000	17,699.000000
51.933333	1.000	17,069.000000
51.950000	1.000	16,108.000000
51.966667	1.000	15,447.000000
51.983333	1.000	15,566.000000
52.000000	1.000	16,584.000000
52.016667	1.000	18,165.000000
52.033333	1.000	20,145.000000
52.050000	1.000	22,157.000000
52.066667	1.000	23,917.000000
52.083333	1.000	25,484.000000
52.100000	1.000	26,613.000000
52.116667	1.000	27,283.000000
52.133333	1.000	27,852.000000
52.150000	1.000	28,465.000000
52.166667	1.000	29,221.000000
52.183333	1.000	29,660.000000
52.200000	1.000	29,426.000000
52.216667	1.000	28,585.000000
52.233333	1.000	27,407.000000
52.250000	1.000	25,780.000000
52.266667	1.000	23,836.000000
52.283333	1.000	22,034.000000
52.300000	1.000	20,275.000000
52.316667	1.000	18,185.000000
52.333333	1.000	15,831.000000
52.350000	1.000	13,804.000000
52.366667	1.000	12,511.000000
52.383333	1.000	12,282.000000
52.400000	1.000	12,888.000000
52.416667	1.000	14,087.000000
52.433333	1.000	15,949.000000
52.450000	1.000	18,387.000000
52.466667	1.000	21,040.000000
52.483333	1.000	23,699.000000
52.500000	1.000	26,020.000000
52.516667	1.000	27,707.000000
52.533333	1.000	28,969.000000
52.550000	1.000	29,953.000000
52.566667	1.000	30,783.000000
52.583333	1.000	31,425.000000
52.600000	1.000	31,280.000000
52.616667	1.000	30,107.000000
52.633333	1.000	28,285.000000
52.650000	1.000	26,364.000000
52.666667	1.000	25,178.000000
52.683333	1.000	25,437.000000
52.700000	1.000	26,916.000000
52.716667	1.000	29,166.000000
52.733333	1.000	31,822.000000
52.750000	1.000	35,031.000000
52.766667	1.000	38,418.000000
52.783333	1.000	41,389.000000
52.800000	1.000	43,647.000000
52.816667	1.000	45,060.000000
52.833333	1.000	45,275.000000
52.850000	1.000	43,849.000000
52.866667	1.000	41,035.000000
52.883333	1.000	37,424.000000
52.900000	1.000	33,665.000000
52.916667	1.000	30,607.000000
52.933333	1.000	28,853.000000
52.950000	1.000	28,229.000000
52.966667	1.000	28,471.000000
52.983333	1.000	28,733.000000
53.000000	1.000	28,498.000000
53.016667	1.000	27,534.000000
53.033333	1.000	25,761.000000
53.050000	1.000	24,039.000000
53.066667	1.000	23,083.000000
53.083333	1.000	22,973.000000
53.100000	1.000	23,433.000000
53.116667	1.000	24,164.000000
53.133333	1.000	25,174.000000
53.150000	1.000	26,352.000000
53.166667	1.000	27,229.000000
53.183333	1.000	27,587.000000
53.200000	1.000	27,440.000000
53.216667	1.000	27,337.000000
53.233333	1.000	27,592.000000
53.250000	1.000	28,306.000000
53.266667	1.000	29,534.000000
53.283333	1.000	30,699.000000
53.300000	1.000	31,077.000000
53.316667	1.000	30,450.000000
53.333333	1.000	29,149.000000
53.350000	1.000	27,732.000000
53.366667	1.000	26,448.000000
53.383333	1.000	25,826.000000
53.400000	1.000	25,936.000000
53.416667	1.000	26,519.000000
53.433333	1.000	27,091.000000
53.450000	1.000	27,535.000000
53.466667	1.000	27,964.000000
53.483333	1.000	28,053.000000
53.500000	1.000	27,255.000000
53.516667	1.000	25,753.000000
53.533333	1.000	24,116.000000
53.550000	1.000	22,749.000000
53.566667	1.000	22,039.000000
53.583333	1.000	22,094.000000
53.600000	1.000	22,609.000000
53.616667	1.000	23,408.000000
53.633333	1.000	24,600.000000
53.650000	1.000	26,012.000000
53.666667	1.000	27,296.000000
53.683333	1.000	27,990.000000
53.700000	1.000	28,036.000000
53.716667	1.000	27,881.000000
53.733333	1.000	27,684.000000
53.750000	1.000	27,329.000000
53.766667	1.000	26,856.000000
53.783333	1.000	26,214.000000
53.800000	1.000	25,282.000000
53.816667	1.000	24,445.000000
53.833333	1.000	23,956.000000
53.850000	1.000	23,531.000000
53.866667	1.000	23,013.000000
53.883333	1.000	22,374.000000
53.900000	1.000	21,507.000000
53.916667	1.000	20,272.000000
53.933333	1.000	19,013.000000
53.950000	1.000	18,230.000000
53.966667	1.000	18,050.000000
53.983333	1.000	18,101.000000
54.000000	1.000	18,151.000000
54.016667	1.000	18,041.000000
54.033333	1.000	17,741.000000
54.050000	1.000	17,629.000000
54.066667	1.000	18,016.000000
54.083333	1.000	18,718.000000
54.100000	1.000	19,367.000000
54.116667	1.000	20,335.000000
54.133333	1.000	21,561.000000
54.150000	1.000	22,746.000000
54.166667	1.000	23,361.000000
54.183333	1.000	23,143.000000
54.200000	1.000	22,367.000000
54.216667	1.000	21,793.000000
54.233333	1.000	22,031.000000
54.250000	1.000	22,929.000000
54.266667	1.000	24,036.000000
54.283333	1.000	24,994.000000
54.300000	1.000	25,718.000000
54.316667	1.000	26,321.000000
54.333333	1.000	26,912.000000
54.350000	1.000	27,686.000000
54.366667	1.000	28,484.000000
54.383333	1.000	28,811.000000
54.400000	1.000	28,560.000000
54.416667	1.000	28,172.000000
54.433333	1.000	27,988.000000
54.450000	1.000	28,318.000000
54.466667	1.000	29,133.000000
54.483333	1.000	30,168.000000
54.500000	1.000	31,442.000000
54.516667	1.000	32,997.000000
54.533333	1.000	34,672.000000
54.550000	1.000	36,165.000000
54.566667	1.000	37,114.000000
54.583333	1.000	37,429.000000
54.600000	1.000	36,860.000000
54.616667	1.000	35,316.000000
54.633333	1.000	32,874.000000
54.650000	1.000	29,768.000000
54.666667	1.000	26,375.000000
54.683333	1.000	23,129.000000
54.700000	1.000	20,197.000000
54.716667	1.000	18,013.000000
54.733333	1.000	17,152.000000
54.750000	1.000	17,219.000000
54.766667	1.000	17,621.000000
54.783333	1.000	18,214.000000
54.800000	1.000	19,130.000000
54.816667	1.000	20,271.000000
54.833333	1.000	21,604.000000
54.850000	1.000	22,868.000000
54.866667	1.000	23,982.000000
54.883333	1.000	24,912.000000
54.900000	1.000	25,706.000000
54.916667	1.000	26,040.000000
54.933333	1.000	25,615.000000
54.950000	1.000	24,529.000000
54.966667	1.000	23,258.000000
54.983333	1.000	22,278.000000
55.000000	1.000	21,954.000000
55.016667	1.000	22,203.000000
55.033333	1.000	22,943.000000
55.050000	1.000	24,317.000000
55.066667	1.000	26,099.000000
55.083333	1.000	28,048.000000
55.100000	1.000	30,015.000000
55.116667	1.000	31,515.000000
55.133333	1.000	31,957.000000
55.150000	1.000	31,367.000000
55.166667	1.000	30,072.000000
55.183333	1.000	28,872.000000
55.200000	1.000	28,179.000000
55.216667	1.000	27,724.000000
55.233333	1.000	27,338.000000
55.250000	1.000	26,978.000000
55.266667	1.000	26,371.000000
55.283333	1.000	25,432.000000
55.300000	1.000	24,647.000000
55.316667	1.000	24,391.000000
55.333333	1.000	24,250.000000
55.350000	1.000	24,103.000000
55.366667	1.000	24,146.000000
55.383333	1.000	24,643.000000
55.400000	1.000	25,878.000000
55.416667	1.000	28,044.000000
55.433333	1.000	30,730.000000
55.450000	1.000	33,475.000000
55.466667	1.000	35,638.000000
55.483333	1.000	36,627.000000
55.500000	1.000	36,264.000000
55.516667	1.000	34,884.000000
55.533333	1.000	33,103.000000
55.550000	1.000	31,613.000000
55.566667	1.000	30,777.000000
55.583333	1.000	30,608.000000
55.600000	1.000	30,855.000000
55.616667	1.000	31,423.000000
55.633333	1.000	32,373.000000
55.650000	1.000	33,908.000000
55.666667	1.000	35,841.000000
55.683333	1.000	37,612.000000
55.700000	1.000	38,648.000000
55.716667	1.000	38,331.000000
55.733333	1.000	36,635.000000
55.750000	1.000	34,514.000000
55.766667	1.000	32,745.000000
55.783333	1.000	31,613.000000
55.800000	1.000	30,972.000000
55.816667	1.000	30,462.000000
55.833333	1.000	30,151.000000
55.850000	1.000	30,297.000000
55.866667	1.000	31,012.000000
55.883333	1.000	31,760.000000
55.900000	1.000	32,497.000000
55.916667	1.000	33,435.000000
55.933333	1.000	34,159.000000
55.950000	1.000	34,625.000000
55.966667	1.000	34,964.000000
55.983333	1.000	34,928.000000
56.000000	1.000	33,959.000000
56.016667	1.000	32,266.000000
56.033333	1.000	30,330.000000
56.050000	1.000	28,572.000000
56.066667	1.000	27,291.000000
56.083333	1.000	26,211.000000
56.100000	1.000	25,011.000000
56.116667	1.000	23,732.000000
56.133333	1.000	22,346.000000
56.150000	1.000	20,847.000000
56.166667	1.000	19,833.000000
56.183333	1.000	19,549.000000
56.200000	1.000	19,367.000000
56.216667	1.000	19,004.000000
56.233333	1.000	18,453.000000
56.250000	1.000	17,738.000000
56.266667	1.000	17,136.000000
56.283333	1.000	17,219.000000
56.300000	1.000	18,561.000000
56.316667	1.000	21,080.000000
56.333333	1.000	24,178.000000
56.350000	1.000	27,327.000000
56.366667	1.000	30,302.000000
56.383333	1.000	32,446.000000
56.400000	1.000	33,102.000000
56.416667	1.000	32,566.000000
56.433333	1.000	31,933.000000
56.450000	1.000	31,725.000000
56.466667	1.000	31,680.000000
56.483333	1.000	31,304.000000
56.500000	1.000	30,412.000000
56.516667	1.000	29,301.000000
56.533333	1.000	28,375.000000
56.550000	1.000	27,873.000000
56.566667	1.000	28,181.000000
56.583333	1.000	29,463.000000
56.600000	1.000	31,419.000000
56.616667	1.000	33,497.000000
56.633333	1.000	34,876.000000
56.650000	1.000	35,424.000000
56.666667	1.000	35,586.000000
56.683333	1.000	35,469.000000
56.700000	1.000	35,409.000000
56.716667	1.000	35,644.000000
56.733333	1.000	36,527.000000
56.750000	1.000	38,031.000000
56.766667	1.000	39,646.000000
56.783333	1.000	40,622.000000
56.800000	1.000	40,571.000000
56.816667	1.000	39,567.000000
56.833333	1.000	38,017.000000
56.850000	1.000	36,168.000000
56.866667	1.000	34,025.000000
56.883333	1.000	31,563.000000
56.900000	1.000	28,827.000000
56.916667	1.000	26,211.000000
56.933333	1.000	23,756.000000
56.950000	1.000	21,674.000000
56.966667	1.000	19,940.000000
56.983333	1.000	18,612.000000
57.000000	1.000	17,967.000000
57.016667	1.000	18,014.000000
57.033333	1.000	18,524.000000
57.050000	1.000	19,545.000000
57.066667	1.000	21,048.000000
57.083333	1.000	22,966.000000
57.100000	1.000	25,434.000000
57.116667	1.000	28,397.000000
57.133333	1.000	31,301.000000
57.150000	1.000	33,710.000000
57.166667	1.000	35,387.000000
57.183333	1.000	36,635.000000
57.200000	1.000	37,745.000000
57.216667	1.000	39,122.000000
57.233333	1.000	40,885.000000
57.250000	1.000	42,495.000000
57.266667	1.000	43,409.000000
57.283333	1.000	43,870.000000
57.300000	1.000	44,168.000000
57.316667	1.000	44,276.000000
57.333333	1.000	43,989.000000
57.350000	1.000	43,545.000000
57.366667	1.000	43,065.000000
57.383333	1.000	42,455.000000
57.400000	1.000	41,579.000000
57.416667	1.000	40,555.000000
57.433333	1.000	39,641.000000
57.450000	1.000	38,805.000000
57.466667	1.000	38,116.000000
57.483333	1.000	37,679.000000
57.500000	1.000	37,617.000000
57.516667	1.000	37,762.000000
57.533333	1.000	37,887.000000
57.550000	1.000	37,853.000000
57.566667	1.000	37,687.000000
57.583333	1.000	37,556.000000
57.600000	1.000	37,583.000000
57.616667	1.000	37,749.000000
57.633333	1.000	38,457.000000
57.650000	1.000	39,822.000000
57.666667	1.000	41,569.000000
57.683333	1.000	43,284.000000
57.700000	1.000	44,625.000000
57.716667	1.000	45,336.000000
57.733333	1.000	45,031.000000
57.750000	1.000	43,649.000000
57.766667	1.000	41,733.000000
57.783333	1.000	39,726.000000
57.800000	1.000	38,078.000000
57.816667	1.000	36,909.000000
57.833333	1.000	36,095.000000
57.850000	1.000	35,466.000000
57.866667	1.000	34,971.000000
57.883333	1.000	34,583.000000
57.900000	1.000	34,195.000000
57.916667	1.000	33,728.000000
57.933333	1.000	33,217.000000
57.950000	1.000	32,691.000000
57.966667	1.000	32,232.000000
57.983333	1.000	32,163.000000
58.000000	1.000	32,209.000000
58.016667	1.000	31,807.000000
58.033333	1.000	31,065.000000
58.050000	1.000	30,120.000000
58.066667	1.000	29,201.000000
58.083333	1.000	28,435.000000
58.100000	1.000	27,601.000000
58.116667	1.000	26,897.000000
58.133333	1.000	26,829.000000
58.150000	1.000	27,608.000000
58.166667	1.000	28,963.000000
58.183333	1.000	30,393.000000
58.200000	1.000	31,602.000000
58.216667	1.000	32,587.000000
58.233333	1.000	33,259.000000
58.250000	1.000	33,625.000000
58.266667	1.000	33,612.000000
58.283333	1.000	33,212.000000
58.300000	1.000	32,297.000000
58.316667	1.000	31,126.000000
58.333333	1.000	29,817.000000
58.350000	1.000	28,653.000000
58.366667	1.000	27,950.000000
58.383333	1.000	27,950.000000
58.400000	1.000	28,840.000000
58.416667	1.000	30,946.000000
58.433333	1.000	34,328.000000
58.450000	1.000	38,072.000000
58.466667	1.000	41,248.000000
58.483333	1.000	43,524.000000
58.500000	1.000	44,884.000000
58.516667	1.000	45,426.000000
58.533333	1.000	45,252.000000
58.550000	1.000	44,009.000000
58.566667	1.000	42,002.000000
58.583333	1.000	40,304.000000
58.600000	1.000	39,613.000000
58.616667	1.000	39,973.000000
58.633333	1.000	41,314.000000
58.650000	1.000	43,535.000000
58.666667	1.000	46,268.000000
58.683333	1.000	48,746.000000
58.700000	1.000	50,129.000000
58.716667	1.000	49,950.000000
58.733333	1.000	48,324.000000
58.750000	1.000	45,845.000000
58.766667	1.000	43,239.000000
58.783333	1.000	40,777.000000
58.800000	1.000	38,556.000000
58.816667	1.000	36,988.000000
58.833333	1.000	36,564.000000
58.850000	1.000	37,794.000000
58.866667	1.000	40,597.000000
58.883333	1.000	44,527.000000
58.900000	1.000	49,062.000000
58.916667	1.000	52,921.000000
58.933333	1.000	55,438.000000
58.950000	1.000	56,618.000000
58.966667	1.000	56,632.000000
58.983333	1.000	55,458.000000
59.000000	1.000	53,286.000000
59.016667	1.000	50,512.000000
59.033333	1.000	47,396.000000
59.050000	1.000	44,333.000000
59.066667	1.000	41,960.000000
59.083333	1.000	41,270.000000
59.100000	1.000	42,155.000000
59.116667	1.000	43,592.000000
59.133333	1.000	44,752.000000
59.150000	1.000	45,369.000000
59.166667	1.000	45,386.000000
59.183333	1.000	45,034.000000
59.200000	1.000	44,442.000000
59.216667	1.000	43,718.000000
59.233333	1.000	42,584.000000
59.250000	1.000	40,827.000000
59.266667	1.000	38,696.000000
59.283333	1.000	37,014.000000
59.300000	1.000	36,540.000000
59.316667	1.000	37,645.000000
59.333333	1.000	40,323.000000
59.350000	1.000	44,584.000000
59.366667	1.000	49,716.000000
59.383333	1.000	54,462.000000
59.400000	1.000	58,041.000000
59.416667	1.000	60,472.000000
59.433333	1.000	61,546.000000
59.450000	1.000	61,107.000000
59.466667	1.000	59,706.000000
59.483333	1.000	58,322.000000
59.500000	1.000	57,313.000000
59.516667	1.000	56,758.000000
59.533333	1.000	56,991.000000
59.550000	1.000	57,934.000000
59.566667	1.000	59,304.000000
59.583333	1.000	60,841.000000
59.600000	1.000	62,088.000000
59.616667	1.000	63,019.000000
59.633333	1.000	63,708.000000
59.650000	1.000	63,947.000000
59.666667	1.000	64,265.000000
59.683333	1.000	65,190.000000
59.700000	1.000	66,834.000000
59.716667	1.000	68,813.000000
59.733333	1.000	70,697.000000
59.750000	1.000	72,326.000000
59.766667	1.000	73,336.000000
59.783333	1.000	72,919.000000
59.800000	1.000	70,737.000000
59.816667	1.000	67,083.000000
59.833333	1.000	62,500.000000
59.850000	1.000	57,686.000000
59.866667	1.000	53,368.000000
59.883333	1.000	50,243.000000
59.900000	1.000	48,969.000000
59.916667	1.000	49,540.000000
59.933333	1.000	51,694.000000
59.950000	1.000	55,048.000000
59.966667	1.000	58,779.000000
59.983333	1.000	62,040.000000
60.000000	1.000	64,126.000000
60.016667	1.000	64,660.000000
60.033333	1.000	63,520.000000
60.050000	1.000	61,081.000000
60.066667	1.000	58,054.000000
60.083333	1.000	55,078.000000
60.100000	1.000	52,650.000000
60.116667	1.000	51,072.000000
60.133333	1.000	50,171.000000
60.150000	1.000	49,721.000000
60.166667	1.000	49,684.000000
60.183333	1.000	50,136.000000
60.200000	1.000	50,839.000000
60.216667	1.000	51,687.000000
60.233333	1.000	52,275.000000
60.250000	1.000	52,382.000000
60.266667	1.000	52,570.000000
60.283333	1.000	53,802.000000
60.300000	1.000	56,231.000000
60.316667	1.000	59,102.000000
60.333333	1.000	61,417.000000
60.350000	1.000	62,556.000000
60.366667	1.000	62,758.000000
60.383333	1.000	62,692.000000
60.400000	1.000	63,030.000000
60.416667	1.000	64,291.000000
60.433333	1.000	66,329.000000
60.450000	1.000	68,264.000000
60.466667	1.000	69,743.000000
60.483333	1.000	70,937.000000
60.500000	1.000	71,938.000000
60.516667	1.000	72,453.000000
60.533333	1.000	72,283.000000
60.550000	1.000	71,692.000000
60.566667	1.000	71,046.000000
60.583333	1.000	70,176.000000
60.600000	1.000	68,440.000000
60.616667	1.000	65,318.000000
60.633333	1.000	61,223.000000
60.650000	1.000	56,999.000000
60.666667	1.000	53,322.000000
60.683333	1.000	50,741.000000
60.700000	1.000	49,412.000000
60.716667	1.000	49,152.000000
60.733333	1.000	49,882.000000
60.750000	1.000	51,115.000000
60.766667	1.000	52,387.000000
60.783333	1.000	53,559.000000
60.800000	1.000	54,595.000000
60.816667	1.000	55,483.000000
60.833333	1.000	55,901.000000
60.850000	1.000	55,549.000000
60.866667	1.000	54,714.000000
60.883333	1.000	54,320.000000
60.900000	1.000	55,230.000000
60.916667	1.000	57,501.000000
60.933333	1.000	60,578.000000
60.950000	1.000	63,675.000000
60.966667	1.000	66,415.000000
60.983333	1.000	68,656.000000
61.000000	1.000	70,795.000000
61.016667	1.000	73,186.000000
61.033333	1.000	75,535.000000
61.050000	1.000	76,860.000000
61.066667	1.000	76,914.000000
61.083333	1.000	75,739.000000
61.100000	1.000	73,777.000000
61.116667	1.000	71,654.000000
61.133333	1.000	69,653.000000
61.150000	1.000	67,857.000000
61.166667	1.000	66,530.000000
61.183333	1.000	66,241.000000
61.200000	1.000	67,539.000000
61.216667	1.000	70,103.000000
61.233333	1.000	73,070.000000
61.250000	1.000	75,841.000000
61.266667	1.000	78,097.000000
61.283333	1.000	79,242.000000
61.300000	1.000	79,092.000000
61.316667	1.000	78,314.000000
61.333333	1.000	77,493.000000
61.350000	1.000	76,732.000000
61.366667	1.000	76,198.000000
61.383333	1.000	75,681.000000
61.400000	1.000	74,698.000000
61.416667	1.000	73,363.000000
61.433333	1.000	71,634.000000
61.450000	1.000	69,694.000000
61.466667	1.000	67,724.000000
61.483333	1.000	65,546.000000
61.500000	1.000	63,530.000000
61.516667	1.000	61,821.000000
61.533333	1.000	60,306.000000
61.550000	1.000	58,966.000000
61.566667	1.000	57,893.000000
61.583333	1.000	57,119.000000
61.600000	1.000	57,024.000000
61.616667	1.000	57,978.000000
61.633333	1.000	59,633.000000
61.650000	1.000	61,607.000000
61.666667	1.000	63,724.000000
61.683333	1.000	65,802.000000
61.700000	1.000	67,836.000000
61.716667	1.000	69,746.000000
61.733333	1.000	70,718.000000
61.750000	1.000	70,472.000000
61.766667	1.000	69,823.000000
61.783333	1.000	69,791.000000
61.800000	1.000	70,364.000000
61.816667	1.000	71,165.000000
61.833333	1.000	72,106.000000
61.850000	1.000	72,925.000000
61.866667	1.000	73,046.000000
61.883333	1.000	72,511.000000
61.900000	1.000	71,187.000000
61.916667	1.000	69,064.000000
61.933333	1.000	66,336.000000
61.950000	1.000	63,110.000000
61.966667	1.000	60,233.000000
61.983333	1.000	58,501.000000
62.000000	1.000	58,111.000000
62.016667	1.000	58,839.000000
62.033333	1.000	60,583.000000
62.050000	1.000	63,243.000000
62.066667	1.000	66,362.000000
62.083333	1.000	69,375.000000
62.100000	1.000	72,537.000000
62.116667	1.000	75,648.000000
62.133333	1.000	77,932.000000
62.150000	1.000	79,395.000000
62.166667	1.000	80,344.000000
62.183333	1.000	80,629.000000
62.200000	1.000	80,236.000000
62.216667	1.000	79,365.000000
62.233333	1.000	78,161.000000
62.250000	1.000	76,919.000000
62.266667	1.000	75,903.000000
62.283333	1.000	75,161.000000
62.300000	1.000	74,703.000000
62.316667	1.000	74,407.000000
62.333333	1.000	73,925.000000
62.350000	1.000	73,547.000000
62.366667	1.000	73,898.000000
62.383333	1.000	75,312.000000
62.400000	1.000	77,576.000000
62.416667	1.000	80,026.000000
62.433333	1.000	82,076.000000
62.450000	1.000	83,075.000000
62.466667	1.000	82,659.000000
62.483333	1.000	81,163.000000
62.500000	1.000	79,118.000000
62.516667	1.000	77,004.000000
62.533333	1.000	74,941.000000
62.550000	1.000	72,802.000000
62.566667	1.000	70,705.000000
62.583333	1.000	68,435.000000
62.600000	1.000	65,756.000000
62.616667	1.000	62,617.000000
62.633333	1.000	59,116.000000
62.650000	1.000	55,539.000000
62.666667	1.000	52,382.000000
62.683333	1.000	49,952.000000
62.700000	1.000	48,664.000000
62.716667	1.000	48,757.000000
62.733333	1.000	49,562.000000
62.750000	1.000	50,487.000000
62.766667	1.000	51,082.000000
62.783333	1.000	51,302.000000
62.800000	1.000	51,431.000000
62.816667	1.000	51,721.000000
62.833333	1.000	52,347.000000
62.850000	1.000	53,189.000000
62.866667	1.000	53,944.000000
62.883333	1.000	54,419.000000
62.900000	1.000	54,458.000000
62.916667	1.000	54,425.000000
62.933333	1.000	54,282.000000
62.950000	1.000	53,663.000000
62.966667	1.000	52,633.000000
62.983333	1.000	51,055.000000
63.000000	1.000	48,945.000000
63.016667	1.000	46,353.000000
63.033333	1.000	43,724.000000
63.050000	1.000	41,931.000000
63.066667	1.000	41,226.000000
63.083333	1.000	41,496.000000
63.100000	1.000	42,576.000000
63.116667	1.000	44,019.000000
63.133333	1.000	45,738.000000
63.150000	1.000	47,687.000000
63.166667	1.000	49,333.000000
63.183333	1.000	49,965.000000
63.200000	1.000	49,398.000000
63.216667	1.000	47,911.000000
63.233333	1.000	45,797.000000
63.250000	1.000	43,308.000000
63.266667	1.000	40,490.000000
63.283333	1.000	37,518.000000
63.300000	1.000	34,519.000000
63.316667	1.000	31,522.000000
63.333333	1.000	28,666.000000
63.350000	1.000	26,110.000000
63.366667	1.000	24,251.000000
63.383333	1.000	23,165.000000
63.400000	1.000	22,340.000000
63.416667	1.000	21,627.000000
63.433333	1.000	21,511.000000
63.450000	1.000	22,076.000000
63.466667	1.000	22,679.000000
63.483333	1.000	22,979.000000
63.500000	1.000	23,019.000000
63.516667	1.000	22,748.000000
63.533333	1.000	22,146.000000
63.550000	1.000	21,644.000000
63.566667	1.000	21,780.000000
63.583333	1.000	22,867.000000
63.600000	1.000	24,622.000000
63.616667	1.000	26,462.000000
63.633333	1.000	27,620.000000
63.650000	1.000	27,528.000000
63.666667	1.000	26,326.000000
63.683333	1.000	24,322.000000
63.700000	1.000	22,316.000000
63.716667	1.000	20,705.000000
63.733333	1.000	19,673.000000
63.750000	1.000	19,314.000000
63.766667	1.000	19,634.000000
63.783333	1.000	20,597.000000
63.800000	1.000	21,879.000000
63.816667	1.000	22,869.000000
63.833333	1.000	23,361.000000
63.850000	1.000	23,333.000000
63.866667	1.000	22,714.000000
63.883333	1.000	21,609.000000
63.900000	1.000	20,464.000000
63.916667	1.000	19,431.000000
63.933333	1.000	18,409.000000
63.950000	1.000	17,233.000000
63.966667	1.000	15,890.000000
63.983333	1.000	14,704.000000
64.000000	1.000	14,275.000000
64.016667	1.000	14,532.000000
64.033333	1.000	14,937.000000
64.050000	1.000	15,484.000000
64.066667	1.000	16,139.000000
64.083333	1.000	16,909.000000
64.100000	1.000	17,885.000000
64.116667	1.000	19,201.000000
64.133333	1.000	20,705.000000
64.150000	1.000	22,206.000000
64.166667	1.000	22,871.000000
64.183333	1.000	22,227.000000
64.200000	1.000	20,536.000000
64.216667	1.000	18,170.000000
64.233333	1.000	15,218.000000
64.250000	1.000	11,751.000000
64.266667	1.000	8,120.000000
64.283333	1.000	5,133.000000
64.300000	1.000	3,615.000000
64.316667	1.000	3,612.000000
64.333333	1.000	4,584.000000
64.350000	1.000	5,842.000000
64.366667	1.000	6,786.000000
64.383333	1.000	7,089.000000
64.400000	1.000	6,620.000000
64.416667	1.000	5,168.000000
64.433333	1.000	2,730.000000
64.450000	1.000	-60.000000
64.466667	1.000	-2,633.000000
64.483333	1.000	-4,714.000000
64.500000	1.000	-6,187.000000
64.516667	1.000	-6,932.000000
64.533333	1.000	-6,709.000000
64.550000	1.000	-5,968.000000
64.566667	1.000	-5,244.000000
64.583333	1.000	-4,975.000000
64.600000	1.000	-5,400.000000
64.616667	1.000	-6,319.000000
64.633333	1.000	-7,329.000000
64.650000	1.000	-7,763.000000
64.666667	1.000	-7,065.000000
64.683333	1.000	-5,434.000000
64.700000	1.000	-3,428.000000
64.716667	1.000	-1,275.000000
64.733333	1.000	707.000000
64.750000	1.000	2,155.000000
64.766667	1.000	2,758.000000
64.783333	1.000	2,194.000000
64.800000	1.000	404.000000
64.816667	1.000	-2,359.000000
64.833333	1.000	-5,567.000000
64.850000	1.000	-8,464.000000
64.866667	1.000	-10,462.000000
64.883333	1.000	-11,482.000000
64.900000	1.000	-11,538.000000
64.916667	1.000	-10,687.000000
64.933333	1.000	-9,227.000000
64.950000	1.000	-7,556.000000
64.966667	1.000	-6,033.000000
64.983333	1.000	-4,801.000000
65.000000	1.000	-4,015.000000
65.016667	1.000	-3,856.000000
65.033333	1.000	-4,552.000000
65.050000	1.000	-5,920.000000
65.066667	1.000	-7,672.000000
65.083333	1.000	-9,498.000000
65.100000	1.000	-11,087.000000
65.116667	1.000	-12,101.000000
65.133333	1.000	-12,905.000000
65.150000	1.000	-14,157.000000
65.166667	1.000	-16,498.000000
65.183333	1.000	-19,781.000000
65.200000	1.000	-23,171.000000
65.216667	1.000	-26,115.000000
65.233333	1.000	-28,046.000000
65.250000	1.000	-28,773.000000
65.266667	1.000	-28,271.000000
65.283333	1.000	-26,607.000000
65.300000	1.000	-23,950.000000
65.316667	1.000	-20,680.000000
65.333333	1.000	-17,513.000000
65.350000	1.000	-14,963.000000
65.366667	1.000	-13,095.000000
65.383333	1.000	-11,755.000000
65.400000	1.000	-11,081.000000
65.416667	1.000	-11,472.000000
65.433333	1.000	-12,771.000000
65.450000	1.000	-14,386.000000
65.466667	1.000	-15,839.000000
65.483333	1.000	-16,410.000000
65.500000	1.000	-15,766.000000
65.516667	1.000	-14,325.000000
65.533333	1.000	-12,930.000000
65.550000	1.000	-12,062.000000
65.566667	1.000	-11,520.000000
65.583333	1.000	-11,386.000000
65.600000	1.000	-12,076.000000
65.616667	1.000	-13,281.000000
65.633333	1.000	-14,220.000000
65.650000	1.000	-14,818.000000
65.666667	1.000	-15,382.000000
65.683333	1.000	-16,211.000000
65.700000	1.000	-17,043.000000
65.716667	1.000	-17,698.000000
65.733333	1.000	-18,132.000000
65.750000	1.000	-18,316.000000
65.766667	1.000	-17,962.000000
65.783333	1.000	-17,075.000000
65.800000	1.000	-16,100.000000
65.816667	1.000	-14,862.000000
65.833333	1.000	-13,050.000000
65.850000	1.000	-11,255.000000
65.866667	1.000	-10,130.000000
65.883333	1.000	-9,917.000000
65.900000	1.000	-10,877.000000
65.916667	1.000	-13,050.000000
65.933333	1.000	-16,041.000000
65.950000	1.000	-19,648.000000
65.966667	1.000	-23,814.000000
65.983333	1.000	-27,698.000000
66.000000	1.000	-30,663.000000
66.016667	1.000	-32,548.000000
66.033333	1.000	-33,524.000000
66.050000	1.000	-33,932.000000
66.066667	1.000	-34,024.000000
66.083333	1.000	-33,800.000000
66.100000	1.000	-32,955.000000
66.116667	1.000	-31,649.000000
66.133333	1.000	-30,217.000000
66.150000	1.000	-28,867.000000
66.166667	1.000	-27,643.000000
66.183333	1.000	-26,396.000000
66.200000	1.000	-25,304.000000
66.216667	1.000	-24,652.000000
66.233333	1.000	-24,710.000000
66.250000	1.000	-25,308.000000
66.266667	1.000	-26,428.000000
66.283333	1.000	-27,989.000000
66.300000	1.000	-29,494.000000
66.316667	1.000	-30,619.000000
66.333333	1.000	-31,432.000000
66.350000	1.000	-32,038.000000
66.366667	1.000	-32,451.000000
66.383333	1.000	-32,758.000000
66.400000	1.000	-33,189.000000
66.416667	1.000	-33,997.000000
66.433333	1.000	-34,807.000000
66.450000	1.000	-35,188.000000
66.466667	1.000	-34,569.000000
66.483333	1.000	-33,039.000000
66.500000	1.000	-31,194.000000
66.516667	1.000	-29,691.000000
66.533333	1.000	-28,956.000000
66.550000	1.000	-28,977.000000
66.566667	1.000	-29,501.000000
66.583333	1.000	-30,623.000000
66.600000	1.000	-32,457.000000
66.616667	1.000	-34,864.000000
66.633333	1.000	-37,581.000000
66.650000	1.000	-40,126.000000
66.666667	1.000	-41,642.000000
66.683333	1.000	-41,218.000000
66.700000	1.000	-38,673.000000
66.716667	1.000	-34,854.000000
66.733333	1.000	-31,051.000000
66.750000	1.000	-28,299.000000
66.766667	1.000	-27,202.000000
66.783333	1.000	-28,111.000000
66.800000	1.000	-30,635.000000
66.816667	1.000	-33,767.000000
66.833333	1.000	-36,613.000000
66.850000	1.000	-38,364.000000
66.866667	1.000	-38,851.000000
66.883333	1.000	-38,365.000000
66.900000	1.000	-37,504.000000
66.916667	1.000	-36,600.000000
66.933333	1.000	-36,106.000000
66.950000	1.000	-36,468.000000
66.966667	1.000	-37,570.000000
66.983333	1.000	-39,004.000000
67.000000	1.000	-40,416.000000
67.016667	1.000	-41,520.000000
67.033333	1.000	-42,376.000000
67.050000	1.000	-43,033.000000
67.066667	1.000	-43,512.000000
67.083333	1.000	-44,334.000000
67.100000	1.000	-45,870.000000
67.116667	1.000	-47,491.000000
67.133333	1.000	-48,333.000000
67.150000	1.000	-48,019.000000
67.166667	1.000	-46,902.000000
67.183333	1.000	-45,425.000000
67.200000	1.000	-43,713.000000
67.216667	1.000	-41,936.000000
67.233333	1.000	-40,828.000000
67.250000	1.000	-40,342.000000
67.266667	1.000	-40,034.000000
67.283333	1.000	-39,482.000000
67.300000	1.000	-38,464.000000
67.316667	1.000	-37,088.000000
67.333333	1.000	-35,700.000000
67.350000	1.000	-35,064.000000
67.366667	1.000	-35,409.000000
67.383333	1.000	-36,482.000000
67.400000	1.000	-37,819.000000
67.416667	1.000	-39,096.000000
67.433333	1.000	-40,485.000000
67.450000	1.000	-42,031.000000
67.466667	1.000	-43,405.000000
67.483333	1.000	-43,662.000000
67.500000	1.000	-42,576.000000
67.516667	1.000	-40,562.000000
67.533333	1.000	-38,047.000000
67.550000	1.000	-35,327.000000
67.566667	1.000	-32,830.000000
67.583333	1.000	-30,884.000000
67.600000	1.000	-30,051.000000
67.616667	1.000	-30,350.000000
67.633333	1.000	-31,660.000000
67.650000	1.000	-33,527.000000
67.666667	1.000	-35,384.000000
67.683333	1.000	-37,235.000000
67.700000	1.000	-39,089.000000
67.716667	1.000	-40,638.000000
67.733333	1.000	-41,478.000000
67.750000	1.000	-41,292.000000
67.766667	1.000	-40,012.000000
67.783333	1.000	-38,017.000000
67.800000	1.000	-36,194.000000
67.816667	1.000	-35,468.000000
67.833333	1.000	-35,801.000000
67.850000	1.000	-36,712.000000
67.866667	1.000	-37,962.000000
67.883333	1.000	-39,394.000000
67.900000	1.000	-40,554.000000
67.916667	1.000	-40,936.000000
67.933333	1.000	-40,509.000000
67.950000	1.000	-39,847.000000
67.966667	1.000	-39,264.000000
67.983333	1.000	-38,945.000000
68.000000	1.000	-38,848.000000
68.016667	1.000	-38,351.000000
68.033333	1.000	-36,738.000000
68.050000	1.000	-34,218.000000
68.066667	1.000	-31,222.000000
68.083333	1.000	-27,841.000000
68.100000	1.000	-24,265.000000
68.116667	1.000	-21,035.000000
68.133333	1.000	-18,724.000000
68.150000	1.000	-17,700.000000
68.166667	1.000	-18,065.000000
68.183333	1.000	-19,725.000000
68.200000	1.000	-22,132.000000
68.216667	1.000	-25,161.000000
68.233333	1.000	-28,742.000000
68.250000	1.000	-32,681.000000
68.266667	1.000	-36,399.000000
68.283333	1.000	-39,016.000000
68.300000	1.000	-40,024.000000
68.316667	1.000	-39,344.000000
68.333333	1.000	-37,134.000000
68.350000	1.000	-33,940.000000
68.366667	1.000	-30,662.000000
68.383333	1.000	-27,961.000000
68.400000	1.000	-26,050.000000
68.416667	1.000	-24,805.000000
68.433333	1.000	-24,700.000000
68.450000	1.000	-26,191.000000
68.466667	1.000	-29,132.000000
68.483333	1.000	-32,802.000000
68.500000	1.000	-36,456.000000
68.516667	1.000	-39,687.000000
68.533333	1.000	-41,991.000000
68.550000	1.000	-43,350.000000
68.566667	1.000	-43,948.000000
68.583333	1.000	-43,561.000000
68.600000	1.000	-42,094.000000
68.616667	1.000	-40,010.000000
68.633333	1.000	-37,991.000000
68.650000	1.000	-36,523.000000
68.666667	1.000	-35,865.000000
68.683333	1.000	-35,926.000000
68.700000	1.000	-36,114.000000
68.716667	1.000	-35,996.000000
68.733333	1.000	-35,897.000000
68.750000	1.000	-36,133.000000
68.766667	1.000	-36,923.000000
68.783333	1.000	-38,169.000000
68.800000	1.000	-39,446.000000
68.816667	1.000	-40,625.000000
68.833333	1.000	-41,398.000000
68.850000	1.000	-41,714.000000
68.866667	1.000	-41,481.000000
68.883333	1.000	-40,676.000000
68.900000	1.000	-39,716.000000
68.916667	1.000	-38,182.000000
68.933333	1.000	-35,903.000000
68.950000	1.000	-33,576.000000
68.966667	1.000	-32,165.000000
68.983333	1.000	-32,068.000000
69.000000	1.000	-32,778.000000
69.016667	1.000	-33,774.000000
69.033333	1.000	-34,902.000000
69.050000	1.000	-35,965.000000
69.066667	1.000	-37,161.000000
69.083333	1.000	-38,765.000000
69.100000	1.000	-40,703.000000
69.116667	1.000	-42,411.000000
69.133333	1.000	-43,237.000000
69.150000	1.000	-43,193.000000
69.166667	1.000	-42,736.000000
69.183333	1.000	-42,258.000000
69.200000	1.000	-42,462.000000
69.216667	1.000	-43,770.000000
69.233333	1.000	-45,930.000000
69.250000	1.000	-48,508.000000
69.266667	1.000	-50,632.000000
69.283333	1.000	-51,654.000000
69.300000	1.000	-51,670.000000
69.316667	1.000	-51,059.000000
69.333333	1.000	-49,987.000000
69.350000	1.000	-48,449.000000
69.366667	1.000	-46,761.000000
69.383333	1.000	-45,312.000000
69.400000	1.000	-43,950.000000
69.416667	1.000	-42,424.000000
69.433333	1.000	-40,766.000000
69.450000	1.000	-39,115.000000
69.466667	1.000	-37,925.000000
69.483333	1.000	-37,471.000000
69.500000	1.000	-37,940.000000
69.516667	1.000	-39,249.000000
69.533333	1.000	-40,923.000000
69.550000	1.000	-42,352.000000
69.566667	1.000	-43,379.000000
69.583333	1.000	-44,194.000000
69.600000	1.000	-44,823.000000
69.616667	1.000	-45,022.000000
69.633333	1.000	-44,639.000000
69.650000	1.000	-43,680.000000
69.666667	1.000	-42,619.000000
69.683333	1.000	-41,951.000000
69.700000	1.000	-42,056.000000
69.716667	1.000	-42,966.000000
69.733333	1.000	-44,109.000000
69.750000	1.000	-44,826.000000
69.766667	1.000	-44,987.000000
69.783333	1.000	-44,627.000000
69.800000	1.000	-43,763.000000
69.816667	1.000	-42,757.000000
69.833333	1.000	-42,127.000000
69.850000	1.000	-42,140.000000
69.866667	1.000	-42,742.000000
69.883333	1.000	-43,616.000000
69.900000	1.000	-44,634.000000
69.916667	1.000	-45,844.000000
69.933333	1.000	-47,198.000000
69.950000	1.000	-48,194.000000
69.966667	1.000	-48,501.000000
69.983333	1.000	-48,444.000000
70.000000	1.000	-47,926.000000
70.016667	1.000	-46,814.000000
70.033333	1.000	-45,102.000000
70.050000	1.000	-43,215.000000
70.066667	1.000	-41,854.000000
70.083333	1.000	-41,242.000000
70.100000	1.000	-42,017.000000
