# Supplementary material for: Changes to Serum Sample Tube and Processing Methodology Does Not Cause Inter-Individual Variation in Automated Whole Serum N-Glycan Profiling in Health and Disease
Source: PLoS One. 2015 Apr 1;10(4):e0123028. doi: 10.1371/journal.pone.0123028 (PMC4382121; doi:10.1371/journal.pone.0123028)
Supplement: S1 Data — (ZIP) [file pone.0123028.s006.zip › WholePlasmaData/100-C1.txt]

File Path	chrom://acropora/ChromeleonLocal/Richard Data/May 2014/21 May 2014/HTP-plasma-24-Samples-Robot-Repeat-A2-A1.seq/13939.smp/Emission_1.channel/Emission_1.chm
Channel	Emission_1

Injection Information:
Data Vault	ChromeleonLocal
Injection	2AB-VF-serum-sample-22/100-C1
Injection Number	7
Position	GA3
Comment	
Processing Method	beh-gu
Instrument Method	BEH-70min-right-40-76-04-58
Type	Unknown
Status	Finished
Injection Date	22/05/2014
Injection Time	00:03:08
Injection Volume (µL)	25.0000
Dilution Factor	1.0000
Weight	1.0000

Raw Data Information:
Time Min. (min)	0.000000
Time Max. (min)	70.100000
Data Points	4207
Detector	FLD
Exporting Data System	Chromeleon 7.1.1.1127
Operator	
Signal Quantity	
Signal Unit	counts
Signal Min.	-89,753.000000
Signal Max.	18,678,349.000000
Channel	Emission_1
Driver Name	FLD3000.dll
Channel Type	Evaluation
Min. Step (s)	1.000
Max. Step (s)	1.000
Average Step (s)	1.000

Signal Parameter Information:
Signal Info	

Raw Data:
Time (min)	Step (s)	Value (counts)
0.000000	0.000	0.000000
0.016667	1.000	0.000000
0.033333	1.000	0.000000
0.050000	1.000	0.000000
0.066667	1.000	0.000000
0.083333	1.000	-1,134.000000
0.100000	1.000	-1,118.000000
0.116667	1.000	-1,035.000000
0.133333	1.000	-972.000000
0.150000	1.000	-1,010.000000
0.166667	1.000	-1,104.000000
0.183333	1.000	-1,180.000000
0.200000	1.000	-1,238.000000
0.216667	1.000	-1,315.000000
0.233333	1.000	-1,403.000000
0.250000	1.000	-1,461.000000
0.266667	1.000	-1,474.000000
0.283333	1.000	-1,461.000000
0.300000	1.000	-1,471.000000
0.316667	1.000	-1,494.000000
0.333333	1.000	-1,468.000000
0.350000	1.000	-1,374.000000
0.366667	1.000	-1,220.000000
0.383333	1.000	-1,056.000000
0.400000	1.000	-931.000000
0.416667	1.000	-864.000000
0.433333	1.000	-898.000000
0.450000	1.000	-1,083.000000
0.466667	1.000	-1,436.000000
0.483333	1.000	-1,915.000000
0.500000	1.000	-2,421.000000
0.516667	1.000	-2,839.000000
0.533333	1.000	-3,094.000000
0.550000	1.000	-3,169.000000
0.566667	1.000	-3,054.000000
0.583333	1.000	-2,796.000000
0.600000	1.000	-2,455.000000
0.616667	1.000	-2,065.000000
0.633333	1.000	-1,654.000000
0.650000	1.000	-1,292.000000
0.666667	1.000	-1,066.000000
0.683333	1.000	-996.000000
0.700000	1.000	-1,022.000000
0.716667	1.000	-1,067.000000
0.733333	1.000	-1,118.000000
0.750000	1.000	-1,175.000000
0.766667	1.000	-1,187.000000
0.783333	1.000	-1,075.000000
0.800000	1.000	-619.000000
0.816667	1.000	602.000000
0.833333	1.000	2,915.000000
0.850000	1.000	6,363.000000
0.866667	1.000	11,310.000000
0.883333	1.000	19,217.000000
0.900000	1.000	31,171.000000
0.916667	1.000	46,120.000000
0.933333	1.000	61,342.000000
0.950000	1.000	74,055.000000
0.966667	1.000	82,600.000000
0.983333	1.000	86,577.000000
1.000000	1.000	86,706.000000
1.016667	1.000	85,469.000000
1.033333	1.000	86,760.000000
1.050000	1.000	93,241.000000
1.066667	1.000	104,329.000000
1.083333	1.000	116,811.000000
1.100000	1.000	126,773.000000
1.116667	1.000	131,330.000000
1.133333	1.000	129,249.000000
1.150000	1.000	120,921.000000
1.166667	1.000	107,851.000000
1.183333	1.000	92,004.000000
1.200000	1.000	75,297.000000
1.216667	1.000	59,296.000000
1.233333	1.000	45,092.000000
1.250000	1.000	33,311.000000
1.266667	1.000	24,108.000000
1.283333	1.000	17,277.000000
1.300000	1.000	12,385.000000
1.316667	1.000	8,942.000000
1.333333	1.000	6,533.000000
1.350000	1.000	4,891.000000
1.366667	1.000	3,923.000000
1.383333	1.000	3,613.000000
1.400000	1.000	3,858.000000
1.416667	1.000	4,473.000000
1.433333	1.000	5,258.000000
1.450000	1.000	6,049.000000
1.466667	1.000	6,865.000000
1.483333	1.000	12,329.000000
1.500000	1.000	70,571.000000
1.516667	1.000	349,136.000000
1.533333	1.000	1,072,503.000000
1.550000	1.000	2,310,982.000000
1.566667	1.000	3,890,085.000000
1.583333	1.000	5,488,522.000000
1.600000	1.000	6,790,481.000000
1.616667	1.000	7,587,349.000000
1.633333	1.000	7,807,832.000000
1.650000	1.000	7,498,247.000000
1.666667	1.000	6,781,069.000000
1.683333	1.000	5,810,794.000000
1.700000	1.000	4,737,430.000000
1.716667	1.000	3,683,156.000000
1.733333	1.000	2,732,576.000000
1.750000	1.000	1,933,028.000000
1.766667	1.000	1,300,772.000000
1.783333	1.000	829,522.000000
1.800000	1.000	499,013.000000
1.816667	1.000	282,252.000000
1.833333	1.000	151,054.000000
1.850000	1.000	79,695.000000
1.866667	1.000	46,821.000000
1.883333	1.000	36,144.000000
1.900000	1.000	36,354.000000
1.916667	1.000	40,277.000000
1.933333	1.000	43,819.000000
1.950000	1.000	45,157.000000
1.966667	1.000	43,989.000000
1.983333	1.000	40,782.000000
2.000000	1.000	36,353.000000
2.016667	1.000	31,472.000000
2.033333	1.000	26,665.000000
2.050000	1.000	22,235.000000
2.066667	1.000	18,348.000000
2.083333	1.000	15,130.000000
2.100000	1.000	12,585.000000
2.116667	1.000	10,663.000000
2.133333	1.000	9,295.000000
2.150000	1.000	8,362.000000
2.166667	1.000	7,778.000000
2.183333	1.000	7,507.000000
2.200000	1.000	7,529.000000
2.216667	1.000	7,806.000000
2.233333	1.000	8,264.000000
2.250000	1.000	8,798.000000
2.266667	1.000	9,275.000000
2.283333	1.000	9,596.000000
2.300000	1.000	9,760.000000
2.316667	1.000	9,817.000000
2.333333	1.000	9,761.000000
2.350000	1.000	9,622.000000
2.366667	1.000	9,418.000000
2.383333	1.000	9,187.000000
2.400000	1.000	8,976.000000
2.416667	1.000	8,800.000000
2.433333	1.000	8,656.000000
2.450000	1.000	8,487.000000
2.466667	1.000	8,241.000000
2.483333	1.000	7,868.000000
2.500000	1.000	7,330.000000
2.516667	1.000	6,608.000000
2.533333	1.000	5,753.000000
2.550000	1.000	4,858.000000
2.566667	1.000	4,033.000000
2.583333	1.000	3,348.000000
2.600000	1.000	2,797.000000
2.616667	1.000	2,320.000000
2.633333	1.000	1,886.000000
2.650000	1.000	1,524.000000
2.666667	1.000	1,304.000000
2.683333	1.000	1,310.000000
2.700000	1.000	1,598.000000
2.716667	1.000	2,162.000000
2.733333	1.000	2,904.000000
2.750000	1.000	3,725.000000
2.766667	1.000	4,522.000000
2.783333	1.000	5,140.000000
2.800000	1.000	5,505.000000
2.816667	1.000	5,610.000000
2.833333	1.000	5,505.000000
2.850000	1.000	5,292.000000
2.866667	1.000	5,095.000000
2.883333	1.000	4,993.000000
2.900000	1.000	5,023.000000
2.916667	1.000	5,136.000000
2.933333	1.000	5,258.000000
2.950000	1.000	5,366.000000
2.966667	1.000	5,486.000000
2.983333	1.000	5,630.000000
3.000000	1.000	5,770.000000
3.016667	1.000	5,879.000000
3.033333	1.000	5,946.000000
3.050000	1.000	5,900.000000
3.066667	1.000	5,690.000000
3.083333	1.000	5,298.000000
3.100000	1.000	4,698.000000
3.116667	1.000	3,888.000000
3.133333	1.000	2,904.000000
3.150000	1.000	1,824.000000
3.166667	1.000	785.000000
3.183333	1.000	-56.000000
3.200000	1.000	-579.000000
3.216667	1.000	-735.000000
3.233333	1.000	-574.000000
3.250000	1.000	-177.000000
3.266667	1.000	299.000000
3.283333	1.000	724.000000
3.300000	1.000	1,037.000000
3.316667	1.000	1,252.000000
3.333333	1.000	1,382.000000
3.350000	1.000	1,459.000000
3.366667	1.000	1,521.000000
3.383333	1.000	1,572.000000
3.400000	1.000	1,599.000000
3.416667	1.000	1,590.000000
3.433333	1.000	1,515.000000
3.450000	1.000	1,349.000000
3.466667	1.000	1,101.000000
3.483333	1.000	801.000000
3.500000	1.000	495.000000
3.516667	1.000	242.000000
3.533333	1.000	57.000000
3.550000	1.000	-71.000000
3.566667	1.000	-135.000000
3.583333	1.000	-139.000000
3.600000	1.000	-97.000000
3.616667	1.000	-63.000000
3.633333	1.000	-38.000000
3.650000	1.000	25.000000
3.666667	1.000	140.000000
3.683333	1.000	291.000000
3.700000	1.000	456.000000
3.716667	1.000	562.000000
3.733333	1.000	595.000000
3.750000	1.000	525.000000
3.766667	1.000	339.000000
3.783333	1.000	112.000000
3.800000	1.000	-69.000000
3.816667	1.000	-180.000000
3.833333	1.000	-240.000000
3.850000	1.000	-285.000000
3.866667	1.000	-306.000000
3.883333	1.000	-255.000000
3.900000	1.000	-100.000000
3.916667	1.000	184.000000
3.933333	1.000	563.000000
3.950000	1.000	935.000000
3.966667	1.000	1,237.000000
3.983333	1.000	1,488.000000
4.000000	1.000	1,722.000000
4.016667	1.000	1,924.000000
4.033333	1.000	2,088.000000
4.050000	1.000	2,186.000000
4.066667	1.000	2,156.000000
4.083333	1.000	1,977.000000
4.100000	1.000	1,679.000000
4.116667	1.000	1,287.000000
4.133333	1.000	842.000000
4.150000	1.000	420.000000
4.166667	1.000	46.000000
4.183333	1.000	-296.000000
4.200000	1.000	-619.000000
4.216667	1.000	-943.000000
4.233333	1.000	-1,265.000000
4.250000	1.000	-1,555.000000
4.266667	1.000	-1,772.000000
4.283333	1.000	-1,945.000000
4.300000	1.000	-2,081.000000
4.316667	1.000	-2,178.000000
4.333333	1.000	-2,226.000000
4.350000	1.000	-2,204.000000
4.366667	1.000	-2,099.000000
4.383333	1.000	-1,928.000000
4.400000	1.000	-1,736.000000
4.416667	1.000	-1,588.000000
4.433333	1.000	-1,489.000000
4.450000	1.000	-1,401.000000
4.466667	1.000	-1,302.000000
4.483333	1.000	-1,190.000000
4.500000	1.000	-1,055.000000
4.516667	1.000	-916.000000
4.533333	1.000	-805.000000
4.550000	1.000	-720.000000
4.566667	1.000	-674.000000
4.583333	1.000	-678.000000
4.600000	1.000	-740.000000
4.616667	1.000	-837.000000
4.633333	1.000	-946.000000
4.650000	1.000	-1,078.000000
4.666667	1.000	-1,253.000000
4.683333	1.000	-1,454.000000
4.700000	1.000	-1,672.000000
4.716667	1.000	-1,871.000000
4.733333	1.000	-2,044.000000
4.750000	1.000	-2,181.000000
4.766667	1.000	-2,231.000000
4.783333	1.000	-2,241.000000
4.800000	1.000	-2,288.000000
4.816667	1.000	-2,412.000000
4.833333	1.000	-2,623.000000
4.850000	1.000	-2,914.000000
4.866667	1.000	-3,244.000000
4.883333	1.000	-3,529.000000
4.900000	1.000	-3,703.000000
4.916667	1.000	-3,731.000000
4.933333	1.000	-3,651.000000
4.950000	1.000	-3,471.000000
4.966667	1.000	-3,195.000000
4.983333	1.000	-2,843.000000
5.000000	1.000	-2,442.000000
5.016667	1.000	-2,442.000000
5.033333	1.000	-2,442.000000
5.050000	1.000	-2,442.000000
5.066667	1.000	-2,442.000000
5.083333	1.000	-2,600.000000
5.100000	1.000	-3,209.000000
5.116667	1.000	-4,839.000000
5.133333	1.000	-7,291.000000
5.150000	1.000	-9,989.000000
5.166667	1.000	-12,970.000000
5.183333	1.000	-16,167.000000
5.200000	1.000	-19,447.000000
5.216667	1.000	-22,617.000000
5.233333	1.000	-25,608.000000
5.250000	1.000	-28,478.000000
5.266667	1.000	-31,122.000000
5.283333	1.000	-33,437.000000
5.300000	1.000	-35,079.000000
5.316667	1.000	-35,617.000000
5.333333	1.000	-34,891.000000
5.350000	1.000	-32,866.000000
5.366667	1.000	-29,845.000000
5.383333	1.000	-26,480.000000
5.400000	1.000	-23,261.000000
5.416667	1.000	-20,402.000000
5.433333	1.000	-18,217.000000
5.450000	1.000	-16,951.000000
5.466667	1.000	-16,271.000000
5.483333	1.000	-16,190.000000
5.500000	1.000	-16,883.000000
5.516667	1.000	-17,853.000000
5.533333	1.000	-18,843.000000
5.550000	1.000	-20,187.000000
5.566667	1.000	-22,514.000000
5.583333	1.000	-25,766.000000
5.600000	1.000	-29,380.000000
5.616667	1.000	-32,855.000000
5.633333	1.000	-35,998.000000
5.650000	1.000	-38,860.000000
5.666667	1.000	-41,471.000000
5.683333	1.000	-43,632.000000
5.700000	1.000	-45,211.000000
5.716667	1.000	-45,906.000000
5.733333	1.000	-45,555.000000
5.750000	1.000	-44,240.000000
5.766667	1.000	-42,018.000000
5.783333	1.000	-39,441.000000
5.800000	1.000	-36,945.000000
5.816667	1.000	-34,672.000000
5.833333	1.000	-32,584.000000
5.850000	1.000	-30,751.000000
5.866667	1.000	-29,789.000000
5.883333	1.000	-29,904.000000
5.900000	1.000	-31,025.000000
5.916667	1.000	-32,669.000000
5.933333	1.000	-34,179.000000
5.950000	1.000	-35,060.000000
5.966667	1.000	-35,403.000000
5.983333	1.000	-35,513.000000
6.000000	1.000	-35,805.000000
6.016667	1.000	-36,651.000000
6.033333	1.000	-38,191.000000
6.050000	1.000	-40,074.000000
6.066667	1.000	-41,906.000000
6.083333	1.000	-43,514.000000
6.100000	1.000	-45,090.000000
6.116667	1.000	-46,395.000000
6.133333	1.000	-46,985.000000
6.150000	1.000	-47,113.000000
6.166667	1.000	-47,604.000000
6.183333	1.000	-48,962.000000
6.200000	1.000	-51,461.000000
6.216667	1.000	-54,514.000000
6.233333	1.000	-56,973.000000
6.250000	1.000	-58,302.000000
6.266667	1.000	-58,539.000000
6.283333	1.000	-57,807.000000
6.300000	1.000	-56,478.000000
6.316667	1.000	-54,836.000000
6.333333	1.000	-52,783.000000
6.350000	1.000	-50,307.000000
6.366667	1.000	-47,445.000000
6.383333	1.000	-44,370.000000
6.400000	1.000	-41,244.000000
6.416667	1.000	-38,213.000000
6.433333	1.000	-35,696.000000
6.450000	1.000	-33,895.000000
6.466667	1.000	-32,742.000000
6.483333	1.000	-32,053.000000
6.500000	1.000	-31,534.000000
6.516667	1.000	-31,375.000000
6.533333	1.000	-31,760.000000
6.550000	1.000	-32,621.000000
6.566667	1.000	-33,607.000000
6.583333	1.000	-34,715.000000
6.600000	1.000	-36,044.000000
6.616667	1.000	-37,525.000000
6.633333	1.000	-39,109.000000
6.650000	1.000	-40,475.000000
6.666667	1.000	-41,137.000000
6.683333	1.000	-40,997.000000
6.700000	1.000	-40,047.000000
6.716667	1.000	-38,537.000000
6.733333	1.000	-36,886.000000
6.750000	1.000	-35,739.000000
6.766667	1.000	-35,872.000000
6.783333	1.000	-37,547.000000
6.800000	1.000	-40,232.000000
6.816667	1.000	-42,751.000000
6.833333	1.000	-44,683.000000
6.850000	1.000	-46,108.000000
6.866667	1.000	-47,040.000000
6.883333	1.000	-46,981.000000
6.900000	1.000	-45,657.000000
6.916667	1.000	-43,653.000000
6.933333	1.000	-41,370.000000
6.950000	1.000	-39,556.000000
6.966667	1.000	-38,999.000000
6.983333	1.000	-39,794.000000
7.000000	1.000	-41,348.000000
7.016667	1.000	-42,961.000000
7.033333	1.000	-44,432.000000
7.050000	1.000	-45,252.000000
7.066667	1.000	-45,020.000000
7.083333	1.000	-43,639.000000
7.100000	1.000	-41,417.000000
7.116667	1.000	-39,140.000000
7.133333	1.000	-37,510.000000
7.150000	1.000	-36,795.000000
7.166667	1.000	-36,981.000000
7.183333	1.000	-37,937.000000
7.200000	1.000	-39,205.000000
7.216667	1.000	-40,298.000000
7.233333	1.000	-41,458.000000
7.250000	1.000	-42,652.000000
7.266667	1.000	-43,986.000000
7.283333	1.000	-45,454.000000
7.300000	1.000	-46,755.000000
7.316667	1.000	-47,309.000000
7.333333	1.000	-46,818.000000
7.350000	1.000	-45,679.000000
7.366667	1.000	-44,439.000000
7.383333	1.000	-43,322.000000
7.400000	1.000	-42,592.000000
7.416667	1.000	-42,513.000000
7.433333	1.000	-43,013.000000
7.450000	1.000	-44,046.000000
7.466667	1.000	-45,677.000000
7.483333	1.000	-47,497.000000
7.500000	1.000	-48,955.000000
7.516667	1.000	-49,600.000000
7.533333	1.000	-49,290.000000
7.550000	1.000	-48,452.000000
7.566667	1.000	-47,374.000000
7.583333	1.000	-46,596.000000
7.600000	1.000	-46,742.000000
7.616667	1.000	-47,959.000000
7.633333	1.000	-50,411.000000
7.650000	1.000	-53,808.000000
7.666667	1.000	-57,588.000000
7.683333	1.000	-61,335.000000
7.700000	1.000	-64,209.000000
7.716667	1.000	-65,202.000000
7.733333	1.000	-64,303.000000
7.750000	1.000	-62,091.000000
7.766667	1.000	-59,291.000000
7.783333	1.000	-56,817.000000
7.800000	1.000	-55,102.000000
7.816667	1.000	-54,097.000000
7.833333	1.000	-53,653.000000
7.850000	1.000	-53,384.000000
7.866667	1.000	-53,298.000000
7.883333	1.000	-53,703.000000
7.900000	1.000	-54,453.000000
7.916667	1.000	-55,012.000000
7.933333	1.000	-55,336.000000
7.950000	1.000	-55,398.000000
7.966667	1.000	-55,045.000000
7.983333	1.000	-54,486.000000
8.000000	1.000	-54,080.000000
8.016667	1.000	-53,861.000000
8.033333	1.000	-53,812.000000
8.050000	1.000	-53,878.000000
8.066667	1.000	-53,606.000000
8.083333	1.000	-52,334.000000
8.100000	1.000	-50,235.000000
8.116667	1.000	-47,740.000000
8.133333	1.000	-45,226.000000
8.150000	1.000	-43,256.000000
8.166667	1.000	-42,182.000000
8.183333	1.000	-41,716.000000
8.200000	1.000	-41,803.000000
8.216667	1.000	-42,693.000000
8.233333	1.000	-44,222.000000
8.250000	1.000	-45,776.000000
8.266667	1.000	-47,094.000000
8.283333	1.000	-48,036.000000
8.300000	1.000	-48,305.000000
8.316667	1.000	-47,818.000000
8.333333	1.000	-46,712.000000
8.350000	1.000	-45,259.000000
8.366667	1.000	-43,765.000000
8.383333	1.000	-42,443.000000
8.400000	1.000	-41,204.000000
8.416667	1.000	-40,319.000000
8.433333	1.000	-40,236.000000
8.450000	1.000	-40,977.000000
8.466667	1.000	-42,516.000000
8.483333	1.000	-44,950.000000
8.500000	1.000	-48,116.000000
8.516667	1.000	-51,627.000000
8.533333	1.000	-54,865.000000
8.550000	1.000	-57,347.000000
8.566667	1.000	-58,979.000000
8.583333	1.000	-60,060.000000
8.600000	1.000	-60,838.000000
8.616667	1.000	-61,168.000000
8.633333	1.000	-60,607.000000
8.650000	1.000	-59,050.000000
8.666667	1.000	-56,564.000000
8.683333	1.000	-53,507.000000
8.700000	1.000	-50,238.000000
8.716667	1.000	-47,066.000000
8.733333	1.000	-44,420.000000
8.750000	1.000	-42,534.000000
8.766667	1.000	-41,481.000000
8.783333	1.000	-41,702.000000
8.800000	1.000	-43,490.000000
8.816667	1.000	-46,565.000000
8.833333	1.000	-50,337.000000
8.850000	1.000	-53,986.000000
8.866667	1.000	-56,524.000000
8.883333	1.000	-57,637.000000
8.900000	1.000	-57,654.000000
8.916667	1.000	-57,171.000000
8.933333	1.000	-56,248.000000
8.950000	1.000	-54,875.000000
8.966667	1.000	-53,232.000000
8.983333	1.000	-51,849.000000
9.000000	1.000	-51,004.000000
9.016667	1.000	-50,646.000000
9.033333	1.000	-50,643.000000
9.050000	1.000	-51,084.000000
9.066667	1.000	-52,056.000000
9.083333	1.000	-53,540.000000
9.100000	1.000	-55,522.000000
9.116667	1.000	-57,675.000000
9.133333	1.000	-59,390.000000
9.150000	1.000	-60,344.000000
9.166667	1.000	-60,578.000000
9.183333	1.000	-60,500.000000
9.200000	1.000	-60,471.000000
9.216667	1.000	-60,603.000000
9.233333	1.000	-60,832.000000
9.250000	1.000	-60,635.000000
9.266667	1.000	-59,833.000000
9.283333	1.000	-58,560.000000
9.300000	1.000	-56,879.000000
9.316667	1.000	-54,804.000000
9.333333	1.000	-52,116.000000
9.350000	1.000	-48,858.000000
9.366667	1.000	-45,407.000000
9.383333	1.000	-42,399.000000
9.400000	1.000	-40,574.000000
9.416667	1.000	-40,328.000000
9.433333	1.000	-41,562.000000
9.450000	1.000	-43,940.000000
9.466667	1.000	-46,826.000000
9.483333	1.000	-49,406.000000
9.500000	1.000	-51,392.000000
9.516667	1.000	-53,014.000000
9.533333	1.000	-54,790.000000
9.550000	1.000	-56,738.000000
9.566667	1.000	-58,843.000000
9.583333	1.000	-60,888.000000
9.600000	1.000	-62,528.000000
9.616667	1.000	-63,395.000000
9.633333	1.000	-63,218.000000
9.650000	1.000	-61,916.000000
9.666667	1.000	-59,721.000000
9.683333	1.000	-56,886.000000
9.700000	1.000	-53,481.000000
9.716667	1.000	-49,879.000000
9.733333	1.000	-46,653.000000
9.750000	1.000	-43,903.000000
9.766667	1.000	-41,597.000000
9.783333	1.000	-40,322.000000
9.800000	1.000	-40,496.000000
9.816667	1.000	-41,884.000000
9.833333	1.000	-43,978.000000
9.850000	1.000	-46,219.000000
9.866667	1.000	-48,329.000000
9.883333	1.000	-50,303.000000
9.900000	1.000	-52,350.000000
9.916667	1.000	-54,701.000000
9.933333	1.000	-57,238.000000
9.950000	1.000	-59,603.000000
9.966667	1.000	-61,231.000000
9.983333	1.000	-61,648.000000
10.000000	1.000	-60,963.000000
10.016667	1.000	-59,309.000000
10.033333	1.000	-56,933.000000
10.050000	1.000	-54,300.000000
10.066667	1.000	-52,047.000000
10.083333	1.000	-50,448.000000
10.100000	1.000	-49,232.000000
10.116667	1.000	-47,938.000000
10.133333	1.000	-46,698.000000
10.150000	1.000	-46,152.000000
10.166667	1.000	-46,724.000000
10.183333	1.000	-48,112.000000
10.200000	1.000	-49,871.000000
10.216667	1.000	-51,626.000000
10.233333	1.000	-52,727.000000
10.250000	1.000	-53,113.000000
10.266667	1.000	-52,611.000000
10.283333	1.000	-51,330.000000
10.300000	1.000	-49,604.000000
10.316667	1.000	-47,540.000000
10.333333	1.000	-45,318.000000
10.350000	1.000	-43,626.000000
10.366667	1.000	-43,236.000000
10.383333	1.000	-44,098.000000
10.400000	1.000	-45,478.000000
10.416667	1.000	-47,048.000000
10.433333	1.000	-48,578.000000
10.450000	1.000	-50,306.000000
10.466667	1.000	-52,049.000000
10.483333	1.000	-53,572.000000
10.500000	1.000	-54,622.000000
10.516667	1.000	-55,295.000000
10.533333	1.000	-55,695.000000
10.550000	1.000	-55,568.000000
10.566667	1.000	-55,085.000000
10.583333	1.000	-54,375.000000
10.600000	1.000	-53,738.000000
10.616667	1.000	-53,339.000000
10.633333	1.000	-53,291.000000
10.650000	1.000	-53,677.000000
10.666667	1.000	-54,671.000000
10.683333	1.000	-56,185.000000
10.700000	1.000	-58,026.000000
10.716667	1.000	-59,525.000000
10.733333	1.000	-59,752.000000
10.750000	1.000	-58,349.000000
10.766667	1.000	-55,908.000000
10.783333	1.000	-53,154.000000
10.800000	1.000	-50,796.000000
10.816667	1.000	-49,283.000000
10.833333	1.000	-48,579.000000
10.850000	1.000	-48,816.000000
10.866667	1.000	-49,800.000000
10.883333	1.000	-51,033.000000
10.900000	1.000	-51,893.000000
10.916667	1.000	-52,111.000000
10.933333	1.000	-51,627.000000
10.950000	1.000	-50,074.000000
10.966667	1.000	-48,208.000000
10.983333	1.000	-46,653.000000
11.000000	1.000	-45,479.000000
11.016667	1.000	-44,892.000000
11.033333	1.000	-45,250.000000
11.050000	1.000	-46,723.000000
11.066667	1.000	-49,272.000000
11.083333	1.000	-52,479.000000
11.100000	1.000	-55,584.000000
11.116667	1.000	-58,164.000000
11.133333	1.000	-59,961.000000
11.150000	1.000	-61,159.000000
11.166667	1.000	-61,558.000000
11.183333	1.000	-60,999.000000
11.200000	1.000	-59,571.000000
11.216667	1.000	-57,678.000000
11.233333	1.000	-55,471.000000
11.250000	1.000	-52,721.000000
11.266667	1.000	-49,598.000000
11.283333	1.000	-46,758.000000
11.300000	1.000	-44,744.000000
11.316667	1.000	-43,722.000000
11.333333	1.000	-43,594.000000
11.350000	1.000	-44,130.000000
11.366667	1.000	-44,883.000000
11.383333	1.000	-45,921.000000
11.400000	1.000	-47,048.000000
11.416667	1.000	-47,801.000000
11.433333	1.000	-48,091.000000
11.450000	1.000	-47,567.000000
11.466667	1.000	-46,242.000000
11.483333	1.000	-44,878.000000
11.500000	1.000	-44,381.000000
11.516667	1.000	-44,771.000000
11.533333	1.000	-45,388.000000
11.550000	1.000	-45,901.000000
11.566667	1.000	-46,023.000000
11.583333	1.000	-45,525.000000
11.600000	1.000	-44,633.000000
11.616667	1.000	-43,413.000000
11.633333	1.000	-41,719.000000
11.650000	1.000	-40,014.000000
11.666667	1.000	-38,695.000000
11.683333	1.000	-38,062.000000
11.700000	1.000	-38,122.000000
11.716667	1.000	-38,845.000000
11.733333	1.000	-39,926.000000
11.750000	1.000	-40,726.000000
11.766667	1.000	-41,333.000000
11.783333	1.000	-42,137.000000
11.800000	1.000	-43,656.000000
11.816667	1.000	-45,957.000000
11.833333	1.000	-48,553.000000
11.850000	1.000	-51,396.000000
11.866667	1.000	-54,306.000000
11.883333	1.000	-57,038.000000
11.900000	1.000	-59,788.000000
11.916667	1.000	-62,503.000000
11.933333	1.000	-64,795.000000
11.950000	1.000	-66,184.000000
11.966667	1.000	-66,037.000000
11.983333	1.000	-64,179.000000
12.000000	1.000	-60,963.000000
12.016667	1.000	-56,943.000000
12.033333	1.000	-52,873.000000
12.050000	1.000	-49,010.000000
12.066667	1.000	-45,517.000000
12.083333	1.000	-42,712.000000
12.100000	1.000	-40,887.000000
12.116667	1.000	-39,920.000000
12.133333	1.000	-39,762.000000
12.150000	1.000	-40,244.000000
12.166667	1.000	-41,262.000000
12.183333	1.000	-42,522.000000
12.200000	1.000	-43,725.000000
12.216667	1.000	-44,891.000000
12.233333	1.000	-46,177.000000
12.250000	1.000	-47,719.000000
12.266667	1.000	-49,777.000000
12.283333	1.000	-52,341.000000
12.300000	1.000	-54,783.000000
12.316667	1.000	-56,568.000000
12.333333	1.000	-57,135.000000
12.350000	1.000	-56,146.000000
12.366667	1.000	-53,549.000000
12.383333	1.000	-50,264.000000
12.400000	1.000	-47,285.000000
12.416667	1.000	-45,406.000000
12.433333	1.000	-44,735.000000
12.450000	1.000	-45,518.000000
12.466667	1.000	-47,181.000000
12.483333	1.000	-48,633.000000
12.500000	1.000	-49,543.000000
12.516667	1.000	-49,728.000000
12.533333	1.000	-49,170.000000
12.550000	1.000	-47,875.000000
12.566667	1.000	-45,915.000000
12.583333	1.000	-43,532.000000
12.600000	1.000	-41,419.000000
12.616667	1.000	-39,872.000000
12.633333	1.000	-38,761.000000
12.650000	1.000	-38,151.000000
12.666667	1.000	-37,968.000000
12.683333	1.000	-37,748.000000
12.700000	1.000	-37,364.000000
12.716667	1.000	-37,100.000000
12.733333	1.000	-37,208.000000
12.750000	1.000	-37,609.000000
12.766667	1.000	-37,882.000000
12.783333	1.000	-37,809.000000
12.800000	1.000	-37,583.000000
12.816667	1.000	-37,661.000000
12.833333	1.000	-38,154.000000
12.850000	1.000	-39,197.000000
12.866667	1.000	-41,169.000000
12.883333	1.000	-44,247.000000
12.900000	1.000	-47,843.000000
12.916667	1.000	-50,995.000000
12.933333	1.000	-52,975.000000
12.950000	1.000	-53,733.000000
12.966667	1.000	-53,549.000000
12.983333	1.000	-52,740.000000
13.000000	1.000	-51,590.000000
13.016667	1.000	-50,592.000000
13.033333	1.000	-49,870.000000
13.050000	1.000	-49,302.000000
13.066667	1.000	-48,776.000000
13.083333	1.000	-47,971.000000
13.100000	1.000	-46,782.000000
13.116667	1.000	-45,654.000000
13.133333	1.000	-44,860.000000
13.150000	1.000	-44,620.000000
13.166667	1.000	-44,987.000000
13.183333	1.000	-46,102.000000
13.200000	1.000	-47,710.000000
13.216667	1.000	-49,129.000000
13.233333	1.000	-50,007.000000
13.250000	1.000	-50,579.000000
13.266667	1.000	-51,491.000000
13.283333	1.000	-52,865.000000
13.300000	1.000	-54,571.000000
13.316667	1.000	-56,179.000000
13.333333	1.000	-57,031.000000
13.350000	1.000	-56,960.000000
13.366667	1.000	-56,349.000000
13.383333	1.000	-55,556.000000
13.400000	1.000	-54,419.000000
13.416667	1.000	-52,848.000000
13.433333	1.000	-50,802.000000
13.450000	1.000	-48,220.000000
13.466667	1.000	-44,944.000000
13.483333	1.000	-41,303.000000
13.500000	1.000	-37,968.000000
13.516667	1.000	-35,569.000000
13.533333	1.000	-34,578.000000
13.550000	1.000	-35,400.000000
13.566667	1.000	-37,911.000000
13.583333	1.000	-41,291.000000
13.600000	1.000	-44,827.000000
13.616667	1.000	-47,709.000000
13.633333	1.000	-49,616.000000
13.650000	1.000	-50,911.000000
13.666667	1.000	-52,163.000000
13.683333	1.000	-53,650.000000
13.700000	1.000	-54,756.000000
13.716667	1.000	-54,714.000000
13.733333	1.000	-53,526.000000
13.750000	1.000	-51,477.000000
13.766667	1.000	-48,926.000000
13.783333	1.000	-46,138.000000
13.800000	1.000	-43,299.000000
13.816667	1.000	-40,856.000000
13.833333	1.000	-39,045.000000
13.850000	1.000	-37,411.000000
13.866667	1.000	-35,609.000000
13.883333	1.000	-33,543.000000
13.900000	1.000	-31,019.000000
13.916667	1.000	-27,544.000000
13.933333	1.000	-23,135.000000
13.950000	1.000	-18,210.000000
13.966667	1.000	-13,466.000000
13.983333	1.000	-9,854.000000
14.000000	1.000	-8,025.000000
14.016667	1.000	-8,168.000000
14.033333	1.000	-10,044.000000
14.050000	1.000	-13,156.000000
14.066667	1.000	-16,833.000000
14.083333	1.000	-20,296.000000
14.100000	1.000	-23,353.000000
14.116667	1.000	-26,351.000000
14.133333	1.000	-29,550.000000
14.150000	1.000	-32,921.000000
14.166667	1.000	-36,122.000000
14.183333	1.000	-38,742.000000
14.200000	1.000	-40,687.000000
14.216667	1.000	-41,886.000000
14.233333	1.000	-42,529.000000
14.250000	1.000	-42,910.000000
14.266667	1.000	-43,334.000000
14.283333	1.000	-43,954.000000
14.300000	1.000	-44,618.000000
14.316667	1.000	-44,936.000000
14.333333	1.000	-44,619.000000
14.350000	1.000	-43,594.000000
14.366667	1.000	-42,296.000000
14.383333	1.000	-41,141.000000
14.400000	1.000	-39,903.000000
14.416667	1.000	-38,230.000000
14.433333	1.000	-36,607.000000
14.450000	1.000	-35,535.000000
14.466667	1.000	-35,199.000000
14.483333	1.000	-35,765.000000
14.500000	1.000	-37,134.000000
14.516667	1.000	-38,842.000000
14.533333	1.000	-40,303.000000
14.550000	1.000	-41,272.000000
14.566667	1.000	-41,641.000000
14.583333	1.000	-41,421.000000
14.600000	1.000	-40,799.000000
14.616667	1.000	-40,119.000000
14.633333	1.000	-39,415.000000
14.650000	1.000	-38,615.000000
14.666667	1.000	-37,326.000000
14.683333	1.000	-35,802.000000
14.700000	1.000	-34,779.000000
14.716667	1.000	-34,147.000000
14.733333	1.000	-33,801.000000
14.750000	1.000	-34,046.000000
14.766667	1.000	-35,269.000000
14.783333	1.000	-37,331.000000
14.800000	1.000	-39,640.000000
14.816667	1.000	-41,853.000000
14.833333	1.000	-43,734.000000
14.850000	1.000	-44,944.000000
14.866667	1.000	-45,142.000000
14.883333	1.000	-44,133.000000
14.900000	1.000	-42,450.000000
14.916667	1.000	-40,693.000000
14.933333	1.000	-39,277.000000
14.950000	1.000	-38,360.000000
14.966667	1.000	-37,886.000000
14.983333	1.000	-37,887.000000
15.000000	1.000	-38,523.000000
15.016667	1.000	-39,731.000000
15.033333	1.000	-40,853.000000
15.050000	1.000	-41,286.000000
15.066667	1.000	-41,244.000000
15.083333	1.000	-41,229.000000
15.100000	1.000	-41,832.000000
15.116667	1.000	-43,046.000000
15.133333	1.000	-44,480.000000
15.150000	1.000	-46,019.000000
15.166667	1.000	-47,401.000000
15.183333	1.000	-48,027.000000
15.200000	1.000	-47,582.000000
15.216667	1.000	-46,356.000000
15.233333	1.000	-44,998.000000
15.250000	1.000	-43,735.000000
15.266667	1.000	-42,522.000000
15.283333	1.000	-41,404.000000
15.300000	1.000	-40,557.000000
15.316667	1.000	-40,195.000000
15.333333	1.000	-40,154.000000
15.350000	1.000	-39,856.000000
15.366667	1.000	-38,530.000000
15.383333	1.000	-35,426.000000
15.400000	1.000	-30,259.000000
15.416667	1.000	-23,330.000000
15.433333	1.000	-15,287.000000
15.450000	1.000	-6,690.000000
15.466667	1.000	2,135.000000
15.483333	1.000	10,774.000000
15.500000	1.000	18,606.000000
15.516667	1.000	24,718.000000
15.533333	1.000	28,593.000000
15.550000	1.000	29,597.000000
15.566667	1.000	27,895.000000
15.583333	1.000	24,371.000000
15.600000	1.000	19,751.000000
15.616667	1.000	14,600.000000
15.633333	1.000	9,477.000000
15.650000	1.000	4,669.000000
15.666667	1.000	410.000000
15.683333	1.000	-3,301.000000
15.700000	1.000	-6,522.000000
15.716667	1.000	-9,205.000000
15.733333	1.000	-10,733.000000
15.750000	1.000	-9,409.000000
15.766667	1.000	-2,977.000000
15.783333	1.000	11,276.000000
15.800000	1.000	36,518.000000
15.816667	1.000	76,140.000000
15.833333	1.000	132,115.000000
15.850000	1.000	204,342.000000
15.866667	1.000	290,489.000000
15.883333	1.000	385,567.000000
15.900000	1.000	481,868.000000
15.916667	1.000	570,265.000000
15.933333	1.000	641,254.000000
15.950000	1.000	687,297.000000
15.966667	1.000	704,429.000000
15.983333	1.000	692,259.000000
16.000000	1.000	653,412.000000
16.016667	1.000	593,247.000000
16.033333	1.000	518,631.000000
16.050000	1.000	436,644.000000
16.066667	1.000	353,573.000000
16.083333	1.000	274,393.000000
16.100000	1.000	203,081.000000
16.116667	1.000	142,286.000000
16.133333	1.000	92,845.000000
16.150000	1.000	53,801.000000
16.166667	1.000	23,729.000000
16.183333	1.000	1,471.000000
16.200000	1.000	-14,117.000000
16.216667	1.000	-24,381.000000
16.233333	1.000	-30,487.000000
16.250000	1.000	-33,370.000000
16.266667	1.000	-34,170.000000
16.283333	1.000	-34,220.000000
16.300000	1.000	-34,021.000000
16.316667	1.000	-33,467.000000
16.333333	1.000	-32,753.000000
16.350000	1.000	-32,367.000000
16.366667	1.000	-33,073.000000
16.383333	1.000	-35,146.000000
16.400000	1.000	-38,006.000000
16.416667	1.000	-40,637.000000
16.433333	1.000	-42,554.000000
16.450000	1.000	-44,120.000000
16.466667	1.000	-45,391.000000
16.483333	1.000	-46,203.000000
16.500000	1.000	-46,026.000000
16.516667	1.000	-44,564.000000
16.533333	1.000	-42,210.000000
16.550000	1.000	-39,505.000000
16.566667	1.000	-36,590.000000
16.583333	1.000	-33,481.000000
16.600000	1.000	-29,801.000000
16.616667	1.000	-25,427.000000
16.633333	1.000	-20,354.000000
16.650000	1.000	-14,770.000000
16.666667	1.000	-9,134.000000
16.683333	1.000	-3,597.000000
16.700000	1.000	1,348.000000
16.716667	1.000	5,291.000000
16.733333	1.000	7,750.000000
16.750000	1.000	8,112.000000
16.766667	1.000	6,139.000000
16.783333	1.000	1,935.000000
16.800000	1.000	-3,386.000000
16.816667	1.000	-7,978.000000
16.833333	1.000	-9,268.000000
16.850000	1.000	-4,818.000000
16.866667	1.000	7,375.000000
16.883333	1.000	28,338.000000
16.900000	1.000	58,094.000000
16.916667	1.000	95,737.000000
16.933333	1.000	139,423.000000
16.950000	1.000	185,977.000000
16.966667	1.000	231,245.000000
16.983333	1.000	270,766.000000
17.000000	1.000	300,659.000000
17.016667	1.000	317,865.000000
17.033333	1.000	320,830.000000
17.050000	1.000	309,681.000000
17.066667	1.000	286,032.000000
17.083333	1.000	252,329.000000
17.100000	1.000	211,740.000000
17.116667	1.000	167,970.000000
17.133333	1.000	124,731.000000
17.150000	1.000	84,861.000000
17.166667	1.000	50,361.000000
17.183333	1.000	22,553.000000
17.200000	1.000	1,756.000000
17.216667	1.000	-12,706.000000
17.233333	1.000	-21,651.000000
17.250000	1.000	-25,429.000000
17.266667	1.000	-24,465.000000
17.283333	1.000	-18,919.000000
17.300000	1.000	-8,906.000000
17.316667	1.000	5,035.000000
17.333333	1.000	21,739.000000
17.350000	1.000	39,861.000000
17.366667	1.000	57,927.000000
17.383333	1.000	74,902.000000
17.400000	1.000	89,306.000000
17.416667	1.000	100,082.000000
17.433333	1.000	106,469.000000
17.450000	1.000	108,176.000000
17.466667	1.000	105,624.000000
17.483333	1.000	99,506.000000
17.500000	1.000	90,770.000000
17.516667	1.000	80,928.000000
17.533333	1.000	71,087.000000
17.550000	1.000	61,788.000000
17.566667	1.000	53,153.000000
17.583333	1.000	45,142.000000
17.600000	1.000	37,306.000000
17.616667	1.000	28,794.000000
17.633333	1.000	19,465.000000
17.650000	1.000	9,692.000000
17.666667	1.000	265.000000
17.683333	1.000	-7,846.000000
17.700000	1.000	-14,094.000000
17.716667	1.000	-18,447.000000
17.733333	1.000	-21,214.000000
17.750000	1.000	-22,971.000000
17.766667	1.000	-24,349.000000
17.783333	1.000	-25,803.000000
17.800000	1.000	-27,441.000000
17.816667	1.000	-28,985.000000
17.833333	1.000	-30,186.000000
17.850000	1.000	-30,925.000000
17.866667	1.000	-31,305.000000
17.883333	1.000	-31,769.000000
17.900000	1.000	-32,279.000000
17.916667	1.000	-32,488.000000
17.933333	1.000	-32,328.000000
17.950000	1.000	-32,058.000000
17.966667	1.000	-31,758.000000
17.983333	1.000	-31,157.000000
18.000000	1.000	-29,913.000000
18.016667	1.000	-27,915.000000
18.033333	1.000	-25,072.000000
18.050000	1.000	-21,425.000000
18.066667	1.000	-17,454.000000
18.083333	1.000	-14,077.000000
18.100000	1.000	-11,880.000000
18.116667	1.000	-11,189.000000
18.133333	1.000	-12,113.000000
18.150000	1.000	-14,409.000000
18.166667	1.000	-17,618.000000
18.183333	1.000	-20,892.000000
18.200000	1.000	-23,552.000000
18.216667	1.000	-25,463.000000
18.233333	1.000	-26,559.000000
18.250000	1.000	-27,303.000000
18.266667	1.000	-28,204.000000
18.283333	1.000	-29,583.000000
18.300000	1.000	-31,594.000000
18.316667	1.000	-33,833.000000
18.333333	1.000	-35,846.000000
18.350000	1.000	-37,154.000000
18.366667	1.000	-37,576.000000
18.383333	1.000	-36,844.000000
18.400000	1.000	-35,153.000000
18.416667	1.000	-33,270.000000
18.433333	1.000	-31,910.000000
18.450000	1.000	-31,216.000000
18.466667	1.000	-30,335.000000
18.483333	1.000	-28,746.000000
18.500000	1.000	-26,345.000000
18.516667	1.000	-23,864.000000
18.533333	1.000	-22,529.000000
18.550000	1.000	-22,665.000000
18.566667	1.000	-23,762.000000
18.583333	1.000	-24,883.000000
18.600000	1.000	-25,353.000000
18.616667	1.000	-24,484.000000
18.633333	1.000	-21,463.000000
18.650000	1.000	-16,034.000000
18.666667	1.000	-9,203.000000
18.683333	1.000	-2,361.000000
18.700000	1.000	3,773.000000
18.716667	1.000	8,997.000000
18.733333	1.000	13,311.000000
18.750000	1.000	16,346.000000
18.766667	1.000	17,866.000000
18.783333	1.000	17,471.000000
18.800000	1.000	15,156.000000
18.816667	1.000	11,513.000000
18.833333	1.000	7,637.000000
18.850000	1.000	4,283.000000
18.866667	1.000	1,448.000000
18.883333	1.000	-1,164.000000
18.900000	1.000	-3,936.000000
18.916667	1.000	-7,244.000000
18.933333	1.000	-11,058.000000
18.950000	1.000	-15,205.000000
18.966667	1.000	-19,074.000000
18.983333	1.000	-21,971.000000
19.000000	1.000	-23,621.000000
19.016667	1.000	-23,872.000000
19.033333	1.000	-22,811.000000
19.050000	1.000	-20,716.000000
19.066667	1.000	-17,349.000000
19.083333	1.000	-12,637.000000
19.100000	1.000	-7,254.000000
19.116667	1.000	-1,734.000000
19.133333	1.000	3,544.000000
19.150000	1.000	8,259.000000
19.166667	1.000	12,464.000000
19.183333	1.000	16,461.000000
19.200000	1.000	20,791.000000
19.216667	1.000	26,877.000000
19.233333	1.000	37,318.000000
19.250000	1.000	55,812.000000
19.266667	1.000	86,160.000000
19.283333	1.000	131,644.000000
19.300000	1.000	194,632.000000
19.316667	1.000	274,880.000000
19.333333	1.000	368,865.000000
19.350000	1.000	470,134.000000
19.366667	1.000	570,118.000000
19.383333	1.000	659,747.000000
19.400000	1.000	730,349.000000
19.416667	1.000	775,320.000000
19.433333	1.000	790,770.000000
19.450000	1.000	776,352.000000
19.466667	1.000	734,652.000000
19.483333	1.000	670,479.000000
19.500000	1.000	590,126.000000
19.516667	1.000	500,703.000000
19.533333	1.000	409,579.000000
19.550000	1.000	322,848.000000
19.566667	1.000	244,505.000000
19.583333	1.000	177,204.000000
19.600000	1.000	122,124.000000
19.616667	1.000	78,919.000000
19.633333	1.000	46,016.000000
19.650000	1.000	21,620.000000
19.666667	1.000	4,284.000000
19.683333	1.000	-7,155.000000
19.700000	1.000	-13,894.000000
19.716667	1.000	-17,300.000000
19.733333	1.000	-17,994.000000
19.750000	1.000	-16,022.000000
19.766667	1.000	-11,589.000000
19.783333	1.000	-5,101.000000
19.800000	1.000	3,636.000000
19.816667	1.000	15,465.000000
19.833333	1.000	31,444.000000
19.850000	1.000	52,612.000000
19.866667	1.000	79,509.000000
19.883333	1.000	112,275.000000
19.900000	1.000	149,474.000000
19.916667	1.000	188,570.000000
19.933333	1.000	226,471.000000
19.950000	1.000	259,465.000000
19.966667	1.000	283,795.000000
19.983333	1.000	296,813.000000
20.000000	1.000	297,402.000000
20.016667	1.000	286,399.000000
20.033333	1.000	265,644.000000
20.050000	1.000	237,641.000000
20.066667	1.000	205,158.000000
20.083333	1.000	170,797.000000
20.100000	1.000	136,973.000000
20.116667	1.000	105,143.000000
20.133333	1.000	76,132.000000
20.150000	1.000	50,989.000000
20.166667	1.000	30,205.000000
20.183333	1.000	13,919.000000
20.200000	1.000	2,317.000000
20.216667	1.000	-4,483.000000
20.233333	1.000	-6,219.000000
20.250000	1.000	-2,730.000000
20.266667	1.000	6,403.000000
20.283333	1.000	21,585.000000
20.300000	1.000	42,516.000000
20.316667	1.000	68,015.000000
20.333333	1.000	96,890.000000
20.350000	1.000	127,673.000000
20.366667	1.000	158,157.000000
20.383333	1.000	185,365.000000
20.400000	1.000	206,671.000000
20.416667	1.000	220,380.000000
20.433333	1.000	225,590.000000
20.450000	1.000	222,401.000000
20.466667	1.000	211,850.000000
20.483333	1.000	194,750.000000
20.500000	1.000	172,229.000000
20.516667	1.000	146,320.000000
20.533333	1.000	119,838.000000
20.550000	1.000	94,823.000000
20.566667	1.000	72,239.000000
20.583333	1.000	52,807.000000
20.600000	1.000	36,550.000000
20.616667	1.000	23,140.000000
20.633333	1.000	12,591.000000
20.650000	1.000	4,721.000000
20.666667	1.000	-616.000000
20.683333	1.000	-3,346.000000
20.700000	1.000	-3,160.000000
20.716667	1.000	1,061.000000
20.733333	1.000	10,947.000000
20.750000	1.000	28,514.000000
20.766667	1.000	55,456.000000
20.783333	1.000	92,649.000000
20.800000	1.000	140,203.000000
20.816667	1.000	196,623.000000
20.833333	1.000	258,840.000000
20.850000	1.000	322,461.000000
20.866667	1.000	381,797.000000
20.883333	1.000	431,409.000000
20.900000	1.000	466,337.000000
20.916667	1.000	483,192.000000
20.933333	1.000	480,911.000000
20.950000	1.000	460,756.000000
20.966667	1.000	425,529.000000
20.983333	1.000	378,989.000000
21.000000	1.000	325,211.000000
21.016667	1.000	268,303.000000
21.033333	1.000	211,951.000000
21.050000	1.000	159,471.000000
21.066667	1.000	113,357.000000
21.083333	1.000	75,257.000000
21.100000	1.000	45,578.000000
21.116667	1.000	23,878.000000
21.133333	1.000	9,336.000000
21.150000	1.000	900.000000
21.166667	1.000	-2,510.000000
21.183333	1.000	-1,847.000000
21.200000	1.000	1,798.000000
21.216667	1.000	7,359.000000
21.233333	1.000	14,016.000000
21.250000	1.000	21,480.000000
21.266667	1.000	29,663.000000
21.283333	1.000	38,350.000000
21.300000	1.000	47,153.000000
21.316667	1.000	55,326.000000
21.333333	1.000	62,380.000000
21.350000	1.000	68,421.000000
21.366667	1.000	74,057.000000
21.383333	1.000	79,843.000000
21.400000	1.000	86,376.000000
21.416667	1.000	94,255.000000
21.433333	1.000	103,878.000000
21.450000	1.000	115,750.000000
21.466667	1.000	129,264.000000
21.483333	1.000	143,284.000000
21.500000	1.000	156,342.000000
21.516667	1.000	166,500.000000
21.533333	1.000	172,265.000000
21.550000	1.000	172,739.000000
21.566667	1.000	167,279.000000
21.583333	1.000	156,100.000000
21.600000	1.000	140,011.000000
21.616667	1.000	120,449.000000
21.633333	1.000	99,158.000000
21.650000	1.000	77,775.000000
21.666667	1.000	57,669.000000
21.683333	1.000	39,634.000000
21.700000	1.000	24,100.000000
21.716667	1.000	11,164.000000
21.733333	1.000	795.000000
21.750000	1.000	-7,134.000000
21.766667	1.000	-12,722.000000
21.783333	1.000	-16,423.000000
21.800000	1.000	-18,784.000000
21.816667	1.000	-20,086.000000
21.833333	1.000	-20,807.000000
21.850000	1.000	-21,451.000000
21.866667	1.000	-21,969.000000
21.883333	1.000	-22,064.000000
21.900000	1.000	-21,571.000000
21.916667	1.000	-20,386.000000
21.933333	1.000	-18,794.000000
21.950000	1.000	-16,957.000000
21.966667	1.000	-15,030.000000
21.983333	1.000	-13,127.000000
22.000000	1.000	-11,775.000000
22.016667	1.000	-11,362.000000
22.033333	1.000	-11,761.000000
22.050000	1.000	-12,698.000000
22.066667	1.000	-13,848.000000
22.083333	1.000	-14,758.000000
22.100000	1.000	-14,983.000000
22.116667	1.000	-14,234.000000
22.133333	1.000	-12,301.000000
22.150000	1.000	-9,356.000000
22.166667	1.000	-5,684.000000
22.183333	1.000	-1,634.000000
22.200000	1.000	2,052.000000
22.216667	1.000	4,630.000000
22.233333	1.000	5,975.000000
22.250000	1.000	6,214.000000
22.266667	1.000	5,253.000000
22.283333	1.000	3,270.000000
22.300000	1.000	941.000000
22.316667	1.000	-1,245.000000
22.333333	1.000	-3,617.000000
22.350000	1.000	-6,574.000000
22.366667	1.000	-10,407.000000
22.383333	1.000	-14,741.000000
22.400000	1.000	-18,310.000000
22.416667	1.000	-20,307.000000
22.433333	1.000	-21,239.000000
22.450000	1.000	-22,051.000000
22.466667	1.000	-23,307.000000
22.483333	1.000	-24,998.000000
22.500000	1.000	-27,119.000000
22.516667	1.000	-29,522.000000
22.533333	1.000	-32,196.000000
22.550000	1.000	-34,852.000000
22.566667	1.000	-37,099.000000
22.583333	1.000	-38,484.000000
22.600000	1.000	-38,590.000000
22.616667	1.000	-37,543.000000
22.633333	1.000	-35,528.000000
22.650000	1.000	-32,295.000000
22.666667	1.000	-27,920.000000
22.683333	1.000	-22,732.000000
22.700000	1.000	-17,264.000000
22.716667	1.000	-12,323.000000
22.733333	1.000	-8,967.000000
22.750000	1.000	-7,700.000000
22.766667	1.000	-8,041.000000
22.783333	1.000	-9,299.000000
22.800000	1.000	-10,886.000000
22.816667	1.000	-12,253.000000
22.833333	1.000	-13,023.000000
22.850000	1.000	-13,101.000000
22.866667	1.000	-12,598.000000
22.883333	1.000	-11,832.000000
22.900000	1.000	-10,703.000000
22.916667	1.000	-8,616.000000
22.933333	1.000	-5,103.000000
22.950000	1.000	-252.000000
22.966667	1.000	5,063.000000
22.983333	1.000	10,472.000000
23.000000	1.000	16,433.000000
23.016667	1.000	23,530.000000
23.033333	1.000	32,865.000000
23.050000	1.000	46,764.000000
23.066667	1.000	68,242.000000
23.083333	1.000	100,633.000000
23.100000	1.000	146,867.000000
23.116667	1.000	208,678.000000
23.133333	1.000	285,426.000000
23.150000	1.000	374,011.000000
23.166667	1.000	469,228.000000
23.183333	1.000	564,215.000000
23.200000	1.000	651,275.000000
23.216667	1.000	722,017.000000
23.233333	1.000	769,333.000000
23.250000	1.000	789,465.000000
23.266667	1.000	781,659.000000
23.283333	1.000	747,600.000000
23.300000	1.000	691,482.000000
23.316667	1.000	619,005.000000
23.333333	1.000	536,830.000000
23.350000	1.000	451,296.000000
23.366667	1.000	367,314.000000
23.383333	1.000	288,788.000000
23.400000	1.000	218,944.000000
23.416667	1.000	159,743.000000
23.433333	1.000	111,591.000000
23.450000	1.000	73,837.000000
23.466667	1.000	45,320.000000
23.483333	1.000	24,905.000000
23.500000	1.000	10,819.000000
23.516667	1.000	1,121.000000
23.533333	1.000	-5,169.000000
23.550000	1.000	-8,666.000000
23.566667	1.000	-10,047.000000
23.583333	1.000	-9,532.000000
23.600000	1.000	-7,026.000000
23.616667	1.000	-2,394.000000
23.633333	1.000	4,708.000000
23.650000	1.000	14,914.000000
23.666667	1.000	28,432.000000
23.683333	1.000	45,020.000000
23.700000	1.000	63,550.000000
23.716667	1.000	82,877.000000
23.733333	1.000	101,777.000000
23.750000	1.000	118,463.000000
23.766667	1.000	131,577.000000
23.783333	1.000	140,283.000000
23.800000	1.000	143,707.000000
23.816667	1.000	141,654.000000
23.833333	1.000	134,932.000000
23.850000	1.000	124,768.000000
23.866667	1.000	112,257.000000
23.883333	1.000	98,727.000000
23.900000	1.000	85,404.000000
23.916667	1.000	73,059.000000
23.933333	1.000	61,454.000000
23.950000	1.000	50,077.000000
23.966667	1.000	39,014.000000
23.983333	1.000	28,914.000000
24.000000	1.000	20,398.000000
24.016667	1.000	13,603.000000
24.033333	1.000	8,104.000000
24.050000	1.000	3,227.000000
24.066667	1.000	-1,304.000000
24.083333	1.000	-5,649.000000
24.100000	1.000	-9,601.000000
24.116667	1.000	-12,617.000000
24.133333	1.000	-14,150.000000
24.150000	1.000	-14,138.000000
24.166667	1.000	-12,780.000000
24.183333	1.000	-10,300.000000
24.200000	1.000	-7,157.000000
24.216667	1.000	-3,705.000000
24.233333	1.000	-291.000000
24.250000	1.000	3,129.000000
24.266667	1.000	7,264.000000
24.283333	1.000	12,968.000000
24.300000	1.000	20,882.000000
24.316667	1.000	31,823.000000
24.333333	1.000	46,391.000000
24.350000	1.000	64,602.000000
24.366667	1.000	86,297.000000
24.383333	1.000	111,157.000000
24.400000	1.000	138,458.000000
24.416667	1.000	166,872.000000
24.433333	1.000	194,615.000000
24.450000	1.000	219,456.000000
24.466667	1.000	239,409.000000
24.483333	1.000	253,543.000000
24.500000	1.000	262,527.000000
24.516667	1.000	267,587.000000
24.533333	1.000	270,046.000000
24.550000	1.000	270,739.000000
24.566667	1.000	270,492.000000
24.583333	1.000	269,910.000000
24.600000	1.000	269,344.000000
24.616667	1.000	268,232.000000
24.633333	1.000	265,525.000000
24.650000	1.000	260,650.000000
24.666667	1.000	253,282.000000
24.683333	1.000	243,094.000000
24.700000	1.000	230,157.000000
24.716667	1.000	215,438.000000
24.733333	1.000	200,897.000000
24.750000	1.000	188,133.000000
24.766667	1.000	178,018.000000
24.783333	1.000	170,831.000000
24.800000	1.000	166,725.000000
24.816667	1.000	165,322.000000
24.833333	1.000	165,371.000000
24.850000	1.000	165,297.000000
24.866667	1.000	163,839.000000
24.883333	1.000	159,855.000000
24.900000	1.000	152,526.000000
24.916667	1.000	141,855.000000
24.933333	1.000	128,577.000000
24.950000	1.000	113,552.000000
24.966667	1.000	97,332.000000
24.983333	1.000	80,974.000000
25.000000	1.000	65,480.000000
25.016667	1.000	51,534.000000
25.033333	1.000	39,681.000000
25.050000	1.000	30,181.000000
25.066667	1.000	22,940.000000
25.083333	1.000	17,388.000000
25.100000	1.000	13,101.000000
25.116667	1.000	10,140.000000
25.133333	1.000	8,272.000000
25.150000	1.000	6,607.000000
25.166667	1.000	4,856.000000
25.183333	1.000	2,894.000000
25.200000	1.000	430.000000
25.216667	1.000	-2,523.000000
25.233333	1.000	-5,220.000000
25.250000	1.000	-7,006.000000
25.266667	1.000	-7,859.000000
25.283333	1.000	-8,030.000000
25.300000	1.000	-7,802.000000
25.316667	1.000	-7,448.000000
25.333333	1.000	-7,639.000000
25.350000	1.000	-8,691.000000
25.366667	1.000	-10,133.000000
25.383333	1.000	-10,966.000000
25.400000	1.000	-10,815.000000
25.416667	1.000	-9,836.000000
25.433333	1.000	-8,148.000000
25.450000	1.000	-5,929.000000
25.466667	1.000	-3,156.000000
25.483333	1.000	232.000000
25.500000	1.000	4,013.000000
25.516667	1.000	7,683.000000
25.533333	1.000	10,550.000000
25.550000	1.000	11,939.000000
25.566667	1.000	11,285.000000
25.583333	1.000	8,896.000000
25.600000	1.000	5,522.000000
25.616667	1.000	1,439.000000
25.633333	1.000	-3,047.000000
25.650000	1.000	-7,305.000000
25.666667	1.000	-10,982.000000
25.683333	1.000	-13,846.000000
25.700000	1.000	-15,503.000000
25.716667	1.000	-16,226.000000
25.733333	1.000	-16,380.000000
25.750000	1.000	-16,382.000000
25.766667	1.000	-16,708.000000
25.783333	1.000	-17,336.000000
25.800000	1.000	-17,751.000000
25.816667	1.000	-17,152.000000
25.833333	1.000	-15,019.000000
25.850000	1.000	-10,875.000000
25.866667	1.000	-4,104.000000
25.883333	1.000	6,059.000000
25.900000	1.000	20,632.000000
25.916667	1.000	40,703.000000
25.933333	1.000	68,150.000000
25.950000	1.000	105,508.000000
25.966667	1.000	155,920.000000
25.983333	1.000	222,886.000000
26.000000	1.000	310,573.000000
26.016667	1.000	424,018.000000
26.033333	1.000	569,591.000000
26.050000	1.000	755,144.000000
26.066667	1.000	988,743.000000
26.083333	1.000	1,277,936.000000
26.100000	1.000	1,627,131.000000
26.116667	1.000	2,034,278.000000
26.133333	1.000	2,488,831.000000
26.150000	1.000	2,970,673.000000
26.166667	1.000	3,450,042.000000
26.183333	1.000	3,890,619.000000
26.200000	1.000	4,254,073.000000
26.216667	1.000	4,505,706.000000
26.233333	1.000	4,620,676.000000
26.250000	1.000	4,588,085.000000
26.266667	1.000	4,411,928.000000
26.283333	1.000	4,110,401.000000
26.300000	1.000	3,712,459.000000
26.316667	1.000	3,252,786.000000
26.333333	1.000	2,766,432.000000
26.350000	1.000	2,284,850.000000
26.366667	1.000	1,833,695.000000
26.383333	1.000	1,430,886.000000
26.400000	1.000	1,086,423.000000
26.416667	1.000	803,724.000000
26.433333	1.000	580,706.000000
26.450000	1.000	411,393.000000
26.466667	1.000	287,578.000000
26.483333	1.000	200,155.000000
26.500000	1.000	140,513.000000
26.516667	1.000	101,583.000000
26.533333	1.000	77,402.000000
26.550000	1.000	63,465.000000
26.566667	1.000	56,630.000000
26.583333	1.000	54,336.000000
26.600000	1.000	54,117.000000
26.616667	1.000	53,923.000000
26.633333	1.000	53,197.000000
26.650000	1.000	51,930.000000
26.666667	1.000	50,424.000000
26.683333	1.000	48,796.000000
26.700000	1.000	46,922.000000
26.716667	1.000	45,005.000000
26.733333	1.000	43,014.000000
26.750000	1.000	40,834.000000
26.766667	1.000	38,214.000000
26.783333	1.000	34,784.000000
26.800000	1.000	30,360.000000
26.816667	1.000	25,035.000000
26.833333	1.000	19,545.000000
26.850000	1.000	14,624.000000
26.866667	1.000	10,764.000000
26.883333	1.000	8,137.000000
26.900000	1.000	6,737.000000
26.916667	1.000	6,729.000000
26.933333	1.000	8,051.000000
26.950000	1.000	11,021.000000
26.966667	1.000	16,620.000000
26.983333	1.000	25,509.000000
27.000000	1.000	38,512.000000
27.016667	1.000	56,350.000000
27.033333	1.000	79,383.000000
27.050000	1.000	107,261.000000
27.066667	1.000	138,565.000000
27.083333	1.000	170,755.000000
27.100000	1.000	201,030.000000
27.116667	1.000	226,769.000000
27.133333	1.000	245,550.000000
27.150000	1.000	255,793.000000
27.166667	1.000	257,129.000000
27.183333	1.000	249,631.000000
27.200000	1.000	234,185.000000
27.216667	1.000	212,885.000000
27.233333	1.000	188,326.000000
27.250000	1.000	163,138.000000
27.266667	1.000	139,290.000000
27.283333	1.000	117,947.000000
27.300000	1.000	99,697.000000
27.316667	1.000	84,947.000000
27.333333	1.000	74,036.000000
27.350000	1.000	66,820.000000
27.366667	1.000	62,789.000000
27.383333	1.000	61,333.000000
27.400000	1.000	62,266.000000
27.416667	1.000	65,581.000000
27.433333	1.000	71,038.000000
27.450000	1.000	78,222.000000
27.466667	1.000	87,074.000000
27.483333	1.000	98,749.000000
27.500000	1.000	115,439.000000
27.516667	1.000	140,046.000000
27.533333	1.000	176,049.000000
27.550000	1.000	226,972.000000
27.566667	1.000	296,324.000000
27.583333	1.000	386,966.000000
27.600000	1.000	500,590.000000
27.616667	1.000	636,057.000000
27.633333	1.000	787,904.000000
27.650000	1.000	947,198.000000
27.666667	1.000	1,102,689.000000
27.683333	1.000	1,241,247.000000
27.700000	1.000	1,349,533.000000
27.716667	1.000	1,416,704.000000
27.733333	1.000	1,436,449.000000
27.750000	1.000	1,408,483.000000
27.766667	1.000	1,338,127.000000
27.783333	1.000	1,234,369.000000
27.800000	1.000	1,108,083.000000
27.816667	1.000	970,884.000000
27.833333	1.000	833,527.000000
27.850000	1.000	704,509.000000
27.866667	1.000	589,896.000000
27.883333	1.000	493,318.000000
27.900000	1.000	415,558.000000
27.916667	1.000	355,508.000000
27.933333	1.000	310,563.000000
27.950000	1.000	277,123.000000
27.966667	1.000	251,699.000000
27.983333	1.000	231,433.000000
28.000000	1.000	213,835.000000
28.016667	1.000	196,792.000000
28.033333	1.000	179,215.000000
28.050000	1.000	160,744.000000
28.066667	1.000	141,251.000000
28.083333	1.000	121,483.000000
28.100000	1.000	102,681.000000
28.116667	1.000	85,677.000000
28.133333	1.000	70,896.000000
28.150000	1.000	58,677.000000
28.166667	1.000	49,288.000000
28.183333	1.000	43,063.000000
28.200000	1.000	39,942.000000
28.216667	1.000	39,153.000000
28.233333	1.000	40,247.000000
28.250000	1.000	43,517.000000
28.266667	1.000	49,610.000000
28.283333	1.000	60,115.000000
28.300000	1.000	77,589.000000
28.316667	1.000	104,792.000000
28.333333	1.000	143,643.000000
28.350000	1.000	195,164.000000
28.366667	1.000	258,894.000000
28.383333	1.000	331,927.000000
28.400000	1.000	409,244.000000
28.416667	1.000	485,097.000000
28.433333	1.000	552,960.000000
28.450000	1.000	606,181.000000
28.466667	1.000	639,467.000000
28.483333	1.000	649,929.000000
28.500000	1.000	637,489.000000
28.516667	1.000	604,088.000000
28.533333	1.000	553,583.000000
28.550000	1.000	491,671.000000
28.566667	1.000	423,894.000000
28.583333	1.000	354,862.000000
28.600000	1.000	288,848.000000
28.616667	1.000	229,350.000000
28.633333	1.000	178,516.000000
28.650000	1.000	137,230.000000
28.666667	1.000	105,746.000000
28.683333	1.000	84,455.000000
28.700000	1.000	74,331.000000
28.716667	1.000	75,830.000000
28.733333	1.000	88,986.000000
28.750000	1.000	113,347.000000
28.766667	1.000	147,645.000000
28.783333	1.000	189,328.000000
28.800000	1.000	234,777.000000
28.816667	1.000	280,238.000000
28.833333	1.000	322,426.000000
28.850000	1.000	358,958.000000
28.866667	1.000	389,359.000000
28.883333	1.000	414,735.000000
28.900000	1.000	438,143.000000
28.916667	1.000	464,490.000000
28.933333	1.000	500,094.000000
28.950000	1.000	551,267.000000
28.966667	1.000	623,345.000000
28.983333	1.000	719,885.000000
29.000000	1.000	840,118.000000
29.016667	1.000	978,369.000000
29.033333	1.000	1,125,860.000000
29.050000	1.000	1,271,435.000000
29.066667	1.000	1,402,042.000000
29.083333	1.000	1,504,382.000000
29.100000	1.000	1,566,919.000000
29.116667	1.000	1,582,445.000000
29.133333	1.000	1,549,203.000000
29.150000	1.000	1,470,728.000000
29.166667	1.000	1,354,716.000000
29.183333	1.000	1,211,901.000000
29.200000	1.000	1,054,224.000000
29.216667	1.000	893,243.000000
29.233333	1.000	738,689.000000
29.250000	1.000	597,041.000000
29.266667	1.000	472,242.000000
29.283333	1.000	365,945.000000
29.300000	1.000	278,094.000000
29.316667	1.000	207,742.000000
29.333333	1.000	152,964.000000
29.350000	1.000	111,582.000000
29.366667	1.000	81,525.000000
29.383333	1.000	60,706.000000
29.400000	1.000	46,540.000000
29.416667	1.000	36,909.000000
29.433333	1.000	30,794.000000
29.450000	1.000	27,170.000000
29.466667	1.000	25,258.000000
29.483333	1.000	24,503.000000
29.500000	1.000	23,919.000000
29.516667	1.000	23,194.000000
29.533333	1.000	22,448.000000
29.550000	1.000	21,787.000000
29.566667	1.000	20,989.000000
29.583333	1.000	19,937.000000
29.600000	1.000	18,471.000000
29.616667	1.000	16,571.000000
29.633333	1.000	14,422.000000
29.650000	1.000	12,261.000000
29.666667	1.000	10,587.000000
29.683333	1.000	9,871.000000
29.700000	1.000	10,827.000000
29.716667	1.000	14,123.000000
29.733333	1.000	19,733.000000
29.750000	1.000	27,246.000000
29.766667	1.000	35,684.000000
29.783333	1.000	43,961.000000
29.800000	1.000	51,324.000000
29.816667	1.000	57,192.000000
29.833333	1.000	61,148.000000
29.850000	1.000	62,690.000000
29.866667	1.000	62,031.000000
29.883333	1.000	59,642.000000
29.900000	1.000	55,809.000000
29.916667	1.000	50,795.000000
29.933333	1.000	44,907.000000
29.950000	1.000	38,327.000000
29.966667	1.000	31,557.000000
29.983333	1.000	25,665.000000
30.000000	1.000	21,730.000000
30.016667	1.000	20,340.000000
30.033333	1.000	21,794.000000
30.050000	1.000	25,831.000000
30.066667	1.000	32,000.000000
30.083333	1.000	40,467.000000
30.100000	1.000	52,678.000000
30.116667	1.000	70,617.000000
30.133333	1.000	96,833.000000
30.150000	1.000	134,096.000000
30.166667	1.000	186,932.000000
30.183333	1.000	263,374.000000
30.200000	1.000	376,289.000000
30.216667	1.000	546,400.000000
30.233333	1.000	805,010.000000
30.250000	1.000	1,194,125.000000
30.266667	1.000	1,765,044.000000
30.283333	1.000	2,573,351.000000
30.300000	1.000	3,668,463.000000
30.316667	1.000	5,081,623.000000
30.333333	1.000	6,812,238.000000
30.350000	1.000	8,811,257.000000
30.366667	1.000	10,977,699.000000
30.383333	1.000	13,164,737.000000
30.400000	1.000	15,194,657.000000
30.416667	1.000	16,886,257.000000
30.433333	1.000	18,083,305.000000
30.450000	1.000	18,678,349.000000
30.466667	1.000	18,628,539.000000
30.483333	1.000	17,957,635.000000
30.500000	1.000	16,747,756.000000
30.516667	1.000	15,124,303.000000
30.533333	1.000	13,235,524.000000
30.550000	1.000	11,232,218.000000
30.566667	1.000	9,249,785.000000
30.583333	1.000	7,395,830.000000
30.600000	1.000	5,744,244.000000
30.616667	1.000	4,335,746.000000
30.633333	1.000	3,182,063.000000
30.650000	1.000	2,272,487.000000
30.666667	1.000	1,581,530.000000
30.683333	1.000	1,075,978.000000
30.700000	1.000	719,935.000000
30.716667	1.000	478,849.000000
30.733333	1.000	322,215.000000
30.750000	1.000	225,144.000000
30.766667	1.000	168,093.000000
30.783333	1.000	136,985.000000
30.800000	1.000	122,812.000000
30.816667	1.000	120,405.000000
30.833333	1.000	127,179.000000
30.850000	1.000	141,904.000000
30.866667	1.000	163,709.000000
30.883333	1.000	191,327.000000
30.900000	1.000	223,020.000000
30.916667	1.000	256,081.000000
30.933333	1.000	287,333.000000
30.950000	1.000	314,056.000000
30.966667	1.000	333,880.000000
30.983333	1.000	344,591.000000
31.000000	1.000	344,800.000000
31.016667	1.000	334,626.000000
31.033333	1.000	315,967.000000
31.050000	1.000	291,367.000000
31.066667	1.000	262,890.000000
31.083333	1.000	232,544.000000
31.100000	1.000	202,441.000000
31.116667	1.000	174,424.000000
31.133333	1.000	149,858.000000
31.150000	1.000	129,534.000000
31.166667	1.000	114,001.000000
31.183333	1.000	102,946.000000
31.200000	1.000	95,395.000000
31.216667	1.000	90,578.000000
31.233333	1.000	87,728.000000
31.250000	1.000	85,795.000000
31.266667	1.000	84,016.000000
31.283333	1.000	82,266.000000
31.300000	1.000	81,127.000000
31.316667	1.000	81,787.000000
31.333333	1.000	85,400.000000
31.350000	1.000	92,628.000000
31.366667	1.000	103,801.000000
31.383333	1.000	119,199.000000
31.400000	1.000	138,618.000000
31.416667	1.000	161,635.000000
31.433333	1.000	187,228.000000
31.450000	1.000	214,207.000000
31.466667	1.000	241,832.000000
31.483333	1.000	270,117.000000
31.500000	1.000	300,125.000000
31.516667	1.000	334,696.000000
31.533333	1.000	379,271.000000
31.550000	1.000	441,055.000000
31.566667	1.000	527,184.000000
31.583333	1.000	642,930.000000
31.600000	1.000	790,089.000000
31.616667	1.000	965,786.000000
31.633333	1.000	1,161,797.000000
31.650000	1.000	1,363,948.000000
31.666667	1.000	1,554,615.000000
31.683333	1.000	1,715,571.000000
31.700000	1.000	1,830,466.000000
31.716667	1.000	1,887,198.000000
31.733333	1.000	1,880,069.000000
31.750000	1.000	1,810,809.000000
31.766667	1.000	1,687,739.000000
31.783333	1.000	1,523,764.000000
31.800000	1.000	1,333,916.000000
31.816667	1.000	1,133,559.000000
31.833333	1.000	937,158.000000
31.850000	1.000	756,606.000000
31.866667	1.000	600,329.000000
31.883333	1.000	474,046.000000
31.900000	1.000	381,675.000000
31.916667	1.000	324,794.000000
31.933333	1.000	303,547.000000
31.950000	1.000	316,337.000000
31.966667	1.000	359,415.000000
31.983333	1.000	426,708.000000
32.000000	1.000	510,590.000000
32.016667	1.000	601,936.000000
32.033333	1.000	690,749.000000
32.050000	1.000	767,726.000000
32.066667	1.000	824,501.000000
32.083333	1.000	855,341.000000
32.100000	1.000	857,684.000000
32.116667	1.000	831,608.000000
32.133333	1.000	780,150.000000
32.150000	1.000	708,832.000000
32.166667	1.000	624,401.000000
32.183333	1.000	534,222.000000
32.200000	1.000	444,914.000000
32.216667	1.000	362,001.000000
32.233333	1.000	289,383.000000
32.250000	1.000	229,162.000000
32.266667	1.000	182,009.000000
32.283333	1.000	148,003.000000
32.300000	1.000	126,269.000000
32.316667	1.000	114,754.000000
32.333333	1.000	111,201.000000
32.350000	1.000	114,136.000000
32.366667	1.000	122,799.000000
32.383333	1.000	137,254.000000
32.400000	1.000	157,454.000000
32.416667	1.000	183,208.000000
32.433333	1.000	214,380.000000
32.450000	1.000	251,017.000000
32.466667	1.000	292,645.000000
32.483333	1.000	338,503.000000
32.500000	1.000	386,522.000000
32.516667	1.000	433,164.000000
32.533333	1.000	474,716.000000
32.550000	1.000	507,972.000000
32.566667	1.000	530,403.000000
32.583333	1.000	540,716.000000
32.600000	1.000	538,414.000000
32.616667	1.000	523,803.000000
32.633333	1.000	498,295.000000
32.650000	1.000	464,004.000000
32.666667	1.000	423,472.000000
32.683333	1.000	379,843.000000
32.700000	1.000	335,530.000000
32.716667	1.000	292,410.000000
32.733333	1.000	252,223.000000
32.750000	1.000	216,703.000000
32.766667	1.000	187,141.000000
32.783333	1.000	164,373.000000
32.800000	1.000	148,592.000000
32.816667	1.000	139,194.000000
32.833333	1.000	134,929.000000
32.850000	1.000	133,692.000000
32.866667	1.000	133,273.000000
32.883333	1.000	132,093.000000
32.900000	1.000	129,201.000000
32.916667	1.000	124,155.000000
32.933333	1.000	117,039.000000
32.950000	1.000	108,525.000000
32.966667	1.000	98,800.000000
32.983333	1.000	88,216.000000
33.000000	1.000	77,359.000000
33.016667	1.000	66,977.000000
33.033333	1.000	57,859.000000
33.050000	1.000	50,431.000000
33.066667	1.000	44,648.000000
33.083333	1.000	40,302.000000
33.100000	1.000	37,266.000000
33.116667	1.000	35,151.000000
33.133333	1.000	33,086.000000
33.150000	1.000	30,185.000000
33.166667	1.000	26,224.000000
33.183333	1.000	21,790.000000
33.200000	1.000	17,893.000000
33.216667	1.000	15,040.000000
33.233333	1.000	13,458.000000
33.250000	1.000	13,407.000000
33.266667	1.000	14,929.000000
33.283333	1.000	18,015.000000
33.300000	1.000	22,090.000000
33.316667	1.000	26,397.000000
33.333333	1.000	30,207.000000
33.350000	1.000	33,118.000000
33.366667	1.000	35,399.000000
33.383333	1.000	37,277.000000
33.400000	1.000	38,347.000000
33.416667	1.000	38,239.000000
33.433333	1.000	36,815.000000
33.450000	1.000	34,673.000000
33.466667	1.000	32,765.000000
33.483333	1.000	32,208.000000
33.500000	1.000	33,226.000000
33.516667	1.000	35,685.000000
33.533333	1.000	39,249.000000
33.550000	1.000	43,923.000000
33.566667	1.000	49,867.000000
33.583333	1.000	56,158.000000
33.600000	1.000	61,501.000000
33.616667	1.000	65,333.000000
33.633333	1.000	67,853.000000
33.650000	1.000	69,815.000000
33.666667	1.000	72,494.000000
33.683333	1.000	77,611.000000
33.700000	1.000	86,923.000000
33.716667	1.000	101,818.000000
33.733333	1.000	122,702.000000
33.750000	1.000	149,452.000000
33.766667	1.000	181,505.000000
33.783333	1.000	217,650.000000
33.800000	1.000	255,658.000000
33.816667	1.000	292,792.000000
33.833333	1.000	325,934.000000
33.850000	1.000	352,515.000000
33.866667	1.000	370,954.000000
33.883333	1.000	380,609.000000
33.900000	1.000	381,934.000000
33.916667	1.000	375,722.000000
33.933333	1.000	362,659.000000
33.950000	1.000	343,811.000000
33.966667	1.000	320,959.000000
33.983333	1.000	295,932.000000
34.000000	1.000	270,066.000000
34.016667	1.000	244,303.000000
34.033333	1.000	219,502.000000
34.050000	1.000	196,094.000000
34.066667	1.000	174,139.000000
34.083333	1.000	153,673.000000
34.100000	1.000	134,488.000000
34.116667	1.000	116,155.000000
34.133333	1.000	98,730.000000
34.150000	1.000	83,155.000000
34.166667	1.000	71,087.000000
34.183333	1.000	63,556.000000
34.200000	1.000	61,080.000000
34.216667	1.000	63,473.000000
34.233333	1.000	70,033.000000
34.250000	1.000	80,663.000000
34.266667	1.000	95,551.000000
34.283333	1.000	114,007.000000
34.300000	1.000	134,903.000000
34.316667	1.000	157,079.000000
34.333333	1.000	178,425.000000
34.350000	1.000	196,707.000000
34.366667	1.000	210,530.000000
34.383333	1.000	219,272.000000
34.400000	1.000	222,798.000000
34.416667	1.000	220,829.000000
34.433333	1.000	213,313.000000
34.450000	1.000	200,774.000000
34.466667	1.000	184,513.000000
34.483333	1.000	166,402.000000
34.500000	1.000	148,121.000000
34.516667	1.000	130,456.000000
34.533333	1.000	113,909.000000
34.550000	1.000	98,977.000000
34.566667	1.000	85,996.000000
34.583333	1.000	75,629.000000
34.600000	1.000	69,144.000000
34.616667	1.000	67,526.000000
34.633333	1.000	71,075.000000
34.650000	1.000	80,248.000000
34.666667	1.000	95,690.000000
34.683333	1.000	118,284.000000
34.700000	1.000	148,068.000000
34.716667	1.000	183,690.000000
34.733333	1.000	222,908.000000
34.750000	1.000	263,341.000000
34.766667	1.000	302,255.000000
34.783333	1.000	336,451.000000
34.800000	1.000	362,955.000000
34.816667	1.000	379,240.000000
34.833333	1.000	383,916.000000
34.850000	1.000	376,667.000000
34.866667	1.000	358,573.000000
34.883333	1.000	331,931.000000
34.900000	1.000	299,521.000000
34.916667	1.000	263,872.000000
34.933333	1.000	227,380.000000
34.950000	1.000	192,243.000000
34.966667	1.000	159,975.000000
34.983333	1.000	131,714.000000
35.000000	1.000	108,167.000000
35.016667	1.000	89,240.000000
35.033333	1.000	74,842.000000
35.050000	1.000	64,984.000000
35.066667	1.000	59,390.000000
35.083333	1.000	57,986.000000
35.100000	1.000	60,741.000000
35.116667	1.000	67,303.000000
35.133333	1.000	76,652.000000
35.150000	1.000	87,030.000000
35.166667	1.000	96,540.000000
35.183333	1.000	104,081.000000
35.200000	1.000	108,573.000000
35.216667	1.000	109,509.000000
35.233333	1.000	107,130.000000
35.250000	1.000	102,092.000000
35.266667	1.000	94,892.000000
35.283333	1.000	86,015.000000
35.300000	1.000	76,237.000000
35.316667	1.000	66,192.000000
35.333333	1.000	56,681.000000
35.350000	1.000	48,360.000000
35.366667	1.000	41,363.000000
35.383333	1.000	35,820.000000
35.400000	1.000	31,517.000000
35.416667	1.000	28,037.000000
35.433333	1.000	25,436.000000
35.450000	1.000	23,706.000000
35.466667	1.000	22,606.000000
35.483333	1.000	21,809.000000
35.500000	1.000	21,406.000000
35.516667	1.000	21,872.000000
35.533333	1.000	23,542.000000
35.550000	1.000	26,695.000000
35.566667	1.000	31,492.000000
35.583333	1.000	38,294.000000
35.600000	1.000	47,575.000000
35.616667	1.000	59,528.000000
35.633333	1.000	74,153.000000
35.650000	1.000	90,720.000000
35.666667	1.000	108,606.000000
35.683333	1.000	127,877.000000
35.700000	1.000	149,808.000000
35.716667	1.000	177,621.000000
35.733333	1.000	217,190.000000
35.750000	1.000	277,048.000000
35.766667	1.000	366,942.000000
35.783333	1.000	496,960.000000
35.800000	1.000	675,955.000000
35.816667	1.000	908,924.000000
35.833333	1.000	1,194,761.000000
35.850000	1.000	1,524,095.000000
35.866667	1.000	1,878,223.000000
35.883333	1.000	2,232,232.000000
35.900000	1.000	2,557,676.000000
35.916667	1.000	2,824,899.000000
35.933333	1.000	3,008,315.000000
35.950000	1.000	3,091,310.000000
35.966667	1.000	3,068,796.000000
35.983333	1.000	2,947,703.000000
36.000000	1.000	2,744,838.000000
36.016667	1.000	2,483,827.000000
36.033333	1.000	2,190,310.000000
36.050000	1.000	1,888,222.000000
36.066667	1.000	1,597,148.000000
36.083333	1.000	1,331,555.000000
36.100000	1.000	1,100,059.000000
36.116667	1.000	905,508.000000
36.133333	1.000	746,021.000000
36.150000	1.000	617,037.000000
36.166667	1.000	513,078.000000
36.183333	1.000	429,151.000000
36.200000	1.000	361,110.000000
36.216667	1.000	305,702.000000
36.233333	1.000	260,808.000000
36.250000	1.000	225,295.000000
36.266667	1.000	198,312.000000
36.283333	1.000	178,958.000000
36.300000	1.000	166,500.000000
36.316667	1.000	159,967.000000
36.333333	1.000	158,102.000000
36.350000	1.000	159,365.000000
36.366667	1.000	161,859.000000
36.383333	1.000	163,554.000000
36.400000	1.000	162,805.000000
36.416667	1.000	158,605.000000
36.433333	1.000	150,677.000000
36.450000	1.000	139,086.000000
36.466667	1.000	124,517.000000
36.483333	1.000	108,374.000000
36.500000	1.000	92,092.000000
36.516667	1.000	76,844.000000
36.533333	1.000	63,155.000000
36.550000	1.000	51,617.000000
36.566667	1.000	42,757.000000
36.583333	1.000	37,042.000000
36.600000	1.000	34,549.000000
36.616667	1.000	34,954.000000
36.633333	1.000	38,274.000000
36.650000	1.000	44,439.000000
36.666667	1.000	53,264.000000
36.683333	1.000	65,030.000000
36.700000	1.000	79,986.000000
36.716667	1.000	98,061.000000
36.733333	1.000	119,386.000000
36.750000	1.000	143,871.000000
36.766667	1.000	170,637.000000
36.783333	1.000	198,192.000000
36.800000	1.000	224,500.000000
36.816667	1.000	247,140.000000
36.833333	1.000	263,695.000000
36.850000	1.000	272,666.000000
36.866667	1.000	273,378.000000
36.883333	1.000	265,949.000000
36.900000	1.000	251,472.000000
36.916667	1.000	231,517.000000
36.933333	1.000	208,025.000000
36.950000	1.000	182,840.000000
36.966667	1.000	158,042.000000
36.983333	1.000	135,544.000000
37.000000	1.000	116,655.000000
37.016667	1.000	102,875.000000
37.033333	1.000	96,175.000000
37.050000	1.000	98,347.000000
37.066667	1.000	111,344.000000
37.083333	1.000	137,826.000000
37.100000	1.000	180,480.000000
37.116667	1.000	241,801.000000
37.133333	1.000	324,156.000000
37.150000	1.000	428,142.000000
37.166667	1.000	550,924.000000
37.183333	1.000	686,304.000000
37.200000	1.000	824,198.000000
37.216667	1.000	952,713.000000
37.233333	1.000	1,060,905.000000
37.250000	1.000	1,139,390.000000
37.266667	1.000	1,181,860.000000
37.283333	1.000	1,187,099.000000
37.300000	1.000	1,159,288.000000
37.316667	1.000	1,107,948.000000
37.333333	1.000	1,045,879.000000
37.350000	1.000	987,457.000000
37.366667	1.000	946,751.000000
37.383333	1.000	934,421.000000
37.400000	1.000	957,221.000000
37.416667	1.000	1,016,532.000000
37.433333	1.000	1,107,225.000000
37.450000	1.000	1,218,874.000000
37.466667	1.000	1,336,919.000000
37.483333	1.000	1,444,925.000000
37.500000	1.000	1,526,926.000000
37.516667	1.000	1,570,043.000000
37.533333	1.000	1,567,066.000000
37.550000	1.000	1,516,632.000000
37.566667	1.000	1,423,392.000000
37.583333	1.000	1,296,970.000000
37.600000	1.000	1,149,442.000000
37.616667	1.000	993,639.000000
37.633333	1.000	841,082.000000
37.650000	1.000	700,861.000000
37.666667	1.000	579,351.000000
37.683333	1.000	479,560.000000
37.700000	1.000	401,783.000000
37.716667	1.000	344,154.000000
37.733333	1.000	303,313.000000
37.750000	1.000	275,234.000000
37.766667	1.000	256,083.000000
37.783333	1.000	242,490.000000
37.800000	1.000	231,362.000000
37.816667	1.000	220,711.000000
37.833333	1.000	210,402.000000
37.850000	1.000	200,983.000000
37.866667	1.000	192,726.000000
37.883333	1.000	185,771.000000
37.900000	1.000	180,412.000000
37.916667	1.000	177,203.000000
37.933333	1.000	176,859.000000
37.950000	1.000	179,365.000000
37.966667	1.000	184,075.000000
37.983333	1.000	189,854.000000
38.000000	1.000	195,408.000000
38.016667	1.000	199,787.000000
38.033333	1.000	202,277.000000
38.050000	1.000	201,963.000000
38.066667	1.000	198,567.000000
38.083333	1.000	192,238.000000
38.100000	1.000	182,768.000000
38.116667	1.000	170,419.000000
38.133333	1.000	156,057.000000
38.150000	1.000	141,017.000000
38.166667	1.000	126,495.000000
38.183333	1.000	113,391.000000
38.200000	1.000	102,573.000000
38.216667	1.000	94,845.000000
38.233333	1.000	91,254.000000
38.250000	1.000	92,578.000000
38.266667	1.000	98,335.000000
38.283333	1.000	107,068.000000
38.300000	1.000	117,159.000000
38.316667	1.000	127,130.000000
38.333333	1.000	136,097.000000
38.350000	1.000	143,436.000000
38.366667	1.000	148,571.000000
38.383333	1.000	150,837.000000
38.400000	1.000	149,518.000000
38.416667	1.000	144,669.000000
38.433333	1.000	136,799.000000
38.450000	1.000	126,550.000000
38.466667	1.000	114,921.000000
38.483333	1.000	103,481.000000
38.500000	1.000	93,191.000000
38.516667	1.000	83,832.000000
38.533333	1.000	75,049.000000
38.550000	1.000	66,697.000000
38.566667	1.000	58,353.000000
38.583333	1.000	49,847.000000
38.600000	1.000	41,659.000000
38.616667	1.000	34,580.000000
38.633333	1.000	29,195.000000
38.650000	1.000	25,392.000000
38.666667	1.000	23,282.000000
38.683333	1.000	22,826.000000
38.700000	1.000	24,183.000000
38.716667	1.000	27,337.000000
38.733333	1.000	32,128.000000
38.750000	1.000	38,069.000000
38.766667	1.000	44,625.000000
38.783333	1.000	51,333.000000
38.800000	1.000	58,108.000000
38.816667	1.000	64,945.000000
38.833333	1.000	71,651.000000
38.850000	1.000	78,189.000000
38.866667	1.000	84,485.000000
38.883333	1.000	90,516.000000
38.900000	1.000	95,979.000000
38.916667	1.000	100,707.000000
38.933333	1.000	104,593.000000
38.950000	1.000	107,456.000000
38.966667	1.000	109,525.000000
38.983333	1.000	111,022.000000
39.000000	1.000	111,944.000000
39.016667	1.000	112,339.000000
39.033333	1.000	112,756.000000
39.050000	1.000	113,967.000000
39.066667	1.000	116,344.000000
39.083333	1.000	119,725.000000
39.100000	1.000	123,392.000000
39.116667	1.000	126,301.000000
39.133333	1.000	127,894.000000
39.150000	1.000	127,693.000000
39.166667	1.000	125,243.000000
39.183333	1.000	119,933.000000
39.200000	1.000	111,877.000000
39.216667	1.000	101,976.000000
39.233333	1.000	91,570.000000
39.250000	1.000	81,712.000000
39.266667	1.000	72,785.000000
39.283333	1.000	65,141.000000
39.300000	1.000	59,144.000000
39.316667	1.000	54,912.000000
39.333333	1.000	52,593.000000
39.350000	1.000	52,063.000000
39.366667	1.000	53,791.000000
39.383333	1.000	58,484.000000
39.400000	1.000	67,125.000000
39.416667	1.000	80,682.000000
39.433333	1.000	99,303.000000
39.450000	1.000	122,382.000000
39.466667	1.000	149,589.000000
39.483333	1.000	180,400.000000
39.500000	1.000	213,027.000000
39.516667	1.000	244,709.000000
39.533333	1.000	272,298.000000
39.550000	1.000	293,224.000000
39.566667	1.000	305,692.000000
39.583333	1.000	308,496.000000
39.600000	1.000	301,510.000000
39.616667	1.000	285,825.000000
39.633333	1.000	263,024.000000
39.650000	1.000	234,907.000000
39.666667	1.000	203,512.000000
39.683333	1.000	171,133.000000
39.700000	1.000	139,977.000000
39.716667	1.000	111,853.000000
39.733333	1.000	87,771.000000
39.750000	1.000	68,298.000000
39.766667	1.000	54,124.000000
39.783333	1.000	45,116.000000
39.800000	1.000	40,083.000000
39.816667	1.000	37,445.000000
39.833333	1.000	35,661.000000
39.850000	1.000	33,917.000000
39.866667	1.000	32,101.000000
39.883333	1.000	30,243.000000
39.900000	1.000	28,363.000000
39.916667	1.000	26,678.000000
39.933333	1.000	26,014.000000
39.950000	1.000	27,042.000000
39.966667	1.000	29,740.000000
39.983333	1.000	33,688.000000
40.000000	1.000	38,152.000000
40.016667	1.000	43,208.000000
40.033333	1.000	49,095.000000
40.050000	1.000	55,981.000000
40.066667	1.000	64,009.000000
40.083333	1.000	73,506.000000
40.100000	1.000	84,333.000000
40.116667	1.000	95,687.000000
40.133333	1.000	106,501.000000
40.150000	1.000	116,014.000000
40.166667	1.000	124,137.000000
40.183333	1.000	131,299.000000
40.200000	1.000	138,428.000000
40.216667	1.000	146,183.000000
40.233333	1.000	154,934.000000
40.250000	1.000	164,901.000000
40.266667	1.000	176,545.000000
40.283333	1.000	190,227.000000
40.300000	1.000	205,647.000000
40.316667	1.000	222,286.000000
40.333333	1.000	239,232.000000
40.350000	1.000	255,309.000000
40.366667	1.000	269,456.000000
40.383333	1.000	280,259.000000
40.400000	1.000	285,891.000000
40.416667	1.000	285,012.000000
40.433333	1.000	277,061.000000
40.450000	1.000	262,136.000000
40.466667	1.000	241,324.000000
40.483333	1.000	216,395.000000
40.500000	1.000	189,443.000000
40.516667	1.000	162,901.000000
40.533333	1.000	138,842.000000
40.550000	1.000	118,422.000000
40.566667	1.000	101,980.000000
40.583333	1.000	89,753.000000
40.600000	1.000	82,071.000000
40.616667	1.000	78,824.000000
40.633333	1.000	79,750.000000
40.650000	1.000	84,124.000000
40.666667	1.000	91,371.000000
40.683333	1.000	101,119.000000
40.700000	1.000	112,397.000000
40.716667	1.000	123,920.000000
40.733333	1.000	134,695.000000
40.750000	1.000	144,119.000000
40.766667	1.000	151,534.000000
40.783333	1.000	156,102.000000
40.800000	1.000	157,624.000000
40.816667	1.000	156,654.000000
40.833333	1.000	153,840.000000
40.850000	1.000	149,653.000000
40.866667	1.000	144,373.000000
40.883333	1.000	138,275.000000
40.900000	1.000	131,679.000000
40.916667	1.000	124,993.000000
40.933333	1.000	118,427.000000
40.950000	1.000	112,465.000000
40.966667	1.000	107,411.000000
40.983333	1.000	103,101.000000
41.000000	1.000	98,986.000000
41.016667	1.000	94,129.000000
41.033333	1.000	88,232.000000
41.050000	1.000	81,428.000000
41.066667	1.000	73,692.000000
41.083333	1.000	65,101.000000
41.100000	1.000	56,209.000000
41.116667	1.000	47,487.000000
41.133333	1.000	39,406.000000
41.150000	1.000	32,505.000000
41.166667	1.000	26,901.000000
41.183333	1.000	22,898.000000
41.200000	1.000	20,147.000000
41.216667	1.000	18,565.000000
41.233333	1.000	18,167.000000
41.250000	1.000	18,816.000000
41.266667	1.000	20,283.000000
41.283333	1.000	22,258.000000
41.300000	1.000	25,025.000000
41.316667	1.000	29,277.000000
41.333333	1.000	35,187.000000
41.350000	1.000	42,211.000000
41.366667	1.000	49,400.000000
41.383333	1.000	56,130.000000
41.400000	1.000	62,440.000000
41.416667	1.000	68,792.000000
41.433333	1.000	75,834.000000
41.450000	1.000	84,055.000000
41.466667	1.000	93,682.000000
41.483333	1.000	104,557.000000
41.500000	1.000	116,049.000000
41.516667	1.000	127,284.000000
41.533333	1.000	138,176.000000
41.550000	1.000	148,707.000000
41.566667	1.000	158,838.000000
41.583333	1.000	168,175.000000
41.600000	1.000	175,945.000000
41.616667	1.000	181,277.000000
41.633333	1.000	183,839.000000
41.650000	1.000	183,451.000000
41.666667	1.000	179,982.000000
41.683333	1.000	173,810.000000
41.700000	1.000	164,988.000000
41.716667	1.000	153,563.000000
41.733333	1.000	139,977.000000
41.750000	1.000	125,002.000000
41.766667	1.000	109,234.000000
41.783333	1.000	93,326.000000
41.800000	1.000	78,306.000000
41.816667	1.000	65,127.000000
41.833333	1.000	54,113.000000
41.850000	1.000	45,050.000000
41.866667	1.000	38,180.000000
41.883333	1.000	34,067.000000
41.900000	1.000	32,516.000000
41.916667	1.000	32,745.000000
41.933333	1.000	34,087.000000
41.950000	1.000	36,173.000000
41.966667	1.000	38,513.000000
41.983333	1.000	41,162.000000
42.000000	1.000	44,415.000000
42.016667	1.000	48,023.000000
42.033333	1.000	51,697.000000
42.050000	1.000	54,934.000000
42.066667	1.000	57,316.000000
42.083333	1.000	58,853.000000
42.100000	1.000	59,874.000000
42.116667	1.000	60,656.000000
42.133333	1.000	61,420.000000
42.150000	1.000	62,094.000000
42.166667	1.000	62,490.000000
42.183333	1.000	62,341.000000
42.200000	1.000	61,703.000000
42.216667	1.000	60,755.000000
42.233333	1.000	59,780.000000
42.250000	1.000	59,111.000000
42.266667	1.000	58,635.000000
42.283333	1.000	57,607.000000
42.300000	1.000	55,512.000000
42.316667	1.000	52,493.000000
42.333333	1.000	48,995.000000
42.350000	1.000	46,015.000000
42.366667	1.000	44,198.000000
42.383333	1.000	43,420.000000
42.400000	1.000	43,261.000000
42.416667	1.000	43,724.000000
42.433333	1.000	44,696.000000
42.450000	1.000	45,497.000000
42.466667	1.000	45,286.000000
42.483333	1.000	43,723.000000
42.500000	1.000	41,101.000000
42.516667	1.000	37,632.000000
42.533333	1.000	33,577.000000
42.550000	1.000	29,637.000000
42.566667	1.000	26,311.000000
42.583333	1.000	23,682.000000
42.600000	1.000	21,695.000000
42.616667	1.000	20,389.000000
42.633333	1.000	19,478.000000
42.650000	1.000	18,568.000000
42.666667	1.000	17,573.000000
42.683333	1.000	16,416.000000
42.700000	1.000	14,833.000000
42.716667	1.000	13,292.000000
42.733333	1.000	12,477.000000
42.750000	1.000	12,530.000000
42.766667	1.000	13,153.000000
42.783333	1.000	14,231.000000
42.800000	1.000	16,159.000000
42.816667	1.000	18,710.000000
42.833333	1.000	21,058.000000
42.850000	1.000	23,021.000000
42.866667	1.000	25,079.000000
42.883333	1.000	27,738.000000
42.900000	1.000	30,806.000000
42.916667	1.000	33,619.000000
42.933333	1.000	35,687.000000
42.950000	1.000	37,320.000000
42.966667	1.000	39,251.000000
42.983333	1.000	42,117.000000
43.000000	1.000	45,626.000000
43.016667	1.000	48,976.000000
43.033333	1.000	51,722.000000
43.050000	1.000	52,964.000000
43.066667	1.000	52,248.000000
43.083333	1.000	49,834.000000
43.100000	1.000	46,073.000000
43.116667	1.000	41,100.000000
43.133333	1.000	35,803.000000
43.150000	1.000	31,211.000000
43.166667	1.000	27,427.000000
43.183333	1.000	23,887.000000
43.200000	1.000	20,238.000000
43.216667	1.000	16,444.000000
43.233333	1.000	12,428.000000
43.250000	1.000	8,561.000000
43.266667	1.000	5,416.000000
43.283333	1.000	3,393.000000
43.300000	1.000	2,392.000000
43.316667	1.000	2,024.000000
43.333333	1.000	1,824.000000
43.350000	1.000	1,488.000000
43.366667	1.000	1,277.000000
43.383333	1.000	1,481.000000
43.400000	1.000	2,025.000000
43.416667	1.000	2,904.000000
43.433333	1.000	4,125.000000
43.450000	1.000	5,726.000000
43.466667	1.000	7,496.000000
43.483333	1.000	9,189.000000
43.500000	1.000	10,937.000000
43.516667	1.000	12,593.000000
43.533333	1.000	13,991.000000
43.550000	1.000	15,318.000000
43.566667	1.000	16,541.000000
43.583333	1.000	17,164.000000
43.600000	1.000	16,954.000000
43.616667	1.000	16,202.000000
43.633333	1.000	15,486.000000
43.650000	1.000	14,663.000000
43.666667	1.000	13,438.000000
43.683333	1.000	12,004.000000
43.700000	1.000	10,661.000000
43.716667	1.000	9,199.000000
43.733333	1.000	6,891.000000
43.750000	1.000	3,597.000000
43.766667	1.000	-232.000000
43.783333	1.000	-3,976.000000
43.800000	1.000	-6,797.000000
43.816667	1.000	-7,884.000000
43.833333	1.000	-6,959.000000
43.850000	1.000	-4,496.000000
43.866667	1.000	-1,104.000000
43.883333	1.000	2,452.000000
43.900000	1.000	5,719.000000
43.916667	1.000	8,837.000000
43.933333	1.000	11,981.000000
43.950000	1.000	15,151.000000
43.966667	1.000	18,003.000000
43.983333	1.000	20,178.000000
44.000000	1.000	21,511.000000
44.016667	1.000	22,653.000000
44.033333	1.000	24,090.000000
44.050000	1.000	25,716.000000
44.066667	1.000	27,126.000000
44.083333	1.000	27,935.000000
44.100000	1.000	28,086.000000
44.116667	1.000	27,840.000000
44.133333	1.000	27,208.000000
44.150000	1.000	26,112.000000
44.166667	1.000	24,308.000000
44.183333	1.000	21,508.000000
44.200000	1.000	18,191.000000
44.216667	1.000	15,016.000000
44.233333	1.000	12,126.000000
44.250000	1.000	9,358.000000
44.266667	1.000	6,763.000000
44.283333	1.000	4,359.000000
44.300000	1.000	2,167.000000
44.316667	1.000	430.000000
44.333333	1.000	-706.000000
44.350000	1.000	-1,288.000000
44.366667	1.000	-1,325.000000
44.383333	1.000	-781.000000
44.400000	1.000	-237.000000
44.416667	1.000	-273.000000
44.433333	1.000	-801.000000
44.450000	1.000	-1,415.000000
44.466667	1.000	-1,713.000000
44.483333	1.000	-1,365.000000
44.500000	1.000	-339.000000
44.516667	1.000	993.000000
44.533333	1.000	2,116.000000
44.550000	1.000	2,786.000000
44.566667	1.000	2,834.000000
44.583333	1.000	2,501.000000
44.600000	1.000	2,178.000000
44.616667	1.000	2,268.000000
44.633333	1.000	2,782.000000
44.650000	1.000	3,050.000000
44.666667	1.000	2,435.000000
44.683333	1.000	1,154.000000
44.700000	1.000	-315.000000
44.716667	1.000	-1,727.000000
44.733333	1.000	-2,909.000000
44.750000	1.000	-3,759.000000
44.766667	1.000	-4,371.000000
44.783333	1.000	-4,836.000000
44.800000	1.000	-4,824.000000
44.816667	1.000	-4,076.000000
44.833333	1.000	-2,641.000000
44.850000	1.000	-757.000000
44.866667	1.000	1,324.000000
44.883333	1.000	3,492.000000
44.900000	1.000	5,585.000000
44.916667	1.000	7,872.000000
44.933333	1.000	10,165.000000
44.950000	1.000	11,875.000000
44.966667	1.000	12,325.000000
44.983333	1.000	11,362.000000
45.000000	1.000	9,862.000000
45.016667	1.000	8,685.000000
45.033333	1.000	8,599.000000
45.050000	1.000	9,886.000000
45.066667	1.000	12,305.000000
45.083333	1.000	15,187.000000
45.100000	1.000	17,619.000000
45.116667	1.000	18,949.000000
45.133333	1.000	18,916.000000
45.150000	1.000	17,677.000000
45.166667	1.000	15,566.000000
45.183333	1.000	13,035.000000
45.200000	1.000	10,202.000000
45.216667	1.000	7,260.000000
45.233333	1.000	4,355.000000
45.250000	1.000	1,758.000000
45.266667	1.000	-407.000000
45.283333	1.000	-2,165.000000
45.300000	1.000	-3,537.000000
45.316667	1.000	-4,372.000000
45.333333	1.000	-4,376.000000
45.350000	1.000	-3,515.000000
45.366667	1.000	-2,372.000000
45.383333	1.000	-1,447.000000
45.400000	1.000	-1,226.000000
45.416667	1.000	-1,966.000000
45.433333	1.000	-3,533.000000
45.450000	1.000	-5,351.000000
45.466667	1.000	-7,021.000000
45.483333	1.000	-8,628.000000
45.500000	1.000	-9,976.000000
45.516667	1.000	-10,493.000000
45.533333	1.000	-10,166.000000
45.550000	1.000	-9,109.000000
45.566667	1.000	-7,563.000000
45.583333	1.000	-5,561.000000
45.600000	1.000	-3,127.000000
45.616667	1.000	-744.000000
45.633333	1.000	891.000000
45.650000	1.000	1,866.000000
45.666667	1.000	2,441.000000
45.683333	1.000	2,772.000000
45.700000	1.000	3,210.000000
45.716667	1.000	4,106.000000
45.733333	1.000	5,599.000000
45.750000	1.000	7,523.000000
45.766667	1.000	9,294.000000
45.783333	1.000	10,296.000000
45.800000	1.000	10,480.000000
45.816667	1.000	10,197.000000
45.833333	1.000	9,690.000000
45.850000	1.000	9,467.000000
45.866667	1.000	9,553.000000
45.883333	1.000	9,732.000000
45.900000	1.000	10,128.000000
45.916667	1.000	10,932.000000
45.933333	1.000	11,726.000000
45.950000	1.000	12,115.000000
45.966667	1.000	12,204.000000
45.983333	1.000	12,146.000000
46.000000	1.000	11,826.000000
46.016667	1.000	11,625.000000
46.033333	1.000	11,849.000000
46.050000	1.000	12,663.000000
46.066667	1.000	14,178.000000
46.083333	1.000	16,190.000000
46.100000	1.000	18,652.000000
46.116667	1.000	21,381.000000
46.133333	1.000	23,918.000000
46.150000	1.000	25,579.000000
46.166667	1.000	25,865.000000
46.183333	1.000	24,983.000000
46.200000	1.000	23,255.000000
46.216667	1.000	20,892.000000
46.233333	1.000	18,045.000000
46.250000	1.000	15,006.000000
46.266667	1.000	11,736.000000
46.283333	1.000	8,240.000000
46.300000	1.000	4,812.000000
46.316667	1.000	1,631.000000
46.333333	1.000	-1,376.000000
46.350000	1.000	-4,212.000000
46.366667	1.000	-6,514.000000
46.383333	1.000	-8,057.000000
46.400000	1.000	-9,016.000000
46.416667	1.000	-9,163.000000
46.433333	1.000	-8,332.000000
46.450000	1.000	-6,846.000000
46.466667	1.000	-5,027.000000
46.483333	1.000	-3,212.000000
46.500000	1.000	-1,928.000000
46.516667	1.000	-1,480.000000
46.533333	1.000	-2,115.000000
46.550000	1.000	-3,648.000000
46.566667	1.000	-5,732.000000
46.583333	1.000	-7,966.000000
46.600000	1.000	-10,135.000000
46.616667	1.000	-12,175.000000
46.633333	1.000	-14,151.000000
46.650000	1.000	-15,811.000000
46.666667	1.000	-16,941.000000
46.683333	1.000	-17,809.000000
46.700000	1.000	-18,947.000000
46.716667	1.000	-20,267.000000
46.733333	1.000	-21,169.000000
46.750000	1.000	-20,929.000000
46.766667	1.000	-19,160.000000
46.783333	1.000	-16,158.000000
46.800000	1.000	-12,535.000000
46.816667	1.000	-9,090.000000
46.833333	1.000	-6,452.000000
46.850000	1.000	-4,850.000000
46.866667	1.000	-4,251.000000
46.883333	1.000	-4,531.000000
46.900000	1.000	-5,704.000000
46.916667	1.000	-7,443.000000
46.933333	1.000	-8,883.000000
46.950000	1.000	-9,552.000000
46.966667	1.000	-9,156.000000
46.983333	1.000	-7,745.000000
47.000000	1.000	-5,372.000000
47.016667	1.000	-2,364.000000
47.033333	1.000	1,039.000000
47.050000	1.000	4,877.000000
47.066667	1.000	8,784.000000
47.083333	1.000	11,947.000000
47.100000	1.000	13,722.000000
47.116667	1.000	14,070.000000
47.133333	1.000	13,091.000000
47.150000	1.000	10,782.000000
47.166667	1.000	7,309.000000
47.183333	1.000	3,284.000000
47.200000	1.000	-712.000000
47.216667	1.000	-3,966.000000
47.233333	1.000	-6,322.000000
47.250000	1.000	-7,753.000000
47.266667	1.000	-8,227.000000
47.283333	1.000	-7,982.000000
47.300000	1.000	-7,104.000000
47.316667	1.000	-5,891.000000
47.333333	1.000	-4,654.000000
47.350000	1.000	-3,409.000000
47.366667	1.000	-2,163.000000
47.383333	1.000	-1,106.000000
47.400000	1.000	-639.000000
47.416667	1.000	-1,252.000000
47.433333	1.000	-3,097.000000
47.450000	1.000	-5,988.000000
47.466667	1.000	-9,100.000000
47.483333	1.000	-11,636.000000
47.500000	1.000	-13,505.000000
47.516667	1.000	-15,148.000000
47.533333	1.000	-16,711.000000
47.550000	1.000	-18,071.000000
47.566667	1.000	-19,341.000000
47.583333	1.000	-20,484.000000
47.600000	1.000	-21,316.000000
47.616667	1.000	-21,451.000000
47.633333	1.000	-20,915.000000
47.650000	1.000	-19,966.000000
47.666667	1.000	-18,551.000000
47.683333	1.000	-16,575.000000
47.700000	1.000	-14,144.000000
47.716667	1.000	-11,434.000000
47.733333	1.000	-8,418.000000
47.750000	1.000	-5,302.000000
47.766667	1.000	-2,852.000000
47.783333	1.000	-1,290.000000
47.800000	1.000	-218.000000
47.816667	1.000	1,029.000000
47.833333	1.000	2,454.000000
47.850000	1.000	3,654.000000
47.866667	1.000	4,448.000000
47.883333	1.000	4,686.000000
47.900000	1.000	4,379.000000
47.916667	1.000	3,775.000000
47.933333	1.000	3,433.000000
47.950000	1.000	3,372.000000
47.966667	1.000	3,394.000000
47.983333	1.000	3,324.000000
48.000000	1.000	2,647.000000
48.016667	1.000	1,200.000000
48.033333	1.000	-654.000000
48.050000	1.000	-2,262.000000
48.066667	1.000	-3,120.000000
48.083333	1.000	-3,324.000000
48.100000	1.000	-3,287.000000
48.116667	1.000	-3,285.000000
48.133333	1.000	-3,705.000000
48.150000	1.000	-4,778.000000
48.166667	1.000	-6,425.000000
48.183333	1.000	-8,216.000000
48.200000	1.000	-9,908.000000
48.216667	1.000	-11,425.000000
48.233333	1.000	-12,148.000000
48.250000	1.000	-11,777.000000
48.266667	1.000	-10,099.000000
48.283333	1.000	-7,542.000000
48.300000	1.000	-5,266.000000
48.316667	1.000	-4,066.000000
48.333333	1.000	-4,474.000000
48.350000	1.000	-6,614.000000
48.366667	1.000	-9,764.000000
48.383333	1.000	-12,749.000000
48.400000	1.000	-14,433.000000
48.416667	1.000	-14,489.000000
48.433333	1.000	-13,320.000000
48.450000	1.000	-11,334.000000
48.466667	1.000	-9,022.000000
48.483333	1.000	-6,721.000000
48.500000	1.000	-4,796.000000
48.516667	1.000	-3,771.000000
48.533333	1.000	-3,707.000000
48.550000	1.000	-4,297.000000
48.566667	1.000	-5,163.000000
48.583333	1.000	-5,883.000000
48.600000	1.000	-6,421.000000
48.616667	1.000	-7,151.000000
48.633333	1.000	-8,106.000000
48.650000	1.000	-8,558.000000
48.666667	1.000	-7,863.000000
48.683333	1.000	-6,120.000000
48.700000	1.000	-3,742.000000
48.716667	1.000	-1,554.000000
48.733333	1.000	-9.000000
48.750000	1.000	504.000000
48.766667	1.000	-232.000000
48.783333	1.000	-1,857.000000
48.800000	1.000	-4,286.000000
48.816667	1.000	-7,433.000000
48.833333	1.000	-11,183.000000
48.850000	1.000	-15,416.000000
48.866667	1.000	-19,525.000000
48.883333	1.000	-22,736.000000
48.900000	1.000	-24,537.000000
48.916667	1.000	-24,867.000000
48.933333	1.000	-24,337.000000
48.950000	1.000	-23,313.000000
48.966667	1.000	-22,007.000000
48.983333	1.000	-20,343.000000
49.000000	1.000	-18,363.000000
49.016667	1.000	-16,172.000000
49.033333	1.000	-13,708.000000
49.050000	1.000	-11,122.000000
49.066667	1.000	-8,710.000000
49.083333	1.000	-6,766.000000
49.100000	1.000	-4,946.000000
49.116667	1.000	-2,937.000000
49.133333	1.000	-761.000000
49.150000	1.000	1,175.000000
49.166667	1.000	2,423.000000
49.183333	1.000	2,589.000000
49.200000	1.000	1,511.000000
49.216667	1.000	-583.000000
49.233333	1.000	-3,068.000000
49.250000	1.000	-5,339.000000
49.266667	1.000	-7,373.000000
49.283333	1.000	-9,411.000000
49.300000	1.000	-11,414.000000
49.316667	1.000	-13,558.000000
49.333333	1.000	-15,652.000000
49.350000	1.000	-17,239.000000
49.366667	1.000	-17,850.000000
49.383333	1.000	-17,189.000000
49.400000	1.000	-15,461.000000
49.416667	1.000	-13,354.000000
49.433333	1.000	-11,301.000000
49.450000	1.000	-9,335.000000
49.466667	1.000	-7,425.000000
49.483333	1.000	-5,733.000000
49.500000	1.000	-4,425.000000
49.516667	1.000	-3,708.000000
49.533333	1.000	-3,706.000000
49.550000	1.000	-4,181.000000
49.566667	1.000	-4,888.000000
49.583333	1.000	-5,577.000000
49.600000	1.000	-6,092.000000
49.616667	1.000	-6,526.000000
49.633333	1.000	-6,768.000000
49.650000	1.000	-6,638.000000
49.666667	1.000	-6,333.000000
49.683333	1.000	-6,245.000000
49.700000	1.000	-6,622.000000
49.716667	1.000	-7,553.000000
49.733333	1.000	-8,990.000000
49.750000	1.000	-10,167.000000
49.766667	1.000	-10,322.000000
49.783333	1.000	-9,487.000000
49.800000	1.000	-8,330.000000
49.816667	1.000	-7,404.000000
49.833333	1.000	-6,966.000000
49.850000	1.000	-6,999.000000
49.866667	1.000	-7,519.000000
49.883333	1.000	-8,335.000000
49.900000	1.000	-8,979.000000
49.916667	1.000	-8,838.000000
49.933333	1.000	-7,666.000000
49.950000	1.000	-5,892.000000
49.966667	1.000	-4,016.000000
49.983333	1.000	-2,728.000000
50.000000	1.000	-2,360.000000
50.016667	1.000	-2,965.000000
50.033333	1.000	-4,264.000000
50.050000	1.000	-6,054.000000
50.066667	1.000	-7,938.000000
50.083333	1.000	-9,540.000000
50.100000	1.000	-10,393.000000
50.116667	1.000	-10,160.000000
50.133333	1.000	-9,315.000000
50.150000	1.000	-8,086.000000
50.166667	1.000	-6,751.000000
50.183333	1.000	-5,749.000000
50.200000	1.000	-5,198.000000
50.216667	1.000	-4,817.000000
50.233333	1.000	-4,593.000000
50.250000	1.000	-4,691.000000
50.266667	1.000	-5,076.000000
50.283333	1.000	-5,798.000000
50.300000	1.000	-6,685.000000
50.316667	1.000	-7,131.000000
50.333333	1.000	-6,738.000000
50.350000	1.000	-5,750.000000
50.366667	1.000	-4,619.000000
50.383333	1.000	-3,735.000000
50.400000	1.000	-3,345.000000
50.416667	1.000	-3,794.000000
50.433333	1.000	-5,488.000000
50.450000	1.000	-8,248.000000
50.466667	1.000	-11,637.000000
50.483333	1.000	-14,892.000000
50.500000	1.000	-16,815.000000
50.516667	1.000	-16,664.000000
50.533333	1.000	-14,594.000000
50.550000	1.000	-11,160.000000
50.566667	1.000	-7,048.000000
50.583333	1.000	-3,384.000000
50.600000	1.000	-1,113.000000
50.616667	1.000	-411.000000
50.633333	1.000	-641.000000
50.650000	1.000	-1,390.000000
50.666667	1.000	-2,997.000000
50.683333	1.000	-5,319.000000
50.700000	1.000	-7,541.000000
50.716667	1.000	-8,899.000000
50.733333	1.000	-9,376.000000
50.750000	1.000	-9,026.000000
50.766667	1.000	-8,131.000000
50.783333	1.000	-7,022.000000
50.800000	1.000	-6,262.000000
50.816667	1.000	-6,546.000000
50.833333	1.000	-8,325.000000
50.850000	1.000	-10,929.000000
50.866667	1.000	-13,211.000000
50.883333	1.000	-14,576.000000
50.900000	1.000	-14,672.000000
50.916667	1.000	-13,779.000000
50.933333	1.000	-12,820.000000
50.950000	1.000	-12,366.000000
50.966667	1.000	-12,595.000000
50.983333	1.000	-13,463.000000
51.000000	1.000	-14,902.000000
51.016667	1.000	-16,529.000000
51.033333	1.000	-17,589.000000
51.050000	1.000	-17,925.000000
51.066667	1.000	-17,719.000000
51.083333	1.000	-16,756.000000
51.100000	1.000	-15,018.000000
51.116667	1.000	-12,964.000000
51.133333	1.000	-11,177.000000
51.150000	1.000	-10,318.000000
51.166667	1.000	-10,328.000000
51.183333	1.000	-10,769.000000
51.200000	1.000	-11,398.000000
51.216667	1.000	-11,731.000000
51.233333	1.000	-11,523.000000
51.250000	1.000	-10,390.000000
51.266667	1.000	-8,420.000000
51.283333	1.000	-6,183.000000
51.300000	1.000	-4,383.000000
51.316667	1.000	-3,312.000000
51.333333	1.000	-2,870.000000
51.350000	1.000	-3,351.000000
51.366667	1.000	-4,993.000000
51.383333	1.000	-7,245.000000
51.400000	1.000	-9,496.000000
51.416667	1.000	-11,186.000000
51.433333	1.000	-11,775.000000
51.450000	1.000	-11,154.000000
51.466667	1.000	-9,827.000000
51.483333	1.000	-8,369.000000
51.500000	1.000	-6,742.000000
51.516667	1.000	-4,782.000000
51.533333	1.000	-2,611.000000
51.550000	1.000	-680.000000
51.566667	1.000	275.000000
51.583333	1.000	-303.000000
51.600000	1.000	-2,074.000000
51.616667	1.000	-4,579.000000
51.633333	1.000	-7,560.000000
51.650000	1.000	-10,389.000000
51.666667	1.000	-12,663.000000
51.683333	1.000	-14,584.000000
51.700000	1.000	-16,532.000000
51.716667	1.000	-18,395.000000
51.733333	1.000	-19,808.000000
51.750000	1.000	-20,681.000000
51.766667	1.000	-20,850.000000
51.783333	1.000	-20,056.000000
51.800000	1.000	-18,409.000000
51.816667	1.000	-16,327.000000
51.833333	1.000	-14,162.000000
51.850000	1.000	-12,058.000000
51.866667	1.000	-10,113.000000
51.883333	1.000	-8,670.000000
51.900000	1.000	-7,925.000000
51.916667	1.000	-7,541.000000
51.933333	1.000	-7,130.000000
51.950000	1.000	-6,867.000000
51.966667	1.000	-6,784.000000
51.983333	1.000	-6,643.000000
52.000000	1.000	-6,368.000000
52.016667	1.000	-5,773.000000
52.033333	1.000	-4,993.000000
52.050000	1.000	-4,617.000000
52.066667	1.000	-4,679.000000
52.083333	1.000	-4,693.000000
52.100000	1.000	-4,443.000000
52.116667	1.000	-4,069.000000
52.133333	1.000	-3,712.000000
52.150000	1.000	-3,459.000000
52.166667	1.000	-3,152.000000
52.183333	1.000	-2,517.000000
52.200000	1.000	-1,561.000000
52.216667	1.000	-596.000000
52.233333	1.000	100.000000
52.250000	1.000	328.000000
52.266667	1.000	-263.000000
52.283333	1.000	-1,941.000000
52.300000	1.000	-4,781.000000
52.316667	1.000	-8,415.000000
52.333333	1.000	-12,444.000000
52.350000	1.000	-16,225.000000
52.366667	1.000	-19,634.000000
52.383333	1.000	-22,603.000000
52.400000	1.000	-25,133.000000
52.416667	1.000	-27,052.000000
52.433333	1.000	-27,871.000000
52.450000	1.000	-26,977.000000
52.466667	1.000	-24,674.000000
52.483333	1.000	-21,987.000000
52.500000	1.000	-19,583.000000
52.516667	1.000	-17,493.000000
52.533333	1.000	-15,581.000000
52.550000	1.000	-14,103.000000
52.566667	1.000	-13,083.000000
52.583333	1.000	-12,101.000000
52.600000	1.000	-10,894.000000
52.616667	1.000	-9,482.000000
52.633333	1.000	-8,097.000000
52.650000	1.000	-7,161.000000
52.666667	1.000	-6,586.000000
52.683333	1.000	-6,294.000000
52.700000	1.000	-6,347.000000
52.716667	1.000	-7,017.000000
52.733333	1.000	-8,157.000000
52.750000	1.000	-9,343.000000
52.766667	1.000	-10,034.000000
52.783333	1.000	-10,468.000000
52.800000	1.000	-11,252.000000
52.816667	1.000	-12,666.000000
52.833333	1.000	-14,723.000000
52.850000	1.000	-17,193.000000
52.866667	1.000	-19,550.000000
52.883333	1.000	-21,294.000000
52.900000	1.000	-22,019.000000
52.916667	1.000	-21,472.000000
52.933333	1.000	-19,734.000000
52.950000	1.000	-16,911.000000
52.966667	1.000	-13,627.000000
52.983333	1.000	-10,337.000000
53.000000	1.000	-7,417.000000
53.016667	1.000	-5,379.000000
53.033333	1.000	-4,699.000000
53.050000	1.000	-5,397.000000
53.066667	1.000	-7,315.000000
53.083333	1.000	-10,296.000000
53.100000	1.000	-13,891.000000
53.116667	1.000	-17,399.000000
53.133333	1.000	-20,124.000000
53.150000	1.000	-21,719.000000
53.166667	1.000	-22,130.000000
53.183333	1.000	-21,001.000000
53.200000	1.000	-18,652.000000
53.216667	1.000	-16,002.000000
53.233333	1.000	-13,534.000000
53.250000	1.000	-11,291.000000
53.266667	1.000	-9,433.000000
53.283333	1.000	-8,553.000000
53.300000	1.000	-8,876.000000
53.316667	1.000	-9,988.000000
53.333333	1.000	-11,242.000000
53.350000	1.000	-12,340.000000
53.366667	1.000	-13,253.000000
53.383333	1.000	-13,701.000000
53.400000	1.000	-12,968.000000
53.416667	1.000	-10,845.000000
53.433333	1.000	-7,657.000000
53.450000	1.000	-3,987.000000
53.466667	1.000	-612.000000
53.483333	1.000	1,911.000000
53.500000	1.000	3,381.000000
53.516667	1.000	3,919.000000
53.533333	1.000	3,652.000000
53.550000	1.000	2,916.000000
53.566667	1.000	2,145.000000
53.583333	1.000	1,221.000000
53.600000	1.000	-81.000000
53.616667	1.000	-1,594.000000
53.633333	1.000	-3,092.000000
53.650000	1.000	-4,262.000000
53.666667	1.000	-5,111.000000
53.683333	1.000	-5,561.000000
53.700000	1.000	-5,415.000000
53.716667	1.000	-4,964.000000
53.733333	1.000	-4,419.000000
53.750000	1.000	-4,083.000000
53.766667	1.000	-4,149.000000
53.783333	1.000	-4,334.000000
53.800000	1.000	-4,513.000000
53.816667	1.000	-4,572.000000
53.833333	1.000	-4,478.000000
53.850000	1.000	-4,193.000000
53.866667	1.000	-4,157.000000
53.883333	1.000	-4,769.000000
53.900000	1.000	-6,421.000000
53.916667	1.000	-9,046.000000
53.933333	1.000	-11,591.000000
53.950000	1.000	-13,131.000000
53.966667	1.000	-13,483.000000
53.983333	1.000	-12,787.000000
54.000000	1.000	-11,336.000000
54.016667	1.000	-9,307.000000
54.033333	1.000	-7,208.000000
54.050000	1.000	-5,571.000000
54.066667	1.000	-4,287.000000
54.083333	1.000	-3,167.000000
54.100000	1.000	-2,252.000000
54.116667	1.000	-1,853.000000
54.133333	1.000	-2,176.000000
54.150000	1.000	-2,849.000000
54.166667	1.000	-3,689.000000
54.183333	1.000	-4,416.000000
54.200000	1.000	-4,644.000000
54.216667	1.000	-4,497.000000
54.233333	1.000	-4,291.000000
54.250000	1.000	-4,068.000000
54.266667	1.000	-3,766.000000
54.283333	1.000	-3,334.000000
54.300000	1.000	-2,776.000000
54.316667	1.000	-2,172.000000
54.333333	1.000	-1,661.000000
54.350000	1.000	-1,193.000000
54.366667	1.000	-611.000000
54.383333	1.000	465.000000
54.400000	1.000	2,187.000000
54.416667	1.000	4,274.000000
54.433333	1.000	6,271.000000
54.450000	1.000	7,828.000000
54.466667	1.000	8,606.000000
54.483333	1.000	8,540.000000
54.500000	1.000	7,421.000000
54.516667	1.000	5,525.000000
54.533333	1.000	2,869.000000
54.550000	1.000	-266.000000
54.566667	1.000	-3,325.000000
54.583333	1.000	-6,098.000000
54.600000	1.000	-8,093.000000
54.616667	1.000	-9,301.000000
54.633333	1.000	-9,923.000000
54.650000	1.000	-10,364.000000
54.666667	1.000	-10,880.000000
54.683333	1.000	-11,388.000000
54.700000	1.000	-11,789.000000
54.716667	1.000	-11,646.000000
54.733333	1.000	-10,992.000000
54.750000	1.000	-9,939.000000
54.766667	1.000	-8,409.000000
54.783333	1.000	-6,713.000000
54.800000	1.000	-5,219.000000
54.816667	1.000	-3,978.000000
54.833333	1.000	-3,219.000000
54.850000	1.000	-3,334.000000
54.866667	1.000	-4,151.000000
54.883333	1.000	-5,266.000000
54.900000	1.000	-6,603.000000
54.916667	1.000	-7,812.000000
54.933333	1.000	-8,280.000000
54.950000	1.000	-8,282.000000
54.966667	1.000	-8,541.000000
54.983333	1.000	-9,704.000000
55.000000	1.000	-11,990.000000
55.016667	1.000	-14,692.000000
55.033333	1.000	-17,161.000000
55.050000	1.000	-19,043.000000
55.066667	1.000	-20,376.000000
55.083333	1.000	-21,102.000000
55.100000	1.000	-20,830.000000
55.116667	1.000	-19,264.000000
55.133333	1.000	-16,535.000000
55.150000	1.000	-13,161.000000
55.166667	1.000	-9,450.000000
55.183333	1.000	-5,790.000000
55.200000	1.000	-2,545.000000
55.216667	1.000	-297.000000
55.233333	1.000	612.000000
55.250000	1.000	138.000000
55.266667	1.000	-1,359.000000
55.283333	1.000	-3,175.000000
55.300000	1.000	-4,843.000000
55.316667	1.000	-6,236.000000
55.333333	1.000	-7,518.000000
55.350000	1.000	-8,914.000000
55.366667	1.000	-10,443.000000
55.383333	1.000	-12,007.000000
55.400000	1.000	-13,664.000000
55.416667	1.000	-15,307.000000
55.433333	1.000	-16,839.000000
55.450000	1.000	-17,910.000000
55.466667	1.000	-18,145.000000
55.483333	1.000	-17,485.000000
55.500000	1.000	-16,473.000000
55.516667	1.000	-15,296.000000
55.533333	1.000	-13,735.000000
55.550000	1.000	-12,032.000000
55.566667	1.000	-10,634.000000
55.583333	1.000	-9,522.000000
55.600000	1.000	-8,544.000000
55.616667	1.000	-7,817.000000
55.633333	1.000	-7,503.000000
55.650000	1.000	-7,260.000000
55.666667	1.000	-6,444.000000
55.683333	1.000	-5,285.000000
55.700000	1.000	-4,474.000000
55.716667	1.000	-4,212.000000
55.733333	1.000	-4,616.000000
55.750000	1.000	-5,412.000000
55.766667	1.000	-6,054.000000
55.783333	1.000	-5,919.000000
55.800000	1.000	-4,418.000000
55.816667	1.000	-1,983.000000
55.833333	1.000	301.000000
55.850000	1.000	1,640.000000
55.866667	1.000	2,152.000000
55.883333	1.000	1,784.000000
55.900000	1.000	408.000000
55.916667	1.000	-1,899.000000
55.933333	1.000	-4,815.000000
55.950000	1.000	-7,933.000000
55.966667	1.000	-10,916.000000
55.983333	1.000	-13,183.000000
56.000000	1.000	-14,298.000000
56.016667	1.000	-14,379.000000
56.033333	1.000	-13,923.000000
56.050000	1.000	-13,447.000000
56.066667	1.000	-13,035.000000
56.083333	1.000	-12,696.000000
56.100000	1.000	-12,252.000000
56.116667	1.000	-11,953.000000
56.133333	1.000	-12,143.000000
56.150000	1.000	-12,339.000000
56.166667	1.000	-12,071.000000
56.183333	1.000	-11,033.000000
56.200000	1.000	-9,253.000000
56.216667	1.000	-7,394.000000
56.233333	1.000	-6,461.000000
56.250000	1.000	-6,524.000000
56.266667	1.000	-7,125.000000
56.283333	1.000	-8,288.000000
56.300000	1.000	-9,837.000000
56.316667	1.000	-11,444.000000
56.333333	1.000	-13,127.000000
56.350000	1.000	-14,956.000000
56.366667	1.000	-16,541.000000
56.383333	1.000	-17,410.000000
56.400000	1.000	-17,133.000000
56.416667	1.000	-15,798.000000
56.433333	1.000	-13,535.000000
56.450000	1.000	-10,569.000000
56.466667	1.000	-7,559.000000
56.483333	1.000	-5,036.000000
56.500000	1.000	-3,486.000000
56.516667	1.000	-2,934.000000
56.533333	1.000	-3,394.000000
56.550000	1.000	-4,731.000000
56.566667	1.000	-6,384.000000
56.583333	1.000	-7,963.000000
56.600000	1.000	-9,519.000000
56.616667	1.000	-10,629.000000
56.633333	1.000	-10,678.000000
56.650000	1.000	-9,705.000000
56.666667	1.000	-8,130.000000
56.683333	1.000	-6,584.000000
56.700000	1.000	-5,895.000000
56.716667	1.000	-6,118.000000
56.733333	1.000	-6,968.000000
56.750000	1.000	-8,153.000000
56.766667	1.000	-9,405.000000
56.783333	1.000	-10,702.000000
56.800000	1.000	-11,653.000000
56.816667	1.000	-11,608.000000
56.833333	1.000	-10,098.000000
56.850000	1.000	-7,078.000000
56.866667	1.000	-3,206.000000
56.883333	1.000	541.000000
56.900000	1.000	3,168.000000
56.916667	1.000	4,412.000000
56.933333	1.000	4,464.000000
56.950000	1.000	3,313.000000
56.966667	1.000	1,373.000000
56.983333	1.000	-478.000000
57.000000	1.000	-1,747.000000
57.016667	1.000	-2,434.000000
57.033333	1.000	-2,312.000000
57.050000	1.000	-1,489.000000
57.066667	1.000	-215.000000
57.083333	1.000	1,170.000000
57.100000	1.000	2,611.000000
57.116667	1.000	3,880.000000
57.133333	1.000	4,763.000000
57.150000	1.000	5,527.000000
57.166667	1.000	6,492.000000
57.183333	1.000	7,812.000000
57.200000	1.000	9,317.000000
57.216667	1.000	10,653.000000
57.233333	1.000	11,308.000000
57.250000	1.000	11,146.000000
57.266667	1.000	10,121.000000
57.283333	1.000	8,135.000000
57.300000	1.000	5,492.000000
57.316667	1.000	3,108.000000
57.333333	1.000	1,767.000000
57.350000	1.000	1,476.000000
57.366667	1.000	1,921.000000
57.383333	1.000	2,713.000000
57.400000	1.000	3,445.000000
57.416667	1.000	3,883.000000
57.433333	1.000	3,809.000000
57.450000	1.000	2,907.000000
57.466667	1.000	705.000000
57.483333	1.000	-2,490.000000
57.500000	1.000	-5,810.000000
57.516667	1.000	-8,817.000000
57.533333	1.000	-11,250.000000
57.550000	1.000	-12,737.000000
57.566667	1.000	-13,044.000000
57.583333	1.000	-12,573.000000
57.600000	1.000	-11,807.000000
57.616667	1.000	-10,856.000000
57.633333	1.000	-9,560.000000
57.650000	1.000	-7,979.000000
57.666667	1.000	-6,099.000000
57.683333	1.000	-3,902.000000
57.700000	1.000	-1,609.000000
57.716667	1.000	709.000000
57.733333	1.000	2,881.000000
57.750000	1.000	4,273.000000
57.766667	1.000	4,301.000000
57.783333	1.000	2,881.000000
57.800000	1.000	1,013.000000
57.816667	1.000	-202.000000
57.833333	1.000	-172.000000
57.850000	1.000	1,220.000000
57.866667	1.000	3,628.000000
57.883333	1.000	6,250.000000
57.900000	1.000	8,686.000000
57.916667	1.000	11,187.000000
57.933333	1.000	13,703.000000
57.950000	1.000	15,826.000000
57.966667	1.000	16,983.000000
57.983333	1.000	16,685.000000
58.000000	1.000	14,934.000000
58.016667	1.000	12,171.000000
58.033333	1.000	9,000.000000
58.050000	1.000	5,740.000000
58.066667	1.000	2,524.000000
58.083333	1.000	-451.000000
58.100000	1.000	-3,180.000000
58.116667	1.000	-5,652.000000
58.133333	1.000	-7,738.000000
58.150000	1.000	-9,306.000000
58.166667	1.000	-9,978.000000
58.183333	1.000	-9,331.000000
58.200000	1.000	-7,569.000000
58.216667	1.000	-5,301.000000
58.233333	1.000	-3,012.000000
58.250000	1.000	-731.000000
58.266667	1.000	1,679.000000
58.283333	1.000	3,906.000000
58.300000	1.000	5,579.000000
58.316667	1.000	6,987.000000
58.333333	1.000	8,514.000000
58.350000	1.000	9,955.000000
58.366667	1.000	11,343.000000
58.383333	1.000	12,685.000000
58.400000	1.000	13,870.000000
58.416667	1.000	14,766.000000
58.433333	1.000	15,333.000000
58.450000	1.000	15,337.000000
58.466667	1.000	14,984.000000
58.483333	1.000	14,526.000000
58.500000	1.000	13,974.000000
58.516667	1.000	13,330.000000
58.533333	1.000	12,797.000000
58.550000	1.000	12,701.000000
58.566667	1.000	13,168.000000
58.583333	1.000	14,234.000000
58.600000	1.000	15,605.000000
58.616667	1.000	16,712.000000
58.633333	1.000	17,512.000000
58.650000	1.000	18,424.000000
58.666667	1.000	19,447.000000
58.683333	1.000	20,320.000000
58.700000	1.000	20,632.000000
58.716667	1.000	20,237.000000
58.733333	1.000	19,455.000000
58.750000	1.000	18,697.000000
58.766667	1.000	18,192.000000
58.783333	1.000	17,810.000000
58.800000	1.000	17,682.000000
58.816667	1.000	17,782.000000
58.833333	1.000	17,879.000000
58.850000	1.000	17,944.000000
58.866667	1.000	17,755.000000
58.883333	1.000	16,936.000000
58.900000	1.000	15,478.000000
58.916667	1.000	13,667.000000
58.933333	1.000	11,895.000000
58.950000	1.000	10,650.000000
58.966667	1.000	9,836.000000
58.983333	1.000	9,189.000000
59.000000	1.000	8,641.000000
59.016667	1.000	8,258.000000
59.033333	1.000	8,245.000000
59.050000	1.000	8,843.000000
59.066667	1.000	10,129.000000
59.083333	1.000	11,726.000000
59.100000	1.000	13,283.000000
59.116667	1.000	14,972.000000
59.133333	1.000	16,621.000000
59.150000	1.000	18,244.000000
59.166667	1.000	19,625.000000
59.183333	1.000	20,373.000000
59.200000	1.000	20,410.000000
59.216667	1.000	19,651.000000
59.233333	1.000	18,273.000000
59.250000	1.000	16,343.000000
59.266667	1.000	14,045.000000
59.283333	1.000	11,621.000000
59.300000	1.000	9,471.000000
59.316667	1.000	7,843.000000
59.333333	1.000	6,704.000000
59.350000	1.000	6,357.000000
59.366667	1.000	6,963.000000
59.383333	1.000	8,532.000000
59.400000	1.000	11,162.000000
59.416667	1.000	14,621.000000
59.433333	1.000	18,634.000000
59.450000	1.000	23,177.000000
59.466667	1.000	27,819.000000
59.483333	1.000	32,191.000000
59.500000	1.000	35,928.000000
59.516667	1.000	38,559.000000
59.533333	1.000	39,677.000000
59.550000	1.000	39,126.000000
59.566667	1.000	37,315.000000
59.583333	1.000	34,847.000000
59.600000	1.000	32,025.000000
59.616667	1.000	28,740.000000
59.633333	1.000	25,201.000000
59.650000	1.000	21,578.000000
59.666667	1.000	18,345.000000
59.683333	1.000	15,881.000000
59.700000	1.000	14,144.000000
59.716667	1.000	13,067.000000
59.733333	1.000	12,572.000000
59.750000	1.000	12,557.000000
59.766667	1.000	12,992.000000
59.783333	1.000	14,410.000000
59.800000	1.000	17,229.000000
59.816667	1.000	21,411.000000
59.833333	1.000	26,428.000000
59.850000	1.000	31,806.000000
59.866667	1.000	37,138.000000
59.883333	1.000	41,920.000000
59.900000	1.000	46,008.000000
59.916667	1.000	49,029.000000
59.933333	1.000	50,357.000000
59.950000	1.000	49,937.000000
59.966667	1.000	47,921.000000
59.983333	1.000	44,441.000000
60.000000	1.000	40,293.000000
60.016667	1.000	36,236.000000
60.033333	1.000	32,780.000000
60.050000	1.000	29,927.000000
60.066667	1.000	27,670.000000
60.083333	1.000	25,768.000000
60.100000	1.000	24,218.000000
60.116667	1.000	23,223.000000
60.133333	1.000	23,080.000000
60.150000	1.000	23,844.000000
60.166667	1.000	25,158.000000
60.183333	1.000	26,865.000000
60.200000	1.000	29,136.000000
60.216667	1.000	31,761.000000
60.233333	1.000	34,542.000000
60.250000	1.000	36,897.000000
60.266667	1.000	38,540.000000
60.283333	1.000	39,689.000000
60.300000	1.000	40,655.000000
60.316667	1.000	41,460.000000
60.333333	1.000	42,195.000000
60.350000	1.000	43,140.000000
60.366667	1.000	44,535.000000
60.383333	1.000	45,946.000000
60.400000	1.000	46,409.000000
60.416667	1.000	45,364.000000
60.433333	1.000	43,083.000000
60.450000	1.000	40,101.000000
60.466667	1.000	37,175.000000
60.483333	1.000	34,627.000000
60.500000	1.000	32,214.000000
60.516667	1.000	29,727.000000
60.533333	1.000	27,824.000000
60.550000	1.000	26,875.000000
60.566667	1.000	26,897.000000
60.583333	1.000	27,708.000000
60.600000	1.000	28,894.000000
60.616667	1.000	29,750.000000
60.633333	1.000	30,158.000000
60.650000	1.000	30,238.000000
60.666667	1.000	30,143.000000
60.683333	1.000	30,225.000000
60.700000	1.000	30,519.000000
60.716667	1.000	30,949.000000
60.733333	1.000	31,213.000000
60.750000	1.000	31,182.000000
60.766667	1.000	30,849.000000
60.783333	1.000	30,513.000000
60.800000	1.000	30,358.000000
60.816667	1.000	30,546.000000
60.833333	1.000	31,061.000000
60.850000	1.000	31,922.000000
60.866667	1.000	33,004.000000
60.883333	1.000	34,091.000000
60.900000	1.000	35,203.000000
60.916667	1.000	36,706.000000
60.933333	1.000	38,375.000000
60.950000	1.000	39,987.000000
60.966667	1.000	41,360.000000
60.983333	1.000	42,397.000000
61.000000	1.000	43,235.000000
61.016667	1.000	43,916.000000
61.033333	1.000	44,108.000000
61.050000	1.000	43,687.000000
61.066667	1.000	42,841.000000
61.083333	1.000	41,728.000000
61.100000	1.000	40,147.000000
61.116667	1.000	38,063.000000
61.133333	1.000	35,407.000000
61.150000	1.000	32,583.000000
61.166667	1.000	29,970.000000
61.183333	1.000	27,729.000000
61.200000	1.000	26,054.000000
61.216667	1.000	25,153.000000
61.233333	1.000	25,718.000000
61.250000	1.000	27,803.000000
61.266667	1.000	31,078.000000
61.283333	1.000	35,217.000000
61.300000	1.000	39,627.000000
61.316667	1.000	43,421.000000
61.333333	1.000	46,046.000000
61.350000	1.000	47,131.000000
61.366667	1.000	47,076.000000
61.383333	1.000	46,427.000000
61.400000	1.000	45,377.000000
61.416667	1.000	43,711.000000
61.433333	1.000	41,430.000000
61.450000	1.000	38,999.000000
61.466667	1.000	37,066.000000
61.483333	1.000	35,928.000000
61.500000	1.000	35,806.000000
61.516667	1.000	36,506.000000
61.533333	1.000	37,590.000000
61.550000	1.000	38,645.000000
61.566667	1.000	39,464.000000
61.583333	1.000	39,883.000000
61.600000	1.000	39,744.000000
61.616667	1.000	38,985.000000
61.633333	1.000	37,770.000000
61.650000	1.000	36,732.000000
61.666667	1.000	36,662.000000
61.683333	1.000	37,712.000000
61.700000	1.000	39,498.000000
61.716667	1.000	41,366.000000
61.733333	1.000	42,783.000000
61.750000	1.000	43,286.000000
61.766667	1.000	42,772.000000
61.783333	1.000	42,090.000000
61.800000	1.000	41,967.000000
61.816667	1.000	42,734.000000
61.833333	1.000	44,176.000000
61.850000	1.000	45,565.000000
61.866667	1.000	46,449.000000
61.883333	1.000	46,501.000000
61.900000	1.000	45,938.000000
61.916667	1.000	44,934.000000
61.933333	1.000	43,452.000000
61.950000	1.000	41,530.000000
61.966667	1.000	39,910.000000
61.983333	1.000	39,401.000000
62.000000	1.000	40,288.000000
62.016667	1.000	42,265.000000
62.033333	1.000	45,060.000000
62.050000	1.000	48,622.000000
62.066667	1.000	52,701.000000
62.083333	1.000	56,690.000000
62.100000	1.000	59,692.000000
62.116667	1.000	60,830.000000
62.133333	1.000	60,221.000000
62.150000	1.000	58,422.000000
62.166667	1.000	56,015.000000
62.183333	1.000	53,478.000000
62.200000	1.000	51,138.000000
62.216667	1.000	48,730.000000
62.233333	1.000	46,066.000000
62.250000	1.000	43,744.000000
62.266667	1.000	42,257.000000
62.283333	1.000	41,566.000000
62.300000	1.000	41,301.000000
62.316667	1.000	41,198.000000
62.333333	1.000	41,087.000000
62.350000	1.000	40,866.000000
62.366667	1.000	40,349.000000
62.383333	1.000	39,513.000000
62.400000	1.000	37,782.000000
62.416667	1.000	35,038.000000
62.433333	1.000	31,845.000000
62.450000	1.000	28,796.000000
62.466667	1.000	26,279.000000
62.483333	1.000	24,653.000000
62.500000	1.000	24,492.000000
62.516667	1.000	25,986.000000
62.533333	1.000	28,629.000000
62.550000	1.000	31,493.000000
62.566667	1.000	33,630.000000
62.583333	1.000	34,590.000000
62.600000	1.000	34,512.000000
62.616667	1.000	33,729.000000
62.633333	1.000	32,586.000000
62.650000	1.000	31,834.000000
62.666667	1.000	31,966.000000
62.683333	1.000	32,924.000000
62.700000	1.000	34,218.000000
62.716667	1.000	34,961.000000
62.733333	1.000	34,323.000000
62.750000	1.000	32,151.000000
62.766667	1.000	28,924.000000
62.783333	1.000	25,256.000000
62.800000	1.000	21,545.000000
62.816667	1.000	18,066.000000
62.833333	1.000	15,281.000000
62.850000	1.000	13,321.000000
62.866667	1.000	12,202.000000
62.883333	1.000	12,158.000000
62.900000	1.000	12,876.000000
62.916667	1.000	13,634.000000
62.933333	1.000	14,075.000000
62.950000	1.000	14,064.000000
62.966667	1.000	13,919.000000
62.983333	1.000	14,198.000000
63.000000	1.000	14,624.000000
63.016667	1.000	14,866.000000
63.033333	1.000	14,965.000000
63.050000	1.000	14,895.000000
63.066667	1.000	14,629.000000
63.083333	1.000	13,916.000000
63.100000	1.000	12,823.000000
63.116667	1.000	11,510.000000
63.133333	1.000	9,891.000000
63.150000	1.000	7,757.000000
63.166667	1.000	5,396.000000
63.183333	1.000	3,278.000000
63.200000	1.000	1,702.000000
63.216667	1.000	561.000000
63.233333	1.000	-268.000000
63.250000	1.000	-1,187.000000
63.266667	1.000	-2,679.000000
63.283333	1.000	-4,508.000000
63.300000	1.000	-5,694.000000
63.316667	1.000	-5,727.000000
63.333333	1.000	-4,690.000000
63.350000	1.000	-2,896.000000
63.366667	1.000	-373.000000
63.383333	1.000	2,602.000000
63.400000	1.000	5,251.000000
63.416667	1.000	7,444.000000
63.433333	1.000	8,930.000000
63.450000	1.000	9,229.000000
63.466667	1.000	8,137.000000
63.483333	1.000	5,643.000000
63.500000	1.000	2,104.000000
63.516667	1.000	-1,688.000000
63.533333	1.000	-5,033.000000
63.550000	1.000	-7,559.000000
63.566667	1.000	-8,881.000000
63.583333	1.000	-9,341.000000
63.600000	1.000	-9,583.000000
63.616667	1.000	-9,888.000000
63.633333	1.000	-10,431.000000
63.650000	1.000	-11,223.000000
63.666667	1.000	-11,995.000000
63.683333	1.000	-12,535.000000
63.700000	1.000	-13,040.000000
63.716667	1.000	-13,784.000000
63.733333	1.000	-14,343.000000
63.750000	1.000	-14,086.000000
63.766667	1.000	-12,993.000000
63.783333	1.000	-11,647.000000
63.800000	1.000	-10,460.000000
63.816667	1.000	-9,422.000000
63.833333	1.000	-8,875.000000
63.850000	1.000	-8,849.000000
63.866667	1.000	-8,846.000000
63.883333	1.000	-8,786.000000
63.900000	1.000	-8,719.000000
63.916667	1.000	-8,765.000000
63.933333	1.000	-9,229.000000
63.950000	1.000	-9,837.000000
63.966667	1.000	-10,726.000000
63.983333	1.000	-12,368.000000
64.000000	1.000	-14,607.000000
64.016667	1.000	-17,127.000000
64.033333	1.000	-19,412.000000
64.050000	1.000	-20,958.000000
64.066667	1.000	-21,970.000000
64.083333	1.000	-22,893.000000
64.100000	1.000	-23,676.000000
64.116667	1.000	-24,123.000000
64.133333	1.000	-24,450.000000
64.150000	1.000	-24,485.000000
64.166667	1.000	-24,252.000000
64.183333	1.000	-24,254.000000
64.200000	1.000	-24,514.000000
64.216667	1.000	-25,345.000000
64.233333	1.000	-27,239.000000
64.250000	1.000	-30,218.000000
64.266667	1.000	-33,401.000000
64.283333	1.000	-35,792.000000
64.300000	1.000	-37,056.000000
64.316667	1.000	-37,411.000000
64.333333	1.000	-37,307.000000
64.350000	1.000	-37,360.000000
64.366667	1.000	-38,151.000000
64.383333	1.000	-39,307.000000
64.400000	1.000	-39,727.000000
64.416667	1.000	-38,848.000000
64.433333	1.000	-36,818.000000
64.450000	1.000	-34,145.000000
64.466667	1.000	-31,163.000000
64.483333	1.000	-28,243.000000
64.500000	1.000	-26,136.000000
64.516667	1.000	-25,435.000000
64.533333	1.000	-26,208.000000
64.550000	1.000	-28,071.000000
64.566667	1.000	-30,799.000000
64.583333	1.000	-33,639.000000
64.600000	1.000	-35,823.000000
64.616667	1.000	-37,320.000000
64.633333	1.000	-38,058.000000
64.650000	1.000	-38,351.000000
64.666667	1.000	-38,619.000000
64.683333	1.000	-39,218.000000
64.700000	1.000	-40,002.000000
64.716667	1.000	-40,534.000000
64.733333	1.000	-40,713.000000
64.750000	1.000	-40,757.000000
64.766667	1.000	-41,045.000000
64.783333	1.000	-42,139.000000
64.800000	1.000	-44,362.000000
64.816667	1.000	-47,533.000000
64.833333	1.000	-50,819.000000
64.850000	1.000	-53,408.000000
64.866667	1.000	-55,210.000000
64.883333	1.000	-56,274.000000
64.900000	1.000	-56,383.000000
64.916667	1.000	-55,507.000000
64.933333	1.000	-53,740.000000
64.950000	1.000	-50,931.000000
64.966667	1.000	-47,190.000000
64.983333	1.000	-42,803.000000
65.000000	1.000	-37,954.000000
65.016667	1.000	-33,285.000000
65.033333	1.000	-29,343.000000
65.050000	1.000	-26,396.000000
65.066667	1.000	-24,517.000000
65.083333	1.000	-23,713.000000
65.100000	1.000	-23,997.000000
65.116667	1.000	-25,419.000000
65.133333	1.000	-27,461.000000
65.150000	1.000	-29,492.000000
65.166667	1.000	-31,491.000000
65.183333	1.000	-33,540.000000
65.200000	1.000	-35,470.000000
65.216667	1.000	-37,288.000000
65.233333	1.000	-38,817.000000
65.250000	1.000	-40,192.000000
65.266667	1.000	-42,063.000000
65.283333	1.000	-44,940.000000
65.300000	1.000	-48,570.000000
65.316667	1.000	-52,237.000000
65.333333	1.000	-55,061.000000
65.350000	1.000	-56,461.000000
65.366667	1.000	-56,352.000000
65.383333	1.000	-55,213.000000
65.400000	1.000	-53,661.000000
65.416667	1.000	-52,149.000000
65.433333	1.000	-50,857.000000
65.450000	1.000	-50,296.000000
65.466667	1.000	-50,667.000000
65.483333	1.000	-51,242.000000
65.500000	1.000	-51,058.000000
65.516667	1.000	-49,790.000000
65.533333	1.000	-47,758.000000
65.550000	1.000	-45,605.000000
65.566667	1.000	-43,449.000000
65.583333	1.000	-41,529.000000
65.600000	1.000	-40,219.000000
65.616667	1.000	-39,552.000000
65.633333	1.000	-39,345.000000
65.650000	1.000	-39,546.000000
65.666667	1.000	-40,162.000000
65.683333	1.000	-41,447.000000
65.700000	1.000	-43,123.000000
65.716667	1.000	-44,816.000000
65.733333	1.000	-46,458.000000
65.750000	1.000	-47,832.000000
65.766667	1.000	-48,987.000000
65.783333	1.000	-50,157.000000
65.800000	1.000	-51,699.000000
65.816667	1.000	-53,358.000000
65.833333	1.000	-54,788.000000
65.850000	1.000	-55,822.000000
65.866667	1.000	-56,569.000000
65.883333	1.000	-57,430.000000
65.900000	1.000	-58,591.000000
65.916667	1.000	-60,104.000000
65.933333	1.000	-61,823.000000
65.950000	1.000	-63,649.000000
65.966667	1.000	-65,269.000000
65.983333	1.000	-66,129.000000
66.000000	1.000	-66,261.000000
66.016667	1.000	-66,252.000000
66.033333	1.000	-66,282.000000
66.050000	1.000	-66,489.000000
66.066667	1.000	-66,562.000000
66.083333	1.000	-66,329.000000
66.100000	1.000	-65,822.000000
66.116667	1.000	-64,734.000000
66.133333	1.000	-63,178.000000
66.150000	1.000	-61,702.000000
66.166667	1.000	-60,664.000000
66.183333	1.000	-60,068.000000
66.200000	1.000	-60,092.000000
66.216667	1.000	-61,048.000000
66.233333	1.000	-62,417.000000
66.250000	1.000	-63,200.000000
66.266667	1.000	-63,025.000000
66.283333	1.000	-62,221.000000
66.300000	1.000	-61,475.000000
66.316667	1.000	-61,560.000000
66.333333	1.000	-62,622.000000
66.350000	1.000	-64,426.000000
66.366667	1.000	-66,717.000000
66.383333	1.000	-68,937.000000
66.400000	1.000	-70,719.000000
66.416667	1.000	-71,867.000000
66.433333	1.000	-72,014.000000
66.450000	1.000	-70,821.000000
66.466667	1.000	-68,451.000000
66.483333	1.000	-65,541.000000
66.500000	1.000	-62,646.000000
66.516667	1.000	-60,635.000000
66.533333	1.000	-60,034.000000
66.550000	1.000	-60,708.000000
66.566667	1.000	-62,118.000000
66.583333	1.000	-63,355.000000
66.600000	1.000	-63,426.000000
66.616667	1.000	-61,968.000000
66.633333	1.000	-59,383.000000
66.650000	1.000	-56,722.000000
66.666667	1.000	-54,863.000000
66.683333	1.000	-54,061.000000
66.700000	1.000	-54,086.000000
66.716667	1.000	-54,353.000000
66.733333	1.000	-54,231.000000
66.750000	1.000	-53,257.000000
66.766667	1.000	-51,783.000000
66.783333	1.000	-50,064.000000
66.800000	1.000	-48,562.000000
66.816667	1.000	-47,970.000000
66.833333	1.000	-48,514.000000
66.850000	1.000	-49,829.000000
66.866667	1.000	-51,943.000000
66.883333	1.000	-54,488.000000
66.900000	1.000	-57,203.000000
66.916667	1.000	-59,464.000000
66.933333	1.000	-60,638.000000
66.950000	1.000	-60,924.000000
66.966667	1.000	-60,626.000000
66.983333	1.000	-60,366.000000
67.000000	1.000	-60,910.000000
67.016667	1.000	-62,136.000000
67.033333	1.000	-63,376.000000
67.050000	1.000	-64,401.000000
67.066667	1.000	-65,105.000000
67.083333	1.000	-65,419.000000
67.100000	1.000	-65,405.000000
67.116667	1.000	-65,268.000000
67.133333	1.000	-65,141.000000
67.150000	1.000	-65,520.000000
67.166667	1.000	-66,694.000000
67.183333	1.000	-68,632.000000
67.200000	1.000	-71,053.000000
67.216667	1.000	-73,277.000000
67.233333	1.000	-74,973.000000
67.250000	1.000	-76,092.000000
67.266667	1.000	-76,764.000000
67.283333	1.000	-77,077.000000
67.300000	1.000	-76,610.000000
67.316667	1.000	-74,907.000000
67.333333	1.000	-72,076.000000
67.350000	1.000	-69,106.000000
67.366667	1.000	-66,983.000000
67.383333	1.000	-66,156.000000
67.400000	1.000	-66,504.000000
67.416667	1.000	-67,751.000000
67.433333	1.000	-69,454.000000
67.450000	1.000	-71,315.000000
67.466667	1.000	-73,267.000000
67.483333	1.000	-74,866.000000
67.500000	1.000	-75,806.000000
67.516667	1.000	-76,074.000000
67.533333	1.000	-75,932.000000
67.550000	1.000	-75,676.000000
67.566667	1.000	-75,226.000000
67.583333	1.000	-74,867.000000
67.600000	1.000	-75,295.000000
67.616667	1.000	-76,605.000000
67.633333	1.000	-78,184.000000
67.650000	1.000	-79,680.000000
67.666667	1.000	-81,012.000000
67.683333	1.000	-81,840.000000
67.700000	1.000	-81,513.000000
67.716667	1.000	-79,931.000000
67.733333	1.000	-77,402.000000
67.750000	1.000	-73,816.000000
67.766667	1.000	-69,494.000000
67.783333	1.000	-65,364.000000
67.800000	1.000	-62,222.000000
67.816667	1.000	-60,664.000000
67.833333	1.000	-60,864.000000
67.850000	1.000	-62,997.000000
67.866667	1.000	-66,954.000000
67.883333	1.000	-72,167.000000
67.900000	1.000	-78,083.000000
67.916667	1.000	-83,667.000000
67.933333	1.000	-87,769.000000
67.950000	1.000	-89,753.000000
67.966667	1.000	-89,556.000000
67.983333	1.000	-87,548.000000
68.000000	1.000	-84,183.000000
68.016667	1.000	-80,013.000000
68.033333	1.000	-75,849.000000
68.050000	1.000	-72,583.000000
68.066667	1.000	-70,741.000000
68.083333	1.000	-69,995.000000
68.100000	1.000	-69,884.000000
68.116667	1.000	-69,964.000000
68.133333	1.000	-70,010.000000
68.150000	1.000	-69,938.000000
68.166667	1.000	-69,798.000000
68.183333	1.000	-69,769.000000
68.200000	1.000	-69,855.000000
68.216667	1.000	-69,966.000000
68.233333	1.000	-70,010.000000
68.250000	1.000	-69,706.000000
68.266667	1.000	-68,846.000000
68.283333	1.000	-67,527.000000
68.300000	1.000	-66,056.000000
68.316667	1.000	-64,999.000000
68.333333	1.000	-65,006.000000
68.350000	1.000	-66,262.000000
68.366667	1.000	-68,663.000000
68.383333	1.000	-71,670.000000
68.400000	1.000	-74,360.000000
68.416667	1.000	-76,111.000000
68.433333	1.000	-76,641.000000
68.450000	1.000	-75,985.000000
68.466667	1.000	-74,359.000000
68.483333	1.000	-72,341.000000
68.500000	1.000	-70,468.000000
68.516667	1.000	-68,793.000000
68.533333	1.000	-67,473.000000
68.550000	1.000	-67,105.000000
68.566667	1.000	-67,944.000000
68.583333	1.000	-69,888.000000
68.600000	1.000	-72,573.000000
68.616667	1.000	-75,477.000000
68.633333	1.000	-78,202.000000
68.650000	1.000	-80,504.000000
68.666667	1.000	-82,065.000000
68.683333	1.000	-82,710.000000
68.700000	1.000	-82,501.000000
68.716667	1.000	-81,789.000000
68.733333	1.000	-80,571.000000
68.750000	1.000	-79,227.000000
68.766667	1.000	-78,365.000000
68.783333	1.000	-78,160.000000
68.800000	1.000	-78,966.000000
68.816667	1.000	-80,578.000000
68.833333	1.000	-82,376.000000
68.850000	1.000	-83,606.000000
68.866667	1.000	-84,233.000000
68.883333	1.000	-84,232.000000
68.900000	1.000	-83,082.000000
68.916667	1.000	-80,494.000000
68.933333	1.000	-76,437.000000
68.950000	1.000	-71,748.000000
68.966667	1.000	-67,606.000000
68.983333	1.000	-64,430.000000
69.000000	1.000	-62,379.000000
69.016667	1.000	-61,938.000000
69.033333	1.000	-63,400.000000
69.050000	1.000	-66,150.000000
69.066667	1.000	-69,164.000000
69.083333	1.000	-71,739.000000
69.100000	1.000	-73,570.000000
69.116667	1.000	-74,756.000000
69.133333	1.000	-75,600.000000
69.150000	1.000	-76,339.000000
69.166667	1.000	-77,063.000000
69.183333	1.000	-77,714.000000
69.200000	1.000	-78,568.000000
69.216667	1.000	-79,588.000000
69.233333	1.000	-81,109.000000
69.250000	1.000	-83,138.000000
69.266667	1.000	-85,083.000000
69.283333	1.000	-86,336.000000
69.300000	1.000	-86,712.000000
69.316667	1.000	-86,249.000000
69.333333	1.000	-84,733.000000
69.350000	1.000	-82,072.000000
69.366667	1.000	-78,532.000000
69.383333	1.000	-74,448.000000
69.400000	1.000	-70,518.000000
69.416667	1.000	-67,338.000000
69.433333	1.000	-65,405.000000
69.450000	1.000	-64,860.000000
69.466667	1.000	-65,320.000000
69.483333	1.000	-66,112.000000
69.500000	1.000	-66,856.000000
69.516667	1.000	-67,445.000000
69.533333	1.000	-68,116.000000
69.550000	1.000	-69,225.000000
69.566667	1.000	-71,006.000000
69.583333	1.000	-73,475.000000
69.600000	1.000	-76,121.000000
69.616667	1.000	-78,082.000000
69.633333	1.000	-79,166.000000
69.650000	1.000	-79,723.000000
69.666667	1.000	-79,814.000000
69.683333	1.000	-79,531.000000
69.700000	1.000	-79,258.000000
69.716667	1.000	-79,322.000000
69.733333	1.000	-79,437.000000
69.750000	1.000	-79,320.000000
69.766667	1.000	-78,727.000000
69.783333	1.000	-77,861.000000
69.800000	1.000	-77,045.000000
69.816667	1.000	-76,560.000000
69.833333	1.000	-76,356.000000
69.850000	1.000	-76,508.000000
69.866667	1.000	-76,896.000000
69.883333	1.000	-77,100.000000
69.900000	1.000	-76,850.000000
69.916667	1.000	-76,218.000000
69.933333	1.000	-75,219.000000
69.950000	1.000	-74,183.000000
69.966667	1.000	-73,422.000000
69.983333	1.000	-73,184.000000
70.000000	1.000	-73,463.000000
70.016667	1.000	-73,979.000000
70.033333	1.000	-74,510.000000
70.050000	1.000	-74,662.000000
70.066667	1.000	-74,003.000000
70.083333	1.000	-72,745.000000
70.100000	1.000	-70,774.000000
