# Supplementary material for: Changes to Serum Sample Tube and Processing Methodology Does Not Cause Inter-Individual Variation in Automated Whole Serum N-Glycan Profiling in Health and Disease
Source: PLoS One. 2015 Apr 1;10(4):e0123028. doi: 10.1371/journal.pone.0123028 (PMC4382121; doi:10.1371/journal.pone.0123028)
Supplement: S1 Data — (ZIP) [file pone.0123028.s006.zip › WholePlasmaData/100-C2.txt]

File Path	chrom://acropora/ChromeleonLocal/Richard Data/May 2014/21 May 2014/HTP-plasma-24-Samples-Robot-Repeat-A2-A1.seq/9690.smp/Emission_1.channel/Emission_1.chm
Channel	Emission_1

Injection Information:
Data Vault	ChromeleonLocal
Injection	2AB-VF-serum-sample-22/100-C2
Injection Number	16
Position	GB3
Comment	
Processing Method	beh-gu
Instrument Method	BEH-70min-right-40-76-04-58
Type	Unknown
Status	Finished
Injection Date	22/05/2014
Injection Time	10:42:30
Injection Volume (µL)	25.0000
Dilution Factor	1.0000
Weight	1.0000

Raw Data Information:
Time Min. (min)	0.000000
Time Max. (min)	70.100000
Data Points	4207
Detector	FLD
Exporting Data System	Chromeleon 7.1.1.1127
Operator	
Signal Quantity	
Signal Unit	counts
Signal Min.	-51,500.000000
Signal Max.	14,618,725.000000
Channel	Emission_1
Driver Name	FLD3000.dll
Channel Type	Evaluation
Min. Step (s)	1.000
Max. Step (s)	1.000
Average Step (s)	1.000

Signal Parameter Information:
Signal Info	

Raw Data:
Time (min)	Step (s)	Value (counts)
0.000000	0.000	0.000000
0.016667	1.000	0.000000
0.033333	1.000	0.000000
0.050000	1.000	0.000000
0.066667	1.000	0.000000
0.083333	1.000	97.000000
0.100000	1.000	131.000000
0.116667	1.000	272.000000
0.133333	1.000	503.000000
0.150000	1.000	733.000000
0.166667	1.000	907.000000
0.183333	1.000	1,016.000000
0.200000	1.000	1,099.000000
0.216667	1.000	1,204.000000
0.233333	1.000	1,379.000000
0.250000	1.000	1,635.000000
0.266667	1.000	1,923.000000
0.283333	1.000	2,173.000000
0.300000	1.000	2,337.000000
0.316667	1.000	2,393.000000
0.333333	1.000	2,361.000000
0.350000	1.000	2,227.000000
0.366667	1.000	1,966.000000
0.383333	1.000	1,604.000000
0.400000	1.000	1,237.000000
0.416667	1.000	961.000000
0.433333	1.000	809.000000
0.450000	1.000	785.000000
0.466667	1.000	853.000000
0.483333	1.000	955.000000
0.500000	1.000	1,030.000000
0.516667	1.000	1,056.000000
0.533333	1.000	1,061.000000
0.550000	1.000	1,103.000000
0.566667	1.000	1,142.000000
0.583333	1.000	1,083.000000
0.600000	1.000	898.000000
0.616667	1.000	616.000000
0.633333	1.000	279.000000
0.650000	1.000	-77.000000
0.666667	1.000	-354.000000
0.683333	1.000	-494.000000
0.700000	1.000	-486.000000
0.716667	1.000	-321.000000
0.733333	1.000	-19.000000
0.750000	1.000	375.000000
0.766667	1.000	778.000000
0.783333	1.000	1,158.000000
0.800000	1.000	1,649.000000
0.816667	1.000	2,679.000000
0.833333	1.000	4,644.000000
0.850000	1.000	7,586.000000
0.866667	1.000	11,576.000000
0.883333	1.000	17,260.000000
0.900000	1.000	25,080.000000
0.916667	1.000	34,343.000000
0.933333	1.000	43,522.000000
0.950000	1.000	51,056.000000
0.966667	1.000	55,975.000000
0.983333	1.000	58,020.000000
1.000000	1.000	57,599.000000
1.016667	1.000	56,115.000000
1.033333	1.000	55,742.000000
1.050000	1.000	57,934.000000
1.066667	1.000	62,379.000000
1.083333	1.000	67,413.000000
1.100000	1.000	71,126.000000
1.116667	1.000	72,174.000000
1.133333	1.000	70,061.000000
1.150000	1.000	65,082.000000
1.166667	1.000	58,004.000000
1.183333	1.000	49,774.000000
1.200000	1.000	41,271.000000
1.216667	1.000	33,201.000000
1.233333	1.000	26,078.000000
1.250000	1.000	20,159.000000
1.266667	1.000	15,510.000000
1.283333	1.000	12,037.000000
1.300000	1.000	9,561.000000
1.316667	1.000	7,840.000000
1.333333	1.000	6,672.000000
1.350000	1.000	5,950.000000
1.366667	1.000	5,622.000000
1.383333	1.000	5,646.000000
1.400000	1.000	5,940.000000
1.416667	1.000	6,402.000000
1.433333	1.000	6,907.000000
1.450000	1.000	7,404.000000
1.466667	1.000	8,017.000000
1.483333	1.000	12,485.000000
1.500000	1.000	53,274.000000
1.516667	1.000	229,231.000000
1.533333	1.000	660,444.000000
1.550000	1.000	1,376,541.000000
1.566667	1.000	2,274,913.000000
1.583333	1.000	3,175,535.000000
1.600000	1.000	3,903,431.000000
1.616667	1.000	4,343,970.000000
1.633333	1.000	4,459,130.000000
1.650000	1.000	4,276,276.000000
1.666667	1.000	3,865,010.000000
1.683333	1.000	3,312,543.000000
1.700000	1.000	2,703,337.000000
1.716667	1.000	2,105,971.000000
1.733333	1.000	1,567,802.000000
1.750000	1.000	1,115,262.000000
1.766667	1.000	757,331.000000
1.783333	1.000	490,313.000000
1.800000	1.000	302,620.000000
1.816667	1.000	178,938.000000
1.833333	1.000	103,397.000000
1.850000	1.000	61,600.000000
1.866667	1.000	41,565.000000
1.883333	1.000	34,126.000000
1.900000	1.000	32,940.000000
1.916667	1.000	33,954.000000
1.933333	1.000	34,839.000000
1.950000	1.000	34,604.000000
1.966667	1.000	33,051.000000
1.983333	1.000	30,386.000000
2.000000	1.000	27,016.000000
2.016667	1.000	23,371.000000
2.033333	1.000	19,811.000000
2.050000	1.000	16,627.000000
2.066667	1.000	14,000.000000
2.083333	1.000	11,960.000000
2.100000	1.000	10,414.000000
2.116667	1.000	9,194.000000
2.133333	1.000	8,157.000000
2.150000	1.000	7,358.000000
2.166667	1.000	6,933.000000
2.183333	1.000	6,809.000000
2.200000	1.000	6,843.000000
2.216667	1.000	6,920.000000
2.233333	1.000	6,996.000000
2.250000	1.000	7,086.000000
2.266667	1.000	7,223.000000
2.283333	1.000	7,420.000000
2.300000	1.000	7,652.000000
2.316667	1.000	7,854.000000
2.333333	1.000	7,919.000000
2.350000	1.000	7,828.000000
2.366667	1.000	7,642.000000
2.383333	1.000	7,384.000000
2.400000	1.000	7,071.000000
2.416667	1.000	6,716.000000
2.433333	1.000	6,344.000000
2.450000	1.000	6,024.000000
2.466667	1.000	5,763.000000
2.483333	1.000	5,559.000000
2.500000	1.000	5,400.000000
2.516667	1.000	5,244.000000
2.533333	1.000	5,107.000000
2.550000	1.000	4,975.000000
2.566667	1.000	4,846.000000
2.583333	1.000	4,742.000000
2.600000	1.000	4,608.000000
2.616667	1.000	4,381.000000
2.633333	1.000	4,083.000000
2.650000	1.000	3,775.000000
2.666667	1.000	3,536.000000
2.683333	1.000	3,424.000000
2.700000	1.000	3,446.000000
2.716667	1.000	3,553.000000
2.733333	1.000	3,692.000000
2.750000	1.000	3,824.000000
2.766667	1.000	3,962.000000
2.783333	1.000	4,120.000000
2.800000	1.000	4,341.000000
2.816667	1.000	4,615.000000
2.833333	1.000	4,939.000000
2.850000	1.000	5,318.000000
2.866667	1.000	5,723.000000
2.883333	1.000	6,148.000000
2.900000	1.000	6,632.000000
2.916667	1.000	7,134.000000
2.933333	1.000	7,600.000000
2.950000	1.000	7,999.000000
2.966667	1.000	8,294.000000
2.983333	1.000	8,398.000000
3.000000	1.000	8,295.000000
3.016667	1.000	8,038.000000
3.033333	1.000	7,740.000000
3.050000	1.000	7,405.000000
3.066667	1.000	6,981.000000
3.083333	1.000	6,469.000000
3.100000	1.000	5,895.000000
3.116667	1.000	5,301.000000
3.133333	1.000	4,748.000000
3.150000	1.000	4,273.000000
3.166667	1.000	3,857.000000
3.183333	1.000	3,499.000000
3.200000	1.000	3,225.000000
3.216667	1.000	3,068.000000
3.233333	1.000	3,001.000000
3.250000	1.000	2,967.000000
3.266667	1.000	2,946.000000
3.283333	1.000	2,905.000000
3.300000	1.000	2,833.000000
3.316667	1.000	2,771.000000
3.333333	1.000	2,790.000000
3.350000	1.000	2,870.000000
3.366667	1.000	2,903.000000
3.383333	1.000	2,817.000000
3.400000	1.000	2,666.000000
3.416667	1.000	2,540.000000
3.433333	1.000	2,453.000000
3.450000	1.000	2,350.000000
3.466667	1.000	2,220.000000
3.483333	1.000	2,075.000000
3.500000	1.000	1,954.000000
3.516667	1.000	1,888.000000
3.533333	1.000	1,884.000000
3.550000	1.000	1,934.000000
3.566667	1.000	1,981.000000
3.583333	1.000	1,930.000000
3.600000	1.000	1,753.000000
3.616667	1.000	1,532.000000
3.633333	1.000	1,374.000000
3.650000	1.000	1,318.000000
3.666667	1.000	1,355.000000
3.683333	1.000	1,447.000000
3.700000	1.000	1,577.000000
3.716667	1.000	1,748.000000
3.733333	1.000	1,911.000000
3.750000	1.000	2,037.000000
3.766667	1.000	2,143.000000
3.783333	1.000	2,218.000000
3.800000	1.000	2,272.000000
3.816667	1.000	2,275.000000
3.833333	1.000	2,216.000000
3.850000	1.000	2,107.000000
3.866667	1.000	1,997.000000
3.883333	1.000	1,969.000000
3.900000	1.000	2,043.000000
3.916667	1.000	2,168.000000
3.933333	1.000	2,304.000000
3.950000	1.000	2,462.000000
3.966667	1.000	2,637.000000
3.983333	1.000	2,789.000000
4.000000	1.000	2,876.000000
4.016667	1.000	2,866.000000
4.033333	1.000	2,769.000000
4.050000	1.000	2,608.000000
4.066667	1.000	2,422.000000
4.083333	1.000	2,255.000000
4.100000	1.000	2,155.000000
4.116667	1.000	2,160.000000
4.133333	1.000	2,272.000000
4.150000	1.000	2,458.000000
4.166667	1.000	2,654.000000
4.183333	1.000	2,757.000000
4.200000	1.000	2,625.000000
4.216667	1.000	2,200.000000
4.233333	1.000	1,544.000000
4.250000	1.000	777.000000
4.266667	1.000	39.000000
4.283333	1.000	-565.000000
4.300000	1.000	-979.000000
4.316667	1.000	-1,159.000000
4.333333	1.000	-1,081.000000
4.350000	1.000	-807.000000
4.366667	1.000	-407.000000
4.383333	1.000	27.000000
4.400000	1.000	407.000000
4.416667	1.000	671.000000
4.433333	1.000	811.000000
4.450000	1.000	845.000000
4.466667	1.000	768.000000
4.483333	1.000	591.000000
4.500000	1.000	323.000000
4.516667	1.000	-26.000000
4.533333	1.000	-394.000000
4.550000	1.000	-659.000000
4.566667	1.000	-775.000000
4.583333	1.000	-782.000000
4.600000	1.000	-706.000000
4.616667	1.000	-547.000000
4.633333	1.000	-307.000000
4.650000	1.000	-31.000000
4.666667	1.000	235.000000
4.683333	1.000	496.000000
4.700000	1.000	767.000000
4.716667	1.000	1,029.000000
4.733333	1.000	1,211.000000
4.750000	1.000	1,237.000000
4.766667	1.000	1,153.000000
4.783333	1.000	1,099.000000
4.800000	1.000	1,129.000000
4.816667	1.000	1,297.000000
4.833333	1.000	1,579.000000
4.850000	1.000	1,915.000000
4.866667	1.000	2,257.000000
4.883333	1.000	2,541.000000
4.900000	1.000	2,734.000000
4.916667	1.000	2,805.000000
4.933333	1.000	2,721.000000
4.950000	1.000	2,477.000000
4.966667	1.000	2,171.000000
4.983333	1.000	1,847.000000
5.000000	1.000	1,501.000000
5.016667	1.000	1,501.000000
5.033333	1.000	1,501.000000
5.050000	1.000	1,501.000000
5.066667	1.000	1,501.000000
5.083333	1.000	1,123.000000
5.100000	1.000	-123.000000
5.116667	1.000	-1,939.000000
5.133333	1.000	-3,547.000000
5.150000	1.000	-4,605.000000
5.166667	1.000	-5,010.000000
5.183333	1.000	-4,881.000000
5.200000	1.000	-4,760.000000
5.216667	1.000	-4,997.000000
5.233333	1.000	-5,527.000000
5.250000	1.000	-6,434.000000
5.266667	1.000	-7,395.000000
5.283333	1.000	-7,895.000000
5.300000	1.000	-7,741.000000
5.316667	1.000	-6,912.000000
5.333333	1.000	-5,261.000000
5.350000	1.000	-2,629.000000
5.366667	1.000	815.000000
5.383333	1.000	4,719.000000
5.400000	1.000	8,341.000000
5.416667	1.000	10,977.000000
5.433333	1.000	12,249.000000
5.450000	1.000	11,807.000000
5.466667	1.000	9,494.000000
5.483333	1.000	5,935.000000
5.500000	1.000	2,260.000000
5.516667	1.000	-511.000000
5.533333	1.000	-1,579.000000
5.550000	1.000	-775.000000
5.566667	1.000	1,020.000000
5.583333	1.000	2,739.000000
5.600000	1.000	3,688.000000
5.616667	1.000	3,655.000000
5.633333	1.000	2,658.000000
5.650000	1.000	1,161.000000
5.666667	1.000	-87.000000
5.683333	1.000	-661.000000
5.700000	1.000	-652.000000
5.716667	1.000	-204.000000
5.733333	1.000	740.000000
5.750000	1.000	2,256.000000
5.766667	1.000	4,225.000000
5.783333	1.000	6,652.000000
5.800000	1.000	9,475.000000
5.816667	1.000	12,506.000000
5.833333	1.000	15,096.000000
5.850000	1.000	16,471.000000
5.866667	1.000	16,433.000000
5.883333	1.000	14,794.000000
5.900000	1.000	11,478.000000
5.916667	1.000	7,499.000000
5.933333	1.000	3,973.000000
5.950000	1.000	1,577.000000
5.966667	1.000	53.000000
5.983333	1.000	-1,043.000000
6.000000	1.000	-1,786.000000
6.016667	1.000	-2,196.000000
6.033333	1.000	-1,803.000000
6.050000	1.000	-505.000000
6.066667	1.000	1,570.000000
6.083333	1.000	4,131.000000
6.100000	1.000	6,528.000000
6.116667	1.000	8,574.000000
6.133333	1.000	9,933.000000
6.150000	1.000	10,429.000000
6.166667	1.000	10,537.000000
6.183333	1.000	10,406.000000
6.200000	1.000	9,762.000000
6.216667	1.000	8,518.000000
6.233333	1.000	6,795.000000
6.250000	1.000	4,808.000000
6.266667	1.000	2,528.000000
6.283333	1.000	261.000000
6.300000	1.000	-1,945.000000
6.316667	1.000	-4,171.000000
6.333333	1.000	-6,276.000000
6.350000	1.000	-7,680.000000
6.366667	1.000	-8,016.000000
6.383333	1.000	-7,424.000000
6.400000	1.000	-6,205.000000
6.416667	1.000	-4,712.000000
6.433333	1.000	-3,198.000000
6.450000	1.000	-1,977.000000
6.466667	1.000	-1,161.000000
6.483333	1.000	-526.000000
6.500000	1.000	-13.000000
6.516667	1.000	673.000000
6.533333	1.000	1,724.000000
6.550000	1.000	3,129.000000
6.566667	1.000	4,520.000000
6.583333	1.000	5,417.000000
6.600000	1.000	5,566.000000
6.616667	1.000	4,951.000000
6.633333	1.000	3,941.000000
6.650000	1.000	3,156.000000
6.666667	1.000	2,745.000000
6.683333	1.000	2,584.000000
6.700000	1.000	2,301.000000
6.716667	1.000	1,423.000000
6.733333	1.000	-3.000000
6.750000	1.000	-1,929.000000
6.766667	1.000	-3,984.000000
6.783333	1.000	-5,646.000000
6.800000	1.000	-6,307.000000
6.816667	1.000	-5,765.000000
6.833333	1.000	-4,623.000000
6.850000	1.000	-3,003.000000
6.866667	1.000	-1,041.000000
6.883333	1.000	496.000000
6.900000	1.000	1,088.000000
6.916667	1.000	398.000000
6.933333	1.000	-1,147.000000
6.950000	1.000	-2,789.000000
6.966667	1.000	-3,877.000000
6.983333	1.000	-4,153.000000
7.000000	1.000	-4,043.000000
7.016667	1.000	-4,565.000000
7.033333	1.000	-5,820.000000
7.050000	1.000	-7,118.000000
7.066667	1.000	-8,025.000000
7.083333	1.000	-8,336.000000
7.100000	1.000	-8,285.000000
7.116667	1.000	-8,048.000000
7.133333	1.000	-7,879.000000
7.150000	1.000	-7,873.000000
7.166667	1.000	-8,127.000000
7.183333	1.000	-8,763.000000
7.200000	1.000	-10,104.000000
7.216667	1.000	-11,880.000000
7.233333	1.000	-13,661.000000
7.250000	1.000	-15,179.000000
7.266667	1.000	-16,034.000000
7.283333	1.000	-16,025.000000
7.300000	1.000	-15,407.000000
7.316667	1.000	-14,821.000000
7.333333	1.000	-15,047.000000
7.350000	1.000	-16,103.000000
7.366667	1.000	-16,823.000000
7.383333	1.000	-16,425.000000
7.400000	1.000	-14,866.000000
7.416667	1.000	-12,369.000000
7.433333	1.000	-9,305.000000
7.450000	1.000	-6,144.000000
7.466667	1.000	-3,441.000000
7.483333	1.000	-1,765.000000
7.500000	1.000	-1,292.000000
7.516667	1.000	-2,062.000000
7.533333	1.000	-3,806.000000
7.550000	1.000	-5,582.000000
7.566667	1.000	-6,634.000000
7.583333	1.000	-6,649.000000
7.600000	1.000	-5,795.000000
7.616667	1.000	-4,675.000000
7.633333	1.000	-3,872.000000
7.650000	1.000	-3,692.000000
7.666667	1.000	-3,767.000000
7.683333	1.000	-3,800.000000
7.700000	1.000	-3,934.000000
7.716667	1.000	-4,579.000000
7.733333	1.000	-5,697.000000
7.750000	1.000	-7,043.000000
7.766667	1.000	-8,428.000000
7.783333	1.000	-9,907.000000
7.800000	1.000	-11,755.000000
7.816667	1.000	-14,031.000000
7.833333	1.000	-16,332.000000
7.850000	1.000	-18,397.000000
7.866667	1.000	-19,713.000000
7.883333	1.000	-20,123.000000
7.900000	1.000	-19,755.000000
7.916667	1.000	-19,059.000000
7.933333	1.000	-18,508.000000
7.950000	1.000	-18,120.000000
7.966667	1.000	-17,499.000000
7.983333	1.000	-16,878.000000
8.000000	1.000	-16,463.000000
8.016667	1.000	-16,235.000000
8.033333	1.000	-15,744.000000
8.050000	1.000	-14,589.000000
8.066667	1.000	-12,679.000000
8.083333	1.000	-10,363.000000
8.100000	1.000	-8,174.000000
8.116667	1.000	-6,818.000000
8.133333	1.000	-7,122.000000
8.150000	1.000	-8,988.000000
8.166667	1.000	-11,373.000000
8.183333	1.000	-13,153.000000
8.200000	1.000	-13,989.000000
8.216667	1.000	-14,140.000000
8.233333	1.000	-13,815.000000
8.250000	1.000	-13,173.000000
8.266667	1.000	-12,396.000000
8.283333	1.000	-11,425.000000
8.300000	1.000	-10,341.000000
8.316667	1.000	-8,912.000000
8.333333	1.000	-6,902.000000
8.350000	1.000	-4,615.000000
8.366667	1.000	-2,650.000000
8.383333	1.000	-1,496.000000
8.400000	1.000	-1,543.000000
8.416667	1.000	-2,861.000000
8.433333	1.000	-4,876.000000
8.450000	1.000	-7,134.000000
8.466667	1.000	-9,795.000000
8.483333	1.000	-13,220.000000
8.500000	1.000	-17,570.000000
8.516667	1.000	-22,079.000000
8.533333	1.000	-25,800.000000
8.550000	1.000	-28,024.000000
8.566667	1.000	-28,681.000000
8.583333	1.000	-27,949.000000
8.600000	1.000	-26,032.000000
8.616667	1.000	-23,268.000000
8.633333	1.000	-20,170.000000
8.650000	1.000	-17,093.000000
8.666667	1.000	-14,288.000000
8.683333	1.000	-11,705.000000
8.700000	1.000	-9,200.000000
8.716667	1.000	-6,805.000000
8.733333	1.000	-4,700.000000
8.750000	1.000	-3,157.000000
8.766667	1.000	-2,060.000000
8.783333	1.000	-1,303.000000
8.800000	1.000	-554.000000
8.816667	1.000	59.000000
8.833333	1.000	-26.000000
8.850000	1.000	-854.000000
8.866667	1.000	-1,917.000000
8.883333	1.000	-2,872.000000
8.900000	1.000	-3,395.000000
8.916667	1.000	-2,994.000000
8.933333	1.000	-1,753.000000
8.950000	1.000	-355.000000
8.966667	1.000	332.000000
8.983333	1.000	64.000000
9.000000	1.000	-689.000000
9.016667	1.000	-1,739.000000
9.033333	1.000	-3,065.000000
9.050000	1.000	-4,827.000000
9.066667	1.000	-6,838.000000
9.083333	1.000	-8,782.000000
9.100000	1.000	-10,457.000000
9.116667	1.000	-11,438.000000
9.133333	1.000	-11,750.000000
9.150000	1.000	-11,863.000000
9.166667	1.000	-11,903.000000
9.183333	1.000	-11,933.000000
9.200000	1.000	-12,329.000000
9.216667	1.000	-13,429.000000
9.233333	1.000	-15,039.000000
9.250000	1.000	-16,727.000000
9.266667	1.000	-18,232.000000
9.283333	1.000	-19,552.000000
9.300000	1.000	-20,709.000000
9.316667	1.000	-21,294.000000
9.333333	1.000	-21,283.000000
9.350000	1.000	-21,333.000000
9.366667	1.000	-21,401.000000
9.383333	1.000	-21,125.000000
9.400000	1.000	-20,181.000000
9.416667	1.000	-18,278.000000
9.433333	1.000	-15,576.000000
9.450000	1.000	-12,521.000000
9.466667	1.000	-9,495.000000
9.483333	1.000	-6,438.000000
9.500000	1.000	-3,333.000000
9.516667	1.000	-834.000000
9.533333	1.000	878.000000
9.550000	1.000	1,819.000000
9.566667	1.000	1,660.000000
9.583333	1.000	-55.000000
9.600000	1.000	-3,069.000000
9.616667	1.000	-6,835.000000
9.633333	1.000	-10,283.000000
9.650000	1.000	-12,273.000000
9.666667	1.000	-12,723.000000
9.683333	1.000	-12,275.000000
9.700000	1.000	-11,616.000000
9.716667	1.000	-11,176.000000
9.733333	1.000	-10,944.000000
9.750000	1.000	-10,388.000000
9.766667	1.000	-9,158.000000
9.783333	1.000	-7,573.000000
9.800000	1.000	-6,022.000000
9.816667	1.000	-4,649.000000
9.833333	1.000	-3,602.000000
9.850000	1.000	-3,058.000000
9.866667	1.000	-3,323.000000
9.883333	1.000	-4,349.000000
9.900000	1.000	-5,680.000000
9.916667	1.000	-6,995.000000
9.933333	1.000	-8,223.000000
9.950000	1.000	-9,311.000000
9.966667	1.000	-9,992.000000
9.983333	1.000	-10,193.000000
10.000000	1.000	-10,089.000000
10.016667	1.000	-10,173.000000
10.033333	1.000	-10,469.000000
10.050000	1.000	-10,656.000000
10.066667	1.000	-10,359.000000
10.083333	1.000	-9,224.000000
10.100000	1.000	-7,084.000000
10.116667	1.000	-4,299.000000
10.133333	1.000	-1,518.000000
10.150000	1.000	1,054.000000
10.166667	1.000	3,286.000000
10.183333	1.000	4,546.000000
10.200000	1.000	4,256.000000
10.216667	1.000	2,207.000000
10.233333	1.000	-992.000000
10.250000	1.000	-4,896.000000
10.266667	1.000	-9,157.000000
10.283333	1.000	-13,113.000000
10.300000	1.000	-16,216.000000
10.316667	1.000	-18,085.000000
10.333333	1.000	-18,545.000000
10.350000	1.000	-17,568.000000
10.366667	1.000	-15,368.000000
10.383333	1.000	-12,372.000000
10.400000	1.000	-9,113.000000
10.416667	1.000	-6,293.000000
10.433333	1.000	-4,884.000000
10.450000	1.000	-5,364.000000
10.466667	1.000	-7,154.000000
10.483333	1.000	-9,150.000000
10.500000	1.000	-10,742.000000
10.516667	1.000	-11,883.000000
10.533333	1.000	-12,779.000000
10.550000	1.000	-13,627.000000
10.566667	1.000	-14,539.000000
10.583333	1.000	-15,385.000000
10.600000	1.000	-15,997.000000
10.616667	1.000	-15,711.000000
10.633333	1.000	-14,274.000000
10.650000	1.000	-12,014.000000
10.666667	1.000	-9,136.000000
10.683333	1.000	-5,978.000000
10.700000	1.000	-2,956.000000
10.716667	1.000	-353.000000
10.733333	1.000	1,449.000000
10.750000	1.000	2,064.000000
10.766667	1.000	1,461.000000
10.783333	1.000	-152.000000
10.800000	1.000	-2,141.000000
10.816667	1.000	-3,982.000000
10.833333	1.000	-5,602.000000
10.850000	1.000	-7,151.000000
10.866667	1.000	-8,745.000000
10.883333	1.000	-10,072.000000
10.900000	1.000	-10,953.000000
10.916667	1.000	-11,458.000000
10.933333	1.000	-11,860.000000
10.950000	1.000	-12,446.000000
10.966667	1.000	-13,372.000000
10.983333	1.000	-14,611.000000
11.000000	1.000	-15,833.000000
11.016667	1.000	-16,431.000000
11.033333	1.000	-15,961.000000
11.050000	1.000	-14,277.000000
11.066667	1.000	-11,922.000000
11.083333	1.000	-9,820.000000
11.100000	1.000	-8,568.000000
11.116667	1.000	-8,242.000000
11.133333	1.000	-8,755.000000
11.150000	1.000	-9,622.000000
11.166667	1.000	-10,130.000000
11.183333	1.000	-10,138.000000
11.200000	1.000	-10,117.000000
11.216667	1.000	-10,043.000000
11.233333	1.000	-9,580.000000
11.250000	1.000	-8,608.000000
11.266667	1.000	-7,251.000000
11.283333	1.000	-5,629.000000
11.300000	1.000	-4,096.000000
11.316667	1.000	-2,763.000000
11.333333	1.000	-1,648.000000
11.350000	1.000	-888.000000
11.366667	1.000	-587.000000
11.383333	1.000	-580.000000
11.400000	1.000	-1,025.000000
11.416667	1.000	-2,013.000000
11.433333	1.000	-2,987.000000
11.450000	1.000	-3,253.000000
11.466667	1.000	-2,901.000000
11.483333	1.000	-1,864.000000
11.500000	1.000	15.000000
11.516667	1.000	2,288.000000
11.533333	1.000	4,279.000000
11.550000	1.000	5,580.000000
11.566667	1.000	6,168.000000
11.583333	1.000	6,287.000000
11.600000	1.000	5,859.000000
11.616667	1.000	4,871.000000
11.633333	1.000	3,314.000000
11.650000	1.000	1,025.000000
11.666667	1.000	-1,901.000000
11.683333	1.000	-4,896.000000
11.700000	1.000	-7,289.000000
11.716667	1.000	-9,023.000000
11.733333	1.000	-10,177.000000
11.750000	1.000	-10,991.000000
11.766667	1.000	-11,718.000000
11.783333	1.000	-12,071.000000
11.800000	1.000	-11,633.000000
11.816667	1.000	-10,354.000000
11.833333	1.000	-8,506.000000
11.850000	1.000	-6,160.000000
11.866667	1.000	-3,553.000000
11.883333	1.000	-1,085.000000
11.900000	1.000	975.000000
11.916667	1.000	2,508.000000
11.933333	1.000	3,640.000000
11.950000	1.000	4,524.000000
11.966667	1.000	5,342.000000
11.983333	1.000	5,875.000000
12.000000	1.000	5,721.000000
12.016667	1.000	4,720.000000
12.033333	1.000	2,940.000000
12.050000	1.000	375.000000
12.066667	1.000	-2,922.000000
12.083333	1.000	-6,752.000000
12.100000	1.000	-10,568.000000
12.116667	1.000	-13,702.000000
12.133333	1.000	-16,298.000000
12.150000	1.000	-18,450.000000
12.166667	1.000	-20,143.000000
12.183333	1.000	-21,383.000000
12.200000	1.000	-22,120.000000
12.216667	1.000	-21,977.000000
12.233333	1.000	-20,790.000000
12.250000	1.000	-18,744.000000
12.266667	1.000	-15,901.000000
12.283333	1.000	-12,924.000000
12.300000	1.000	-10,614.000000
12.316667	1.000	-9,072.000000
12.333333	1.000	-8,281.000000
12.350000	1.000	-8,139.000000
12.366667	1.000	-8,541.000000
12.383333	1.000	-9,234.000000
12.400000	1.000	-9,613.000000
12.416667	1.000	-9,336.000000
12.433333	1.000	-8,488.000000
12.450000	1.000	-7,678.000000
12.466667	1.000	-7,310.000000
12.483333	1.000	-7,716.000000
12.500000	1.000	-8,759.000000
12.516667	1.000	-9,997.000000
12.533333	1.000	-11,076.000000
12.550000	1.000	-11,833.000000
12.566667	1.000	-12,333.000000
12.583333	1.000	-12,600.000000
12.600000	1.000	-12,520.000000
12.616667	1.000	-11,892.000000
12.633333	1.000	-10,674.000000
12.650000	1.000	-8,863.000000
12.666667	1.000	-6,479.000000
12.683333	1.000	-4,031.000000
12.700000	1.000	-1,975.000000
12.716667	1.000	-321.000000
12.733333	1.000	1,192.000000
12.750000	1.000	2,673.000000
12.766667	1.000	3,903.000000
12.783333	1.000	4,550.000000
12.800000	1.000	4,505.000000
12.816667	1.000	3,736.000000
12.833333	1.000	2,001.000000
12.850000	1.000	-185.000000
12.866667	1.000	-2,092.000000
12.883333	1.000	-2,954.000000
12.900000	1.000	-2,473.000000
12.916667	1.000	-856.000000
12.933333	1.000	1,475.000000
12.950000	1.000	3,525.000000
12.966667	1.000	4,524.000000
12.983333	1.000	4,627.000000
13.000000	1.000	4,394.000000
13.016667	1.000	3,974.000000
13.033333	1.000	3,660.000000
13.050000	1.000	3,572.000000
13.066667	1.000	3,251.000000
13.083333	1.000	2,265.000000
13.100000	1.000	750.000000
13.116667	1.000	-844.000000
13.133333	1.000	-2,364.000000
13.150000	1.000	-3,775.000000
13.166667	1.000	-4,555.000000
13.183333	1.000	-4,470.000000
13.200000	1.000	-3,467.000000
13.216667	1.000	-1,699.000000
13.233333	1.000	542.000000
13.250000	1.000	2,761.000000
13.266667	1.000	4,533.000000
13.283333	1.000	5,743.000000
13.300000	1.000	6,530.000000
13.316667	1.000	6,761.000000
13.333333	1.000	6,320.000000
13.350000	1.000	5,039.000000
13.366667	1.000	3,113.000000
13.383333	1.000	1,547.000000
13.400000	1.000	812.000000
13.416667	1.000	734.000000
13.433333	1.000	1,207.000000
13.450000	1.000	2,171.000000
13.466667	1.000	3,292.000000
13.483333	1.000	4,300.000000
13.500000	1.000	4,825.000000
13.516667	1.000	4,640.000000
13.533333	1.000	3,973.000000
13.550000	1.000	2,762.000000
13.566667	1.000	1,130.000000
13.583333	1.000	-659.000000
13.600000	1.000	-2,591.000000
13.616667	1.000	-4,661.000000
13.633333	1.000	-6,592.000000
13.650000	1.000	-8,113.000000
13.666667	1.000	-9,156.000000
13.683333	1.000	-9,867.000000
13.700000	1.000	-10,308.000000
13.716667	1.000	-10,494.000000
13.733333	1.000	-10,180.000000
13.750000	1.000	-9,109.000000
13.766667	1.000	-7,184.000000
13.783333	1.000	-4,725.000000
13.800000	1.000	-2,028.000000
13.816667	1.000	465.000000
13.833333	1.000	2,682.000000
13.850000	1.000	4,723.000000
13.866667	1.000	6,362.000000
13.883333	1.000	7,467.000000
13.900000	1.000	8,320.000000
13.916667	1.000	9,643.000000
13.933333	1.000	11,997.000000
13.950000	1.000	15,227.000000
13.966667	1.000	18,621.000000
13.983333	1.000	21,131.000000
14.000000	1.000	21,803.000000
14.016667	1.000	20,311.000000
14.033333	1.000	16,717.000000
14.050000	1.000	11,699.000000
14.066667	1.000	6,350.000000
14.083333	1.000	1,451.000000
14.100000	1.000	-2,672.000000
14.116667	1.000	-5,746.000000
14.133333	1.000	-7,692.000000
14.150000	1.000	-8,392.000000
14.166667	1.000	-8,237.000000
14.183333	1.000	-7,704.000000
14.200000	1.000	-7,208.000000
14.216667	1.000	-6,822.000000
14.233333	1.000	-6,683.000000
14.250000	1.000	-6,761.000000
14.266667	1.000	-7,088.000000
14.283333	1.000	-7,953.000000
14.300000	1.000	-9,008.000000
14.316667	1.000	-9,309.000000
14.333333	1.000	-8,795.000000
14.350000	1.000	-8,169.000000
14.366667	1.000	-7,501.000000
14.383333	1.000	-6,623.000000
14.400000	1.000	-5,665.000000
14.416667	1.000	-5,235.000000
14.433333	1.000	-5,672.000000
14.450000	1.000	-6,620.000000
14.466667	1.000	-7,454.000000
14.483333	1.000	-8,055.000000
14.500000	1.000	-8,560.000000
14.516667	1.000	-9,127.000000
14.533333	1.000	-10,125.000000
14.550000	1.000	-11,644.000000
14.566667	1.000	-13,387.000000
14.583333	1.000	-14,922.000000
14.600000	1.000	-15,854.000000
14.616667	1.000	-15,955.000000
14.633333	1.000	-15,402.000000
14.650000	1.000	-14,643.000000
14.666667	1.000	-14,027.000000
14.683333	1.000	-13,540.000000
14.700000	1.000	-12,789.000000
14.716667	1.000	-11,844.000000
14.733333	1.000	-11,198.000000
14.750000	1.000	-11,303.000000
14.766667	1.000	-12,030.000000
14.783333	1.000	-12,783.000000
14.800000	1.000	-13,150.000000
14.816667	1.000	-13,021.000000
14.833333	1.000	-12,309.000000
14.850000	1.000	-11,364.000000
14.866667	1.000	-10,680.000000
14.883333	1.000	-10,254.000000
14.900000	1.000	-9,968.000000
14.916667	1.000	-9,465.000000
14.933333	1.000	-7,899.000000
14.950000	1.000	-5,029.000000
14.966667	1.000	-1,495.000000
14.983333	1.000	1,702.000000
15.000000	1.000	4,444.000000
15.016667	1.000	6,791.000000
15.033333	1.000	8,625.000000
15.050000	1.000	9,705.000000
15.066667	1.000	9,800.000000
15.083333	1.000	8,942.000000
15.100000	1.000	7,415.000000
15.116667	1.000	5,708.000000
15.133333	1.000	3,953.000000
15.150000	1.000	2,186.000000
15.166667	1.000	698.000000
15.183333	1.000	-31.000000
15.200000	1.000	151.000000
15.216667	1.000	1,103.000000
15.233333	1.000	2,959.000000
15.250000	1.000	5,413.000000
15.266667	1.000	7,675.000000
15.283333	1.000	9,090.000000
15.300000	1.000	9,703.000000
15.316667	1.000	9,860.000000
15.333333	1.000	10,161.000000
15.350000	1.000	11,489.000000
15.366667	1.000	13,824.000000
15.383333	1.000	17,031.000000
15.400000	1.000	21,211.000000
15.416667	1.000	26,470.000000
15.433333	1.000	32,766.000000
15.450000	1.000	39,610.000000
15.466667	1.000	46,271.000000
15.483333	1.000	51,806.000000
15.500000	1.000	55,319.000000
15.516667	1.000	56,467.000000
15.533333	1.000	55,178.000000
15.550000	1.000	51,931.000000
15.566667	1.000	47,734.000000
15.583333	1.000	43,078.000000
15.600000	1.000	38,014.000000
15.616667	1.000	32,847.000000
15.633333	1.000	27,785.000000
15.650000	1.000	22,880.000000
15.666667	1.000	17,747.000000
15.683333	1.000	12,605.000000
15.700000	1.000	8,481.000000
15.716667	1.000	6,787.000000
15.733333	1.000	9,447.000000
15.750000	1.000	18,470.000000
15.766667	1.000	35,511.000000
15.783333	1.000	62,856.000000
15.800000	1.000	102,728.000000
15.816667	1.000	155,668.000000
15.833333	1.000	220,199.000000
15.850000	1.000	292,582.000000
15.866667	1.000	367,469.000000
15.883333	1.000	438,655.000000
15.900000	1.000	499,405.000000
15.916667	1.000	543,260.000000
15.933333	1.000	565,489.000000
15.950000	1.000	564,283.000000
15.966667	1.000	540,864.000000
15.983333	1.000	499,027.000000
16.000000	1.000	443,695.000000
16.016667	1.000	380,356.000000
16.033333	1.000	314,375.000000
16.050000	1.000	250,543.000000
16.066667	1.000	192,282.000000
16.083333	1.000	141,541.000000
16.100000	1.000	98,921.000000
16.116667	1.000	64,375.000000
16.133333	1.000	37,507.000000
16.150000	1.000	18,015.000000
16.166667	1.000	5,582.000000
16.183333	1.000	-1,194.000000
16.200000	1.000	-3,908.000000
16.216667	1.000	-3,736.000000
16.233333	1.000	-1,433.000000
16.250000	1.000	1,947.000000
16.266667	1.000	5,223.000000
16.283333	1.000	7,454.000000
16.300000	1.000	8,502.000000
16.316667	1.000	8,367.000000
16.333333	1.000	7,466.000000
16.350000	1.000	5,831.000000
16.366667	1.000	3,016.000000
16.383333	1.000	-494.000000
16.400000	1.000	-3,725.000000
16.416667	1.000	-6,086.000000
16.433333	1.000	-7,830.000000
16.450000	1.000	-8,932.000000
16.466667	1.000	-8,768.000000
16.483333	1.000	-6,979.000000
16.500000	1.000	-3,816.000000
16.516667	1.000	231.000000
16.533333	1.000	4,710.000000
16.550000	1.000	8,859.000000
16.566667	1.000	11,908.000000
16.583333	1.000	13,753.000000
16.600000	1.000	14,969.000000
16.616667	1.000	15,740.000000
16.633333	1.000	15,985.000000
16.650000	1.000	15,859.000000
16.666667	1.000	15,397.000000
16.683333	1.000	14,928.000000
16.700000	1.000	14,827.000000
16.716667	1.000	15,678.000000
16.733333	1.000	17,532.000000
16.750000	1.000	19,610.000000
16.766667	1.000	21,239.000000
16.783333	1.000	22,170.000000
16.800000	1.000	23,279.000000
16.816667	1.000	26,511.000000
16.833333	1.000	33,455.000000
16.850000	1.000	44,997.000000
16.866667	1.000	61,889.000000
16.883333	1.000	84,902.000000
16.900000	1.000	114,344.000000
16.916667	1.000	148,826.000000
16.933333	1.000	184,945.000000
16.950000	1.000	218,639.000000
16.966667	1.000	245,969.000000
16.983333	1.000	264,061.000000
17.000000	1.000	271,424.000000
17.016667	1.000	268,067.000000
17.033333	1.000	255,295.000000
17.050000	1.000	235,257.000000
17.066667	1.000	210,523.000000
17.083333	1.000	183,333.000000
17.100000	1.000	155,624.000000
17.116667	1.000	128,549.000000
17.133333	1.000	102,876.000000
17.150000	1.000	79,445.000000
17.166667	1.000	59,457.000000
17.183333	1.000	43,564.000000
17.200000	1.000	31,747.000000
17.216667	1.000	23,967.000000
17.233333	1.000	20,055.000000
17.250000	1.000	19,975.000000
17.266667	1.000	23,585.000000
17.283333	1.000	30,920.000000
17.300000	1.000	41,402.000000
17.316667	1.000	54,120.000000
17.333333	1.000	68,052.000000
17.350000	1.000	82,172.000000
17.366667	1.000	94,994.000000
17.383333	1.000	105,302.000000
17.400000	1.000	111,945.000000
17.416667	1.000	114,533.000000
17.433333	1.000	113,562.000000
17.450000	1.000	109,758.000000
17.466667	1.000	103,937.000000
17.483333	1.000	96,723.000000
17.500000	1.000	88,596.000000
17.516667	1.000	80,046.000000
17.533333	1.000	71,881.000000
17.550000	1.000	64,560.000000
17.566667	1.000	57,889.000000
17.583333	1.000	51,060.000000
17.600000	1.000	43,603.000000
17.616667	1.000	35,990.000000
17.633333	1.000	28,814.000000
17.650000	1.000	22,345.000000
17.666667	1.000	16,956.000000
17.683333	1.000	12,776.000000
17.700000	1.000	9,670.000000
17.716667	1.000	7,171.000000
17.733333	1.000	5,106.000000
17.750000	1.000	3,781.000000
17.766667	1.000	3,327.000000
17.783333	1.000	3,466.000000
17.800000	1.000	4,057.000000
17.816667	1.000	5,058.000000
17.833333	1.000	6,262.000000
17.850000	1.000	6,990.000000
17.866667	1.000	6,869.000000
17.883333	1.000	6,308.000000
17.900000	1.000	5,899.000000
17.916667	1.000	5,848.000000
17.933333	1.000	6,482.000000
17.950000	1.000	8,050.000000
17.966667	1.000	10,256.000000
17.983333	1.000	12,616.000000
18.000000	1.000	15,121.000000
18.016667	1.000	17,666.000000
18.033333	1.000	19,792.000000
18.050000	1.000	20,907.000000
18.066667	1.000	20,730.000000
18.083333	1.000	19,342.000000
18.100000	1.000	17,215.000000
18.116667	1.000	14,768.000000
18.133333	1.000	12,120.000000
18.150000	1.000	9,444.000000
18.166667	1.000	7,262.000000
18.183333	1.000	5,885.000000
18.200000	1.000	5,196.000000
18.216667	1.000	4,938.000000
18.233333	1.000	4,995.000000
18.250000	1.000	5,062.000000
18.266667	1.000	4,917.000000
18.283333	1.000	5,001.000000
18.300000	1.000	5,439.000000
18.316667	1.000	6,388.000000
18.333333	1.000	7,766.000000
18.350000	1.000	9,491.000000
18.366667	1.000	11,087.000000
18.383333	1.000	11,847.000000
18.400000	1.000	11,892.000000
18.416667	1.000	11,387.000000
18.433333	1.000	10,541.000000
18.450000	1.000	9,958.000000
18.466667	1.000	10,126.000000
18.483333	1.000	10,720.000000
18.500000	1.000	11,040.000000
18.516667	1.000	10,918.000000
18.533333	1.000	10,591.000000
18.550000	1.000	10,298.000000
18.566667	1.000	10,166.000000
18.583333	1.000	10,261.000000
18.600000	1.000	10,968.000000
18.616667	1.000	12,284.000000
18.633333	1.000	14,234.000000
18.650000	1.000	17,140.000000
18.666667	1.000	21,159.000000
18.683333	1.000	26,484.000000
18.700000	1.000	32,668.000000
18.716667	1.000	38,607.000000
18.733333	1.000	43,145.000000
18.750000	1.000	45,524.000000
18.766667	1.000	45,580.000000
18.783333	1.000	43,863.000000
18.800000	1.000	41,079.000000
18.816667	1.000	37,951.000000
18.833333	1.000	34,774.000000
18.850000	1.000	31,377.000000
18.866667	1.000	27,701.000000
18.883333	1.000	23,659.000000
18.900000	1.000	19,406.000000
18.916667	1.000	14,965.000000
18.933333	1.000	10,481.000000
18.950000	1.000	6,638.000000
18.966667	1.000	4,214.000000
18.983333	1.000	3,579.000000
19.000000	1.000	4,533.000000
19.016667	1.000	6,511.000000
19.033333	1.000	9,350.000000
19.050000	1.000	12,695.000000
19.066667	1.000	16,446.000000
19.083333	1.000	20,692.000000
19.100000	1.000	25,367.000000
19.116667	1.000	30,009.000000
19.133333	1.000	34,347.000000
19.150000	1.000	38,545.000000
19.166667	1.000	43,302.000000
19.183333	1.000	49,808.000000
19.200000	1.000	59,719.000000
19.216667	1.000	74,827.000000
19.233333	1.000	97,491.000000
19.250000	1.000	129,976.000000
19.266667	1.000	173,564.000000
19.283333	1.000	228,197.000000
19.300000	1.000	292,929.000000
19.316667	1.000	364,371.000000
19.333333	1.000	437,460.000000
19.350000	1.000	505,907.000000
19.366667	1.000	562,699.000000
19.383333	1.000	601,798.000000
19.400000	1.000	619,748.000000
19.416667	1.000	615,338.000000
19.433333	1.000	589,431.000000
19.450000	1.000	545,092.000000
19.466667	1.000	486,951.000000
19.483333	1.000	420,436.000000
19.500000	1.000	351,040.000000
19.516667	1.000	284,115.000000
19.533333	1.000	223,572.000000
19.550000	1.000	171,465.000000
19.566667	1.000	128,627.000000
19.583333	1.000	95,088.000000
19.600000	1.000	69,879.000000
19.616667	1.000	51,409.000000
19.633333	1.000	38,025.000000
19.650000	1.000	28,389.000000
19.666667	1.000	21,458.000000
19.683333	1.000	16,751.000000
19.700000	1.000	14,211.000000
19.716667	1.000	13,550.000000
19.733333	1.000	14,426.000000
19.750000	1.000	16,865.000000
19.766667	1.000	21,484.000000
19.783333	1.000	29,000.000000
19.800000	1.000	40,231.000000
19.816667	1.000	55,927.000000
19.833333	1.000	76,769.000000
19.850000	1.000	102,400.000000
19.866667	1.000	131,022.000000
19.883333	1.000	160,070.000000
19.900000	1.000	186,650.000000
19.916667	1.000	208,327.000000
19.933333	1.000	223,483.000000
19.950000	1.000	231,249.000000
19.966667	1.000	230,923.000000
19.983333	1.000	222,819.000000
20.000000	1.000	208,299.000000
20.016667	1.000	188,927.000000
20.033333	1.000	166,201.000000
20.050000	1.000	141,705.000000
20.066667	1.000	117,670.000000
20.083333	1.000	95,803.000000
20.100000	1.000	76,832.000000
20.116667	1.000	60,630.000000
20.133333	1.000	47,133.000000
20.150000	1.000	36,784.000000
20.166667	1.000	30,041.000000
20.183333	1.000	26,846.000000
20.200000	1.000	26,757.000000
20.216667	1.000	29,228.000000
20.233333	1.000	34,048.000000
20.250000	1.000	41,547.000000
20.266667	1.000	52,076.000000
20.283333	1.000	65,865.000000
20.300000	1.000	82,459.000000
20.316667	1.000	101,533.000000
20.333333	1.000	122,132.000000
20.350000	1.000	142,501.000000
20.366667	1.000	160,566.000000
20.383333	1.000	174,438.000000
20.400000	1.000	182,958.000000
20.416667	1.000	185,758.000000
20.433333	1.000	182,763.000000
20.450000	1.000	174,084.000000
20.466667	1.000	160,559.000000
20.483333	1.000	143,712.000000
20.500000	1.000	124,865.000000
20.516667	1.000	105,232.000000
20.533333	1.000	86,003.000000
20.550000	1.000	68,313.000000
20.566667	1.000	53,089.000000
20.583333	1.000	40,751.000000
20.600000	1.000	30,799.000000
20.616667	1.000	22,723.000000
20.633333	1.000	16,860.000000
20.650000	1.000	13,746.000000
20.666667	1.000	13,387.000000
20.683333	1.000	15,956.000000
20.700000	1.000	22,193.000000
20.716667	1.000	33,090.000000
20.733333	1.000	49,930.000000
20.750000	1.000	73,938.000000
20.766667	1.000	105,510.000000
20.783333	1.000	144,106.000000
20.800000	1.000	188,600.000000
20.816667	1.000	236,422.000000
20.833333	1.000	283,414.000000
20.850000	1.000	325,238.000000
20.866667	1.000	357,832.000000
20.883333	1.000	378,351.000000
20.900000	1.000	385,684.000000
20.916667	1.000	380,197.000000
20.933333	1.000	362,775.000000
20.950000	1.000	335,220.000000
20.966667	1.000	300,463.000000
20.983333	1.000	261,721.000000
21.000000	1.000	221,853.000000
21.016667	1.000	183,087.000000
21.033333	1.000	147,252.000000
21.050000	1.000	115,677.000000
21.066667	1.000	89,208.000000
21.083333	1.000	67,869.000000
21.100000	1.000	51,301.000000
21.116667	1.000	39,281.000000
21.133333	1.000	31,005.000000
21.150000	1.000	25,899.000000
21.166667	1.000	23,590.000000
21.183333	1.000	23,571.000000
21.200000	1.000	25,607.000000
21.216667	1.000	29,715.000000
21.233333	1.000	35,827.000000
21.250000	1.000	43,585.000000
21.266667	1.000	52,670.000000
21.283333	1.000	62,793.000000
21.300000	1.000	72,927.000000
21.316667	1.000	82,001.000000
21.333333	1.000	89,453.000000
21.350000	1.000	95,741.000000
21.366667	1.000	101,943.000000
21.383333	1.000	109,198.000000
21.400000	1.000	118,309.000000
21.416667	1.000	129,368.000000
21.433333	1.000	141,859.000000
21.450000	1.000	155,273.000000
21.466667	1.000	168,654.000000
21.483333	1.000	180,584.000000
21.500000	1.000	189,449.000000
21.516667	1.000	193,964.000000
21.533333	1.000	192,920.000000
21.550000	1.000	185,931.000000
21.566667	1.000	173,719.000000
21.583333	1.000	157,498.000000
21.600000	1.000	138,512.000000
21.616667	1.000	118,075.000000
21.633333	1.000	97,627.000000
21.650000	1.000	78,460.000000
21.666667	1.000	61,967.000000
21.683333	1.000	48,869.000000
21.700000	1.000	39,325.000000
21.716667	1.000	32,872.000000
21.733333	1.000	28,666.000000
21.750000	1.000	25,704.000000
21.766667	1.000	23,399.000000
21.783333	1.000	21,523.000000
21.800000	1.000	19,626.000000
21.816667	1.000	17,373.000000
21.833333	1.000	14,926.000000
21.850000	1.000	12,886.000000
21.866667	1.000	11,770.000000
21.883333	1.000	11,506.000000
21.900000	1.000	11,813.000000
21.916667	1.000	12,647.000000
21.933333	1.000	13,963.000000
21.950000	1.000	15,475.000000
21.966667	1.000	16,874.000000
21.983333	1.000	17,983.000000
22.000000	1.000	18,905.000000
22.016667	1.000	19,526.000000
22.033333	1.000	19,750.000000
22.050000	1.000	19,576.000000
22.066667	1.000	19,604.000000
22.083333	1.000	20,736.000000
22.100000	1.000	23,328.000000
22.116667	1.000	26,923.000000
22.133333	1.000	30,706.000000
22.150000	1.000	34,381.000000
22.166667	1.000	37,718.000000
22.183333	1.000	40,310.000000
22.200000	1.000	41,833.000000
22.216667	1.000	42,310.000000
22.233333	1.000	41,949.000000
22.250000	1.000	40,616.000000
22.266667	1.000	38,556.000000
22.283333	1.000	36,303.000000
22.300000	1.000	34,079.000000
22.316667	1.000	31,870.000000
22.333333	1.000	29,535.000000
22.350000	1.000	26,969.000000
22.366667	1.000	24,195.000000
22.383333	1.000	21,461.000000
22.400000	1.000	18,716.000000
22.416667	1.000	15,921.000000
22.433333	1.000	13,217.000000
22.450000	1.000	10,965.000000
22.466667	1.000	9,443.000000
22.483333	1.000	8,481.000000
22.500000	1.000	7,751.000000
22.516667	1.000	7,448.000000
22.533333	1.000	7,696.000000
22.550000	1.000	8,120.000000
22.566667	1.000	8,451.000000
22.583333	1.000	8,429.000000
22.600000	1.000	8,158.000000
22.616667	1.000	8,201.000000
22.633333	1.000	8,919.000000
22.650000	1.000	10,470.000000
22.666667	1.000	12,662.000000
22.683333	1.000	15,360.000000
22.700000	1.000	17,928.000000
22.716667	1.000	19,702.000000
22.733333	1.000	20,586.000000
22.750000	1.000	20,762.000000
22.766667	1.000	20,746.000000
22.783333	1.000	21,310.000000
22.800000	1.000	22,750.000000
22.816667	1.000	24,979.000000
22.833333	1.000	27,870.000000
22.850000	1.000	31,145.000000
22.866667	1.000	34,418.000000
22.883333	1.000	37,580.000000
22.900000	1.000	40,409.000000
22.916667	1.000	42,628.000000
22.933333	1.000	44,605.000000
22.950000	1.000	46,585.000000
22.966667	1.000	48,660.000000
22.983333	1.000	51,369.000000
23.000000	1.000	55,892.000000
23.016667	1.000	63,471.000000
23.033333	1.000	75,492.000000
23.050000	1.000	94,112.000000
23.066667	1.000	121,673.000000
23.083333	1.000	160,407.000000
23.100000	1.000	211,483.000000
23.116667	1.000	274,187.000000
23.133333	1.000	345,897.000000
23.150000	1.000	421,805.000000
23.166667	1.000	495,269.000000
23.183333	1.000	559,351.000000
23.200000	1.000	607,703.000000
23.216667	1.000	635,855.000000
23.233333	1.000	641,837.000000
23.250000	1.000	625,495.000000
23.266667	1.000	589,015.000000
23.283333	1.000	536,665.000000
23.300000	1.000	473,694.000000
23.316667	1.000	405,889.000000
23.333333	1.000	338,364.000000
23.350000	1.000	274,956.000000
23.366667	1.000	218,164.000000
23.383333	1.000	169,804.000000
23.400000	1.000	130,709.000000
23.416667	1.000	100,800.000000
23.433333	1.000	79,132.000000
23.450000	1.000	64,393.000000
23.466667	1.000	54,912.000000
23.483333	1.000	48,761.000000
23.500000	1.000	44,630.000000
23.516667	1.000	41,753.000000
23.533333	1.000	39,618.000000
23.550000	1.000	38,104.000000
23.566667	1.000	37,350.000000
23.583333	1.000	38,006.000000
23.600000	1.000	40,768.000000
23.616667	1.000	46,072.000000
23.633333	1.000	54,595.000000
23.650000	1.000	66,586.000000
23.666667	1.000	81,009.000000
23.683333	1.000	96,318.000000
23.700000	1.000	110,781.000000
23.716667	1.000	122,932.000000
23.733333	1.000	131,961.000000
23.750000	1.000	137,485.000000
23.766667	1.000	139,059.000000
23.783333	1.000	136,410.000000
23.800000	1.000	129,898.000000
23.816667	1.000	120,503.000000
23.833333	1.000	109,080.000000
23.850000	1.000	96,470.000000
23.866667	1.000	83,652.000000
23.883333	1.000	71,599.000000
23.900000	1.000	61,062.000000
23.916667	1.000	52,107.000000
23.933333	1.000	44,509.000000
23.950000	1.000	38,152.000000
23.966667	1.000	33,132.000000
23.983333	1.000	29,552.000000
24.000000	1.000	27,581.000000
24.016667	1.000	26,773.000000
24.033333	1.000	26,657.000000
24.050000	1.000	26,773.000000
24.066667	1.000	27,028.000000
24.083333	1.000	27,697.000000
24.100000	1.000	28,975.000000
24.116667	1.000	30,928.000000
24.133333	1.000	33,535.000000
24.150000	1.000	36,187.000000
24.166667	1.000	38,401.000000
24.183333	1.000	40,045.000000
24.200000	1.000	41,042.000000
24.216667	1.000	41,337.000000
24.233333	1.000	41,179.000000
24.250000	1.000	41,280.000000
24.266667	1.000	42,899.000000
24.283333	1.000	47,039.000000
24.300000	1.000	54,606.000000
24.316667	1.000	66,196.000000
24.333333	1.000	81,876.000000
24.350000	1.000	101,246.000000
24.366667	1.000	123,326.000000
24.383333	1.000	146,349.000000
24.400000	1.000	168,569.000000
24.416667	1.000	188,838.000000
24.433333	1.000	205,868.000000
24.450000	1.000	218,588.000000
24.466667	1.000	226,786.000000
24.483333	1.000	230,986.000000
24.500000	1.000	232,648.000000
24.516667	1.000	233,047.000000
24.533333	1.000	233,134.000000
24.550000	1.000	233,448.000000
24.566667	1.000	234,328.000000
24.583333	1.000	235,588.000000
24.600000	1.000	236,864.000000
24.616667	1.000	237,609.000000
24.633333	1.000	236,750.000000
24.650000	1.000	233,183.000000
24.666667	1.000	226,441.000000
24.683333	1.000	216,940.000000
24.700000	1.000	205,506.000000
24.716667	1.000	193,348.000000
24.733333	1.000	181,560.000000
24.750000	1.000	170,908.000000
24.766667	1.000	161,566.000000
24.783333	1.000	153,209.000000
24.800000	1.000	146,125.000000
24.816667	1.000	140,655.000000
24.833333	1.000	136,266.000000
24.850000	1.000	132,256.000000
24.866667	1.000	127,984.000000
24.883333	1.000	122,620.000000
24.900000	1.000	115,891.000000
24.916667	1.000	108,226.000000
24.933333	1.000	100,251.000000
24.950000	1.000	92,063.000000
24.966667	1.000	83,796.000000
24.983333	1.000	75,321.000000
25.000000	1.000	66,533.000000
25.016667	1.000	57,772.000000
25.033333	1.000	49,154.000000
25.050000	1.000	40,976.000000
25.066667	1.000	33,756.000000
25.083333	1.000	27,847.000000
25.100000	1.000	23,574.000000
25.116667	1.000	21,129.000000
25.133333	1.000	20,371.000000
25.150000	1.000	21,026.000000
25.166667	1.000	22,134.000000
25.183333	1.000	22,834.000000
25.200000	1.000	22,969.000000
25.216667	1.000	23,003.000000
25.233333	1.000	23,371.000000
25.250000	1.000	24,287.000000
25.266667	1.000	25,845.000000
25.283333	1.000	27,699.000000
25.300000	1.000	28,869.000000
25.316667	1.000	29,161.000000
25.333333	1.000	28,885.000000
25.350000	1.000	28,280.000000
25.366667	1.000	27,736.000000
25.383333	1.000	27,675.000000
25.400000	1.000	28,549.000000
25.416667	1.000	29,993.000000
25.433333	1.000	31,266.000000
25.450000	1.000	31,947.000000
25.466667	1.000	31,875.000000
25.483333	1.000	30,782.000000
25.500000	1.000	28,433.000000
25.516667	1.000	25,398.000000
25.533333	1.000	22,339.000000
25.550000	1.000	19,528.000000
25.566667	1.000	17,275.000000
25.583333	1.000	15,489.000000
25.600000	1.000	13,856.000000
25.616667	1.000	12,233.000000
25.633333	1.000	10,736.000000
25.650000	1.000	9,436.000000
25.666667	1.000	8,177.000000
25.683333	1.000	6,970.000000
25.700000	1.000	6,178.000000
25.716667	1.000	6,199.000000
25.733333	1.000	7,424.000000
25.750000	1.000	9,820.000000
25.766667	1.000	13,063.000000
25.783333	1.000	16,623.000000
25.800000	1.000	20,119.000000
25.816667	1.000	23,708.000000
25.833333	1.000	28,186.000000
25.850000	1.000	34,542.000000
25.866667	1.000	43,711.000000
25.883333	1.000	56,738.000000
25.900000	1.000	75,187.000000
25.916667	1.000	100,977.000000
25.933333	1.000	136,147.000000
25.950000	1.000	183,513.000000
25.966667	1.000	246,824.000000
25.983333	1.000	329,841.000000
26.000000	1.000	436,882.000000
26.016667	1.000	573,005.000000
26.033333	1.000	743,707.000000
26.050000	1.000	954,879.000000
26.066667	1.000	1,211,509.000000
26.083333	1.000	1,514,569.000000
26.100000	1.000	1,859,010.000000
26.116667	1.000	2,233,193.000000
26.133333	1.000	2,618,350.000000
26.150000	1.000	2,988,516.000000
26.166667	1.000	3,313,302.000000
26.183333	1.000	3,563,648.000000
26.200000	1.000	3,715,565.000000
26.216667	1.000	3,754,390.000000
26.233333	1.000	3,676,864.000000
26.250000	1.000	3,490,833.000000
26.266667	1.000	3,214,336.000000
26.283333	1.000	2,872,354.000000
26.300000	1.000	2,492,616.000000
26.316667	1.000	2,101,858.000000
26.333333	1.000	1,723,464.000000
26.350000	1.000	1,375,888.000000
26.366667	1.000	1,071,054.000000
26.383333	1.000	814,567.000000
26.400000	1.000	607,105.000000
26.416667	1.000	445,500.000000
26.433333	1.000	324,037.000000
26.450000	1.000	235,839.000000
26.466667	1.000	174,280.000000
26.483333	1.000	132,960.000000
26.500000	1.000	105,786.000000
26.516667	1.000	88,246.000000
26.533333	1.000	77,549.000000
26.550000	1.000	71,393.000000
26.566667	1.000	68,150.000000
26.583333	1.000	67,003.000000
26.600000	1.000	67,651.000000
26.616667	1.000	69,830.000000
26.633333	1.000	72,813.000000
26.650000	1.000	75,358.000000
26.666667	1.000	76,590.000000
26.683333	1.000	76,431.000000
26.700000	1.000	74,836.000000
26.716667	1.000	71,597.000000
26.733333	1.000	66,799.000000
26.750000	1.000	61,219.000000
26.766667	1.000	55,938.000000
26.783333	1.000	51,225.000000
26.800000	1.000	47,168.000000
26.816667	1.000	44,098.000000
26.833333	1.000	42,467.000000
26.850000	1.000	42,432.000000
26.866667	1.000	43,458.000000
26.883333	1.000	44,893.000000
26.900000	1.000	46,740.000000
26.916667	1.000	49,420.000000
26.933333	1.000	53,358.000000
26.950000	1.000	59,548.000000
26.966667	1.000	68,675.000000
26.983333	1.000	81,278.000000
27.000000	1.000	97,750.000000
27.016667	1.000	117,887.000000
27.033333	1.000	140,986.000000
27.050000	1.000	165,793.000000
27.066667	1.000	190,370.000000
27.083333	1.000	212,511.000000
27.100000	1.000	230,228.000000
27.116667	1.000	241,438.000000
27.133333	1.000	244,952.000000
27.150000	1.000	240,783.000000
27.166667	1.000	229,816.000000
27.183333	1.000	213,503.000000
27.200000	1.000	193,476.000000
27.216667	1.000	171,810.000000
27.233333	1.000	150,567.000000
27.250000	1.000	131,071.000000
27.266667	1.000	114,357.000000
27.283333	1.000	101,256.000000
27.300000	1.000	91,732.000000
27.316667	1.000	85,048.000000
27.333333	1.000	81,145.000000
27.350000	1.000	80,362.000000
27.366667	1.000	82,888.000000
27.383333	1.000	88,658.000000
27.400000	1.000	97,223.000000
27.416667	1.000	108,022.000000
27.433333	1.000	120,924.000000
27.450000	1.000	136,612.000000
27.466667	1.000	156,531.000000
27.483333	1.000	182,872.000000
27.500000	1.000	217,805.000000
27.516667	1.000	263,272.000000
27.533333	1.000	321,480.000000
27.550000	1.000	394,966.000000
27.566667	1.000	485,252.000000
27.583333	1.000	591,068.000000
27.600000	1.000	707,823.000000
27.616667	1.000	828,123.000000
27.633333	1.000	942,767.000000
27.650000	1.000	1,041,664.000000
27.666667	1.000	1,115,003.000000
27.683333	1.000	1,155,597.000000
27.700000	1.000	1,159,876.000000
27.716667	1.000	1,128,115.000000
27.733333	1.000	1,064,623.000000
27.750000	1.000	976,881.000000
27.766667	1.000	873,892.000000
27.783333	1.000	764,800.000000
27.800000	1.000	657,985.000000
27.816667	1.000	560,356.000000
27.833333	1.000	476,351.000000
27.850000	1.000	407,965.000000
27.866667	1.000	354,879.000000
27.883333	1.000	314,568.000000
27.900000	1.000	284,242.000000
27.916667	1.000	261,111.000000
27.933333	1.000	242,112.000000
27.950000	1.000	225,119.000000
27.966667	1.000	208,887.000000
27.983333	1.000	192,707.000000
28.000000	1.000	175,916.000000
28.016667	1.000	158,726.000000
28.033333	1.000	142,074.000000
28.050000	1.000	126,943.000000
28.066667	1.000	113,878.000000
28.083333	1.000	103,368.000000
28.100000	1.000	95,323.000000
28.116667	1.000	89,182.000000
28.133333	1.000	84,242.000000
28.150000	1.000	79,687.000000
28.166667	1.000	74,816.000000
28.183333	1.000	69,947.000000
28.200000	1.000	66,175.000000
28.216667	1.000	64,758.000000
28.233333	1.000	67,022.000000
28.250000	1.000	74,054.000000
28.266667	1.000	87,026.000000
28.283333	1.000	107,566.000000
28.300000	1.000	137,042.000000
28.316667	1.000	175,901.000000
28.333333	1.000	223,765.000000
28.350000	1.000	279,346.000000
28.366667	1.000	339,692.000000
28.383333	1.000	400,232.000000
28.400000	1.000	455,873.000000
28.416667	1.000	501,548.000000
28.433333	1.000	532,856.000000
28.450000	1.000	546,896.000000
28.466667	1.000	543,016.000000
28.483333	1.000	522,615.000000
28.500000	1.000	488,227.000000
28.516667	1.000	443,566.000000
28.533333	1.000	392,649.000000
28.550000	1.000	339,264.000000
28.566667	1.000	286,950.000000
28.583333	1.000	238,232.000000
28.600000	1.000	194,912.000000
28.616667	1.000	158,478.000000
28.633333	1.000	130,238.000000
28.650000	1.000	110,968.000000
28.666667	1.000	100,511.000000
28.683333	1.000	98,542.000000
28.700000	1.000	105,240.000000
28.716667	1.000	120,545.000000
28.733333	1.000	143,474.000000
28.750000	1.000	172,148.000000
28.766667	1.000	204,603.000000
28.783333	1.000	238,802.000000
28.800000	1.000	272,591.000000
28.816667	1.000	304,116.000000
28.833333	1.000	332,475.000000
28.850000	1.000	357,796.000000
28.866667	1.000	381,090.000000
28.883333	1.000	404,675.000000
28.900000	1.000	432,350.000000
28.916667	1.000	468,763.000000
28.933333	1.000	518,529.000000
28.950000	1.000	585,393.000000
28.966667	1.000	670,690.000000
28.983333	1.000	771,814.000000
29.000000	1.000	882,797.000000
29.016667	1.000	995,344.000000
29.033333	1.000	1,100,386.000000
29.050000	1.000	1,188,057.000000
29.066667	1.000	1,249,287.000000
29.083333	1.000	1,277,289.000000
29.100000	1.000	1,268,627.000000
29.116667	1.000	1,223,629.000000
29.133333	1.000	1,145,962.000000
29.150000	1.000	1,042,571.000000
29.166667	1.000	922,810.000000
29.183333	1.000	796,261.000000
29.200000	1.000	671,258.000000
29.216667	1.000	553,935.000000
29.233333	1.000	448,572.000000
29.250000	1.000	357,605.000000
29.266667	1.000	281,801.000000
29.283333	1.000	220,637.000000
29.300000	1.000	172,873.000000
29.316667	1.000	136,617.000000
29.333333	1.000	109,561.000000
29.350000	1.000	89,435.000000
29.366667	1.000	74,517.000000
29.383333	1.000	63,961.000000
29.400000	1.000	57,196.000000
29.416667	1.000	53,701.000000
29.433333	1.000	52,567.000000
29.450000	1.000	52,619.000000
29.466667	1.000	53,304.000000
29.483333	1.000	54,360.000000
29.500000	1.000	55,113.000000
29.516667	1.000	55,147.000000
29.533333	1.000	54,476.000000
29.550000	1.000	53,318.000000
29.566667	1.000	51,694.000000
29.583333	1.000	49,839.000000
29.600000	1.000	48,198.000000
29.616667	1.000	46,778.000000
29.633333	1.000	45,649.000000
29.650000	1.000	44,918.000000
29.666667	1.000	44,834.000000
29.683333	1.000	45,780.000000
29.700000	1.000	48,238.000000
29.716667	1.000	52,459.000000
29.733333	1.000	57,992.000000
29.750000	1.000	63,910.000000
29.766667	1.000	69,081.000000
29.783333	1.000	72,408.000000
29.800000	1.000	73,945.000000
29.816667	1.000	74,518.000000
29.833333	1.000	74,504.000000
29.850000	1.000	73,902.000000
29.866667	1.000	72,552.000000
29.883333	1.000	70,356.000000
29.900000	1.000	67,476.000000
29.916667	1.000	64,302.000000
29.933333	1.000	61,067.000000
29.950000	1.000	57,941.000000
29.966667	1.000	54,877.000000
29.983333	1.000	51,885.000000
30.000000	1.000	49,784.000000
30.016667	1.000	49,572.000000
30.033333	1.000	51,672.000000
30.050000	1.000	56,105.000000
30.066667	1.000	63,550.000000
30.083333	1.000	75,302.000000
30.100000	1.000	92,617.000000
30.116667	1.000	116,785.000000
30.133333	1.000	150,391.000000
30.150000	1.000	198,076.000000
30.166667	1.000	267,694.000000
30.183333	1.000	371,069.000000
30.200000	1.000	525,288.000000
30.216667	1.000	754,812.000000
30.233333	1.000	1,093,980.000000
30.250000	1.000	1,584,499.000000
30.266667	1.000	2,268,580.000000
30.283333	1.000	3,181,463.000000
30.300000	1.000	4,340,548.000000
30.316667	1.000	5,735,375.000000
30.333333	1.000	7,319,031.000000
30.350000	1.000	9,005,538.000000
30.366667	1.000	10,676,900.000000
30.383333	1.000	12,196,644.000000
30.400000	1.000	13,429,224.000000
30.416667	1.000	14,261,128.000000
30.433333	1.000	14,618,725.000000
30.450000	1.000	14,478,940.000000
30.466667	1.000	13,869,475.000000
30.483333	1.000	12,861,207.000000
30.500000	1.000	11,555,723.000000
30.516667	1.000	10,068,311.000000
30.533333	1.000	8,512,727.000000
30.550000	1.000	6,988,984.000000
30.566667	1.000	5,574,564.000000
30.583333	1.000	4,321,531.000000
30.600000	1.000	3,257,587.000000
30.616667	1.000	2,389,363.000000
30.633333	1.000	1,707,782.000000
30.650000	1.000	1,192,785.000000
30.666667	1.000	818,035.000000
30.683333	1.000	555,291.000000
30.700000	1.000	377,950.000000
30.716667	1.000	263,164.000000
30.733333	1.000	192,411.000000
30.750000	1.000	151,870.000000
30.766667	1.000	131,698.000000
30.783333	1.000	125,355.000000
30.800000	1.000	128,770.000000
30.816667	1.000	139,298.000000
30.833333	1.000	155,359.000000
30.850000	1.000	176,062.000000
30.866667	1.000	200,027.000000
30.883333	1.000	225,490.000000
30.900000	1.000	250,522.000000
30.916667	1.000	273,331.000000
30.933333	1.000	291,945.000000
30.950000	1.000	303,918.000000
30.966667	1.000	307,845.000000
30.983333	1.000	303,935.000000
31.000000	1.000	293,093.000000
31.016667	1.000	276,420.000000
31.033333	1.000	255,508.000000
31.050000	1.000	232,532.000000
31.066667	1.000	209,210.000000
31.083333	1.000	187,179.000000
31.100000	1.000	167,305.000000
31.116667	1.000	149,838.000000
31.133333	1.000	134,689.000000
31.150000	1.000	121,974.000000
31.166667	1.000	112,016.000000
31.183333	1.000	104,752.000000
31.200000	1.000	100,047.000000
31.216667	1.000	97,753.000000
31.233333	1.000	97,607.000000
31.250000	1.000	99,112.000000
31.266667	1.000	101,953.000000
31.283333	1.000	105,937.000000
31.300000	1.000	111,095.000000
31.316667	1.000	118,238.000000
31.333333	1.000	128,299.000000
31.350000	1.000	141,999.000000
31.366667	1.000	158,886.000000
31.383333	1.000	177,848.000000
31.400000	1.000	197,847.000000
31.416667	1.000	217,808.000000
31.433333	1.000	237,195.000000
31.450000	1.000	255,808.000000
31.466667	1.000	274,301.000000
31.483333	1.000	295,056.000000
31.500000	1.000	322,666.000000
31.516667	1.000	362,551.000000
31.533333	1.000	419,358.000000
31.550000	1.000	497,150.000000
31.566667	1.000	598,660.000000
31.583333	1.000	723,495.000000
31.600000	1.000	867,186.000000
31.616667	1.000	1,021,307.000000
31.633333	1.000	1,174,197.000000
31.650000	1.000	1,312,138.000000
31.666667	1.000	1,421,584.000000
31.683333	1.000	1,491,128.000000
31.700000	1.000	1,513,221.000000
31.716667	1.000	1,485,635.000000
31.733333	1.000	1,411,772.000000
31.750000	1.000	1,299,364.000000
31.766667	1.000	1,159,280.000000
31.783333	1.000	1,004,170.000000
31.800000	1.000	846,615.000000
31.816667	1.000	697,379.000000
31.833333	1.000	564,664.000000
31.850000	1.000	454,450.000000
31.866667	1.000	370,265.000000
31.883333	1.000	313,246.000000
31.900000	1.000	283,165.000000
31.916667	1.000	279,349.000000
31.933333	1.000	300,150.000000
31.950000	1.000	342,264.000000
31.966667	1.000	400,580.000000
31.983333	1.000	468,276.000000
32.000000	1.000	538,045.000000
32.016667	1.000	602,440.000000
32.033333	1.000	654,109.000000
32.050000	1.000	687,433.000000
32.066667	1.000	699,390.000000
32.083333	1.000	689,435.000000
32.100000	1.000	659,542.000000
32.116667	1.000	613,369.000000
32.133333	1.000	555,546.000000
32.150000	1.000	490,866.000000
32.166667	1.000	423,966.000000
32.183333	1.000	359,083.000000
32.200000	1.000	299,803.000000
32.216667	1.000	248,536.000000
32.233333	1.000	206,391.000000
32.250000	1.000	173,568.000000
32.266667	1.000	150,253.000000
32.283333	1.000	136,308.000000
32.300000	1.000	130,652.000000
32.316667	1.000	131,277.000000
32.333333	1.000	136,586.000000
32.350000	1.000	145,613.000000
32.366667	1.000	158,379.000000
32.383333	1.000	175,156.000000
32.400000	1.000	196,427.000000
32.416667	1.000	222,875.000000
32.433333	1.000	254,883.000000
32.450000	1.000	292,164.000000
32.466667	1.000	333,604.000000
32.483333	1.000	376,840.000000
32.500000	1.000	417,841.000000
32.516667	1.000	452,720.000000
32.533333	1.000	478,892.000000
32.550000	1.000	494,844.000000
32.566667	1.000	499,884.000000
32.583333	1.000	493,618.000000
32.600000	1.000	476,476.000000
32.616667	1.000	449,804.000000
32.633333	1.000	415,812.000000
32.650000	1.000	377,051.000000
32.666667	1.000	335,751.000000
32.683333	1.000	294,084.000000
32.700000	1.000	254,910.000000
32.716667	1.000	220,204.000000
32.733333	1.000	191,041.000000
32.750000	1.000	167,579.000000
32.766667	1.000	150,132.000000
32.783333	1.000	138,878.000000
32.800000	1.000	132,923.000000
32.816667	1.000	130,657.000000
32.833333	1.000	130,608.000000
32.850000	1.000	131,354.000000
32.866667	1.000	131,813.000000
32.883333	1.000	131,015.000000
32.900000	1.000	128,551.000000
32.916667	1.000	124,558.000000
32.933333	1.000	119,405.000000
32.950000	1.000	113,473.000000
32.966667	1.000	106,914.000000
32.983333	1.000	99,772.000000
33.000000	1.000	92,342.000000
33.016667	1.000	84,762.000000
33.033333	1.000	76,928.000000
33.050000	1.000	69,233.000000
33.066667	1.000	62,298.000000
33.083333	1.000	56,236.000000
33.100000	1.000	51,237.000000
33.116667	1.000	47,784.000000
33.133333	1.000	46,125.000000
33.150000	1.000	46,203.000000
33.166667	1.000	48,068.000000
33.183333	1.000	51,814.000000
33.200000	1.000	57,273.000000
33.216667	1.000	63,925.000000
33.233333	1.000	70,525.000000
33.250000	1.000	75,777.000000
33.266667	1.000	79,314.000000
33.283333	1.000	81,272.000000
33.300000	1.000	81,804.000000
33.316667	1.000	81,008.000000
33.333333	1.000	79,061.000000
33.350000	1.000	75,842.000000
33.366667	1.000	71,311.000000
33.383333	1.000	66,027.000000
33.400000	1.000	60,830.000000
33.416667	1.000	56,520.000000
33.433333	1.000	53,546.000000
33.450000	1.000	52,239.000000
33.466667	1.000	52,818.000000
33.483333	1.000	55,185.000000
33.500000	1.000	58,935.000000
33.516667	1.000	63,404.000000
33.533333	1.000	67,846.000000
33.550000	1.000	72,212.000000
33.566667	1.000	76,989.000000
33.583333	1.000	82,349.000000
33.600000	1.000	88,082.000000
33.616667	1.000	94,118.000000
33.633333	1.000	100,175.000000
33.650000	1.000	106,170.000000
33.666667	1.000	112,936.000000
33.683333	1.000	121,916.000000
33.700000	1.000	134,372.000000
33.716667	1.000	151,235.000000
33.733333	1.000	173,076.000000
33.750000	1.000	199,585.000000
33.766667	1.000	229,491.000000
33.783333	1.000	260,241.000000
33.800000	1.000	289,246.000000
33.816667	1.000	314,611.000000
33.833333	1.000	335,114.000000
33.850000	1.000	349,536.000000
33.866667	1.000	357,147.000000
33.883333	1.000	358,271.000000
33.900000	1.000	353,755.000000
33.916667	1.000	344,320.000000
33.933333	1.000	330,977.000000
33.950000	1.000	314,469.000000
33.966667	1.000	295,591.000000
33.983333	1.000	275,225.000000
34.000000	1.000	254,146.000000
34.016667	1.000	232,947.000000
34.033333	1.000	211,961.000000
34.050000	1.000	191,595.000000
34.066667	1.000	172,251.000000
34.083333	1.000	154,384.000000
34.100000	1.000	138,206.000000
34.116667	1.000	124,227.000000
34.133333	1.000	113,247.000000
34.150000	1.000	105,598.000000
34.166667	1.000	101,432.000000
34.183333	1.000	100,785.000000
34.200000	1.000	103,683.000000
34.216667	1.000	110,309.000000
34.233333	1.000	120,495.000000
34.250000	1.000	133,578.000000
34.266667	1.000	148,081.000000
34.283333	1.000	163,119.000000
34.300000	1.000	178,160.000000
34.316667	1.000	192,551.000000
34.333333	1.000	205,435.000000
34.350000	1.000	215,809.000000
34.366667	1.000	222,890.000000
34.383333	1.000	226,071.000000
34.400000	1.000	225,238.000000
34.416667	1.000	220,583.000000
34.433333	1.000	212,410.000000
34.450000	1.000	201,174.000000
34.466667	1.000	187,255.000000
34.483333	1.000	171,431.000000
34.500000	1.000	154,558.000000
34.516667	1.000	137,708.000000
34.533333	1.000	122,163.000000
34.550000	1.000	109,168.000000
34.566667	1.000	99,439.000000
34.583333	1.000	94,021.000000
34.600000	1.000	93,670.000000
34.616667	1.000	98,457.000000
34.633333	1.000	107,949.000000
34.650000	1.000	122,186.000000
34.666667	1.000	140,959.000000
34.683333	1.000	163,912.000000
34.700000	1.000	189,977.000000
34.716667	1.000	218,188.000000
34.733333	1.000	247,103.000000
34.750000	1.000	274,503.000000
34.766667	1.000	298,081.000000
34.783333	1.000	315,670.000000
34.800000	1.000	325,644.000000
34.816667	1.000	327,326.000000
34.833333	1.000	320,969.000000
34.850000	1.000	307,436.000000
34.866667	1.000	288,043.000000
34.883333	1.000	264,078.000000
34.900000	1.000	237,072.000000
34.916667	1.000	209,092.000000
34.933333	1.000	182,250.000000
34.950000	1.000	157,807.000000
34.966667	1.000	136,191.000000
34.983333	1.000	117,708.000000
35.000000	1.000	102,472.000000
35.016667	1.000	90,851.000000
35.033333	1.000	83,237.000000
35.050000	1.000	79,584.000000
35.066667	1.000	79,607.000000
35.083333	1.000	83,015.000000
35.100000	1.000	89,401.000000
35.116667	1.000	97,960.000000
35.133333	1.000	107,278.000000
35.150000	1.000	115,909.000000
35.166667	1.000	122,980.000000
35.183333	1.000	127,276.000000
35.200000	1.000	128,039.000000
35.216667	1.000	125,621.000000
35.233333	1.000	121,134.000000
35.250000	1.000	115,795.000000
35.266667	1.000	109,974.000000
35.283333	1.000	103,648.000000
35.300000	1.000	97,010.000000
35.316667	1.000	89,897.000000
35.333333	1.000	82,513.000000
35.350000	1.000	75,717.000000
35.366667	1.000	70,276.000000
35.383333	1.000	66,298.000000
35.400000	1.000	63,743.000000
35.416667	1.000	62,456.000000
35.433333	1.000	61,628.000000
35.450000	1.000	60,364.000000
35.466667	1.000	58,562.000000
35.483333	1.000	56,912.000000
35.500000	1.000	56,139.000000
35.516667	1.000	56,687.000000
35.533333	1.000	59,029.000000
35.550000	1.000	63,635.000000
35.566667	1.000	70,477.000000
35.583333	1.000	79,479.000000
35.600000	1.000	90,593.000000
35.616667	1.000	103,471.000000
35.633333	1.000	117,719.000000
35.650000	1.000	132,737.000000
35.666667	1.000	148,439.000000
35.683333	1.000	166,586.000000
35.700000	1.000	190,424.000000
35.716667	1.000	224,410.000000
35.733333	1.000	274,525.000000
35.750000	1.000	348,042.000000
35.766667	1.000	453,270.000000
35.783333	1.000	597,360.000000
35.800000	1.000	784,075.000000
35.816667	1.000	1,011,391.000000
35.833333	1.000	1,271,032.000000
35.850000	1.000	1,549,146.000000
35.866667	1.000	1,825,651.000000
35.883333	1.000	2,077,776.000000
35.900000	1.000	2,283,168.000000
35.916667	1.000	2,423,224.000000
35.933333	1.000	2,486,049.000000
35.950000	1.000	2,468,359.000000
35.966667	1.000	2,375,429.000000
35.983333	1.000	2,219,533.000000
36.000000	1.000	2,017,598.000000
36.016667	1.000	1,788,787.000000
36.033333	1.000	1,552,002.000000
36.050000	1.000	1,322,586.000000
36.066667	1.000	1,111,311.000000
36.083333	1.000	924,815.000000
36.100000	1.000	766,028.000000
36.116667	1.000	634,951.000000
36.133333	1.000	529,188.000000
36.150000	1.000	445,502.000000
36.166667	1.000	379,896.000000
36.183333	1.000	328,187.000000
36.200000	1.000	287,064.000000
36.216667	1.000	253,903.000000
36.233333	1.000	227,326.000000
36.250000	1.000	206,840.000000
36.266667	1.000	191,847.000000
36.283333	1.000	181,622.000000
36.300000	1.000	175,355.000000
36.316667	1.000	172,339.000000
36.333333	1.000	171,884.000000
36.350000	1.000	172,514.000000
36.366667	1.000	172,721.000000
36.383333	1.000	171,529.000000
36.400000	1.000	168,366.000000
36.416667	1.000	162,714.000000
36.433333	1.000	154,826.000000
36.450000	1.000	145,190.000000
36.466667	1.000	134,085.000000
36.483333	1.000	122,186.000000
36.500000	1.000	110,429.000000
36.516667	1.000	99,433.000000
36.533333	1.000	89,569.000000
36.550000	1.000	81,080.000000
36.566667	1.000	74,470.000000
36.583333	1.000	70,136.000000
36.600000	1.000	68,383.000000
36.616667	1.000	69,472.000000
36.633333	1.000	73,402.000000
36.650000	1.000	80,300.000000
36.666667	1.000	90,460.000000
36.683333	1.000	103,583.000000
36.700000	1.000	119,545.000000
36.716667	1.000	138,328.000000
36.733333	1.000	159,143.000000
36.750000	1.000	180,913.000000
36.766667	1.000	202,087.000000
36.783333	1.000	221,061.000000
36.800000	1.000	236,206.000000
36.816667	1.000	246,560.000000
36.833333	1.000	251,673.000000
36.850000	1.000	251,319.000000
36.866667	1.000	245,352.000000
36.883333	1.000	233,975.000000
36.900000	1.000	218,024.000000
36.916667	1.000	199,005.000000
36.933333	1.000	178,883.000000
36.950000	1.000	159,541.000000
36.966667	1.000	142,608.000000
36.983333	1.000	129,248.000000
37.000000	1.000	120,222.000000
37.016667	1.000	116,766.000000
37.033333	1.000	120,396.000000
37.050000	1.000	132,743.000000
37.066667	1.000	155,908.000000
37.083333	1.000	192,721.000000
37.100000	1.000	245,747.000000
37.116667	1.000	315,735.000000
37.133333	1.000	401,712.000000
37.150000	1.000	500,509.000000
37.166667	1.000	606,259.000000
37.183333	1.000	711,781.000000
37.200000	1.000	809,675.000000
37.216667	1.000	892,522.000000
37.233333	1.000	953,577.000000
37.250000	1.000	988,311.000000
37.266667	1.000	995,181.000000
37.283333	1.000	976,933.000000
37.300000	1.000	940,595.000000
37.316667	1.000	895,625.000000
37.333333	1.000	852,254.000000
37.350000	1.000	819,814.000000
37.366667	1.000	806,070.000000
37.383333	1.000	816,758.000000
37.400000	1.000	854,104.000000
37.416667	1.000	915,371.000000
37.433333	1.000	993,560.000000
37.450000	1.000	1,078,900.000000
37.466667	1.000	1,159,972.000000
37.483333	1.000	1,225,318.000000
37.500000	1.000	1,265,014.000000
37.516667	1.000	1,272,208.000000
37.533333	1.000	1,244,178.000000
37.550000	1.000	1,183,000.000000
37.566667	1.000	1,094,199.000000
37.583333	1.000	986,073.000000
37.600000	1.000	868,468.000000
37.616667	1.000	750,365.000000
37.633333	1.000	639,116.000000
37.650000	1.000	539,980.000000
37.666667	1.000	456,218.000000
37.683333	1.000	388,692.000000
37.700000	1.000	336,427.000000
37.716667	1.000	297,576.000000
37.733333	1.000	269,817.000000
37.750000	1.000	250,624.000000
37.766667	1.000	237,231.000000
37.783333	1.000	227,155.000000
37.800000	1.000	218,878.000000
37.816667	1.000	211,486.000000
37.833333	1.000	204,312.000000
37.850000	1.000	196,858.000000
37.866667	1.000	189,050.000000
37.883333	1.000	181,464.000000
37.900000	1.000	175,203.000000
37.916667	1.000	171,370.000000
37.933333	1.000	170,446.000000
37.950000	1.000	172,230.000000
37.966667	1.000	175,759.000000
37.983333	1.000	180,013.000000
38.000000	1.000	184,102.000000
38.016667	1.000	187,514.000000
38.033333	1.000	189,908.000000
38.050000	1.000	190,757.000000
38.066667	1.000	189,569.000000
38.083333	1.000	185,724.000000
38.100000	1.000	178,809.000000
38.116667	1.000	169,108.000000
38.133333	1.000	157,543.000000
38.150000	1.000	145,111.000000
38.166667	1.000	133,161.000000
38.183333	1.000	123,042.000000
38.200000	1.000	116,360.000000
38.216667	1.000	113,693.000000
38.233333	1.000	114,309.000000
38.250000	1.000	117,656.000000
38.266667	1.000	123,685.000000
38.283333	1.000	132,013.000000
38.300000	1.000	141,658.000000
38.316667	1.000	151,390.000000
38.333333	1.000	160,112.000000
38.350000	1.000	166,739.000000
38.366667	1.000	169,964.000000
38.383333	1.000	168,943.000000
38.400000	1.000	164,071.000000
38.416667	1.000	156,561.000000
38.433333	1.000	147,305.000000
38.450000	1.000	136,959.000000
38.466667	1.000	126,258.000000
38.483333	1.000	115,835.000000
38.500000	1.000	106,003.000000
38.516667	1.000	97,090.000000
38.533333	1.000	89,554.000000
38.550000	1.000	83,832.000000
38.566667	1.000	79,876.000000
38.583333	1.000	77,580.000000
38.600000	1.000	76,399.000000
38.616667	1.000	75,567.000000
38.633333	1.000	74,609.000000
38.650000	1.000	73,106.000000
38.666667	1.000	71,169.000000
38.683333	1.000	69,107.000000
38.700000	1.000	67,346.000000
38.716667	1.000	66,501.000000
38.733333	1.000	66,943.000000
38.750000	1.000	68,992.000000
38.766667	1.000	72,174.000000
38.783333	1.000	76,349.000000
38.800000	1.000	81,552.000000
38.816667	1.000	87,631.000000
38.833333	1.000	94,464.000000
38.850000	1.000	101,336.000000
38.866667	1.000	107,946.000000
38.883333	1.000	114,313.000000
38.900000	1.000	120,405.000000
38.916667	1.000	125,819.000000
38.933333	1.000	130,141.000000
38.950000	1.000	133,282.000000
38.966667	1.000	135,252.000000
38.983333	1.000	136,776.000000
39.000000	1.000	138,134.000000
39.016667	1.000	139,219.000000
39.033333	1.000	140,183.000000
39.050000	1.000	141,220.000000
39.066667	1.000	142,462.000000
39.083333	1.000	143,968.000000
39.100000	1.000	145,544.000000
39.116667	1.000	146,671.000000
39.133333	1.000	147,046.000000
39.150000	1.000	146,511.000000
39.166667	1.000	144,764.000000
39.183333	1.000	141,437.000000
39.200000	1.000	136,468.000000
39.216667	1.000	130,353.000000
39.233333	1.000	123,830.000000
39.250000	1.000	117,438.000000
39.266667	1.000	111,510.000000
39.283333	1.000	106,607.000000
39.300000	1.000	102,881.000000
39.316667	1.000	100,094.000000
39.333333	1.000	98,187.000000
39.350000	1.000	97,719.000000
39.366667	1.000	99,063.000000
39.383333	1.000	101,861.000000
39.400000	1.000	106,356.000000
39.416667	1.000	113,422.000000
39.433333	1.000	124,331.000000
39.450000	1.000	140,103.000000
39.466667	1.000	160,714.000000
39.483333	1.000	185,048.000000
39.500000	1.000	211,013.000000
39.516667	1.000	236,162.000000
39.533333	1.000	258,374.000000
39.550000	1.000	275,727.000000
39.566667	1.000	286,194.000000
39.583333	1.000	288,267.000000
39.600000	1.000	281,583.000000
39.616667	1.000	266,855.000000
39.633333	1.000	245,749.000000
39.650000	1.000	220,757.000000
39.666667	1.000	194,655.000000
39.683333	1.000	169,493.000000
39.700000	1.000	146,327.000000
39.716667	1.000	125,773.000000
39.733333	1.000	107,908.000000
39.750000	1.000	92,543.000000
39.766667	1.000	80,047.000000
39.783333	1.000	70,904.000000
39.800000	1.000	64,946.000000
39.816667	1.000	61,173.000000
39.833333	1.000	58,838.000000
39.850000	1.000	57,340.000000
39.866667	1.000	56,156.000000
39.883333	1.000	54,905.000000
39.900000	1.000	53,333.000000
39.916667	1.000	51,731.000000
39.933333	1.000	51,041.000000
39.950000	1.000	52,309.000000
39.966667	1.000	55,469.000000
39.983333	1.000	59,674.000000
40.000000	1.000	64,501.000000
40.016667	1.000	69,998.000000
40.033333	1.000	76,110.000000
40.050000	1.000	82,940.000000
40.066667	1.000	90,608.000000
40.083333	1.000	98,654.000000
40.100000	1.000	106,703.000000
40.116667	1.000	114,332.000000
40.133333	1.000	121,214.000000
40.150000	1.000	127,366.000000
40.166667	1.000	132,918.000000
40.183333	1.000	138,216.000000
40.200000	1.000	143,672.000000
40.216667	1.000	149,976.000000
40.233333	1.000	157,981.000000
40.250000	1.000	168,357.000000
40.266667	1.000	181,775.000000
40.283333	1.000	198,186.000000
40.300000	1.000	216,718.000000
40.316667	1.000	235,347.000000
40.333333	1.000	252,092.000000
40.350000	1.000	265,466.000000
40.366667	1.000	274,376.000000
40.383333	1.000	278,023.000000
40.400000	1.000	276,125.000000
40.416667	1.000	268,634.000000
40.433333	1.000	256,138.000000
40.450000	1.000	239,859.000000
40.466667	1.000	221,497.000000
40.483333	1.000	202,682.000000
40.500000	1.000	184,505.000000
40.516667	1.000	167,163.000000
40.533333	1.000	150,781.000000
40.550000	1.000	136,148.000000
40.566667	1.000	124,587.000000
40.583333	1.000	116,669.000000
40.600000	1.000	112,351.000000
40.616667	1.000	111,596.000000
40.633333	1.000	114,148.000000
40.650000	1.000	119,748.000000
40.666667	1.000	128,167.000000
40.683333	1.000	138,671.000000
40.700000	1.000	150,043.000000
40.716667	1.000	161,145.000000
40.733333	1.000	171,202.000000
40.750000	1.000	179,047.000000
40.766667	1.000	183,614.000000
40.783333	1.000	184,052.000000
40.800000	1.000	180,619.000000
40.816667	1.000	173,750.000000
40.833333	1.000	164,426.000000
40.850000	1.000	154,048.000000
40.866667	1.000	143,876.000000
40.883333	1.000	135,443.000000
40.900000	1.000	129,387.000000
40.916667	1.000	125,521.000000
40.933333	1.000	123,152.000000
40.950000	1.000	121,757.000000
40.966667	1.000	120,437.000000
40.983333	1.000	118,000.000000
41.000000	1.000	113,998.000000
41.016667	1.000	108,707.000000
41.033333	1.000	102,680.000000
41.050000	1.000	96,024.000000
41.066667	1.000	88,593.000000
41.083333	1.000	80,489.000000
41.100000	1.000	72,348.000000
41.116667	1.000	64,850.000000
41.133333	1.000	58,599.000000
41.150000	1.000	54,076.000000
41.166667	1.000	51,242.000000
41.183333	1.000	50,054.000000
41.200000	1.000	50,245.000000
41.216667	1.000	50,961.000000
41.233333	1.000	51,509.000000
41.250000	1.000	51,814.000000
41.266667	1.000	51,987.000000
41.283333	1.000	52,186.000000
41.300000	1.000	52,695.000000
41.316667	1.000	53,793.000000
41.333333	1.000	55,540.000000
41.350000	1.000	57,611.000000
41.366667	1.000	59,909.000000
41.383333	1.000	62,958.000000
41.400000	1.000	67,258.000000
41.416667	1.000	73,222.000000
41.433333	1.000	80,961.000000
41.450000	1.000	90,535.000000
41.466667	1.000	101,783.000000
41.483333	1.000	114,395.000000
41.500000	1.000	128,147.000000
41.516667	1.000	142,290.000000
41.533333	1.000	155,927.000000
41.550000	1.000	168,325.000000
41.566667	1.000	179,057.000000
41.583333	1.000	187,993.000000
41.600000	1.000	194,585.000000
41.616667	1.000	198,342.000000
41.633333	1.000	199,130.000000
41.650000	1.000	197,020.000000
41.666667	1.000	192,515.000000
41.683333	1.000	186,204.000000
41.700000	1.000	178,467.000000
41.716667	1.000	169,266.000000
41.733333	1.000	158,804.000000
41.750000	1.000	147,246.000000
41.766667	1.000	135,041.000000
41.783333	1.000	122,605.000000
41.800000	1.000	110,484.000000
41.816667	1.000	99,619.000000
41.833333	1.000	90,432.000000
41.850000	1.000	82,863.000000
41.866667	1.000	77,017.000000
41.883333	1.000	73,183.000000
41.900000	1.000	71,517.000000
41.916667	1.000	71,615.000000
41.933333	1.000	72,750.000000
41.950000	1.000	74,191.000000
41.966667	1.000	75,356.000000
41.983333	1.000	76,293.000000
42.000000	1.000	77,393.000000
42.016667	1.000	79,093.000000
42.033333	1.000	81,723.000000
42.050000	1.000	84,967.000000
42.066667	1.000	88,246.000000
42.083333	1.000	91,126.000000
42.100000	1.000	93,656.000000
42.116667	1.000	95,903.000000
42.133333	1.000	98,042.000000
42.150000	1.000	100,441.000000
42.166667	1.000	102,820.000000
42.183333	1.000	104,721.000000
42.200000	1.000	105,921.000000
42.216667	1.000	106,008.000000
42.233333	1.000	104,658.000000
42.250000	1.000	102,303.000000
42.266667	1.000	99,386.000000
42.283333	1.000	95,840.000000
42.300000	1.000	91,766.000000
42.316667	1.000	87,854.000000
42.333333	1.000	84,892.000000
42.350000	1.000	83,575.000000
42.366667	1.000	83,417.000000
42.383333	1.000	83,779.000000
42.400000	1.000	84,004.000000
42.416667	1.000	84,011.000000
42.433333	1.000	83,864.000000
42.450000	1.000	83,545.000000
42.466667	1.000	83,399.000000
42.483333	1.000	83,679.000000
42.500000	1.000	83,814.000000
42.516667	1.000	82,918.000000
42.533333	1.000	80,876.000000
42.550000	1.000	77,908.000000
42.566667	1.000	74,159.000000
42.583333	1.000	69,849.000000
42.600000	1.000	65,240.000000
42.616667	1.000	60,373.000000
42.633333	1.000	55,718.000000
42.650000	1.000	52,011.000000
42.666667	1.000	49,116.000000
42.683333	1.000	46,646.000000
42.700000	1.000	44,442.000000
42.716667	1.000	42,590.000000
42.733333	1.000	41,444.000000
42.750000	1.000	40,916.000000
42.766667	1.000	41,343.000000
42.783333	1.000	43,080.000000
42.800000	1.000	45,837.000000
42.816667	1.000	48,890.000000
42.833333	1.000	51,572.000000
42.850000	1.000	53,610.000000
42.866667	1.000	55,241.000000
42.883333	1.000	56,250.000000
42.900000	1.000	56,427.000000
42.916667	1.000	56,117.000000
42.933333	1.000	56,145.000000
42.950000	1.000	57,227.000000
42.966667	1.000	59,093.000000
42.983333	1.000	61,479.000000
43.000000	1.000	64,475.000000
43.016667	1.000	68,299.000000
43.033333	1.000	72,362.000000
43.050000	1.000	75,850.000000
43.066667	1.000	78,161.000000
43.083333	1.000	79,079.000000
43.100000	1.000	78,585.000000
43.116667	1.000	77,246.000000
43.133333	1.000	75,889.000000
43.150000	1.000	74,915.000000
43.166667	1.000	74,070.000000
43.183333	1.000	73,013.000000
43.200000	1.000	71,886.000000
43.216667	1.000	70,791.000000
43.233333	1.000	69,450.000000
43.250000	1.000	67,718.000000
43.266667	1.000	65,582.000000
43.283333	1.000	62,729.000000
43.300000	1.000	59,045.000000
43.316667	1.000	54,507.000000
43.333333	1.000	49,721.000000
43.350000	1.000	45,431.000000
43.366667	1.000	42,014.000000
43.383333	1.000	39,485.000000
43.400000	1.000	37,912.000000
43.416667	1.000	37,307.000000
43.433333	1.000	37,557.000000
43.450000	1.000	38,214.000000
43.466667	1.000	38,814.000000
43.483333	1.000	39,535.000000
43.500000	1.000	40,644.000000
43.516667	1.000	42,019.000000
43.533333	1.000	43,176.000000
43.550000	1.000	43,946.000000
43.566667	1.000	44,465.000000
43.583333	1.000	44,666.000000
43.600000	1.000	44,449.000000
43.616667	1.000	44,001.000000
43.633333	1.000	43,553.000000
43.650000	1.000	43,123.000000
43.666667	1.000	42,612.000000
43.683333	1.000	42,320.000000
43.700000	1.000	42,791.000000
43.716667	1.000	43,711.000000
43.733333	1.000	44,618.000000
43.750000	1.000	45,228.000000
43.766667	1.000	45,785.000000
43.783333	1.000	46,823.000000
43.800000	1.000	48,507.000000
43.816667	1.000	50,442.000000
43.833333	1.000	52,106.000000
43.850000	1.000	53,089.000000
43.866667	1.000	53,081.000000
43.883333	1.000	52,360.000000
43.900000	1.000	51,544.000000
43.916667	1.000	51,021.000000
43.933333	1.000	51,095.000000
43.950000	1.000	51,152.000000
43.966667	1.000	50,842.000000
43.983333	1.000	50,374.000000
44.000000	1.000	49,660.000000
44.016667	1.000	48,486.000000
44.033333	1.000	46,850.000000
44.050000	1.000	45,082.000000
44.066667	1.000	43,846.000000
44.083333	1.000	43,573.000000
44.100000	1.000	44,176.000000
44.116667	1.000	45,567.000000
44.133333	1.000	47,190.000000
44.150000	1.000	48,629.000000
44.166667	1.000	49,799.000000
44.183333	1.000	50,861.000000
44.200000	1.000	51,885.000000
44.216667	1.000	52,838.000000
44.233333	1.000	53,644.000000
44.250000	1.000	54,071.000000
44.266667	1.000	54,026.000000
44.283333	1.000	53,390.000000
44.300000	1.000	51,859.000000
44.316667	1.000	49,701.000000
44.333333	1.000	47,462.000000
44.350000	1.000	45,409.000000
44.366667	1.000	44,011.000000
44.383333	1.000	43,153.000000
44.400000	1.000	42,474.000000
44.416667	1.000	41,887.000000
44.433333	1.000	41,497.000000
44.450000	1.000	41,367.000000
44.466667	1.000	41,084.000000
44.483333	1.000	40,908.000000
44.500000	1.000	41,168.000000
44.516667	1.000	41,721.000000
44.533333	1.000	42,397.000000
44.550000	1.000	42,734.000000
44.566667	1.000	42,482.000000
44.583333	1.000	41,586.000000
44.600000	1.000	40,132.000000
44.616667	1.000	38,422.000000
44.633333	1.000	36,998.000000
44.650000	1.000	36,174.000000
44.666667	1.000	35,957.000000
44.683333	1.000	35,969.000000
44.700000	1.000	35,988.000000
44.716667	1.000	36,088.000000
44.733333	1.000	36,183.000000
44.750000	1.000	36,374.000000
44.766667	1.000	37,280.000000
44.783333	1.000	39,215.000000
44.800000	1.000	41,609.000000
44.816667	1.000	43,868.000000
44.833333	1.000	45,850.000000
44.850000	1.000	47,399.000000
44.866667	1.000	48,326.000000
44.883333	1.000	48,896.000000
44.900000	1.000	49,342.000000
44.916667	1.000	49,901.000000
44.933333	1.000	50,904.000000
44.950000	1.000	52,195.000000
44.966667	1.000	52,992.000000
44.983333	1.000	53,121.000000
45.000000	1.000	52,851.000000
45.016667	1.000	52,660.000000
45.033333	1.000	52,589.000000
45.050000	1.000	52,043.000000
45.066667	1.000	50,800.000000
45.083333	1.000	49,356.000000
45.100000	1.000	48,122.000000
45.116667	1.000	47,038.000000
45.133333	1.000	46,189.000000
45.150000	1.000	45,740.000000
45.166667	1.000	45,436.000000
45.183333	1.000	44,997.000000
45.200000	1.000	44,265.000000
45.216667	1.000	43,460.000000
45.233333	1.000	42,431.000000
45.250000	1.000	40,651.000000
45.266667	1.000	38,198.000000
45.283333	1.000	35,601.000000
45.300000	1.000	33,644.000000
45.316667	1.000	32,635.000000
45.333333	1.000	32,558.000000
45.350000	1.000	33,493.000000
45.366667	1.000	35,134.000000
45.383333	1.000	37,042.000000
45.400000	1.000	38,863.000000
45.416667	1.000	40,193.000000
45.433333	1.000	40,357.000000
45.450000	1.000	39,074.000000
45.466667	1.000	36,765.000000
45.483333	1.000	34,023.000000
45.500000	1.000	31,327.000000
45.516667	1.000	29,395.000000
45.533333	1.000	28,718.000000
45.550000	1.000	28,983.000000
45.566667	1.000	29,672.000000
45.583333	1.000	30,732.000000
45.600000	1.000	32,442.000000
45.616667	1.000	34,605.000000
45.633333	1.000	36,689.000000
45.650000	1.000	38,470.000000
45.666667	1.000	39,765.000000
45.683333	1.000	40,479.000000
45.700000	1.000	40,780.000000
45.716667	1.000	40,736.000000
45.733333	1.000	40,369.000000
45.750000	1.000	39,813.000000
45.766667	1.000	39,129.000000
45.783333	1.000	38,356.000000
45.800000	1.000	37,581.000000
45.816667	1.000	36,893.000000
45.833333	1.000	36,315.000000
45.850000	1.000	35,814.000000
45.866667	1.000	35,427.000000
45.883333	1.000	35,116.000000
45.900000	1.000	35,046.000000
45.916667	1.000	35,116.000000
45.933333	1.000	34,870.000000
45.950000	1.000	34,151.000000
45.966667	1.000	33,134.000000
45.983333	1.000	32,303.000000
46.000000	1.000	31,733.000000
46.016667	1.000	31,294.000000
46.033333	1.000	31,313.000000
46.050000	1.000	32,142.000000
46.066667	1.000	33,790.000000
46.083333	1.000	36,000.000000
46.100000	1.000	38,727.000000
46.116667	1.000	41,672.000000
46.133333	1.000	44,420.000000
46.150000	1.000	46,806.000000
46.166667	1.000	48,414.000000
46.183333	1.000	49,268.000000
46.200000	1.000	49,587.000000
46.216667	1.000	49,620.000000
46.233333	1.000	49,279.000000
46.250000	1.000	48,515.000000
46.266667	1.000	47,784.000000
46.283333	1.000	47,059.000000
46.300000	1.000	45,788.000000
46.316667	1.000	43,593.000000
46.333333	1.000	40,898.000000
46.350000	1.000	38,259.000000
46.366667	1.000	36,129.000000
46.383333	1.000	34,783.000000
46.400000	1.000	34,045.000000
46.416667	1.000	33,964.000000
46.433333	1.000	34,491.000000
46.450000	1.000	35,184.000000
46.466667	1.000	35,455.000000
46.483333	1.000	35,197.000000
46.500000	1.000	34,507.000000
46.516667	1.000	33,481.000000
46.533333	1.000	32,109.000000
46.550000	1.000	30,353.000000
46.566667	1.000	28,505.000000
46.583333	1.000	27,237.000000
46.600000	1.000	26,820.000000
46.616667	1.000	27,327.000000
46.633333	1.000	28,834.000000
46.650000	1.000	31,142.000000
46.666667	1.000	33,856.000000
46.683333	1.000	36,294.000000
46.700000	1.000	37,763.000000
46.716667	1.000	38,067.000000
46.733333	1.000	37,301.000000
46.750000	1.000	35,620.000000
46.766667	1.000	33,389.000000
46.783333	1.000	31,232.000000
46.800000	1.000	29,550.000000
46.816667	1.000	28,487.000000
46.833333	1.000	27,818.000000
46.850000	1.000	27,565.000000
46.866667	1.000	27,711.000000
46.883333	1.000	28,216.000000
46.900000	1.000	29,184.000000
46.916667	1.000	30,694.000000
46.933333	1.000	32,428.000000
46.950000	1.000	34,181.000000
46.966667	1.000	35,612.000000
46.983333	1.000	36,243.000000
47.000000	1.000	36,433.000000
47.016667	1.000	36,746.000000
47.033333	1.000	37,296.000000
47.050000	1.000	37,795.000000
47.066667	1.000	37,797.000000
47.083333	1.000	37,542.000000
47.100000	1.000	37,320.000000
47.116667	1.000	37,119.000000
47.133333	1.000	36,701.000000
47.150000	1.000	35,562.000000
47.166667	1.000	33,556.000000
47.183333	1.000	30,830.000000
47.200000	1.000	28,076.000000
47.216667	1.000	25,882.000000
47.233333	1.000	24,536.000000
47.250000	1.000	24,007.000000
47.266667	1.000	24,042.000000
47.283333	1.000	24,627.000000
47.300000	1.000	25,366.000000
47.316667	1.000	26,048.000000
47.333333	1.000	26,926.000000
47.350000	1.000	28,286.000000
47.366667	1.000	30,403.000000
47.383333	1.000	33,034.000000
47.400000	1.000	35,428.000000
47.416667	1.000	37,226.000000
47.433333	1.000	38,560.000000
47.450000	1.000	39,485.000000
47.466667	1.000	39,891.000000
47.483333	1.000	39,771.000000
47.500000	1.000	39,375.000000
47.516667	1.000	39,141.000000
47.533333	1.000	39,483.000000
47.550000	1.000	40,403.000000
47.566667	1.000	41,265.000000
47.583333	1.000	41,508.000000
47.600000	1.000	40,917.000000
47.616667	1.000	39,816.000000
47.633333	1.000	38,668.000000
47.650000	1.000	37,904.000000
47.666667	1.000	37,997.000000
47.683333	1.000	38,808.000000
47.700000	1.000	39,580.000000
47.716667	1.000	39,743.000000
47.733333	1.000	39,031.000000
47.750000	1.000	37,965.000000
47.766667	1.000	37,470.000000
47.783333	1.000	37,910.000000
47.800000	1.000	38,923.000000
47.816667	1.000	40,366.000000
47.833333	1.000	42,012.000000
47.850000	1.000	43,325.000000
47.866667	1.000	43,631.000000
47.883333	1.000	42,935.000000
47.900000	1.000	41,500.000000
47.916667	1.000	39,736.000000
47.933333	1.000	37,841.000000
47.950000	1.000	35,802.000000
47.966667	1.000	33,965.000000
47.983333	1.000	32,834.000000
48.000000	1.000	32,637.000000
48.016667	1.000	33,566.000000
48.033333	1.000	35,343.000000
48.050000	1.000	37,388.000000
48.066667	1.000	39,006.000000
48.083333	1.000	39,798.000000
48.100000	1.000	39,795.000000
48.116667	1.000	39,325.000000
48.133333	1.000	38,563.000000
48.150000	1.000	37,661.000000
48.166667	1.000	36,862.000000
48.183333	1.000	35,993.000000
48.200000	1.000	34,863.000000
48.216667	1.000	33,460.000000
48.233333	1.000	31,891.000000
48.250000	1.000	30,443.000000
48.266667	1.000	29,225.000000
48.283333	1.000	28,226.000000
48.300000	1.000	27,774.000000
48.316667	1.000	28,409.000000
48.333333	1.000	29,998.000000
48.350000	1.000	32,148.000000
48.366667	1.000	34,363.000000
48.383333	1.000	36,081.000000
48.400000	1.000	37,144.000000
48.416667	1.000	37,472.000000
48.433333	1.000	37,050.000000
48.450000	1.000	35,893.000000
48.466667	1.000	34,177.000000
48.483333	1.000	32,547.000000
48.500000	1.000	31,338.000000
48.516667	1.000	30,942.000000
48.533333	1.000	31,591.000000
48.550000	1.000	33,345.000000
48.566667	1.000	36,029.000000
48.583333	1.000	39,278.000000
48.600000	1.000	42,457.000000
48.616667	1.000	45,091.000000
48.633333	1.000	46,380.000000
48.650000	1.000	46,096.000000
48.666667	1.000	44,568.000000
48.683333	1.000	42,139.000000
48.700000	1.000	39,326.000000
48.716667	1.000	36,636.000000
48.733333	1.000	34,626.000000
48.750000	1.000	33,540.000000
48.766667	1.000	33,215.000000
48.783333	1.000	33,203.000000
48.800000	1.000	33,139.000000
48.816667	1.000	32,253.000000
48.833333	1.000	30,023.000000
48.850000	1.000	26,888.000000
48.866667	1.000	23,960.000000
48.883333	1.000	22,130.000000
48.900000	1.000	21,754.000000
48.916667	1.000	22,359.000000
48.933333	1.000	23,053.000000
48.950000	1.000	23,714.000000
48.966667	1.000	24,414.000000
48.983333	1.000	25,357.000000
49.000000	1.000	27,150.000000
49.016667	1.000	29,739.000000
49.033333	1.000	32,711.000000
49.050000	1.000	35,529.000000
49.066667	1.000	37,539.000000
49.083333	1.000	38,578.000000
49.100000	1.000	39,065.000000
49.116667	1.000	39,184.000000
49.133333	1.000	38,750.000000
49.150000	1.000	37,837.000000
49.166667	1.000	37,131.000000
49.183333	1.000	36,747.000000
49.200000	1.000	36,434.000000
49.216667	1.000	35,657.000000
49.233333	1.000	34,276.000000
49.250000	1.000	32,588.000000
49.266667	1.000	30,898.000000
49.283333	1.000	29,591.000000
49.300000	1.000	29,018.000000
49.316667	1.000	29,129.000000
49.333333	1.000	29,707.000000
49.350000	1.000	30,912.000000
49.366667	1.000	32,801.000000
49.383333	1.000	34,868.000000
49.400000	1.000	36,679.000000
49.416667	1.000	37,909.000000
49.433333	1.000	38,377.000000
49.450000	1.000	38,122.000000
49.466667	1.000	37,422.000000
49.483333	1.000	36,183.000000
49.500000	1.000	34,342.000000
49.516667	1.000	32,184.000000
49.533333	1.000	30,062.000000
49.550000	1.000	28,057.000000
49.566667	1.000	26,092.000000
49.583333	1.000	24,125.000000
49.600000	1.000	22,433.000000
49.616667	1.000	21,190.000000
49.633333	1.000	20,592.000000
49.650000	1.000	20,496.000000
49.666667	1.000	20,798.000000
49.683333	1.000	21,484.000000
49.700000	1.000	22,524.000000
49.716667	1.000	23,903.000000
49.733333	1.000	25,617.000000
49.750000	1.000	27,558.000000
49.766667	1.000	29,064.000000
49.783333	1.000	30,092.000000
49.800000	1.000	30,853.000000
49.816667	1.000	31,593.000000
49.833333	1.000	32,801.000000
49.850000	1.000	34,784.000000
49.866667	1.000	37,267.000000
49.883333	1.000	39,729.000000
49.900000	1.000	41,861.000000
49.916667	1.000	43,567.000000
49.933333	1.000	44,671.000000
49.950000	1.000	45,010.000000
49.966667	1.000	44,700.000000
49.983333	1.000	44,113.000000
50.000000	1.000	43,437.000000
50.016667	1.000	42,861.000000
50.033333	1.000	42,557.000000
50.050000	1.000	42,368.000000
50.066667	1.000	41,883.000000
50.083333	1.000	40,989.000000
50.100000	1.000	40,014.000000
50.116667	1.000	38,768.000000
50.133333	1.000	36,920.000000
50.150000	1.000	34,775.000000
50.166667	1.000	33,025.000000
50.183333	1.000	31,996.000000
50.200000	1.000	31,204.000000
50.216667	1.000	30,234.000000
50.233333	1.000	29,261.000000
50.250000	1.000	28,336.000000
50.266667	1.000	27,260.000000
50.283333	1.000	26,248.000000
50.300000	1.000	25,776.000000
50.316667	1.000	26,081.000000
50.333333	1.000	27,245.000000
50.350000	1.000	29,033.000000
50.366667	1.000	30,924.000000
50.383333	1.000	33,066.000000
50.400000	1.000	35,538.000000
50.416667	1.000	38,099.000000
50.433333	1.000	40,323.000000
50.450000	1.000	41,714.000000
50.466667	1.000	41,841.000000
50.483333	1.000	41,052.000000
50.500000	1.000	39,886.000000
50.516667	1.000	38,731.000000
50.533333	1.000	37,966.000000
50.550000	1.000	37,486.000000
50.566667	1.000	37,305.000000
50.583333	1.000	37,026.000000
50.600000	1.000	36,203.000000
50.616667	1.000	34,898.000000
50.633333	1.000	33,821.000000
50.650000	1.000	33,182.000000
50.666667	1.000	32,895.000000
50.683333	1.000	32,646.000000
50.700000	1.000	32,123.000000
50.716667	1.000	31,093.000000
50.733333	1.000	29,562.000000
50.750000	1.000	28,142.000000
50.766667	1.000	27,162.000000
50.783333	1.000	26,535.000000
50.800000	1.000	26,665.000000
50.816667	1.000	28,062.000000
50.833333	1.000	31,038.000000
50.850000	1.000	35,398.000000
50.866667	1.000	40,241.000000
50.883333	1.000	44,813.000000
50.900000	1.000	48,463.000000
50.916667	1.000	50,779.000000
50.933333	1.000	51,462.000000
50.950000	1.000	50,608.000000
50.966667	1.000	48,740.000000
50.983333	1.000	46,540.000000
51.000000	1.000	44,655.000000
51.016667	1.000	43,378.000000
51.033333	1.000	42,888.000000
51.050000	1.000	43,289.000000
51.066667	1.000	44,651.000000
51.083333	1.000	46,632.000000
51.100000	1.000	48,744.000000
51.116667	1.000	49,885.000000
51.133333	1.000	49,244.000000
51.150000	1.000	47,115.000000
51.166667	1.000	44,349.000000
51.183333	1.000	41,283.000000
51.200000	1.000	37,930.000000
51.216667	1.000	34,989.000000
51.233333	1.000	33,132.000000
51.250000	1.000	32,200.000000
51.266667	1.000	31,921.000000
51.283333	1.000	32,043.000000
51.300000	1.000	32,368.000000
51.316667	1.000	32,642.000000
51.333333	1.000	32,722.000000
51.350000	1.000	32,542.000000
51.366667	1.000	32,196.000000
51.383333	1.000	31,838.000000
51.400000	1.000	31,630.000000
51.416667	1.000	31,567.000000
51.433333	1.000	31,487.000000
51.450000	1.000	31,320.000000
51.466667	1.000	31,132.000000
51.483333	1.000	31,076.000000
51.500000	1.000	31,418.000000
51.516667	1.000	32,135.000000
51.533333	1.000	33,305.000000
51.550000	1.000	34,783.000000
51.566667	1.000	36,359.000000
51.583333	1.000	37,808.000000
51.600000	1.000	38,847.000000
51.616667	1.000	39,465.000000
51.633333	1.000	39,931.000000
51.650000	1.000	40,168.000000
51.666667	1.000	39,773.000000
51.683333	1.000	38,735.000000
51.700000	1.000	37,888.000000
51.716667	1.000	37,804.000000
51.733333	1.000	38,459.000000
51.750000	1.000	39,605.000000
51.766667	1.000	40,648.000000
51.783333	1.000	41,221.000000
51.800000	1.000	41,014.000000
51.816667	1.000	39,940.000000
51.833333	1.000	38,011.000000
51.850000	1.000	35,317.000000
51.866667	1.000	32,429.000000
51.883333	1.000	29,811.000000
51.900000	1.000	27,540.000000
51.916667	1.000	25,510.000000
51.933333	1.000	23,770.000000
51.950000	1.000	22,668.000000
51.966667	1.000	22,228.000000
51.983333	1.000	22,024.000000
52.000000	1.000	21,739.000000
52.016667	1.000	21,411.000000
52.033333	1.000	21,196.000000
52.050000	1.000	21,086.000000
52.066667	1.000	20,661.000000
52.083333	1.000	19,738.000000
52.100000	1.000	19,105.000000
52.116667	1.000	19,684.000000
52.133333	1.000	21,678.000000
52.150000	1.000	24,862.000000
52.166667	1.000	28,682.000000
52.183333	1.000	32,594.000000
52.200000	1.000	35,935.000000
52.216667	1.000	38,699.000000
52.233333	1.000	40,787.000000
52.250000	1.000	41,969.000000
52.266667	1.000	42,227.000000
52.283333	1.000	41,973.000000
52.300000	1.000	41,793.000000
52.316667	1.000	42,344.000000
52.333333	1.000	43,371.000000
52.350000	1.000	44,163.000000
52.366667	1.000	44,313.000000
52.383333	1.000	43,806.000000
52.400000	1.000	42,926.000000
52.416667	1.000	41,707.000000
52.433333	1.000	40,258.000000
52.450000	1.000	38,753.000000
52.466667	1.000	37,312.000000
52.483333	1.000	35,982.000000
52.500000	1.000	34,762.000000
52.516667	1.000	34,026.000000
52.533333	1.000	33,976.000000
52.550000	1.000	34,522.000000
52.566667	1.000	35,324.000000
52.583333	1.000	36,067.000000
52.600000	1.000	36,749.000000
52.616667	1.000	37,102.000000
52.633333	1.000	37,354.000000
52.650000	1.000	37,622.000000
52.666667	1.000	38,046.000000
52.683333	1.000	38,808.000000
52.700000	1.000	39,536.000000
52.716667	1.000	39,326.000000
52.733333	1.000	37,799.000000
52.750000	1.000	35,354.000000
52.766667	1.000	33,196.000000
52.783333	1.000	32,081.000000
52.800000	1.000	31,712.000000
52.816667	1.000	31,967.000000
52.833333	1.000	32,976.000000
52.850000	1.000	35,222.000000
52.866667	1.000	38,448.000000
52.883333	1.000	41,796.000000
52.900000	1.000	44,677.000000
52.916667	1.000	46,574.000000
52.933333	1.000	46,771.000000
52.950000	1.000	45,200.000000
52.966667	1.000	42,476.000000
52.983333	1.000	39,014.000000
53.000000	1.000	35,526.000000
53.016667	1.000	32,339.000000
53.033333	1.000	29,592.000000
53.050000	1.000	27,120.000000
53.066667	1.000	25,395.000000
53.083333	1.000	24,854.000000
53.100000	1.000	25,338.000000
53.116667	1.000	26,453.000000
53.133333	1.000	27,846.000000
53.150000	1.000	29,373.000000
53.166667	1.000	30,833.000000
53.183333	1.000	32,003.000000
53.200000	1.000	32,865.000000
53.216667	1.000	33,120.000000
53.233333	1.000	32,509.000000
53.250000	1.000	31,172.000000
53.266667	1.000	29,288.000000
53.283333	1.000	27,376.000000
53.300000	1.000	25,998.000000
53.316667	1.000	25,242.000000
53.333333	1.000	25,188.000000
53.350000	1.000	26,094.000000
53.366667	1.000	27,540.000000
53.383333	1.000	29,096.000000
53.400000	1.000	30,497.000000
53.416667	1.000	31,703.000000
53.433333	1.000	32,716.000000
53.450000	1.000	33,412.000000
53.466667	1.000	33,975.000000
53.483333	1.000	34,550.000000
53.500000	1.000	35,148.000000
53.516667	1.000	35,800.000000
53.533333	1.000	36,523.000000
53.550000	1.000	37,579.000000
53.566667	1.000	38,971.000000
53.583333	1.000	40,455.000000
53.600000	1.000	41,623.000000
53.616667	1.000	41,931.000000
53.633333	1.000	41,212.000000
53.650000	1.000	39,863.000000
53.666667	1.000	38,357.000000
53.683333	1.000	36,928.000000
53.700000	1.000	35,681.000000
53.716667	1.000	34,755.000000
53.733333	1.000	34,420.000000
53.750000	1.000	34,819.000000
53.766667	1.000	35,859.000000
53.783333	1.000	37,125.000000
53.800000	1.000	38,368.000000
53.816667	1.000	39,131.000000
53.833333	1.000	39,296.000000
53.850000	1.000	39,076.000000
53.866667	1.000	38,575.000000
53.883333	1.000	37,962.000000
53.900000	1.000	37,344.000000
53.916667	1.000	36,859.000000
53.933333	1.000	36,206.000000
53.950000	1.000	35,317.000000
53.966667	1.000	34,355.000000
53.983333	1.000	33,898.000000
54.000000	1.000	34,318.000000
54.016667	1.000	35,499.000000
54.033333	1.000	37,286.000000
54.050000	1.000	39,335.000000
54.066667	1.000	41,493.000000
54.083333	1.000	43,423.000000
54.100000	1.000	45,104.000000
54.116667	1.000	46,462.000000
54.133333	1.000	47,521.000000
54.150000	1.000	48,547.000000
54.166667	1.000	49,164.000000
54.183333	1.000	49,007.000000
54.200000	1.000	48,288.000000
54.216667	1.000	47,497.000000
54.233333	1.000	46,813.000000
54.250000	1.000	46,018.000000
54.266667	1.000	44,628.000000
54.283333	1.000	42,919.000000
54.300000	1.000	41,414.000000
54.316667	1.000	40,149.000000
54.333333	1.000	38,880.000000
54.350000	1.000	37,333.000000
54.366667	1.000	35,587.000000
54.383333	1.000	33,994.000000
54.400000	1.000	32,837.000000
54.416667	1.000	32,092.000000
54.433333	1.000	31,540.000000
54.450000	1.000	31,015.000000
54.466667	1.000	30,284.000000
54.483333	1.000	29,394.000000
54.500000	1.000	28,559.000000
54.516667	1.000	28,162.000000
54.533333	1.000	28,518.000000
54.550000	1.000	29,523.000000
54.566667	1.000	30,940.000000
54.583333	1.000	32,465.000000
54.600000	1.000	34,011.000000
54.616667	1.000	35,124.000000
54.633333	1.000	35,825.000000
54.650000	1.000	36,186.000000
54.666667	1.000	36,265.000000
54.683333	1.000	36,051.000000
54.700000	1.000	35,722.000000
54.716667	1.000	35,531.000000
54.733333	1.000	35,415.000000
54.750000	1.000	35,546.000000
54.766667	1.000	36,230.000000
54.783333	1.000	37,334.000000
54.800000	1.000	38,321.000000
54.816667	1.000	38,665.000000
54.833333	1.000	38,126.000000
54.850000	1.000	36,927.000000
54.866667	1.000	35,181.000000
54.883333	1.000	33,036.000000
54.900000	1.000	31,043.000000
54.916667	1.000	29,775.000000
54.933333	1.000	29,426.000000
54.950000	1.000	30,035.000000
54.966667	1.000	31,274.000000
54.983333	1.000	32,947.000000
55.000000	1.000	35,187.000000
55.016667	1.000	37,735.000000
55.033333	1.000	39,985.000000
55.050000	1.000	41,559.000000
55.066667	1.000	42,341.000000
55.083333	1.000	42,517.000000
55.100000	1.000	42,554.000000
55.116667	1.000	43,036.000000
55.133333	1.000	43,913.000000
55.150000	1.000	44,947.000000
55.166667	1.000	46,215.000000
55.183333	1.000	47,304.000000
55.200000	1.000	47,900.000000
55.216667	1.000	48,065.000000
55.233333	1.000	48,118.000000
55.250000	1.000	48,660.000000
55.266667	1.000	49,586.000000
55.283333	1.000	50,082.000000
55.300000	1.000	49,608.000000
55.316667	1.000	47,986.000000
55.333333	1.000	45,967.000000
55.350000	1.000	43,946.000000
55.366667	1.000	41,426.000000
55.383333	1.000	38,114.000000
55.400000	1.000	34,320.000000
55.416667	1.000	30,517.000000
55.433333	1.000	27,238.000000
55.450000	1.000	25,292.000000
55.466667	1.000	24,528.000000
55.483333	1.000	24,535.000000
55.500000	1.000	24,819.000000
55.516667	1.000	24,948.000000
55.533333	1.000	25,112.000000
55.550000	1.000	25,934.000000
55.566667	1.000	27,147.000000
55.583333	1.000	28,487.000000
55.600000	1.000	30,053.000000
55.616667	1.000	32,082.000000
55.633333	1.000	34,442.000000
55.650000	1.000	36,916.000000
55.666667	1.000	39,124.000000
55.683333	1.000	40,546.000000
55.700000	1.000	41,101.000000
55.716667	1.000	41,105.000000
55.733333	1.000	40,975.000000
55.750000	1.000	41,091.000000
55.766667	1.000	41,511.000000
55.783333	1.000	42,050.000000
55.800000	1.000	42,375.000000
55.816667	1.000	42,162.000000
55.833333	1.000	41,560.000000
55.850000	1.000	41,018.000000
55.866667	1.000	40,541.000000
55.883333	1.000	40,234.000000
55.900000	1.000	40,444.000000
55.916667	1.000	41,035.000000
55.933333	1.000	41,474.000000
55.950000	1.000	41,592.000000
55.966667	1.000	41,491.000000
55.983333	1.000	41,492.000000
56.000000	1.000	41,964.000000
56.016667	1.000	42,703.000000
56.033333	1.000	43,428.000000
56.050000	1.000	43,806.000000
56.066667	1.000	44,048.000000
56.083333	1.000	44,169.000000
56.100000	1.000	43,898.000000
56.116667	1.000	43,049.000000
56.133333	1.000	42,070.000000
56.150000	1.000	41,569.000000
56.166667	1.000	41,545.000000
56.183333	1.000	41,605.000000
56.200000	1.000	41,478.000000
56.216667	1.000	40,289.000000
56.233333	1.000	37,523.000000
56.250000	1.000	33,943.000000
56.266667	1.000	30,474.000000
56.283333	1.000	27,722.000000
56.300000	1.000	26,101.000000
56.316667	1.000	25,713.000000
56.333333	1.000	26,866.000000
56.350000	1.000	29,651.000000
56.366667	1.000	33,787.000000
56.383333	1.000	38,410.000000
56.400000	1.000	42,308.000000
56.416667	1.000	44,838.000000
56.433333	1.000	45,664.000000
56.450000	1.000	44,867.000000
56.466667	1.000	43,127.000000
56.483333	1.000	41,243.000000
56.500000	1.000	39,822.000000
56.516667	1.000	39,029.000000
56.533333	1.000	38,856.000000
56.550000	1.000	38,672.000000
56.566667	1.000	38,352.000000
56.583333	1.000	38,209.000000
56.600000	1.000	38,524.000000
56.616667	1.000	39,374.000000
56.633333	1.000	41,048.000000
56.650000	1.000	43,419.000000
56.666667	1.000	45,946.000000
56.683333	1.000	48,265.000000
56.700000	1.000	50,378.000000
56.716667	1.000	51,748.000000
56.733333	1.000	51,809.000000
56.750000	1.000	50,352.000000
56.766667	1.000	47,964.000000
56.783333	1.000	45,464.000000
56.800000	1.000	43,150.000000
56.816667	1.000	41,110.000000
56.833333	1.000	39,249.000000
56.850000	1.000	37,442.000000
56.866667	1.000	35,857.000000
56.883333	1.000	35,043.000000
56.900000	1.000	35,411.000000
56.916667	1.000	36,977.000000
56.933333	1.000	39,366.000000
56.950000	1.000	41,888.000000
56.966667	1.000	43,707.000000
56.983333	1.000	44,060.000000
57.000000	1.000	42,760.000000
57.016667	1.000	40,551.000000
57.033333	1.000	38,429.000000
57.050000	1.000	36,916.000000
57.066667	1.000	35,863.000000
57.083333	1.000	35,008.000000
57.100000	1.000	34,493.000000
57.116667	1.000	34,433.000000
57.133333	1.000	34,573.000000
57.150000	1.000	34,959.000000
57.166667	1.000	35,921.000000
57.183333	1.000	37,198.000000
57.200000	1.000	38,415.000000
57.216667	1.000	39,666.000000
57.233333	1.000	41,196.000000
57.250000	1.000	42,932.000000
57.266667	1.000	44,601.000000
57.283333	1.000	45,854.000000
57.300000	1.000	46,165.000000
57.316667	1.000	45,574.000000
57.333333	1.000	44,597.000000
57.350000	1.000	43,750.000000
57.366667	1.000	43,693.000000
57.383333	1.000	44,673.000000
57.400000	1.000	46,123.000000
57.416667	1.000	47,439.000000
57.433333	1.000	48,619.000000
57.450000	1.000	49,381.000000
57.466667	1.000	49,372.000000
57.483333	1.000	48,495.000000
57.500000	1.000	46,774.000000
57.516667	1.000	44,558.000000
57.533333	1.000	42,440.000000
57.550000	1.000	41,206.000000
57.566667	1.000	41,294.000000
57.583333	1.000	42,734.000000
57.600000	1.000	45,152.000000
57.616667	1.000	48,015.000000
57.633333	1.000	50,587.000000
57.650000	1.000	52,405.000000
57.666667	1.000	53,398.000000
57.683333	1.000	53,506.000000
57.700000	1.000	52,835.000000
57.716667	1.000	51,379.000000
57.733333	1.000	49,259.000000
57.750000	1.000	46,479.000000
57.766667	1.000	43,593.000000
57.783333	1.000	41,156.000000
57.800000	1.000	39,538.000000
57.816667	1.000	38,563.000000
57.833333	1.000	38,268.000000
57.850000	1.000	38,923.000000
57.866667	1.000	40,481.000000
57.883333	1.000	42,256.000000
57.900000	1.000	43,774.000000
57.916667	1.000	45,187.000000
57.933333	1.000	46,714.000000
57.950000	1.000	48,339.000000
57.966667	1.000	49,820.000000
57.983333	1.000	51,053.000000
58.000000	1.000	52,106.000000
58.016667	1.000	52,880.000000
58.033333	1.000	53,090.000000
58.050000	1.000	52,400.000000
58.066667	1.000	50,677.000000
58.083333	1.000	48,337.000000
58.100000	1.000	45,548.000000
58.116667	1.000	42,552.000000
58.133333	1.000	39,887.000000
58.150000	1.000	38,210.000000
58.166667	1.000	37,833.000000
58.183333	1.000	38,273.000000
58.200000	1.000	39,231.000000
58.216667	1.000	40,870.000000
58.233333	1.000	42,984.000000
58.250000	1.000	45,090.000000
58.266667	1.000	47,036.000000
58.283333	1.000	48,702.000000
58.300000	1.000	50,114.000000
58.316667	1.000	51,346.000000
58.333333	1.000	52,362.000000
58.350000	1.000	52,707.000000
58.366667	1.000	52,117.000000
58.383333	1.000	50,966.000000
58.400000	1.000	49,904.000000
58.416667	1.000	49,360.000000
58.433333	1.000	49,232.000000
58.450000	1.000	49,394.000000
58.466667	1.000	49,704.000000
58.483333	1.000	50,033.000000
58.500000	1.000	50,406.000000
58.516667	1.000	50,976.000000
58.533333	1.000	51,508.000000
58.550000	1.000	51,759.000000
58.566667	1.000	51,710.000000
58.583333	1.000	51,875.000000
58.600000	1.000	52,657.000000
58.616667	1.000	54,154.000000
58.633333	1.000	56,256.000000
58.650000	1.000	59,058.000000
58.666667	1.000	62,445.000000
58.683333	1.000	65,802.000000
58.700000	1.000	68,441.000000
58.716667	1.000	70,121.000000
58.733333	1.000	70,584.000000
58.750000	1.000	69,808.000000
58.766667	1.000	67,988.000000
58.783333	1.000	65,701.000000
58.800000	1.000	63,510.000000
58.816667	1.000	61,809.000000
58.833333	1.000	60,841.000000
58.850000	1.000	60,440.000000
58.866667	1.000	60,703.000000
58.883333	1.000	61,664.000000
58.900000	1.000	63,019.000000
58.916667	1.000	64,484.000000
58.933333	1.000	65,749.000000
58.950000	1.000	66,845.000000
58.966667	1.000	68,106.000000
58.983333	1.000	69,821.000000
59.000000	1.000	72,092.000000
59.016667	1.000	74,885.000000
59.033333	1.000	77,645.000000
59.050000	1.000	79,898.000000
59.066667	1.000	81,249.000000
59.083333	1.000	81,387.000000
59.100000	1.000	80,087.000000
59.116667	1.000	77,799.000000
59.133333	1.000	75,154.000000
59.150000	1.000	72,297.000000
59.166667	1.000	69,711.000000
59.183333	1.000	67,910.000000
59.200000	1.000	67,100.000000
59.216667	1.000	66,860.000000
59.233333	1.000	66,821.000000
59.250000	1.000	66,922.000000
59.266667	1.000	66,937.000000
59.283333	1.000	66,687.000000
59.300000	1.000	65,830.000000
59.316667	1.000	64,334.000000
59.333333	1.000	62,490.000000
59.350000	1.000	60,855.000000
59.366667	1.000	60,124.000000
59.383333	1.000	60,525.000000
59.400000	1.000	61,802.000000
59.416667	1.000	63,455.000000
59.433333	1.000	65,056.000000
59.450000	1.000	66,900.000000
59.466667	1.000	69,043.000000
59.483333	1.000	71,245.000000
59.500000	1.000	73,141.000000
59.516667	1.000	74,796.000000
59.533333	1.000	76,147.000000
59.550000	1.000	76,958.000000
59.566667	1.000	77,071.000000
59.583333	1.000	76,743.000000
59.600000	1.000	76,599.000000
59.616667	1.000	76,824.000000
59.633333	1.000	77,335.000000
59.650000	1.000	77,990.000000
59.666667	1.000	78,319.000000
59.683333	1.000	77,652.000000
59.700000	1.000	75,598.000000
59.716667	1.000	72,252.000000
59.733333	1.000	68,176.000000
59.750000	1.000	64,011.000000
59.766667	1.000	60,232.000000
59.783333	1.000	57,256.000000
59.800000	1.000	55,543.000000
59.816667	1.000	55,187.000000
59.833333	1.000	55,780.000000
59.850000	1.000	57,029.000000
59.866667	1.000	59,215.000000
59.883333	1.000	62,251.000000
59.900000	1.000	65,818.000000
59.916667	1.000	69,811.000000
59.933333	1.000	74,157.000000
59.950000	1.000	78,366.000000
59.966667	1.000	81,975.000000
59.983333	1.000	85,089.000000
60.000000	1.000	87,497.000000
60.016667	1.000	88,618.000000
60.033333	1.000	88,549.000000
60.050000	1.000	87,966.000000
60.066667	1.000	86,977.000000
60.083333	1.000	85,408.000000
60.100000	1.000	83,402.000000
60.116667	1.000	81,195.000000
60.133333	1.000	78,807.000000
60.150000	1.000	76,026.000000
60.166667	1.000	72,562.000000
60.183333	1.000	68,694.000000
60.200000	1.000	65,057.000000
60.216667	1.000	62,084.000000
60.233333	1.000	60,177.000000
60.250000	1.000	59,286.000000
60.266667	1.000	59,332.000000
60.283333	1.000	60,542.000000
60.300000	1.000	63,125.000000
60.316667	1.000	66,765.000000
60.333333	1.000	70,722.000000
60.350000	1.000	74,239.000000
60.366667	1.000	77,367.000000
60.383333	1.000	80,176.000000
60.400000	1.000	82,356.000000
60.416667	1.000	83,635.000000
60.433333	1.000	83,697.000000
60.450000	1.000	82,502.000000
60.466667	1.000	80,673.000000
60.483333	1.000	78,510.000000
60.500000	1.000	76,303.000000
60.516667	1.000	74,844.000000
60.533333	1.000	74,754.000000
60.550000	1.000	75,778.000000
60.566667	1.000	77,276.000000
60.583333	1.000	78,519.000000
60.600000	1.000	79,156.000000
60.616667	1.000	79,584.000000
60.633333	1.000	80,372.000000
60.650000	1.000	81,518.000000
60.666667	1.000	82,499.000000
60.683333	1.000	83,077.000000
60.700000	1.000	83,348.000000
60.716667	1.000	83,543.000000
60.733333	1.000	83,803.000000
60.750000	1.000	84,543.000000
60.766667	1.000	85,778.000000
60.783333	1.000	87,121.000000
60.800000	1.000	88,501.000000
60.816667	1.000	89,834.000000
60.833333	1.000	90,946.000000
60.850000	1.000	91,739.000000
60.866667	1.000	91,784.000000
60.883333	1.000	91,002.000000
60.900000	1.000	89,891.000000
60.916667	1.000	88,826.000000
60.933333	1.000	88,040.000000
60.950000	1.000	87,503.000000
60.966667	1.000	87,331.000000
60.983333	1.000	87,427.000000
61.000000	1.000	87,586.000000
61.016667	1.000	87,855.000000
61.033333	1.000	88,516.000000
61.050000	1.000	89,759.000000
61.066667	1.000	91,451.000000
61.083333	1.000	93,093.000000
61.100000	1.000	94,420.000000
61.116667	1.000	94,713.000000
61.133333	1.000	93,496.000000
61.150000	1.000	91,455.000000
61.166667	1.000	89,121.000000
61.183333	1.000	86,361.000000
61.200000	1.000	83,252.000000
61.216667	1.000	80,310.000000
61.233333	1.000	77,774.000000
61.250000	1.000	75,535.000000
61.266667	1.000	73,783.000000
61.283333	1.000	72,556.000000
61.300000	1.000	71,747.000000
61.316667	1.000	71,393.000000
61.333333	1.000	71,841.000000
61.350000	1.000	73,556.000000
61.366667	1.000	76,335.000000
61.383333	1.000	79,699.000000
61.400000	1.000	82,904.000000
61.416667	1.000	85,250.000000
61.433333	1.000	86,527.000000
61.450000	1.000	86,639.000000
61.466667	1.000	86,100.000000
61.483333	1.000	85,528.000000
61.500000	1.000	85,262.000000
61.516667	1.000	85,249.000000
61.533333	1.000	84,980.000000
61.550000	1.000	84,369.000000
61.566667	1.000	83,683.000000
61.583333	1.000	83,206.000000
61.600000	1.000	83,022.000000
61.616667	1.000	83,045.000000
61.633333	1.000	82,849.000000
61.650000	1.000	82,283.000000
61.666667	1.000	81,791.000000
61.683333	1.000	81,361.000000
61.700000	1.000	80,495.000000
61.716667	1.000	79,575.000000
61.733333	1.000	78,954.000000
61.750000	1.000	78,251.000000
61.766667	1.000	77,226.000000
61.783333	1.000	75,980.000000
61.800000	1.000	74,816.000000
61.816667	1.000	74,295.000000
61.833333	1.000	75,079.000000
61.850000	1.000	77,195.000000
61.866667	1.000	80,223.000000
61.883333	1.000	83,398.000000
61.900000	1.000	85,924.000000
61.916667	1.000	87,571.000000
61.933333	1.000	88,334.000000
61.950000	1.000	88,492.000000
61.966667	1.000	88,356.000000
61.983333	1.000	87,804.000000
62.000000	1.000	86,793.000000
62.016667	1.000	85,551.000000
62.033333	1.000	84,445.000000
62.050000	1.000	83,915.000000
62.066667	1.000	83,930.000000
62.083333	1.000	84,132.000000
62.100000	1.000	84,512.000000
62.116667	1.000	84,942.000000
62.133333	1.000	85,514.000000
62.150000	1.000	85,902.000000
62.166667	1.000	86,060.000000
62.183333	1.000	85,780.000000
62.200000	1.000	84,531.000000
62.216667	1.000	82,478.000000
62.233333	1.000	80,485.000000
62.250000	1.000	79,162.000000
62.266667	1.000	78,874.000000
62.283333	1.000	79,854.000000
62.300000	1.000	81,919.000000
62.316667	1.000	84,090.000000
62.333333	1.000	85,297.000000
62.350000	1.000	85,333.000000
62.366667	1.000	84,607.000000
62.383333	1.000	83,409.000000
62.400000	1.000	82,244.000000
62.416667	1.000	81,560.000000
62.433333	1.000	81,094.000000
62.450000	1.000	80,537.000000
62.466667	1.000	79,844.000000
62.483333	1.000	78,935.000000
62.500000	1.000	77,698.000000
62.516667	1.000	76,286.000000
62.533333	1.000	75,059.000000
62.550000	1.000	74,455.000000
62.566667	1.000	74,546.000000
62.583333	1.000	75,038.000000
62.600000	1.000	75,578.000000
62.616667	1.000	75,758.000000
62.633333	1.000	75,333.000000
62.650000	1.000	74,105.000000
62.666667	1.000	72,343.000000
62.683333	1.000	70,654.000000
62.700000	1.000	69,284.000000
62.716667	1.000	67,948.000000
62.733333	1.000	66,707.000000
62.750000	1.000	65,554.000000
62.766667	1.000	64,301.000000
62.783333	1.000	63,181.000000
62.800000	1.000	62,641.000000
62.816667	1.000	62,756.000000
62.833333	1.000	63,431.000000
62.850000	1.000	64,677.000000
62.866667	1.000	66,614.000000
62.883333	1.000	68,772.000000
62.900000	1.000	70,425.000000
62.916667	1.000	71,225.000000
62.933333	1.000	71,293.000000
62.950000	1.000	70,883.000000
62.966667	1.000	70,376.000000
62.983333	1.000	69,565.000000
63.000000	1.000	67,966.000000
63.016667	1.000	65,642.000000
63.033333	1.000	62,742.000000
63.050000	1.000	59,473.000000
63.066667	1.000	56,431.000000
63.083333	1.000	54,032.000000
63.100000	1.000	52,671.000000
63.116667	1.000	52,449.000000
63.133333	1.000	52,882.000000
63.150000	1.000	53,486.000000
63.166667	1.000	54,161.000000
63.183333	1.000	54,960.000000
63.200000	1.000	55,648.000000
63.216667	1.000	56,122.000000
63.233333	1.000	56,317.000000
63.250000	1.000	56,040.000000
63.266667	1.000	55,280.000000
63.283333	1.000	54,100.000000
63.300000	1.000	52,379.000000
63.316667	1.000	50,209.000000
63.333333	1.000	48,401.000000
63.350000	1.000	47,526.000000
63.366667	1.000	47,850.000000
63.383333	1.000	48,995.000000
63.400000	1.000	50,198.000000
63.416667	1.000	50,716.000000
63.433333	1.000	50,470.000000
63.450000	1.000	49,876.000000
63.466667	1.000	49,361.000000
63.483333	1.000	49,193.000000
63.500000	1.000	49,225.000000
63.516667	1.000	49,356.000000
63.533333	1.000	49,764.000000
63.550000	1.000	50,413.000000
63.566667	1.000	51,114.000000
63.583333	1.000	51,357.000000
63.600000	1.000	50,737.000000
63.616667	1.000	49,370.000000
63.633333	1.000	47,359.000000
63.650000	1.000	44,864.000000
63.666667	1.000	42,055.000000
63.683333	1.000	38,970.000000
63.700000	1.000	35,521.000000
63.716667	1.000	31,721.000000
63.733333	1.000	27,757.000000
63.750000	1.000	23,760.000000
63.766667	1.000	20,296.000000
63.783333	1.000	17,742.000000
63.800000	1.000	16,491.000000
63.816667	1.000	17,294.000000
63.833333	1.000	20,293.000000
63.850000	1.000	24,619.000000
63.866667	1.000	29,132.000000
63.883333	1.000	33,132.000000
63.900000	1.000	35,934.000000
63.916667	1.000	36,847.000000
63.933333	1.000	35,912.000000
63.950000	1.000	33,833.000000
63.966667	1.000	31,296.000000
63.983333	1.000	28,982.000000
64.000000	1.000	27,048.000000
64.016667	1.000	25,147.000000
64.033333	1.000	23,046.000000
64.050000	1.000	20,802.000000
64.066667	1.000	18,968.000000
64.083333	1.000	17,813.000000
64.100000	1.000	17,371.000000
64.116667	1.000	17,562.000000
64.133333	1.000	18,236.000000
64.150000	1.000	19,376.000000
64.166667	1.000	20,563.000000
64.183333	1.000	21,139.000000
64.200000	1.000	21,102.000000
64.216667	1.000	20,444.000000
64.233333	1.000	19,476.000000
64.250000	1.000	18,510.000000
64.266667	1.000	18,227.000000
64.283333	1.000	18,675.000000
64.300000	1.000	19,876.000000
64.316667	1.000	21,606.000000
64.333333	1.000	23,344.000000
64.350000	1.000	24,550.000000
64.366667	1.000	24,965.000000
64.383333	1.000	24,619.000000
64.400000	1.000	23,577.000000
64.416667	1.000	22,126.000000
64.433333	1.000	20,241.000000
64.450000	1.000	18,166.000000
64.466667	1.000	16,723.000000
64.483333	1.000	16,232.000000
64.500000	1.000	16,281.000000
64.516667	1.000	16,306.000000
64.533333	1.000	16,405.000000
64.550000	1.000	16,855.000000
64.566667	1.000	17,705.000000
64.583333	1.000	18,476.000000
64.600000	1.000	18,857.000000
64.616667	1.000	18,819.000000
64.633333	1.000	18,241.000000
64.650000	1.000	17,060.000000
64.666667	1.000	15,362.000000
64.683333	1.000	13,388.000000
64.700000	1.000	11,609.000000
64.716667	1.000	10,643.000000
64.733333	1.000	10,288.000000
64.750000	1.000	9,927.000000
64.766667	1.000	9,710.000000
64.783333	1.000	9,804.000000
64.800000	1.000	10,415.000000
64.816667	1.000	11,105.000000
64.833333	1.000	11,158.000000
64.850000	1.000	10,346.000000
64.866667	1.000	8,955.000000
64.883333	1.000	7,756.000000
64.900000	1.000	7,209.000000
64.916667	1.000	7,099.000000
64.933333	1.000	6,647.000000
64.950000	1.000	5,434.000000
64.966667	1.000	3,563.000000
64.983333	1.000	1,568.000000
65.000000	1.000	-18.000000
65.016667	1.000	-728.000000
65.033333	1.000	-590.000000
65.050000	1.000	-247.000000
65.066667	1.000	-165.000000
65.083333	1.000	-339.000000
65.100000	1.000	-656.000000
65.116667	1.000	-1,024.000000
65.133333	1.000	-1,231.000000
65.150000	1.000	-1,203.000000
65.166667	1.000	-911.000000
65.183333	1.000	-540.000000
65.200000	1.000	-120.000000
65.216667	1.000	584.000000
65.233333	1.000	1,659.000000
65.250000	1.000	2,479.000000
65.266667	1.000	2,348.000000
65.283333	1.000	998.000000
65.300000	1.000	-1,364.000000
65.316667	1.000	-4,160.000000
65.333333	1.000	-6,741.000000
65.350000	1.000	-8,537.000000
65.366667	1.000	-9,296.000000
65.383333	1.000	-9,433.000000
65.400000	1.000	-9,305.000000
65.416667	1.000	-8,973.000000
65.433333	1.000	-8,435.000000
65.450000	1.000	-7,483.000000
65.466667	1.000	-5,960.000000
65.483333	1.000	-3,800.000000
65.500000	1.000	-1,167.000000
65.516667	1.000	1,528.000000
65.533333	1.000	4,080.000000
65.550000	1.000	6,460.000000
65.566667	1.000	8,585.000000
65.583333	1.000	10,394.000000
65.600000	1.000	11,463.000000
65.616667	1.000	11,171.000000
65.633333	1.000	9,285.000000
65.650000	1.000	5,955.000000
65.666667	1.000	1,788.000000
65.683333	1.000	-2,307.000000
65.700000	1.000	-5,628.000000
65.716667	1.000	-7,767.000000
65.733333	1.000	-8,605.000000
65.750000	1.000	-8,072.000000
65.766667	1.000	-6,507.000000
65.783333	1.000	-4,478.000000
65.800000	1.000	-2,531.000000
65.816667	1.000	-921.000000
65.833333	1.000	-4.000000
65.850000	1.000	-535.000000
65.866667	1.000	-2,262.000000
65.883333	1.000	-4,894.000000
65.900000	1.000	-8,186.000000
65.916667	1.000	-11,688.000000
65.933333	1.000	-14,987.000000
65.950000	1.000	-17,308.000000
65.966667	1.000	-18,311.000000
65.983333	1.000	-18,287.000000
66.000000	1.000	-17,465.000000
66.016667	1.000	-15,804.000000
66.033333	1.000	-13,483.000000
66.050000	1.000	-10,374.000000
66.066667	1.000	-7,142.000000
66.083333	1.000	-4,817.000000
66.100000	1.000	-3,931.000000
66.116667	1.000	-4,499.000000
66.133333	1.000	-6,146.000000
66.150000	1.000	-8,524.000000
66.166667	1.000	-11,157.000000
66.183333	1.000	-13,522.000000
66.200000	1.000	-15,258.000000
66.216667	1.000	-15,988.000000
66.233333	1.000	-15,740.000000
66.250000	1.000	-14,903.000000
66.266667	1.000	-14,097.000000
66.283333	1.000	-13,639.000000
66.300000	1.000	-13,781.000000
66.316667	1.000	-14,632.000000
66.333333	1.000	-15,908.000000
66.350000	1.000	-17,298.000000
66.366667	1.000	-18,606.000000
66.383333	1.000	-19,811.000000
66.400000	1.000	-21,112.000000
66.416667	1.000	-22,370.000000
66.433333	1.000	-23,535.000000
66.450000	1.000	-24,519.000000
66.466667	1.000	-25,259.000000
66.483333	1.000	-25,594.000000
66.500000	1.000	-25,305.000000
66.516667	1.000	-24,449.000000
66.533333	1.000	-23,655.000000
66.550000	1.000	-23,311.000000
66.566667	1.000	-23,254.000000
66.583333	1.000	-23,272.000000
66.600000	1.000	-23,053.000000
66.616667	1.000	-22,139.000000
66.633333	1.000	-20,608.000000
66.650000	1.000	-18,655.000000
66.666667	1.000	-16,526.000000
66.683333	1.000	-14,746.000000
66.700000	1.000	-13,709.000000
66.716667	1.000	-13,565.000000
66.733333	1.000	-14,097.000000
66.750000	1.000	-15,136.000000
66.766667	1.000	-16,535.000000
66.783333	1.000	-18,182.000000
66.800000	1.000	-19,734.000000
66.816667	1.000	-20,580.000000
66.833333	1.000	-20,634.000000
66.850000	1.000	-20,450.000000
66.866667	1.000	-20,172.000000
66.883333	1.000	-19,880.000000
66.900000	1.000	-19,546.000000
66.916667	1.000	-19,137.000000
66.933333	1.000	-18,785.000000
66.950000	1.000	-18,731.000000
66.966667	1.000	-19,065.000000
66.983333	1.000	-19,965.000000
67.000000	1.000	-21,557.000000
67.016667	1.000	-23,681.000000
67.033333	1.000	-26,010.000000
67.050000	1.000	-28,243.000000
67.066667	1.000	-30,092.000000
67.083333	1.000	-31,106.000000
67.100000	1.000	-30,887.000000
67.116667	1.000	-29,423.000000
67.133333	1.000	-26,984.000000
67.150000	1.000	-23,950.000000
67.166667	1.000	-20,811.000000
67.183333	1.000	-18,173.000000
67.200000	1.000	-16,200.000000
67.216667	1.000	-15,090.000000
67.233333	1.000	-15,156.000000
67.250000	1.000	-16,346.000000
67.266667	1.000	-18,139.000000
67.283333	1.000	-19,856.000000
67.300000	1.000	-21,271.000000
67.316667	1.000	-22,655.000000
67.333333	1.000	-23,861.000000
67.350000	1.000	-24,576.000000
67.366667	1.000	-24,793.000000
67.383333	1.000	-24,752.000000
67.400000	1.000	-24,424.000000
67.416667	1.000	-24,102.000000
67.433333	1.000	-24,035.000000
67.450000	1.000	-24,329.000000
67.466667	1.000	-24,851.000000
67.483333	1.000	-25,559.000000
67.500000	1.000	-26,174.000000
67.516667	1.000	-26,621.000000
67.533333	1.000	-26,833.000000
67.550000	1.000	-26,907.000000
67.566667	1.000	-27,359.000000
67.583333	1.000	-28,618.000000
67.600000	1.000	-30,648.000000
67.616667	1.000	-32,981.000000
67.633333	1.000	-35,174.000000
67.650000	1.000	-36,638.000000
67.666667	1.000	-36,942.000000
67.683333	1.000	-36,117.000000
67.700000	1.000	-34,302.000000
67.716667	1.000	-31,831.000000
67.733333	1.000	-29,287.000000
67.750000	1.000	-27,353.000000
67.766667	1.000	-26,425.000000
67.783333	1.000	-26,601.000000
67.800000	1.000	-28,114.000000
67.816667	1.000	-30,765.000000
67.833333	1.000	-34,057.000000
67.850000	1.000	-37,496.000000
67.866667	1.000	-40,546.000000
67.883333	1.000	-42,706.000000
67.900000	1.000	-43,486.000000
67.916667	1.000	-42,478.000000
67.933333	1.000	-40,200.000000
67.950000	1.000	-37,388.000000
67.966667	1.000	-35,043.000000
67.983333	1.000	-33,958.000000
68.000000	1.000	-33,903.000000
68.016667	1.000	-33,755.000000
68.033333	1.000	-32,884.000000
68.050000	1.000	-31,333.000000
68.066667	1.000	-29,409.000000
68.083333	1.000	-27,798.000000
68.100000	1.000	-26,819.000000
68.116667	1.000	-26,599.000000
68.133333	1.000	-27,142.000000
68.150000	1.000	-28,164.000000
68.166667	1.000	-29,194.000000
68.183333	1.000	-30,260.000000
68.200000	1.000	-31,645.000000
68.216667	1.000	-32,913.000000
68.233333	1.000	-33,373.000000
68.250000	1.000	-32,841.000000
68.266667	1.000	-31,500.000000
68.283333	1.000	-29,930.000000
68.300000	1.000	-28,524.000000
68.316667	1.000	-27,376.000000
68.333333	1.000	-26,800.000000
68.350000	1.000	-27,184.000000
68.366667	1.000	-28,579.000000
68.383333	1.000	-30,784.000000
68.400000	1.000	-33,030.000000
68.416667	1.000	-34,614.000000
68.433333	1.000	-35,106.000000
68.450000	1.000	-34,056.000000
68.466667	1.000	-31,268.000000
68.483333	1.000	-27,038.000000
68.500000	1.000	-22,207.000000
68.516667	1.000	-17,785.000000
68.533333	1.000	-14,597.000000
68.550000	1.000	-12,788.000000
68.566667	1.000	-12,412.000000
68.583333	1.000	-13,425.000000
68.600000	1.000	-15,492.000000
68.616667	1.000	-18,179.000000
68.633333	1.000	-21,522.000000
68.650000	1.000	-25,109.000000
68.666667	1.000	-28,473.000000
68.683333	1.000	-31,413.000000
68.700000	1.000	-33,966.000000
68.716667	1.000	-36,313.000000
68.733333	1.000	-38,395.000000
68.750000	1.000	-40,202.000000
68.766667	1.000	-41,704.000000
68.783333	1.000	-42,712.000000
68.800000	1.000	-43,371.000000
68.816667	1.000	-43,583.000000
68.833333	1.000	-42,880.000000
68.850000	1.000	-41,168.000000
68.866667	1.000	-38,432.000000
68.883333	1.000	-35,099.000000
68.900000	1.000	-32,273.000000
68.916667	1.000	-30,613.000000
68.933333	1.000	-29,943.000000
68.950000	1.000	-30,060.000000
68.966667	1.000	-30,814.000000
68.983333	1.000	-31,844.000000
69.000000	1.000	-33,130.000000
69.016667	1.000	-34,409.000000
69.033333	1.000	-34,831.000000
69.050000	1.000	-34,025.000000
69.066667	1.000	-32,402.000000
69.083333	1.000	-30,443.000000
69.100000	1.000	-28,692.000000
69.116667	1.000	-27,404.000000
69.133333	1.000	-26,493.000000
69.150000	1.000	-25,692.000000
69.166667	1.000	-24,569.000000
69.183333	1.000	-22,901.000000
69.200000	1.000	-21,323.000000
69.216667	1.000	-20,141.000000
69.233333	1.000	-19,750.000000
69.250000	1.000	-20,522.000000
69.266667	1.000	-22,817.000000
69.283333	1.000	-26,433.000000
69.300000	1.000	-30,418.000000
69.316667	1.000	-33,825.000000
69.333333	1.000	-36,317.000000
69.350000	1.000	-37,767.000000
69.366667	1.000	-38,518.000000
69.383333	1.000	-38,950.000000
69.400000	1.000	-39,169.000000
69.416667	1.000	-39,253.000000
69.433333	1.000	-39,321.000000
69.450000	1.000	-39,238.000000
69.466667	1.000	-38,938.000000
69.483333	1.000	-38,307.000000
69.500000	1.000	-37,360.000000
69.516667	1.000	-36,369.000000
69.533333	1.000	-35,648.000000
69.550000	1.000	-35,342.000000
69.566667	1.000	-35,795.000000
69.583333	1.000	-37,247.000000
69.600000	1.000	-39,632.000000
69.616667	1.000	-42,609.000000
69.633333	1.000	-45,335.000000
69.650000	1.000	-47,177.000000
69.666667	1.000	-47,920.000000
69.683333	1.000	-47,613.000000
69.700000	1.000	-46,427.000000
69.716667	1.000	-44,655.000000
69.733333	1.000	-42,814.000000
69.750000	1.000	-41,331.000000
69.766667	1.000	-40,185.000000
69.783333	1.000	-39,038.000000
69.800000	1.000	-37,243.000000
69.816667	1.000	-34,785.000000
69.833333	1.000	-32,016.000000
69.850000	1.000	-29,949.000000
69.866667	1.000	-29,266.000000
69.883333	1.000	-30,057.000000
69.900000	1.000	-32,100.000000
69.916667	1.000	-34,766.000000
69.933333	1.000	-37,546.000000
69.950000	1.000	-40,126.000000
69.966667	1.000	-42,639.000000
69.983333	1.000	-45,327.000000
70.000000	1.000	-48,056.000000
70.016667	1.000	-50,309.000000
70.033333	1.000	-51,500.000000
70.050000	1.000	-51,266.000000
70.066667	1.000	-49,750.000000
70.083333	1.000	-46,932.000000
70.100000	1.000	-37,471.000000
