# Supplementary material for: Changes to Serum Sample Tube and Processing Methodology Does Not Cause Inter-Individual Variation in Automated Whole Serum N-Glycan Profiling in Health and Disease
Source: PLoS One. 2015 Apr 1;10(4):e0123028. doi: 10.1371/journal.pone.0123028 (PMC4382121; doi:10.1371/journal.pone.0123028)
Supplement: S1 Data — (ZIP) [file pone.0123028.s006.zip › WholePlasmaData/100-C3.txt]

File Path	chrom://acropora/ChromeleonLocal/Richard Data/May 2014/21 May 2014/HTP-plasma-24-Samples-Robot-Repeat-A2-A1.seq/30295.smp/Emission_1.channel/Emission_1.chm
Channel	Emission_1

Injection Information:
Data Vault	ChromeleonLocal
Injection	2AB-VF-serum-sample-22/100-C3
Injection Number	26
Position	GC3
Comment	
Processing Method	beh-gu
Instrument Method	BEH-70min-right-40-76-04-58
Type	Unknown
Status	Finished
Injection Date	22/05/2014
Injection Time	21:21:54
Injection Volume (µL)	25.0000
Dilution Factor	1.0000
Weight	1.0000

Raw Data Information:
Time Min. (min)	0.000000
Time Max. (min)	70.100000
Data Points	4207
Detector	FLD
Exporting Data System	Chromeleon 7.1.1.1127
Operator	
Signal Quantity	
Signal Unit	counts
Signal Min.	-85,288.000000
Signal Max.	27,053,001.000000
Channel	Emission_1
Driver Name	FLD3000.dll
Channel Type	Evaluation
Min. Step (s)	1.000
Max. Step (s)	1.000
Average Step (s)	1.000

Signal Parameter Information:
Signal Info	

Raw Data:
Time (min)	Step (s)	Value (counts)
0.000000	0.000	0.000000
0.016667	1.000	0.000000
0.033333	1.000	0.000000
0.050000	1.000	0.000000
0.066667	1.000	0.000000
0.083333	1.000	-855.000000
0.100000	1.000	-845.000000
0.116667	1.000	-813.000000
0.133333	1.000	-824.000000
0.150000	1.000	-896.000000
0.166667	1.000	-1,058.000000
0.183333	1.000	-1,354.000000
0.200000	1.000	-1,791.000000
0.216667	1.000	-2,301.000000
0.233333	1.000	-2,795.000000
0.250000	1.000	-3,274.000000
0.266667	1.000	-3,714.000000
0.283333	1.000	-4,001.000000
0.300000	1.000	-4,048.000000
0.316667	1.000	-3,880.000000
0.333333	1.000	-3,554.000000
0.350000	1.000	-3,198.000000
0.366667	1.000	-2,899.000000
0.383333	1.000	-2,693.000000
0.400000	1.000	-2,571.000000
0.416667	1.000	-2,503.000000
0.433333	1.000	-2,439.000000
0.450000	1.000	-2,394.000000
0.466667	1.000	-2,408.000000
0.483333	1.000	-2,490.000000
0.500000	1.000	-2,595.000000
0.516667	1.000	-2,691.000000
0.533333	1.000	-2,761.000000
0.550000	1.000	-2,803.000000
0.566667	1.000	-2,825.000000
0.583333	1.000	-2,833.000000
0.600000	1.000	-2,801.000000
0.616667	1.000	-2,705.000000
0.633333	1.000	-2,601.000000
0.650000	1.000	-2,535.000000
0.666667	1.000	-2,526.000000
0.683333	1.000	-2,539.000000
0.700000	1.000	-2,510.000000
0.716667	1.000	-2,446.000000
0.733333	1.000	-2,395.000000
0.750000	1.000	-2,416.000000
0.766667	1.000	-2,517.000000
0.783333	1.000	-2,576.000000
0.800000	1.000	-2,226.000000
0.816667	1.000	-775.000000
0.833333	1.000	2,401.000000
0.850000	1.000	7,440.000000
0.866667	1.000	14,056.000000
0.883333	1.000	21,795.000000
0.900000	1.000	30,077.000000
0.916667	1.000	38,109.000000
0.933333	1.000	44,998.000000
0.950000	1.000	50,054.000000
0.966667	1.000	53,001.000000
0.983333	1.000	53,907.000000
1.000000	1.000	53,297.000000
1.016667	1.000	52,331.000000
1.033333	1.000	52,456.000000
1.050000	1.000	54,548.000000
1.066667	1.000	58,324.000000
1.083333	1.000	62,594.000000
1.100000	1.000	65,846.000000
1.116667	1.000	66,846.000000
1.133333	1.000	65,012.000000
1.150000	1.000	60,505.000000
1.166667	1.000	54,016.000000
1.183333	1.000	46,413.000000
1.200000	1.000	38,509.000000
1.216667	1.000	30,929.000000
1.233333	1.000	24,100.000000
1.250000	1.000	18,273.000000
1.266667	1.000	13,576.000000
1.283333	1.000	9,994.000000
1.300000	1.000	7,380.000000
1.316667	1.000	5,607.000000
1.333333	1.000	4,522.000000
1.350000	1.000	3,961.000000
1.366667	1.000	3,790.000000
1.383333	1.000	3,875.000000
1.400000	1.000	4,113.000000
1.416667	1.000	4,425.000000
1.433333	1.000	4,789.000000
1.450000	1.000	5,184.000000
1.466667	1.000	5,839.000000
1.483333	1.000	13,259.000000
1.500000	1.000	71,447.000000
1.516667	1.000	297,529.000000
1.533333	1.000	839,625.000000
1.550000	1.000	1,773,841.000000
1.566667	1.000	3,034,737.000000
1.583333	1.000	4,427,297.000000
1.600000	1.000	5,702,550.000000
1.616667	1.000	6,644,848.000000
1.633333	1.000	7,127,616.000000
1.650000	1.000	7,126,995.000000
1.666667	1.000	6,704,379.000000
1.683333	1.000	5,973,492.000000
1.700000	1.000	5,065,766.000000
1.716667	1.000	4,103,084.000000
1.733333	1.000	3,181,342.000000
1.750000	1.000	2,364,234.000000
1.766667	1.000	1,684,808.000000
1.783333	1.000	1,151,424.000000
1.800000	1.000	755,135.000000
1.816667	1.000	476,658.000000
1.833333	1.000	292,235.000000
1.850000	1.000	177,969.000000
1.866667	1.000	112,621.000000
1.883333	1.000	78,909.000000
1.900000	1.000	63,820.000000
1.916667	1.000	58,285.000000
1.933333	1.000	56,522.000000
1.950000	1.000	55,274.000000
1.966667	1.000	53,080.000000
1.983333	1.000	49,546.000000
2.000000	1.000	44,873.000000
2.016667	1.000	39,536.000000
2.033333	1.000	34,122.000000
2.050000	1.000	29,041.000000
2.066667	1.000	24,522.000000
2.083333	1.000	20,632.000000
2.100000	1.000	17,342.000000
2.116667	1.000	14,644.000000
2.133333	1.000	12,495.000000
2.150000	1.000	10,784.000000
2.166667	1.000	9,461.000000
2.183333	1.000	8,596.000000
2.200000	1.000	8,246.000000
2.216667	1.000	8,360.000000
2.233333	1.000	8,785.000000
2.250000	1.000	9,290.000000
2.266667	1.000	9,648.000000
2.283333	1.000	9,732.000000
2.300000	1.000	9,533.000000
2.316667	1.000	9,071.000000
2.333333	1.000	8,408.000000
2.350000	1.000	7,664.000000
2.366667	1.000	6,982.000000
2.383333	1.000	6,445.000000
2.400000	1.000	6,066.000000
2.416667	1.000	5,839.000000
2.433333	1.000	5,715.000000
2.450000	1.000	5,579.000000
2.466667	1.000	5,373.000000
2.483333	1.000	5,077.000000
2.500000	1.000	4,663.000000
2.516667	1.000	4,107.000000
2.533333	1.000	3,425.000000
2.550000	1.000	2,679.000000
2.566667	1.000	2,017.000000
2.583333	1.000	1,623.000000
2.600000	1.000	1,573.000000
2.616667	1.000	1,819.000000
2.633333	1.000	2,294.000000
2.650000	1.000	2,917.000000
2.666667	1.000	3,577.000000
2.683333	1.000	4,184.000000
2.700000	1.000	4,733.000000
2.716667	1.000	5,275.000000
2.733333	1.000	5,877.000000
2.750000	1.000	6,599.000000
2.766667	1.000	7,490.000000
2.783333	1.000	8,525.000000
2.800000	1.000	9,534.000000
2.816667	1.000	10,305.000000
2.833333	1.000	10,697.000000
2.850000	1.000	10,602.000000
2.866667	1.000	10,021.000000
2.883333	1.000	9,029.000000
2.900000	1.000	7,765.000000
2.916667	1.000	6,387.000000
2.933333	1.000	5,056.000000
2.950000	1.000	3,945.000000
2.966667	1.000	3,154.000000
2.983333	1.000	2,689.000000
3.000000	1.000	2,545.000000
3.016667	1.000	2,673.000000
3.033333	1.000	3,004.000000
3.050000	1.000	3,471.000000
3.066667	1.000	3,943.000000
3.083333	1.000	4,282.000000
3.100000	1.000	4,446.000000
3.116667	1.000	4,460.000000
3.133333	1.000	4,358.000000
3.150000	1.000	4,174.000000
3.166667	1.000	3,914.000000
3.183333	1.000	3,576.000000
3.200000	1.000	3,163.000000
3.216667	1.000	2,644.000000
3.233333	1.000	1,985.000000
3.250000	1.000	1,290.000000
3.266667	1.000	705.000000
3.283333	1.000	265.000000
3.300000	1.000	-35.000000
3.316667	1.000	-195.000000
3.333333	1.000	-204.000000
3.350000	1.000	-90.000000
3.366667	1.000	137.000000
3.383333	1.000	450.000000
3.400000	1.000	810.000000
3.416667	1.000	1,150.000000
3.433333	1.000	1,374.000000
3.450000	1.000	1,389.000000
3.466667	1.000	1,152.000000
3.483333	1.000	722.000000
3.500000	1.000	181.000000
3.516667	1.000	-400.000000
3.533333	1.000	-940.000000
3.550000	1.000	-1,363.000000
3.566667	1.000	-1,659.000000
3.583333	1.000	-1,855.000000
3.600000	1.000	-1,935.000000
3.616667	1.000	-1,930.000000
3.633333	1.000	-1,882.000000
3.650000	1.000	-1,830.000000
3.666667	1.000	-1,755.000000
3.683333	1.000	-1,604.000000
3.700000	1.000	-1,376.000000
3.716667	1.000	-1,085.000000
3.733333	1.000	-767.000000
3.750000	1.000	-482.000000
3.766667	1.000	-296.000000
3.783333	1.000	-221.000000
3.800000	1.000	-204.000000
3.816667	1.000	-218.000000
3.833333	1.000	-251.000000
3.850000	1.000	-327.000000
3.866667	1.000	-455.000000
3.883333	1.000	-646.000000
3.900000	1.000	-844.000000
3.916667	1.000	-942.000000
3.933333	1.000	-914.000000
3.950000	1.000	-847.000000
3.966667	1.000	-770.000000
3.983333	1.000	-658.000000
4.000000	1.000	-546.000000
4.016667	1.000	-465.000000
4.033333	1.000	-403.000000
4.050000	1.000	-387.000000
4.066667	1.000	-456.000000
4.083333	1.000	-629.000000
4.100000	1.000	-875.000000
4.116667	1.000	-1,102.000000
4.133333	1.000	-1,262.000000
4.150000	1.000	-1,345.000000
4.166667	1.000	-1,328.000000
4.183333	1.000	-1,211.000000
4.200000	1.000	-1,081.000000
4.216667	1.000	-1,015.000000
4.233333	1.000	-1,077.000000
4.250000	1.000	-1,259.000000
4.266667	1.000	-1,524.000000
4.283333	1.000	-1,797.000000
4.300000	1.000	-2,004.000000
4.316667	1.000	-2,083.000000
4.333333	1.000	-1,984.000000
4.350000	1.000	-1,757.000000
4.366667	1.000	-1,503.000000
4.383333	1.000	-1,358.000000
4.400000	1.000	-1,335.000000
4.416667	1.000	-1,417.000000
4.433333	1.000	-1,479.000000
4.450000	1.000	-1,379.000000
4.466667	1.000	-1,113.000000
4.483333	1.000	-720.000000
4.500000	1.000	-351.000000
4.516667	1.000	-37.000000
4.533333	1.000	265.000000
4.550000	1.000	482.000000
4.566667	1.000	495.000000
4.583333	1.000	266.000000
4.600000	1.000	-166.000000
4.616667	1.000	-727.000000
4.633333	1.000	-1,328.000000
4.650000	1.000	-1,882.000000
4.666667	1.000	-2,296.000000
4.683333	1.000	-2,553.000000
4.700000	1.000	-2,699.000000
4.716667	1.000	-2,827.000000
4.733333	1.000	-2,944.000000
4.750000	1.000	-3,005.000000
4.766667	1.000	-3,004.000000
4.783333	1.000	-2,962.000000
4.800000	1.000	-2,866.000000
4.816667	1.000	-2,698.000000
4.833333	1.000	-2,504.000000
4.850000	1.000	-2,361.000000
4.866667	1.000	-2,348.000000
4.883333	1.000	-2,477.000000
4.900000	1.000	-2,686.000000
4.916667	1.000	-2,917.000000
4.933333	1.000	-3,137.000000
4.950000	1.000	-3,364.000000
4.966667	1.000	-3,567.000000
4.983333	1.000	-3,651.000000
5.000000	1.000	-3,569.000000
5.016667	1.000	-3,569.000000
5.033333	1.000	-3,569.000000
5.050000	1.000	-3,569.000000
5.066667	1.000	-3,569.000000
5.083333	1.000	-3,309.000000
5.100000	1.000	-2,839.000000
5.116667	1.000	-2,760.000000
5.133333	1.000	-3,411.000000
5.150000	1.000	-4,803.000000
5.166667	1.000	-6,845.000000
5.183333	1.000	-9,326.000000
5.200000	1.000	-12,155.000000
5.216667	1.000	-15,287.000000
5.233333	1.000	-18,473.000000
5.250000	1.000	-21,492.000000
5.266667	1.000	-23,671.000000
5.283333	1.000	-24,802.000000
5.300000	1.000	-25,181.000000
5.316667	1.000	-25,035.000000
5.333333	1.000	-24,563.000000
5.350000	1.000	-23,826.000000
5.366667	1.000	-22,978.000000
5.383333	1.000	-22,347.000000
5.400000	1.000	-21,418.000000
5.416667	1.000	-20,150.000000
5.433333	1.000	-19,338.000000
5.450000	1.000	-19,081.000000
5.466667	1.000	-18,905.000000
5.483333	1.000	-18,239.000000
5.500000	1.000	-16,935.000000
5.516667	1.000	-15,269.000000
5.533333	1.000	-14,060.000000
5.550000	1.000	-14,076.000000
5.566667	1.000	-14,989.000000
5.583333	1.000	-16,306.000000
5.600000	1.000	-17,512.000000
5.616667	1.000	-18,638.000000
5.633333	1.000	-19,675.000000
5.650000	1.000	-20,592.000000
5.666667	1.000	-21,485.000000
5.683333	1.000	-22,484.000000
5.700000	1.000	-23,482.000000
5.716667	1.000	-24,389.000000
5.733333	1.000	-25,221.000000
5.750000	1.000	-26,161.000000
5.766667	1.000	-27,110.000000
5.783333	1.000	-27,722.000000
5.800000	1.000	-27,985.000000
5.816667	1.000	-28,371.000000
5.833333	1.000	-29,171.000000
5.850000	1.000	-30,214.000000
5.866667	1.000	-31,284.000000
5.883333	1.000	-32,329.000000
5.900000	1.000	-33,646.000000
5.916667	1.000	-35,360.000000
5.933333	1.000	-37,419.000000
5.950000	1.000	-39,728.000000
5.966667	1.000	-42,370.000000
5.983333	1.000	-45,224.000000
6.000000	1.000	-47,471.000000
6.016667	1.000	-48,785.000000
6.033333	1.000	-49,624.000000
6.050000	1.000	-49,880.000000
6.066667	1.000	-49,356.000000
6.083333	1.000	-48,286.000000
6.100000	1.000	-46,931.000000
6.116667	1.000	-45,701.000000
6.133333	1.000	-45,232.000000
6.150000	1.000	-45,722.000000
6.166667	1.000	-46,977.000000
6.183333	1.000	-48,117.000000
6.200000	1.000	-48,671.000000
6.216667	1.000	-48,548.000000
6.233333	1.000	-47,755.000000
6.250000	1.000	-46,485.000000
6.266667	1.000	-44,718.000000
6.283333	1.000	-42,463.000000
6.300000	1.000	-40,019.000000
6.316667	1.000	-37,459.000000
6.333333	1.000	-34,680.000000
6.350000	1.000	-31,740.000000
6.366667	1.000	-29,081.000000
6.383333	1.000	-27,235.000000
6.400000	1.000	-26,666.000000
6.416667	1.000	-27,684.000000
6.433333	1.000	-29,954.000000
6.450000	1.000	-32,745.000000
6.466667	1.000	-35,342.000000
6.483333	1.000	-37,297.000000
6.500000	1.000	-38,614.000000
6.516667	1.000	-39,425.000000
6.533333	1.000	-39,692.000000
6.550000	1.000	-39,272.000000
6.566667	1.000	-38,393.000000
6.583333	1.000	-37,492.000000
6.600000	1.000	-36,781.000000
6.616667	1.000	-36,502.000000
6.633333	1.000	-36,686.000000
6.650000	1.000	-37,008.000000
6.666667	1.000	-37,194.000000
6.683333	1.000	-37,590.000000
6.700000	1.000	-38,478.000000
6.716667	1.000	-39,893.000000
6.733333	1.000	-41,447.000000
6.750000	1.000	-42,627.000000
6.766667	1.000	-42,886.000000
6.783333	1.000	-41,844.000000
6.800000	1.000	-39,305.000000
6.816667	1.000	-35,868.000000
6.833333	1.000	-32,389.000000
6.850000	1.000	-29,466.000000
6.866667	1.000	-27,344.000000
6.883333	1.000	-26,407.000000
6.900000	1.000	-26,779.000000
6.916667	1.000	-28,575.000000
6.933333	1.000	-31,180.000000
6.950000	1.000	-33,686.000000
6.966667	1.000	-35,331.000000
6.983333	1.000	-35,893.000000
7.000000	1.000	-35,531.000000
7.016667	1.000	-34,713.000000
7.033333	1.000	-33,904.000000
7.050000	1.000	-33,386.000000
7.066667	1.000	-33,251.000000
7.083333	1.000	-33,649.000000
7.100000	1.000	-34,391.000000
7.116667	1.000	-35,397.000000
7.133333	1.000	-36,756.000000
7.150000	1.000	-38,379.000000
7.166667	1.000	-39,913.000000
7.183333	1.000	-40,635.000000
7.200000	1.000	-39,886.000000
7.216667	1.000	-37,871.000000
7.233333	1.000	-35,625.000000
7.250000	1.000	-34,284.000000
7.266667	1.000	-34,302.000000
7.283333	1.000	-35,759.000000
7.300000	1.000	-38,652.000000
7.316667	1.000	-42,765.000000
7.333333	1.000	-47,370.000000
7.350000	1.000	-51,186.000000
7.366667	1.000	-53,185.000000
7.383333	1.000	-53,226.000000
7.400000	1.000	-52,076.000000
7.416667	1.000	-49,933.000000
7.433333	1.000	-46,901.000000
7.450000	1.000	-43,634.000000
7.466667	1.000	-41,041.000000
7.483333	1.000	-39,163.000000
7.500000	1.000	-37,590.000000
7.516667	1.000	-36,283.000000
7.533333	1.000	-35,396.000000
7.550000	1.000	-35,131.000000
7.566667	1.000	-35,633.000000
7.583333	1.000	-36,763.000000
7.600000	1.000	-38,042.000000
7.616667	1.000	-38,604.000000
7.633333	1.000	-37,925.000000
7.650000	1.000	-36,377.000000
7.666667	1.000	-34,226.000000
7.683333	1.000	-31,567.000000
7.700000	1.000	-28,871.000000
7.716667	1.000	-26,867.000000
7.733333	1.000	-26,387.000000
7.750000	1.000	-27,708.000000
7.766667	1.000	-30,370.000000
7.783333	1.000	-33,442.000000
7.800000	1.000	-36,521.000000
7.816667	1.000	-39,578.000000
7.833333	1.000	-42,578.000000
7.850000	1.000	-45,135.000000
7.866667	1.000	-47,016.000000
7.883333	1.000	-48,153.000000
7.900000	1.000	-48,561.000000
7.916667	1.000	-48,268.000000
7.933333	1.000	-47,482.000000
7.950000	1.000	-46,393.000000
7.966667	1.000	-45,050.000000
7.983333	1.000	-43,576.000000
8.000000	1.000	-42,336.000000
8.016667	1.000	-41,637.000000
8.033333	1.000	-41,353.000000
8.050000	1.000	-41,479.000000
8.066667	1.000	-41,963.000000
8.083333	1.000	-42,399.000000
8.100000	1.000	-42,659.000000
8.116667	1.000	-42,696.000000
8.133333	1.000	-42,382.000000
8.150000	1.000	-42,077.000000
8.166667	1.000	-42,231.000000
8.183333	1.000	-42,841.000000
8.200000	1.000	-43,703.000000
8.216667	1.000	-44,828.000000
8.233333	1.000	-46,202.000000
8.250000	1.000	-47,738.000000
8.266667	1.000	-48,898.000000
8.283333	1.000	-49,199.000000
8.300000	1.000	-48,756.000000
8.316667	1.000	-47,853.000000
8.333333	1.000	-46,862.000000
8.350000	1.000	-46,211.000000
8.366667	1.000	-45,803.000000
8.383333	1.000	-45,470.000000
8.400000	1.000	-45,257.000000
8.416667	1.000	-45,011.000000
8.433333	1.000	-44,382.000000
8.450000	1.000	-43,341.000000
8.466667	1.000	-42,122.000000
8.483333	1.000	-40,789.000000
8.500000	1.000	-39,402.000000
8.516667	1.000	-38,422.000000
8.533333	1.000	-38,183.000000
8.550000	1.000	-38,687.000000
8.566667	1.000	-39,763.000000
8.583333	1.000	-41,309.000000
8.600000	1.000	-43,220.000000
8.616667	1.000	-45,071.000000
8.633333	1.000	-46,346.000000
8.650000	1.000	-46,815.000000
8.666667	1.000	-46,674.000000
8.683333	1.000	-46,199.000000
8.700000	1.000	-45,825.000000
8.716667	1.000	-46,164.000000
8.733333	1.000	-47,659.000000
8.750000	1.000	-50,180.000000
8.766667	1.000	-53,222.000000
8.783333	1.000	-56,180.000000
8.800000	1.000	-58,406.000000
8.816667	1.000	-59,632.000000
8.833333	1.000	-59,555.000000
8.850000	1.000	-57,826.000000
8.866667	1.000	-54,703.000000
8.883333	1.000	-50,432.000000
8.900000	1.000	-45,447.000000
8.916667	1.000	-40,523.000000
8.933333	1.000	-36,320.000000
8.950000	1.000	-33,162.000000
8.966667	1.000	-31,323.000000
8.983333	1.000	-30,725.000000
9.000000	1.000	-31,134.000000
9.016667	1.000	-32,587.000000
9.033333	1.000	-35,032.000000
9.050000	1.000	-38,216.000000
9.066667	1.000	-41,222.000000
9.083333	1.000	-43,448.000000
9.100000	1.000	-45,143.000000
9.116667	1.000	-46,758.000000
9.133333	1.000	-48,426.000000
9.150000	1.000	-49,610.000000
9.166667	1.000	-49,807.000000
9.183333	1.000	-49,125.000000
9.200000	1.000	-47,851.000000
9.216667	1.000	-46,392.000000
9.233333	1.000	-45,111.000000
9.250000	1.000	-44,144.000000
9.266667	1.000	-43,445.000000
9.283333	1.000	-43,291.000000
9.300000	1.000	-43,949.000000
9.316667	1.000	-45,158.000000
9.333333	1.000	-46,354.000000
9.350000	1.000	-46,734.000000
9.366667	1.000	-46,263.000000
9.383333	1.000	-45,396.000000
9.400000	1.000	-44,153.000000
9.416667	1.000	-42,632.000000
9.433333	1.000	-40,944.000000
9.450000	1.000	-39,388.000000
9.466667	1.000	-38,094.000000
9.483333	1.000	-36,973.000000
9.500000	1.000	-36,111.000000
9.516667	1.000	-35,736.000000
9.533333	1.000	-36,080.000000
9.550000	1.000	-37,113.000000
9.566667	1.000	-38,367.000000
9.583333	1.000	-39,677.000000
9.600000	1.000	-41,207.000000
9.616667	1.000	-42,985.000000
9.633333	1.000	-44,989.000000
9.650000	1.000	-47,294.000000
9.666667	1.000	-49,516.000000
9.683333	1.000	-50,988.000000
9.700000	1.000	-51,324.000000
9.716667	1.000	-50,474.000000
9.733333	1.000	-48,615.000000
9.750000	1.000	-46,216.000000
9.766667	1.000	-43,768.000000
9.783333	1.000	-41,654.000000
9.800000	1.000	-40,153.000000
9.816667	1.000	-39,667.000000
9.833333	1.000	-40,408.000000
9.850000	1.000	-42,098.000000
9.866667	1.000	-44,293.000000
9.883333	1.000	-46,493.000000
9.900000	1.000	-48,031.000000
9.916667	1.000	-48,331.000000
9.933333	1.000	-47,455.000000
9.950000	1.000	-46,399.000000
9.966667	1.000	-45,595.000000
9.983333	1.000	-44,976.000000
10.000000	1.000	-44,328.000000
10.016667	1.000	-43,606.000000
10.033333	1.000	-42,911.000000
10.050000	1.000	-42,524.000000
10.066667	1.000	-42,794.000000
10.083333	1.000	-43,293.000000
10.100000	1.000	-43,707.000000
10.116667	1.000	-43,876.000000
10.133333	1.000	-43,800.000000
10.150000	1.000	-43,854.000000
10.166667	1.000	-44,161.000000
10.183333	1.000	-44,682.000000
10.200000	1.000	-45,468.000000
10.216667	1.000	-46,400.000000
10.233333	1.000	-47,409.000000
10.250000	1.000	-48,542.000000
10.266667	1.000	-49,713.000000
10.283333	1.000	-50,820.000000
10.300000	1.000	-51,572.000000
10.316667	1.000	-51,572.000000
10.333333	1.000	-51,016.000000
10.350000	1.000	-50,368.000000
10.366667	1.000	-50,019.000000
10.383333	1.000	-50,254.000000
10.400000	1.000	-50,943.000000
10.416667	1.000	-51,784.000000
10.433333	1.000	-52,224.000000
10.450000	1.000	-51,931.000000
10.466667	1.000	-50,839.000000
10.483333	1.000	-49,352.000000
10.500000	1.000	-47,893.000000
10.516667	1.000	-46,798.000000
10.533333	1.000	-46,000.000000
10.550000	1.000	-45,340.000000
10.566667	1.000	-44,450.000000
10.583333	1.000	-43,239.000000
10.600000	1.000	-41,595.000000
10.616667	1.000	-39,522.000000
10.633333	1.000	-37,721.000000
10.650000	1.000	-37,150.000000
10.666667	1.000	-37,879.000000
10.683333	1.000	-39,357.000000
10.700000	1.000	-40,944.000000
10.716667	1.000	-42,132.000000
10.733333	1.000	-42,864.000000
10.750000	1.000	-43,242.000000
10.766667	1.000	-43,056.000000
10.783333	1.000	-42,366.000000
10.800000	1.000	-41,500.000000
10.816667	1.000	-40,761.000000
10.833333	1.000	-40,464.000000
10.850000	1.000	-40,876.000000
10.866667	1.000	-42,271.000000
10.883333	1.000	-44,378.000000
10.900000	1.000	-46,654.000000
10.916667	1.000	-48,797.000000
10.933333	1.000	-50,695.000000
10.950000	1.000	-52,024.000000
10.966667	1.000	-52,749.000000
10.983333	1.000	-52,803.000000
11.000000	1.000	-52,017.000000
11.016667	1.000	-50,869.000000
11.033333	1.000	-50,038.000000
11.050000	1.000	-50,073.000000
11.066667	1.000	-51,129.000000
11.083333	1.000	-52,878.000000
11.100000	1.000	-54,839.000000
11.116667	1.000	-56,370.000000
11.133333	1.000	-57,173.000000
11.150000	1.000	-57,296.000000
11.166667	1.000	-56,915.000000
11.183333	1.000	-56,065.000000
11.200000	1.000	-54,654.000000
11.216667	1.000	-52,721.000000
11.233333	1.000	-50,433.000000
11.250000	1.000	-48,140.000000
11.266667	1.000	-46,481.000000
11.283333	1.000	-45,549.000000
11.300000	1.000	-45,119.000000
11.316667	1.000	-44,969.000000
11.333333	1.000	-44,898.000000
11.350000	1.000	-44,510.000000
11.366667	1.000	-43,812.000000
11.383333	1.000	-42,864.000000
11.400000	1.000	-41,827.000000
11.416667	1.000	-40,597.000000
11.433333	1.000	-39,372.000000
11.450000	1.000	-38,237.000000
11.466667	1.000	-36,787.000000
11.483333	1.000	-35,274.000000
11.500000	1.000	-34,145.000000
11.516667	1.000	-33,571.000000
11.533333	1.000	-33,574.000000
11.550000	1.000	-34,518.000000
11.566667	1.000	-36,395.000000
11.583333	1.000	-38,966.000000
11.600000	1.000	-41,978.000000
11.616667	1.000	-44,623.000000
11.633333	1.000	-46,580.000000
11.650000	1.000	-47,765.000000
11.666667	1.000	-48,242.000000
11.683333	1.000	-48,446.000000
11.700000	1.000	-48,867.000000
11.716667	1.000	-49,583.000000
11.733333	1.000	-50,253.000000
11.750000	1.000	-50,965.000000
11.766667	1.000	-51,558.000000
11.783333	1.000	-51,835.000000
11.800000	1.000	-51,850.000000
11.816667	1.000	-51,769.000000
11.833333	1.000	-51,397.000000
11.850000	1.000	-50,704.000000
11.866667	1.000	-49,746.000000
11.883333	1.000	-48,672.000000
11.900000	1.000	-47,881.000000
11.916667	1.000	-47,907.000000
11.933333	1.000	-48,842.000000
11.950000	1.000	-50,470.000000
11.966667	1.000	-52,514.000000
11.983333	1.000	-54,463.000000
12.000000	1.000	-55,875.000000
12.016667	1.000	-56,598.000000
12.033333	1.000	-56,416.000000
12.050000	1.000	-55,661.000000
12.066667	1.000	-54,798.000000
12.083333	1.000	-54,116.000000
12.100000	1.000	-53,166.000000
12.116667	1.000	-51,386.000000
12.133333	1.000	-48,756.000000
12.150000	1.000	-45,590.000000
12.166667	1.000	-42,456.000000
12.183333	1.000	-39,634.000000
12.200000	1.000	-36,858.000000
12.216667	1.000	-34,414.000000
12.233333	1.000	-33,167.000000
12.250000	1.000	-33,344.000000
12.266667	1.000	-34,649.000000
12.283333	1.000	-36,532.000000
12.300000	1.000	-38,645.000000
12.316667	1.000	-40,653.000000
12.333333	1.000	-42,395.000000
12.350000	1.000	-43,779.000000
12.366667	1.000	-44,726.000000
12.383333	1.000	-44,990.000000
12.400000	1.000	-44,203.000000
12.416667	1.000	-42,726.000000
12.433333	1.000	-40,889.000000
12.450000	1.000	-38,970.000000
12.466667	1.000	-37,056.000000
12.483333	1.000	-35,109.000000
12.500000	1.000	-33,129.000000
12.516667	1.000	-31,487.000000
12.533333	1.000	-30,645.000000
12.550000	1.000	-30,816.000000
12.566667	1.000	-31,875.000000
12.583333	1.000	-33,577.000000
12.600000	1.000	-35,535.000000
12.616667	1.000	-37,464.000000
12.633333	1.000	-39,036.000000
12.650000	1.000	-39,985.000000
12.666667	1.000	-40,224.000000
12.683333	1.000	-39,565.000000
12.700000	1.000	-38,147.000000
12.716667	1.000	-36,751.000000
12.733333	1.000	-35,728.000000
12.750000	1.000	-34,921.000000
12.766667	1.000	-34,391.000000
12.783333	1.000	-34,307.000000
12.800000	1.000	-34,731.000000
12.816667	1.000	-35,407.000000
12.833333	1.000	-35,669.000000
12.850000	1.000	-34,893.000000
12.866667	1.000	-33,489.000000
12.883333	1.000	-32,051.000000
12.900000	1.000	-30,612.000000
12.916667	1.000	-29,456.000000
12.933333	1.000	-28,651.000000
12.950000	1.000	-28,189.000000
12.966667	1.000	-28,219.000000
12.983333	1.000	-28,672.000000
13.000000	1.000	-29,246.000000
13.016667	1.000	-29,986.000000
13.033333	1.000	-31,170.000000
13.050000	1.000	-32,880.000000
13.066667	1.000	-34,921.000000
13.083333	1.000	-36,755.000000
13.100000	1.000	-38,205.000000
13.116667	1.000	-39,260.000000
13.133333	1.000	-40,230.000000
13.150000	1.000	-41,265.000000
13.166667	1.000	-41,876.000000
13.183333	1.000	-41,564.000000
13.200000	1.000	-39,958.000000
13.216667	1.000	-37,573.000000
13.233333	1.000	-35,693.000000
13.250000	1.000	-35,124.000000
13.266667	1.000	-35,851.000000
13.283333	1.000	-37,614.000000
13.300000	1.000	-40,383.000000
13.316667	1.000	-43,696.000000
13.333333	1.000	-46,646.000000
13.350000	1.000	-48,843.000000
13.366667	1.000	-50,142.000000
13.383333	1.000	-50,201.000000
13.400000	1.000	-48,832.000000
13.416667	1.000	-46,175.000000
13.433333	1.000	-42,872.000000
13.450000	1.000	-39,531.000000
13.466667	1.000	-36,612.000000
13.483333	1.000	-34,355.000000
13.500000	1.000	-33,047.000000
13.516667	1.000	-32,782.000000
13.533333	1.000	-33,246.000000
13.550000	1.000	-33,870.000000
13.566667	1.000	-34,442.000000
13.583333	1.000	-35,043.000000
13.600000	1.000	-36,214.000000
13.616667	1.000	-38,418.000000
13.633333	1.000	-41,613.000000
13.650000	1.000	-45,513.000000
13.666667	1.000	-49,640.000000
13.683333	1.000	-53,396.000000
13.700000	1.000	-56,394.000000
13.716667	1.000	-58,277.000000
13.733333	1.000	-58,455.000000
13.750000	1.000	-56,770.000000
13.766667	1.000	-53,391.000000
13.783333	1.000	-48,608.000000
13.800000	1.000	-43,291.000000
13.816667	1.000	-38,130.000000
13.833333	1.000	-33,292.000000
13.850000	1.000	-28,829.000000
13.866667	1.000	-24,623.000000
13.883333	1.000	-20,158.000000
13.900000	1.000	-15,396.000000
13.916667	1.000	-10,934.000000
13.933333	1.000	-7,389.000000
13.950000	1.000	-5,076.000000
13.966667	1.000	-4,452.000000
13.983333	1.000	-5,621.000000
14.000000	1.000	-8,194.000000
14.016667	1.000	-11,762.000000
14.033333	1.000	-15,824.000000
14.050000	1.000	-19,753.000000
14.066667	1.000	-23,104.000000
14.083333	1.000	-25,705.000000
14.100000	1.000	-27,348.000000
14.116667	1.000	-28,349.000000
14.133333	1.000	-29,502.000000
14.150000	1.000	-31,132.000000
14.166667	1.000	-33,088.000000
14.183333	1.000	-35,010.000000
14.200000	1.000	-36,402.000000
14.216667	1.000	-37,018.000000
14.233333	1.000	-37,453.000000
14.250000	1.000	-38,131.000000
14.266667	1.000	-38,954.000000
14.283333	1.000	-39,987.000000
14.300000	1.000	-40,978.000000
14.316667	1.000	-41,449.000000
14.333333	1.000	-41,614.000000
14.350000	1.000	-41,734.000000
14.366667	1.000	-41,748.000000
14.383333	1.000	-41,497.000000
14.400000	1.000	-40,747.000000
14.416667	1.000	-39,445.000000
14.433333	1.000	-37,961.000000
14.450000	1.000	-36,188.000000
14.466667	1.000	-33,851.000000
14.483333	1.000	-31,468.000000
14.500000	1.000	-29,394.000000
14.516667	1.000	-28,060.000000
14.533333	1.000	-27,964.000000
14.550000	1.000	-29,037.000000
14.566667	1.000	-30,624.000000
14.583333	1.000	-31,915.000000
14.600000	1.000	-32,765.000000
14.616667	1.000	-33,491.000000
14.633333	1.000	-34,254.000000
14.650000	1.000	-34,838.000000
14.666667	1.000	-35,289.000000
14.683333	1.000	-35,940.000000
14.700000	1.000	-36,811.000000
14.716667	1.000	-38,101.000000
14.733333	1.000	-39,420.000000
14.750000	1.000	-40,570.000000
14.766667	1.000	-41,705.000000
14.783333	1.000	-43,059.000000
14.800000	1.000	-45,047.000000
14.816667	1.000	-47,463.000000
14.833333	1.000	-49,423.000000
14.850000	1.000	-50,502.000000
14.866667	1.000	-50,744.000000
14.883333	1.000	-50,388.000000
14.900000	1.000	-49,452.000000
14.916667	1.000	-48,003.000000
14.933333	1.000	-45,868.000000
14.950000	1.000	-43,194.000000
14.966667	1.000	-40,380.000000
14.983333	1.000	-38,017.000000
15.000000	1.000	-36,341.000000
15.016667	1.000	-35,466.000000
15.033333	1.000	-35,044.000000
15.050000	1.000	-34,593.000000
15.066667	1.000	-34,070.000000
15.083333	1.000	-33,444.000000
15.100000	1.000	-32,924.000000
15.116667	1.000	-32,935.000000
15.133333	1.000	-33,367.000000
15.150000	1.000	-33,732.000000
15.166667	1.000	-33,914.000000
15.183333	1.000	-33,951.000000
15.200000	1.000	-33,841.000000
15.216667	1.000	-33,358.000000
15.233333	1.000	-32,372.000000
15.250000	1.000	-31,025.000000
15.266667	1.000	-29,847.000000
15.283333	1.000	-29,294.000000
15.300000	1.000	-29,346.000000
15.316667	1.000	-29,426.000000
15.333333	1.000	-28,475.000000
15.350000	1.000	-25,843.000000
15.366667	1.000	-21,047.000000
15.383333	1.000	-13,775.000000
15.400000	1.000	-3,717.000000
15.416667	1.000	8,915.000000
15.433333	1.000	22,942.000000
15.450000	1.000	37,246.000000
15.466667	1.000	50,642.000000
15.483333	1.000	61,867.000000
15.500000	1.000	69,952.000000
15.516667	1.000	73,942.000000
15.533333	1.000	73,718.000000
15.550000	1.000	69,944.000000
15.566667	1.000	63,522.000000
15.583333	1.000	54,997.000000
15.600000	1.000	45,204.000000
15.616667	1.000	35,148.000000
15.633333	1.000	25,656.000000
15.650000	1.000	17,136.000000
15.666667	1.000	10,204.000000
15.683333	1.000	5,861.000000
15.700000	1.000	4,724.000000
15.716667	1.000	7,624.000000
15.733333	1.000	16,466.000000
15.750000	1.000	34,094.000000
15.766667	1.000	64,274.000000
15.783333	1.000	111,317.000000
15.800000	1.000	178,924.000000
15.816667	1.000	268,900.000000
15.833333	1.000	379,807.000000
15.850000	1.000	505,994.000000
15.866667	1.000	638,115.000000
15.883333	1.000	764,141.000000
15.900000	1.000	871,263.000000
15.916667	1.000	948,301.000000
15.933333	1.000	987,475.000000
15.950000	1.000	985,783.000000
15.966667	1.000	945,417.000000
15.983333	1.000	872,649.000000
16.000000	1.000	776,188.000000
16.016667	1.000	665,504.000000
16.033333	1.000	550,117.000000
16.050000	1.000	438,057.000000
16.066667	1.000	335,710.000000
16.083333	1.000	247,482.000000
16.100000	1.000	174,942.000000
16.116667	1.000	117,459.000000
16.133333	1.000	73,248.000000
16.150000	1.000	40,146.000000
16.166667	1.000	16,064.000000
16.183333	1.000	-735.000000
16.200000	1.000	-11,837.000000
16.216667	1.000	-18,623.000000
16.233333	1.000	-21,951.000000
16.250000	1.000	-22,694.000000
16.266667	1.000	-21,924.000000
16.283333	1.000	-20,409.000000
16.300000	1.000	-18,859.000000
16.316667	1.000	-18,025.000000
16.333333	1.000	-18,252.000000
16.350000	1.000	-19,448.000000
16.366667	1.000	-21,592.000000
16.383333	1.000	-24,512.000000
16.400000	1.000	-27,655.000000
16.416667	1.000	-30,459.000000
16.433333	1.000	-32,538.000000
16.450000	1.000	-33,783.000000
16.466667	1.000	-34,358.000000
16.483333	1.000	-34,408.000000
16.500000	1.000	-33,651.000000
16.516667	1.000	-32,182.000000
16.533333	1.000	-30,648.000000
16.550000	1.000	-29,287.000000
16.566667	1.000	-28,286.000000
16.583333	1.000	-27,594.000000
16.600000	1.000	-27,088.000000
16.616667	1.000	-26,722.000000
16.633333	1.000	-26,536.000000
16.650000	1.000	-26,903.000000
16.666667	1.000	-27,967.000000
16.683333	1.000	-29,456.000000
16.700000	1.000	-31,023.000000
16.716667	1.000	-32,186.000000
16.733333	1.000	-32,202.000000
16.750000	1.000	-30,394.000000
16.766667	1.000	-26,207.000000
16.783333	1.000	-18,931.000000
16.800000	1.000	-8,102.000000
16.816667	1.000	7,197.000000
16.833333	1.000	28,428.000000
16.850000	1.000	57,218.000000
16.866667	1.000	95,046.000000
16.883333	1.000	142,779.000000
16.900000	1.000	199,335.000000
16.916667	1.000	261,577.000000
16.933333	1.000	324,792.000000
16.950000	1.000	383,530.000000
16.966667	1.000	432,152.000000
16.983333	1.000	465,900.000000
17.000000	1.000	481,533.000000
17.016667	1.000	478,029.000000
17.033333	1.000	456,717.000000
17.050000	1.000	420,326.000000
17.066667	1.000	372,513.000000
17.083333	1.000	318,010.000000
17.100000	1.000	261,511.000000
17.116667	1.000	206,777.000000
17.133333	1.000	156,289.000000
17.150000	1.000	111,530.000000
17.166667	1.000	73,673.000000
17.183333	1.000	43,450.000000
17.200000	1.000	21,160.000000
17.216667	1.000	6,791.000000
17.233333	1.000	335.000000
17.250000	1.000	1,720.000000
17.266667	1.000	10,459.000000
17.283333	1.000	26,423.000000
17.300000	1.000	48,710.000000
17.316667	1.000	75,851.000000
17.333333	1.000	105,663.000000
17.350000	1.000	135,277.000000
17.366667	1.000	161,527.000000
17.383333	1.000	181,352.000000
17.400000	1.000	192,811.000000
17.416667	1.000	195,708.000000
17.433333	1.000	190,898.000000
17.450000	1.000	179,772.000000
17.466667	1.000	163,953.000000
17.483333	1.000	145,366.000000
17.500000	1.000	125,939.000000
17.516667	1.000	107,296.000000
17.533333	1.000	90,610.000000
17.550000	1.000	76,960.000000
17.566667	1.000	66,557.000000
17.583333	1.000	58,170.000000
17.600000	1.000	50,681.000000
17.616667	1.000	43,436.000000
17.633333	1.000	35,940.000000
17.650000	1.000	28,098.000000
17.666667	1.000	20,137.000000
17.683333	1.000	12,465.000000
17.700000	1.000	5,916.000000
17.716667	1.000	887.000000
17.733333	1.000	-2,951.000000
17.750000	1.000	-5,922.000000
17.766667	1.000	-7,973.000000
17.783333	1.000	-9,242.000000
17.800000	1.000	-9,852.000000
17.816667	1.000	-9,858.000000
17.833333	1.000	-9,581.000000
17.850000	1.000	-9,493.000000
17.866667	1.000	-9,708.000000
17.883333	1.000	-10,007.000000
17.900000	1.000	-10,151.000000
17.916667	1.000	-10,182.000000
17.933333	1.000	-10,004.000000
17.950000	1.000	-9,471.000000
17.966667	1.000	-8,480.000000
17.983333	1.000	-6,773.000000
18.000000	1.000	-4,232.000000
18.016667	1.000	-1,166.000000
18.033333	1.000	1,896.000000
18.050000	1.000	4,094.000000
18.066667	1.000	4,834.000000
18.083333	1.000	4,134.000000
18.100000	1.000	2,110.000000
18.116667	1.000	-885.000000
18.133333	1.000	-4,499.000000
18.150000	1.000	-8,324.000000
18.166667	1.000	-11,817.000000
18.183333	1.000	-14,842.000000
18.200000	1.000	-17,807.000000
18.216667	1.000	-21,118.000000
18.233333	1.000	-24,703.000000
18.250000	1.000	-27,842.000000
18.266667	1.000	-29,959.000000
18.283333	1.000	-30,931.000000
18.300000	1.000	-30,973.000000
18.316667	1.000	-30,720.000000
18.333333	1.000	-30,207.000000
18.350000	1.000	-29,233.000000
18.366667	1.000	-28,194.000000
18.383333	1.000	-27,826.000000
18.400000	1.000	-28,520.000000
18.416667	1.000	-30,275.000000
18.433333	1.000	-32,242.000000
18.450000	1.000	-33,530.000000
18.466667	1.000	-33,813.000000
18.483333	1.000	-32,952.000000
18.500000	1.000	-31,345.000000
18.516667	1.000	-29,466.000000
18.533333	1.000	-27,705.000000
18.550000	1.000	-26,532.000000
18.566667	1.000	-25,454.000000
18.583333	1.000	-23,476.000000
18.600000	1.000	-20,150.000000
18.616667	1.000	-15,634.000000
18.633333	1.000	-10,033.000000
18.650000	1.000	-3,178.000000
18.666667	1.000	4,684.000000
18.683333	1.000	12,864.000000
18.700000	1.000	20,603.000000
18.716667	1.000	27,250.000000
18.733333	1.000	32,089.000000
18.750000	1.000	34,455.000000
18.766667	1.000	33,740.000000
18.783333	1.000	30,062.000000
18.800000	1.000	24,345.000000
18.816667	1.000	17,805.000000
18.833333	1.000	11,319.000000
18.850000	1.000	5,252.000000
18.866667	1.000	-145.000000
18.883333	1.000	-4,454.000000
18.900000	1.000	-7,630.000000
18.916667	1.000	-9,636.000000
18.933333	1.000	-10,544.000000
18.950000	1.000	-10,301.000000
18.966667	1.000	-8,951.000000
18.983333	1.000	-6,661.000000
19.000000	1.000	-3,328.000000
19.016667	1.000	895.000000
19.033333	1.000	5,930.000000
19.050000	1.000	12,072.000000
19.066667	1.000	19,174.000000
19.083333	1.000	26,539.000000
19.100000	1.000	33,905.000000
19.116667	1.000	40,774.000000
19.133333	1.000	46,569.000000
19.150000	1.000	51,432.000000
19.166667	1.000	56,520.000000
19.183333	1.000	64,157.000000
19.200000	1.000	77,842.000000
19.216667	1.000	102,016.000000
19.233333	1.000	141,664.000000
19.250000	1.000	201,368.000000
19.266667	1.000	283,904.000000
19.283333	1.000	388,890.000000
19.300000	1.000	511,988.000000
19.316667	1.000	645,430.000000
19.333333	1.000	778,861.000000
19.350000	1.000	900,079.000000
19.366667	1.000	997,270.000000
19.383333	1.000	1,061,385.000000
19.400000	1.000	1,086,516.000000
19.416667	1.000	1,070,876.000000
19.433333	1.000	1,017,385.000000
19.450000	1.000	932,370.000000
19.466667	1.000	824,803.000000
19.483333	1.000	704,901.000000
19.500000	1.000	582,377.000000
19.516667	1.000	465,557.000000
19.533333	1.000	360,352.000000
19.550000	1.000	270,272.000000
19.566667	1.000	196,658.000000
19.583333	1.000	139,033.000000
19.600000	1.000	95,471.000000
19.616667	1.000	63,980.000000
19.633333	1.000	42,349.000000
19.650000	1.000	28,245.000000
19.666667	1.000	19,794.000000
19.683333	1.000	15,679.000000
19.700000	1.000	14,797.000000
19.716667	1.000	16,146.000000
19.733333	1.000	19,554.000000
19.750000	1.000	25,666.000000
19.766667	1.000	35,695.000000
19.783333	1.000	51,146.000000
19.800000	1.000	73,439.000000
19.816667	1.000	103,206.000000
19.833333	1.000	140,718.000000
19.850000	1.000	185,145.000000
19.866667	1.000	233,588.000000
19.883333	1.000	281,823.000000
19.900000	1.000	325,289.000000
19.916667	1.000	359,955.000000
19.933333	1.000	382,339.000000
19.950000	1.000	390,492.000000
19.966667	1.000	384,018.000000
19.983333	1.000	363,770.000000
20.000000	1.000	332,242.000000
20.016667	1.000	292,371.000000
20.033333	1.000	247,344.000000
20.050000	1.000	200,609.000000
20.066667	1.000	155,605.000000
20.083333	1.000	114,838.000000
20.100000	1.000	79,869.000000
20.116667	1.000	51,523.000000
20.133333	1.000	30,467.000000
20.150000	1.000	16,978.000000
20.166667	1.000	10,379.000000
20.183333	1.000	9,373.000000
20.200000	1.000	12,732.000000
20.216667	1.000	20,233.000000
20.233333	1.000	32,364.000000
20.250000	1.000	49,679.000000
20.266667	1.000	72,828.000000
20.283333	1.000	102,255.000000
20.300000	1.000	137,722.000000
20.316667	1.000	177,814.000000
20.333333	1.000	220,368.000000
20.350000	1.000	262,201.000000
20.366667	1.000	299,327.000000
20.383333	1.000	327,905.000000
20.400000	1.000	345,065.000000
20.416667	1.000	349,291.000000
20.433333	1.000	340,469.000000
20.450000	1.000	320,108.000000
20.466667	1.000	290,631.000000
20.483333	1.000	255,259.000000
20.500000	1.000	217,223.000000
20.516667	1.000	178,777.000000
20.533333	1.000	141,824.000000
20.550000	1.000	107,925.000000
20.566667	1.000	78,243.000000
20.583333	1.000	53,479.000000
20.600000	1.000	34,090.000000
20.616667	1.000	19,967.000000
20.633333	1.000	10,847.000000
20.650000	1.000	6,632.000000
20.666667	1.000	7,648.000000
20.683333	1.000	14,916.000000
20.700000	1.000	30,087.000000
20.716667	1.000	55,362.000000
20.733333	1.000	92,840.000000
20.750000	1.000	143,525.000000
20.766667	1.000	207,269.000000
20.783333	1.000	282,556.000000
20.800000	1.000	366,216.000000
20.816667	1.000	452,738.000000
20.833333	1.000	534,956.000000
20.850000	1.000	605,719.000000
20.866667	1.000	659,235.000000
20.883333	1.000	691,390.000000
20.900000	1.000	700,154.000000
20.916667	1.000	685,459.000000
20.933333	1.000	648,674.000000
20.950000	1.000	593,064.000000
20.966667	1.000	524,049.000000
20.983333	1.000	447,862.000000
21.000000	1.000	370,251.000000
21.016667	1.000	296,180.000000
21.033333	1.000	229,413.000000
21.050000	1.000	172,145.000000
21.066667	1.000	125,227.000000
21.083333	1.000	88,519.000000
21.100000	1.000	61,115.000000
21.116667	1.000	41,931.000000
21.133333	1.000	29,729.000000
21.150000	1.000	22,970.000000
21.166667	1.000	20,372.000000
21.183333	1.000	21,065.000000
21.200000	1.000	24,436.000000
21.216667	1.000	30,218.000000
21.233333	1.000	38,598.000000
21.250000	1.000	49,501.000000
21.266667	1.000	62,188.000000
21.283333	1.000	75,645.000000
21.300000	1.000	89,439.000000
21.316667	1.000	103,349.000000
21.333333	1.000	117,626.000000
21.350000	1.000	132,573.000000
21.366667	1.000	148,516.000000
21.383333	1.000	166,394.000000
21.400000	1.000	187,372.000000
21.416667	1.000	211,969.000000
21.433333	1.000	239,565.000000
21.450000	1.000	268,068.000000
21.466667	1.000	294,756.000000
21.483333	1.000	316,984.000000
21.500000	1.000	332,299.000000
21.516667	1.000	339,094.000000
21.533333	1.000	336,386.000000
21.550000	1.000	323,898.000000
21.566667	1.000	302,582.000000
21.583333	1.000	274,332.000000
21.600000	1.000	241,183.000000
21.616667	1.000	205,068.000000
21.633333	1.000	168,019.000000
21.650000	1.000	132,205.000000
21.666667	1.000	99,538.000000
21.683333	1.000	71,119.000000
21.700000	1.000	47,634.000000
21.716667	1.000	29,104.000000
21.733333	1.000	14,870.000000
21.750000	1.000	4,215.000000
21.766667	1.000	-3,351.000000
21.783333	1.000	-8,420.000000
21.800000	1.000	-11,502.000000
21.816667	1.000	-13,182.000000
21.833333	1.000	-14,087.000000
21.850000	1.000	-14,626.000000
21.866667	1.000	-14,972.000000
21.883333	1.000	-15,645.000000
21.900000	1.000	-16,898.000000
21.916667	1.000	-18,357.000000
21.933333	1.000	-19,902.000000
21.950000	1.000	-21,317.000000
21.966667	1.000	-22,028.000000
21.983333	1.000	-21,228.000000
22.000000	1.000	-18,340.000000
22.016667	1.000	-13,931.000000
22.033333	1.000	-8,838.000000
22.050000	1.000	-3,368.000000
22.066667	1.000	2,407.000000
22.083333	1.000	7,988.000000
22.100000	1.000	13,229.000000
22.116667	1.000	18,024.000000
22.133333	1.000	22,243.000000
22.150000	1.000	25,715.000000
22.166667	1.000	28,614.000000
22.183333	1.000	31,492.000000
22.200000	1.000	33,777.000000
22.216667	1.000	34,968.000000
22.233333	1.000	35,016.000000
22.250000	1.000	33,564.000000
22.266667	1.000	30,254.000000
22.283333	1.000	25,368.000000
22.300000	1.000	19,671.000000
22.316667	1.000	13,752.000000
22.333333	1.000	7,881.000000
22.350000	1.000	2,255.000000
22.366667	1.000	-2,838.000000
22.383333	1.000	-7,078.000000
22.400000	1.000	-10,403.000000
22.416667	1.000	-12,534.000000
22.433333	1.000	-13,597.000000
22.450000	1.000	-14,066.000000
22.466667	1.000	-14,585.000000
22.483333	1.000	-15,411.000000
22.500000	1.000	-16,243.000000
22.516667	1.000	-16,736.000000
22.533333	1.000	-16,902.000000
22.550000	1.000	-16,807.000000
22.566667	1.000	-16,232.000000
22.583333	1.000	-15,090.000000
22.600000	1.000	-13,413.000000
22.616667	1.000	-11,235.000000
22.633333	1.000	-8,526.000000
22.650000	1.000	-5,345.000000
22.666667	1.000	-1,774.000000
22.683333	1.000	1,987.000000
22.700000	1.000	5,616.000000
22.716667	1.000	8,826.000000
22.733333	1.000	11,703.000000
22.750000	1.000	14,653.000000
22.766667	1.000	17,887.000000
22.783333	1.000	20,769.000000
22.800000	1.000	22,701.000000
22.816667	1.000	23,535.000000
22.833333	1.000	23,631.000000
22.850000	1.000	23,403.000000
22.866667	1.000	23,606.000000
22.883333	1.000	25,073.000000
22.900000	1.000	27,778.000000
22.916667	1.000	31,300.000000
22.933333	1.000	35,383.000000
22.950000	1.000	40,377.000000
22.966667	1.000	46,802.000000
22.983333	1.000	55,663.000000
23.000000	1.000	68,668.000000
23.016667	1.000	88,110.000000
23.033333	1.000	117,278.000000
23.050000	1.000	159,828.000000
23.066667	1.000	219,059.000000
23.083333	1.000	296,878.000000
23.100000	1.000	393,883.000000
23.116667	1.000	508,562.000000
23.133333	1.000	636,347.000000
23.150000	1.000	769,360.000000
23.166667	1.000	896,973.000000
23.183333	1.000	1,007,456.000000
23.200000	1.000	1,090,624.000000
23.216667	1.000	1,139,220.000000
23.233333	1.000	1,149,275.000000
23.250000	1.000	1,120,754.000000
23.266667	1.000	1,057,455.000000
23.283333	1.000	966,047.000000
23.300000	1.000	855,342.000000
23.316667	1.000	735,096.000000
23.333333	1.000	614,563.000000
23.350000	1.000	501,134.000000
23.366667	1.000	399,724.000000
23.383333	1.000	312,688.000000
23.400000	1.000	240,522.000000
23.416667	1.000	182,865.000000
23.433333	1.000	138,490.000000
23.450000	1.000	105,497.000000
23.466667	1.000	81,967.000000
23.483333	1.000	65,809.000000
23.500000	1.000	55,086.000000
23.516667	1.000	48,401.000000
23.533333	1.000	44,623.000000
23.550000	1.000	42,617.000000
23.566667	1.000	41,760.000000
23.583333	1.000	42,604.000000
23.600000	1.000	46,153.000000
23.616667	1.000	53,302.000000
23.633333	1.000	64,536.000000
23.650000	1.000	80,366.000000
23.666667	1.000	100,733.000000
23.683333	1.000	124,929.000000
23.700000	1.000	151,111.000000
23.716667	1.000	176,449.000000
23.733333	1.000	197,998.000000
23.750000	1.000	213,428.000000
23.766667	1.000	221,471.000000
23.783333	1.000	221,912.000000
23.800000	1.000	215,298.000000
23.816667	1.000	202,791.000000
23.833333	1.000	185,800.000000
23.850000	1.000	166,003.000000
23.866667	1.000	145,146.000000
23.883333	1.000	124,384.000000
23.900000	1.000	104,599.000000
23.916667	1.000	86,923.000000
23.933333	1.000	72,064.000000
23.950000	1.000	60,655.000000
23.966667	1.000	52,755.000000
23.983333	1.000	47,835.000000
24.000000	1.000	45,295.000000
24.016667	1.000	44,778.000000
24.033333	1.000	45,495.000000
24.050000	1.000	46,226.000000
24.066667	1.000	45,798.000000
24.083333	1.000	43,780.000000
24.100000	1.000	40,824.000000
24.116667	1.000	37,893.000000
24.133333	1.000	35,341.000000
24.150000	1.000	32,855.000000
24.166667	1.000	30,035.000000
24.183333	1.000	26,831.000000
24.200000	1.000	23,662.000000
24.216667	1.000	21,718.000000
24.233333	1.000	22,312.000000
24.250000	1.000	26,216.000000
24.266667	1.000	33,980.000000
24.283333	1.000	46,494.000000
24.300000	1.000	64,756.000000
24.316667	1.000	89,851.000000
24.333333	1.000	122,181.000000
24.350000	1.000	160,669.000000
24.366667	1.000	203,238.000000
24.383333	1.000	247,124.000000
24.400000	1.000	289,502.000000
24.416667	1.000	327,632.000000
24.433333	1.000	359,234.000000
24.450000	1.000	382,763.000000
24.466667	1.000	397,876.000000
24.483333	1.000	405,635.000000
24.500000	1.000	407,731.000000
24.516667	1.000	406,790.000000
24.533333	1.000	405,897.000000
24.550000	1.000	406,431.000000
24.566667	1.000	407,934.000000
24.583333	1.000	409,177.000000
24.600000	1.000	409,096.000000
24.616667	1.000	406,550.000000
24.633333	1.000	400,657.000000
24.650000	1.000	390,920.000000
24.666667	1.000	376,724.000000
24.683333	1.000	358,032.000000
24.700000	1.000	335,847.000000
24.716667	1.000	311,992.000000
24.733333	1.000	288,910.000000
24.750000	1.000	268,704.000000
24.766667	1.000	252,474.000000
24.783333	1.000	240,300.000000
24.800000	1.000	231,632.000000
24.816667	1.000	225,504.000000
24.833333	1.000	220,614.000000
24.850000	1.000	215,502.000000
24.866667	1.000	208,943.000000
24.883333	1.000	200,012.000000
24.900000	1.000	188,240.000000
24.916667	1.000	173,717.000000
24.933333	1.000	156,777.000000
24.950000	1.000	138,312.000000
24.966667	1.000	119,312.000000
24.983333	1.000	100,654.000000
25.000000	1.000	83,836.000000
25.016667	1.000	70,096.000000
25.033333	1.000	59,794.000000
25.050000	1.000	52,365.000000
25.066667	1.000	47,096.000000
25.083333	1.000	43,266.000000
25.100000	1.000	40,410.000000
25.116667	1.000	38,104.000000
25.133333	1.000	36,162.000000
25.150000	1.000	34,436.000000
25.166667	1.000	32,496.000000
25.183333	1.000	30,042.000000
25.200000	1.000	27,387.000000
25.216667	1.000	24,810.000000
25.233333	1.000	22,094.000000
25.250000	1.000	19,420.000000
25.266667	1.000	17,094.000000
25.283333	1.000	15,343.000000
25.300000	1.000	14,264.000000
25.316667	1.000	13,863.000000
25.333333	1.000	14,091.000000
25.350000	1.000	15,239.000000
25.366667	1.000	17,368.000000
25.383333	1.000	19,972.000000
25.400000	1.000	22,577.000000
25.416667	1.000	24,901.000000
25.433333	1.000	26,998.000000
25.450000	1.000	28,711.000000
25.466667	1.000	29,657.000000
25.483333	1.000	29,672.000000
25.500000	1.000	28,431.000000
25.516667	1.000	25,916.000000
25.533333	1.000	22,561.000000
25.550000	1.000	18,583.000000
25.566667	1.000	13,908.000000
25.583333	1.000	9,077.000000
25.600000	1.000	4,844.000000
25.616667	1.000	1,778.000000
25.633333	1.000	-227.000000
25.650000	1.000	-1,774.000000
25.666667	1.000	-3,124.000000
25.683333	1.000	-3,856.000000
25.700000	1.000	-3,748.000000
25.716667	1.000	-2,996.000000
25.733333	1.000	-1,634.000000
25.750000	1.000	494.000000
25.766667	1.000	3,564.000000
25.783333	1.000	7,446.000000
25.800000	1.000	12,379.000000
25.816667	1.000	18,814.000000
25.833333	1.000	27,285.000000
25.850000	1.000	39,034.000000
25.866667	1.000	56,312.000000
25.883333	1.000	81,814.000000
25.900000	1.000	118,556.000000
25.916667	1.000	170,493.000000
25.933333	1.000	241,861.000000
25.950000	1.000	337,366.000000
25.966667	1.000	462,128.000000
25.983333	1.000	622,053.000000
26.000000	1.000	824,871.000000
26.016667	1.000	1,080,460.000000
26.033333	1.000	1,399,454.000000
26.050000	1.000	1,792,254.000000
26.066667	1.000	2,266,701.000000
26.083333	1.000	2,825,087.000000
26.100000	1.000	3,460,225.000000
26.116667	1.000	4,151,442.000000
26.133333	1.000	4,863,398.000000
26.150000	1.000	5,548,044.000000
26.166667	1.000	6,150,454.000000
26.183333	1.000	6,617,544.000000
26.200000	1.000	6,905,072.000000
26.216667	1.000	6,985,468.000000
26.233333	1.000	6,851,863.000000
26.250000	1.000	6,517,594.000000
26.266667	1.000	6,014,086.000000
26.283333	1.000	5,385,461.000000
26.300000	1.000	4,681,952.000000
26.316667	1.000	3,953,763.000000
26.333333	1.000	3,245,174.000000
26.350000	1.000	2,590,736.000000
26.366667	1.000	2,013,587.000000
26.383333	1.000	1,525,583.000000
26.400000	1.000	1,128,864.000000
26.416667	1.000	818,198.000000
26.433333	1.000	583,692.000000
26.450000	1.000	413,149.000000
26.466667	1.000	294,006.000000
26.483333	1.000	213,914.000000
26.500000	1.000	162,161.000000
26.516667	1.000	129,994.000000
26.533333	1.000	110,352.000000
26.550000	1.000	98,744.000000
26.566667	1.000	92,304.000000
26.583333	1.000	89,367.000000
26.600000	1.000	88,795.000000
26.616667	1.000	89,821.000000
26.633333	1.000	91,901.000000
26.650000	1.000	94,288.000000
26.666667	1.000	96,375.000000
26.683333	1.000	97,863.000000
26.700000	1.000	98,379.000000
26.716667	1.000	97,679.000000
26.733333	1.000	95,942.000000
26.750000	1.000	93,125.000000
26.766667	1.000	88,922.000000
26.783333	1.000	83,024.000000
26.800000	1.000	75,495.000000
26.816667	1.000	67,046.000000
26.833333	1.000	58,849.000000
26.850000	1.000	51,865.000000
26.866667	1.000	46,725.000000
26.883333	1.000	43,911.000000
26.900000	1.000	43,730.000000
26.916667	1.000	46,903.000000
26.933333	1.000	54,147.000000
26.950000	1.000	66,045.000000
26.966667	1.000	83,631.000000
26.983333	1.000	107,980.000000
27.000000	1.000	139,506.000000
27.016667	1.000	177,291.000000
27.033333	1.000	219,165.000000
27.050000	1.000	262,190.000000
27.066667	1.000	302,918.000000
27.083333	1.000	338,125.000000
27.100000	1.000	365,385.000000
27.116667	1.000	382,854.000000
27.133333	1.000	389,066.000000
27.150000	1.000	383,554.000000
27.166667	1.000	367,407.000000
27.183333	1.000	342,538.000000
27.200000	1.000	311,307.000000
27.216667	1.000	276,374.000000
27.233333	1.000	240,742.000000
27.250000	1.000	207,415.000000
27.266667	1.000	178,500.000000
27.283333	1.000	155,440.000000
27.300000	1.000	139,475.000000
27.316667	1.000	131,092.000000
27.333333	1.000	129,811.000000
27.350000	1.000	135,088.000000
27.366667	1.000	146,541.000000
27.383333	1.000	163,323.000000
27.400000	1.000	183,995.000000
27.416667	1.000	207,726.000000
27.433333	1.000	233,743.000000
27.450000	1.000	261,706.000000
27.466667	1.000	293,105.000000
27.483333	1.000	331,321.000000
27.500000	1.000	380,695.000000
27.516667	1.000	446,620.000000
27.533333	1.000	535,180.000000
27.550000	1.000	651,782.000000
27.566667	1.000	799,627.000000
27.583333	1.000	978,384.000000
27.600000	1.000	1,182,678.000000
27.616667	1.000	1,401,029.000000
27.633333	1.000	1,617,492.000000
27.650000	1.000	1,813,765.000000
27.666667	1.000	1,971,887.000000
27.683333	1.000	2,076,818.000000
27.700000	1.000	2,119,372.000000
27.716667	1.000	2,096,964.000000
27.733333	1.000	2,013,834.000000
27.750000	1.000	1,880,598.000000
27.766667	1.000	1,711,475.000000
27.783333	1.000	1,522,304.000000
27.800000	1.000	1,328,520.000000
27.816667	1.000	1,143,137.000000
27.833333	1.000	975,862.000000
27.850000	1.000	832,728.000000
27.866667	1.000	715,970.000000
27.883333	1.000	624,335.000000
27.900000	1.000	554,488.000000
27.916667	1.000	501,736.000000
27.933333	1.000	461,009.000000
27.950000	1.000	427,861.000000
27.966667	1.000	398,914.000000
27.983333	1.000	372,185.000000
28.000000	1.000	346,659.000000
28.016667	1.000	321,391.000000
28.033333	1.000	295,885.000000
28.050000	1.000	270,648.000000
28.066667	1.000	246,877.000000
28.083333	1.000	225,159.000000
28.100000	1.000	205,542.000000
28.116667	1.000	188,112.000000
28.133333	1.000	172,439.000000
28.150000	1.000	157,589.000000
28.166667	1.000	143,662.000000
28.183333	1.000	131,235.000000
28.200000	1.000	121,231.000000
28.216667	1.000	115,027.000000
28.233333	1.000	114,563.000000
28.250000	1.000	122,080.000000
28.266667	1.000	140,702.000000
28.283333	1.000	173,795.000000
28.300000	1.000	224,499.000000
28.316667	1.000	293,819.000000
28.333333	1.000	380,221.000000
28.350000	1.000	480,444.000000
28.366667	1.000	588,801.000000
28.383333	1.000	697,115.000000
28.400000	1.000	797,121.000000
28.416667	1.000	880,605.000000
28.433333	1.000	940,502.000000
28.450000	1.000	972,173.000000
28.466667	1.000	973,426.000000
28.483333	1.000	945,093.000000
28.500000	1.000	890,608.000000
28.516667	1.000	815,681.000000
28.533333	1.000	727,896.000000
28.550000	1.000	634,762.000000
28.566667	1.000	542,401.000000
28.583333	1.000	455,887.000000
28.600000	1.000	379,399.000000
28.616667	1.000	315,607.000000
28.633333	1.000	266,343.000000
28.650000	1.000	232,495.000000
28.666667	1.000	214,341.000000
28.683333	1.000	211,956.000000
28.700000	1.000	225,053.000000
28.716667	1.000	252,434.000000
28.733333	1.000	291,393.000000
28.750000	1.000	338,635.000000
28.766667	1.000	391,156.000000
28.783333	1.000	446,040.000000
28.800000	1.000	500,012.000000
28.816667	1.000	550,049.000000
28.833333	1.000	594,662.000000
28.850000	1.000	634,780.000000
28.866667	1.000	673,425.000000
28.883333	1.000	716,265.000000
28.900000	1.000	770,878.000000
28.916667	1.000	845,162.000000
28.933333	1.000	945,531.000000
28.950000	1.000	1,076,332.000000
28.966667	1.000	1,238,000.000000
28.983333	1.000	1,425,717.000000
29.000000	1.000	1,629,077.000000
29.016667	1.000	1,832,977.000000
29.033333	1.000	2,019,744.000000
29.050000	1.000	2,171,253.000000
29.066667	1.000	2,270,902.000000
29.083333	1.000	2,306,862.000000
29.100000	1.000	2,274,641.000000
29.116667	1.000	2,177,150.000000
29.133333	1.000	2,023,604.000000
29.150000	1.000	1,827,625.000000
29.166667	1.000	1,605,603.000000
29.183333	1.000	1,374,116.000000
29.200000	1.000	1,147,586.000000
29.216667	1.000	937,047.000000
29.233333	1.000	749,769.000000
29.250000	1.000	589,296.000000
29.266667	1.000	456,621.000000
29.283333	1.000	350,259.000000
29.300000	1.000	267,110.000000
29.316667	1.000	203,552.000000
29.333333	1.000	156,061.000000
29.350000	1.000	121,382.000000
29.366667	1.000	96,603.000000
29.383333	1.000	79,902.000000
29.400000	1.000	70,392.000000
29.416667	1.000	67,028.000000
29.433333	1.000	68,319.000000
29.450000	1.000	72,291.000000
29.466667	1.000	77,033.000000
29.483333	1.000	81,274.000000
29.500000	1.000	84,023.000000
29.516667	1.000	84,882.000000
29.533333	1.000	84,237.000000
29.550000	1.000	82,402.000000
29.566667	1.000	79,508.000000
29.583333	1.000	75,996.000000
29.600000	1.000	72,436.000000
29.616667	1.000	69,248.000000
29.633333	1.000	66,699.000000
29.650000	1.000	65,067.000000
29.666667	1.000	64,527.000000
29.683333	1.000	64,968.000000
29.700000	1.000	66,887.000000
29.716667	1.000	70,662.000000
29.733333	1.000	76,300.000000
29.750000	1.000	83,190.000000
29.766667	1.000	90,495.000000
29.783333	1.000	97,408.000000
29.800000	1.000	103,130.000000
29.816667	1.000	107,031.000000
29.833333	1.000	109,056.000000
29.850000	1.000	109,039.000000
29.866667	1.000	106,998.000000
29.883333	1.000	103,209.000000
29.900000	1.000	98,048.000000
29.916667	1.000	91,679.000000
29.933333	1.000	84,263.000000
29.950000	1.000	76,378.000000
29.966667	1.000	69,533.000000
29.983333	1.000	64,805.000000
30.000000	1.000	62,344.000000
30.016667	1.000	61,915.000000
30.033333	1.000	63,821.000000
30.050000	1.000	68,731.000000
30.066667	1.000	78,118.000000
30.083333	1.000	94,434.000000
30.100000	1.000	120,987.000000
30.116667	1.000	161,544.000000
30.133333	1.000	220,964.000000
30.150000	1.000	307,469.000000
30.166667	1.000	434,918.000000
30.183333	1.000	624,676.000000
30.200000	1.000	908,360.000000
30.216667	1.000	1,331,613.000000
30.233333	1.000	1,955,575.000000
30.250000	1.000	2,853,508.000000
30.266667	1.000	4,101,188.000000
30.283333	1.000	5,763,419.000000
30.300000	1.000	7,874,507.000000
30.316667	1.000	10,417,586.000000
30.333333	1.000	13,311,386.000000
30.350000	1.000	16,403,905.000000
30.366667	1.000	19,486,700.000000
30.383333	1.000	22,318,375.000000
30.400000	1.000	24,653,769.000000
30.416667	1.000	26,280,306.000000
30.433333	1.000	27,053,001.000000
30.450000	1.000	26,914,599.000000
30.466667	1.000	25,901,214.000000
30.483333	1.000	24,130,960.000000
30.500000	1.000	21,781,565.000000
30.516667	1.000	19,061,896.000000
30.533333	1.000	16,183,562.000000
30.550000	1.000	13,335,606.000000
30.566667	1.000	10,668,970.000000
30.583333	1.000	8,289,350.000000
30.600000	1.000	6,256,027.000000
30.616667	1.000	4,587,587.000000
30.633333	1.000	3,270,420.000000
30.650000	1.000	2,269,255.000000
30.666667	1.000	1,536,759.000000
30.683333	1.000	1,021,758.000000
30.700000	1.000	674,624.000000
30.716667	1.000	450,865.000000
30.733333	1.000	313,757.000000
30.750000	1.000	235,106.000000
30.766667	1.000	194,687.000000
30.783333	1.000	179,576.000000
30.800000	1.000	182,357.000000
30.816667	1.000	198,918.000000
30.833333	1.000	227,116.000000
30.850000	1.000	265,512.000000
30.866667	1.000	312,379.000000
30.883333	1.000	364,354.000000
30.900000	1.000	416,610.000000
30.916667	1.000	463,709.000000
30.933333	1.000	500,997.000000
30.950000	1.000	525,114.000000
30.966667	1.000	534,138.000000
30.983333	1.000	527,449.000000
31.000000	1.000	506,098.000000
31.016667	1.000	472,923.000000
31.033333	1.000	431,522.000000
31.050000	1.000	385,800.000000
31.066667	1.000	339,680.000000
31.083333	1.000	296,519.000000
31.100000	1.000	258,550.000000
31.116667	1.000	227,406.000000
31.133333	1.000	203,380.000000
31.150000	1.000	185,646.000000
31.166667	1.000	172,937.000000
31.183333	1.000	163,753.000000
31.200000	1.000	156,900.000000
31.216667	1.000	151,377.000000
31.233333	1.000	147,004.000000
31.250000	1.000	144,350.000000
31.266667	1.000	144,324.000000
31.283333	1.000	147,498.000000
31.300000	1.000	154,313.000000
31.316667	1.000	164,770.000000
31.333333	1.000	179,102.000000
31.350000	1.000	197,924.000000
31.366667	1.000	221,641.000000
31.383333	1.000	250,191.000000
31.400000	1.000	282,678.000000
31.416667	1.000	318,087.000000
31.433333	1.000	355,633.000000
31.450000	1.000	395,288.000000
31.466667	1.000	437,704.000000
31.483333	1.000	485,273.000000
31.500000	1.000	542,853.000000
31.516667	1.000	617,684.000000
31.533333	1.000	718,442.000000
31.550000	1.000	854,040.000000
31.566667	1.000	1,030,726.000000
31.583333	1.000	1,249,055.000000
31.600000	1.000	1,502,340.000000
31.616667	1.000	1,776,757.000000
31.633333	1.000	2,052,264.000000
31.650000	1.000	2,305,191.000000
31.666667	1.000	2,510,729.000000
31.683333	1.000	2,647,833.000000
31.700000	1.000	2,702,515.000000
31.716667	1.000	2,669,493.000000
31.733333	1.000	2,552,792.000000
31.750000	1.000	2,365,148.000000
31.766667	1.000	2,125,000.000000
31.783333	1.000	1,853,137.000000
31.800000	1.000	1,570,291.000000
31.816667	1.000	1,295,209.000000
31.833333	1.000	1,043,739.000000
31.850000	1.000	828,450.000000
31.866667	1.000	657,668.000000
31.883333	1.000	536,429.000000
31.900000	1.000	466,593.000000
31.916667	1.000	447,135.000000
31.933333	1.000	474,520.000000
31.950000	1.000	542,918.000000
31.966667	1.000	644,065.000000
31.983333	1.000	766,797.000000
32.000000	1.000	898,267.000000
32.016667	1.000	1,024,190.000000
32.033333	1.000	1,130,831.000000
32.050000	1.000	1,207,236.000000
32.066667	1.000	1,246,076.000000
32.083333	1.000	1,244,286.000000
32.100000	1.000	1,203,103.000000
32.116667	1.000	1,127,373.000000
32.133333	1.000	1,024,842.000000
32.150000	1.000	905,064.000000
32.166667	1.000	777,629.000000
32.183333	1.000	651,845.000000
32.200000	1.000	535,578.000000
32.216667	1.000	434,516.000000
32.233333	1.000	352,103.000000
32.250000	1.000	289,444.000000
32.266667	1.000	245,067.000000
32.283333	1.000	216,433.000000
32.300000	1.000	201,595.000000
32.316667	1.000	199,151.000000
32.333333	1.000	207,458.000000
32.350000	1.000	225,254.000000
32.366667	1.000	251,612.000000
32.383333	1.000	285,931.000000
32.400000	1.000	328,111.000000
32.416667	1.000	378,267.000000
32.433333	1.000	436,558.000000
32.450000	1.000	502,915.000000
32.466667	1.000	576,029.000000
32.483333	1.000	652,407.000000
32.500000	1.000	726,816.000000
32.516667	1.000	793,303.000000
32.533333	1.000	845,664.000000
32.550000	1.000	878,926.000000
32.566667	1.000	890,365.000000
32.583333	1.000	879,959.000000
32.600000	1.000	849,774.000000
32.616667	1.000	802,911.000000
32.633333	1.000	743,213.000000
32.650000	1.000	674,615.000000
32.666667	1.000	601,518.000000
32.683333	1.000	528,246.000000
32.700000	1.000	458,685.000000
32.716667	1.000	395,592.000000
32.733333	1.000	341,124.000000
32.750000	1.000	296,993.000000
32.766667	1.000	263,520.000000
32.783333	1.000	239,873.000000
32.800000	1.000	224,665.000000
32.816667	1.000	215,557.000000
32.833333	1.000	210,154.000000
32.850000	1.000	206,332.000000
32.866667	1.000	202,469.000000
32.883333	1.000	197,274.000000
32.900000	1.000	190,156.000000
32.916667	1.000	180,819.000000
32.933333	1.000	169,350.000000
32.950000	1.000	156,448.000000
32.966667	1.000	142,926.000000
32.983333	1.000	129,345.000000
33.000000	1.000	116,238.000000
33.016667	1.000	104,349.000000
33.033333	1.000	94,251.000000
33.050000	1.000	86,066.000000
33.066667	1.000	79,749.000000
33.083333	1.000	74,915.000000
33.100000	1.000	70,714.000000
33.116667	1.000	66,247.000000
33.133333	1.000	61,378.000000
33.150000	1.000	56,475.000000
33.166667	1.000	51,959.000000
33.183333	1.000	48,354.000000
33.200000	1.000	46,126.000000
33.216667	1.000	45,780.000000
33.233333	1.000	47,313.000000
33.250000	1.000	50,524.000000
33.266667	1.000	55,089.000000
33.283333	1.000	60,285.000000
33.300000	1.000	65,295.000000
33.316667	1.000	69,455.000000
33.333333	1.000	72,800.000000
33.350000	1.000	75,775.000000
33.366667	1.000	78,729.000000
33.383333	1.000	81,621.000000
33.400000	1.000	84,465.000000
33.416667	1.000	87,136.000000
33.433333	1.000	89,560.000000
33.450000	1.000	92,051.000000
33.466667	1.000	94,445.000000
33.483333	1.000	96,365.000000
33.500000	1.000	98,134.000000
33.516667	1.000	100,149.000000
33.533333	1.000	102,750.000000
33.550000	1.000	105,928.000000
33.566667	1.000	109,258.000000
33.583333	1.000	112,670.000000
33.600000	1.000	116,369.000000
33.616667	1.000	120,880.000000
33.633333	1.000	127,222.000000
33.650000	1.000	136,587.000000
33.666667	1.000	150,882.000000
33.683333	1.000	172,190.000000
33.700000	1.000	202,364.000000
33.716667	1.000	242,748.000000
33.733333	1.000	293,761.000000
33.750000	1.000	353,559.000000
33.766667	1.000	418,154.000000
33.783333	1.000	482,436.000000
33.800000	1.000	541,571.000000
33.816667	1.000	591,143.000000
33.833333	1.000	627,904.000000
33.850000	1.000	650,126.000000
33.866667	1.000	657,669.000000
33.883333	1.000	652,113.000000
33.900000	1.000	635,410.000000
33.916667	1.000	609,810.000000
33.933333	1.000	578,123.000000
33.950000	1.000	542,533.000000
33.966667	1.000	503,943.000000
33.983333	1.000	462,389.000000
34.000000	1.000	418,393.000000
34.016667	1.000	372,843.000000
34.033333	1.000	326,945.000000
34.050000	1.000	282,446.000000
34.066667	1.000	240,917.000000
34.083333	1.000	203,633.000000
34.100000	1.000	171,894.000000
34.116667	1.000	146,346.000000
34.133333	1.000	127,450.000000
34.150000	1.000	115,773.000000
34.166667	1.000	111,692.000000
34.183333	1.000	114,894.000000
34.200000	1.000	124,914.000000
34.216667	1.000	141,638.000000
34.233333	1.000	164,509.000000
34.250000	1.000	192,308.000000
34.266667	1.000	223,518.000000
34.283333	1.000	256,202.000000
34.300000	1.000	288,176.000000
34.316667	1.000	317,278.000000
34.333333	1.000	341,507.000000
34.350000	1.000	359,197.000000
34.366667	1.000	369,083.000000
34.383333	1.000	370,822.000000
34.400000	1.000	364,938.000000
34.416667	1.000	352,331.000000
34.433333	1.000	334,137.000000
34.450000	1.000	311,705.000000
34.466667	1.000	286,497.000000
34.483333	1.000	259,731.000000
34.500000	1.000	232,315.000000
34.516667	1.000	205,096.000000
34.533333	1.000	179,188.000000
34.550000	1.000	156,012.000000
34.566667	1.000	137,702.000000
34.583333	1.000	126,146.000000
34.600000	1.000	123,130.000000
34.616667	1.000	130,632.000000
34.633333	1.000	150,010.000000
34.650000	1.000	181,371.000000
34.666667	1.000	223,439.000000
34.683333	1.000	273,892.000000
34.700000	1.000	329,669.000000
34.716667	1.000	387,556.000000
34.733333	1.000	444,088.000000
34.750000	1.000	495,516.000000
34.766667	1.000	538,290.000000
34.783333	1.000	568,608.000000
34.800000	1.000	583,349.000000
34.816667	1.000	581,040.000000
34.833333	1.000	562,543.000000
34.850000	1.000	530,359.000000
34.866667	1.000	488,073.000000
34.883333	1.000	439,262.000000
34.900000	1.000	387,010.000000
34.916667	1.000	333,659.000000
34.933333	1.000	281,599.000000
34.950000	1.000	233,583.000000
34.966667	1.000	191,778.000000
34.983333	1.000	157,279.000000
35.000000	1.000	130,777.000000
35.016667	1.000	111,939.000000
35.033333	1.000	100,378.000000
35.050000	1.000	96,532.000000
35.066667	1.000	100,540.000000
35.083333	1.000	111,366.000000
35.100000	1.000	126,597.000000
35.116667	1.000	143,541.000000
35.133333	1.000	159,906.000000
35.150000	1.000	173,786.000000
35.166667	1.000	184,144.000000
35.183333	1.000	190,179.000000
35.200000	1.000	191,604.000000
35.216667	1.000	188,647.000000
35.233333	1.000	182,161.000000
35.250000	1.000	173,167.000000
35.266667	1.000	162,589.000000
35.283333	1.000	151,267.000000
35.300000	1.000	139,815.000000
35.316667	1.000	128,653.000000
35.333333	1.000	118,279.000000
35.350000	1.000	109,334.000000
35.366667	1.000	101,893.000000
35.383333	1.000	95,497.000000
35.400000	1.000	89,734.000000
35.416667	1.000	84,406.000000
35.433333	1.000	79,612.000000
35.450000	1.000	75,946.000000
35.466667	1.000	73,675.000000
35.483333	1.000	72,710.000000
35.500000	1.000	73,148.000000
35.516667	1.000	75,681.000000
35.533333	1.000	81,334.000000
35.550000	1.000	90,743.000000
35.566667	1.000	103,676.000000
35.583333	1.000	119,044.000000
35.600000	1.000	136,284.000000
35.616667	1.000	155,653.000000
35.633333	1.000	177,779.000000
35.650000	1.000	203,238.000000
35.666667	1.000	233,591.000000
35.683333	1.000	272,399.000000
35.700000	1.000	326,482.000000
35.716667	1.000	405,682.000000
35.733333	1.000	521,747.000000
35.750000	1.000	687,157.000000
35.766667	1.000	914,431.000000
35.783333	1.000	1,212,559.000000
35.800000	1.000	1,583,175.000000
35.816667	1.000	2,018,415.000000
35.833333	1.000	2,499,005.000000
35.850000	1.000	2,994,787.000000
35.866667	1.000	3,468,318.000000
35.883333	1.000	3,879,967.000000
35.900000	1.000	4,193,774.000000
35.916667	1.000	4,382,331.000000
35.933333	1.000	4,431,143.000000
35.950000	1.000	4,340,871.000000
35.966667	1.000	4,126,379.000000
35.983333	1.000	3,813,286.000000
36.000000	1.000	3,433,235.000000
36.016667	1.000	3,019,305.000000
36.033333	1.000	2,601,878.000000
36.050000	1.000	2,205,531.000000
36.066667	1.000	1,846,565.000000
36.083333	1.000	1,533,539.000000
36.100000	1.000	1,268,886.000000
36.116667	1.000	1,050,328.000000
36.133333	1.000	872,621.000000
36.150000	1.000	729,292.000000
36.166667	1.000	614,122.000000
36.183333	1.000	522,045.000000
36.200000	1.000	449,067.000000
36.216667	1.000	391,537.000000
36.233333	1.000	346,595.000000
36.250000	1.000	312,759.000000
36.266667	1.000	288,805.000000
36.283333	1.000	273,412.000000
36.300000	1.000	265,277.000000
36.316667	1.000	262,342.000000
36.333333	1.000	262,122.000000
36.350000	1.000	262,314.000000
36.366667	1.000	260,917.000000
36.383333	1.000	256,267.000000
36.400000	1.000	247,409.000000
36.416667	1.000	234,226.000000
36.433333	1.000	217,039.000000
36.450000	1.000	196,698.000000
36.466667	1.000	174,304.000000
36.483333	1.000	151,565.000000
36.500000	1.000	130,288.000000
36.516667	1.000	111,434.000000
36.533333	1.000	95,791.000000
36.550000	1.000	84,184.000000
36.566667	1.000	77,053.000000
36.583333	1.000	74,105.000000
36.600000	1.000	74,834.000000
36.616667	1.000	78,893.000000
36.633333	1.000	86,339.000000
36.650000	1.000	97,433.000000
36.666667	1.000	112,781.000000
36.683333	1.000	133,264.000000
36.700000	1.000	159,290.000000
36.716667	1.000	190,334.000000
36.733333	1.000	225,433.000000
36.750000	1.000	263,284.000000
36.766667	1.000	302,235.000000
36.783333	1.000	340,041.000000
36.800000	1.000	374,049.000000
36.816667	1.000	401,120.000000
36.833333	1.000	418,259.000000
36.850000	1.000	423,718.000000
36.866667	1.000	417,065.000000
36.883333	1.000	399,281.000000
36.900000	1.000	372,662.000000
36.916667	1.000	340,380.000000
36.933333	1.000	306,163.000000
36.950000	1.000	272,833.000000
36.966667	1.000	242,522.000000
36.983333	1.000	217,068.000000
37.000000	1.000	198,013.000000
37.016667	1.000	187,438.000000
37.033333	1.000	188,920.000000
37.050000	1.000	207,157.000000
37.066667	1.000	246,867.000000
37.083333	1.000	312,768.000000
37.100000	1.000	409,288.000000
37.116667	1.000	537,658.000000
37.133333	1.000	695,815.000000
37.150000	1.000	877,942.000000
37.166667	1.000	1,073,342.000000
37.183333	1.000	1,267,920.000000
37.200000	1.000	1,445,968.000000
37.216667	1.000	1,592,254.000000
37.233333	1.000	1,694,623.000000
37.250000	1.000	1,745,798.000000
37.266667	1.000	1,745,758.000000
37.283333	1.000	1,701,818.000000
37.300000	1.000	1,627,471.000000
37.316667	1.000	1,541,474.000000
37.333333	1.000	1,464,597.000000
37.350000	1.000	1,416,117.000000
37.366667	1.000	1,410,884.000000
37.383333	1.000	1,456,264.000000
37.400000	1.000	1,551,516.000000
37.416667	1.000	1,687,668.000000
37.433333	1.000	1,848,157.000000
37.450000	1.000	2,011,744.000000
37.466667	1.000	2,155,787.000000
37.483333	1.000	2,259,866.000000
37.500000	1.000	2,308,252.000000
37.516667	1.000	2,292,255.000000
37.533333	1.000	2,211,501.000000
37.550000	1.000	2,073,337.000000
37.566667	1.000	1,891,116.000000
37.583333	1.000	1,680,924.000000
37.600000	1.000	1,459,839.000000
37.616667	1.000	1,243,530.000000
37.633333	1.000	1,044,092.000000
37.650000	1.000	869,601.000000
37.666667	1.000	724,547.000000
37.683333	1.000	609,811.000000
37.700000	1.000	523,295.000000
37.716667	1.000	460,805.000000
37.733333	1.000	417,560.000000
37.750000	1.000	388,709.000000
37.766667	1.000	369,760.000000
37.783333	1.000	356,440.000000
37.800000	1.000	345,184.000000
37.816667	1.000	333,803.000000
37.833333	1.000	321,531.000000
37.850000	1.000	308,964.000000
37.866667	1.000	296,891.000000
37.883333	1.000	286,272.000000
37.900000	1.000	278,404.000000
37.916667	1.000	274,588.000000
37.933333	1.000	275,033.000000
37.950000	1.000	278,998.000000
37.966667	1.000	285,461.000000
37.983333	1.000	293,145.000000
38.000000	1.000	300,567.000000
38.016667	1.000	305,895.000000
38.033333	1.000	307,244.000000
38.050000	1.000	303,512.000000
38.066667	1.000	294,609.000000
38.083333	1.000	280,969.000000
38.100000	1.000	263,340.000000
38.116667	1.000	242,759.000000
38.133333	1.000	220,876.000000
38.150000	1.000	199,802.000000
38.166667	1.000	181,718.000000
38.183333	1.000	168,217.000000
38.200000	1.000	160,210.000000
38.216667	1.000	157,950.000000
38.233333	1.000	161,498.000000
38.250000	1.000	169,970.000000
38.266667	1.000	181,758.000000
38.283333	1.000	195,045.000000
38.300000	1.000	208,189.000000
38.316667	1.000	219,830.000000
38.333333	1.000	228,866.000000
38.350000	1.000	234,277.000000
38.366667	1.000	235,229.000000
38.383333	1.000	231,302.000000
38.400000	1.000	222,889.000000
38.416667	1.000	210,937.000000
38.433333	1.000	196,587.000000
38.450000	1.000	181,182.000000
38.466667	1.000	165,908.000000
38.483333	1.000	151,219.000000
38.500000	1.000	136,980.000000
38.516667	1.000	122,888.000000
38.533333	1.000	109,106.000000
38.550000	1.000	96,213.000000
38.566667	1.000	85,013.000000
38.583333	1.000	76,072.000000
38.600000	1.000	69,641.000000
38.616667	1.000	65,385.000000
38.633333	1.000	62,816.000000
38.650000	1.000	61,641.000000
38.666667	1.000	61,851.000000
38.683333	1.000	63,390.000000
38.700000	1.000	66,408.000000
38.716667	1.000	71,300.000000
38.733333	1.000	78,036.000000
38.750000	1.000	86,315.000000
38.766667	1.000	95,761.000000
38.783333	1.000	105,871.000000
38.800000	1.000	116,727.000000
38.816667	1.000	128,178.000000
38.833333	1.000	139,780.000000
38.850000	1.000	150,602.000000
38.866667	1.000	159,788.000000
38.883333	1.000	166,895.000000
38.900000	1.000	171,787.000000
38.916667	1.000	174,727.000000
38.933333	1.000	176,333.000000
38.950000	1.000	176,665.000000
38.966667	1.000	176,382.000000
38.983333	1.000	176,073.000000
39.000000	1.000	176,085.000000
39.016667	1.000	177,061.000000
39.033333	1.000	179,490.000000
39.050000	1.000	183,021.000000
39.066667	1.000	186,892.000000
39.083333	1.000	190,724.000000
39.100000	1.000	194,315.000000
39.116667	1.000	197,281.000000
39.133333	1.000	199,016.000000
39.150000	1.000	198,793.000000
39.166667	1.000	196,191.000000
39.183333	1.000	191,157.000000
39.200000	1.000	184,133.000000
39.216667	1.000	175,568.000000
39.233333	1.000	165,671.000000
39.250000	1.000	155,149.000000
39.266667	1.000	145,140.000000
39.283333	1.000	136,212.000000
39.300000	1.000	128,874.000000
39.316667	1.000	123,501.000000
39.333333	1.000	120,126.000000
39.350000	1.000	118,964.000000
39.366667	1.000	120,548.000000
39.383333	1.000	126,020.000000
39.400000	1.000	136,910.000000
39.416667	1.000	154,765.000000
39.433333	1.000	180,391.000000
39.450000	1.000	213,403.000000
39.466667	1.000	252,622.000000
39.483333	1.000	296,433.000000
39.500000	1.000	342,209.000000
39.516667	1.000	385,947.000000
39.533333	1.000	423,514.000000
39.550000	1.000	451,564.000000
39.566667	1.000	467,608.000000
39.583333	1.000	470,610.000000
39.600000	1.000	460,558.000000
39.616667	1.000	438,171.000000
39.633333	1.000	405,317.000000
39.650000	1.000	364,985.000000
39.666667	1.000	320,743.000000
39.683333	1.000	275,968.000000
39.700000	1.000	233,187.000000
39.716667	1.000	194,143.000000
39.733333	1.000	159,597.000000
39.750000	1.000	129,767.000000
39.766667	1.000	104,997.000000
39.783333	1.000	84,917.000000
39.800000	1.000	69,030.000000
39.816667	1.000	56,818.000000
39.833333	1.000	47,806.000000
39.850000	1.000	41,703.000000
39.866667	1.000	37,970.000000
39.883333	1.000	35,701.000000
39.900000	1.000	34,357.000000
39.916667	1.000	33,996.000000
39.933333	1.000	34,864.000000
39.950000	1.000	37,276.000000
39.966667	1.000	41,358.000000
39.983333	1.000	47,469.000000
40.000000	1.000	56,013.000000
40.016667	1.000	67,305.000000
40.033333	1.000	81,070.000000
40.050000	1.000	96,882.000000
40.066667	1.000	114,132.000000
40.083333	1.000	132,268.000000
40.100000	1.000	150,916.000000
40.116667	1.000	169,745.000000
40.133333	1.000	187,737.000000
40.150000	1.000	203,574.000000
40.166667	1.000	216,614.000000
40.183333	1.000	226,880.000000
40.200000	1.000	235,309.000000
40.216667	1.000	244,016.000000
40.233333	1.000	255,318.000000
40.250000	1.000	270,471.000000
40.266667	1.000	289,865.000000
40.283333	1.000	313,616.000000
40.300000	1.000	341,074.000000
40.316667	1.000	370,322.000000
40.333333	1.000	398,422.000000
40.350000	1.000	422,127.000000
40.366667	1.000	438,303.000000
40.383333	1.000	444,594.000000
40.400000	1.000	439,948.000000
40.416667	1.000	424,895.000000
40.433333	1.000	401,167.000000
40.450000	1.000	370,983.000000
40.466667	1.000	336,844.000000
40.483333	1.000	301,674.000000
40.500000	1.000	268,013.000000
40.516667	1.000	237,349.000000
40.533333	1.000	210,419.000000
40.550000	1.000	187,856.000000
40.566667	1.000	170,312.000000
40.583333	1.000	158,693.000000
40.600000	1.000	153,520.000000
40.616667	1.000	154,295.000000
40.633333	1.000	160,268.000000
40.650000	1.000	170,618.000000
40.666667	1.000	184,424.000000
40.683333	1.000	200,383.000000
40.700000	1.000	217,176.000000
40.716667	1.000	233,170.000000
40.733333	1.000	246,250.000000
40.750000	1.000	254,768.000000
40.766667	1.000	258,061.000000
40.783333	1.000	256,271.000000
40.800000	1.000	250,047.000000
40.816667	1.000	240,530.000000
40.833333	1.000	228,673.000000
40.850000	1.000	215,806.000000
40.866667	1.000	203,162.000000
40.883333	1.000	191,682.000000
40.900000	1.000	181,993.000000
40.916667	1.000	174,312.000000
40.933333	1.000	168,499.000000
40.950000	1.000	163,949.000000
40.966667	1.000	159,867.000000
40.983333	1.000	155,089.000000
41.000000	1.000	148,619.000000
41.016667	1.000	140,099.000000
41.033333	1.000	129,772.000000
41.050000	1.000	118,167.000000
41.066667	1.000	105,773.000000
41.083333	1.000	93,398.000000
41.100000	1.000	81,939.000000
41.116667	1.000	71,710.000000
41.133333	1.000	62,812.000000
41.150000	1.000	55,452.000000
41.166667	1.000	49,884.000000
41.183333	1.000	46,508.000000
41.200000	1.000	45,267.000000
41.216667	1.000	45,965.000000
41.233333	1.000	48,157.000000
41.250000	1.000	51,075.000000
41.266667	1.000	54,460.000000
41.283333	1.000	58,224.000000
41.300000	1.000	62,317.000000
41.316667	1.000	67,093.000000
41.333333	1.000	72,741.000000
41.350000	1.000	79,195.000000
41.366667	1.000	86,509.000000
41.383333	1.000	94,600.000000
41.400000	1.000	103,005.000000
41.416667	1.000	111,604.000000
41.433333	1.000	120,690.000000
41.450000	1.000	130,930.000000
41.466667	1.000	142,868.000000
41.483333	1.000	156,627.000000
41.500000	1.000	172,349.000000
41.516667	1.000	189,752.000000
41.533333	1.000	208,175.000000
41.550000	1.000	226,663.000000
41.566667	1.000	243,716.000000
41.583333	1.000	258,504.000000
41.600000	1.000	270,447.000000
41.616667	1.000	278,740.000000
41.633333	1.000	282,494.000000
41.650000	1.000	281,162.000000
41.666667	1.000	274,466.000000
41.683333	1.000	262,394.000000
41.700000	1.000	245,464.000000
41.716667	1.000	224,625.000000
41.733333	1.000	201,207.000000
41.750000	1.000	176,920.000000
41.766667	1.000	153,461.000000
41.783333	1.000	132,194.000000
41.800000	1.000	114,037.000000
41.816667	1.000	99,090.000000
41.833333	1.000	87,143.000000
41.850000	1.000	77,835.000000
41.866667	1.000	70,843.000000
41.883333	1.000	66,234.000000
41.900000	1.000	63,973.000000
41.916667	1.000	63,911.000000
41.933333	1.000	66,078.000000
41.950000	1.000	69,682.000000
41.966667	1.000	73,711.000000
41.983333	1.000	77,743.000000
42.000000	1.000	81,592.000000
42.016667	1.000	85,382.000000
42.033333	1.000	89,097.000000
42.050000	1.000	92,738.000000
42.066667	1.000	96,542.000000
42.083333	1.000	100,005.000000
42.100000	1.000	102,752.000000
42.116667	1.000	104,805.000000
42.133333	1.000	106,461.000000
42.150000	1.000	107,707.000000
42.166667	1.000	108,440.000000
42.183333	1.000	108,847.000000
42.200000	1.000	109,037.000000
42.216667	1.000	108,727.000000
42.233333	1.000	107,416.000000
42.250000	1.000	104,593.000000
42.266667	1.000	100,213.000000
42.283333	1.000	94,392.000000
42.300000	1.000	87,652.000000
42.316667	1.000	80,908.000000
42.333333	1.000	74,983.000000
42.350000	1.000	70,403.000000
42.366667	1.000	67,258.000000
42.383333	1.000	65,192.000000
42.400000	1.000	64,214.000000
42.416667	1.000	64,105.000000
42.433333	1.000	64,159.000000
42.450000	1.000	63,959.000000
42.466667	1.000	63,146.000000
42.483333	1.000	61,496.000000
42.500000	1.000	59,337.000000
42.516667	1.000	56,989.000000
42.533333	1.000	54,933.000000
42.550000	1.000	53,180.000000
42.566667	1.000	51,377.000000
42.583333	1.000	49,104.000000
42.600000	1.000	46,354.000000
42.616667	1.000	43,488.000000
42.633333	1.000	40,655.000000
42.650000	1.000	37,963.000000
42.666667	1.000	35,397.000000
42.683333	1.000	32,670.000000
42.700000	1.000	29,980.000000
42.716667	1.000	28,082.000000
42.733333	1.000	27,495.000000
42.750000	1.000	28,304.000000
42.766667	1.000	30,249.000000
42.783333	1.000	32,830.000000
42.800000	1.000	35,419.000000
42.816667	1.000	38,153.000000
42.833333	1.000	41,203.000000
42.850000	1.000	44,616.000000
42.866667	1.000	47,866.000000
42.883333	1.000	50,536.000000
42.900000	1.000	53,045.000000
42.916667	1.000	56,058.000000
42.933333	1.000	60,253.000000
42.950000	1.000	65,824.000000
42.966667	1.000	72,069.000000
42.983333	1.000	78,327.000000
43.000000	1.000	83,804.000000
43.016667	1.000	87,345.000000
43.033333	1.000	88,285.000000
43.050000	1.000	86,628.000000
43.066667	1.000	82,831.000000
43.083333	1.000	77,676.000000
43.100000	1.000	71,713.000000
43.116667	1.000	65,095.000000
43.133333	1.000	58,439.000000
43.150000	1.000	52,242.000000
43.166667	1.000	46,603.000000
43.183333	1.000	41,379.000000
43.200000	1.000	36,549.000000
43.216667	1.000	32,401.000000
43.233333	1.000	29,168.000000
43.250000	1.000	27,014.000000
43.266667	1.000	26,224.000000
43.283333	1.000	26,707.000000
43.300000	1.000	27,948.000000
43.316667	1.000	29,478.000000
43.333333	1.000	30,714.000000
43.350000	1.000	31,259.000000
43.366667	1.000	30,708.000000
43.383333	1.000	28,955.000000
43.400000	1.000	26,885.000000
43.416667	1.000	25,354.000000
43.433333	1.000	24,899.000000
43.450000	1.000	25,205.000000
43.466667	1.000	25,649.000000
43.483333	1.000	25,567.000000
43.500000	1.000	24,842.000000
43.516667	1.000	23,687.000000
43.533333	1.000	22,999.000000
43.550000	1.000	23,284.000000
43.566667	1.000	24,221.000000
43.583333	1.000	24,977.000000
43.600000	1.000	25,388.000000
43.616667	1.000	26,076.000000
43.633333	1.000	27,412.000000
43.650000	1.000	28,942.000000
43.666667	1.000	30,437.000000
43.683333	1.000	31,536.000000
43.700000	1.000	32,108.000000
43.716667	1.000	32,473.000000
43.733333	1.000	32,730.000000
43.750000	1.000	32,799.000000
43.766667	1.000	32,721.000000
43.783333	1.000	32,276.000000
43.800000	1.000	31,328.000000
43.816667	1.000	29,979.000000
43.833333	1.000	28,524.000000
43.850000	1.000	27,660.000000
43.866667	1.000	27,938.000000
43.883333	1.000	29,034.000000
43.900000	1.000	30,508.000000
43.916667	1.000	32,067.000000
43.933333	1.000	33,388.000000
43.950000	1.000	34,537.000000
43.966667	1.000	35,765.000000
43.983333	1.000	36,874.000000
44.000000	1.000	37,327.000000
44.016667	1.000	37,187.000000
44.033333	1.000	36,417.000000
44.050000	1.000	35,101.000000
44.066667	1.000	33,627.000000
44.083333	1.000	32,405.000000
44.100000	1.000	31,693.000000
44.116667	1.000	31,824.000000
44.133333	1.000	32,373.000000
44.150000	1.000	33,211.000000
44.166667	1.000	34,154.000000
44.183333	1.000	34,714.000000
44.200000	1.000	34,499.000000
44.216667	1.000	33,770.000000
44.233333	1.000	32,850.000000
44.250000	1.000	31,609.000000
44.266667	1.000	29,827.000000
44.283333	1.000	27,425.000000
44.300000	1.000	24,614.000000
44.316667	1.000	21,902.000000
44.333333	1.000	19,659.000000
44.350000	1.000	18,082.000000
44.366667	1.000	17,130.000000
44.383333	1.000	16,255.000000
44.400000	1.000	15,116.000000
44.416667	1.000	14,040.000000
44.433333	1.000	13,840.000000
44.450000	1.000	14,509.000000
44.466667	1.000	15,410.000000
44.483333	1.000	15,900.000000
44.500000	1.000	15,811.000000
44.516667	1.000	15,146.000000
44.533333	1.000	14,322.000000
44.550000	1.000	13,534.000000
44.566667	1.000	12,671.000000
44.583333	1.000	11,575.000000
44.600000	1.000	10,632.000000
44.616667	1.000	10,174.000000
44.633333	1.000	10,119.000000
44.650000	1.000	10,339.000000
44.666667	1.000	10,886.000000
44.683333	1.000	11,644.000000
44.700000	1.000	12,054.000000
44.716667	1.000	11,840.000000
44.733333	1.000	11,230.000000
44.750000	1.000	10,391.000000
44.766667	1.000	9,572.000000
44.783333	1.000	8,985.000000
44.800000	1.000	8,440.000000
44.816667	1.000	7,834.000000
44.833333	1.000	7,229.000000
44.850000	1.000	6,748.000000
44.866667	1.000	6,853.000000
44.883333	1.000	8,089.000000
44.900000	1.000	10,327.000000
44.916667	1.000	13,467.000000
44.933333	1.000	17,595.000000
44.950000	1.000	22,593.000000
44.966667	1.000	27,884.000000
44.983333	1.000	32,623.000000
45.000000	1.000	36,070.000000
45.016667	1.000	37,904.000000
45.033333	1.000	38,225.000000
45.050000	1.000	37,500.000000
45.066667	1.000	36,174.000000
45.083333	1.000	34,683.000000
45.100000	1.000	33,147.000000
45.116667	1.000	31,650.000000
45.133333	1.000	30,153.000000
45.150000	1.000	28,553.000000
45.166667	1.000	26,862.000000
45.183333	1.000	25,226.000000
45.200000	1.000	23,457.000000
45.216667	1.000	21,774.000000
45.233333	1.000	20,442.000000
45.250000	1.000	19,789.000000
45.266667	1.000	19,593.000000
45.283333	1.000	19,423.000000
45.300000	1.000	19,399.000000
45.316667	1.000	19,638.000000
45.333333	1.000	19,761.000000
45.350000	1.000	19,327.000000
45.366667	1.000	18,132.000000
45.383333	1.000	16,389.000000
45.400000	1.000	14,562.000000
45.416667	1.000	13,106.000000
45.433333	1.000	12,003.000000
45.450000	1.000	10,810.000000
45.466667	1.000	9,330.000000
45.483333	1.000	7,586.000000
45.500000	1.000	5,803.000000
45.516667	1.000	4,704.000000
45.533333	1.000	4,620.000000
45.550000	1.000	5,235.000000
45.566667	1.000	6,219.000000
45.583333	1.000	7,187.000000
45.600000	1.000	8,296.000000
45.616667	1.000	9,611.000000
45.633333	1.000	10,779.000000
45.650000	1.000	11,472.000000
45.666667	1.000	11,535.000000
45.683333	1.000	10,840.000000
45.700000	1.000	9,646.000000
45.716667	1.000	8,099.000000
45.733333	1.000	6,135.000000
45.750000	1.000	3,730.000000
45.766667	1.000	1,244.000000
45.783333	1.000	-464.000000
45.800000	1.000	-821.000000
45.816667	1.000	240.000000
45.833333	1.000	2,307.000000
45.850000	1.000	4,452.000000
45.866667	1.000	5,880.000000
45.883333	1.000	6,168.000000
45.900000	1.000	5,615.000000
45.916667	1.000	4,656.000000
45.933333	1.000	3,526.000000
45.950000	1.000	3,046.000000
45.966667	1.000	3,950.000000
45.983333	1.000	6,267.000000
46.000000	1.000	9,761.000000
46.016667	1.000	14,359.000000
46.033333	1.000	19,607.000000
46.050000	1.000	24,846.000000
46.066667	1.000	29,754.000000
46.083333	1.000	34,121.000000
46.100000	1.000	37,800.000000
46.116667	1.000	40,311.000000
46.133333	1.000	41,347.000000
46.150000	1.000	40,998.000000
46.166667	1.000	39,240.000000
46.183333	1.000	36,247.000000
46.200000	1.000	32,739.000000
46.216667	1.000	29,215.000000
46.233333	1.000	25,409.000000
46.250000	1.000	20,665.000000
46.266667	1.000	15,186.000000
46.283333	1.000	9,816.000000
46.300000	1.000	5,341.000000
46.316667	1.000	2,367.000000
46.333333	1.000	966.000000
46.350000	1.000	712.000000
46.366667	1.000	1,618.000000
46.383333	1.000	3,194.000000
46.400000	1.000	4,625.000000
46.416667	1.000	5,524.000000
46.433333	1.000	5,855.000000
46.450000	1.000	5,626.000000
46.466667	1.000	5,317.000000
46.483333	1.000	5,485.000000
46.500000	1.000	6,475.000000
46.516667	1.000	7,959.000000
46.533333	1.000	8,757.000000
46.550000	1.000	8,299.000000
46.566667	1.000	6,860.000000
46.583333	1.000	4,977.000000
46.600000	1.000	3,119.000000
46.616667	1.000	1,696.000000
46.633333	1.000	835.000000
46.650000	1.000	604.000000
46.666667	1.000	968.000000
46.683333	1.000	1,969.000000
46.700000	1.000	3,651.000000
46.716667	1.000	5,353.000000
46.733333	1.000	6,609.000000
46.750000	1.000	7,368.000000
46.766667	1.000	7,971.000000
46.783333	1.000	8,240.000000
46.800000	1.000	8,031.000000
46.816667	1.000	7,479.000000
46.833333	1.000	6,807.000000
46.850000	1.000	6,553.000000
46.866667	1.000	6,888.000000
46.883333	1.000	7,788.000000
46.900000	1.000	8,945.000000
46.916667	1.000	10,382.000000
46.933333	1.000	12,253.000000
46.950000	1.000	14,183.000000
46.966667	1.000	15,760.000000
46.983333	1.000	16,800.000000
47.000000	1.000	17,219.000000
47.016667	1.000	17,339.000000
47.033333	1.000	17,183.000000
47.050000	1.000	17,030.000000
47.066667	1.000	17,322.000000
47.083333	1.000	18,401.000000
47.100000	1.000	19,955.000000
47.116667	1.000	21,423.000000
47.133333	1.000	22,524.000000
47.150000	1.000	22,966.000000
47.166667	1.000	22,383.000000
47.183333	1.000	20,972.000000
47.200000	1.000	19,411.000000
47.216667	1.000	17,989.000000
47.233333	1.000	16,601.000000
47.250000	1.000	15,174.000000
47.266667	1.000	13,616.000000
47.283333	1.000	11,719.000000
47.300000	1.000	9,359.000000
47.316667	1.000	6,853.000000
47.333333	1.000	4,473.000000
47.350000	1.000	2,333.000000
47.366667	1.000	647.000000
47.383333	1.000	-213.000000
47.400000	1.000	-119.000000
47.416667	1.000	432.000000
47.433333	1.000	810.000000
47.450000	1.000	522.000000
47.466667	1.000	-273.000000
47.483333	1.000	-1,119.000000
47.500000	1.000	-1,885.000000
47.516667	1.000	-2,372.000000
47.533333	1.000	-2,326.000000
47.550000	1.000	-1,853.000000
47.566667	1.000	-1,342.000000
47.583333	1.000	-1,264.000000
47.600000	1.000	-1,920.000000
47.616667	1.000	-2,930.000000
47.633333	1.000	-4,045.000000
47.650000	1.000	-4,878.000000
47.666667	1.000	-4,965.000000
47.683333	1.000	-4,100.000000
47.700000	1.000	-2,715.000000
47.716667	1.000	-1,023.000000
47.733333	1.000	831.000000
47.750000	1.000	2,218.000000
47.766667	1.000	2,908.000000
47.783333	1.000	3,138.000000
47.800000	1.000	3,206.000000
47.816667	1.000	3,407.000000
47.833333	1.000	3,634.000000
47.850000	1.000	3,324.000000
47.866667	1.000	2,253.000000
47.883333	1.000	614.000000
47.900000	1.000	-1,432.000000
47.916667	1.000	-4,100.000000
47.933333	1.000	-7,145.000000
47.950000	1.000	-9,493.000000
47.966667	1.000	-10,203.000000
47.983333	1.000	-9,066.000000
48.000000	1.000	-6,670.000000
48.016667	1.000	-3,541.000000
48.033333	1.000	-169.000000
48.050000	1.000	3,155.000000
48.066667	1.000	6,064.000000
48.083333	1.000	8,318.000000
48.100000	1.000	9,952.000000
48.116667	1.000	10,849.000000
48.133333	1.000	10,814.000000
48.150000	1.000	9,780.000000
48.166667	1.000	8,321.000000
48.183333	1.000	6,827.000000
48.200000	1.000	5,457.000000
48.216667	1.000	4,209.000000
48.233333	1.000	2,839.000000
48.250000	1.000	1,268.000000
48.266667	1.000	-654.000000
48.283333	1.000	-2,785.000000
48.300000	1.000	-4,168.000000
48.316667	1.000	-4,034.000000
48.333333	1.000	-2,948.000000
48.350000	1.000	-2,129.000000
48.366667	1.000	-2,269.000000
48.383333	1.000	-2,804.000000
48.400000	1.000	-3,200.000000
48.416667	1.000	-3,349.000000
48.433333	1.000	-3,348.000000
48.450000	1.000	-3,382.000000
48.466667	1.000	-3,347.000000
48.483333	1.000	-3,083.000000
48.500000	1.000	-2,847.000000
48.516667	1.000	-2,980.000000
48.533333	1.000	-3,641.000000
48.550000	1.000	-4,570.000000
48.566667	1.000	-5,316.000000
48.583333	1.000	-5,953.000000
48.600000	1.000	-6,658.000000
48.616667	1.000	-7,300.000000
48.633333	1.000	-7,490.000000
48.650000	1.000	-7,368.000000
48.666667	1.000	-7,283.000000
48.683333	1.000	-7,217.000000
48.700000	1.000	-6,753.000000
48.716667	1.000	-5,447.000000
48.733333	1.000	-3,668.000000
48.750000	1.000	-2,153.000000
48.766667	1.000	-1,508.000000
48.783333	1.000	-1,943.000000
48.800000	1.000	-2,955.000000
48.816667	1.000	-4,031.000000
48.833333	1.000	-4,866.000000
48.850000	1.000	-5,656.000000
48.866667	1.000	-7,007.000000
48.883333	1.000	-9,036.000000
48.900000	1.000	-11,134.000000
48.916667	1.000	-12,667.000000
48.933333	1.000	-13,385.000000
48.950000	1.000	-13,376.000000
48.966667	1.000	-12,920.000000
48.983333	1.000	-12,177.000000
49.000000	1.000	-11,158.000000
49.016667	1.000	-9,799.000000
49.033333	1.000	-8,258.000000
49.050000	1.000	-6,830.000000
49.066667	1.000	-5,734.000000
49.083333	1.000	-5,079.000000
49.100000	1.000	-5,159.000000
49.116667	1.000	-5,843.000000
49.133333	1.000	-6,693.000000
49.150000	1.000	-8,140.000000
49.166667	1.000	-10,090.000000
49.183333	1.000	-12,515.000000
49.200000	1.000	-15,165.000000
49.216667	1.000	-17,365.000000
49.233333	1.000	-18,198.000000
49.250000	1.000	-17,249.000000
49.266667	1.000	-14,793.000000
49.283333	1.000	-11,501.000000
49.300000	1.000	-7,963.000000
49.316667	1.000	-4,363.000000
49.333333	1.000	-692.000000
49.350000	1.000	2,977.000000
49.366667	1.000	6,101.000000
49.383333	1.000	8,139.000000
49.400000	1.000	9,092.000000
49.416667	1.000	9,413.000000
49.433333	1.000	9,320.000000
49.450000	1.000	9,018.000000
49.466667	1.000	8,622.000000
49.483333	1.000	8,179.000000
49.500000	1.000	7,507.000000
49.516667	1.000	6,606.000000
49.533333	1.000	5,914.000000
49.550000	1.000	5,686.000000
49.566667	1.000	5,998.000000
49.583333	1.000	6,905.000000
49.600000	1.000	8,428.000000
49.616667	1.000	10,367.000000
49.633333	1.000	12,196.000000
49.650000	1.000	13,471.000000
49.666667	1.000	13,771.000000
49.683333	1.000	13,077.000000
49.700000	1.000	11,534.000000
49.716667	1.000	9,074.000000
49.733333	1.000	5,920.000000
49.750000	1.000	2,347.000000
49.766667	1.000	-1,214.000000
49.783333	1.000	-4,180.000000
49.800000	1.000	-6,261.000000
49.816667	1.000	-7,397.000000
49.833333	1.000	-7,609.000000
49.850000	1.000	-6,991.000000
49.866667	1.000	-6,416.000000
49.883333	1.000	-6,669.000000
49.900000	1.000	-7,695.000000
49.916667	1.000	-9,225.000000
49.933333	1.000	-11,044.000000
49.950000	1.000	-12,885.000000
49.966667	1.000	-14,548.000000
49.983333	1.000	-15,551.000000
50.000000	1.000	-15,834.000000
50.016667	1.000	-15,566.000000
50.033333	1.000	-14,523.000000
50.050000	1.000	-12,075.000000
50.066667	1.000	-8,146.000000
50.083333	1.000	-3,145.000000
50.100000	1.000	2,208.000000
50.116667	1.000	6,864.000000
50.133333	1.000	9,923.000000
50.150000	1.000	10,969.000000
50.166667	1.000	10,105.000000
50.183333	1.000	7,694.000000
50.200000	1.000	4,757.000000
50.216667	1.000	2,369.000000
50.233333	1.000	929.000000
50.250000	1.000	478.000000
50.266667	1.000	1,035.000000
50.283333	1.000	1,940.000000
50.300000	1.000	2,395.000000
50.316667	1.000	1,912.000000
50.333333	1.000	281.000000
50.350000	1.000	-2,556.000000
50.366667	1.000	-6,407.000000
50.383333	1.000	-10,659.000000
50.400000	1.000	-14,678.000000
50.416667	1.000	-17,702.000000
50.433333	1.000	-18,993.000000
50.450000	1.000	-18,618.000000
50.466667	1.000	-17,025.000000
50.483333	1.000	-14,670.000000
50.500000	1.000	-11,992.000000
50.516667	1.000	-9,207.000000
50.533333	1.000	-6,300.000000
50.550000	1.000	-2,950.000000
50.566667	1.000	583.000000
50.583333	1.000	3,646.000000
50.600000	1.000	5,480.000000
50.616667	1.000	5,531.000000
50.633333	1.000	3,961.000000
50.650000	1.000	1,485.000000
50.666667	1.000	-1,178.000000
50.683333	1.000	-3,634.000000
50.700000	1.000	-5,677.000000
50.716667	1.000	-7,210.000000
50.733333	1.000	-8,059.000000
50.750000	1.000	-8,017.000000
50.766667	1.000	-6,962.000000
50.783333	1.000	-5,195.000000
50.800000	1.000	-3,418.000000
50.816667	1.000	-2,283.000000
50.833333	1.000	-1,996.000000
50.850000	1.000	-2,480.000000
50.866667	1.000	-3,225.000000
50.883333	1.000	-3,859.000000
50.900000	1.000	-4,119.000000
50.916667	1.000	-4,121.000000
50.933333	1.000	-4,099.000000
50.950000	1.000	-4,296.000000
50.966667	1.000	-4,811.000000
50.983333	1.000	-5,618.000000
51.000000	1.000	-6,391.000000
51.016667	1.000	-6,939.000000
51.033333	1.000	-7,239.000000
51.050000	1.000	-7,590.000000
51.066667	1.000	-8,435.000000
51.083333	1.000	-9,887.000000
51.100000	1.000	-11,759.000000
51.116667	1.000	-13,798.000000
51.133333	1.000	-15,687.000000
51.150000	1.000	-16,794.000000
51.166667	1.000	-16,965.000000
51.183333	1.000	-16,530.000000
51.200000	1.000	-15,376.000000
51.216667	1.000	-13,441.000000
51.233333	1.000	-10,898.000000
51.250000	1.000	-8,048.000000
51.266667	1.000	-5,308.000000
51.283333	1.000	-2,902.000000
51.300000	1.000	-829.000000
51.316667	1.000	768.000000
51.333333	1.000	1,710.000000
51.350000	1.000	2,099.000000
51.366667	1.000	2,200.000000
51.383333	1.000	1,817.000000
51.400000	1.000	633.000000
51.416667	1.000	-1,148.000000
51.433333	1.000	-2,986.000000
51.450000	1.000	-4,306.000000
51.466667	1.000	-5,052.000000
51.483333	1.000	-5,508.000000
51.500000	1.000	-5,829.000000
51.516667	1.000	-6,290.000000
51.533333	1.000	-7,100.000000
51.550000	1.000	-8,066.000000
51.566667	1.000	-8,892.000000
51.583333	1.000	-9,443.000000
51.600000	1.000	-9,286.000000
51.616667	1.000	-8,444.000000
51.633333	1.000	-7,231.000000
51.650000	1.000	-6,000.000000
51.666667	1.000	-4,948.000000
51.683333	1.000	-3,813.000000
51.700000	1.000	-2,416.000000
51.716667	1.000	-1,195.000000
51.733333	1.000	-1,003.000000
51.750000	1.000	-1,633.000000
51.766667	1.000	-2,439.000000
51.783333	1.000	-2,848.000000
51.800000	1.000	-2,849.000000
51.816667	1.000	-2,555.000000
51.833333	1.000	-2,040.000000
51.850000	1.000	-1,274.000000
51.866667	1.000	-481.000000
51.883333	1.000	15.000000
51.900000	1.000	112.000000
51.916667	1.000	-5.000000
51.933333	1.000	-173.000000
51.950000	1.000	-316.000000
51.966667	1.000	-672.000000
51.983333	1.000	-1,351.000000
52.000000	1.000	-2,478.000000
52.016667	1.000	-4,166.000000
52.033333	1.000	-5,984.000000
52.050000	1.000	-7,825.000000
52.066667	1.000	-9,493.000000
52.083333	1.000	-10,417.000000
52.100000	1.000	-10,922.000000
52.116667	1.000	-11,449.000000
52.133333	1.000	-12,147.000000
52.150000	1.000	-12,895.000000
52.166667	1.000	-13,113.000000
52.183333	1.000	-12,440.000000
52.200000	1.000	-10,941.000000
52.216667	1.000	-9,058.000000
52.233333	1.000	-7,503.000000
52.250000	1.000	-6,950.000000
52.266667	1.000	-7,086.000000
52.283333	1.000	-7,221.000000
52.300000	1.000	-7,017.000000
52.316667	1.000	-6,181.000000
52.333333	1.000	-4,737.000000
52.350000	1.000	-2,937.000000
52.366667	1.000	-1,209.000000
52.383333	1.000	-348.000000
52.400000	1.000	-843.000000
52.416667	1.000	-2,584.000000
52.433333	1.000	-4,828.000000
52.450000	1.000	-6,390.000000
52.466667	1.000	-6,530.000000
52.483333	1.000	-5,607.000000
52.500000	1.000	-4,520.000000
52.516667	1.000	-4,155.000000
52.533333	1.000	-4,859.000000
52.550000	1.000	-6,396.000000
52.566667	1.000	-8,078.000000
52.583333	1.000	-9,387.000000
52.600000	1.000	-9,961.000000
52.616667	1.000	-9,507.000000
52.633333	1.000	-7,546.000000
52.650000	1.000	-4,355.000000
52.666667	1.000	-850.000000
52.683333	1.000	2,045.000000
52.700000	1.000	3,799.000000
52.716667	1.000	4,446.000000
52.733333	1.000	4,386.000000
52.750000	1.000	3,714.000000
52.766667	1.000	2,427.000000
52.783333	1.000	900.000000
52.800000	1.000	-502.000000
52.816667	1.000	-1,597.000000
52.833333	1.000	-2,626.000000
52.850000	1.000	-4,054.000000
52.866667	1.000	-5,376.000000
52.883333	1.000	-5,699.000000
52.900000	1.000	-4,816.000000
52.916667	1.000	-3,124.000000
52.933333	1.000	-1,244.000000
52.950000	1.000	343.000000
52.966667	1.000	1,131.000000
52.983333	1.000	959.000000
53.000000	1.000	-82.000000
53.016667	1.000	-1,697.000000
53.033333	1.000	-3,649.000000
53.050000	1.000	-5,693.000000
53.066667	1.000	-7,785.000000
53.083333	1.000	-9,979.000000
53.100000	1.000	-11,926.000000
53.116667	1.000	-13,142.000000
53.133333	1.000	-13,120.000000
53.150000	1.000	-12,017.000000
53.166667	1.000	-10,440.000000
53.183333	1.000	-9,094.000000
53.200000	1.000	-8,508.000000
53.216667	1.000	-8,655.000000
53.233333	1.000	-8,959.000000
53.250000	1.000	-8,935.000000
53.266667	1.000	-8,612.000000
53.283333	1.000	-8,313.000000
53.300000	1.000	-8,164.000000
53.316667	1.000	-7,920.000000
53.333333	1.000	-7,232.000000
53.350000	1.000	-5,877.000000
53.366667	1.000	-4,109.000000
53.383333	1.000	-2,442.000000
53.400000	1.000	-1,414.000000
53.416667	1.000	-947.000000
53.433333	1.000	-835.000000
53.450000	1.000	-1,045.000000
53.466667	1.000	-1,556.000000
53.483333	1.000	-2,197.000000
53.500000	1.000	-2,823.000000
53.516667	1.000	-3,127.000000
53.533333	1.000	-2,687.000000
53.550000	1.000	-1,422.000000
53.566667	1.000	204.000000
53.583333	1.000	1,836.000000
53.600000	1.000	3,521.000000
53.616667	1.000	4,856.000000
53.633333	1.000	5,090.000000
53.650000	1.000	4,294.000000
53.666667	1.000	2,651.000000
53.683333	1.000	403.000000
53.700000	1.000	-2,151.000000
53.716667	1.000	-5,231.000000
53.733333	1.000	-8,786.000000
53.750000	1.000	-12,639.000000
53.766667	1.000	-16,410.000000
53.783333	1.000	-19,586.000000
53.800000	1.000	-21,650.000000
53.816667	1.000	-22,285.000000
53.833333	1.000	-21,460.000000
53.850000	1.000	-19,675.000000
53.866667	1.000	-17,961.000000
53.883333	1.000	-16,808.000000
53.900000	1.000	-15,800.000000
53.916667	1.000	-14,663.000000
53.933333	1.000	-13,644.000000
53.950000	1.000	-12,897.000000
53.966667	1.000	-12,423.000000
53.983333	1.000	-11,794.000000
54.000000	1.000	-10,551.000000
54.016667	1.000	-8,449.000000
54.033333	1.000	-5,578.000000
54.050000	1.000	-2,269.000000
54.066667	1.000	810.000000
54.083333	1.000	2,897.000000
54.100000	1.000	3,544.000000
54.116667	1.000	2,918.000000
54.133333	1.000	1,507.000000
54.150000	1.000	58.000000
54.166667	1.000	-610.000000
54.183333	1.000	-349.000000
54.200000	1.000	723.000000
54.216667	1.000	2,303.000000
54.233333	1.000	3,421.000000
54.250000	1.000	3,255.000000
54.266667	1.000	1,510.000000
54.283333	1.000	-1,528.000000
54.300000	1.000	-5,302.000000
54.316667	1.000	-9,139.000000
54.333333	1.000	-12,081.000000
54.350000	1.000	-13,508.000000
54.366667	1.000	-13,579.000000
54.383333	1.000	-12,723.000000
54.400000	1.000	-11,391.000000
54.416667	1.000	-10,138.000000
54.433333	1.000	-9,818.000000
54.450000	1.000	-10,575.000000
54.466667	1.000	-11,887.000000
54.483333	1.000	-13,329.000000
54.500000	1.000	-14,423.000000
54.516667	1.000	-14,667.000000
54.533333	1.000	-13,740.000000
54.550000	1.000	-12,175.000000
54.566667	1.000	-10,536.000000
54.583333	1.000	-8,848.000000
54.600000	1.000	-7,005.000000
54.616667	1.000	-4,983.000000
54.633333	1.000	-2,838.000000
54.650000	1.000	-387.000000
54.666667	1.000	2,332.000000
54.683333	1.000	5,070.000000
54.700000	1.000	7,515.000000
54.716667	1.000	9,536.000000
54.733333	1.000	10,737.000000
54.750000	1.000	10,777.000000
54.766667	1.000	9,970.000000
54.783333	1.000	8,357.000000
54.800000	1.000	5,899.000000
54.816667	1.000	2,902.000000
54.833333	1.000	77.000000
54.850000	1.000	-2,058.000000
54.866667	1.000	-3,303.000000
54.883333	1.000	-3,644.000000
54.900000	1.000	-3,343.000000
54.916667	1.000	-2,413.000000
54.933333	1.000	-924.000000
54.950000	1.000	899.000000
54.966667	1.000	2,742.000000
54.983333	1.000	4,248.000000
55.000000	1.000	5,389.000000
55.016667	1.000	6,489.000000
55.033333	1.000	7,915.000000
55.050000	1.000	9,786.000000
55.066667	1.000	11,926.000000
55.083333	1.000	13,874.000000
55.100000	1.000	15,223.000000
55.116667	1.000	15,763.000000
55.133333	1.000	15,432.000000
55.150000	1.000	14,200.000000
55.166667	1.000	12,105.000000
55.183333	1.000	9,317.000000
55.200000	1.000	6,322.000000
55.216667	1.000	3,470.000000
55.233333	1.000	608.000000
55.250000	1.000	-2,128.000000
55.266667	1.000	-4,316.000000
55.283333	1.000	-6,011.000000
55.300000	1.000	-7,255.000000
55.316667	1.000	-7,892.000000
55.333333	1.000	-7,791.000000
55.350000	1.000	-6,662.000000
55.366667	1.000	-4,518.000000
55.383333	1.000	-1,818.000000
55.400000	1.000	927.000000
55.416667	1.000	3,197.000000
55.433333	1.000	4,846.000000
55.450000	1.000	5,547.000000
55.466667	1.000	5,323.000000
55.483333	1.000	4,443.000000
55.500000	1.000	2,870.000000
55.516667	1.000	807.000000
55.533333	1.000	-1,170.000000
55.550000	1.000	-1,934.000000
55.566667	1.000	-707.000000
55.583333	1.000	2,497.000000
55.600000	1.000	7,262.000000
55.616667	1.000	12,731.000000
55.633333	1.000	17,528.000000
55.650000	1.000	20,454.000000
55.666667	1.000	20,760.000000
55.683333	1.000	18,741.000000
55.700000	1.000	15,207.000000
55.716667	1.000	10,840.000000
55.733333	1.000	6,539.000000
55.750000	1.000	2,807.000000
55.766667	1.000	-362.000000
55.783333	1.000	-3,225.000000
55.800000	1.000	-5,616.000000
55.816667	1.000	-6,895.000000
55.833333	1.000	-6,985.000000
55.850000	1.000	-6,092.000000
55.866667	1.000	-4,393.000000
55.883333	1.000	-2,379.000000
55.900000	1.000	-371.000000
55.916667	1.000	1,283.000000
55.933333	1.000	2,253.000000
55.950000	1.000	2,582.000000
55.966667	1.000	2,480.000000
55.983333	1.000	2,145.000000
56.000000	1.000	1,678.000000
56.016667	1.000	1,413.000000
56.033333	1.000	1,572.000000
56.050000	1.000	2,288.000000
56.066667	1.000	3,288.000000
56.083333	1.000	4,018.000000
56.100000	1.000	3,853.000000
56.116667	1.000	2,599.000000
56.133333	1.000	351.000000
56.150000	1.000	-2,300.000000
56.166667	1.000	-4,763.000000
56.183333	1.000	-7,087.000000
56.200000	1.000	-9,368.000000
56.216667	1.000	-10,969.000000
56.233333	1.000	-11,470.000000
56.250000	1.000	-10,529.000000
56.266667	1.000	-8,302.000000
56.283333	1.000	-5,643.000000
56.300000	1.000	-3,126.000000
56.316667	1.000	-1,201.000000
56.333333	1.000	-42.000000
56.350000	1.000	322.000000
56.366667	1.000	70.000000
56.383333	1.000	-747.000000
56.400000	1.000	-1,769.000000
56.416667	1.000	-2,872.000000
56.433333	1.000	-4,067.000000
56.450000	1.000	-5,208.000000
56.466667	1.000	-6,326.000000
56.483333	1.000	-7,433.000000
56.500000	1.000	-8,198.000000
56.516667	1.000	-8,679.000000
56.533333	1.000	-9,095.000000
56.550000	1.000	-8,994.000000
56.566667	1.000	-7,978.000000
56.583333	1.000	-6,476.000000
56.600000	1.000	-4,570.000000
56.616667	1.000	-2,762.000000
56.633333	1.000	-1,546.000000
56.650000	1.000	-1,058.000000
56.666667	1.000	-1,142.000000
56.683333	1.000	-1,378.000000
56.700000	1.000	-1,282.000000
56.716667	1.000	-382.000000
56.733333	1.000	1,324.000000
56.750000	1.000	3,390.000000
56.766667	1.000	5,433.000000
56.783333	1.000	7,093.000000
56.800000	1.000	8,063.000000
56.816667	1.000	8,124.000000
56.833333	1.000	7,168.000000
56.850000	1.000	4,973.000000
56.866667	1.000	1,484.000000
56.883333	1.000	-2,905.000000
56.900000	1.000	-7,129.000000
56.916667	1.000	-10,310.000000
56.933333	1.000	-12,565.000000
56.950000	1.000	-13,936.000000
56.966667	1.000	-14,716.000000
56.983333	1.000	-15,427.000000
57.000000	1.000	-16,240.000000
57.016667	1.000	-16,942.000000
57.033333	1.000	-17,270.000000
57.050000	1.000	-16,827.000000
57.066667	1.000	-15,322.000000
57.083333	1.000	-12,913.000000
57.100000	1.000	-10,013.000000
57.116667	1.000	-6,752.000000
57.133333	1.000	-3,274.000000
57.150000	1.000	363.000000
57.166667	1.000	3,897.000000
57.183333	1.000	6,925.000000
57.200000	1.000	8,994.000000
57.216667	1.000	10,086.000000
57.233333	1.000	10,189.000000
57.250000	1.000	9,223.000000
57.266667	1.000	7,444.000000
57.283333	1.000	5,047.000000
57.300000	1.000	2,419.000000
57.316667	1.000	225.000000
57.333333	1.000	-927.000000
57.350000	1.000	-759.000000
57.366667	1.000	276.000000
57.383333	1.000	971.000000
57.400000	1.000	995.000000
57.416667	1.000	829.000000
57.433333	1.000	1,020.000000
57.450000	1.000	1,863.000000
57.466667	1.000	2,856.000000
57.483333	1.000	3,293.000000
57.500000	1.000	2,975.000000
57.516667	1.000	2,103.000000
57.533333	1.000	1,040.000000
57.550000	1.000	162.000000
57.566667	1.000	-99.000000
57.583333	1.000	563.000000
57.600000	1.000	2,121.000000
57.616667	1.000	4,121.000000
57.633333	1.000	5,517.000000
57.650000	1.000	5,716.000000
57.666667	1.000	4,740.000000
57.683333	1.000	3,105.000000
57.700000	1.000	1,494.000000
57.716667	1.000	305.000000
57.733333	1.000	-372.000000
57.750000	1.000	-388.000000
57.766667	1.000	435.000000
57.783333	1.000	2,183.000000
57.800000	1.000	4,597.000000
57.816667	1.000	7,328.000000
57.833333	1.000	9,795.000000
57.850000	1.000	11,539.000000
57.866667	1.000	12,686.000000
57.883333	1.000	13,467.000000
57.900000	1.000	14,032.000000
57.916667	1.000	14,438.000000
57.933333	1.000	15,129.000000
57.950000	1.000	16,085.000000
57.966667	1.000	17,042.000000
57.983333	1.000	17,736.000000
58.000000	1.000	17,781.000000
58.016667	1.000	17,146.000000
58.033333	1.000	16,359.000000
58.050000	1.000	15,844.000000
58.066667	1.000	15,980.000000
58.083333	1.000	16,724.000000
58.100000	1.000	17,833.000000
58.116667	1.000	19,070.000000
58.133333	1.000	20,224.000000
58.150000	1.000	21,262.000000
58.166667	1.000	22,114.000000
58.183333	1.000	22,357.000000
58.200000	1.000	21,619.000000
58.216667	1.000	20,219.000000
58.233333	1.000	18,627.000000
58.250000	1.000	17,211.000000
58.266667	1.000	16,253.000000
58.283333	1.000	16,110.000000
58.300000	1.000	16,816.000000
58.316667	1.000	18,013.000000
58.333333	1.000	19,061.000000
58.350000	1.000	19,676.000000
58.366667	1.000	19,899.000000
58.383333	1.000	19,860.000000
58.400000	1.000	19,433.000000
58.416667	1.000	18,686.000000
58.433333	1.000	17,619.000000
58.450000	1.000	16,384.000000
58.466667	1.000	14,786.000000
58.483333	1.000	13,071.000000
58.500000	1.000	11,454.000000
58.516667	1.000	10,186.000000
58.533333	1.000	9,439.000000
58.550000	1.000	9,478.000000
58.566667	1.000	10,418.000000
58.583333	1.000	12,034.000000
58.600000	1.000	13,721.000000
58.616667	1.000	15,283.000000
58.633333	1.000	16,928.000000
58.650000	1.000	18,498.000000
58.666667	1.000	19,430.000000
58.683333	1.000	19,348.000000
58.700000	1.000	18,062.000000
58.716667	1.000	15,607.000000
58.733333	1.000	12,577.000000
58.750000	1.000	9,648.000000
58.766667	1.000	7,690.000000
58.783333	1.000	7,277.000000
58.800000	1.000	8,034.000000
58.816667	1.000	9,534.000000
58.833333	1.000	11,623.000000
58.850000	1.000	14,040.000000
58.866667	1.000	16,036.000000
58.883333	1.000	17,315.000000
58.900000	1.000	18,184.000000
58.916667	1.000	19,035.000000
58.933333	1.000	19,984.000000
58.950000	1.000	21,072.000000
58.966667	1.000	22,102.000000
58.983333	1.000	22,712.000000
59.000000	1.000	22,432.000000
59.016667	1.000	21,367.000000
59.033333	1.000	20,015.000000
59.050000	1.000	19,031.000000
59.066667	1.000	18,626.000000
59.083333	1.000	18,490.000000
59.100000	1.000	18,128.000000
59.116667	1.000	17,373.000000
59.133333	1.000	16,448.000000
59.150000	1.000	15,503.000000
59.166667	1.000	14,684.000000
59.183333	1.000	14,637.000000
59.200000	1.000	15,836.000000
59.216667	1.000	17,660.000000
59.233333	1.000	19,222.000000
59.250000	1.000	20,563.000000
59.266667	1.000	21,884.000000
59.283333	1.000	23,199.000000
59.300000	1.000	24,449.000000
59.316667	1.000	25,570.000000
59.333333	1.000	26,301.000000
59.350000	1.000	26,317.000000
59.366667	1.000	26,043.000000
59.383333	1.000	25,823.000000
59.400000	1.000	25,277.000000
59.416667	1.000	23,404.000000
59.433333	1.000	19,977.000000
59.450000	1.000	15,506.000000
59.466667	1.000	10,890.000000
59.483333	1.000	7,036.000000
59.500000	1.000	4,854.000000
59.516667	1.000	4,770.000000
59.533333	1.000	6,694.000000
59.550000	1.000	10,151.000000
59.566667	1.000	14,209.000000
59.583333	1.000	18,227.000000
59.600000	1.000	21,734.000000
59.616667	1.000	24,133.000000
59.633333	1.000	25,068.000000
59.650000	1.000	24,939.000000
59.666667	1.000	24,267.000000
59.683333	1.000	23,325.000000
59.700000	1.000	22,396.000000
59.716667	1.000	21,942.000000
59.733333	1.000	21,872.000000
59.750000	1.000	21,866.000000
59.766667	1.000	22,173.000000
59.783333	1.000	22,828.000000
59.800000	1.000	23,453.000000
59.816667	1.000	23,941.000000
59.833333	1.000	24,920.000000
59.850000	1.000	26,369.000000
59.866667	1.000	28,332.000000
59.883333	1.000	30,886.000000
59.900000	1.000	33,512.000000
59.916667	1.000	35,959.000000
59.933333	1.000	38,311.000000
59.950000	1.000	40,601.000000
59.966667	1.000	42,620.000000
59.983333	1.000	43,882.000000
60.000000	1.000	43,951.000000
60.016667	1.000	42,875.000000
60.033333	1.000	41,013.000000
60.050000	1.000	39,001.000000
60.066667	1.000	37,225.000000
60.083333	1.000	35,741.000000
60.100000	1.000	34,642.000000
60.116667	1.000	33,790.000000
60.133333	1.000	33,117.000000
60.150000	1.000	32,581.000000
60.166667	1.000	32,223.000000
60.183333	1.000	32,153.000000
60.200000	1.000	31,947.000000
60.216667	1.000	30,991.000000
60.233333	1.000	29,592.000000
60.250000	1.000	28,589.000000
60.266667	1.000	28,573.000000
60.283333	1.000	29,806.000000
60.300000	1.000	31,615.000000
60.316667	1.000	33,521.000000
60.333333	1.000	35,179.000000
60.350000	1.000	36,272.000000
60.366667	1.000	36,975.000000
60.383333	1.000	37,593.000000
60.400000	1.000	38,524.000000
60.416667	1.000	39,534.000000
60.433333	1.000	40,344.000000
60.450000	1.000	40,696.000000
60.466667	1.000	40,456.000000
60.483333	1.000	39,820.000000
60.500000	1.000	39,172.000000
60.516667	1.000	38,458.000000
60.533333	1.000	37,791.000000
60.550000	1.000	37,750.000000
60.566667	1.000	38,585.000000
60.583333	1.000	40,410.000000
60.600000	1.000	43,454.000000
60.616667	1.000	47,291.000000
60.633333	1.000	51,144.000000
60.650000	1.000	54,009.000000
60.666667	1.000	55,052.000000
60.683333	1.000	54,183.000000
60.700000	1.000	52,128.000000
60.716667	1.000	49,478.000000
60.733333	1.000	46,588.000000
60.750000	1.000	43,922.000000
60.766667	1.000	42,021.000000
60.783333	1.000	41,291.000000
60.800000	1.000	41,987.000000
60.816667	1.000	43,691.000000
60.833333	1.000	45,129.000000
60.850000	1.000	45,093.000000
60.866667	1.000	43,516.000000
60.883333	1.000	40,958.000000
60.900000	1.000	38,394.000000
60.916667	1.000	37,014.000000
60.933333	1.000	37,021.000000
60.950000	1.000	38,072.000000
60.966667	1.000	39,892.000000
60.983333	1.000	42,076.000000
61.000000	1.000	44,127.000000
61.016667	1.000	45,758.000000
61.033333	1.000	46,977.000000
61.050000	1.000	47,799.000000
61.066667	1.000	48,316.000000
61.083333	1.000	48,580.000000
61.100000	1.000	48,715.000000
61.116667	1.000	48,686.000000
61.133333	1.000	48,096.000000
61.150000	1.000	46,699.000000
61.166667	1.000	44,962.000000
61.183333	1.000	43,568.000000
61.200000	1.000	42,875.000000
61.216667	1.000	42,902.000000
61.233333	1.000	43,347.000000
61.250000	1.000	43,468.000000
61.266667	1.000	43,009.000000
61.283333	1.000	42,208.000000
61.300000	1.000	41,504.000000
61.316667	1.000	41,021.000000
61.333333	1.000	40,588.000000
61.350000	1.000	40,284.000000
61.366667	1.000	40,076.000000
61.383333	1.000	39,750.000000
61.400000	1.000	39,200.000000
61.416667	1.000	38,624.000000
61.433333	1.000	38,327.000000
61.450000	1.000	38,529.000000
61.466667	1.000	38,960.000000
61.483333	1.000	39,068.000000
61.500000	1.000	38,999.000000
61.516667	1.000	39,135.000000
61.533333	1.000	39,899.000000
61.550000	1.000	41,895.000000
61.566667	1.000	45,188.000000
61.583333	1.000	49,256.000000
61.600000	1.000	53,198.000000
61.616667	1.000	56,159.000000
61.633333	1.000	57,876.000000
61.650000	1.000	58,218.000000
61.666667	1.000	56,973.000000
61.683333	1.000	54,410.000000
61.700000	1.000	50,970.000000
61.716667	1.000	46,980.000000
61.733333	1.000	43,062.000000
61.750000	1.000	39,506.000000
61.766667	1.000	36,542.000000
61.783333	1.000	34,345.000000
61.800000	1.000	32,971.000000
61.816667	1.000	32,144.000000
61.833333	1.000	31,659.000000
61.850000	1.000	31,795.000000
61.866667	1.000	32,815.000000
61.883333	1.000	34,458.000000
61.900000	1.000	36,024.000000
61.916667	1.000	37,127.000000
61.933333	1.000	37,434.000000
61.950000	1.000	36,954.000000
61.966667	1.000	36,180.000000
61.983333	1.000	35,414.000000
62.000000	1.000	34,720.000000
62.016667	1.000	33,895.000000
62.033333	1.000	33,308.000000
62.050000	1.000	33,129.000000
62.066667	1.000	32,832.000000
62.083333	1.000	31,716.000000
62.100000	1.000	29,671.000000
62.116667	1.000	27,139.000000
62.133333	1.000	24,229.000000
62.150000	1.000	21,301.000000
62.166667	1.000	19,055.000000
62.183333	1.000	18,312.000000
62.200000	1.000	19,686.000000
62.216667	1.000	22,860.000000
62.233333	1.000	26,375.000000
62.250000	1.000	28,733.000000
62.266667	1.000	29,538.000000
62.283333	1.000	28,988.000000
62.300000	1.000	27,767.000000
62.316667	1.000	26,630.000000
62.333333	1.000	26,503.000000
62.350000	1.000	27,879.000000
62.366667	1.000	30,312.000000
62.383333	1.000	32,953.000000
62.400000	1.000	35,464.000000
62.416667	1.000	37,825.000000
62.433333	1.000	39,883.000000
62.450000	1.000	41,405.000000
62.466667	1.000	42,218.000000
62.483333	1.000	42,396.000000
62.500000	1.000	41,917.000000
62.516667	1.000	40,549.000000
62.533333	1.000	38,231.000000
62.550000	1.000	35,446.000000
62.566667	1.000	32,627.000000
62.583333	1.000	30,437.000000
62.600000	1.000	28,965.000000
62.616667	1.000	28,072.000000
62.633333	1.000	27,563.000000
62.650000	1.000	27,269.000000
62.666667	1.000	27,307.000000
62.683333	1.000	27,636.000000
62.700000	1.000	27,970.000000
62.716667	1.000	28,089.000000
62.733333	1.000	27,772.000000
62.750000	1.000	26,715.000000
62.766667	1.000	24,629.000000
62.783333	1.000	21,767.000000
62.800000	1.000	18,789.000000
62.816667	1.000	16,092.000000
62.833333	1.000	13,825.000000
62.850000	1.000	12,428.000000
62.866667	1.000	12,140.000000
62.883333	1.000	12,562.000000
62.900000	1.000	13,307.000000
62.916667	1.000	14,049.000000
62.933333	1.000	14,619.000000
62.950000	1.000	14,574.000000
62.966667	1.000	13,696.000000
62.983333	1.000	12,173.000000
63.000000	1.000	10,235.000000
63.016667	1.000	8,007.000000
63.033333	1.000	6,047.000000
63.050000	1.000	5,033.000000
63.066667	1.000	5,027.000000
63.083333	1.000	5,609.000000
63.100000	1.000	6,293.000000
63.116667	1.000	6,596.000000
63.133333	1.000	6,413.000000
63.150000	1.000	6,139.000000
63.166667	1.000	6,472.000000
63.183333	1.000	7,708.000000
63.200000	1.000	9,469.000000
63.216667	1.000	11,569.000000
63.233333	1.000	13,596.000000
63.250000	1.000	15,260.000000
63.266667	1.000	16,330.000000
63.283333	1.000	16,596.000000
63.300000	1.000	16,158.000000
63.316667	1.000	15,080.000000
63.333333	1.000	13,462.000000
63.350000	1.000	11,534.000000
63.366667	1.000	9,696.000000
63.383333	1.000	8,256.000000
63.400000	1.000	7,492.000000
63.416667	1.000	6,732.000000
63.433333	1.000	5,608.000000
63.450000	1.000	4,632.000000
63.466667	1.000	3,806.000000
63.483333	1.000	2,806.000000
63.500000	1.000	1,750.000000
63.516667	1.000	893.000000
63.533333	1.000	351.000000
63.550000	1.000	-36.000000
63.566667	1.000	-432.000000
63.583333	1.000	-645.000000
63.600000	1.000	-529.000000
63.616667	1.000	-265.000000
63.633333	1.000	66.000000
63.650000	1.000	147.000000
63.666667	1.000	-456.000000
63.683333	1.000	-1,744.000000
63.700000	1.000	-3,175.000000
63.716667	1.000	-4,296.000000
63.733333	1.000	-5,388.000000
63.750000	1.000	-6,584.000000
63.766667	1.000	-8,058.000000
63.783333	1.000	-9,695.000000
63.800000	1.000	-11,277.000000
63.816667	1.000	-12,225.000000
63.833333	1.000	-12,183.000000
63.850000	1.000	-11,220.000000
63.866667	1.000	-9,489.000000
63.883333	1.000	-7,517.000000
63.900000	1.000	-5,753.000000
63.916667	1.000	-4,408.000000
63.933333	1.000	-3,632.000000
63.950000	1.000	-3,573.000000
63.966667	1.000	-4,180.000000
63.983333	1.000	-5,345.000000
64.000000	1.000	-7,076.000000
64.016667	1.000	-8,964.000000
64.033333	1.000	-10,473.000000
64.050000	1.000	-11,607.000000
64.066667	1.000	-12,475.000000
64.083333	1.000	-13,302.000000
64.100000	1.000	-13,950.000000
64.116667	1.000	-13,917.000000
64.133333	1.000	-13,171.000000
64.150000	1.000	-12,250.000000
64.166667	1.000	-11,521.000000
64.183333	1.000	-11,124.000000
64.200000	1.000	-10,996.000000
64.216667	1.000	-11,347.000000
64.233333	1.000	-12,052.000000
64.250000	1.000	-13,020.000000
64.266667	1.000	-14,412.000000
64.283333	1.000	-16,151.000000
64.300000	1.000	-18,196.000000
64.316667	1.000	-20,546.000000
64.333333	1.000	-23,073.000000
64.350000	1.000	-25,359.000000
64.366667	1.000	-27,002.000000
64.383333	1.000	-27,922.000000
64.400000	1.000	-28,362.000000
64.416667	1.000	-28,871.000000
64.433333	1.000	-29,776.000000
64.450000	1.000	-30,920.000000
64.466667	1.000	-31,731.000000
64.483333	1.000	-32,212.000000
64.500000	1.000	-33,027.000000
64.516667	1.000	-34,398.000000
64.533333	1.000	-35,958.000000
64.550000	1.000	-37,456.000000
64.566667	1.000	-38,531.000000
64.583333	1.000	-38,683.000000
64.600000	1.000	-38,058.000000
64.616667	1.000	-37,093.000000
64.633333	1.000	-35,785.000000
64.650000	1.000	-33,941.000000
64.666667	1.000	-31,717.000000
64.683333	1.000	-29,534.000000
64.700000	1.000	-27,781.000000
64.716667	1.000	-26,745.000000
64.733333	1.000	-26,888.000000
64.750000	1.000	-28,479.000000
64.766667	1.000	-31,256.000000
64.783333	1.000	-34,243.000000
64.800000	1.000	-37,153.000000
64.816667	1.000	-39,969.000000
64.833333	1.000	-42,172.000000
64.850000	1.000	-43,561.000000
64.866667	1.000	-44,368.000000
64.883333	1.000	-44,663.000000
64.900000	1.000	-44,550.000000
64.916667	1.000	-43,871.000000
64.933333	1.000	-42,560.000000
64.950000	1.000	-40,724.000000
64.966667	1.000	-38,629.000000
64.983333	1.000	-36,906.000000
65.000000	1.000	-36,186.000000
65.016667	1.000	-37,005.000000
65.033333	1.000	-39,551.000000
65.050000	1.000	-43,099.000000
65.066667	1.000	-46,794.000000
65.083333	1.000	-49,850.000000
65.100000	1.000	-52,010.000000
65.116667	1.000	-52,992.000000
65.133333	1.000	-52,849.000000
65.150000	1.000	-52,107.000000
65.166667	1.000	-50,954.000000
65.183333	1.000	-49,464.000000
65.200000	1.000	-47,779.000000
65.216667	1.000	-45,804.000000
65.233333	1.000	-43,171.000000
65.250000	1.000	-40,437.000000
65.266667	1.000	-38,225.000000
65.283333	1.000	-36,725.000000
65.300000	1.000	-35,758.000000
65.316667	1.000	-35,031.000000
65.333333	1.000	-34,719.000000
65.350000	1.000	-35,183.000000
65.366667	1.000	-36,148.000000
65.383333	1.000	-37,650.000000
65.400000	1.000	-39,657.000000
65.416667	1.000	-42,071.000000
65.433333	1.000	-44,718.000000
65.450000	1.000	-47,236.000000
65.466667	1.000	-49,343.000000
65.483333	1.000	-51,055.000000
65.500000	1.000	-52,565.000000
65.516667	1.000	-53,736.000000
65.533333	1.000	-54,271.000000
65.550000	1.000	-53,899.000000
65.566667	1.000	-52,876.000000
65.583333	1.000	-51,500.000000
65.600000	1.000	-50,319.000000
65.616667	1.000	-49,789.000000
65.633333	1.000	-50,340.000000
65.650000	1.000	-52,259.000000
65.666667	1.000	-55,236.000000
65.683333	1.000	-58,584.000000
65.700000	1.000	-61,513.000000
65.716667	1.000	-63,533.000000
65.733333	1.000	-64,300.000000
65.750000	1.000	-63,650.000000
65.766667	1.000	-61,477.000000
65.783333	1.000	-58,190.000000
65.800000	1.000	-54,825.000000
65.816667	1.000	-52,156.000000
65.833333	1.000	-50,703.000000
65.850000	1.000	-50,761.000000
65.866667	1.000	-52,217.000000
65.883333	1.000	-54,682.000000
65.900000	1.000	-57,417.000000
65.916667	1.000	-59,568.000000
65.933333	1.000	-60,564.000000
65.950000	1.000	-60,337.000000
65.966667	1.000	-58,966.000000
65.983333	1.000	-56,932.000000
66.000000	1.000	-55,066.000000
66.016667	1.000	-54,021.000000
66.033333	1.000	-53,907.000000
66.050000	1.000	-54,624.000000
66.066667	1.000	-55,692.000000
66.083333	1.000	-56,598.000000
66.100000	1.000	-56,965.000000
66.116667	1.000	-56,490.000000
66.133333	1.000	-55,144.000000
66.150000	1.000	-53,152.000000
66.166667	1.000	-51,135.000000
66.183333	1.000	-49,442.000000
66.200000	1.000	-48,282.000000
66.216667	1.000	-47,894.000000
66.233333	1.000	-48,102.000000
66.250000	1.000	-48,632.000000
66.266667	1.000	-49,183.000000
66.283333	1.000	-50,096.000000
66.300000	1.000	-51,712.000000
66.316667	1.000	-53,868.000000
66.333333	1.000	-56,265.000000
66.350000	1.000	-58,289.000000
66.366667	1.000	-59,468.000000
66.383333	1.000	-60,102.000000
66.400000	1.000	-60,623.000000
66.416667	1.000	-61,133.000000
66.433333	1.000	-61,470.000000
66.450000	1.000	-61,383.000000
66.466667	1.000	-60,687.000000
66.483333	1.000	-59,511.000000
66.500000	1.000	-58,187.000000
66.516667	1.000	-57,038.000000
66.533333	1.000	-56,428.000000
66.550000	1.000	-56,488.000000
66.566667	1.000	-56,672.000000
66.583333	1.000	-56,271.000000
66.600000	1.000	-55,478.000000
66.616667	1.000	-54,956.000000
66.633333	1.000	-55,207.000000
66.650000	1.000	-56,176.000000
66.666667	1.000	-57,210.000000
66.683333	1.000	-58,106.000000
66.700000	1.000	-58,889.000000
66.716667	1.000	-59,582.000000
66.733333	1.000	-60,316.000000
66.750000	1.000	-60,982.000000
66.766667	1.000	-61,566.000000
66.783333	1.000	-62,104.000000
66.800000	1.000	-62,501.000000
66.816667	1.000	-62,866.000000
66.833333	1.000	-63,076.000000
66.850000	1.000	-63,021.000000
66.866667	1.000	-62,891.000000
66.883333	1.000	-62,854.000000
66.900000	1.000	-63,079.000000
66.916667	1.000	-63,430.000000
66.933333	1.000	-63,631.000000
66.950000	1.000	-63,406.000000
66.966667	1.000	-62,882.000000
66.983333	1.000	-62,198.000000
67.000000	1.000	-61,503.000000
67.016667	1.000	-61,120.000000
67.033333	1.000	-61,302.000000
67.050000	1.000	-61,969.000000
67.066667	1.000	-62,801.000000
67.083333	1.000	-63,360.000000
67.100000	1.000	-62,955.000000
67.116667	1.000	-61,520.000000
67.133333	1.000	-59,675.000000
67.150000	1.000	-57,971.000000
67.166667	1.000	-56,396.000000
67.183333	1.000	-54,984.000000
67.200000	1.000	-54,247.000000
67.216667	1.000	-54,277.000000
67.233333	1.000	-54,947.000000
67.250000	1.000	-56,303.000000
67.266667	1.000	-58,086.000000
67.283333	1.000	-60,094.000000
67.300000	1.000	-62,301.000000
67.316667	1.000	-64,802.000000
67.333333	1.000	-67,391.000000
67.350000	1.000	-69,847.000000
67.366667	1.000	-71,932.000000
67.383333	1.000	-73,338.000000
67.400000	1.000	-74,084.000000
67.416667	1.000	-74,111.000000
67.433333	1.000	-73,126.000000
67.450000	1.000	-71,276.000000
67.466667	1.000	-68,914.000000
67.483333	1.000	-66,247.000000
67.500000	1.000	-63,592.000000
67.516667	1.000	-61,256.000000
67.533333	1.000	-59,266.000000
67.550000	1.000	-58,094.000000
67.566667	1.000	-58,074.000000
67.583333	1.000	-59,141.000000
67.600000	1.000	-61,274.000000
67.616667	1.000	-63,965.000000
67.633333	1.000	-66,784.000000
67.650000	1.000	-69,116.000000
67.666667	1.000	-70,211.000000
67.683333	1.000	-69,917.000000
67.700000	1.000	-68,492.000000
67.716667	1.000	-66,313.000000
67.733333	1.000	-64,042.000000
67.750000	1.000	-62,417.000000
67.766667	1.000	-61,828.000000
67.783333	1.000	-62,477.000000
67.800000	1.000	-64,245.000000
67.816667	1.000	-66,669.000000
67.833333	1.000	-69,104.000000
67.850000	1.000	-71,101.000000
67.866667	1.000	-72,537.000000
67.883333	1.000	-73,616.000000
67.900000	1.000	-74,790.000000
67.916667	1.000	-76,330.000000
67.933333	1.000	-78,025.000000
67.950000	1.000	-79,437.000000
67.966667	1.000	-80,132.000000
67.983333	1.000	-79,952.000000
68.000000	1.000	-79,146.000000
68.016667	1.000	-77,656.000000
68.033333	1.000	-75,538.000000
68.050000	1.000	-73,114.000000
68.066667	1.000	-71,171.000000
68.083333	1.000	-70,225.000000
68.100000	1.000	-70,336.000000
68.116667	1.000	-71,387.000000
68.133333	1.000	-72,839.000000
68.150000	1.000	-73,819.000000
68.166667	1.000	-73,480.000000
68.183333	1.000	-71,873.000000
68.200000	1.000	-69,904.000000
68.216667	1.000	-68,380.000000
68.233333	1.000	-67,758.000000
68.250000	1.000	-68,513.000000
68.266667	1.000	-70,685.000000
68.283333	1.000	-73,945.000000
68.300000	1.000	-77,540.000000
68.316667	1.000	-80,614.000000
68.333333	1.000	-82,669.000000
68.350000	1.000	-83,718.000000
68.366667	1.000	-83,675.000000
68.383333	1.000	-82,417.000000
68.400000	1.000	-80,178.000000
68.416667	1.000	-77,307.000000
68.433333	1.000	-74,440.000000
68.450000	1.000	-72,311.000000
68.466667	1.000	-70,943.000000
68.483333	1.000	-70,084.000000
68.500000	1.000	-69,138.000000
68.516667	1.000	-67,684.000000
68.533333	1.000	-65,825.000000
68.550000	1.000	-64,083.000000
68.566667	1.000	-62,855.000000
68.583333	1.000	-62,267.000000
68.600000	1.000	-62,234.000000
68.616667	1.000	-62,601.000000
68.633333	1.000	-62,803.000000
68.650000	1.000	-62,425.000000
68.666667	1.000	-61,672.000000
68.683333	1.000	-61,031.000000
68.700000	1.000	-60,873.000000
68.716667	1.000	-61,266.000000
68.733333	1.000	-62,553.000000
68.750000	1.000	-64,797.000000
68.766667	1.000	-67,769.000000
68.783333	1.000	-71,316.000000
68.800000	1.000	-75,179.000000
68.816667	1.000	-78,860.000000
68.833333	1.000	-81,852.000000
68.850000	1.000	-83,825.000000
68.866667	1.000	-84,943.000000
68.883333	1.000	-85,288.000000
68.900000	1.000	-84,613.000000
68.916667	1.000	-82,892.000000
68.933333	1.000	-80,804.000000
68.950000	1.000	-78,803.000000
68.966667	1.000	-77,156.000000
68.983333	1.000	-75,890.000000
69.000000	1.000	-74,261.000000
69.016667	1.000	-71,792.000000
69.033333	1.000	-68,399.000000
69.050000	1.000	-64,481.000000
69.066667	1.000	-61,055.000000
69.083333	1.000	-58,994.000000
69.100000	1.000	-58,348.000000
69.116667	1.000	-58,482.000000
69.133333	1.000	-58,941.000000
69.150000	1.000	-59,855.000000
69.166667	1.000	-61,228.000000
69.183333	1.000	-62,410.000000
69.200000	1.000	-63,163.000000
69.216667	1.000	-63,892.000000
69.233333	1.000	-64,970.000000
69.250000	1.000	-66,798.000000
69.266667	1.000	-69,200.000000
69.283333	1.000	-71,534.000000
69.300000	1.000	-73,411.000000
69.316667	1.000	-74,998.000000
69.333333	1.000	-76,132.000000
69.350000	1.000	-76,724.000000
69.366667	1.000	-76,803.000000
69.383333	1.000	-76,332.000000
69.400000	1.000	-75,343.000000
69.416667	1.000	-73,658.000000
69.433333	1.000	-71,416.000000
69.450000	1.000	-68,895.000000
69.466667	1.000	-66,147.000000
69.483333	1.000	-63,652.000000
69.500000	1.000	-62,155.000000
69.516667	1.000	-62,266.000000
69.533333	1.000	-64,256.000000
69.550000	1.000	-67,825.000000
69.566667	1.000	-71,973.000000
69.583333	1.000	-75,955.000000
69.600000	1.000	-79,196.000000
69.616667	1.000	-80,997.000000
69.633333	1.000	-80,948.000000
69.650000	1.000	-78,833.000000
69.666667	1.000	-74,605.000000
69.683333	1.000	-69,260.000000
69.700000	1.000	-64,084.000000
69.716667	1.000	-60,242.000000
69.733333	1.000	-58,397.000000
69.750000	1.000	-58,212.000000
69.766667	1.000	-59,183.000000
69.783333	1.000	-60,595.000000
69.800000	1.000	-61,892.000000
69.816667	1.000	-62,900.000000
69.833333	1.000	-63,776.000000
69.850000	1.000	-64,767.000000
69.866667	1.000	-66,135.000000
69.883333	1.000	-67,761.000000
69.900000	1.000	-69,486.000000
69.916667	1.000	-71,066.000000
69.933333	1.000	-72,243.000000
69.950000	1.000	-72,748.000000
69.966667	1.000	-72,906.000000
69.983333	1.000	-73,083.000000
70.000000	1.000	-73,413.000000
70.016667	1.000	-73,801.000000
70.033333	1.000	-74,169.000000
70.050000	1.000	-74,421.000000
70.066667	1.000	-74,427.000000
70.083333	1.000	-74,268.000000
70.100000	1.000	-75,096.000000
