# Supplementary material for: Changes to Serum Sample Tube and Processing Methodology Does Not Cause Inter-Individual Variation in Automated Whole Serum N-Glycan Profiling in Health and Disease
Source: PLoS One. 2015 Apr 1;10(4):e0123028. doi: 10.1371/journal.pone.0123028 (PMC4382121; doi:10.1371/journal.pone.0123028)
Supplement: S1 Data — (ZIP) [file pone.0123028.s006.zip › WholePlasmaData/100-D1.txt]

File Path	chrom://acropora/ChromeleonLocal/Richard Data/May 2014/21 May 2014/HTP-plasma-24-Samples-Robot-Repeat-A2-A1.seq/25312.smp/Emission_1.channel/Emission_1.chm
Channel	Emission_1

Injection Information:
Data Vault	ChromeleonLocal
Injection	2AB-VF-serum-sample-22/100-D1
Injection Number	8
Position	GA4
Comment	
Processing Method	beh-gu
Instrument Method	BEH-70min-right-40-76-04-58
Type	Unknown
Status	Finished
Injection Date	22/05/2014
Injection Time	01:14:10
Injection Volume (µL)	25.0000
Dilution Factor	1.0000
Weight	1.0000

Raw Data Information:
Time Min. (min)	0.000000
Time Max. (min)	70.100000
Data Points	4207
Detector	FLD
Exporting Data System	Chromeleon 7.1.1.1127
Operator	
Signal Quantity	
Signal Unit	counts
Signal Min.	-64,026.000000
Signal Max.	20,829,959.000000
Channel	Emission_1
Driver Name	FLD3000.dll
Channel Type	Evaluation
Min. Step (s)	1.000
Max. Step (s)	1.000
Average Step (s)	1.000

Signal Parameter Information:
Signal Info	

Raw Data:
Time (min)	Step (s)	Value (counts)
0.000000	0.000	0.000000
0.016667	1.000	0.000000
0.033333	1.000	0.000000
0.050000	1.000	0.000000
0.066667	1.000	0.000000
0.083333	1.000	39.000000
0.100000	1.000	19.000000
0.116667	1.000	-48.000000
0.133333	1.000	-163.000000
0.150000	1.000	-357.000000
0.166667	1.000	-639.000000
0.183333	1.000	-963.000000
0.200000	1.000	-1,280.000000
0.216667	1.000	-1,587.000000
0.233333	1.000	-1,876.000000
0.250000	1.000	-2,110.000000
0.266667	1.000	-2,194.000000
0.283333	1.000	-2,051.000000
0.300000	1.000	-1,695.000000
0.316667	1.000	-1,228.000000
0.333333	1.000	-812.000000
0.350000	1.000	-521.000000
0.366667	1.000	-313.000000
0.383333	1.000	-161.000000
0.400000	1.000	-70.000000
0.416667	1.000	-19.000000
0.433333	1.000	-8.000000
0.450000	1.000	-29.000000
0.466667	1.000	-58.000000
0.483333	1.000	-84.000000
0.500000	1.000	-120.000000
0.516667	1.000	-137.000000
0.533333	1.000	-116.000000
0.550000	1.000	-72.000000
0.566667	1.000	-70.000000
0.583333	1.000	-138.000000
0.600000	1.000	-243.000000
0.616667	1.000	-345.000000
0.633333	1.000	-478.000000
0.650000	1.000	-631.000000
0.666667	1.000	-748.000000
0.683333	1.000	-849.000000
0.700000	1.000	-943.000000
0.716667	1.000	-1,038.000000
0.733333	1.000	-1,143.000000
0.750000	1.000	-1,255.000000
0.766667	1.000	-1,323.000000
0.783333	1.000	-1,307.000000
0.800000	1.000	-1,040.000000
0.816667	1.000	-55.000000
0.833333	1.000	2,086.000000
0.850000	1.000	5,465.000000
0.866667	1.000	10,017.000000
0.883333	1.000	15,751.000000
0.900000	1.000	22,448.000000
0.916667	1.000	29,389.000000
0.933333	1.000	35,621.000000
0.950000	1.000	40,386.000000
0.966667	1.000	43,355.000000
0.983333	1.000	44,624.000000
1.000000	1.000	44,732.000000
1.016667	1.000	45,257.000000
1.033333	1.000	48,325.000000
1.050000	1.000	54,867.000000
1.066667	1.000	63,773.000000
1.083333	1.000	72,667.000000
1.100000	1.000	79,169.000000
1.116667	1.000	81,766.000000
1.133333	1.000	80,023.000000
1.150000	1.000	74,415.000000
1.166667	1.000	65,990.000000
1.183333	1.000	56,032.000000
1.200000	1.000	45,772.000000
1.216667	1.000	36,191.000000
1.233333	1.000	27,866.000000
1.250000	1.000	21,062.000000
1.266667	1.000	15,834.000000
1.283333	1.000	12,070.000000
1.300000	1.000	9,569.000000
1.316667	1.000	8,068.000000
1.333333	1.000	7,283.000000
1.350000	1.000	6,995.000000
1.366667	1.000	7,031.000000
1.383333	1.000	7,251.000000
1.400000	1.000	7,594.000000
1.416667	1.000	8,035.000000
1.433333	1.000	8,517.000000
1.450000	1.000	8,978.000000
1.466667	1.000	9,497.000000
1.483333	1.000	15,220.000000
1.500000	1.000	81,851.000000
1.516667	1.000	409,802.000000
1.533333	1.000	1,279,323.000000
1.550000	1.000	2,793,573.000000
1.566667	1.000	4,753,399.000000
1.583333	1.000	6,766,143.000000
1.600000	1.000	8,433,132.000000
1.616667	1.000	9,482,007.000000
1.633333	1.000	9,810,880.000000
1.650000	1.000	9,467,864.000000
1.666667	1.000	8,600,608.000000
1.683333	1.000	7,400,804.000000
1.700000	1.000	6,057,706.000000
1.716667	1.000	4,727,683.000000
1.733333	1.000	3,520,709.000000
1.750000	1.000	2,499,888.000000
1.766667	1.000	1,688,631.000000
1.783333	1.000	1,081,107.000000
1.800000	1.000	653,022.000000
1.816667	1.000	370,941.000000
1.833333	1.000	199,394.000000
1.850000	1.000	105,654.000000
1.866667	1.000	62,381.000000
1.883333	1.000	48,610.000000
1.900000	1.000	49,520.000000
1.916667	1.000	55,484.000000
1.933333	1.000	61,006.000000
1.950000	1.000	63,562.000000
1.966667	1.000	62,545.000000
1.983333	1.000	58,514.000000
2.000000	1.000	52,488.000000
2.016667	1.000	45,536.000000
2.033333	1.000	38,548.000000
2.050000	1.000	32,129.000000
2.066667	1.000	26,607.000000
2.083333	1.000	22,085.000000
2.100000	1.000	18,550.000000
2.116667	1.000	15,910.000000
2.133333	1.000	14,003.000000
2.150000	1.000	12,713.000000
2.166667	1.000	12,016.000000
2.183333	1.000	11,910.000000
2.200000	1.000	12,293.000000
2.216667	1.000	12,976.000000
2.233333	1.000	13,764.000000
2.250000	1.000	14,475.000000
2.266667	1.000	14,982.000000
2.283333	1.000	15,225.000000
2.300000	1.000	15,232.000000
2.316667	1.000	15,053.000000
2.333333	1.000	14,650.000000
2.350000	1.000	13,996.000000
2.366667	1.000	13,188.000000
2.383333	1.000	12,346.000000
2.400000	1.000	11,580.000000
2.416667	1.000	10,954.000000
2.433333	1.000	10,456.000000
2.450000	1.000	9,988.000000
2.466667	1.000	9,457.000000
2.483333	1.000	8,888.000000
2.500000	1.000	8,352.000000
2.516667	1.000	7,862.000000
2.533333	1.000	7,384.000000
2.550000	1.000	6,867.000000
2.566667	1.000	6,311.000000
2.583333	1.000	5,792.000000
2.600000	1.000	5,403.000000
2.616667	1.000	5,153.000000
2.633333	1.000	5,032.000000
2.650000	1.000	5,014.000000
2.666667	1.000	5,056.000000
2.683333	1.000	5,130.000000
2.700000	1.000	5,295.000000
2.716667	1.000	5,555.000000
2.733333	1.000	5,828.000000
2.750000	1.000	6,057.000000
2.766667	1.000	6,214.000000
2.783333	1.000	6,271.000000
2.800000	1.000	6,258.000000
2.816667	1.000	6,226.000000
2.833333	1.000	6,251.000000
2.850000	1.000	6,378.000000
2.866667	1.000	6,662.000000
2.883333	1.000	7,128.000000
2.900000	1.000	7,753.000000
2.916667	1.000	8,462.000000
2.933333	1.000	9,151.000000
2.950000	1.000	9,689.000000
2.966667	1.000	9,978.000000
2.983333	1.000	10,001.000000
3.000000	1.000	9,792.000000
3.016667	1.000	9,409.000000
3.033333	1.000	8,892.000000
3.050000	1.000	8,317.000000
3.066667	1.000	7,776.000000
3.083333	1.000	7,317.000000
3.100000	1.000	6,916.000000
3.116667	1.000	6,499.000000
3.133333	1.000	6,037.000000
3.150000	1.000	5,577.000000
3.166667	1.000	5,162.000000
3.183333	1.000	4,737.000000
3.200000	1.000	4,303.000000
3.216667	1.000	3,880.000000
3.233333	1.000	3,486.000000
3.250000	1.000	3,194.000000
3.266667	1.000	3,061.000000
3.283333	1.000	3,086.000000
3.300000	1.000	3,270.000000
3.316667	1.000	3,590.000000
3.333333	1.000	3,953.000000
3.350000	1.000	4,258.000000
3.366667	1.000	4,481.000000
3.383333	1.000	4,630.000000
3.400000	1.000	4,698.000000
3.416667	1.000	4,706.000000
3.433333	1.000	4,664.000000
3.450000	1.000	4,589.000000
3.466667	1.000	4,500.000000
3.483333	1.000	4,412.000000
3.500000	1.000	4,314.000000
3.516667	1.000	4,160.000000
3.533333	1.000	3,870.000000
3.550000	1.000	3,416.000000
3.566667	1.000	2,829.000000
3.583333	1.000	2,173.000000
3.600000	1.000	1,536.000000
3.616667	1.000	989.000000
3.633333	1.000	567.000000
3.650000	1.000	261.000000
3.666667	1.000	30.000000
3.683333	1.000	-96.000000
3.700000	1.000	-41.000000
3.716667	1.000	185.000000
3.733333	1.000	523.000000
3.750000	1.000	883.000000
3.766667	1.000	1,218.000000
3.783333	1.000	1,510.000000
3.800000	1.000	1,763.000000
3.816667	1.000	1,965.000000
3.833333	1.000	2,086.000000
3.850000	1.000	2,135.000000
3.866667	1.000	2,127.000000
3.883333	1.000	2,102.000000
3.900000	1.000	2,091.000000
3.916667	1.000	2,099.000000
3.933333	1.000	2,120.000000
3.950000	1.000	2,126.000000
3.966667	1.000	2,096.000000
3.983333	1.000	2,033.000000
4.000000	1.000	1,965.000000
4.016667	1.000	1,937.000000
4.033333	1.000	2,017.000000
4.050000	1.000	2,241.000000
4.066667	1.000	2,547.000000
4.083333	1.000	2,832.000000
4.100000	1.000	2,978.000000
4.116667	1.000	2,967.000000
4.133333	1.000	2,830.000000
4.150000	1.000	2,571.000000
4.166667	1.000	2,233.000000
4.183333	1.000	1,871.000000
4.200000	1.000	1,510.000000
4.216667	1.000	1,203.000000
4.233333	1.000	1,017.000000
4.250000	1.000	998.000000
4.266667	1.000	1,148.000000
4.283333	1.000	1,386.000000
4.300000	1.000	1,626.000000
4.316667	1.000	1,784.000000
4.333333	1.000	1,832.000000
4.350000	1.000	1,828.000000
4.366667	1.000	1,800.000000
4.383333	1.000	1,745.000000
4.400000	1.000	1,676.000000
4.416667	1.000	1,620.000000
4.433333	1.000	1,613.000000
4.450000	1.000	1,615.000000
4.466667	1.000	1,602.000000
4.483333	1.000	1,552.000000
4.500000	1.000	1,510.000000
4.516667	1.000	1,510.000000
4.533333	1.000	1,556.000000
4.550000	1.000	1,623.000000
4.566667	1.000	1,687.000000
4.583333	1.000	1,733.000000
4.600000	1.000	1,692.000000
4.616667	1.000	1,568.000000
4.633333	1.000	1,415.000000
4.650000	1.000	1,240.000000
4.666667	1.000	1,013.000000
4.683333	1.000	713.000000
4.700000	1.000	355.000000
4.716667	1.000	-21.000000
4.733333	1.000	-357.000000
4.750000	1.000	-657.000000
4.766667	1.000	-887.000000
4.783333	1.000	-982.000000
4.800000	1.000	-965.000000
4.816667	1.000	-896.000000
4.833333	1.000	-810.000000
4.850000	1.000	-715.000000
4.866667	1.000	-641.000000
4.883333	1.000	-591.000000
4.900000	1.000	-590.000000
4.916667	1.000	-605.000000
4.933333	1.000	-565.000000
4.950000	1.000	-469.000000
4.966667	1.000	-395.000000
4.983333	1.000	-457.000000
5.000000	1.000	-733.000000
5.016667	1.000	-733.000000
5.033333	1.000	-733.000000
5.050000	1.000	-733.000000
5.066667	1.000	-733.000000
5.083333	1.000	-504.000000
5.100000	1.000	34.000000
5.116667	1.000	508.000000
5.133333	1.000	933.000000
5.150000	1.000	1,049.000000
5.166667	1.000	571.000000
5.183333	1.000	-47.000000
5.200000	1.000	-402.000000
5.216667	1.000	-519.000000
5.233333	1.000	-644.000000
5.250000	1.000	-604.000000
5.266667	1.000	-230.000000
5.283333	1.000	357.000000
5.300000	1.000	712.000000
5.316667	1.000	623.000000
5.333333	1.000	536.000000
5.350000	1.000	1,311.000000
5.366667	1.000	3,182.000000
5.383333	1.000	5,757.000000
5.400000	1.000	8,265.000000
5.416667	1.000	10,233.000000
5.433333	1.000	11,116.000000
5.450000	1.000	10,396.000000
5.466667	1.000	8,377.000000
5.483333	1.000	6,099.000000
5.500000	1.000	4,233.000000
5.516667	1.000	3,200.000000
5.533333	1.000	3,282.000000
5.550000	1.000	4,285.000000
5.566667	1.000	5,695.000000
5.583333	1.000	6,779.000000
5.600000	1.000	6,965.000000
5.616667	1.000	6,010.000000
5.633333	1.000	4,225.000000
5.650000	1.000	2,704.000000
5.666667	1.000	1,964.000000
5.683333	1.000	1,843.000000
5.700000	1.000	2,097.000000
5.716667	1.000	2,455.000000
5.733333	1.000	2,565.000000
5.750000	1.000	1,957.000000
5.766667	1.000	327.000000
5.783333	1.000	-1,938.000000
5.800000	1.000	-4,530.000000
5.816667	1.000	-6,751.000000
5.833333	1.000	-8,331.000000
5.850000	1.000	-9,482.000000
5.866667	1.000	-10,634.000000
5.883333	1.000	-11,777.000000
5.900000	1.000	-12,707.000000
5.916667	1.000	-13,632.000000
5.933333	1.000	-14,478.000000
5.950000	1.000	-14,948.000000
5.966667	1.000	-15,120.000000
5.983333	1.000	-15,190.000000
6.000000	1.000	-15,309.000000
6.016667	1.000	-15,736.000000
6.033333	1.000	-16,288.000000
6.050000	1.000	-16,615.000000
6.066667	1.000	-16,610.000000
6.083333	1.000	-16,496.000000
6.100000	1.000	-16,095.000000
6.116667	1.000	-15,146.000000
6.133333	1.000	-13,756.000000
6.150000	1.000	-12,549.000000
6.166667	1.000	-12,114.000000
6.183333	1.000	-12,710.000000
6.200000	1.000	-13,980.000000
6.216667	1.000	-15,436.000000
6.233333	1.000	-16,546.000000
6.250000	1.000	-17,131.000000
6.266667	1.000	-17,151.000000
6.283333	1.000	-16,031.000000
6.300000	1.000	-13,498.000000
6.316667	1.000	-10,014.000000
6.333333	1.000	-6,769.000000
6.350000	1.000	-4,344.000000
6.366667	1.000	-2,529.000000
6.383333	1.000	-1,176.000000
6.400000	1.000	-422.000000
6.416667	1.000	-655.000000
6.433333	1.000	-1,797.000000
6.450000	1.000	-3,363.000000
6.466667	1.000	-5,051.000000
6.483333	1.000	-6,568.000000
6.500000	1.000	-7,692.000000
6.516667	1.000	-8,395.000000
6.533333	1.000	-9,013.000000
6.550000	1.000	-9,718.000000
6.566667	1.000	-10,712.000000
6.583333	1.000	-12,169.000000
6.600000	1.000	-13,644.000000
6.616667	1.000	-14,612.000000
6.633333	1.000	-14,952.000000
6.650000	1.000	-14,551.000000
6.666667	1.000	-13,552.000000
6.683333	1.000	-12,385.000000
6.700000	1.000	-11,146.000000
6.716667	1.000	-9,715.000000
6.733333	1.000	-8,087.000000
6.750000	1.000	-6,575.000000
6.766667	1.000	-5,581.000000
6.783333	1.000	-5,468.000000
6.800000	1.000	-6,411.000000
6.816667	1.000	-8,037.000000
6.833333	1.000	-9,501.000000
6.850000	1.000	-10,303.000000
6.866667	1.000	-10,706.000000
6.883333	1.000	-11,451.000000
6.900000	1.000	-12,935.000000
6.916667	1.000	-14,899.000000
6.933333	1.000	-16,448.000000
6.950000	1.000	-17,022.000000
6.966667	1.000	-16,667.000000
6.983333	1.000	-15,683.000000
7.000000	1.000	-14,368.000000
7.016667	1.000	-13,007.000000
7.033333	1.000	-11,887.000000
7.050000	1.000	-10,988.000000
7.066667	1.000	-10,588.000000
7.083333	1.000	-10,977.000000
7.100000	1.000	-12,234.000000
7.116667	1.000	-14,189.000000
7.133333	1.000	-16,731.000000
7.150000	1.000	-19,625.000000
7.166667	1.000	-22,294.000000
7.183333	1.000	-24,407.000000
7.200000	1.000	-25,768.000000
7.216667	1.000	-26,684.000000
7.233333	1.000	-27,380.000000
7.250000	1.000	-27,572.000000
7.266667	1.000	-26,976.000000
7.283333	1.000	-25,517.000000
7.300000	1.000	-23,324.000000
7.316667	1.000	-20,695.000000
7.333333	1.000	-18,072.000000
7.350000	1.000	-15,820.000000
7.366667	1.000	-14,244.000000
7.383333	1.000	-13,651.000000
7.400000	1.000	-14,277.000000
7.416667	1.000	-16,051.000000
7.433333	1.000	-18,382.000000
7.450000	1.000	-20,650.000000
7.466667	1.000	-22,416.000000
7.483333	1.000	-23,489.000000
7.500000	1.000	-23,771.000000
7.516667	1.000	-23,562.000000
7.533333	1.000	-22,973.000000
7.550000	1.000	-21,910.000000
7.566667	1.000	-20,484.000000
7.583333	1.000	-18,899.000000
7.600000	1.000	-17,307.000000
7.616667	1.000	-15,742.000000
7.633333	1.000	-14,060.000000
7.650000	1.000	-12,268.000000
7.666667	1.000	-10,332.000000
7.683333	1.000	-8,333.000000
7.700000	1.000	-6,423.000000
7.716667	1.000	-5,224.000000
7.733333	1.000	-5,007.000000
7.750000	1.000	-5,498.000000
7.766667	1.000	-6,558.000000
7.783333	1.000	-8,043.000000
7.800000	1.000	-9,879.000000
7.816667	1.000	-12,099.000000
7.833333	1.000	-15,023.000000
7.850000	1.000	-18,449.000000
7.866667	1.000	-21,595.000000
7.883333	1.000	-24,104.000000
7.900000	1.000	-26,011.000000
7.916667	1.000	-27,178.000000
7.933333	1.000	-27,588.000000
7.950000	1.000	-27,551.000000
7.966667	1.000	-27,348.000000
7.983333	1.000	-27,059.000000
8.000000	1.000	-26,848.000000
8.016667	1.000	-26,752.000000
8.033333	1.000	-26,559.000000
8.050000	1.000	-26,308.000000
8.066667	1.000	-26,303.000000
8.083333	1.000	-26,029.000000
8.100000	1.000	-25,172.000000
8.116667	1.000	-24,247.000000
8.133333	1.000	-23,620.000000
8.150000	1.000	-23,469.000000
8.166667	1.000	-24,030.000000
8.183333	1.000	-25,050.000000
8.200000	1.000	-26,378.000000
8.216667	1.000	-27,896.000000
8.233333	1.000	-29,359.000000
8.250000	1.000	-30,418.000000
8.266667	1.000	-30,827.000000
8.283333	1.000	-30,535.000000
8.300000	1.000	-29,736.000000
8.316667	1.000	-28,823.000000
8.333333	1.000	-27,698.000000
8.350000	1.000	-26,444.000000
8.366667	1.000	-25,505.000000
8.383333	1.000	-24,860.000000
8.400000	1.000	-24,110.000000
8.416667	1.000	-23,064.000000
8.433333	1.000	-22,136.000000
8.450000	1.000	-21,725.000000
8.466667	1.000	-21,511.000000
8.483333	1.000	-20,959.000000
8.500000	1.000	-19,756.000000
8.516667	1.000	-17,871.000000
8.533333	1.000	-15,857.000000
8.550000	1.000	-14,346.000000
8.566667	1.000	-13,653.000000
8.583333	1.000	-13,789.000000
8.600000	1.000	-14,661.000000
8.616667	1.000	-16,070.000000
8.633333	1.000	-17,577.000000
8.650000	1.000	-18,996.000000
8.666667	1.000	-19,888.000000
8.683333	1.000	-19,757.000000
8.700000	1.000	-18,666.000000
8.716667	1.000	-17,075.000000
8.733333	1.000	-15,368.000000
8.750000	1.000	-13,683.000000
8.766667	1.000	-12,060.000000
8.783333	1.000	-10,961.000000
8.800000	1.000	-10,614.000000
8.816667	1.000	-10,848.000000
8.833333	1.000	-11,337.000000
8.850000	1.000	-11,566.000000
8.866667	1.000	-10,955.000000
8.883333	1.000	-9,324.000000
8.900000	1.000	-7,193.000000
8.916667	1.000	-5,110.000000
8.933333	1.000	-3,358.000000
8.950000	1.000	-2,514.000000
8.966667	1.000	-2,963.000000
8.983333	1.000	-4,665.000000
9.000000	1.000	-7,411.000000
9.016667	1.000	-10,903.000000
9.033333	1.000	-14,852.000000
9.050000	1.000	-18,931.000000
9.066667	1.000	-22,565.000000
9.083333	1.000	-25,669.000000
9.100000	1.000	-28,519.000000
9.116667	1.000	-31,329.000000
9.133333	1.000	-34,057.000000
9.150000	1.000	-36,325.000000
9.166667	1.000	-37,411.000000
9.183333	1.000	-37,020.000000
9.200000	1.000	-35,310.000000
9.216667	1.000	-33,128.000000
9.233333	1.000	-31,107.000000
9.250000	1.000	-29,449.000000
9.266667	1.000	-28,117.000000
9.283333	1.000	-26,899.000000
9.300000	1.000	-26,314.000000
9.316667	1.000	-26,991.000000
9.333333	1.000	-28,945.000000
9.350000	1.000	-31,721.000000
9.366667	1.000	-34,959.000000
9.383333	1.000	-38,036.000000
9.400000	1.000	-40,203.000000
9.416667	1.000	-41,468.000000
9.433333	1.000	-42,000.000000
9.450000	1.000	-42,213.000000
9.466667	1.000	-42,363.000000
9.483333	1.000	-42,285.000000
9.500000	1.000	-41,933.000000
9.516667	1.000	-41,568.000000
9.533333	1.000	-41,188.000000
9.550000	1.000	-40,252.000000
9.566667	1.000	-38,425.000000
9.583333	1.000	-35,890.000000
9.600000	1.000	-32,936.000000
9.616667	1.000	-30,108.000000
9.633333	1.000	-27,874.000000
9.650000	1.000	-25,926.000000
9.666667	1.000	-23,774.000000
9.683333	1.000	-21,312.000000
9.700000	1.000	-18,732.000000
9.716667	1.000	-16,172.000000
9.733333	1.000	-13,790.000000
9.750000	1.000	-11,591.000000
9.766667	1.000	-9,761.000000
9.783333	1.000	-8,479.000000
9.800000	1.000	-7,709.000000
9.816667	1.000	-7,488.000000
9.833333	1.000	-7,907.000000
9.850000	1.000	-8,943.000000
9.866667	1.000	-10,465.000000
9.883333	1.000	-12,558.000000
9.900000	1.000	-15,107.000000
9.916667	1.000	-17,937.000000
9.933333	1.000	-20,666.000000
9.950000	1.000	-22,972.000000
9.966667	1.000	-24,408.000000
9.983333	1.000	-24,859.000000
10.000000	1.000	-24,249.000000
10.016667	1.000	-22,985.000000
10.033333	1.000	-21,626.000000
10.050000	1.000	-20,265.000000
10.066667	1.000	-18,679.000000
10.083333	1.000	-16,779.000000
10.100000	1.000	-15,084.000000
10.116667	1.000	-13,999.000000
10.133333	1.000	-13,736.000000
10.150000	1.000	-14,556.000000
10.166667	1.000	-16,346.000000
10.183333	1.000	-18,917.000000
10.200000	1.000	-21,831.000000
10.216667	1.000	-24,291.000000
10.233333	1.000	-25,725.000000
10.250000	1.000	-26,140.000000
10.266667	1.000	-25,451.000000
10.283333	1.000	-23,953.000000
10.300000	1.000	-22,449.000000
10.316667	1.000	-21,617.000000
10.333333	1.000	-21,760.000000
10.350000	1.000	-22,891.000000
10.366667	1.000	-24,966.000000
10.383333	1.000	-27,582.000000
10.400000	1.000	-30,214.000000
10.416667	1.000	-32,105.000000
10.433333	1.000	-32,891.000000
10.450000	1.000	-33,160.000000
10.466667	1.000	-33,590.000000
10.483333	1.000	-34,576.000000
10.500000	1.000	-36,018.000000
10.516667	1.000	-37,409.000000
10.533333	1.000	-38,772.000000
10.550000	1.000	-39,761.000000
10.566667	1.000	-39,659.000000
10.583333	1.000	-38,555.000000
10.600000	1.000	-36,789.000000
10.616667	1.000	-34,529.000000
10.633333	1.000	-32,008.000000
10.650000	1.000	-29,596.000000
10.666667	1.000	-27,373.000000
10.683333	1.000	-25,568.000000
10.700000	1.000	-24,331.000000
10.716667	1.000	-23,238.000000
10.733333	1.000	-21,988.000000
10.750000	1.000	-20,400.000000
10.766667	1.000	-18,619.000000
10.783333	1.000	-17,023.000000
10.800000	1.000	-15,467.000000
10.816667	1.000	-13,553.000000
10.833333	1.000	-11,358.000000
10.850000	1.000	-9,484.000000
10.866667	1.000	-8,285.000000
10.883333	1.000	-8,178.000000
10.900000	1.000	-9,305.000000
10.916667	1.000	-11,340.000000
10.933333	1.000	-13,924.000000
10.950000	1.000	-16,687.000000
10.966667	1.000	-19,298.000000
10.983333	1.000	-21,947.000000
11.000000	1.000	-24,765.000000
11.016667	1.000	-27,506.000000
11.033333	1.000	-30,069.000000
11.050000	1.000	-32,252.000000
11.066667	1.000	-34,114.000000
11.083333	1.000	-35,749.000000
11.100000	1.000	-37,104.000000
11.116667	1.000	-38,108.000000
11.133333	1.000	-38,563.000000
11.150000	1.000	-38,346.000000
11.166667	1.000	-37,593.000000
11.183333	1.000	-36,397.000000
11.200000	1.000	-34,741.000000
11.216667	1.000	-32,902.000000
11.233333	1.000	-30,951.000000
11.250000	1.000	-28,850.000000
11.266667	1.000	-27,040.000000
11.283333	1.000	-26,075.000000
11.300000	1.000	-25,912.000000
11.316667	1.000	-26,525.000000
11.333333	1.000	-27,579.000000
11.350000	1.000	-28,951.000000
11.366667	1.000	-30,318.000000
11.383333	1.000	-31,007.000000
11.400000	1.000	-30,822.000000
11.416667	1.000	-30,105.000000
11.433333	1.000	-28,815.000000
11.450000	1.000	-26,649.000000
11.466667	1.000	-23,868.000000
11.483333	1.000	-21,134.000000
11.500000	1.000	-18,965.000000
11.516667	1.000	-17,546.000000
11.533333	1.000	-16,481.000000
11.550000	1.000	-15,280.000000
11.566667	1.000	-13,992.000000
11.583333	1.000	-13,049.000000
11.600000	1.000	-12,850.000000
11.616667	1.000	-13,461.000000
11.633333	1.000	-14,702.000000
11.650000	1.000	-16,536.000000
11.666667	1.000	-19,116.000000
11.683333	1.000	-22,058.000000
11.700000	1.000	-24,753.000000
11.716667	1.000	-26,631.000000
11.733333	1.000	-27,222.000000
11.750000	1.000	-26,321.000000
11.766667	1.000	-24,181.000000
11.783333	1.000	-21,621.000000
11.800000	1.000	-19,156.000000
11.816667	1.000	-17,184.000000
11.833333	1.000	-15,830.000000
11.850000	1.000	-15,263.000000
11.866667	1.000	-15,348.000000
11.883333	1.000	-15,951.000000
11.900000	1.000	-16,650.000000
11.916667	1.000	-16,747.000000
11.933333	1.000	-16,157.000000
11.950000	1.000	-15,400.000000
11.966667	1.000	-14,879.000000
11.983333	1.000	-14,614.000000
12.000000	1.000	-14,509.000000
12.016667	1.000	-14,434.000000
12.033333	1.000	-14,225.000000
12.050000	1.000	-14,043.000000
12.066667	1.000	-13,794.000000
12.083333	1.000	-13,309.000000
12.100000	1.000	-12,518.000000
12.116667	1.000	-11,906.000000
12.133333	1.000	-11,692.000000
12.150000	1.000	-12,111.000000
12.166667	1.000	-13,404.000000
12.183333	1.000	-15,576.000000
12.200000	1.000	-18,311.000000
12.216667	1.000	-21,165.000000
12.233333	1.000	-23,484.000000
12.250000	1.000	-24,997.000000
12.266667	1.000	-25,348.000000
12.283333	1.000	-24,269.000000
12.300000	1.000	-22,191.000000
12.316667	1.000	-19,689.000000
12.333333	1.000	-17,346.000000
12.350000	1.000	-15,891.000000
12.366667	1.000	-15,728.000000
12.383333	1.000	-16,768.000000
12.400000	1.000	-18,679.000000
12.416667	1.000	-20,658.000000
12.433333	1.000	-22,034.000000
12.450000	1.000	-22,345.000000
12.466667	1.000	-21,757.000000
12.483333	1.000	-20,749.000000
12.500000	1.000	-19,242.000000
12.516667	1.000	-17,082.000000
12.533333	1.000	-14,671.000000
12.550000	1.000	-12,548.000000
12.566667	1.000	-11,148.000000
12.583333	1.000	-10,602.000000
12.600000	1.000	-10,785.000000
12.616667	1.000	-11,111.000000
12.633333	1.000	-11,119.000000
12.650000	1.000	-10,709.000000
12.666667	1.000	-10,148.000000
12.683333	1.000	-9,817.000000
12.700000	1.000	-9,539.000000
12.716667	1.000	-8,934.000000
12.733333	1.000	-7,878.000000
12.750000	1.000	-6,774.000000
12.766667	1.000	-6,017.000000
12.783333	1.000	-5,747.000000
12.800000	1.000	-6,161.000000
12.816667	1.000	-7,398.000000
12.833333	1.000	-9,147.000000
12.850000	1.000	-10,765.000000
12.866667	1.000	-12,391.000000
12.883333	1.000	-14,097.000000
12.900000	1.000	-15,437.000000
12.916667	1.000	-16,029.000000
12.933333	1.000	-15,942.000000
12.950000	1.000	-15,527.000000
12.966667	1.000	-15,150.000000
12.983333	1.000	-14,845.000000
13.000000	1.000	-14,421.000000
13.016667	1.000	-13,937.000000
13.033333	1.000	-14,316.000000
13.050000	1.000	-15,897.000000
13.066667	1.000	-18,327.000000
13.083333	1.000	-21,247.000000
13.100000	1.000	-24,210.000000
13.116667	1.000	-26,671.000000
13.133333	1.000	-28,202.000000
13.150000	1.000	-28,602.000000
13.166667	1.000	-28,324.000000
13.183333	1.000	-27,985.000000
13.200000	1.000	-27,813.000000
13.216667	1.000	-27,586.000000
13.233333	1.000	-27,186.000000
13.250000	1.000	-26,356.000000
13.266667	1.000	-24,789.000000
13.283333	1.000	-22,841.000000
13.300000	1.000	-21,010.000000
13.316667	1.000	-19,749.000000
13.333333	1.000	-19,086.000000
13.350000	1.000	-18,489.000000
13.366667	1.000	-17,698.000000
13.383333	1.000	-16,525.000000
13.400000	1.000	-14,590.000000
13.416667	1.000	-12,240.000000
13.433333	1.000	-10,191.000000
13.450000	1.000	-8,831.000000
13.466667	1.000	-8,558.000000
13.483333	1.000	-9,516.000000
13.500000	1.000	-11,536.000000
13.516667	1.000	-14,171.000000
13.533333	1.000	-17,075.000000
13.550000	1.000	-20,205.000000
13.566667	1.000	-23,160.000000
13.583333	1.000	-25,173.000000
13.600000	1.000	-25,651.000000
13.616667	1.000	-24,574.000000
13.633333	1.000	-22,481.000000
13.650000	1.000	-19,784.000000
13.666667	1.000	-16,900.000000
13.683333	1.000	-14,251.000000
13.700000	1.000	-12,141.000000
13.716667	1.000	-10,505.000000
13.733333	1.000	-8,985.000000
13.750000	1.000	-7,222.000000
13.766667	1.000	-5,341.000000
13.783333	1.000	-3,914.000000
13.800000	1.000	-3,140.000000
13.816667	1.000	-2,759.000000
13.833333	1.000	-2,995.000000
13.850000	1.000	-3,941.000000
13.866667	1.000	-5,052.000000
13.883333	1.000	-5,421.000000
13.900000	1.000	-4,541.000000
13.916667	1.000	-2,694.000000
13.933333	1.000	-733.000000
13.950000	1.000	963.000000
13.966667	1.000	2,492.000000
13.983333	1.000	3,796.000000
14.000000	1.000	5,144.000000
14.016667	1.000	6,151.000000
14.033333	1.000	5,982.000000
14.050000	1.000	4,399.000000
14.066667	1.000	1,626.000000
14.083333	1.000	-1,912.000000
14.100000	1.000	-5,876.000000
14.116667	1.000	-9,864.000000
14.133333	1.000	-13,303.000000
14.150000	1.000	-15,669.000000
14.166667	1.000	-16,738.000000
14.183333	1.000	-16,438.000000
14.200000	1.000	-14,935.000000
14.216667	1.000	-13,219.000000
14.233333	1.000	-12,039.000000
14.250000	1.000	-11,506.000000
14.266667	1.000	-11,520.000000
14.283333	1.000	-11,731.000000
14.300000	1.000	-12,071.000000
14.316667	1.000	-12,493.000000
14.333333	1.000	-12,991.000000
14.350000	1.000	-13,731.000000
14.366667	1.000	-14,655.000000
14.383333	1.000	-15,647.000000
14.400000	1.000	-16,689.000000
14.416667	1.000	-17,636.000000
14.433333	1.000	-18,182.000000
14.450000	1.000	-18,508.000000
14.466667	1.000	-19,013.000000
14.483333	1.000	-19,889.000000
14.500000	1.000	-21,215.000000
14.516667	1.000	-22,915.000000
14.533333	1.000	-24,889.000000
14.550000	1.000	-26,672.000000
14.566667	1.000	-27,759.000000
14.583333	1.000	-28,153.000000
14.600000	1.000	-28,138.000000
14.616667	1.000	-27,946.000000
14.633333	1.000	-27,815.000000
14.650000	1.000	-27,831.000000
14.666667	1.000	-28,034.000000
14.683333	1.000	-28,548.000000
14.700000	1.000	-29,248.000000
14.716667	1.000	-29,353.000000
14.733333	1.000	-28,618.000000
14.750000	1.000	-27,044.000000
14.766667	1.000	-24,926.000000
14.783333	1.000	-22,555.000000
14.800000	1.000	-20,196.000000
14.816667	1.000	-17,633.000000
14.833333	1.000	-14,539.000000
14.850000	1.000	-10,699.000000
14.866667	1.000	-6,131.000000
14.883333	1.000	-1,446.000000
14.900000	1.000	2,783.000000
14.916667	1.000	6,227.000000
14.933333	1.000	8,538.000000
14.950000	1.000	9,664.000000
14.966667	1.000	9,966.000000
14.983333	1.000	9,837.000000
15.000000	1.000	9,533.000000
15.016667	1.000	9,140.000000
15.033333	1.000	8,568.000000
15.050000	1.000	7,593.000000
15.066667	1.000	6,069.000000
15.083333	1.000	3,965.000000
15.100000	1.000	1,418.000000
15.116667	1.000	-1,530.000000
15.133333	1.000	-4,525.000000
15.150000	1.000	-6,900.000000
15.166667	1.000	-8,596.000000
15.183333	1.000	-10,000.000000
15.200000	1.000	-11,589.000000
15.216667	1.000	-13,494.000000
15.233333	1.000	-15,647.000000
15.250000	1.000	-17,935.000000
15.266667	1.000	-20,272.000000
15.283333	1.000	-22,283.000000
15.300000	1.000	-23,621.000000
15.316667	1.000	-23,871.000000
15.333333	1.000	-22,553.000000
15.350000	1.000	-19,195.000000
15.366667	1.000	-13,695.000000
15.383333	1.000	-6,305.000000
15.400000	1.000	2,722.000000
15.416667	1.000	13,144.000000
15.433333	1.000	24,693.000000
15.450000	1.000	36,661.000000
15.466667	1.000	48,418.000000
15.483333	1.000	59,349.000000
15.500000	1.000	68,577.000000
15.516667	1.000	75,001.000000
15.533333	1.000	78,066.000000
15.550000	1.000	77,912.000000
15.566667	1.000	74,706.000000
15.583333	1.000	68,818.000000
15.600000	1.000	60,862.000000
15.616667	1.000	51,834.000000
15.633333	1.000	42,798.000000
15.650000	1.000	34,738.000000
15.666667	1.000	27,835.000000
15.683333	1.000	22,135.000000
15.700000	1.000	17,881.000000
15.716667	1.000	15,922.000000
15.733333	1.000	17,301.000000
15.750000	1.000	23,979.000000
15.766667	1.000	38,579.000000
15.783333	1.000	64,299.000000
15.800000	1.000	104,923.000000
15.816667	1.000	162,909.000000
15.833333	1.000	238,394.000000
15.850000	1.000	328,844.000000
15.866667	1.000	428,470.000000
15.883333	1.000	528,987.000000
15.900000	1.000	621,100.000000
15.916667	1.000	695,870.000000
15.933333	1.000	745,839.000000
15.950000	1.000	766,397.000000
15.966667	1.000	756,249.000000
15.983333	1.000	717,881.000000
16.000000	1.000	656,510.000000
16.016667	1.000	579,266.000000
16.033333	1.000	493,790.000000
16.050000	1.000	406,902.000000
16.066667	1.000	324,397.000000
16.083333	1.000	250,600.000000
16.100000	1.000	187,928.000000
16.116667	1.000	136,342.000000
16.133333	1.000	95,101.000000
16.150000	1.000	63,498.000000
16.166667	1.000	40,361.000000
16.183333	1.000	24,454.000000
16.200000	1.000	14,366.000000
16.216667	1.000	8,402.000000
16.233333	1.000	5,485.000000
16.250000	1.000	4,753.000000
16.266667	1.000	5,478.000000
16.283333	1.000	6,685.000000
16.300000	1.000	7,419.000000
16.316667	1.000	6,988.000000
16.333333	1.000	4,986.000000
16.350000	1.000	1,562.000000
16.366667	1.000	-2,396.000000
16.383333	1.000	-5,919.000000
16.400000	1.000	-8,372.000000
16.416667	1.000	-9,767.000000
16.433333	1.000	-10,725.000000
16.450000	1.000	-11,704.000000
16.466667	1.000	-12,658.000000
16.483333	1.000	-13,837.000000
16.500000	1.000	-15,387.000000
16.516667	1.000	-17,354.000000
16.533333	1.000	-19,516.000000
16.550000	1.000	-21,407.000000
16.566667	1.000	-22,856.000000
16.583333	1.000	-23,960.000000
16.600000	1.000	-24,507.000000
16.616667	1.000	-24,257.000000
16.633333	1.000	-23,055.000000
16.650000	1.000	-21,014.000000
16.666667	1.000	-18,455.000000
16.683333	1.000	-15,766.000000
16.700000	1.000	-13,080.000000
16.716667	1.000	-10,560.000000
16.733333	1.000	-8,011.000000
16.750000	1.000	-5,482.000000
16.766667	1.000	-3,099.000000
16.783333	1.000	-426.000000
16.800000	1.000	3,740.000000
16.816667	1.000	11,001.000000
16.833333	1.000	22,907.000000
16.850000	1.000	40,790.000000
16.866667	1.000	65,766.000000
16.883333	1.000	98,918.000000
16.900000	1.000	140,035.000000
16.916667	1.000	187,034.000000
16.933333	1.000	236,676.000000
16.950000	1.000	284,963.000000
16.966667	1.000	327,220.000000
16.983333	1.000	359,246.000000
17.000000	1.000	378,473.000000
17.016667	1.000	383,391.000000
17.033333	1.000	373,744.000000
17.050000	1.000	351,327.000000
17.066667	1.000	319,013.000000
17.083333	1.000	280,182.000000
17.100000	1.000	237,972.000000
17.116667	1.000	194,796.000000
17.133333	1.000	153,149.000000
17.150000	1.000	115,608.000000
17.166667	1.000	83,999.000000
17.183333	1.000	59,085.000000
17.200000	1.000	40,908.000000
17.216667	1.000	29,052.000000
17.233333	1.000	22,944.000000
17.250000	1.000	22,264.000000
17.266667	1.000	27,068.000000
17.283333	1.000	37,369.000000
17.300000	1.000	52,337.000000
17.316667	1.000	70,479.000000
17.333333	1.000	90,106.000000
17.350000	1.000	109,684.000000
17.366667	1.000	127,411.000000
17.383333	1.000	141,725.000000
17.400000	1.000	151,560.000000
17.416667	1.000	156,180.000000
17.433333	1.000	155,845.000000
17.450000	1.000	151,213.000000
17.466667	1.000	142,736.000000
17.483333	1.000	131,367.000000
17.500000	1.000	118,417.000000
17.516667	1.000	104,965.000000
17.533333	1.000	91,805.000000
17.550000	1.000	79,615.000000
17.566667	1.000	68,854.000000
17.583333	1.000	60,003.000000
17.600000	1.000	53,055.000000
17.616667	1.000	48,003.000000
17.633333	1.000	44,726.000000
17.650000	1.000	42,423.000000
17.666667	1.000	40,097.000000
17.683333	1.000	37,377.000000
17.700000	1.000	34,106.000000
17.716667	1.000	30,356.000000
17.733333	1.000	26,365.000000
17.750000	1.000	22,191.000000
17.766667	1.000	18,068.000000
17.783333	1.000	14,367.000000
17.800000	1.000	11,362.000000
17.816667	1.000	9,008.000000
17.833333	1.000	6,925.000000
17.850000	1.000	4,854.000000
17.866667	1.000	2,920.000000
17.883333	1.000	1,947.000000
17.900000	1.000	2,353.000000
17.916667	1.000	4,028.000000
17.933333	1.000	6,667.000000
17.950000	1.000	10,089.000000
17.966667	1.000	13,530.000000
17.983333	1.000	16,513.000000
18.000000	1.000	18,830.000000
18.016667	1.000	20,245.000000
18.033333	1.000	20,922.000000
18.050000	1.000	21,030.000000
18.066667	1.000	20,568.000000
18.083333	1.000	19,630.000000
18.100000	1.000	18,369.000000
18.116667	1.000	16,543.000000
18.133333	1.000	14,062.000000
18.150000	1.000	10,918.000000
18.166667	1.000	7,396.000000
18.183333	1.000	4,133.000000
18.200000	1.000	1,579.000000
18.216667	1.000	-234.000000
18.233333	1.000	-1,370.000000
18.250000	1.000	-1,699.000000
18.266667	1.000	-1,334.000000
18.283333	1.000	-407.000000
18.300000	1.000	896.000000
18.316667	1.000	2,675.000000
18.333333	1.000	4,531.000000
18.350000	1.000	5,512.000000
18.366667	1.000	5,040.000000
18.383333	1.000	3,232.000000
18.400000	1.000	782.000000
18.416667	1.000	-1,405.000000
18.433333	1.000	-2,925.000000
18.450000	1.000	-4,203.000000
18.466667	1.000	-5,800.000000
18.483333	1.000	-8,224.000000
18.500000	1.000	-11,557.000000
18.516667	1.000	-15,037.000000
18.533333	1.000	-17,730.000000
18.550000	1.000	-19,237.000000
18.566667	1.000	-19,305.000000
18.583333	1.000	-17,769.000000
18.600000	1.000	-14,787.000000
18.616667	1.000	-10,590.000000
18.633333	1.000	-5,389.000000
18.650000	1.000	874.000000
18.666667	1.000	7,860.000000
18.683333	1.000	15,035.000000
18.700000	1.000	21,953.000000
18.716667	1.000	28,242.000000
18.733333	1.000	33,506.000000
18.750000	1.000	37,184.000000
18.766667	1.000	39,548.000000
18.783333	1.000	40,890.000000
18.800000	1.000	40,944.000000
18.816667	1.000	39,294.000000
18.833333	1.000	35,905.000000
18.850000	1.000	31,052.000000
18.866667	1.000	25,253.000000
18.883333	1.000	19,080.000000
18.900000	1.000	12,880.000000
18.916667	1.000	7,518.000000
18.933333	1.000	3,710.000000
18.950000	1.000	1,918.000000
18.966667	1.000	2,423.000000
18.983333	1.000	5,165.000000
19.000000	1.000	9,496.000000
19.016667	1.000	14,795.000000
19.033333	1.000	20,445.000000
19.050000	1.000	25,979.000000
19.066667	1.000	31,239.000000
19.083333	1.000	36,288.000000
19.100000	1.000	40,946.000000
19.116667	1.000	44,837.000000
19.133333	1.000	47,688.000000
19.150000	1.000	49,607.000000
19.166667	1.000	51,506.000000
19.183333	1.000	54,896.000000
19.200000	1.000	61,702.000000
19.216667	1.000	74,192.000000
19.233333	1.000	95,370.000000
19.250000	1.000	128,830.000000
19.266667	1.000	177,774.000000
19.283333	1.000	243,849.000000
19.300000	1.000	326,836.000000
19.316667	1.000	423,374.000000
19.333333	1.000	526,874.000000
19.350000	1.000	628,327.000000
19.366667	1.000	718,482.000000
19.383333	1.000	788,793.000000
19.400000	1.000	831,997.000000
19.416667	1.000	844,151.000000
19.433333	1.000	825,198.000000
19.450000	1.000	778,391.000000
19.466667	1.000	709,190.000000
19.483333	1.000	624,646.000000
19.500000	1.000	532,103.000000
19.516667	1.000	438,495.000000
19.533333	1.000	349,636.000000
19.550000	1.000	269,839.000000
19.566667	1.000	201,763.000000
19.583333	1.000	146,203.000000
19.600000	1.000	102,909.000000
19.616667	1.000	71,131.000000
19.633333	1.000	49,231.000000
19.650000	1.000	35,063.000000
19.666667	1.000	26,625.000000
19.683333	1.000	22,293.000000
19.700000	1.000	20,631.000000
19.716667	1.000	20,514.000000
19.733333	1.000	21,492.000000
19.750000	1.000	24,123.000000
19.766667	1.000	29,266.000000
19.783333	1.000	37,912.000000
19.800000	1.000	51,528.000000
19.816667	1.000	71,509.000000
19.833333	1.000	98,497.000000
19.850000	1.000	132,391.000000
19.866667	1.000	171,299.000000
19.883333	1.000	212,252.000000
19.900000	1.000	251,640.000000
19.916667	1.000	285,343.000000
19.933333	1.000	309,389.000000
19.950000	1.000	321,222.000000
19.966667	1.000	320,330.000000
19.983333	1.000	307,514.000000
20.000000	1.000	285,084.000000
20.016667	1.000	255,982.000000
20.033333	1.000	222,867.000000
20.050000	1.000	188,424.000000
20.066667	1.000	154,846.000000
20.083333	1.000	123,159.000000
20.100000	1.000	93,898.000000
20.116667	1.000	68,082.000000
20.133333	1.000	46,484.000000
20.150000	1.000	29,494.000000
20.166667	1.000	17,384.000000
20.183333	1.000	10,002.000000
20.200000	1.000	7,259.000000
20.216667	1.000	9,627.000000
20.233333	1.000	17,277.000000
20.250000	1.000	30,194.000000
20.266667	1.000	48,644.000000
20.283333	1.000	72,846.000000
20.300000	1.000	102,037.000000
20.316667	1.000	134,595.000000
20.333333	1.000	168,039.000000
20.350000	1.000	199,617.000000
20.366667	1.000	226,675.000000
20.383333	1.000	247,255.000000
20.400000	1.000	259,983.000000
20.416667	1.000	263,819.000000
20.433333	1.000	258,159.000000
20.450000	1.000	243,664.000000
20.466667	1.000	222,646.000000
20.483333	1.000	197,584.000000
20.500000	1.000	170,421.000000
20.516667	1.000	142,900.000000
20.533333	1.000	116,381.000000
20.550000	1.000	91,985.000000
20.566667	1.000	70,517.000000
20.583333	1.000	52,568.000000
20.600000	1.000	38,442.000000
20.616667	1.000	28,106.000000
20.633333	1.000	21,358.000000
20.650000	1.000	17,582.000000
20.666667	1.000	16,233.000000
20.683333	1.000	17,894.000000
20.700000	1.000	24,009.000000
20.716667	1.000	36,831.000000
20.733333	1.000	58,942.000000
20.750000	1.000	92,291.000000
20.766667	1.000	137,658.000000
20.783333	1.000	194,243.000000
20.800000	1.000	259,575.000000
20.816667	1.000	329,490.000000
20.833333	1.000	398,760.000000
20.850000	1.000	461,952.000000
20.866667	1.000	513,350.000000
20.883333	1.000	547,964.000000
20.900000	1.000	563,043.000000
20.916667	1.000	557,590.000000
20.933333	1.000	532,863.000000
20.950000	1.000	492,405.000000
20.966667	1.000	440,717.000000
20.983333	1.000	382,420.000000
21.000000	1.000	321,782.000000
21.016667	1.000	262,297.000000
21.033333	1.000	206,818.000000
21.050000	1.000	157,293.000000
21.066667	1.000	114,961.000000
21.083333	1.000	81,010.000000
21.100000	1.000	55,772.000000
21.116667	1.000	38,292.000000
21.133333	1.000	27,146.000000
21.150000	1.000	21,229.000000
21.166667	1.000	19,241.000000
21.183333	1.000	20,179.000000
21.200000	1.000	24,136.000000
21.216667	1.000	31,445.000000
21.233333	1.000	41,801.000000
21.250000	1.000	54,340.000000
21.266667	1.000	67,802.000000
21.283333	1.000	81,152.000000
21.300000	1.000	93,476.000000
21.316667	1.000	104,218.000000
21.333333	1.000	112,987.000000
21.350000	1.000	120,347.000000
21.366667	1.000	127,412.000000
21.383333	1.000	135,297.000000
21.400000	1.000	144,456.000000
21.416667	1.000	154,970.000000
21.433333	1.000	167,155.000000
21.450000	1.000	181,133.000000
21.466667	1.000	195,795.000000
21.483333	1.000	209,216.000000
21.500000	1.000	219,520.000000
21.516667	1.000	224,996.000000
21.533333	1.000	224,418.000000
21.550000	1.000	217,353.000000
21.566667	1.000	204,385.000000
21.583333	1.000	186,666.000000
21.600000	1.000	165,642.000000
21.616667	1.000	142,618.000000
21.633333	1.000	118,749.000000
21.650000	1.000	95,109.000000
21.666667	1.000	73,068.000000
21.683333	1.000	53,978.000000
21.700000	1.000	38,881.000000
21.716667	1.000	27,771.000000
21.733333	1.000	19,923.000000
21.750000	1.000	14,671.000000
21.766667	1.000	11,579.000000
21.783333	1.000	10,141.000000
21.800000	1.000	10,002.000000
21.816667	1.000	10,561.000000
21.833333	1.000	10,721.000000
21.850000	1.000	9,912.000000
21.866667	1.000	8,273.000000
21.883333	1.000	6,471.000000
21.900000	1.000	5,041.000000
21.916667	1.000	4,332.000000
21.933333	1.000	4,424.000000
21.950000	1.000	5,014.000000
21.966667	1.000	5,713.000000
21.983333	1.000	6,326.000000
22.000000	1.000	6,948.000000
22.016667	1.000	7,766.000000
22.033333	1.000	8,946.000000
22.050000	1.000	10,575.000000
22.066667	1.000	12,568.000000
22.083333	1.000	14,937.000000
22.100000	1.000	17,733.000000
22.116667	1.000	21,115.000000
22.133333	1.000	25,036.000000
22.150000	1.000	29,111.000000
22.166667	1.000	33,254.000000
22.183333	1.000	37,157.000000
22.200000	1.000	40,478.000000
22.216667	1.000	42,860.000000
22.233333	1.000	43,803.000000
22.250000	1.000	43,107.000000
22.266667	1.000	41,021.000000
22.283333	1.000	37,812.000000
22.300000	1.000	33,810.000000
22.316667	1.000	29,664.000000
22.333333	1.000	26,095.000000
22.350000	1.000	23,548.000000
22.366667	1.000	22,009.000000
22.383333	1.000	20,837.000000
22.400000	1.000	19,282.000000
22.416667	1.000	17,124.000000
22.433333	1.000	14,593.000000
22.450000	1.000	11,824.000000
22.466667	1.000	9,237.000000
22.483333	1.000	7,377.000000
22.500000	1.000	6,149.000000
22.516667	1.000	5,287.000000
22.533333	1.000	4,981.000000
22.550000	1.000	5,314.000000
22.566667	1.000	6,462.000000
22.583333	1.000	8,013.000000
22.600000	1.000	9,878.000000
22.616667	1.000	12,393.000000
22.633333	1.000	15,646.000000
22.650000	1.000	19,226.000000
22.666667	1.000	22,365.000000
22.683333	1.000	24,789.000000
22.700000	1.000	26,950.000000
22.716667	1.000	28,915.000000
22.733333	1.000	30,701.000000
22.750000	1.000	32,352.000000
22.766667	1.000	33,899.000000
22.783333	1.000	35,597.000000
22.800000	1.000	37,261.000000
22.816667	1.000	38,315.000000
22.833333	1.000	38,475.000000
22.850000	1.000	37,910.000000
22.866667	1.000	36,926.000000
22.883333	1.000	35,303.000000
22.900000	1.000	33,041.000000
22.916667	1.000	30,867.000000
22.933333	1.000	29,605.000000
22.950000	1.000	29,979.000000
22.966667	1.000	32,664.000000
22.983333	1.000	38,098.000000
23.000000	1.000	46,965.000000
23.016667	1.000	60,792.000000
23.033333	1.000	82,348.000000
23.050000	1.000	114,816.000000
23.066667	1.000	160,517.000000
23.083333	1.000	220,910.000000
23.100000	1.000	296,490.000000
23.116667	1.000	386,547.000000
23.133333	1.000	488,187.000000
23.150000	1.000	594,928.000000
23.166667	1.000	698,246.000000
23.183333	1.000	789,022.000000
23.200000	1.000	858,570.000000
23.216667	1.000	900,248.000000
23.233333	1.000	910,375.000000
23.250000	1.000	888,783.000000
23.266667	1.000	838,598.000000
23.283333	1.000	765,410.000000
23.300000	1.000	676,928.000000
23.316667	1.000	581,269.000000
23.333333	1.000	485,905.000000
23.350000	1.000	396,427.000000
23.366667	1.000	316,588.000000
23.383333	1.000	248,416.000000
23.400000	1.000	192,449.000000
23.416667	1.000	148,272.000000
23.433333	1.000	114,448.000000
23.450000	1.000	89,115.000000
23.466667	1.000	70,743.000000
23.483333	1.000	57,944.000000
23.500000	1.000	49,140.000000
23.516667	1.000	43,086.000000
23.533333	1.000	39,267.000000
23.550000	1.000	37,623.000000
23.566667	1.000	38,125.000000
23.583333	1.000	40,656.000000
23.600000	1.000	45,318.000000
23.616667	1.000	52,705.000000
23.633333	1.000	63,320.000000
23.650000	1.000	77,159.000000
23.666667	1.000	94,093.000000
23.683333	1.000	113,587.000000
23.700000	1.000	134,154.000000
23.716667	1.000	153,599.000000
23.733333	1.000	169,619.000000
23.750000	1.000	180,818.000000
23.766667	1.000	186,661.000000
23.783333	1.000	187,116.000000
23.800000	1.000	182,597.000000
23.816667	1.000	173,791.000000
23.833333	1.000	161,661.000000
23.850000	1.000	147,341.000000
23.866667	1.000	131,766.000000
23.883333	1.000	115,862.000000
23.900000	1.000	100,884.000000
23.916667	1.000	87,669.000000
23.933333	1.000	76,420.000000
23.950000	1.000	66,744.000000
23.966667	1.000	57,981.000000
23.983333	1.000	49,825.000000
24.000000	1.000	42,441.000000
24.016667	1.000	36,506.000000
24.033333	1.000	32,247.000000
24.050000	1.000	29,401.000000
24.066667	1.000	27,569.000000
24.083333	1.000	26,686.000000
24.100000	1.000	26,542.000000
24.116667	1.000	26,709.000000
24.133333	1.000	26,782.000000
24.150000	1.000	26,446.000000
24.166667	1.000	25,874.000000
24.183333	1.000	25,488.000000
24.200000	1.000	25,885.000000
24.216667	1.000	27,460.000000
24.233333	1.000	30,437.000000
24.250000	1.000	34,936.000000
24.266667	1.000	41,504.000000
24.283333	1.000	50,898.000000
24.300000	1.000	63,668.000000
24.316667	1.000	80,423.000000
24.333333	1.000	101,845.000000
24.350000	1.000	128,205.000000
24.366667	1.000	158,998.000000
24.383333	1.000	192,632.000000
24.400000	1.000	226,627.000000
24.416667	1.000	258,846.000000
24.433333	1.000	287,229.000000
24.450000	1.000	309,999.000000
24.466667	1.000	326,436.000000
24.483333	1.000	336,735.000000
24.500000	1.000	341,765.000000
24.516667	1.000	342,830.000000
24.533333	1.000	341,466.000000
24.550000	1.000	338,806.000000
24.566667	1.000	335,531.000000
24.583333	1.000	331,671.000000
24.600000	1.000	326,908.000000
24.616667	1.000	320,759.000000
24.633333	1.000	312,816.000000
24.650000	1.000	302,292.000000
24.666667	1.000	288,732.000000
24.683333	1.000	272,832.000000
24.700000	1.000	255,687.000000
24.716667	1.000	238,633.000000
24.733333	1.000	223,318.000000
24.750000	1.000	211,048.000000
24.766667	1.000	202,184.000000
24.783333	1.000	196,406.000000
24.800000	1.000	193,323.000000
24.816667	1.000	192,314.000000
24.833333	1.000	192,501.000000
24.850000	1.000	192,558.000000
24.866667	1.000	191,025.000000
24.883333	1.000	187,065.000000
24.900000	1.000	179,958.000000
24.916667	1.000	169,586.000000
24.933333	1.000	156,727.000000
24.950000	1.000	142,447.000000
24.966667	1.000	127,492.000000
24.983333	1.000	112,542.000000
25.000000	1.000	98,142.000000
25.016667	1.000	84,928.000000
25.033333	1.000	73,410.000000
25.050000	1.000	63,632.000000
25.066667	1.000	55,390.000000
25.083333	1.000	48,347.000000
25.100000	1.000	42,734.000000
25.116667	1.000	38,914.000000
25.133333	1.000	36,838.000000
25.150000	1.000	35,602.000000
25.166667	1.000	34,390.000000
25.183333	1.000	33,025.000000
25.200000	1.000	31,220.000000
25.216667	1.000	28,804.000000
25.233333	1.000	25,948.000000
25.250000	1.000	23,166.000000
25.266667	1.000	20,922.000000
25.283333	1.000	19,509.000000
25.300000	1.000	18,975.000000
25.316667	1.000	19,463.000000
25.333333	1.000	20,731.000000
25.350000	1.000	22,474.000000
25.366667	1.000	24,273.000000
25.383333	1.000	25,748.000000
25.400000	1.000	27,012.000000
25.416667	1.000	28,348.000000
25.433333	1.000	29,881.000000
25.450000	1.000	31,803.000000
25.466667	1.000	33,970.000000
25.483333	1.000	35,804.000000
25.500000	1.000	37,056.000000
25.516667	1.000	37,737.000000
25.533333	1.000	37,511.000000
25.550000	1.000	36,475.000000
25.566667	1.000	35,090.000000
25.583333	1.000	33,858.000000
25.600000	1.000	32,822.000000
25.616667	1.000	31,679.000000
25.633333	1.000	30,306.000000
25.650000	1.000	28,721.000000
25.666667	1.000	26,744.000000
25.683333	1.000	24,574.000000
25.700000	1.000	22,812.000000
25.716667	1.000	21,815.000000
25.733333	1.000	21,282.000000
25.750000	1.000	20,938.000000
25.766667	1.000	21,193.000000
25.783333	1.000	22,860.000000
25.800000	1.000	26,426.000000
25.816667	1.000	31,774.000000
25.833333	1.000	38,887.000000
25.850000	1.000	48,101.000000
25.866667	1.000	59,844.000000
25.883333	1.000	75,374.000000
25.900000	1.000	96,464.000000
25.916667	1.000	125,127.000000
25.933333	1.000	163,338.000000
25.950000	1.000	214,013.000000
25.966667	1.000	281,503.000000
25.983333	1.000	370,898.000000
26.000000	1.000	487,919.000000
26.016667	1.000	639,059.000000
26.033333	1.000	832,490.000000
26.050000	1.000	1,078,446.000000
26.066667	1.000	1,387,063.000000
26.083333	1.000	1,764,232.000000
26.100000	1.000	2,209,184.000000
26.116667	1.000	2,712,515.000000
26.133333	1.000	3,253,667.000000
26.150000	1.000	3,800,457.000000
26.166667	1.000	4,311,869.000000
26.183333	1.000	4,744,152.000000
26.200000	1.000	5,056,539.000000
26.216667	1.000	5,218,267.000000
26.233333	1.000	5,213,365.000000
26.250000	1.000	5,043,353.000000
26.266667	1.000	4,727,319.000000
26.283333	1.000	4,297,183.000000
26.300000	1.000	3,791,357.000000
26.316667	1.000	3,249,122.000000
26.333333	1.000	2,706,384.000000
26.350000	1.000	2,193,223.000000
26.366667	1.000	1,731,703.000000
26.383333	1.000	1,334,510.000000
26.400000	1.000	1,005,918.000000
26.416667	1.000	743,989.000000
26.433333	1.000	542,513.000000
26.450000	1.000	392,424.000000
26.466667	1.000	283,825.000000
26.483333	1.000	207,771.000000
26.500000	1.000	156,860.000000
26.516667	1.000	124,398.000000
26.533333	1.000	104,815.000000
26.550000	1.000	94,292.000000
26.566667	1.000	90,173.000000
26.583333	1.000	89,687.000000
26.600000	1.000	90,628.000000
26.616667	1.000	91,876.000000
26.633333	1.000	92,661.000000
26.650000	1.000	92,794.000000
26.666667	1.000	92,416.000000
26.683333	1.000	91,681.000000
26.700000	1.000	90,737.000000
26.716667	1.000	89,752.000000
26.733333	1.000	88,653.000000
26.750000	1.000	86,774.000000
26.766667	1.000	83,788.000000
26.783333	1.000	79,714.000000
26.800000	1.000	74,701.000000
26.816667	1.000	68,773.000000
26.833333	1.000	62,273.000000
26.850000	1.000	55,529.000000
26.866667	1.000	49,138.000000
26.883333	1.000	43,807.000000
26.900000	1.000	40,254.000000
26.916667	1.000	39,324.000000
26.933333	1.000	42,000.000000
26.950000	1.000	49,674.000000
26.966667	1.000	63,293.000000
26.983333	1.000	83,184.000000
27.000000	1.000	108,817.000000
27.016667	1.000	138,668.000000
27.033333	1.000	171,203.000000
27.050000	1.000	205,012.000000
27.066667	1.000	238,622.000000
27.083333	1.000	270,098.000000
27.100000	1.000	296,914.000000
27.116667	1.000	316,229.000000
27.133333	1.000	326,029.000000
27.150000	1.000	325,535.000000
27.166667	1.000	315,476.000000
27.183333	1.000	297,693.000000
27.200000	1.000	274,372.000000
27.216667	1.000	247,676.000000
27.233333	1.000	219,866.000000
27.250000	1.000	193,111.000000
27.266667	1.000	169,336.000000
27.283333	1.000	150,067.000000
27.300000	1.000	136,083.000000
27.316667	1.000	127,461.000000
27.333333	1.000	123,942.000000
27.350000	1.000	125,225.000000
27.366667	1.000	130,546.000000
27.383333	1.000	139,097.000000
27.400000	1.000	150,136.000000
27.416667	1.000	162,905.000000
27.433333	1.000	176,930.000000
27.450000	1.000	192,542.000000
27.466667	1.000	210,956.000000
27.483333	1.000	234,427.000000
27.500000	1.000	266,104.000000
27.516667	1.000	310,002.000000
27.533333	1.000	370,474.000000
27.550000	1.000	451,468.000000
27.566667	1.000	555,512.000000
27.583333	1.000	683,362.000000
27.600000	1.000	832,846.000000
27.616667	1.000	997,589.000000
27.633333	1.000	1,167,388.000000
27.650000	1.000	1,329,578.000000
27.666667	1.000	1,470,435.000000
27.683333	1.000	1,576,637.000000
27.700000	1.000	1,637,660.000000
27.716667	1.000	1,647,422.000000
27.733333	1.000	1,605,165.000000
27.750000	1.000	1,516,423.000000
27.766667	1.000	1,391,986.000000
27.783333	1.000	1,244,950.000000
27.800000	1.000	1,088,579.000000
27.816667	1.000	934,988.000000
27.833333	1.000	794,122.000000
27.850000	1.000	672,840.000000
27.866667	1.000	574,078.000000
27.883333	1.000	497,726.000000
27.900000	1.000	441,015.000000
27.916667	1.000	399,801.000000
27.933333	1.000	369,672.000000
27.950000	1.000	346,558.000000
27.966667	1.000	327,054.000000
27.983333	1.000	309,521.000000
28.000000	1.000	293,064.000000
28.016667	1.000	276,684.000000
28.033333	1.000	259,933.000000
28.050000	1.000	242,556.000000
28.066667	1.000	224,615.000000
28.083333	1.000	206,473.000000
28.100000	1.000	188,229.000000
28.116667	1.000	170,128.000000
28.133333	1.000	152,650.000000
28.150000	1.000	136,766.000000
28.166667	1.000	123,252.000000
28.183333	1.000	112,211.000000
28.200000	1.000	103,507.000000
28.216667	1.000	97,292.000000
28.233333	1.000	94,231.000000
28.250000	1.000	96,208.000000
28.266667	1.000	105,672.000000
28.283333	1.000	125,237.000000
28.300000	1.000	157,099.000000
28.316667	1.000	203,067.000000
28.333333	1.000	263,556.000000
28.350000	1.000	336,541.000000
28.366667	1.000	418,443.000000
28.383333	1.000	504,432.000000
28.400000	1.000	588,203.000000
28.416667	1.000	662,666.000000
28.433333	1.000	721,213.000000
28.450000	1.000	758,346.000000
28.466667	1.000	770,930.000000
28.483333	1.000	758,881.000000
28.500000	1.000	724,642.000000
28.516667	1.000	672,022.000000
28.533333	1.000	606,079.000000
28.550000	1.000	532,584.000000
28.566667	1.000	457,561.000000
28.583333	1.000	386,266.000000
28.600000	1.000	322,384.000000
28.616667	1.000	268,169.000000
28.633333	1.000	225,151.000000
28.650000	1.000	194,208.000000
28.666667	1.000	175,119.000000
28.683333	1.000	167,411.000000
28.700000	1.000	170,836.000000
28.716667	1.000	184,798.000000
28.733333	1.000	208,271.000000
28.750000	1.000	240,063.000000
28.766667	1.000	278,130.000000
28.783333	1.000	319,625.000000
28.800000	1.000	361,578.000000
28.816667	1.000	401,553.000000
28.833333	1.000	438,119.000000
28.850000	1.000	470,590.000000
28.866667	1.000	499,538.000000
28.883333	1.000	528,031.000000
28.900000	1.000	560,987.000000
28.916667	1.000	604,060.000000
28.933333	1.000	663,507.000000
28.950000	1.000	744,744.000000
28.966667	1.000	851,171.000000
28.983333	1.000	982,828.000000
29.000000	1.000	1,134,919.000000
29.016667	1.000	1,297,941.000000
29.033333	1.000	1,458,268.000000
29.050000	1.000	1,601,101.000000
29.066667	1.000	1,711,547.000000
29.083333	1.000	1,777,216.000000
29.100000	1.000	1,790,719.000000
29.116667	1.000	1,750,478.000000
29.133333	1.000	1,660,710.000000
29.150000	1.000	1,530,171.000000
29.166667	1.000	1,370,672.000000
29.183333	1.000	1,195,111.000000
29.200000	1.000	1,016,134.000000
29.216667	1.000	844,930.000000
29.233333	1.000	689,826.000000
29.250000	1.000	555,447.000000
29.266667	1.000	443,002.000000
29.283333	1.000	351,534.000000
29.300000	1.000	278,998.000000
29.316667	1.000	222,279.000000
29.333333	1.000	178,319.000000
29.350000	1.000	144,540.000000
29.366667	1.000	118,701.000000
29.383333	1.000	99,401.000000
29.400000	1.000	85,805.000000
29.416667	1.000	77,111.000000
29.433333	1.000	72,481.000000
29.450000	1.000	70,712.000000
29.466667	1.000	70,551.000000
29.483333	1.000	71,174.000000
29.500000	1.000	72,109.000000
29.516667	1.000	72,997.000000
29.533333	1.000	73,598.000000
29.550000	1.000	73,928.000000
29.566667	1.000	73,727.000000
29.583333	1.000	72,937.000000
29.600000	1.000	71,329.000000
29.616667	1.000	68,697.000000
29.633333	1.000	65,168.000000
29.650000	1.000	60,912.000000
29.666667	1.000	56,958.000000
29.683333	1.000	54,607.000000
29.700000	1.000	54,751.000000
29.716667	1.000	57,387.000000
29.733333	1.000	61,694.000000
29.750000	1.000	67,392.000000
29.766667	1.000	73,985.000000
29.783333	1.000	81,055.000000
29.800000	1.000	88,277.000000
29.816667	1.000	95,494.000000
29.833333	1.000	102,143.000000
29.850000	1.000	107,342.000000
29.866667	1.000	110,524.000000
29.883333	1.000	111,361.000000
29.900000	1.000	109,506.000000
29.916667	1.000	105,097.000000
29.933333	1.000	99,061.000000
29.950000	1.000	92,402.000000
29.966667	1.000	85,541.000000
29.983333	1.000	78,577.000000
30.000000	1.000	72,226.000000
30.016667	1.000	67,436.000000
30.033333	1.000	65,104.000000
30.050000	1.000	66,028.000000
30.066667	1.000	70,940.000000
30.083333	1.000	81,005.000000
30.100000	1.000	97,958.000000
30.116667	1.000	124,016.000000
30.133333	1.000	162,122.000000
30.150000	1.000	216,948.000000
30.166667	1.000	295,001.000000
30.183333	1.000	407,093.000000
30.200000	1.000	572,033.000000
30.216667	1.000	820,108.000000
30.233333	1.000	1,194,338.000000
30.250000	1.000	1,749,786.000000
30.266667	1.000	2,548,893.000000
30.283333	1.000	3,652,293.000000
30.300000	1.000	5,103,473.000000
30.316667	1.000	6,913,065.000000
30.333333	1.000	9,044,458.000000
30.350000	1.000	11,404,657.000000
30.366667	1.000	13,846,495.000000
30.383333	1.000	16,181,635.000000
30.400000	1.000	18,207,815.000000
30.416667	1.000	19,740,010.000000
30.433333	1.000	20,638,872.000000
30.450000	1.000	20,829,959.000000
30.466667	1.000	20,313,067.000000
30.483333	1.000	19,159,156.000000
30.500000	1.000	17,495,116.000000
30.516667	1.000	15,480,896.000000
30.533333	1.000	13,285,634.000000
30.550000	1.000	11,066,350.000000
30.566667	1.000	8,952,546.000000
30.583333	1.000	7,038,343.000000
30.600000	1.000	5,380,340.000000
30.616667	1.000	4,001,345.000000
30.633333	1.000	2,897,944.000000
30.650000	1.000	2,047,923.000000
30.666667	1.000	1,417,134.000000
30.683333	1.000	966,155.000000
30.700000	1.000	655,764.000000
30.716667	1.000	450,294.000000
30.733333	1.000	320,001.000000
30.750000	1.000	241,519.000000
30.766667	1.000	197,505.000000
30.783333	1.000	176,349.000000
30.800000	1.000	171,022.000000
30.816667	1.000	177,788.000000
30.833333	1.000	194,960.000000
30.850000	1.000	221,084.000000
30.866667	1.000	254,462.000000
30.883333	1.000	292,784.000000
30.900000	1.000	333,187.000000
30.916667	1.000	371,615.000000
30.933333	1.000	403,694.000000
30.950000	1.000	425,850.000000
30.966667	1.000	436,112.000000
30.983333	1.000	433,757.000000
31.000000	1.000	419,600.000000
31.016667	1.000	395,427.000000
31.033333	1.000	363,707.000000
31.050000	1.000	327,266.000000
31.066667	1.000	289,323.000000
31.083333	1.000	252,783.000000
31.100000	1.000	219,782.000000
31.116667	1.000	191,641.000000
31.133333	1.000	169,032.000000
31.150000	1.000	151,919.000000
31.166667	1.000	140,001.000000
31.183333	1.000	132,660.000000
31.200000	1.000	128,701.000000
31.216667	1.000	126,945.000000
31.233333	1.000	126,457.000000
31.250000	1.000	127,061.000000
31.266667	1.000	128,641.000000
31.283333	1.000	131,481.000000
31.300000	1.000	136,301.000000
31.316667	1.000	143,820.000000
31.333333	1.000	154,379.000000
31.350000	1.000	168,154.000000
31.366667	1.000	185,811.000000
31.383333	1.000	207,919.000000
31.400000	1.000	234,163.000000
31.416667	1.000	263,247.000000
31.433333	1.000	293,633.000000
31.450000	1.000	324,340.000000
31.466667	1.000	355,660.000000
31.483333	1.000	389,884.000000
31.500000	1.000	431,541.000000
31.516667	1.000	486,891.000000
31.533333	1.000	564,066.000000
31.550000	1.000	670,816.000000
31.566667	1.000	812,179.000000
31.583333	1.000	988,772.000000
31.600000	1.000	1,195,356.000000
31.616667	1.000	1,420,070.000000
31.633333	1.000	1,644,959.000000
31.650000	1.000	1,848,775.000000
31.666667	1.000	2,010,584.000000
31.683333	1.000	2,113,736.000000
31.700000	1.000	2,148,365.000000
31.716667	1.000	2,112,957.000000
31.733333	1.000	2,012,699.000000
31.750000	1.000	1,858,017.000000
31.766667	1.000	1,663,212.000000
31.783333	1.000	1,444,919.000000
31.800000	1.000	1,220,028.000000
31.816667	1.000	1,003,966.000000
31.833333	1.000	808,736.000000
31.850000	1.000	642,968.000000
31.866667	1.000	512,441.000000
31.883333	1.000	419,987.000000
31.900000	1.000	366,493.000000
31.916667	1.000	351,421.000000
31.933333	1.000	372,661.000000
31.950000	1.000	425,977.000000
31.966667	1.000	504,901.000000
31.983333	1.000	600,409.000000
32.000000	1.000	701,661.000000
32.016667	1.000	798,276.000000
32.033333	1.000	881,087.000000
32.050000	1.000	941,835.000000
32.066667	1.000	974,346.000000
32.083333	1.000	975,701.000000
32.100000	1.000	946,295.000000
32.116667	1.000	889,563.000000
32.133333	1.000	811,431.000000
32.150000	1.000	719,054.000000
32.166667	1.000	619,847.000000
32.183333	1.000	521,179.000000
32.200000	1.000	429,332.000000
32.216667	1.000	348,529.000000
32.233333	1.000	281,135.000000
32.250000	1.000	228,324.000000
32.266667	1.000	190,179.000000
32.283333	1.000	165,426.000000
32.300000	1.000	152,436.000000
32.316667	1.000	149,975.000000
32.333333	1.000	156,190.000000
32.350000	1.000	169,594.000000
32.366667	1.000	189,400.000000
32.383333	1.000	215,013.000000
32.400000	1.000	245,755.000000
32.416667	1.000	281,426.000000
32.433333	1.000	322,053.000000
32.450000	1.000	367,534.000000
32.466667	1.000	417,083.000000
32.483333	1.000	468,305.000000
32.500000	1.000	517,878.000000
32.516667	1.000	561,916.000000
32.533333	1.000	596,951.000000
32.550000	1.000	620,346.000000
32.566667	1.000	630,152.000000
32.583333	1.000	625,462.000000
32.600000	1.000	606,234.000000
32.616667	1.000	573,570.000000
32.633333	1.000	530,440.000000
32.650000	1.000	480,806.000000
32.666667	1.000	428,593.000000
32.683333	1.000	377,069.000000
32.700000	1.000	329,070.000000
32.716667	1.000	286,549.000000
32.733333	1.000	250,745.000000
32.750000	1.000	222,116.000000
32.766667	1.000	200,457.000000
32.783333	1.000	185,315.000000
32.800000	1.000	175,890.000000
32.816667	1.000	170,397.000000
32.833333	1.000	167,251.000000
32.850000	1.000	164,914.000000
32.866667	1.000	162,220.000000
32.883333	1.000	158,731.000000
32.900000	1.000	153,979.000000
32.916667	1.000	147,842.000000
32.933333	1.000	140,378.000000
32.950000	1.000	131,652.000000
32.966667	1.000	121,938.000000
32.983333	1.000	111,953.000000
33.000000	1.000	102,477.000000
33.016667	1.000	93,983.000000
33.033333	1.000	86,967.000000
33.050000	1.000	81,516.000000
33.066667	1.000	77,578.000000
33.083333	1.000	74,585.000000
33.100000	1.000	71,898.000000
33.116667	1.000	69,503.000000
33.133333	1.000	67,122.000000
33.150000	1.000	64,628.000000
33.166667	1.000	62,583.000000
33.183333	1.000	61,296.000000
33.200000	1.000	60,982.000000
33.216667	1.000	61,948.000000
33.233333	1.000	64,335.000000
33.250000	1.000	67,898.000000
33.266667	1.000	72,186.000000
33.283333	1.000	76,689.000000
33.300000	1.000	80,689.000000
33.316667	1.000	83,592.000000
33.333333	1.000	85,250.000000
33.350000	1.000	85,742.000000
33.366667	1.000	84,926.000000
33.383333	1.000	83,141.000000
33.400000	1.000	80,954.000000
33.416667	1.000	78,843.000000
33.433333	1.000	77,366.000000
33.450000	1.000	76,870.000000
33.466667	1.000	77,602.000000
33.483333	1.000	79,866.000000
33.500000	1.000	83,582.000000
33.516667	1.000	87,842.000000
33.533333	1.000	91,731.000000
33.550000	1.000	95,002.000000
33.566667	1.000	97,511.000000
33.583333	1.000	99,384.000000
33.600000	1.000	101,225.000000
33.616667	1.000	103,901.000000
33.633333	1.000	108,468.000000
33.650000	1.000	116,305.000000
33.666667	1.000	128,650.000000
33.683333	1.000	146,626.000000
33.700000	1.000	171,098.000000
33.716667	1.000	202,639.000000
33.733333	1.000	240,720.000000
33.750000	1.000	284,112.000000
33.766667	1.000	330,752.000000
33.783333	1.000	377,987.000000
33.800000	1.000	422,822.000000
33.816667	1.000	462,018.000000
33.833333	1.000	492,715.000000
33.850000	1.000	512,895.000000
33.866667	1.000	521,713.000000
33.883333	1.000	519,453.000000
33.900000	1.000	507,486.000000
33.916667	1.000	487,560.000000
33.933333	1.000	461,682.000000
33.950000	1.000	432,000.000000
33.966667	1.000	400,168.000000
33.983333	1.000	367,230.000000
34.000000	1.000	334,085.000000
34.016667	1.000	301,343.000000
34.033333	1.000	269,232.000000
34.050000	1.000	237,911.000000
34.066667	1.000	207,580.000000
34.083333	1.000	179,236.000000
34.100000	1.000	154,383.000000
34.116667	1.000	134,215.000000
34.133333	1.000	119,009.000000
34.150000	1.000	108,636.000000
34.166667	1.000	103,138.000000
34.183333	1.000	102,631.000000
34.200000	1.000	106,974.000000
34.216667	1.000	115,901.000000
34.233333	1.000	129,645.000000
34.250000	1.000	148,107.000000
34.266667	1.000	170,746.000000
34.283333	1.000	196,295.000000
34.300000	1.000	222,089.000000
34.316667	1.000	245,216.000000
34.333333	1.000	263,941.000000
34.350000	1.000	277,978.000000
34.366667	1.000	287,118.000000
34.383333	1.000	291,018.000000
34.400000	1.000	289,400.000000
34.416667	1.000	282,254.000000
34.433333	1.000	269,328.000000
34.450000	1.000	250,829.000000
34.466667	1.000	228,336.000000
34.483333	1.000	204,365.000000
34.500000	1.000	181,422.000000
34.516667	1.000	161,373.000000
34.533333	1.000	145,372.000000
34.550000	1.000	133,944.000000
34.566667	1.000	126,874.000000
34.583333	1.000	124,017.000000
34.600000	1.000	125,724.000000
34.616667	1.000	132,802.000000
34.633333	1.000	146,310.000000
34.650000	1.000	166,544.000000
34.666667	1.000	193,020.000000
34.683333	1.000	225,505.000000
34.700000	1.000	263,338.000000
34.716667	1.000	304,488.000000
34.733333	1.000	346,343.000000
34.750000	1.000	385,804.000000
34.766667	1.000	419,612.000000
34.783333	1.000	444,776.000000
34.800000	1.000	459,197.000000
34.816667	1.000	461,957.000000
34.833333	1.000	453,474.000000
34.850000	1.000	434,634.000000
34.866667	1.000	406,748.000000
34.883333	1.000	371,652.000000
34.900000	1.000	332,030.000000
34.916667	1.000	290,901.000000
34.933333	1.000	250,865.000000
34.950000	1.000	213,691.000000
34.966667	1.000	180,430.000000
34.983333	1.000	151,672.000000
35.000000	1.000	128,026.000000
35.016667	1.000	110,315.000000
35.033333	1.000	99,052.000000
35.050000	1.000	94,060.000000
35.066667	1.000	94,556.000000
35.083333	1.000	99,493.000000
35.100000	1.000	107,721.000000
35.116667	1.000	118,311.000000
35.133333	1.000	130,410.000000
35.150000	1.000	143,117.000000
35.166667	1.000	154,922.000000
35.183333	1.000	164,241.000000
35.200000	1.000	169,914.000000
35.216667	1.000	171,296.000000
35.233333	1.000	168,467.000000
35.250000	1.000	161,935.000000
35.266667	1.000	152,953.000000
35.283333	1.000	142,776.000000
35.300000	1.000	132,183.000000
35.316667	1.000	121,798.000000
35.333333	1.000	111,940.000000
35.350000	1.000	102,761.000000
35.366667	1.000	94,173.000000
35.383333	1.000	86,141.000000
35.400000	1.000	78,897.000000
35.416667	1.000	72,717.000000
35.433333	1.000	67,568.000000
35.450000	1.000	63,316.000000
35.466667	1.000	60,035.000000
35.483333	1.000	57,969.000000
35.500000	1.000	57,749.000000
35.516667	1.000	59,886.000000
35.533333	1.000	64,403.000000
35.550000	1.000	71,217.000000
35.566667	1.000	80,469.000000
35.583333	1.000	92,258.000000
35.600000	1.000	106,708.000000
35.616667	1.000	123,516.000000
35.633333	1.000	142,043.000000
35.650000	1.000	162,020.000000
35.666667	1.000	184,119.000000
35.683333	1.000	209,726.000000
35.700000	1.000	241,913.000000
35.716667	1.000	286,136.000000
35.733333	1.000	350,028.000000
35.750000	1.000	443,559.000000
35.766667	1.000	577,848.000000
35.783333	1.000	763,069.000000
35.800000	1.000	1,006,197.000000
35.816667	1.000	1,307,768.000000
35.833333	1.000	1,659,563.000000
35.850000	1.000	2,043,112.000000
35.866667	1.000	2,431,228.000000
35.883333	1.000	2,791,309.000000
35.900000	1.000	3,089,810.000000
35.916667	1.000	3,298,463.000000
35.933333	1.000	3,399,029.000000
35.950000	1.000	3,385,440.000000
35.966667	1.000	3,264,295.000000
35.983333	1.000	3,052,881.000000
36.000000	1.000	2,775,322.000000
36.016667	1.000	2,458,198.000000
36.033333	1.000	2,127,948.000000
36.050000	1.000	1,807,277.000000
36.066667	1.000	1,513,269.000000
36.083333	1.000	1,256,284.000000
36.100000	1.000	1,040,317.000000
36.116667	1.000	864,267.000000
36.133333	1.000	723,546.000000
36.150000	1.000	611,921.000000
36.166667	1.000	522,612.000000
36.183333	1.000	449,803.000000
36.200000	1.000	389,661.000000
36.216667	1.000	339,820.000000
36.233333	1.000	298,718.000000
36.250000	1.000	265,643.000000
36.266667	1.000	240,637.000000
36.283333	1.000	223,522.000000
36.300000	1.000	213,355.000000
36.316667	1.000	208,783.000000
36.333333	1.000	208,416.000000
36.350000	1.000	210,475.000000
36.366667	1.000	213,051.000000
36.383333	1.000	213,929.000000
36.400000	1.000	211,114.000000
36.416667	1.000	203,959.000000
36.433333	1.000	192,593.000000
36.450000	1.000	178,173.000000
36.466667	1.000	162,352.000000
36.483333	1.000	146,415.000000
36.500000	1.000	131,214.000000
36.516667	1.000	117,544.000000
36.533333	1.000	105,872.000000
36.550000	1.000	96,524.000000
36.566667	1.000	89,689.000000
36.583333	1.000	85,307.000000
36.600000	1.000	83,393.000000
36.616667	1.000	84,220.000000
36.633333	1.000	88,065.000000
36.650000	1.000	95,333.000000
36.666667	1.000	106,548.000000
36.683333	1.000	122,255.000000
36.700000	1.000	142,753.000000
36.716667	1.000	167,200.000000
36.733333	1.000	194,353.000000
36.750000	1.000	222,896.000000
36.766667	1.000	251,620.000000
36.783333	1.000	278,915.000000
36.800000	1.000	302,455.000000
36.816667	1.000	319,761.000000
36.833333	1.000	329,259.000000
36.850000	1.000	330,304.000000
36.866667	1.000	322,991.000000
36.883333	1.000	308,325.000000
36.900000	1.000	288,096.000000
36.916667	1.000	264,819.000000
36.933333	1.000	240,851.000000
36.950000	1.000	217,899.000000
36.966667	1.000	196,938.000000
36.983333	1.000	178,781.000000
37.000000	1.000	164,760.000000
37.016667	1.000	157,302.000000
37.033333	1.000	159,346.000000
37.050000	1.000	174,694.000000
37.066667	1.000	207,820.000000
37.083333	1.000	263,008.000000
37.100000	1.000	342,715.000000
37.116667	1.000	447,031.000000
37.133333	1.000	573,263.000000
37.150000	1.000	715,586.000000
37.166667	1.000	865,089.000000
37.183333	1.000	1,010,994.000000
37.200000	1.000	1,141,960.000000
37.216667	1.000	1,246,822.000000
37.233333	1.000	1,317,107.000000
37.250000	1.000	1,348,829.000000
37.266667	1.000	1,342,965.000000
37.283333	1.000	1,305,113.000000
37.300000	1.000	1,245,395.000000
37.316667	1.000	1,178,375.000000
37.333333	1.000	1,120,388.000000
37.350000	1.000	1,086,175.000000
37.366667	1.000	1,086,863.000000
37.383333	1.000	1,127,675.000000
37.400000	1.000	1,206,497.000000
37.416667	1.000	1,315,091.000000
37.433333	1.000	1,439,874.000000
37.450000	1.000	1,563,809.000000
37.466667	1.000	1,669,444.000000
37.483333	1.000	1,741,847.000000
37.500000	1.000	1,770,381.000000
37.516667	1.000	1,749,388.000000
37.533333	1.000	1,679,096.000000
37.550000	1.000	1,565,848.000000
37.566667	1.000	1,420,460.000000
37.583333	1.000	1,255,320.000000
37.600000	1.000	1,083,197.000000
37.616667	1.000	915,922.000000
37.633333	1.000	763,233.000000
37.650000	1.000	631,725.000000
37.666667	1.000	524,604.000000
37.683333	1.000	441,895.000000
37.700000	1.000	381,329.000000
37.716667	1.000	338,883.000000
37.733333	1.000	309,997.000000
37.750000	1.000	290,519.000000
37.766667	1.000	277,058.000000
37.783333	1.000	267,054.000000
37.800000	1.000	258,436.000000
37.816667	1.000	250,299.000000
37.833333	1.000	242,712.000000
37.850000	1.000	235,793.000000
37.866667	1.000	229,653.000000
37.883333	1.000	224,696.000000
37.900000	1.000	221,802.000000
37.916667	1.000	221,705.000000
37.933333	1.000	224,672.000000
37.950000	1.000	230,446.000000
37.966667	1.000	237,902.000000
37.983333	1.000	245,286.000000
38.000000	1.000	250,980.000000
38.016667	1.000	253,773.000000
38.033333	1.000	252,773.000000
38.050000	1.000	247,818.000000
38.066667	1.000	239,366.000000
38.083333	1.000	227,919.000000
38.100000	1.000	214,127.000000
38.116667	1.000	198,729.000000
38.133333	1.000	182,543.000000
38.150000	1.000	166,955.000000
38.166667	1.000	153,090.000000
38.183333	1.000	142,067.000000
38.200000	1.000	135,158.000000
38.216667	1.000	132,506.000000
38.233333	1.000	133,974.000000
38.250000	1.000	139,204.000000
38.266667	1.000	147,611.000000
38.283333	1.000	158,184.000000
38.300000	1.000	169,660.000000
38.316667	1.000	180,425.000000
38.333333	1.000	189,243.000000
38.350000	1.000	195,311.000000
38.366667	1.000	197,912.000000
38.383333	1.000	196,536.000000
38.400000	1.000	191,706.000000
38.416667	1.000	184,755.000000
38.433333	1.000	176,661.000000
38.450000	1.000	167,368.000000
38.466667	1.000	156,445.000000
38.483333	1.000	143,642.000000
38.500000	1.000	129,601.000000
38.516667	1.000	115,524.000000
38.533333	1.000	103,003.000000
38.550000	1.000	92,723.000000
38.566667	1.000	84,316.000000
38.583333	1.000	77,244.000000
38.600000	1.000	71,308.000000
38.616667	1.000	66,361.000000
38.633333	1.000	62,701.000000
38.650000	1.000	60,367.000000
38.666667	1.000	59,343.000000
38.683333	1.000	59,849.000000
38.700000	1.000	62,164.000000
38.716667	1.000	66,038.000000
38.733333	1.000	71,449.000000
38.750000	1.000	78,415.000000
38.766667	1.000	86,675.000000
38.783333	1.000	95,546.000000
38.800000	1.000	104,455.000000
38.816667	1.000	113,220.000000
38.833333	1.000	121,946.000000
38.850000	1.000	130,315.000000
38.866667	1.000	137,954.000000
38.883333	1.000	144,299.000000
38.900000	1.000	148,489.000000
38.916667	1.000	150,190.000000
38.933333	1.000	150,041.000000
38.950000	1.000	148,480.000000
38.966667	1.000	145,935.000000
38.983333	1.000	143,164.000000
39.000000	1.000	140,861.000000
39.016667	1.000	139,547.000000
39.033333	1.000	139,449.000000
39.050000	1.000	141,030.000000
39.066667	1.000	144,294.000000
39.083333	1.000	149,018.000000
39.100000	1.000	154,563.000000
39.116667	1.000	159,947.000000
39.133333	1.000	164,495.000000
39.150000	1.000	167,347.000000
39.166667	1.000	167,278.000000
39.183333	1.000	163,807.000000
39.200000	1.000	157,392.000000
39.216667	1.000	149,150.000000
39.233333	1.000	140,388.000000
39.250000	1.000	131,749.000000
39.266667	1.000	123,517.000000
39.283333	1.000	115,927.000000
39.300000	1.000	109,284.000000
39.316667	1.000	103,945.000000
39.333333	1.000	100,685.000000
39.350000	1.000	100,069.000000
39.366667	1.000	102,450.000000
39.383333	1.000	108,065.000000
39.400000	1.000	117,228.000000
39.416667	1.000	130,661.000000
39.433333	1.000	149,041.000000
39.450000	1.000	172,523.000000
39.466667	1.000	200,587.000000
39.483333	1.000	232,187.000000
39.500000	1.000	265,335.000000
39.516667	1.000	297,371.000000
39.533333	1.000	325,391.000000
39.550000	1.000	346,908.000000
39.566667	1.000	359,892.000000
39.583333	1.000	363,150.000000
39.600000	1.000	356,364.000000
39.616667	1.000	339,842.000000
39.633333	1.000	314,623.000000
39.650000	1.000	282,755.000000
39.666667	1.000	247,276.000000
39.683333	1.000	211,211.000000
39.700000	1.000	176,992.000000
39.716667	1.000	146,371.000000
39.733333	1.000	120,269.000000
39.750000	1.000	99,067.000000
39.766667	1.000	82,751.000000
39.783333	1.000	70,548.000000
39.800000	1.000	61,685.000000
39.816667	1.000	55,764.000000
39.833333	1.000	52,199.000000
39.850000	1.000	49,991.000000
39.866667	1.000	48,219.000000
39.883333	1.000	46,561.000000
39.900000	1.000	45,251.000000
39.916667	1.000	44,643.000000
39.933333	1.000	45,061.000000
39.950000	1.000	46,835.000000
39.966667	1.000	50,163.000000
39.983333	1.000	54,348.000000
40.000000	1.000	59,094.000000
40.016667	1.000	64,751.000000
40.033333	1.000	71,668.000000
40.050000	1.000	80,467.000000
40.066667	1.000	91,486.000000
40.083333	1.000	104,329.000000
40.100000	1.000	117,895.000000
40.116667	1.000	131,551.000000
40.133333	1.000	145,209.000000
40.150000	1.000	158,092.000000
40.166667	1.000	169,484.000000
40.183333	1.000	179,224.000000
40.200000	1.000	188,126.000000
40.216667	1.000	197,327.000000
40.233333	1.000	207,858.000000
40.250000	1.000	220,819.000000
40.266667	1.000	236,402.000000
40.283333	1.000	254,741.000000
40.300000	1.000	275,198.000000
40.316667	1.000	295,932.000000
40.333333	1.000	314,931.000000
40.350000	1.000	330,656.000000
40.366667	1.000	341,626.000000
40.383333	1.000	346,264.000000
40.400000	1.000	343,404.000000
40.416667	1.000	332,983.000000
40.433333	1.000	316,219.000000
40.450000	1.000	294,904.000000
40.466667	1.000	270,659.000000
40.483333	1.000	245,137.000000
40.500000	1.000	220,251.000000
40.516667	1.000	197,493.000000
40.533333	1.000	177,590.000000
40.550000	1.000	161,004.000000
40.566667	1.000	148,401.000000
40.583333	1.000	140,446.000000
40.600000	1.000	137,435.000000
40.616667	1.000	139,102.000000
40.633333	1.000	144,542.000000
40.650000	1.000	152,914.000000
40.666667	1.000	163,389.000000
40.683333	1.000	174,811.000000
40.700000	1.000	186,016.000000
40.716667	1.000	195,795.000000
40.733333	1.000	203,485.000000
40.750000	1.000	208,637.000000
40.766667	1.000	210,959.000000
40.783333	1.000	210,275.000000
40.800000	1.000	206,332.000000
40.816667	1.000	199,811.000000
40.833333	1.000	191,533.000000
40.850000	1.000	182,448.000000
40.866667	1.000	173,541.000000
40.883333	1.000	165,247.000000
40.900000	1.000	157,749.000000
40.916667	1.000	151,453.000000
40.933333	1.000	146,749.000000
40.950000	1.000	143,330.000000
40.966667	1.000	140,236.000000
40.983333	1.000	136,345.000000
41.000000	1.000	131,074.000000
41.016667	1.000	124,154.000000
41.033333	1.000	115,484.000000
41.050000	1.000	105,542.000000
41.066667	1.000	94,953.000000
41.083333	1.000	84,811.000000
41.100000	1.000	76,335.000000
41.116667	1.000	69,837.000000
41.133333	1.000	65,392.000000
41.150000	1.000	62,930.000000
41.166667	1.000	62,129.000000
41.183333	1.000	62,321.000000
41.200000	1.000	63,457.000000
41.216667	1.000	65,663.000000
41.233333	1.000	68,673.000000
41.250000	1.000	72,185.000000
41.266667	1.000	76,108.000000
41.283333	1.000	80,139.000000
41.300000	1.000	84,022.000000
41.316667	1.000	87,570.000000
41.333333	1.000	90,280.000000
41.350000	1.000	92,176.000000
41.366667	1.000	93,900.000000
41.383333	1.000	96,272.000000
41.400000	1.000	100,173.000000
41.416667	1.000	105,976.000000
41.433333	1.000	113,394.000000
41.450000	1.000	121,979.000000
41.466667	1.000	131,644.000000
41.483333	1.000	142,428.000000
41.500000	1.000	154,162.000000
41.516667	1.000	166,824.000000
41.533333	1.000	179,879.000000
41.550000	1.000	192,192.000000
41.566667	1.000	203,019.000000
41.583333	1.000	211,888.000000
41.600000	1.000	218,885.000000
41.616667	1.000	224,030.000000
41.633333	1.000	227,227.000000
41.650000	1.000	227,687.000000
41.666667	1.000	224,508.000000
41.683333	1.000	217,486.000000
41.700000	1.000	206,697.000000
41.716667	1.000	192,597.000000
41.733333	1.000	176,112.000000
41.750000	1.000	158,468.000000
41.766667	1.000	140,890.000000
41.783333	1.000	124,342.000000
41.800000	1.000	109,647.000000
41.816667	1.000	97,284.000000
41.833333	1.000	86,957.000000
41.850000	1.000	78,807.000000
41.866667	1.000	72,777.000000
41.883333	1.000	68,700.000000
41.900000	1.000	66,652.000000
41.916667	1.000	66,502.000000
41.933333	1.000	67,499.000000
41.950000	1.000	69,209.000000
41.966667	1.000	71,666.000000
41.983333	1.000	74,674.000000
42.000000	1.000	77,823.000000
42.016667	1.000	80,926.000000
42.033333	1.000	83,821.000000
42.050000	1.000	86,490.000000
42.066667	1.000	89,268.000000
42.083333	1.000	92,487.000000
42.100000	1.000	96,092.000000
42.116667	1.000	99,521.000000
42.133333	1.000	102,396.000000
42.150000	1.000	104,046.000000
42.166667	1.000	104,137.000000
42.183333	1.000	102,912.000000
42.200000	1.000	100,620.000000
42.216667	1.000	97,807.000000
42.233333	1.000	94,558.000000
42.250000	1.000	90,508.000000
42.266667	1.000	85,972.000000
42.283333	1.000	81,983.000000
42.300000	1.000	79,156.000000
42.316667	1.000	77,293.000000
42.333333	1.000	76,129.000000
42.350000	1.000	75,402.000000
42.366667	1.000	75,310.000000
42.383333	1.000	75,930.000000
42.400000	1.000	76,895.000000
42.416667	1.000	77,717.000000
42.433333	1.000	78,162.000000
42.450000	1.000	78,210.000000
42.466667	1.000	77,781.000000
42.483333	1.000	76,922.000000
42.500000	1.000	75,546.000000
42.516667	1.000	73,422.000000
42.533333	1.000	70,564.000000
42.550000	1.000	67,752.000000
42.566667	1.000	65,493.000000
42.583333	1.000	63,631.000000
42.600000	1.000	61,764.000000
42.616667	1.000	59,357.000000
42.633333	1.000	56,436.000000
42.650000	1.000	53,751.000000
42.666667	1.000	51,735.000000
42.683333	1.000	50,284.000000
42.700000	1.000	49,163.000000
42.716667	1.000	48,594.000000
42.733333	1.000	48,921.000000
42.750000	1.000	50,092.000000
42.766667	1.000	51,872.000000
42.783333	1.000	53,845.000000
42.800000	1.000	55,658.000000
42.816667	1.000	57,329.000000
42.833333	1.000	59,217.000000
42.850000	1.000	61,146.000000
42.866667	1.000	62,653.000000
42.883333	1.000	63,622.000000
42.900000	1.000	64,358.000000
42.916667	1.000	65,438.000000
42.933333	1.000	67,454.000000
42.950000	1.000	70,833.000000
42.966667	1.000	75,264.000000
42.983333	1.000	80,136.000000
43.000000	1.000	85,168.000000
43.016667	1.000	89,706.000000
43.033333	1.000	92,851.000000
43.050000	1.000	93,641.000000
43.066667	1.000	91,596.000000
43.083333	1.000	87,180.000000
43.100000	1.000	81,360.000000
43.116667	1.000	75,151.000000
43.133333	1.000	69,129.000000
43.150000	1.000	63,194.000000
43.166667	1.000	56,735.000000
43.183333	1.000	49,851.000000
43.200000	1.000	43,655.000000
43.216667	1.000	38,833.000000
43.233333	1.000	35,343.000000
43.250000	1.000	32,947.000000
43.266667	1.000	31,360.000000
43.283333	1.000	30,603.000000
43.300000	1.000	31,027.000000
43.316667	1.000	32,949.000000
43.333333	1.000	36,185.000000
43.350000	1.000	39,650.000000
43.366667	1.000	42,577.000000
43.383333	1.000	44,464.000000
43.400000	1.000	45,546.000000
43.416667	1.000	46,485.000000
43.433333	1.000	47,181.000000
43.450000	1.000	47,252.000000
43.466667	1.000	46,634.000000
43.483333	1.000	45,512.000000
43.500000	1.000	43,888.000000
43.516667	1.000	41,930.000000
43.533333	1.000	40,269.000000
43.550000	1.000	39,184.000000
43.566667	1.000	38,331.000000
43.583333	1.000	37,099.000000
43.600000	1.000	35,486.000000
43.616667	1.000	33,619.000000
43.633333	1.000	31,745.000000
43.650000	1.000	30,247.000000
43.666667	1.000	29,392.000000
43.683333	1.000	29,484.000000
43.700000	1.000	30,372.000000
43.716667	1.000	31,543.000000
43.733333	1.000	32,208.000000
43.750000	1.000	31,732.000000
43.766667	1.000	30,241.000000
43.783333	1.000	28,156.000000
43.800000	1.000	25,840.000000
43.816667	1.000	23,655.000000
43.833333	1.000	21,840.000000
43.850000	1.000	20,680.000000
43.866667	1.000	20,064.000000
43.883333	1.000	19,730.000000
43.900000	1.000	19,759.000000
43.916667	1.000	20,394.000000
43.933333	1.000	21,789.000000
43.950000	1.000	24,054.000000
43.966667	1.000	27,432.000000
43.983333	1.000	31,792.000000
44.000000	1.000	36,422.000000
44.016667	1.000	40,613.000000
44.033333	1.000	44,411.000000
44.050000	1.000	47,793.000000
44.066667	1.000	50,756.000000
44.083333	1.000	53,336.000000
44.100000	1.000	55,563.000000
44.116667	1.000	57,519.000000
44.133333	1.000	58,878.000000
44.150000	1.000	58,888.000000
44.166667	1.000	57,453.000000
44.183333	1.000	54,666.000000
44.200000	1.000	50,885.000000
44.216667	1.000	46,210.000000
44.233333	1.000	40,643.000000
44.250000	1.000	34,441.000000
44.266667	1.000	28,008.000000
44.283333	1.000	21,839.000000
44.300000	1.000	16,600.000000
44.316667	1.000	12,656.000000
44.333333	1.000	10,245.000000
44.350000	1.000	9,172.000000
44.366667	1.000	9,272.000000
44.383333	1.000	11,053.000000
44.400000	1.000	14,451.000000
44.416667	1.000	19,013.000000
44.433333	1.000	24,024.000000
44.450000	1.000	28,550.000000
44.466667	1.000	31,963.000000
44.483333	1.000	33,955.000000
44.500000	1.000	34,334.000000
44.516667	1.000	33,188.000000
44.533333	1.000	30,988.000000
44.550000	1.000	28,284.000000
44.566667	1.000	25,938.000000
44.583333	1.000	24,630.000000
44.600000	1.000	24,438.000000
44.616667	1.000	25,368.000000
44.633333	1.000	27,192.000000
44.650000	1.000	29,149.000000
44.666667	1.000	30,155.000000
44.683333	1.000	29,884.000000
44.700000	1.000	28,593.000000
44.716667	1.000	26,622.000000
44.733333	1.000	24,117.000000
44.750000	1.000	21,378.000000
44.766667	1.000	18,886.000000
44.783333	1.000	17,075.000000
44.800000	1.000	16,117.000000
44.816667	1.000	15,543.000000
44.833333	1.000	15,083.000000
44.850000	1.000	14,942.000000
44.866667	1.000	15,401.000000
44.883333	1.000	16,654.000000
44.900000	1.000	18,996.000000
44.916667	1.000	22,425.000000
44.933333	1.000	26,733.000000
44.950000	1.000	31,576.000000
44.966667	1.000	35,968.000000
44.983333	1.000	38,958.000000
45.000000	1.000	40,384.000000
45.016667	1.000	40,549.000000
45.033333	1.000	40,044.000000
45.050000	1.000	39,617.000000
45.066667	1.000	39,374.000000
45.083333	1.000	39,305.000000
45.100000	1.000	39,484.000000
45.116667	1.000	39,994.000000
45.133333	1.000	40,265.000000
45.150000	1.000	39,703.000000
45.166667	1.000	38,194.000000
45.183333	1.000	36,127.000000
45.200000	1.000	34,165.000000
45.216667	1.000	32,877.000000
45.233333	1.000	32,361.000000
45.250000	1.000	32,454.000000
45.266667	1.000	32,873.000000
45.283333	1.000	33,240.000000
45.300000	1.000	33,295.000000
45.316667	1.000	32,798.000000
45.333333	1.000	31,927.000000
45.350000	1.000	30,857.000000
45.366667	1.000	29,811.000000
45.383333	1.000	29,015.000000
45.400000	1.000	28,454.000000
45.416667	1.000	27,927.000000
45.433333	1.000	27,245.000000
45.450000	1.000	26,250.000000
45.466667	1.000	25,304.000000
45.483333	1.000	24,849.000000
45.500000	1.000	24,985.000000
45.516667	1.000	25,398.000000
45.533333	1.000	25,998.000000
45.550000	1.000	26,913.000000
45.566667	1.000	27,988.000000
45.583333	1.000	28,808.000000
45.600000	1.000	29,124.000000
45.616667	1.000	29,039.000000
45.633333	1.000	28,454.000000
45.650000	1.000	27,377.000000
45.666667	1.000	26,195.000000
45.683333	1.000	25,248.000000
45.700000	1.000	24,327.000000
45.716667	1.000	23,441.000000
45.733333	1.000	22,574.000000
45.750000	1.000	21,755.000000
45.766667	1.000	21,250.000000
45.783333	1.000	21,205.000000
45.800000	1.000	21,517.000000
45.816667	1.000	21,829.000000
45.833333	1.000	21,761.000000
45.850000	1.000	21,504.000000
45.866667	1.000	21,612.000000
45.883333	1.000	22,357.000000
45.900000	1.000	23,344.000000
45.916667	1.000	23,858.000000
45.933333	1.000	23,597.000000
45.950000	1.000	22,453.000000
45.966667	1.000	20,851.000000
45.983333	1.000	19,411.000000
46.000000	1.000	18,993.000000
46.016667	1.000	19,908.000000
46.033333	1.000	22,113.000000
46.050000	1.000	25,561.000000
46.066667	1.000	29,876.000000
46.083333	1.000	34,512.000000
46.100000	1.000	38,698.000000
46.116667	1.000	41,596.000000
46.133333	1.000	42,913.000000
46.150000	1.000	43,187.000000
46.166667	1.000	42,747.000000
46.183333	1.000	41,409.000000
46.200000	1.000	39,400.000000
46.216667	1.000	37,039.000000
46.233333	1.000	34,276.000000
46.250000	1.000	30,925.000000
46.266667	1.000	27,305.000000
46.283333	1.000	24,229.000000
46.300000	1.000	22,180.000000
46.316667	1.000	21,272.000000
46.333333	1.000	21,538.000000
46.350000	1.000	22,786.000000
46.366667	1.000	24,525.000000
46.383333	1.000	26,680.000000
46.400000	1.000	28,955.000000
46.416667	1.000	30,698.000000
46.433333	1.000	31,444.000000
46.450000	1.000	31,238.000000
46.466667	1.000	30,340.000000
46.483333	1.000	28,874.000000
46.500000	1.000	26,847.000000
46.516667	1.000	24,141.000000
46.533333	1.000	21,261.000000
46.550000	1.000	19,010.000000
46.566667	1.000	18,169.000000
46.583333	1.000	18,466.000000
46.600000	1.000	18,983.000000
46.616667	1.000	19,128.000000
46.633333	1.000	18,597.000000
46.650000	1.000	17,686.000000
46.666667	1.000	16,962.000000
46.683333	1.000	16,548.000000
46.700000	1.000	16,519.000000
46.716667	1.000	16,926.000000
46.733333	1.000	17,780.000000
46.750000	1.000	18,604.000000
46.766667	1.000	18,899.000000
46.783333	1.000	18,836.000000
46.800000	1.000	19,074.000000
46.816667	1.000	19,927.000000
46.833333	1.000	21,295.000000
46.850000	1.000	23,378.000000
46.866667	1.000	26,243.000000
46.883333	1.000	29,378.000000
46.900000	1.000	31,944.000000
46.916667	1.000	33,283.000000
46.933333	1.000	33,124.000000
46.950000	1.000	31,946.000000
46.966667	1.000	30,255.000000
46.983333	1.000	28,296.000000
47.000000	1.000	26,070.000000
47.016667	1.000	23,904.000000
47.033333	1.000	22,303.000000
47.050000	1.000	21,863.000000
47.066667	1.000	22,493.000000
47.083333	1.000	23,586.000000
47.100000	1.000	24,877.000000
47.116667	1.000	26,463.000000
47.133333	1.000	27,914.000000
47.150000	1.000	28,944.000000
47.166667	1.000	29,357.000000
47.183333	1.000	28,957.000000
47.200000	1.000	28,180.000000
47.216667	1.000	27,301.000000
47.233333	1.000	26,654.000000
47.250000	1.000	26,530.000000
47.266667	1.000	26,891.000000
47.283333	1.000	27,603.000000
47.300000	1.000	28,178.000000
47.316667	1.000	28,412.000000
47.333333	1.000	28,269.000000
47.350000	1.000	28,096.000000
47.366667	1.000	28,251.000000
47.383333	1.000	28,473.000000
47.400000	1.000	28,095.000000
47.416667	1.000	26,909.000000
47.433333	1.000	24,901.000000
47.450000	1.000	22,777.000000
47.466667	1.000	21,302.000000
47.483333	1.000	20,422.000000
47.500000	1.000	19,573.000000
47.516667	1.000	18,510.000000
47.533333	1.000	17,485.000000
47.550000	1.000	16,700.000000
47.566667	1.000	16,289.000000
47.583333	1.000	16,242.000000
47.600000	1.000	16,468.000000
47.616667	1.000	17,082.000000
47.633333	1.000	18,077.000000
47.650000	1.000	19,286.000000
47.666667	1.000	20,343.000000
47.683333	1.000	21,180.000000
47.700000	1.000	21,930.000000
47.716667	1.000	22,558.000000
47.733333	1.000	22,999.000000
47.750000	1.000	23,202.000000
47.766667	1.000	23,261.000000
47.783333	1.000	23,220.000000
47.800000	1.000	22,998.000000
47.816667	1.000	22,868.000000
47.833333	1.000	23,570.000000
47.850000	1.000	25,693.000000
47.866667	1.000	28,648.000000
47.883333	1.000	31,484.000000
47.900000	1.000	33,388.000000
47.916667	1.000	34,143.000000
47.933333	1.000	33,716.000000
47.950000	1.000	32,153.000000
47.966667	1.000	29,738.000000
47.983333	1.000	26,948.000000
48.000000	1.000	24,524.000000
48.016667	1.000	23,103.000000
48.033333	1.000	22,513.000000
48.050000	1.000	22,430.000000
48.066667	1.000	22,508.000000
48.083333	1.000	22,151.000000
48.100000	1.000	21,022.000000
48.116667	1.000	19,789.000000
48.133333	1.000	19,240.000000
48.150000	1.000	19,885.000000
48.166667	1.000	21,416.000000
48.183333	1.000	23,100.000000
48.200000	1.000	24,298.000000
48.216667	1.000	24,791.000000
48.233333	1.000	24,392.000000
48.250000	1.000	23,019.000000
48.266667	1.000	21,234.000000
48.283333	1.000	19,599.000000
48.300000	1.000	18,579.000000
48.316667	1.000	18,508.000000
48.333333	1.000	19,344.000000
48.350000	1.000	20,277.000000
48.366667	1.000	20,392.000000
48.383333	1.000	19,752.000000
48.400000	1.000	19,223.000000
48.416667	1.000	19,114.000000
48.433333	1.000	19,104.000000
48.450000	1.000	18,576.000000
48.466667	1.000	17,643.000000
48.483333	1.000	16,507.000000
48.500000	1.000	14,920.000000
48.516667	1.000	13,101.000000
48.533333	1.000	11,612.000000
48.550000	1.000	10,926.000000
48.566667	1.000	10,926.000000
48.583333	1.000	10,864.000000
48.600000	1.000	10,219.000000
48.616667	1.000	8,902.000000
48.633333	1.000	7,449.000000
48.650000	1.000	6,593.000000
48.666667	1.000	6,752.000000
48.683333	1.000	8,058.000000
48.700000	1.000	10,470.000000
48.716667	1.000	13,284.000000
48.733333	1.000	15,867.000000
48.750000	1.000	17,665.000000
48.766667	1.000	18,511.000000
48.783333	1.000	18,748.000000
48.800000	1.000	18,556.000000
48.816667	1.000	17,851.000000
48.833333	1.000	16,677.000000
48.850000	1.000	15,218.000000
48.866667	1.000	13,964.000000
48.883333	1.000	13,357.000000
48.900000	1.000	12,941.000000
48.916667	1.000	12,040.000000
48.933333	1.000	10,593.000000
48.950000	1.000	9,022.000000
48.966667	1.000	7,859.000000
48.983333	1.000	7,273.000000
49.000000	1.000	7,594.000000
49.016667	1.000	8,990.000000
49.033333	1.000	10,930.000000
49.050000	1.000	12,878.000000
49.066667	1.000	14,590.000000
49.083333	1.000	15,854.000000
49.100000	1.000	16,658.000000
49.116667	1.000	16,858.000000
49.133333	1.000	16,517.000000
49.150000	1.000	15,869.000000
49.166667	1.000	15,062.000000
49.183333	1.000	14,416.000000
49.200000	1.000	14,158.000000
49.216667	1.000	14,468.000000
49.233333	1.000	15,523.000000
49.250000	1.000	17,446.000000
49.266667	1.000	19,736.000000
49.283333	1.000	21,693.000000
49.300000	1.000	22,764.000000
49.316667	1.000	22,719.000000
49.333333	1.000	21,431.000000
49.350000	1.000	19,178.000000
49.366667	1.000	16,807.000000
49.383333	1.000	14,810.000000
49.400000	1.000	13,165.000000
49.416667	1.000	11,790.000000
49.433333	1.000	11,141.000000
49.450000	1.000	11,825.000000
49.466667	1.000	13,801.000000
49.483333	1.000	16,805.000000
49.500000	1.000	20,462.000000
49.516667	1.000	23,809.000000
49.533333	1.000	26,289.000000
49.550000	1.000	27,948.000000
49.566667	1.000	28,907.000000
49.583333	1.000	29,187.000000
49.600000	1.000	28,700.000000
49.616667	1.000	27,656.000000
49.633333	1.000	26,658.000000
49.650000	1.000	25,838.000000
49.666667	1.000	24,934.000000
49.683333	1.000	23,408.000000
49.700000	1.000	21,097.000000
49.716667	1.000	18,411.000000
49.733333	1.000	15,368.000000
49.750000	1.000	11,868.000000
49.766667	1.000	8,544.000000
49.783333	1.000	6,025.000000
49.800000	1.000	4,579.000000
49.816667	1.000	4,046.000000
49.833333	1.000	4,149.000000
49.850000	1.000	4,560.000000
49.866667	1.000	5,041.000000
49.883333	1.000	5,646.000000
49.900000	1.000	6,871.000000
49.916667	1.000	8,772.000000
49.933333	1.000	10,774.000000
49.950000	1.000	12,331.000000
49.966667	1.000	13,834.000000
49.983333	1.000	15,586.000000
50.000000	1.000	17,277.000000
50.016667	1.000	18,558.000000
50.033333	1.000	19,301.000000
50.050000	1.000	19,228.000000
50.066667	1.000	18,647.000000
50.083333	1.000	18,184.000000
50.100000	1.000	17,719.000000
50.116667	1.000	17,019.000000
50.133333	1.000	16,565.000000
50.150000	1.000	16,909.000000
50.166667	1.000	17,925.000000
50.183333	1.000	18,995.000000
50.200000	1.000	19,933.000000
50.216667	1.000	21,027.000000
50.233333	1.000	22,395.000000
50.250000	1.000	23,759.000000
50.266667	1.000	24,788.000000
50.283333	1.000	25,291.000000
50.300000	1.000	25,005.000000
50.316667	1.000	23,882.000000
50.333333	1.000	22,316.000000
50.350000	1.000	20,638.000000
50.366667	1.000	19,360.000000
50.383333	1.000	18,845.000000
50.400000	1.000	19,107.000000
50.416667	1.000	19,827.000000
50.433333	1.000	20,857.000000
50.450000	1.000	22,291.000000
50.466667	1.000	23,565.000000
50.483333	1.000	23,733.000000
50.500000	1.000	22,347.000000
50.516667	1.000	19,518.000000
50.533333	1.000	15,992.000000
50.550000	1.000	12,251.000000
50.566667	1.000	8,700.000000
50.583333	1.000	5,931.000000
50.600000	1.000	4,095.000000
50.616667	1.000	3,109.000000
50.633333	1.000	3,110.000000
50.650000	1.000	4,158.000000
50.666667	1.000	5,757.000000
50.683333	1.000	7,433.000000
50.700000	1.000	8,836.000000
50.716667	1.000	9,935.000000
50.733333	1.000	10,684.000000
50.750000	1.000	11,292.000000
50.766667	1.000	11,894.000000
50.783333	1.000	12,644.000000
50.800000	1.000	13,464.000000
50.816667	1.000	14,508.000000
50.833333	1.000	15,662.000000
50.850000	1.000	16,584.000000
50.866667	1.000	16,717.000000
50.883333	1.000	16,093.000000
50.900000	1.000	15,000.000000
50.916667	1.000	13,618.000000
50.933333	1.000	12,196.000000
50.950000	1.000	11,338.000000
50.966667	1.000	11,577.000000
50.983333	1.000	12,702.000000
51.000000	1.000	14,449.000000
51.016667	1.000	16,478.000000
51.033333	1.000	18,422.000000
51.050000	1.000	20,153.000000
51.066667	1.000	21,674.000000
51.083333	1.000	23,052.000000
51.100000	1.000	23,953.000000
51.116667	1.000	23,872.000000
51.133333	1.000	22,511.000000
51.150000	1.000	20,017.000000
51.166667	1.000	17,226.000000
51.183333	1.000	15,031.000000
51.200000	1.000	13,756.000000
51.216667	1.000	13,461.000000
51.233333	1.000	14,298.000000
51.250000	1.000	15,807.000000
51.266667	1.000	17,249.000000
51.283333	1.000	18,271.000000
51.300000	1.000	19,530.000000
51.316667	1.000	21,601.000000
51.333333	1.000	24,358.000000
51.350000	1.000	27,260.000000
51.366667	1.000	29,729.000000
51.383333	1.000	31,320.000000
51.400000	1.000	31,461.000000
51.416667	1.000	30,004.000000
51.433333	1.000	27,645.000000
51.450000	1.000	25,096.000000
51.466667	1.000	23,025.000000
51.483333	1.000	21,645.000000
51.500000	1.000	20,562.000000
51.516667	1.000	19,260.000000
51.533333	1.000	17,473.000000
51.550000	1.000	15,258.000000
51.566667	1.000	13,241.000000
51.583333	1.000	11,669.000000
51.600000	1.000	10,035.000000
51.616667	1.000	8,285.000000
51.633333	1.000	6,637.000000
51.650000	1.000	5,223.000000
51.666667	1.000	3,871.000000
51.683333	1.000	2,596.000000
51.700000	1.000	1,684.000000
51.716667	1.000	1,158.000000
51.733333	1.000	1,063.000000
51.750000	1.000	1,312.000000
51.766667	1.000	2,012.000000
51.783333	1.000	3,191.000000
51.800000	1.000	5,200.000000
51.816667	1.000	8,232.000000
51.833333	1.000	11,907.000000
51.850000	1.000	15,679.000000
51.866667	1.000	18,834.000000
51.883333	1.000	20,800.000000
51.900000	1.000	21,416.000000
51.916667	1.000	20,894.000000
51.933333	1.000	19,588.000000
51.950000	1.000	17,736.000000
51.966667	1.000	15,645.000000
51.983333	1.000	13,971.000000
52.000000	1.000	13,109.000000
52.016667	1.000	12,898.000000
52.033333	1.000	13,102.000000
52.050000	1.000	13,877.000000
52.066667	1.000	15,373.000000
52.083333	1.000	17,474.000000
52.100000	1.000	19,585.000000
52.116667	1.000	21,214.000000
52.133333	1.000	22,405.000000
52.150000	1.000	23,018.000000
52.166667	1.000	22,974.000000
52.183333	1.000	23,081.000000
52.200000	1.000	24,200.000000
52.216667	1.000	26,068.000000
52.233333	1.000	28,020.000000
52.250000	1.000	29,629.000000
52.266667	1.000	30,283.000000
52.283333	1.000	29,655.000000
52.300000	1.000	28,174.000000
52.316667	1.000	26,345.000000
52.333333	1.000	24,228.000000
52.350000	1.000	21,470.000000
52.366667	1.000	17,735.000000
52.383333	1.000	13,892.000000
52.400000	1.000	10,591.000000
52.416667	1.000	8,244.000000
52.433333	1.000	7,281.000000
52.450000	1.000	7,823.000000
52.466667	1.000	9,862.000000
52.483333	1.000	12,650.000000
52.500000	1.000	15,554.000000
52.516667	1.000	18,828.000000
52.533333	1.000	22,187.000000
52.550000	1.000	25,079.000000
52.566667	1.000	27,371.000000
52.583333	1.000	28,505.000000
52.600000	1.000	28,226.000000
52.616667	1.000	26,813.000000
52.633333	1.000	24,584.000000
52.650000	1.000	22,129.000000
52.666667	1.000	20,069.000000
52.683333	1.000	18,471.000000
52.700000	1.000	17,106.000000
52.716667	1.000	16,038.000000
52.733333	1.000	15,464.000000
52.750000	1.000	15,143.000000
52.766667	1.000	14,486.000000
52.783333	1.000	13,315.000000
52.800000	1.000	12,022.000000
52.816667	1.000	10,881.000000
52.833333	1.000	10,055.000000
52.850000	1.000	9,506.000000
52.866667	1.000	8,971.000000
52.883333	1.000	8,150.000000
52.900000	1.000	7,180.000000
52.916667	1.000	6,091.000000
52.933333	1.000	4,988.000000
52.950000	1.000	3,734.000000
52.966667	1.000	2,250.000000
52.983333	1.000	368.000000
53.000000	1.000	-1,414.000000
53.016667	1.000	-2,679.000000
53.033333	1.000	-3,102.000000
53.050000	1.000	-2,144.000000
53.066667	1.000	765.000000
53.083333	1.000	5,268.000000
53.100000	1.000	10,222.000000
53.116667	1.000	14,813.000000
53.133333	1.000	18,560.000000
53.150000	1.000	21,496.000000
53.166667	1.000	23,653.000000
53.183333	1.000	24,829.000000
53.200000	1.000	25,368.000000
53.216667	1.000	25,571.000000
53.233333	1.000	25,488.000000
53.250000	1.000	25,668.000000
53.266667	1.000	26,263.000000
53.283333	1.000	26,843.000000
53.300000	1.000	27,168.000000
53.316667	1.000	27,089.000000
53.333333	1.000	26,726.000000
53.350000	1.000	26,290.000000
53.366667	1.000	25,739.000000
53.383333	1.000	25,116.000000
53.400000	1.000	24,549.000000
53.416667	1.000	24,322.000000
53.433333	1.000	24,806.000000
53.450000	1.000	25,872.000000
53.466667	1.000	27,179.000000
53.483333	1.000	28,392.000000
53.500000	1.000	29,556.000000
53.516667	1.000	30,850.000000
53.533333	1.000	32,046.000000
53.550000	1.000	32,883.000000
53.566667	1.000	32,876.000000
53.583333	1.000	31,874.000000
53.600000	1.000	30,193.000000
53.616667	1.000	28,059.000000
53.633333	1.000	25,531.000000
53.650000	1.000	22,601.000000
53.666667	1.000	19,579.000000
53.683333	1.000	16,694.000000
53.700000	1.000	14,355.000000
53.716667	1.000	12,641.000000
53.733333	1.000	11,370.000000
53.750000	1.000	10,378.000000
53.766667	1.000	9,382.000000
53.783333	1.000	8,118.000000
53.800000	1.000	7,119.000000
53.816667	1.000	7,157.000000
53.833333	1.000	8,586.000000
53.850000	1.000	11,246.000000
53.866667	1.000	14,718.000000
53.883333	1.000	18,566.000000
53.900000	1.000	22,292.000000
53.916667	1.000	25,475.000000
53.933333	1.000	27,786.000000
53.950000	1.000	29,026.000000
53.966667	1.000	28,602.000000
53.983333	1.000	26,198.000000
54.000000	1.000	22,543.000000
54.016667	1.000	18,578.000000
54.033333	1.000	15,038.000000
54.050000	1.000	12,627.000000
54.066667	1.000	11,778.000000
54.083333	1.000	12,484.000000
54.100000	1.000	14,333.000000
54.116667	1.000	16,961.000000
54.133333	1.000	19,929.000000
54.150000	1.000	22,771.000000
54.166667	1.000	24,902.000000
54.183333	1.000	26,344.000000
54.200000	1.000	27,238.000000
54.216667	1.000	27,720.000000
54.233333	1.000	27,713.000000
54.250000	1.000	27,016.000000
54.266667	1.000	25,268.000000
54.283333	1.000	22,682.000000
54.300000	1.000	19,616.000000
54.316667	1.000	16,262.000000
54.333333	1.000	12,761.000000
54.350000	1.000	9,833.000000
54.366667	1.000	8,167.000000
54.383333	1.000	7,856.000000
54.400000	1.000	8,623.000000
54.416667	1.000	10,458.000000
54.433333	1.000	13,317.000000
54.450000	1.000	16,743.000000
54.466667	1.000	19,971.000000
54.483333	1.000	22,741.000000
54.500000	1.000	24,927.000000
54.516667	1.000	26,556.000000
54.533333	1.000	27,637.000000
54.550000	1.000	28,299.000000
54.566667	1.000	28,996.000000
54.583333	1.000	29,337.000000
54.600000	1.000	28,819.000000
54.616667	1.000	27,422.000000
54.633333	1.000	25,582.000000
54.650000	1.000	23,811.000000
54.666667	1.000	22,169.000000
54.683333	1.000	20,316.000000
54.700000	1.000	18,024.000000
54.716667	1.000	15,645.000000
54.733333	1.000	13,794.000000
54.750000	1.000	12,737.000000
54.766667	1.000	12,571.000000
54.783333	1.000	13,273.000000
54.800000	1.000	14,750.000000
54.816667	1.000	16,946.000000
54.833333	1.000	19,554.000000
54.850000	1.000	22,529.000000
54.866667	1.000	25,294.000000
54.883333	1.000	27,310.000000
54.900000	1.000	28,264.000000
54.916667	1.000	28,038.000000
54.933333	1.000	26,684.000000
54.950000	1.000	24,688.000000
54.966667	1.000	23,025.000000
54.983333	1.000	22,547.000000
55.000000	1.000	23,276.000000
55.016667	1.000	24,576.000000
55.033333	1.000	25,671.000000
55.050000	1.000	26,255.000000
55.066667	1.000	26,791.000000
55.083333	1.000	27,409.000000
55.100000	1.000	28,029.000000
55.116667	1.000	28,461.000000
55.133333	1.000	28,461.000000
55.150000	1.000	28,322.000000
55.166667	1.000	28,206.000000
55.183333	1.000	28,071.000000
55.200000	1.000	28,248.000000
55.216667	1.000	28,717.000000
55.233333	1.000	29,060.000000
55.250000	1.000	29,008.000000
55.266667	1.000	28,655.000000
55.283333	1.000	28,285.000000
55.300000	1.000	28,501.000000
55.316667	1.000	29,658.000000
55.333333	1.000	31,020.000000
55.350000	1.000	31,719.000000
55.366667	1.000	31,442.000000
55.383333	1.000	30,019.000000
55.400000	1.000	27,799.000000
55.416667	1.000	25,473.000000
55.433333	1.000	23,683.000000
55.450000	1.000	22,624.000000
55.466667	1.000	22,061.000000
55.483333	1.000	22,169.000000
55.500000	1.000	22,676.000000
55.516667	1.000	23,119.000000
55.533333	1.000	23,517.000000
55.550000	1.000	23,735.000000
55.566667	1.000	23,361.000000
55.583333	1.000	22,369.000000
55.600000	1.000	21,040.000000
55.616667	1.000	19,498.000000
55.633333	1.000	17,756.000000
55.650000	1.000	15,600.000000
55.666667	1.000	13,114.000000
55.683333	1.000	10,650.000000
55.700000	1.000	8,429.000000
55.716667	1.000	6,801.000000
55.733333	1.000	6,161.000000
55.750000	1.000	6,428.000000
55.766667	1.000	7,118.000000
55.783333	1.000	7,904.000000
55.800000	1.000	8,850.000000
55.816667	1.000	10,293.000000
55.833333	1.000	12,170.000000
55.850000	1.000	13,825.000000
55.866667	1.000	15,057.000000
55.883333	1.000	16,492.000000
55.900000	1.000	18,831.000000
55.916667	1.000	22,283.000000
55.933333	1.000	25,935.000000
55.950000	1.000	28,604.000000
55.966667	1.000	29,872.000000
55.983333	1.000	29,693.000000
56.000000	1.000	28,703.000000
56.016667	1.000	27,706.000000
56.033333	1.000	27,220.000000
56.050000	1.000	27,218.000000
56.066667	1.000	27,334.000000
56.083333	1.000	27,321.000000
56.100000	1.000	27,146.000000
56.116667	1.000	27,239.000000
56.133333	1.000	28,016.000000
56.150000	1.000	29,021.000000
56.166667	1.000	29,922.000000
56.183333	1.000	30,748.000000
56.200000	1.000	31,387.000000
56.216667	1.000	31,859.000000
56.233333	1.000	31,820.000000
56.250000	1.000	31,236.000000
56.266667	1.000	30,265.000000
56.283333	1.000	28,912.000000
56.300000	1.000	27,358.000000
56.316667	1.000	25,763.000000
56.333333	1.000	24,053.000000
56.350000	1.000	22,183.000000
56.366667	1.000	20,109.000000
56.383333	1.000	17,926.000000
56.400000	1.000	16,065.000000
56.416667	1.000	15,081.000000
56.433333	1.000	15,468.000000
56.450000	1.000	17,290.000000
56.466667	1.000	19,803.000000
56.483333	1.000	22,459.000000
56.500000	1.000	24,919.000000
56.516667	1.000	26,803.000000
56.533333	1.000	27,810.000000
56.550000	1.000	27,909.000000
56.566667	1.000	27,777.000000
56.583333	1.000	28,199.000000
56.600000	1.000	29,126.000000
56.616667	1.000	30,133.000000
56.633333	1.000	30,942.000000
56.650000	1.000	31,012.000000
56.666667	1.000	29,981.000000
56.683333	1.000	28,170.000000
56.700000	1.000	26,193.000000
56.716667	1.000	24,242.000000
56.733333	1.000	22,373.000000
56.750000	1.000	20,909.000000
56.766667	1.000	20,174.000000
56.783333	1.000	20,150.000000
56.800000	1.000	20,590.000000
56.816667	1.000	21,278.000000
56.833333	1.000	22,097.000000
56.850000	1.000	22,905.000000
56.866667	1.000	23,278.000000
56.883333	1.000	22,935.000000
56.900000	1.000	21,949.000000
56.916667	1.000	20,793.000000
56.933333	1.000	20,078.000000
56.950000	1.000	19,931.000000
56.966667	1.000	20,191.000000
56.983333	1.000	20,523.000000
57.000000	1.000	20,620.000000
57.016667	1.000	20,309.000000
57.033333	1.000	19,534.000000
57.050000	1.000	18,424.000000
57.066667	1.000	17,189.000000
57.083333	1.000	16,463.000000
57.100000	1.000	16,993.000000
57.116667	1.000	18,633.000000
57.133333	1.000	20,839.000000
57.150000	1.000	22,902.000000
57.166667	1.000	24,473.000000
57.183333	1.000	25,596.000000
57.200000	1.000	26,106.000000
57.216667	1.000	25,713.000000
57.233333	1.000	24,826.000000
57.250000	1.000	24,025.000000
57.266667	1.000	23,894.000000
57.283333	1.000	24,654.000000
57.300000	1.000	26,551.000000
57.316667	1.000	29,416.000000
57.333333	1.000	32,740.000000
57.350000	1.000	35,735.000000
57.366667	1.000	37,589.000000
57.383333	1.000	38,016.000000
57.400000	1.000	37,253.000000
57.416667	1.000	35,719.000000
57.433333	1.000	33,930.000000
57.450000	1.000	31,977.000000
57.466667	1.000	29,998.000000
57.483333	1.000	28,373.000000
57.500000	1.000	27,145.000000
57.516667	1.000	26,163.000000
57.533333	1.000	25,635.000000
57.550000	1.000	25,501.000000
57.566667	1.000	25,658.000000
57.583333	1.000	26,047.000000
57.600000	1.000	27,107.000000
57.616667	1.000	28,913.000000
57.633333	1.000	30,525.000000
57.650000	1.000	30,992.000000
57.666667	1.000	30,243.000000
57.683333	1.000	28,967.000000
57.700000	1.000	27,711.000000
57.716667	1.000	26,485.000000
57.733333	1.000	25,149.000000
57.750000	1.000	23,627.000000
57.766667	1.000	21,856.000000
57.783333	1.000	20,054.000000
57.800000	1.000	18,297.000000
57.816667	1.000	16,497.000000
57.833333	1.000	14,594.000000
57.850000	1.000	12,529.000000
57.866667	1.000	10,641.000000
57.883333	1.000	9,262.000000
57.900000	1.000	8,768.000000
57.916667	1.000	9,279.000000
57.933333	1.000	10,334.000000
57.950000	1.000	11,293.000000
57.966667	1.000	12,180.000000
57.983333	1.000	12,909.000000
58.000000	1.000	13,817.000000
58.016667	1.000	15,448.000000
58.033333	1.000	17,883.000000
58.050000	1.000	20,760.000000
58.066667	1.000	23,621.000000
58.083333	1.000	25,988.000000
58.100000	1.000	27,431.000000
58.116667	1.000	28,045.000000
58.133333	1.000	28,089.000000
58.150000	1.000	27,805.000000
58.166667	1.000	27,317.000000
58.183333	1.000	26,894.000000
58.200000	1.000	27,340.000000
58.216667	1.000	28,900.000000
58.233333	1.000	30,721.000000
58.250000	1.000	31,944.000000
58.266667	1.000	32,349.000000
58.283333	1.000	32,008.000000
58.300000	1.000	31,105.000000
58.316667	1.000	29,804.000000
58.333333	1.000	28,273.000000
58.350000	1.000	26,693.000000
58.366667	1.000	25,350.000000
58.383333	1.000	24,301.000000
58.400000	1.000	23,217.000000
58.416667	1.000	22,055.000000
58.433333	1.000	21,043.000000
58.450000	1.000	20,656.000000
58.466667	1.000	21,536.000000
58.483333	1.000	23,586.000000
58.500000	1.000	25,870.000000
58.516667	1.000	28,030.000000
58.533333	1.000	30,097.000000
58.550000	1.000	31,983.000000
58.566667	1.000	33,633.000000
58.583333	1.000	34,761.000000
58.600000	1.000	35,444.000000
58.616667	1.000	35,962.000000
58.633333	1.000	36,345.000000
58.650000	1.000	36,389.000000
58.666667	1.000	35,706.000000
58.683333	1.000	34,382.000000
58.700000	1.000	33,115.000000
58.716667	1.000	32,540.000000
58.733333	1.000	33,207.000000
58.750000	1.000	35,562.000000
58.766667	1.000	39,305.000000
58.783333	1.000	43,642.000000
58.800000	1.000	47,922.000000
58.816667	1.000	51,514.000000
58.833333	1.000	53,837.000000
58.850000	1.000	54,768.000000
58.866667	1.000	54,724.000000
58.883333	1.000	54,336.000000
58.900000	1.000	53,755.000000
58.916667	1.000	52,898.000000
58.933333	1.000	52,019.000000
58.950000	1.000	51,196.000000
58.966667	1.000	50,421.000000
58.983333	1.000	50,102.000000
59.000000	1.000	50,167.000000
59.016667	1.000	50,307.000000
59.033333	1.000	50,366.000000
59.050000	1.000	49,945.000000
59.066667	1.000	48,683.000000
59.083333	1.000	46,887.000000
59.100000	1.000	44,777.000000
59.116667	1.000	43,011.000000
59.133333	1.000	42,096.000000
59.150000	1.000	41,969.000000
59.166667	1.000	42,557.000000
59.183333	1.000	43,677.000000
59.200000	1.000	44,640.000000
59.216667	1.000	45,386.000000
59.233333	1.000	46,320.000000
59.250000	1.000	47,613.000000
59.266667	1.000	49,006.000000
59.283333	1.000	49,977.000000
59.300000	1.000	50,605.000000
59.316667	1.000	51,190.000000
59.333333	1.000	51,693.000000
59.350000	1.000	51,948.000000
59.366667	1.000	51,760.000000
59.383333	1.000	51,208.000000
59.400000	1.000	50,456.000000
59.416667	1.000	49,754.000000
59.433333	1.000	49,338.000000
59.450000	1.000	49,031.000000
59.466667	1.000	48,787.000000
59.483333	1.000	49,076.000000
59.500000	1.000	50,077.000000
59.516667	1.000	51,773.000000
59.533333	1.000	53,532.000000
59.550000	1.000	54,483.000000
59.566667	1.000	53,987.000000
59.583333	1.000	52,485.000000
59.600000	1.000	50,970.000000
59.616667	1.000	49,948.000000
59.633333	1.000	49,529.000000
59.650000	1.000	49,542.000000
59.666667	1.000	49,959.000000
59.683333	1.000	50,963.000000
59.700000	1.000	52,479.000000
59.716667	1.000	53,815.000000
59.733333	1.000	54,870.000000
59.750000	1.000	56,143.000000
59.766667	1.000	57,669.000000
59.783333	1.000	59,067.000000
59.800000	1.000	60,295.000000
59.816667	1.000	61,234.000000
59.833333	1.000	61,729.000000
59.850000	1.000	61,677.000000
59.866667	1.000	60,918.000000
59.883333	1.000	59,769.000000
59.900000	1.000	58,917.000000
59.916667	1.000	58,823.000000
59.933333	1.000	59,548.000000
59.950000	1.000	60,615.000000
59.966667	1.000	61,182.000000
59.983333	1.000	60,969.000000
60.000000	1.000	60,093.000000
60.016667	1.000	58,852.000000
60.033333	1.000	57,426.000000
60.050000	1.000	56,128.000000
60.066667	1.000	55,414.000000
60.083333	1.000	55,397.000000
60.100000	1.000	56,036.000000
60.116667	1.000	57,023.000000
60.133333	1.000	57,945.000000
60.150000	1.000	58,634.000000
60.166667	1.000	59,143.000000
60.183333	1.000	59,883.000000
60.200000	1.000	60,891.000000
60.216667	1.000	61,670.000000
60.233333	1.000	61,558.000000
60.250000	1.000	60,348.000000
60.266667	1.000	58,223.000000
60.283333	1.000	56,014.000000
60.300000	1.000	54,197.000000
60.316667	1.000	52,658.000000
60.333333	1.000	51,214.000000
60.350000	1.000	49,742.000000
60.366667	1.000	48,317.000000
60.383333	1.000	47,095.000000
60.400000	1.000	46,487.000000
60.416667	1.000	46,881.000000
60.433333	1.000	48,565.000000
60.450000	1.000	51,569.000000
60.466667	1.000	55,355.000000
60.483333	1.000	59,357.000000
60.500000	1.000	63,089.000000
60.516667	1.000	66,164.000000
60.533333	1.000	68,621.000000
60.550000	1.000	70,493.000000
60.566667	1.000	71,802.000000
60.583333	1.000	72,646.000000
60.600000	1.000	73,290.000000
60.616667	1.000	73,909.000000
60.633333	1.000	73,855.000000
60.650000	1.000	72,600.000000
60.666667	1.000	69,969.000000
60.683333	1.000	66,180.000000
60.700000	1.000	62,222.000000
60.716667	1.000	58,906.000000
60.733333	1.000	56,199.000000
60.750000	1.000	54,298.000000
60.766667	1.000	53,507.000000
60.783333	1.000	54,094.000000
60.800000	1.000	56,333.000000
60.816667	1.000	60,232.000000
60.833333	1.000	65,089.000000
60.850000	1.000	69,685.000000
60.866667	1.000	72,727.000000
60.883333	1.000	73,695.000000
60.900000	1.000	72,929.000000
60.916667	1.000	71,037.000000
60.933333	1.000	68,639.000000
60.950000	1.000	66,421.000000
60.966667	1.000	65,150.000000
60.983333	1.000	65,246.000000
61.000000	1.000	66,548.000000
61.016667	1.000	68,351.000000
61.033333	1.000	69,977.000000
61.050000	1.000	71,209.000000
61.066667	1.000	72,028.000000
61.083333	1.000	72,171.000000
61.100000	1.000	71,652.000000
61.116667	1.000	70,934.000000
61.133333	1.000	70,518.000000
61.150000	1.000	70,589.000000
61.166667	1.000	70,686.000000
61.183333	1.000	70,531.000000
61.200000	1.000	70,561.000000
61.216667	1.000	71,078.000000
61.233333	1.000	71,681.000000
61.250000	1.000	71,545.000000
61.266667	1.000	70,336.000000
61.283333	1.000	68,511.000000
61.300000	1.000	66,871.000000
61.316667	1.000	66,170.000000
61.333333	1.000	66,683.000000
61.350000	1.000	68,302.000000
61.366667	1.000	70,583.000000
61.383333	1.000	73,051.000000
61.400000	1.000	75,311.000000
61.416667	1.000	76,706.000000
61.433333	1.000	77,029.000000
61.450000	1.000	76,448.000000
61.466667	1.000	75,267.000000
61.483333	1.000	73,908.000000
61.500000	1.000	72,619.000000
61.516667	1.000	71,856.000000
61.533333	1.000	71,774.000000
61.550000	1.000	72,062.000000
61.566667	1.000	72,362.000000
61.583333	1.000	72,620.000000
61.600000	1.000	72,737.000000
61.616667	1.000	72,495.000000
61.633333	1.000	71,934.000000
61.650000	1.000	71,288.000000
61.666667	1.000	70,455.000000
61.683333	1.000	69,111.000000
61.700000	1.000	67,814.000000
61.716667	1.000	67,215.000000
61.733333	1.000	67,542.000000
61.750000	1.000	68,636.000000
61.766667	1.000	69,689.000000
61.783333	1.000	69,920.000000
61.800000	1.000	68,852.000000
61.816667	1.000	66,372.000000
61.833333	1.000	63,044.000000
61.850000	1.000	59,897.000000
61.866667	1.000	57,418.000000
61.883333	1.000	55,478.000000
61.900000	1.000	54,093.000000
61.916667	1.000	53,338.000000
61.933333	1.000	53,764.000000
61.950000	1.000	55,515.000000
61.966667	1.000	58,061.000000
61.983333	1.000	60,350.000000
62.000000	1.000	61,881.000000
62.016667	1.000	62,778.000000
62.033333	1.000	62,732.000000
62.050000	1.000	61,903.000000
62.066667	1.000	61,081.000000
62.083333	1.000	60,720.000000
62.100000	1.000	60,913.000000
62.116667	1.000	61,678.000000
62.133333	1.000	62,884.000000
62.150000	1.000	64,340.000000
62.166667	1.000	65,597.000000
62.183333	1.000	66,316.000000
62.200000	1.000	66,826.000000
62.216667	1.000	66,952.000000
62.233333	1.000	66,604.000000
62.250000	1.000	66,150.000000
62.266667	1.000	65,769.000000
62.283333	1.000	65,242.000000
62.300000	1.000	64,254.000000
62.316667	1.000	62,762.000000
62.333333	1.000	61,149.000000
62.350000	1.000	59,859.000000
62.366667	1.000	59,186.000000
62.383333	1.000	58,875.000000
62.400000	1.000	58,615.000000
62.416667	1.000	58,291.000000
62.433333	1.000	58,076.000000
62.450000	1.000	57,844.000000
62.466667	1.000	57,688.000000
62.483333	1.000	57,767.000000
62.500000	1.000	57,900.000000
62.516667	1.000	57,385.000000
62.533333	1.000	56,230.000000
62.550000	1.000	54,621.000000
62.566667	1.000	52,925.000000
62.583333	1.000	51,727.000000
62.600000	1.000	51,732.000000
62.616667	1.000	52,666.000000
62.633333	1.000	53,764.000000
62.650000	1.000	55,052.000000
62.666667	1.000	56,339.000000
62.683333	1.000	57,360.000000
62.700000	1.000	57,939.000000
62.716667	1.000	57,730.000000
62.733333	1.000	56,908.000000
62.750000	1.000	55,799.000000
62.766667	1.000	54,210.000000
62.783333	1.000	51,995.000000
62.800000	1.000	49,260.000000
62.816667	1.000	46,242.000000
62.833333	1.000	43,392.000000
62.850000	1.000	40,988.000000
62.866667	1.000	38,793.000000
62.883333	1.000	36,623.000000
62.900000	1.000	34,754.000000
62.916667	1.000	33,468.000000
62.933333	1.000	33,637.000000
62.950000	1.000	35,780.000000
62.966667	1.000	39,325.000000
62.983333	1.000	43,046.000000
63.000000	1.000	45,742.000000
63.016667	1.000	46,664.000000
63.033333	1.000	46,261.000000
63.050000	1.000	45,213.000000
63.066667	1.000	43,829.000000
63.083333	1.000	42,346.000000
63.100000	1.000	40,951.000000
63.116667	1.000	39,424.000000
63.133333	1.000	37,550.000000
63.150000	1.000	35,654.000000
63.166667	1.000	33,970.000000
63.183333	1.000	32,473.000000
63.200000	1.000	30,821.000000
63.216667	1.000	28,531.000000
63.233333	1.000	25,817.000000
63.250000	1.000	22,991.000000
63.266667	1.000	20,493.000000
63.283333	1.000	18,637.000000
63.300000	1.000	17,487.000000
63.316667	1.000	17,170.000000
63.333333	1.000	17,297.000000
63.350000	1.000	17,914.000000
63.366667	1.000	19,614.000000
63.383333	1.000	22,643.000000
63.400000	1.000	26,262.000000
63.416667	1.000	29,866.000000
63.433333	1.000	33,306.000000
63.450000	1.000	36,300.000000
63.466667	1.000	38,678.000000
63.483333	1.000	40,001.000000
63.500000	1.000	39,702.000000
63.516667	1.000	38,190.000000
63.533333	1.000	36,347.000000
63.550000	1.000	34,617.000000
63.566667	1.000	33,412.000000
63.583333	1.000	32,822.000000
63.600000	1.000	32,711.000000
63.616667	1.000	32,558.000000
63.633333	1.000	31,837.000000
63.650000	1.000	30,488.000000
63.666667	1.000	28,861.000000
63.683333	1.000	27,016.000000
63.700000	1.000	24,796.000000
63.716667	1.000	22,152.000000
63.733333	1.000	19,661.000000
63.750000	1.000	17,836.000000
63.766667	1.000	16,853.000000
63.783333	1.000	16,419.000000
63.800000	1.000	15,847.000000
63.816667	1.000	14,852.000000
63.833333	1.000	13,540.000000
63.850000	1.000	12,260.000000
63.866667	1.000	11,330.000000
63.883333	1.000	11,062.000000
63.900000	1.000	11,417.000000
63.916667	1.000	12,155.000000
63.933333	1.000	12,896.000000
63.950000	1.000	13,182.000000
63.966667	1.000	12,706.000000
63.983333	1.000	11,572.000000
64.000000	1.000	10,234.000000
64.016667	1.000	9,070.000000
64.033333	1.000	8,302.000000
64.050000	1.000	7,870.000000
64.066667	1.000	7,453.000000
64.083333	1.000	6,908.000000
64.100000	1.000	6,440.000000
64.116667	1.000	6,098.000000
64.133333	1.000	6,138.000000
64.150000	1.000	6,208.000000
64.166667	1.000	6,114.000000
64.183333	1.000	6,291.000000
64.200000	1.000	6,915.000000
64.216667	1.000	7,795.000000
64.233333	1.000	8,688.000000
64.250000	1.000	9,547.000000
64.266667	1.000	10,518.000000
64.283333	1.000	11,452.000000
64.300000	1.000	12,062.000000
64.316667	1.000	12,009.000000
64.333333	1.000	10,932.000000
64.350000	1.000	8,510.000000
64.366667	1.000	5,024.000000
64.383333	1.000	1,060.000000
64.400000	1.000	-3,068.000000
64.416667	1.000	-7,122.000000
64.433333	1.000	-10,501.000000
64.450000	1.000	-12,712.000000
64.466667	1.000	-13,528.000000
64.483333	1.000	-13,056.000000
64.500000	1.000	-11,664.000000
64.516667	1.000	-10,015.000000
64.533333	1.000	-8,785.000000
64.550000	1.000	-8,197.000000
64.566667	1.000	-8,080.000000
64.583333	1.000	-8,019.000000
64.600000	1.000	-7,637.000000
64.616667	1.000	-7,249.000000
64.633333	1.000	-6,990.000000
64.650000	1.000	-6,641.000000
64.666667	1.000	-6,198.000000
64.683333	1.000	-6,008.000000
64.700000	1.000	-6,173.000000
64.716667	1.000	-7,162.000000
64.733333	1.000	-8,654.000000
64.750000	1.000	-9,689.000000
64.766667	1.000	-9,804.000000
64.783333	1.000	-9,379.000000
64.800000	1.000	-9,230.000000
64.816667	1.000	-9,794.000000
64.833333	1.000	-10,965.000000
64.850000	1.000	-12,683.000000
64.866667	1.000	-14,598.000000
64.883333	1.000	-16,265.000000
64.900000	1.000	-17,617.000000
64.916667	1.000	-18,682.000000
64.933333	1.000	-19,639.000000
64.950000	1.000	-20,389.000000
64.966667	1.000	-20,600.000000
64.983333	1.000	-20,078.000000
65.000000	1.000	-18,922.000000
65.016667	1.000	-17,353.000000
65.033333	1.000	-15,766.000000
65.050000	1.000	-14,673.000000
65.066667	1.000	-14,333.000000
65.083333	1.000	-14,941.000000
65.100000	1.000	-16,251.000000
65.116667	1.000	-17,559.000000
65.133333	1.000	-18,788.000000
65.150000	1.000	-19,836.000000
65.166667	1.000	-20,333.000000
65.183333	1.000	-20,176.000000
65.200000	1.000	-20,084.000000
65.216667	1.000	-20,452.000000
65.233333	1.000	-21,220.000000
65.250000	1.000	-21,995.000000
65.266667	1.000	-22,262.000000
65.283333	1.000	-21,895.000000
65.300000	1.000	-21,517.000000
65.316667	1.000	-21,641.000000
65.333333	1.000	-22,001.000000
65.350000	1.000	-21,906.000000
65.366667	1.000	-20,793.000000
65.383333	1.000	-18,671.000000
65.400000	1.000	-16,116.000000
65.416667	1.000	-13,590.000000
65.433333	1.000	-11,320.000000
65.450000	1.000	-9,127.000000
65.466667	1.000	-7,232.000000
65.483333	1.000	-5,622.000000
65.500000	1.000	-4,497.000000
65.516667	1.000	-4,181.000000
65.533333	1.000	-4,897.000000
65.550000	1.000	-6,494.000000
65.566667	1.000	-8,782.000000
65.583333	1.000	-11,826.000000
65.600000	1.000	-15,470.000000
65.616667	1.000	-19,287.000000
65.633333	1.000	-22,788.000000
65.650000	1.000	-25,501.000000
65.666667	1.000	-26,621.000000
65.683333	1.000	-26,299.000000
65.700000	1.000	-25,672.000000
65.716667	1.000	-25,533.000000
65.733333	1.000	-26,090.000000
65.750000	1.000	-27,266.000000
65.766667	1.000	-28,821.000000
65.783333	1.000	-30,414.000000
65.800000	1.000	-31,374.000000
65.816667	1.000	-31,420.000000
65.833333	1.000	-30,649.000000
65.850000	1.000	-29,070.000000
65.866667	1.000	-26,593.000000
65.883333	1.000	-23,375.000000
65.900000	1.000	-19,879.000000
65.916667	1.000	-17,088.000000
65.933333	1.000	-15,886.000000
65.950000	1.000	-16,557.000000
65.966667	1.000	-18,867.000000
65.983333	1.000	-21,685.000000
66.000000	1.000	-23,551.000000
66.016667	1.000	-24,579.000000
66.033333	1.000	-25,729.000000
66.050000	1.000	-27,704.000000
66.066667	1.000	-30,690.000000
66.083333	1.000	-33,793.000000
66.100000	1.000	-36,112.000000
66.116667	1.000	-37,343.000000
66.133333	1.000	-37,329.000000
66.150000	1.000	-36,238.000000
66.166667	1.000	-34,324.000000
66.183333	1.000	-31,621.000000
66.200000	1.000	-28,575.000000
66.216667	1.000	-25,984.000000
66.233333	1.000	-24,321.000000
66.250000	1.000	-24,061.000000
66.266667	1.000	-25,062.000000
66.283333	1.000	-26,770.000000
66.300000	1.000	-28,830.000000
66.316667	1.000	-30,937.000000
66.333333	1.000	-32,848.000000
66.350000	1.000	-34,338.000000
66.366667	1.000	-35,105.000000
66.383333	1.000	-35,267.000000
66.400000	1.000	-35,145.000000
66.416667	1.000	-34,912.000000
66.433333	1.000	-34,249.000000
66.450000	1.000	-32,694.000000
66.466667	1.000	-30,300.000000
66.483333	1.000	-27,983.000000
66.500000	1.000	-26,820.000000
66.516667	1.000	-26,716.000000
66.533333	1.000	-27,073.000000
66.550000	1.000	-27,515.000000
66.566667	1.000	-27,854.000000
66.583333	1.000	-28,013.000000
66.600000	1.000	-28,219.000000
66.616667	1.000	-28,696.000000
66.633333	1.000	-29,299.000000
66.650000	1.000	-30,127.000000
66.666667	1.000	-31,071.000000
66.683333	1.000	-31,923.000000
66.700000	1.000	-32,914.000000
66.716667	1.000	-34,334.000000
66.733333	1.000	-36,161.000000
66.750000	1.000	-38,472.000000
66.766667	1.000	-41,243.000000
66.783333	1.000	-44,187.000000
66.800000	1.000	-46,635.000000
66.816667	1.000	-47,868.000000
66.833333	1.000	-47,528.000000
66.850000	1.000	-45,926.000000
66.866667	1.000	-43,645.000000
66.883333	1.000	-41,148.000000
66.900000	1.000	-38,590.000000
66.916667	1.000	-35,971.000000
66.933333	1.000	-33,440.000000
66.950000	1.000	-30,959.000000
66.966667	1.000	-28,908.000000
66.983333	1.000	-27,661.000000
67.000000	1.000	-27,525.000000
67.016667	1.000	-28,319.000000
67.033333	1.000	-29,557.000000
67.050000	1.000	-31,090.000000
67.066667	1.000	-32,630.000000
67.083333	1.000	-33,840.000000
67.100000	1.000	-34,802.000000
67.116667	1.000	-35,589.000000
67.133333	1.000	-36,006.000000
67.150000	1.000	-36,002.000000
67.166667	1.000	-35,583.000000
67.183333	1.000	-34,744.000000
67.200000	1.000	-33,945.000000
67.216667	1.000	-33,711.000000
67.233333	1.000	-34,253.000000
67.250000	1.000	-35,388.000000
67.266667	1.000	-36,894.000000
67.283333	1.000	-38,742.000000
67.300000	1.000	-40,407.000000
67.316667	1.000	-41,413.000000
67.333333	1.000	-41,745.000000
67.350000	1.000	-41,520.000000
67.366667	1.000	-41,153.000000
67.383333	1.000	-40,813.000000
67.400000	1.000	-40,511.000000
67.416667	1.000	-40,348.000000
67.433333	1.000	-40,309.000000
67.450000	1.000	-40,306.000000
67.466667	1.000	-40,282.000000
67.483333	1.000	-40,180.000000
67.500000	1.000	-39,777.000000
67.516667	1.000	-39,062.000000
67.533333	1.000	-38,339.000000
67.550000	1.000	-37,932.000000
67.566667	1.000	-37,820.000000
67.583333	1.000	-38,005.000000
67.600000	1.000	-38,361.000000
67.616667	1.000	-38,642.000000
67.633333	1.000	-38,920.000000
67.650000	1.000	-39,187.000000
67.666667	1.000	-39,223.000000
67.683333	1.000	-38,818.000000
67.700000	1.000	-38,039.000000
67.716667	1.000	-37,090.000000
67.733333	1.000	-36,576.000000
67.750000	1.000	-36,934.000000
67.766667	1.000	-37,930.000000
67.783333	1.000	-39,074.000000
67.800000	1.000	-40,035.000000
67.816667	1.000	-40,713.000000
67.833333	1.000	-41,456.000000
67.850000	1.000	-42,337.000000
67.866667	1.000	-43,177.000000
67.883333	1.000	-43,793.000000
67.900000	1.000	-43,985.000000
67.916667	1.000	-43,692.000000
67.933333	1.000	-43,078.000000
67.950000	1.000	-42,244.000000
67.966667	1.000	-41,678.000000
67.983333	1.000	-41,887.000000
68.000000	1.000	-42,525.000000
68.016667	1.000	-43,204.000000
68.033333	1.000	-43,487.000000
68.050000	1.000	-43,142.000000
68.066667	1.000	-42,396.000000
68.083333	1.000	-41,817.000000
68.100000	1.000	-41,326.000000
68.116667	1.000	-40,605.000000
68.133333	1.000	-39,673.000000
68.150000	1.000	-38,584.000000
68.166667	1.000	-37,714.000000
68.183333	1.000	-37,425.000000
68.200000	1.000	-37,689.000000
68.216667	1.000	-38,260.000000
68.233333	1.000	-38,974.000000
68.250000	1.000	-39,628.000000
68.266667	1.000	-40,716.000000
68.283333	1.000	-42,843.000000
68.300000	1.000	-45,690.000000
68.316667	1.000	-48,355.000000
68.333333	1.000	-50,214.000000
68.350000	1.000	-51,116.000000
68.366667	1.000	-51,146.000000
68.383333	1.000	-50,278.000000
68.400000	1.000	-49,168.000000
68.416667	1.000	-48,692.000000
68.433333	1.000	-49,104.000000
68.450000	1.000	-50,200.000000
68.466667	1.000	-51,770.000000
68.483333	1.000	-54,126.000000
68.500000	1.000	-57,061.000000
68.516667	1.000	-59,957.000000
68.533333	1.000	-62,213.000000
68.550000	1.000	-63,550.000000
68.566667	1.000	-64,026.000000
68.583333	1.000	-63,821.000000
68.600000	1.000	-63,100.000000
68.616667	1.000	-62,187.000000
68.633333	1.000	-61,747.000000
68.650000	1.000	-61,768.000000
68.666667	1.000	-61,704.000000
68.683333	1.000	-61,243.000000
68.700000	1.000	-60,279.000000
68.716667	1.000	-58,938.000000
68.733333	1.000	-57,551.000000
68.750000	1.000	-56,272.000000
68.766667	1.000	-54,834.000000
68.783333	1.000	-52,882.000000
68.800000	1.000	-50,229.000000
68.816667	1.000	-47,224.000000
68.833333	1.000	-44,398.000000
68.850000	1.000	-42,051.000000
68.866667	1.000	-40,373.000000
68.883333	1.000	-39,432.000000
68.900000	1.000	-38,977.000000
68.916667	1.000	-38,734.000000
68.933333	1.000	-38,793.000000
68.950000	1.000	-38,777.000000
68.966667	1.000	-38,071.000000
68.983333	1.000	-37,066.000000
69.000000	1.000	-36,422.000000
69.016667	1.000	-36,443.000000
69.033333	1.000	-36,963.000000
69.050000	1.000	-37,308.000000
69.066667	1.000	-37,298.000000
69.083333	1.000	-37,319.000000
69.100000	1.000	-38,179.000000
69.116667	1.000	-39,999.000000
69.133333	1.000	-42,412.000000
69.150000	1.000	-45,186.000000
69.166667	1.000	-48,313.000000
69.183333	1.000	-51,176.000000
69.200000	1.000	-53,151.000000
69.216667	1.000	-54,159.000000
69.233333	1.000	-54,252.000000
69.250000	1.000	-53,720.000000
69.266667	1.000	-52,701.000000
69.283333	1.000	-51,117.000000
69.300000	1.000	-48,888.000000
69.316667	1.000	-46,322.000000
69.333333	1.000	-43,862.000000
69.350000	1.000	-41,619.000000
69.366667	1.000	-40,112.000000
69.383333	1.000	-39,893.000000
69.400000	1.000	-41,111.000000
69.416667	1.000	-43,658.000000
69.433333	1.000	-47,024.000000
69.450000	1.000	-50,432.000000
69.466667	1.000	-53,174.000000
69.483333	1.000	-54,654.000000
69.500000	1.000	-54,861.000000
69.516667	1.000	-54,517.000000
69.533333	1.000	-54,314.000000
69.550000	1.000	-54,814.000000
69.566667	1.000	-56,199.000000
69.583333	1.000	-58,192.000000
69.600000	1.000	-60,184.000000
69.616667	1.000	-61,585.000000
69.633333	1.000	-62,311.000000
69.650000	1.000	-62,314.000000
69.666667	1.000	-61,594.000000
69.683333	1.000	-60,261.000000
69.700000	1.000	-58,407.000000
69.716667	1.000	-56,391.000000
69.733333	1.000	-54,778.000000
69.750000	1.000	-53,717.000000
69.766667	1.000	-53,137.000000
69.783333	1.000	-52,859.000000
69.800000	1.000	-52,347.000000
69.816667	1.000	-51,425.000000
69.833333	1.000	-50,169.000000
69.850000	1.000	-48,669.000000
69.866667	1.000	-47,018.000000
69.883333	1.000	-45,358.000000
69.900000	1.000	-43,805.000000
69.916667	1.000	-42,816.000000
69.933333	1.000	-42,667.000000
69.950000	1.000	-43,115.000000
69.966667	1.000	-43,828.000000
69.983333	1.000	-43,938.000000
70.000000	1.000	-43,367.000000
70.016667	1.000	-42,238.000000
70.033333	1.000	-40,898.000000
70.050000	1.000	-39,552.000000
70.066667	1.000	-37,874.000000
70.083333	1.000	-36,163.000000
70.100000	1.000	-33,937.000000
