# Supplementary material for: Changes to Serum Sample Tube and Processing Methodology Does Not Cause Inter-Individual Variation in Automated Whole Serum N-Glycan Profiling in Health and Disease
Source: PLoS One. 2015 Apr 1;10(4):e0123028. doi: 10.1371/journal.pone.0123028 (PMC4382121; doi:10.1371/journal.pone.0123028)
Supplement: S1 Data — (ZIP) [file pone.0123028.s006.zip › WholePlasmaData/100-D2.txt]

File Path	chrom://acropora/ChromeleonLocal/Richard Data/May 2014/21 May 2014/HTP-plasma-24-Samples-Robot-Repeat-A2-A1.seq/1308.smp/Emission_1.channel/Emission_1.chm
Channel	Emission_1

Injection Information:
Data Vault	ChromeleonLocal
Injection	2AB-VF-serum-sample-22/100-D2
Injection Number	18
Position	GB4
Comment	
Processing Method	beh-gu
Instrument Method	BEH-70min-right-40-76-04-58
Type	Unknown
Status	Finished
Injection Date	22/05/2014
Injection Time	11:53:33
Injection Volume (µL)	25.0000
Dilution Factor	1.0000
Weight	1.0000

Raw Data Information:
Time Min. (min)	0.000000
Time Max. (min)	70.100000
Data Points	4207
Detector	FLD
Exporting Data System	Chromeleon 7.1.1.1127
Operator	
Signal Quantity	
Signal Unit	counts
Signal Min.	-79,327.000000
Signal Max.	17,803,822.000000
Channel	Emission_1
Driver Name	FLD3000.dll
Channel Type	Evaluation
Min. Step (s)	1.000
Max. Step (s)	1.000
Average Step (s)	1.000

Signal Parameter Information:
Signal Info	

Raw Data:
Time (min)	Step (s)	Value (counts)
0.000000	0.000	0.000000
0.016667	1.000	0.000000
0.033333	1.000	0.000000
0.050000	1.000	0.000000
0.066667	1.000	0.000000
0.083333	1.000	221.000000
0.100000	1.000	264.000000
0.116667	1.000	391.000000
0.133333	1.000	643.000000
0.150000	1.000	1,029.000000
0.166667	1.000	1,501.000000
0.183333	1.000	1,980.000000
0.200000	1.000	2,417.000000
0.216667	1.000	2,757.000000
0.233333	1.000	2,975.000000
0.250000	1.000	3,079.000000
0.266667	1.000	3,088.000000
0.283333	1.000	3,066.000000
0.300000	1.000	3,103.000000
0.316667	1.000	3,261.000000
0.333333	1.000	3,565.000000
0.350000	1.000	3,959.000000
0.366667	1.000	4,304.000000
0.383333	1.000	4,495.000000
0.400000	1.000	4,508.000000
0.416667	1.000	4,368.000000
0.433333	1.000	4,097.000000
0.450000	1.000	3,767.000000
0.466667	1.000	3,481.000000
0.483333	1.000	3,277.000000
0.500000	1.000	3,183.000000
0.516667	1.000	3,174.000000
0.533333	1.000	3,185.000000
0.550000	1.000	3,200.000000
0.566667	1.000	3,205.000000
0.583333	1.000	3,178.000000
0.600000	1.000	3,107.000000
0.616667	1.000	3,031.000000
0.633333	1.000	2,952.000000
0.650000	1.000	2,860.000000
0.666667	1.000	2,746.000000
0.683333	1.000	2,609.000000
0.700000	1.000	2,461.000000
0.716667	1.000	2,331.000000
0.733333	1.000	2,279.000000
0.750000	1.000	2,348.000000
0.766667	1.000	2,546.000000
0.783333	1.000	2,894.000000
0.800000	1.000	3,562.000000
0.816667	1.000	4,956.000000
0.833333	1.000	7,410.000000
0.850000	1.000	10,920.000000
0.866667	1.000	15,276.000000
0.883333	1.000	20,236.000000
0.900000	1.000	25,424.000000
0.916667	1.000	30,252.000000
0.933333	1.000	34,125.000000
0.950000	1.000	36,695.000000
0.966667	1.000	37,933.000000
0.983333	1.000	38,004.000000
1.000000	1.000	37,460.000000
1.016667	1.000	37,671.000000
1.033333	1.000	40,263.000000
1.050000	1.000	45,741.000000
1.066667	1.000	53,024.000000
1.083333	1.000	60,114.000000
1.100000	1.000	65,184.000000
1.116667	1.000	67,166.000000
1.133333	1.000	65,803.000000
1.150000	1.000	61,547.000000
1.166667	1.000	55,262.000000
1.183333	1.000	47,917.000000
1.200000	1.000	40,424.000000
1.216667	1.000	33,454.000000
1.233333	1.000	27,423.000000
1.250000	1.000	22,525.000000
1.266667	1.000	18,735.000000
1.283333	1.000	15,932.000000
1.300000	1.000	13,863.000000
1.316667	1.000	12,310.000000
1.333333	1.000	11,173.000000
1.350000	1.000	10,395.000000
1.366667	1.000	9,930.000000
1.383333	1.000	9,768.000000
1.400000	1.000	9,880.000000
1.416667	1.000	10,178.000000
1.433333	1.000	10,538.000000
1.450000	1.000	10,822.000000
1.466667	1.000	11,099.000000
1.483333	1.000	16,556.000000
1.500000	1.000	80,381.000000
1.516667	1.000	386,191.000000
1.533333	1.000	1,181,769.000000
1.550000	1.000	2,551,284.000000
1.566667	1.000	4,310,770.000000
1.583333	1.000	6,107,644.000000
1.600000	1.000	7,587,619.000000
1.616667	1.000	8,511,168.000000
1.633333	1.000	8,790,927.000000
1.650000	1.000	8,472,348.000000
1.666667	1.000	7,688,412.000000
1.683333	1.000	6,610,374.000000
1.700000	1.000	5,406,837.000000
1.716667	1.000	4,216,945.000000
1.733333	1.000	3,138,456.000000
1.750000	1.000	2,227,363.000000
1.766667	1.000	1,504,247.000000
1.783333	1.000	963,599.000000
1.800000	1.000	583,437.000000
1.816667	1.000	333,636.000000
1.833333	1.000	182,274.000000
1.850000	1.000	99,917.000000
1.866667	1.000	62,024.000000
1.883333	1.000	49,916.000000
1.900000	1.000	50,515.000000
1.916667	1.000	55,417.000000
1.933333	1.000	59,866.000000
1.950000	1.000	61,746.000000
1.966667	1.000	60,685.000000
1.983333	1.000	57,169.000000
2.000000	1.000	52,010.000000
2.016667	1.000	46,008.000000
2.033333	1.000	39,852.000000
2.050000	1.000	34,069.000000
2.066667	1.000	29,010.000000
2.083333	1.000	24,842.000000
2.100000	1.000	21,591.000000
2.116667	1.000	19,190.000000
2.133333	1.000	17,510.000000
2.150000	1.000	16,441.000000
2.166667	1.000	15,851.000000
2.183333	1.000	15,640.000000
2.200000	1.000	15,747.000000
2.216667	1.000	16,037.000000
2.233333	1.000	16,335.000000
2.250000	1.000	16,553.000000
2.266667	1.000	16,617.000000
2.283333	1.000	16,541.000000
2.300000	1.000	16,382.000000
2.316667	1.000	16,206.000000
2.333333	1.000	16,008.000000
2.350000	1.000	15,751.000000
2.366667	1.000	15,352.000000
2.383333	1.000	14,787.000000
2.400000	1.000	14,068.000000
2.416667	1.000	13,255.000000
2.433333	1.000	12,442.000000
2.450000	1.000	11,665.000000
2.466667	1.000	10,947.000000
2.483333	1.000	10,294.000000
2.500000	1.000	9,705.000000
2.516667	1.000	9,211.000000
2.533333	1.000	8,803.000000
2.550000	1.000	8,483.000000
2.566667	1.000	8,246.000000
2.583333	1.000	8,033.000000
2.600000	1.000	7,813.000000
2.616667	1.000	7,604.000000
2.633333	1.000	7,423.000000
2.650000	1.000	7,244.000000
2.666667	1.000	7,054.000000
2.683333	1.000	6,867.000000
2.700000	1.000	6,768.000000
2.716667	1.000	6,811.000000
2.733333	1.000	7,012.000000
2.750000	1.000	7,344.000000
2.766667	1.000	7,755.000000
2.783333	1.000	8,185.000000
2.800000	1.000	8,583.000000
2.816667	1.000	8,888.000000
2.833333	1.000	9,058.000000
2.850000	1.000	9,115.000000
2.866667	1.000	9,139.000000
2.883333	1.000	9,283.000000
2.900000	1.000	9,647.000000
2.916667	1.000	10,190.000000
2.933333	1.000	10,758.000000
2.950000	1.000	11,235.000000
2.966667	1.000	11,579.000000
2.983333	1.000	11,761.000000
3.000000	1.000	11,771.000000
3.016667	1.000	11,639.000000
3.033333	1.000	11,400.000000
3.050000	1.000	11,135.000000
3.066667	1.000	10,888.000000
3.083333	1.000	10,661.000000
3.100000	1.000	10,457.000000
3.116667	1.000	10,276.000000
3.133333	1.000	10,074.000000
3.150000	1.000	9,791.000000
3.166667	1.000	9,408.000000
3.183333	1.000	8,950.000000
3.200000	1.000	8,460.000000
3.216667	1.000	7,959.000000
3.233333	1.000	7,482.000000
3.250000	1.000	7,072.000000
3.266667	1.000	6,773.000000
3.283333	1.000	6,619.000000
3.300000	1.000	6,539.000000
3.316667	1.000	6,430.000000
3.333333	1.000	6,252.000000
3.350000	1.000	6,062.000000
3.366667	1.000	5,893.000000
3.383333	1.000	5,713.000000
3.400000	1.000	5,521.000000
3.416667	1.000	5,341.000000
3.433333	1.000	5,196.000000
3.450000	1.000	5,118.000000
3.466667	1.000	5,100.000000
3.483333	1.000	5,085.000000
3.500000	1.000	5,052.000000
3.516667	1.000	5,005.000000
3.533333	1.000	4,954.000000
3.550000	1.000	4,894.000000
3.566667	1.000	4,812.000000
3.583333	1.000	4,750.000000
3.600000	1.000	4,742.000000
3.616667	1.000	4,761.000000
3.633333	1.000	4,734.000000
3.650000	1.000	4,644.000000
3.666667	1.000	4,540.000000
3.683333	1.000	4,459.000000
3.700000	1.000	4,412.000000
3.716667	1.000	4,382.000000
3.733333	1.000	4,363.000000
3.750000	1.000	4,371.000000
3.766667	1.000	4,362.000000
3.783333	1.000	4,306.000000
3.800000	1.000	4,175.000000
3.816667	1.000	3,977.000000
3.833333	1.000	3,752.000000
3.850000	1.000	3,525.000000
3.866667	1.000	3,331.000000
3.883333	1.000	3,245.000000
3.900000	1.000	3,316.000000
3.916667	1.000	3,511.000000
3.933333	1.000	3,766.000000
3.950000	1.000	4,038.000000
3.966667	1.000	4,322.000000
3.983333	1.000	4,670.000000
4.000000	1.000	5,116.000000
4.016667	1.000	5,551.000000
4.033333	1.000	5,856.000000
4.050000	1.000	5,960.000000
4.066667	1.000	5,875.000000
4.083333	1.000	5,684.000000
4.100000	1.000	5,462.000000
4.116667	1.000	5,259.000000
4.133333	1.000	5,109.000000
4.150000	1.000	5,032.000000
4.166667	1.000	5,012.000000
4.183333	1.000	5,001.000000
4.200000	1.000	4,961.000000
4.216667	1.000	4,828.000000
4.233333	1.000	4,607.000000
4.250000	1.000	4,369.000000
4.266667	1.000	4,226.000000
4.283333	1.000	4,225.000000
4.300000	1.000	4,358.000000
4.316667	1.000	4,566.000000
4.333333	1.000	4,775.000000
4.350000	1.000	4,964.000000
4.366667	1.000	5,136.000000
4.383333	1.000	5,261.000000
4.400000	1.000	5,345.000000
4.416667	1.000	5,377.000000
4.433333	1.000	5,388.000000
4.450000	1.000	5,385.000000
4.466667	1.000	5,334.000000
4.483333	1.000	5,201.000000
4.500000	1.000	5,008.000000
4.516667	1.000	4,786.000000
4.533333	1.000	4,521.000000
4.550000	1.000	4,151.000000
4.566667	1.000	3,726.000000
4.583333	1.000	3,344.000000
4.600000	1.000	3,082.000000
4.616667	1.000	3,001.000000
4.633333	1.000	3,078.000000
4.650000	1.000	3,275.000000
4.666667	1.000	3,524.000000
4.683333	1.000	3,679.000000
4.700000	1.000	3,609.000000
4.716667	1.000	3,340.000000
4.733333	1.000	2,976.000000
4.750000	1.000	2,632.000000
4.766667	1.000	2,397.000000
4.783333	1.000	2,304.000000
4.800000	1.000	2,358.000000
4.816667	1.000	2,519.000000
4.833333	1.000	2,754.000000
4.850000	1.000	3,055.000000
4.866667	1.000	3,385.000000
4.883333	1.000	3,672.000000
4.900000	1.000	3,876.000000
4.916667	1.000	4,035.000000
4.933333	1.000	4,134.000000
4.950000	1.000	4,121.000000
4.966667	1.000	4,005.000000
4.983333	1.000	3,845.000000
5.000000	1.000	3,698.000000
5.016667	1.000	3,698.000000
5.033333	1.000	3,698.000000
5.050000	1.000	3,698.000000
5.066667	1.000	3,698.000000
5.083333	1.000	3,731.000000
5.100000	1.000	3,800.000000
5.116667	1.000	3,897.000000
5.133333	1.000	4,064.000000
5.150000	1.000	3,936.000000
5.166667	1.000	3,370.000000
5.183333	1.000	2,103.000000
5.200000	1.000	40.000000
5.216667	1.000	-2,569.000000
5.233333	1.000	-5,834.000000
5.250000	1.000	-9,581.000000
5.266667	1.000	-13,711.000000
5.283333	1.000	-18,088.000000
5.300000	1.000	-22,079.000000
5.316667	1.000	-25,317.000000
5.333333	1.000	-27,813.000000
5.350000	1.000	-29,440.000000
5.366667	1.000	-29,926.000000
5.383333	1.000	-29,311.000000
5.400000	1.000	-27,616.000000
5.416667	1.000	-25,257.000000
5.433333	1.000	-22,739.000000
5.450000	1.000	-20,287.000000
5.466667	1.000	-18,207.000000
5.483333	1.000	-16,956.000000
5.500000	1.000	-16,372.000000
5.516667	1.000	-16,218.000000
5.533333	1.000	-16,620.000000
5.550000	1.000	-17,891.000000
5.566667	1.000	-20,215.000000
5.583333	1.000	-22,813.000000
5.600000	1.000	-24,802.000000
5.616667	1.000	-25,989.000000
5.633333	1.000	-26,580.000000
5.650000	1.000	-26,913.000000
5.666667	1.000	-27,239.000000
5.683333	1.000	-28,056.000000
5.700000	1.000	-29,424.000000
5.716667	1.000	-31,089.000000
5.733333	1.000	-32,411.000000
5.750000	1.000	-33,158.000000
5.766667	1.000	-33,460.000000
5.783333	1.000	-33,035.000000
5.800000	1.000	-31,807.000000
5.816667	1.000	-30,383.000000
5.833333	1.000	-29,422.000000
5.850000	1.000	-29,371.000000
5.866667	1.000	-30,022.000000
5.883333	1.000	-31,074.000000
5.900000	1.000	-32,430.000000
5.916667	1.000	-33,851.000000
5.933333	1.000	-35,413.000000
5.950000	1.000	-36,988.000000
5.966667	1.000	-38,492.000000
5.983333	1.000	-39,886.000000
6.000000	1.000	-40,873.000000
6.016667	1.000	-41,305.000000
6.033333	1.000	-41,011.000000
6.050000	1.000	-39,975.000000
6.066667	1.000	-38,370.000000
6.083333	1.000	-36,682.000000
6.100000	1.000	-35,214.000000
6.116667	1.000	-33,972.000000
6.133333	1.000	-33,022.000000
6.150000	1.000	-32,359.000000
6.166667	1.000	-31,874.000000
6.183333	1.000	-31,779.000000
6.200000	1.000	-32,247.000000
6.216667	1.000	-33,454.000000
6.233333	1.000	-35,311.000000
6.250000	1.000	-37,198.000000
6.266667	1.000	-38,527.000000
6.283333	1.000	-38,888.000000
6.300000	1.000	-38,299.000000
6.316667	1.000	-37,408.000000
6.333333	1.000	-37,111.000000
6.350000	1.000	-37,315.000000
6.366667	1.000	-37,868.000000
6.383333	1.000	-38,502.000000
6.400000	1.000	-38,848.000000
6.416667	1.000	-39,335.000000
6.433333	1.000	-40,431.000000
6.450000	1.000	-42,188.000000
6.466667	1.000	-44,371.000000
6.483333	1.000	-46,117.000000
6.500000	1.000	-46,818.000000
6.516667	1.000	-46,494.000000
6.533333	1.000	-45,297.000000
6.550000	1.000	-43,947.000000
6.566667	1.000	-43,097.000000
6.583333	1.000	-43,042.000000
6.600000	1.000	-43,555.000000
6.616667	1.000	-44,038.000000
6.633333	1.000	-44,027.000000
6.650000	1.000	-43,298.000000
6.666667	1.000	-41,755.000000
6.683333	1.000	-39,487.000000
6.700000	1.000	-36,760.000000
6.716667	1.000	-34,154.000000
6.733333	1.000	-32,373.000000
6.750000	1.000	-31,543.000000
6.766667	1.000	-30,898.000000
6.783333	1.000	-30,258.000000
6.800000	1.000	-30,271.000000
6.816667	1.000	-31,200.000000
6.833333	1.000	-32,656.000000
6.850000	1.000	-34,232.000000
6.866667	1.000	-35,397.000000
6.883333	1.000	-35,634.000000
6.900000	1.000	-35,047.000000
6.916667	1.000	-34,200.000000
6.933333	1.000	-33,567.000000
6.950000	1.000	-33,412.000000
6.966667	1.000	-33,546.000000
6.983333	1.000	-34,013.000000
7.000000	1.000	-35,295.000000
7.016667	1.000	-37,557.000000
7.033333	1.000	-40,729.000000
7.050000	1.000	-44,587.000000
7.066667	1.000	-48,687.000000
7.083333	1.000	-52,755.000000
7.100000	1.000	-56,428.000000
7.116667	1.000	-58,808.000000
7.133333	1.000	-59,408.000000
7.150000	1.000	-58,597.000000
7.166667	1.000	-56,931.000000
7.183333	1.000	-54,738.000000
7.200000	1.000	-52,150.000000
7.216667	1.000	-49,325.000000
7.233333	1.000	-46,882.000000
7.250000	1.000	-45,179.000000
7.266667	1.000	-44,267.000000
7.283333	1.000	-43,968.000000
7.300000	1.000	-43,678.000000
7.316667	1.000	-42,888.000000
7.333333	1.000	-41,468.000000
7.350000	1.000	-39,467.000000
7.366667	1.000	-37,611.000000
7.383333	1.000	-36,485.000000
7.400000	1.000	-36,177.000000
7.416667	1.000	-36,282.000000
7.433333	1.000	-36,677.000000
7.450000	1.000	-37,279.000000
7.466667	1.000	-38,145.000000
7.483333	1.000	-39,423.000000
7.500000	1.000	-40,956.000000
7.516667	1.000	-42,475.000000
7.533333	1.000	-43,819.000000
7.550000	1.000	-44,766.000000
7.566667	1.000	-45,020.000000
7.583333	1.000	-44,707.000000
7.600000	1.000	-44,231.000000
7.616667	1.000	-43,898.000000
7.633333	1.000	-43,504.000000
7.650000	1.000	-42,686.000000
7.666667	1.000	-41,582.000000
7.683333	1.000	-40,428.000000
7.700000	1.000	-39,121.000000
7.716667	1.000	-37,659.000000
7.733333	1.000	-35,900.000000
7.750000	1.000	-34,024.000000
7.766667	1.000	-32,615.000000
7.783333	1.000	-32,019.000000
7.800000	1.000	-32,268.000000
7.816667	1.000	-33,137.000000
7.833333	1.000	-34,452.000000
7.850000	1.000	-36,115.000000
7.866667	1.000	-37,944.000000
7.883333	1.000	-39,493.000000
7.900000	1.000	-40,528.000000
7.916667	1.000	-41,243.000000
7.933333	1.000	-41,764.000000
7.950000	1.000	-42,052.000000
7.966667	1.000	-42,106.000000
7.983333	1.000	-41,716.000000
8.000000	1.000	-40,975.000000
8.016667	1.000	-40,592.000000
8.033333	1.000	-40,947.000000
8.050000	1.000	-41,942.000000
8.066667	1.000	-43,685.000000
8.083333	1.000	-46,057.000000
8.100000	1.000	-48,615.000000
8.116667	1.000	-51,140.000000
8.133333	1.000	-53,668.000000
8.150000	1.000	-55,790.000000
8.166667	1.000	-56,898.000000
8.183333	1.000	-56,821.000000
8.200000	1.000	-56,010.000000
8.216667	1.000	-54,722.000000
8.233333	1.000	-52,963.000000
8.250000	1.000	-51,123.000000
8.266667	1.000	-49,611.000000
8.283333	1.000	-48,864.000000
8.300000	1.000	-48,777.000000
8.316667	1.000	-49,385.000000
8.333333	1.000	-50,655.000000
8.350000	1.000	-52,057.000000
8.366667	1.000	-53,042.000000
8.383333	1.000	-53,478.000000
8.400000	1.000	-53,292.000000
8.416667	1.000	-52,363.000000
8.433333	1.000	-50,431.000000
8.450000	1.000	-47,398.000000
8.466667	1.000	-43,633.000000
8.483333	1.000	-39,929.000000
8.500000	1.000	-36,573.000000
8.516667	1.000	-34,020.000000
8.533333	1.000	-33,064.000000
8.550000	1.000	-34,059.000000
8.566667	1.000	-36,501.000000
8.583333	1.000	-39,704.000000
8.600000	1.000	-43,215.000000
8.616667	1.000	-46,606.000000
8.633333	1.000	-49,390.000000
8.650000	1.000	-51,238.000000
8.666667	1.000	-52,113.000000
8.683333	1.000	-52,267.000000
8.700000	1.000	-51,983.000000
8.716667	1.000	-51,569.000000
8.733333	1.000	-51,203.000000
8.750000	1.000	-50,892.000000
8.766667	1.000	-50,582.000000
8.783333	1.000	-50,020.000000
8.800000	1.000	-49,241.000000
8.816667	1.000	-48,578.000000
8.833333	1.000	-47,701.000000
8.850000	1.000	-45,885.000000
8.866667	1.000	-43,144.000000
8.883333	1.000	-40,191.000000
8.900000	1.000	-37,692.000000
8.916667	1.000	-35,918.000000
8.933333	1.000	-34,940.000000
8.950000	1.000	-34,925.000000
8.966667	1.000	-35,666.000000
8.983333	1.000	-36,705.000000
9.000000	1.000	-37,821.000000
9.016667	1.000	-38,704.000000
9.033333	1.000	-39,099.000000
9.050000	1.000	-39,136.000000
9.066667	1.000	-39,351.000000
9.083333	1.000	-39,655.000000
9.100000	1.000	-39,624.000000
9.116667	1.000	-39,263.000000
9.133333	1.000	-38,852.000000
9.150000	1.000	-38,560.000000
9.166667	1.000	-38,484.000000
9.183333	1.000	-38,662.000000
9.200000	1.000	-38,956.000000
9.216667	1.000	-39,177.000000
9.233333	1.000	-39,165.000000
9.250000	1.000	-39,379.000000
9.266667	1.000	-40,436.000000
9.283333	1.000	-41,989.000000
9.300000	1.000	-43,658.000000
9.316667	1.000	-45,728.000000
9.333333	1.000	-48,243.000000
9.350000	1.000	-50,842.000000
9.366667	1.000	-52,704.000000
9.383333	1.000	-53,368.000000
9.400000	1.000	-53,025.000000
9.416667	1.000	-51,892.000000
9.433333	1.000	-50,094.000000
9.450000	1.000	-48,328.000000
9.466667	1.000	-47,489.000000
9.483333	1.000	-47,713.000000
9.500000	1.000	-48,372.000000
9.516667	1.000	-48,796.000000
9.533333	1.000	-48,826.000000
9.550000	1.000	-48,195.000000
9.566667	1.000	-46,798.000000
9.583333	1.000	-44,959.000000
9.600000	1.000	-43,265.000000
9.616667	1.000	-42,157.000000
9.633333	1.000	-41,783.000000
9.650000	1.000	-42,343.000000
9.666667	1.000	-43,662.000000
9.683333	1.000	-45,244.000000
9.700000	1.000	-46,647.000000
9.716667	1.000	-47,830.000000
9.733333	1.000	-48,663.000000
9.750000	1.000	-49,016.000000
9.766667	1.000	-49,370.000000
9.783333	1.000	-49,838.000000
9.800000	1.000	-50,238.000000
9.816667	1.000	-50,391.000000
9.833333	1.000	-50,403.000000
9.850000	1.000	-50,444.000000
9.866667	1.000	-50,982.000000
9.883333	1.000	-52,144.000000
9.900000	1.000	-53,527.000000
9.916667	1.000	-54,290.000000
9.933333	1.000	-54,302.000000
9.950000	1.000	-53,882.000000
9.966667	1.000	-53,087.000000
9.983333	1.000	-52,020.000000
10.000000	1.000	-51,158.000000
10.016667	1.000	-50,669.000000
10.033333	1.000	-50,342.000000
10.050000	1.000	-49,978.000000
10.066667	1.000	-49,637.000000
10.083333	1.000	-49,357.000000
10.100000	1.000	-48,844.000000
10.116667	1.000	-47,957.000000
10.133333	1.000	-46,472.000000
10.150000	1.000	-44,523.000000
10.166667	1.000	-42,815.000000
10.183333	1.000	-41,829.000000
10.200000	1.000	-41,838.000000
10.216667	1.000	-42,955.000000
10.233333	1.000	-44,677.000000
10.250000	1.000	-46,616.000000
10.266667	1.000	-48,648.000000
10.283333	1.000	-50,564.000000
10.300000	1.000	-52,369.000000
10.316667	1.000	-54,018.000000
10.333333	1.000	-55,204.000000
10.350000	1.000	-55,994.000000
10.366667	1.000	-56,479.000000
10.383333	1.000	-56,147.000000
10.400000	1.000	-54,660.000000
10.416667	1.000	-52,550.000000
10.433333	1.000	-50,299.000000
10.450000	1.000	-48,126.000000
10.466667	1.000	-46,149.000000
10.483333	1.000	-44,580.000000
10.500000	1.000	-43,271.000000
10.516667	1.000	-41,848.000000
10.533333	1.000	-40,251.000000
10.550000	1.000	-38,540.000000
10.566667	1.000	-36,558.000000
10.583333	1.000	-34,440.000000
10.600000	1.000	-33,051.000000
10.616667	1.000	-33,127.000000
10.633333	1.000	-34,802.000000
10.650000	1.000	-37,875.000000
10.666667	1.000	-41,598.000000
10.683333	1.000	-44,953.000000
10.700000	1.000	-47,555.000000
10.716667	1.000	-49,414.000000
10.733333	1.000	-50,462.000000
10.750000	1.000	-50,611.000000
10.766667	1.000	-50,078.000000
10.783333	1.000	-48,908.000000
10.800000	1.000	-46,859.000000
10.816667	1.000	-44,150.000000
10.833333	1.000	-41,263.000000
10.850000	1.000	-38,818.000000
10.866667	1.000	-37,363.000000
10.883333	1.000	-37,141.000000
10.900000	1.000	-38,574.000000
10.916667	1.000	-41,533.000000
10.933333	1.000	-45,221.000000
10.950000	1.000	-48,812.000000
10.966667	1.000	-51,738.000000
10.983333	1.000	-53,778.000000
11.000000	1.000	-54,988.000000
11.016667	1.000	-55,435.000000
11.033333	1.000	-55,273.000000
11.050000	1.000	-54,423.000000
11.066667	1.000	-52,963.000000
11.083333	1.000	-51,162.000000
11.100000	1.000	-49,319.000000
11.116667	1.000	-47,901.000000
11.133333	1.000	-47,013.000000
11.150000	1.000	-46,739.000000
11.166667	1.000	-47,080.000000
11.183333	1.000	-48,003.000000
11.200000	1.000	-49,517.000000
11.216667	1.000	-51,050.000000
11.233333	1.000	-52,261.000000
11.250000	1.000	-52,685.000000
11.266667	1.000	-52,283.000000
11.283333	1.000	-51,338.000000
11.300000	1.000	-50,144.000000
11.316667	1.000	-48,731.000000
11.333333	1.000	-47,096.000000
11.350000	1.000	-45,082.000000
11.366667	1.000	-42,624.000000
11.383333	1.000	-40,076.000000
11.400000	1.000	-37,951.000000
11.416667	1.000	-36,365.000000
11.433333	1.000	-35,676.000000
11.450000	1.000	-36,092.000000
11.466667	1.000	-37,515.000000
11.483333	1.000	-39,448.000000
11.500000	1.000	-41,135.000000
11.516667	1.000	-42,277.000000
11.533333	1.000	-43,069.000000
11.550000	1.000	-43,939.000000
11.566667	1.000	-45,189.000000
11.583333	1.000	-46,912.000000
11.600000	1.000	-48,942.000000
11.616667	1.000	-51,176.000000
11.633333	1.000	-53,723.000000
11.650000	1.000	-55,908.000000
11.666667	1.000	-57,084.000000
11.683333	1.000	-56,915.000000
11.700000	1.000	-55,635.000000
11.716667	1.000	-53,800.000000
11.733333	1.000	-51,699.000000
11.750000	1.000	-49,451.000000
11.766667	1.000	-47,227.000000
11.783333	1.000	-45,156.000000
11.800000	1.000	-43,170.000000
11.816667	1.000	-41,349.000000
11.833333	1.000	-40,138.000000
11.850000	1.000	-39,830.000000
11.866667	1.000	-40,534.000000
11.883333	1.000	-42,052.000000
11.900000	1.000	-44,031.000000
11.916667	1.000	-46,116.000000
11.933333	1.000	-48,254.000000
11.950000	1.000	-50,189.000000
11.966667	1.000	-51,387.000000
11.983333	1.000	-51,791.000000
12.000000	1.000	-51,595.000000
12.016667	1.000	-50,891.000000
12.033333	1.000	-49,920.000000
12.050000	1.000	-49,053.000000
12.066667	1.000	-48,400.000000
12.083333	1.000	-47,820.000000
12.100000	1.000	-47,488.000000
12.116667	1.000	-47,439.000000
12.133333	1.000	-47,293.000000
12.150000	1.000	-46,862.000000
12.166667	1.000	-46,504.000000
12.183333	1.000	-46,217.000000
12.200000	1.000	-45,768.000000
12.216667	1.000	-45,264.000000
12.233333	1.000	-44,971.000000
12.250000	1.000	-44,982.000000
12.266667	1.000	-44,959.000000
12.283333	1.000	-44,734.000000
12.300000	1.000	-44,552.000000
12.316667	1.000	-44,705.000000
12.333333	1.000	-45,156.000000
12.350000	1.000	-45,944.000000
12.366667	1.000	-47,051.000000
12.383333	1.000	-48,537.000000
12.400000	1.000	-50,039.000000
12.416667	1.000	-51,102.000000
12.433333	1.000	-51,318.000000
12.450000	1.000	-50,508.000000
12.466667	1.000	-49,006.000000
12.483333	1.000	-47,315.000000
12.500000	1.000	-45,552.000000
12.516667	1.000	-44,065.000000
12.533333	1.000	-43,124.000000
12.550000	1.000	-42,590.000000
12.566667	1.000	-42,092.000000
12.583333	1.000	-41,584.000000
12.600000	1.000	-40,954.000000
12.616667	1.000	-40,157.000000
12.633333	1.000	-39,178.000000
12.650000	1.000	-38,393.000000
12.666667	1.000	-38,248.000000
12.683333	1.000	-38,998.000000
12.700000	1.000	-40,163.000000
12.716667	1.000	-41,389.000000
12.733333	1.000	-42,641.000000
12.750000	1.000	-43,770.000000
12.766667	1.000	-44,324.000000
12.783333	1.000	-44,182.000000
12.800000	1.000	-43,609.000000
12.816667	1.000	-42,710.000000
12.833333	1.000	-41,759.000000
12.850000	1.000	-41,394.000000
12.866667	1.000	-41,636.000000
12.883333	1.000	-42,291.000000
12.900000	1.000	-43,285.000000
12.916667	1.000	-44,599.000000
12.933333	1.000	-45,797.000000
12.950000	1.000	-46,029.000000
12.966667	1.000	-44,894.000000
12.983333	1.000	-42,786.000000
13.000000	1.000	-40,181.000000
13.016667	1.000	-37,307.000000
13.033333	1.000	-34,521.000000
13.050000	1.000	-32,234.000000
13.066667	1.000	-31,076.000000
13.083333	1.000	-31,317.000000
13.100000	1.000	-32,673.000000
13.116667	1.000	-34,874.000000
13.133333	1.000	-37,381.000000
13.150000	1.000	-39,499.000000
13.166667	1.000	-40,868.000000
13.183333	1.000	-41,742.000000
13.200000	1.000	-42,411.000000
13.216667	1.000	-42,953.000000
13.233333	1.000	-43,542.000000
13.250000	1.000	-44,152.000000
13.266667	1.000	-44,618.000000
13.283333	1.000	-44,842.000000
13.300000	1.000	-44,967.000000
13.316667	1.000	-45,355.000000
13.333333	1.000	-46,072.000000
13.350000	1.000	-46,745.000000
13.366667	1.000	-47,315.000000
13.383333	1.000	-47,676.000000
13.400000	1.000	-47,652.000000
13.416667	1.000	-46,898.000000
13.433333	1.000	-45,303.000000
13.450000	1.000	-43,089.000000
13.466667	1.000	-40,508.000000
13.483333	1.000	-38,340.000000
13.500000	1.000	-37,019.000000
13.516667	1.000	-36,560.000000
13.533333	1.000	-36,874.000000
13.550000	1.000	-37,792.000000
13.566667	1.000	-39,179.000000
13.583333	1.000	-40,924.000000
13.600000	1.000	-42,878.000000
13.616667	1.000	-44,756.000000
13.633333	1.000	-46,226.000000
13.650000	1.000	-47,161.000000
13.666667	1.000	-47,508.000000
13.683333	1.000	-47,589.000000
13.700000	1.000	-47,677.000000
13.716667	1.000	-47,556.000000
13.733333	1.000	-46,939.000000
13.750000	1.000	-45,791.000000
13.766667	1.000	-44,216.000000
13.783333	1.000	-42,372.000000
13.800000	1.000	-40,449.000000
13.816667	1.000	-38,660.000000
13.833333	1.000	-37,241.000000
13.850000	1.000	-36,163.000000
13.866667	1.000	-35,085.000000
13.883333	1.000	-33,546.000000
13.900000	1.000	-31,523.000000
13.916667	1.000	-29,223.000000
13.933333	1.000	-26,560.000000
13.950000	1.000	-23,796.000000
13.966667	1.000	-21,660.000000
13.983333	1.000	-20,505.000000
14.000000	1.000	-20,366.000000
14.016667	1.000	-21,152.000000
14.033333	1.000	-22,610.000000
14.050000	1.000	-24,278.000000
14.066667	1.000	-25,704.000000
14.083333	1.000	-27,185.000000
14.100000	1.000	-29,233.000000
14.116667	1.000	-31,976.000000
14.133333	1.000	-34,852.000000
14.150000	1.000	-37,319.000000
14.166667	1.000	-39,477.000000
14.183333	1.000	-41,027.000000
14.200000	1.000	-41,401.000000
14.216667	1.000	-40,708.000000
14.233333	1.000	-39,554.000000
14.250000	1.000	-38,491.000000
14.266667	1.000	-37,792.000000
14.283333	1.000	-37,630.000000
14.300000	1.000	-38,132.000000
14.316667	1.000	-39,337.000000
14.333333	1.000	-41,058.000000
14.350000	1.000	-43,117.000000
14.366667	1.000	-45,676.000000
14.383333	1.000	-48,605.000000
14.400000	1.000	-51,421.000000
14.416667	1.000	-53,992.000000
14.433333	1.000	-56,469.000000
14.450000	1.000	-58,462.000000
14.466667	1.000	-59,489.000000
14.483333	1.000	-59,342.000000
14.500000	1.000	-57,805.000000
14.516667	1.000	-55,108.000000
14.533333	1.000	-52,094.000000
14.550000	1.000	-49,696.000000
14.566667	1.000	-48,638.000000
14.583333	1.000	-49,196.000000
14.600000	1.000	-51,049.000000
14.616667	1.000	-53,596.000000
14.633333	1.000	-55,937.000000
14.650000	1.000	-57,460.000000
14.666667	1.000	-57,897.000000
14.683333	1.000	-56,896.000000
14.700000	1.000	-54,561.000000
14.716667	1.000	-51,858.000000
14.733333	1.000	-49,474.000000
14.750000	1.000	-47,442.000000
14.766667	1.000	-45,503.000000
14.783333	1.000	-43,428.000000
14.800000	1.000	-40,935.000000
14.816667	1.000	-38,233.000000
14.833333	1.000	-35,774.000000
14.850000	1.000	-34,153.000000
14.866667	1.000	-33,618.000000
14.883333	1.000	-34,091.000000
14.900000	1.000	-35,435.000000
14.916667	1.000	-37,111.000000
14.933333	1.000	-38,715.000000
14.950000	1.000	-40,085.000000
14.966667	1.000	-41,170.000000
14.983333	1.000	-42,172.000000
15.000000	1.000	-43,206.000000
15.016667	1.000	-44,135.000000
15.033333	1.000	-44,819.000000
15.050000	1.000	-45,475.000000
15.066667	1.000	-46,261.000000
15.083333	1.000	-46,949.000000
15.100000	1.000	-47,340.000000
15.116667	1.000	-47,296.000000
15.133333	1.000	-46,973.000000
15.150000	1.000	-46,598.000000
15.166667	1.000	-46,624.000000
15.183333	1.000	-47,067.000000
15.200000	1.000	-47,701.000000
15.216667	1.000	-48,014.000000
15.233333	1.000	-47,621.000000
15.250000	1.000	-46,636.000000
15.266667	1.000	-45,445.000000
15.283333	1.000	-44,123.000000
15.300000	1.000	-42,410.000000
15.316667	1.000	-40,573.000000
15.333333	1.000	-38,345.000000
15.350000	1.000	-34,932.000000
15.366667	1.000	-29,626.000000
15.383333	1.000	-22,340.000000
15.400000	1.000	-13,474.000000
15.416667	1.000	-3,664.000000
15.433333	1.000	6,159.000000
15.450000	1.000	15,065.000000
15.466667	1.000	22,436.000000
15.483333	1.000	28,246.000000
15.500000	1.000	32,214.000000
15.516667	1.000	33,852.000000
15.533333	1.000	32,859.000000
15.550000	1.000	29,580.000000
15.566667	1.000	24,155.000000
15.583333	1.000	16,965.000000
15.600000	1.000	8,516.000000
15.616667	1.000	-657.000000
15.633333	1.000	-9,666.000000
15.650000	1.000	-17,834.000000
15.666667	1.000	-24,763.000000
15.683333	1.000	-29,880.000000
15.700000	1.000	-32,054.000000
15.716667	1.000	-29,967.000000
15.733333	1.000	-21,903.000000
15.750000	1.000	-5,903.000000
15.766667	1.000	20,380.000000
15.783333	1.000	59,582.000000
15.800000	1.000	113,647.000000
15.816667	1.000	182,706.000000
15.833333	1.000	264,001.000000
15.850000	1.000	352,083.000000
15.866667	1.000	439,461.000000
15.883333	1.000	517,784.000000
15.900000	1.000	579,361.000000
15.916667	1.000	618,497.000000
15.933333	1.000	632,177.000000
15.950000	1.000	620,220.000000
15.966667	1.000	584,874.000000
15.983333	1.000	530,621.000000
16.000000	1.000	463,470.000000
16.016667	1.000	389,806.000000
16.033333	1.000	315,606.000000
16.050000	1.000	245,408.000000
16.066667	1.000	182,252.000000
16.083333	1.000	127,824.000000
16.100000	1.000	82,422.000000
16.116667	1.000	45,742.000000
16.133333	1.000	17,677.000000
16.150000	1.000	-2,223.000000
16.166667	1.000	-15,357.000000
16.183333	1.000	-23,197.000000
16.200000	1.000	-27,291.000000
16.216667	1.000	-28,889.000000
16.233333	1.000	-29,080.000000
16.250000	1.000	-28,859.000000
16.266667	1.000	-28,896.000000
16.283333	1.000	-29,667.000000
16.300000	1.000	-31,338.000000
16.316667	1.000	-33,597.000000
16.333333	1.000	-36,166.000000
16.350000	1.000	-38,949.000000
16.366667	1.000	-41,893.000000
16.383333	1.000	-44,736.000000
16.400000	1.000	-47,269.000000
16.416667	1.000	-49,315.000000
16.433333	1.000	-50,079.000000
16.450000	1.000	-49,092.000000
16.466667	1.000	-46,616.000000
16.483333	1.000	-43,206.000000
16.500000	1.000	-39,524.000000
16.516667	1.000	-36,112.000000
16.533333	1.000	-33,145.000000
16.550000	1.000	-30,807.000000
16.566667	1.000	-28,880.000000
16.583333	1.000	-27,401.000000
16.600000	1.000	-26,907.000000
16.616667	1.000	-27,808.000000
16.633333	1.000	-29,934.000000
16.650000	1.000	-32,434.000000
16.666667	1.000	-35,000.000000
16.683333	1.000	-37,835.000000
16.700000	1.000	-40,727.000000
16.716667	1.000	-43,138.000000
16.733333	1.000	-44,946.000000
16.750000	1.000	-45,983.000000
16.766667	1.000	-45,143.000000
16.783333	1.000	-41,156.000000
16.800000	1.000	-33,049.000000
16.816667	1.000	-19,961.000000
16.833333	1.000	-1,137.000000
16.850000	1.000	24,235.000000
16.866667	1.000	56,354.000000
16.883333	1.000	94,499.000000
16.900000	1.000	137,514.000000
16.916667	1.000	182,594.000000
16.933333	1.000	225,622.000000
16.950000	1.000	262,680.000000
16.966667	1.000	290,391.000000
16.983333	1.000	306,188.000000
17.000000	1.000	308,470.000000
17.016667	1.000	297,414.000000
17.033333	1.000	274,661.000000
17.050000	1.000	243,032.000000
17.066667	1.000	205,610.000000
17.083333	1.000	165,648.000000
17.100000	1.000	125,995.000000
17.116667	1.000	88,802.000000
17.133333	1.000	55,909.000000
17.150000	1.000	28,817.000000
17.166667	1.000	8,182.000000
17.183333	1.000	-6,146.000000
17.200000	1.000	-14,548.000000
17.216667	1.000	-17,112.000000
17.233333	1.000	-14,111.000000
17.250000	1.000	-6,132.000000
17.266667	1.000	5,847.000000
17.283333	1.000	20,643.000000
17.300000	1.000	36,832.000000
17.316667	1.000	52,914.000000
17.333333	1.000	67,635.000000
17.350000	1.000	79,767.000000
17.366667	1.000	88,529.000000
17.383333	1.000	93,439.000000
17.400000	1.000	94,337.000000
17.416667	1.000	91,534.000000
17.433333	1.000	85,817.000000
17.450000	1.000	78,197.000000
17.466667	1.000	69,573.000000
17.483333	1.000	60,729.000000
17.500000	1.000	52,185.000000
17.516667	1.000	44,524.000000
17.533333	1.000	38,035.000000
17.550000	1.000	32,452.000000
17.566667	1.000	26,848.000000
17.583333	1.000	20,490.000000
17.600000	1.000	13,192.000000
17.616667	1.000	5,058.000000
17.633333	1.000	-3,301.000000
17.650000	1.000	-10,811.000000
17.666667	1.000	-17,019.000000
17.683333	1.000	-21,462.000000
17.700000	1.000	-24,118.000000
17.716667	1.000	-25,582.000000
17.733333	1.000	-26,593.000000
17.750000	1.000	-27,580.000000
17.766667	1.000	-28,952.000000
17.783333	1.000	-30,911.000000
17.800000	1.000	-33,363.000000
17.816667	1.000	-36,024.000000
17.833333	1.000	-38,520.000000
17.850000	1.000	-40,336.000000
17.866667	1.000	-40,961.000000
17.883333	1.000	-40,585.000000
17.900000	1.000	-39,221.000000
17.916667	1.000	-36,851.000000
17.933333	1.000	-33,640.000000
17.950000	1.000	-30,000.000000
17.966667	1.000	-26,290.000000
17.983333	1.000	-22,852.000000
18.000000	1.000	-20,239.000000
18.016667	1.000	-18,637.000000
18.033333	1.000	-17,854.000000
18.050000	1.000	-17,745.000000
18.066667	1.000	-18,346.000000
18.083333	1.000	-19,385.000000
18.100000	1.000	-20,596.000000
18.116667	1.000	-21,948.000000
18.133333	1.000	-23,634.000000
18.150000	1.000	-25,748.000000
18.166667	1.000	-28,457.000000
18.183333	1.000	-31,730.000000
18.200000	1.000	-35,252.000000
18.216667	1.000	-38,778.000000
18.233333	1.000	-42,176.000000
18.250000	1.000	-45,703.000000
18.266667	1.000	-49,214.000000
18.283333	1.000	-52,292.000000
18.300000	1.000	-54,443.000000
18.316667	1.000	-55,408.000000
18.333333	1.000	-55,235.000000
18.350000	1.000	-53,995.000000
18.366667	1.000	-52,151.000000
18.383333	1.000	-50,178.000000
18.400000	1.000	-48,258.000000
18.416667	1.000	-46,397.000000
18.433333	1.000	-44,831.000000
18.450000	1.000	-43,909.000000
18.466667	1.000	-43,701.000000
18.483333	1.000	-43,748.000000
18.500000	1.000	-43,535.000000
18.516667	1.000	-42,254.000000
18.533333	1.000	-39,536.000000
18.550000	1.000	-35,615.000000
18.566667	1.000	-30,561.000000
18.583333	1.000	-24,751.000000
18.600000	1.000	-18,550.000000
18.616667	1.000	-12,199.000000
18.633333	1.000	-6,235.000000
18.650000	1.000	-1,189.000000
18.666667	1.000	2,943.000000
18.683333	1.000	6,006.000000
18.700000	1.000	7,605.000000
18.716667	1.000	7,816.000000
18.733333	1.000	6,763.000000
18.750000	1.000	4,220.000000
18.766667	1.000	232.000000
18.783333	1.000	-4,460.000000
18.800000	1.000	-9,271.000000
18.816667	1.000	-13,638.000000
18.833333	1.000	-17,166.000000
18.850000	1.000	-20,080.000000
18.866667	1.000	-22,515.000000
18.883333	1.000	-24,628.000000
18.900000	1.000	-26,323.000000
18.916667	1.000	-27,245.000000
18.933333	1.000	-27,137.000000
18.950000	1.000	-26,277.000000
18.966667	1.000	-25,099.000000
18.983333	1.000	-23,724.000000
19.000000	1.000	-22,281.000000
19.016667	1.000	-20,409.000000
19.033333	1.000	-17,697.000000
19.050000	1.000	-14,384.000000
19.066667	1.000	-10,881.000000
19.083333	1.000	-7,079.000000
19.100000	1.000	-2,873.000000
19.116667	1.000	1,755.000000
19.133333	1.000	7,262.000000
19.150000	1.000	14,060.000000
19.166667	1.000	22,729.000000
19.183333	1.000	34,649.000000
19.200000	1.000	52,175.000000
19.216667	1.000	78,324.000000
19.233333	1.000	115,694.000000
19.250000	1.000	165,722.000000
19.266667	1.000	228,855.000000
19.283333	1.000	304,159.000000
19.300000	1.000	388,424.000000
19.316667	1.000	475,922.000000
19.333333	1.000	559,074.000000
19.350000	1.000	629,709.000000
19.366667	1.000	680,547.000000
19.383333	1.000	706,701.000000
19.400000	1.000	706,039.000000
19.416667	1.000	679,010.000000
19.433333	1.000	629,083.000000
19.450000	1.000	561,848.000000
19.466667	1.000	484,184.000000
19.483333	1.000	402,812.000000
19.500000	1.000	323,633.000000
19.516667	1.000	250,680.000000
19.533333	1.000	186,285.000000
19.550000	1.000	131,649.000000
19.566667	1.000	87,363.000000
19.583333	1.000	53,296.000000
19.600000	1.000	28,675.000000
19.616667	1.000	12,338.000000
19.633333	1.000	2,896.000000
19.650000	1.000	-1,316.000000
19.666667	1.000	-2,198.000000
19.683333	1.000	-1,343.000000
19.700000	1.000	458.000000
19.716667	1.000	2,840.000000
19.733333	1.000	6,284.000000
19.750000	1.000	11,683.000000
19.766667	1.000	19,828.000000
19.783333	1.000	31,987.000000
19.800000	1.000	49,416.000000
19.816667	1.000	72,109.000000
19.833333	1.000	98,831.000000
19.850000	1.000	127,685.000000
19.866667	1.000	157,052.000000
19.883333	1.000	185,043.000000
19.900000	1.000	209,124.000000
19.916667	1.000	226,712.000000
19.933333	1.000	235,927.000000
19.950000	1.000	235,769.000000
19.966667	1.000	226,010.000000
19.983333	1.000	207,742.000000
20.000000	1.000	182,974.000000
20.016667	1.000	154,035.000000
20.033333	1.000	123,486.000000
20.050000	1.000	93,696.000000
20.066667	1.000	66,999.000000
20.083333	1.000	44,627.000000
20.100000	1.000	26,346.000000
20.116667	1.000	11,936.000000
20.133333	1.000	1,067.000000
20.150000	1.000	-6,216.000000
20.166667	1.000	-9,456.000000
20.183333	1.000	-8,837.000000
20.200000	1.000	-4,773.000000
20.216667	1.000	2,853.000000
20.233333	1.000	14,356.000000
20.250000	1.000	29,761.000000
20.266667	1.000	48,956.000000
20.283333	1.000	71,347.000000
20.300000	1.000	95,867.000000
20.316667	1.000	121,333.000000
20.333333	1.000	146,259.000000
20.350000	1.000	169,171.000000
20.366667	1.000	188,069.000000
20.383333	1.000	200,892.000000
20.400000	1.000	206,848.000000
20.416667	1.000	205,852.000000
20.433333	1.000	198,073.000000
20.450000	1.000	184,378.000000
20.466667	1.000	165,845.000000
20.483333	1.000	143,946.000000
20.500000	1.000	120,524.000000
20.516667	1.000	96,941.000000
20.533333	1.000	73,988.000000
20.550000	1.000	52,376.000000
20.566667	1.000	33,116.000000
20.583333	1.000	16,605.000000
20.600000	1.000	3,006.000000
20.616667	1.000	-7,607.000000
20.633333	1.000	-14,706.000000
20.650000	1.000	-17,494.000000
20.666667	1.000	-15,419.000000
20.683333	1.000	-8,081.000000
20.700000	1.000	5,518.000000
20.716667	1.000	26,821.000000
20.733333	1.000	56,814.000000
20.750000	1.000	96,161.000000
20.766667	1.000	144,642.000000
20.783333	1.000	200,334.000000
20.800000	1.000	259,585.000000
20.816667	1.000	318,320.000000
20.833333	1.000	372,355.000000
20.850000	1.000	417,021.000000
20.866667	1.000	447,853.000000
20.883333	1.000	461,461.000000
20.900000	1.000	456,433.000000
20.916667	1.000	433,703.000000
20.933333	1.000	396,115.000000
20.950000	1.000	347,888.000000
20.966667	1.000	293,655.000000
20.983333	1.000	238,124.000000
21.000000	1.000	185,380.000000
21.016667	1.000	137,933.000000
21.033333	1.000	96,661.000000
21.050000	1.000	61,920.000000
21.066667	1.000	33,908.000000
21.083333	1.000	12,591.000000
21.100000	1.000	-2,233.000000
21.116667	1.000	-11,202.000000
21.133333	1.000	-15,171.000000
21.150000	1.000	-14,880.000000
21.166667	1.000	-11,296.000000
21.183333	1.000	-5,329.000000
21.200000	1.000	2,301.000000
21.216667	1.000	10,936.000000
21.233333	1.000	20,443.000000
21.250000	1.000	30,677.000000
21.266667	1.000	41,369.000000
21.283333	1.000	52,180.000000
21.300000	1.000	62,428.000000
21.316667	1.000	71,403.000000
21.333333	1.000	78,933.000000
21.350000	1.000	85,324.000000
21.366667	1.000	91,294.000000
21.383333	1.000	98,079.000000
21.400000	1.000	106,632.000000
21.416667	1.000	117,433.000000
21.433333	1.000	130,348.000000
21.450000	1.000	144,382.000000
21.466667	1.000	157,550.000000
21.483333	1.000	168,178.000000
21.500000	1.000	175,185.000000
21.516667	1.000	177,854.000000
21.533333	1.000	175,444.000000
21.550000	1.000	167,245.000000
21.566667	1.000	153,501.000000
21.583333	1.000	135,271.000000
21.600000	1.000	113,983.000000
21.616667	1.000	90,841.000000
21.633333	1.000	67,240.000000
21.650000	1.000	44,933.000000
21.666667	1.000	25,027.000000
21.683333	1.000	8,222.000000
21.700000	1.000	-4,876.000000
21.716667	1.000	-14,126.000000
21.733333	1.000	-19,984.000000
21.750000	1.000	-23,314.000000
21.766667	1.000	-25,127.000000
21.783333	1.000	-25,858.000000
21.800000	1.000	-25,824.000000
21.816667	1.000	-24,562.000000
21.833333	1.000	-22,312.000000
21.850000	1.000	-19,676.000000
21.866667	1.000	-17,184.000000
21.883333	1.000	-15,265.000000
21.900000	1.000	-14,219.000000
21.916667	1.000	-14,031.000000
21.933333	1.000	-14,667.000000
21.950000	1.000	-16,316.000000
21.966667	1.000	-18,709.000000
21.983333	1.000	-21,209.000000
22.000000	1.000	-23,365.000000
22.016667	1.000	-24,984.000000
22.033333	1.000	-25,875.000000
22.050000	1.000	-25,502.000000
22.066667	1.000	-23,535.000000
22.083333	1.000	-20,230.000000
22.100000	1.000	-15,947.000000
22.116667	1.000	-10,838.000000
22.133333	1.000	-5,214.000000
22.150000	1.000	431.000000
22.166667	1.000	5,632.000000
22.183333	1.000	9,677.000000
22.200000	1.000	11,862.000000
22.216667	1.000	11,925.000000
22.233333	1.000	10,228.000000
22.250000	1.000	6,842.000000
22.266667	1.000	2,088.000000
22.283333	1.000	-3,552.000000
22.300000	1.000	-9,857.000000
22.316667	1.000	-16,555.000000
22.333333	1.000	-22,864.000000
22.350000	1.000	-27,607.000000
22.366667	1.000	-30,288.000000
22.383333	1.000	-31,145.000000
22.400000	1.000	-30,474.000000
22.416667	1.000	-28,436.000000
22.433333	1.000	-25,819.000000
22.450000	1.000	-23,446.000000
22.466667	1.000	-21,744.000000
22.483333	1.000	-20,732.000000
22.500000	1.000	-20,143.000000
22.516667	1.000	-20,262.000000
22.533333	1.000	-21,055.000000
22.550000	1.000	-21,647.000000
22.566667	1.000	-21,101.000000
22.583333	1.000	-19,296.000000
22.600000	1.000	-16,794.000000
22.616667	1.000	-13,810.000000
22.633333	1.000	-10,394.000000
22.650000	1.000	-6,815.000000
22.666667	1.000	-3,265.000000
22.683333	1.000	30.000000
22.700000	1.000	2,663.000000
22.716667	1.000	4,588.000000
22.733333	1.000	6,132.000000
22.750000	1.000	7,668.000000
22.766667	1.000	9,153.000000
22.783333	1.000	10,703.000000
22.800000	1.000	12,286.000000
22.816667	1.000	13,637.000000
22.833333	1.000	14,463.000000
22.850000	1.000	14,465.000000
22.866667	1.000	13,881.000000
22.883333	1.000	13,004.000000
22.900000	1.000	11,913.000000
22.916667	1.000	10,804.000000
22.933333	1.000	10,505.000000
22.950000	1.000	12,105.000000
22.966667	1.000	16,604.000000
22.983333	1.000	25,087.000000
23.000000	1.000	38,633.000000
23.016667	1.000	58,093.000000
23.033333	1.000	84,787.000000
23.050000	1.000	120,595.000000
23.066667	1.000	167,849.000000
23.083333	1.000	228,368.000000
23.100000	1.000	302,108.000000
23.116667	1.000	386,740.000000
23.133333	1.000	476,970.000000
23.150000	1.000	564,896.000000
23.166667	1.000	641,822.000000
23.183333	1.000	699,938.000000
23.200000	1.000	733,945.000000
23.216667	1.000	741,702.000000
23.233333	1.000	723,709.000000
23.250000	1.000	682,836.000000
23.266667	1.000	623,941.000000
23.283333	1.000	552,606.000000
23.300000	1.000	474,942.000000
23.316667	1.000	396,930.000000
23.333333	1.000	323,682.000000
23.350000	1.000	258,404.000000
23.366667	1.000	202,042.000000
23.383333	1.000	154,628.000000
23.400000	1.000	115,836.000000
23.416667	1.000	85,024.000000
23.433333	1.000	61,416.000000
23.450000	1.000	43,757.000000
23.466667	1.000	30,392.000000
23.483333	1.000	20,025.000000
23.500000	1.000	11,892.000000
23.516667	1.000	5,685.000000
23.533333	1.000	1,812.000000
23.550000	1.000	785.000000
23.566667	1.000	3,017.000000
23.583333	1.000	8,462.000000
23.600000	1.000	16,513.000000
23.616667	1.000	27,045.000000
23.633333	1.000	40,095.000000
23.650000	1.000	55,216.000000
23.666667	1.000	71,500.000000
23.683333	1.000	87,881.000000
23.700000	1.000	103,214.000000
23.716667	1.000	116,085.000000
23.733333	1.000	125,077.000000
23.750000	1.000	129,563.000000
23.766667	1.000	129,224.000000
23.783333	1.000	124,226.000000
23.800000	1.000	114,823.000000
23.816667	1.000	102,125.000000
23.833333	1.000	87,689.000000
23.850000	1.000	72,962.000000
23.866667	1.000	59,351.000000
23.883333	1.000	47,586.000000
23.900000	1.000	37,810.000000
23.916667	1.000	29,800.000000
23.933333	1.000	23,485.000000
23.950000	1.000	19,069.000000
23.966667	1.000	16,696.000000
23.983333	1.000	15,915.000000
24.000000	1.000	16,271.000000
24.016667	1.000	16,910.000000
24.033333	1.000	17,092.000000
24.050000	1.000	16,524.000000
24.066667	1.000	14,954.000000
24.083333	1.000	12,598.000000
24.100000	1.000	9,946.000000
24.116667	1.000	7,336.000000
24.133333	1.000	4,844.000000
24.150000	1.000	2,859.000000
24.166667	1.000	1,946.000000
24.183333	1.000	2,208.000000
24.200000	1.000	3,299.000000
24.216667	1.000	4,803.000000
24.233333	1.000	7,139.000000
24.250000	1.000	11,271.000000
24.266667	1.000	18,554.000000
24.283333	1.000	30,017.000000
24.300000	1.000	46,076.000000
24.316667	1.000	66,609.000000
24.333333	1.000	91,013.000000
24.350000	1.000	118,222.000000
24.366667	1.000	146,724.000000
24.383333	1.000	174,485.000000
24.400000	1.000	199,682.000000
24.416667	1.000	220,903.000000
24.433333	1.000	237,406.000000
24.450000	1.000	248,782.000000
24.466667	1.000	255,147.000000
24.483333	1.000	256,971.000000
24.500000	1.000	255,551.000000
24.516667	1.000	252,887.000000
24.533333	1.000	250,803.000000
24.550000	1.000	249,637.000000
24.566667	1.000	249,004.000000
24.583333	1.000	248,107.000000
24.600000	1.000	245,950.000000
24.616667	1.000	241,658.000000
24.633333	1.000	234,537.000000
24.650000	1.000	224,358.000000
24.666667	1.000	211,569.000000
24.683333	1.000	197,125.000000
24.700000	1.000	182,474.000000
24.716667	1.000	169,062.000000
24.733333	1.000	157,907.000000
24.750000	1.000	149,438.000000
24.766667	1.000	143,455.000000
24.783333	1.000	139,445.000000
24.800000	1.000	136,813.000000
24.816667	1.000	134,654.000000
24.833333	1.000	132,179.000000
24.850000	1.000	128,683.000000
24.866667	1.000	123,379.000000
24.883333	1.000	115,869.000000
24.900000	1.000	106,141.000000
24.916667	1.000	94,635.000000
24.933333	1.000	82,246.000000
24.950000	1.000	69,688.000000
24.966667	1.000	57,824.000000
24.983333	1.000	47,216.000000
25.000000	1.000	38,123.000000
25.016667	1.000	31,366.000000
25.033333	1.000	26,792.000000
25.050000	1.000	23,496.000000
25.066667	1.000	20,678.000000
25.083333	1.000	17,834.000000
25.100000	1.000	15,056.000000
25.116667	1.000	12,382.000000
25.133333	1.000	9,721.000000
25.150000	1.000	7,330.000000
25.166667	1.000	4,906.000000
25.183333	1.000	2,069.000000
25.200000	1.000	-1,238.000000
25.216667	1.000	-4,848.000000
25.233333	1.000	-8,757.000000
25.250000	1.000	-12,492.000000
25.266667	1.000	-15,540.000000
25.283333	1.000	-17,124.000000
25.300000	1.000	-16,846.000000
25.316667	1.000	-14,259.000000
25.333333	1.000	-9,550.000000
25.350000	1.000	-3,914.000000
25.366667	1.000	1,688.000000
25.383333	1.000	6,957.000000
25.400000	1.000	11,376.000000
25.416667	1.000	14,751.000000
25.433333	1.000	17,223.000000
25.450000	1.000	18,667.000000
25.466667	1.000	19,181.000000
25.483333	1.000	19,156.000000
25.500000	1.000	18,920.000000
25.516667	1.000	18,599.000000
25.533333	1.000	18,021.000000
25.550000	1.000	16,593.000000
25.566667	1.000	14,371.000000
25.583333	1.000	11,927.000000
25.600000	1.000	9,443.000000
25.616667	1.000	6,877.000000
25.633333	1.000	4,234.000000
25.650000	1.000	1,632.000000
25.666667	1.000	-774.000000
25.683333	1.000	-2,939.000000
25.700000	1.000	-4,889.000000
25.716667	1.000	-6,414.000000
25.733333	1.000	-7,440.000000
25.750000	1.000	-8,050.000000
25.766667	1.000	-7,893.000000
25.783333	1.000	-6,474.000000
25.800000	1.000	-3,741.000000
25.816667	1.000	404.000000
25.833333	1.000	6,474.000000
25.850000	1.000	15,164.000000
25.866667	1.000	27,326.000000
25.883333	1.000	44,437.000000
25.900000	1.000	68,039.000000
25.916667	1.000	100,127.000000
25.933333	1.000	143,685.000000
25.950000	1.000	202,286.000000
25.966667	1.000	279,725.000000
25.983333	1.000	380,474.000000
26.000000	1.000	509,641.000000
26.016667	1.000	673,356.000000
26.033333	1.000	878,332.000000
26.050000	1.000	1,131,205.000000
26.066667	1.000	1,437,476.000000
26.083333	1.000	1,799,770.000000
26.100000	1.000	2,212,732.000000
26.116667	1.000	2,661,607.000000
26.133333	1.000	3,122,321.000000
26.150000	1.000	3,563,201.000000
26.166667	1.000	3,948,936.000000
26.183333	1.000	4,245,338.000000
26.200000	1.000	4,425,182.000000
26.216667	1.000	4,472,303.000000
26.233333	1.000	4,383,453.000000
26.250000	1.000	4,168,246.000000
26.266667	1.000	3,847,048.000000
26.283333	1.000	3,448,009.000000
26.300000	1.000	3,002,559.000000
26.316667	1.000	2,541,973.000000
26.333333	1.000	2,093,553.000000
26.350000	1.000	1,678,262.000000
26.366667	1.000	1,309,779.000000
26.383333	1.000	995,400.000000
26.400000	1.000	736,648.000000
26.416667	1.000	531,393.000000
26.433333	1.000	374,563.000000
26.450000	1.000	258,855.000000
26.466667	1.000	176,665.000000
26.483333	1.000	121,106.000000
26.500000	1.000	86,019.000000
26.516667	1.000	65,818.000000
26.533333	1.000	56,084.000000
26.550000	1.000	52,953.000000
26.566667	1.000	53,493.000000
26.583333	1.000	55,787.000000
26.600000	1.000	58,616.000000
26.616667	1.000	61,038.000000
26.633333	1.000	62,522.000000
26.650000	1.000	62,570.000000
26.666667	1.000	61,156.000000
26.683333	1.000	58,793.000000
26.700000	1.000	55,815.000000
26.716667	1.000	52,506.000000
26.733333	1.000	49,427.000000
26.750000	1.000	46,521.000000
26.766667	1.000	43,193.000000
26.783333	1.000	38,826.000000
26.800000	1.000	33,550.000000
26.816667	1.000	27,868.000000
26.833333	1.000	22,819.000000
26.850000	1.000	19,061.000000
26.866667	1.000	17,164.000000
26.883333	1.000	17,297.000000
26.900000	1.000	19,520.000000
26.916667	1.000	24,438.000000
26.933333	1.000	32,656.000000
26.950000	1.000	44,990.000000
26.966667	1.000	61,874.000000
26.983333	1.000	82,947.000000
27.000000	1.000	107,296.000000
27.016667	1.000	133,961.000000
27.033333	1.000	161,943.000000
27.050000	1.000	189,891.000000
27.066667	1.000	216,269.000000
27.083333	1.000	239,194.000000
27.100000	1.000	256,847.000000
27.116667	1.000	267,240.000000
27.133333	1.000	268,997.000000
27.150000	1.000	262,160.000000
27.166667	1.000	247,823.000000
27.183333	1.000	227,922.000000
27.200000	1.000	204,856.000000
27.216667	1.000	180,856.000000
27.233333	1.000	158,249.000000
27.250000	1.000	138,479.000000
27.266667	1.000	122,078.000000
27.283333	1.000	109,220.000000
27.300000	1.000	100,079.000000
27.316667	1.000	95,149.000000
27.333333	1.000	94,791.000000
27.350000	1.000	99,152.000000
27.366667	1.000	107,346.000000
27.383333	1.000	118,239.000000
27.400000	1.000	131,089.000000
27.416667	1.000	145,421.000000
27.433333	1.000	161,190.000000
27.450000	1.000	179,264.000000
27.466667	1.000	200,750.000000
27.483333	1.000	227,390.000000
27.500000	1.000	261,548.000000
27.516667	1.000	307,342.000000
27.533333	1.000	369,473.000000
27.550000	1.000	451,481.000000
27.566667	1.000	555,087.000000
27.583333	1.000	678,823.000000
27.600000	1.000	817,150.000000
27.616667	1.000	960,614.000000
27.633333	1.000	1,097,774.000000
27.650000	1.000	1,217,303.000000
27.666667	1.000	1,309,128.000000
27.683333	1.000	1,365,727.000000
27.700000	1.000	1,382,297.000000
27.716667	1.000	1,357,896.000000
27.733333	1.000	1,295,671.000000
27.750000	1.000	1,202,054.000000
27.766667	1.000	1,086,848.000000
27.783333	1.000	960,967.000000
27.800000	1.000	834,338.000000
27.816667	1.000	715,043.000000
27.833333	1.000	608,928.000000
27.850000	1.000	519,495.000000
27.866667	1.000	447,756.000000
27.883333	1.000	392,280.000000
27.900000	1.000	350,524.000000
27.916667	1.000	319,123.000000
27.933333	1.000	294,369.000000
27.950000	1.000	273,607.000000
27.966667	1.000	255,378.000000
27.983333	1.000	238,839.000000
28.000000	1.000	223,320.000000
28.016667	1.000	208,271.000000
28.033333	1.000	193,130.000000
28.050000	1.000	177,615.000000
28.066667	1.000	161,573.000000
28.083333	1.000	145,317.000000
28.100000	1.000	129,471.000000
28.116667	1.000	114,918.000000
28.133333	1.000	101,998.000000
28.150000	1.000	90,683.000000
28.166667	1.000	81,250.000000
28.183333	1.000	74,189.000000
28.200000	1.000	69,702.000000
28.216667	1.000	68,153.000000
28.233333	1.000	70,681.000000
28.250000	1.000	78,526.000000
28.266667	1.000	92,994.000000
28.283333	1.000	115,961.000000
28.300000	1.000	149,410.000000
28.316667	1.000	194,621.000000
28.333333	1.000	251,223.000000
28.350000	1.000	317,043.000000
28.366667	1.000	388,722.000000
28.383333	1.000	461,379.000000
28.400000	1.000	529,225.000000
28.416667	1.000	586,404.000000
28.433333	1.000	627,933.000000
28.450000	1.000	650,311.000000
28.466667	1.000	651,400.000000
28.483333	1.000	631,415.000000
28.500000	1.000	593,405.000000
28.516667	1.000	541,920.000000
28.533333	1.000	481,870.000000
28.550000	1.000	418,212.000000
28.566667	1.000	355,237.000000
28.583333	1.000	296,259.000000
28.600000	1.000	244,043.000000
28.616667	1.000	200,365.000000
28.633333	1.000	166,292.000000
28.650000	1.000	142,350.000000
28.666667	1.000	128,765.000000
28.683333	1.000	125,631.000000
28.700000	1.000	133,003.000000
28.716667	1.000	150,337.000000
28.733333	1.000	176,298.000000
28.750000	1.000	208,327.000000
28.766667	1.000	244,117.000000
28.783333	1.000	281,945.000000
28.800000	1.000	319,328.000000
28.816667	1.000	354,157.000000
28.833333	1.000	384,954.000000
28.850000	1.000	411,832.000000
28.866667	1.000	436,940.000000
28.883333	1.000	463,906.000000
28.900000	1.000	497,666.000000
28.916667	1.000	543,975.000000
28.933333	1.000	608,103.000000
28.950000	1.000	693,724.000000
28.966667	1.000	801,614.000000
28.983333	1.000	928,217.000000
29.000000	1.000	1,065,800.000000
29.016667	1.000	1,202,934.000000
29.033333	1.000	1,326,731.000000
29.050000	1.000	1,424,948.000000
29.066667	1.000	1,487,977.000000
29.083333	1.000	1,509,749.000000
29.100000	1.000	1,488,277.000000
29.116667	1.000	1,425,885.000000
29.133333	1.000	1,328,152.000000
29.150000	1.000	1,203,209.000000
29.166667	1.000	1,061,123.000000
29.183333	1.000	912,093.000000
29.200000	1.000	765,069.000000
29.216667	1.000	627,270.000000
29.233333	1.000	503,635.000000
29.250000	1.000	397,216.000000
29.266667	1.000	308,942.000000
29.283333	1.000	238,065.000000
29.300000	1.000	182,905.000000
29.316667	1.000	141,179.000000
29.333333	1.000	110,741.000000
29.350000	1.000	89,120.000000
29.366667	1.000	73,948.000000
29.383333	1.000	63,261.000000
29.400000	1.000	55,628.000000
29.416667	1.000	50,450.000000
29.433333	1.000	47,774.000000
29.450000	1.000	47,666.000000
29.466667	1.000	49,645.000000
29.483333	1.000	52,564.000000
29.500000	1.000	55,302.000000
29.516667	1.000	57,219.000000
29.533333	1.000	58,116.000000
29.550000	1.000	57,977.000000
29.566667	1.000	56,542.000000
29.583333	1.000	53,834.000000
29.600000	1.000	50,230.000000
29.616667	1.000	46,097.000000
29.633333	1.000	42,395.000000
29.650000	1.000	40,138.000000
29.666667	1.000	39,596.000000
29.683333	1.000	40,697.000000
29.700000	1.000	43,345.000000
29.716667	1.000	47,197.000000
29.733333	1.000	51,778.000000
29.750000	1.000	56,902.000000
29.766667	1.000	62,304.000000
29.783333	1.000	67,601.000000
29.800000	1.000	72,098.000000
29.816667	1.000	74,981.000000
29.833333	1.000	75,789.000000
29.850000	1.000	74,256.000000
29.866667	1.000	70,166.000000
29.883333	1.000	63,977.000000
29.900000	1.000	56,610.000000
29.916667	1.000	48,738.000000
29.933333	1.000	40,940.000000
29.950000	1.000	34,051.000000
29.966667	1.000	28,822.000000
29.983333	1.000	25,514.000000
30.000000	1.000	24,135.000000
30.016667	1.000	25,040.000000
30.033333	1.000	28,877.000000
30.050000	1.000	36,391.000000
30.066667	1.000	47,983.000000
30.083333	1.000	64,223.000000
30.100000	1.000	86,274.000000
30.116667	1.000	117,122.000000
30.133333	1.000	162,325.000000
30.150000	1.000	229,796.000000
30.166667	1.000	330,542.000000
30.183333	1.000	481,357.000000
30.200000	1.000	707,969.000000
30.216667	1.000	1,046,687.000000
30.233333	1.000	1,542,724.000000
30.250000	1.000	2,245,364.000000
30.266667	1.000	3,201,187.000000
30.283333	1.000	4,443,306.000000
30.300000	1.000	5,979,621.000000
30.316667	1.000	7,779,993.000000
30.333333	1.000	9,767,865.000000
30.350000	1.000	11,820,628.000000
30.366667	1.000	13,784,802.000000
30.383333	1.000	15,496,345.000000
30.400000	1.000	16,804,736.000000
30.416667	1.000	17,595,089.000000
30.433333	1.000	17,803,822.000000
30.450000	1.000	17,425,356.000000
30.466667	1.000	16,511,182.000000
30.483333	1.000	15,158,919.000000
30.500000	1.000	13,494,956.000000
30.516667	1.000	11,656,006.000000
30.533333	1.000	9,773,090.000000
30.550000	1.000	7,958,192.000000
30.566667	1.000	6,295,942.000000
30.583333	1.000	4,840,568.000000
30.600000	1.000	3,617,782.000000
30.616667	1.000	2,629,386.000000
30.633333	1.000	1,859,566.000000
30.650000	1.000	1,281,470.000000
30.666667	1.000	863,179.000000
30.683333	1.000	571,951.000000
30.700000	1.000	377,147.000000
30.716667	1.000	252,432.000000
30.733333	1.000	176,876.000000
30.750000	1.000	134,873.000000
30.766667	1.000	115,679.000000
30.783333	1.000	112,550.000000
30.800000	1.000	121,029.000000
30.816667	1.000	137,904.000000
30.833333	1.000	161,055.000000
30.850000	1.000	188,683.000000
30.866667	1.000	219,296.000000
30.883333	1.000	250,933.000000
30.900000	1.000	281,235.000000
30.916667	1.000	307,850.000000
30.933333	1.000	328,453.000000
30.950000	1.000	341,228.000000
30.966667	1.000	344,897.000000
30.983333	1.000	339,035.000000
31.000000	1.000	324,364.000000
31.016667	1.000	302,677.000000
31.033333	1.000	276,270.000000
31.050000	1.000	247,432.000000
31.066667	1.000	217,992.000000
31.083333	1.000	189,605.000000
31.100000	1.000	163,724.000000
31.116667	1.000	141,741.000000
31.133333	1.000	124,511.000000
31.150000	1.000	111,794.000000
31.166667	1.000	103,047.000000
31.183333	1.000	97,517.000000
31.200000	1.000	94,301.000000
31.216667	1.000	92,571.000000
31.233333	1.000	91,743.000000
31.250000	1.000	91,688.000000
31.266667	1.000	92,720.000000
31.283333	1.000	95,147.000000
31.300000	1.000	99,497.000000
31.316667	1.000	106,444.000000
31.333333	1.000	116,857.000000
31.350000	1.000	131,307.000000
31.366667	1.000	149,934.000000
31.383333	1.000	172,055.000000
31.400000	1.000	196,159.000000
31.416667	1.000	220,673.000000
31.433333	1.000	244,607.000000
31.450000	1.000	268,684.000000
31.466667	1.000	294,512.000000
31.483333	1.000	324,904.000000
31.500000	1.000	364,540.000000
31.516667	1.000	418,992.000000
31.533333	1.000	493,648.000000
31.550000	1.000	593,686.000000
31.566667	1.000	721,954.000000
31.583333	1.000	877,127.000000
31.600000	1.000	1,052,714.000000
31.616667	1.000	1,237,447.000000
31.633333	1.000	1,417,040.000000
31.650000	1.000	1,575,780.000000
31.666667	1.000	1,697,966.000000
31.683333	1.000	1,771,266.000000
31.700000	1.000	1,788,231.000000
31.716667	1.000	1,747,402.000000
31.733333	1.000	1,653,812.000000
31.750000	1.000	1,517,387.000000
31.766667	1.000	1,350,780.000000
31.783333	1.000	1,167,907.000000
31.800000	1.000	981,920.000000
31.816667	1.000	804,234.000000
31.833333	1.000	644,465.000000
31.850000	1.000	510,114.000000
31.866667	1.000	405,904.000000
31.883333	1.000	334,138.000000
31.900000	1.000	295,545.000000
31.916667	1.000	289,335.000000
31.933333	1.000	312,640.000000
31.950000	1.000	361,146.000000
31.966667	1.000	429,360.000000
31.983333	1.000	510,123.000000
32.000000	1.000	595,193.000000
32.016667	1.000	675,653.000000
32.033333	1.000	742,723.000000
32.050000	1.000	789,094.000000
32.066667	1.000	810,272.000000
32.083333	1.000	804,862.000000
32.100000	1.000	774,335.000000
32.116667	1.000	722,379.000000
32.133333	1.000	654,010.000000
32.150000	1.000	575,631.000000
32.166667	1.000	494,003.000000
32.183333	1.000	414,695.000000
32.200000	1.000	341,930.000000
32.216667	1.000	278,196.000000
32.233333	1.000	225,158.000000
32.250000	1.000	183,848.000000
32.266667	1.000	154,015.000000
32.283333	1.000	134,783.000000
32.300000	1.000	124,807.000000
32.316667	1.000	122,724.000000
32.333333	1.000	126,891.000000
32.350000	1.000	136,180.000000
32.366667	1.000	150,406.000000
32.383333	1.000	169,943.000000
32.400000	1.000	195,348.000000
32.416667	1.000	227,118.000000
32.433333	1.000	265,022.000000
32.450000	1.000	308,138.000000
32.466667	1.000	354,458.000000
32.483333	1.000	401,547.000000
32.500000	1.000	446,617.000000
32.516667	1.000	486,475.000000
32.533333	1.000	517,879.000000
32.550000	1.000	538,005.000000
32.566667	1.000	544,974.000000
32.583333	1.000	538,061.000000
32.600000	1.000	518,010.000000
32.616667	1.000	486,521.000000
32.633333	1.000	446,348.000000
32.650000	1.000	400,829.000000
32.666667	1.000	353,206.000000
32.683333	1.000	306,267.000000
32.700000	1.000	262,755.000000
32.716667	1.000	224,778.000000
32.733333	1.000	193,163.000000
32.750000	1.000	167,809.000000
32.766667	1.000	148,212.000000
32.783333	1.000	133,978.000000
32.800000	1.000	124,952.000000
32.816667	1.000	120,119.000000
32.833333	1.000	118,137.000000
32.850000	1.000	118,210.000000
32.866667	1.000	119,371.000000
32.883333	1.000	120,622.000000
32.900000	1.000	121,195.000000
32.916667	1.000	120,289.000000
32.933333	1.000	117,180.000000
32.950000	1.000	111,656.000000
32.966667	1.000	104,140.000000
32.983333	1.000	95,531.000000
33.000000	1.000	86,491.000000
33.016667	1.000	77,252.000000
33.033333	1.000	68,159.000000
33.050000	1.000	59,553.000000
33.066667	1.000	51,988.000000
33.083333	1.000	45,591.000000
33.100000	1.000	40,469.000000
33.116667	1.000	36,628.000000
33.133333	1.000	33,960.000000
33.150000	1.000	32,244.000000
33.166667	1.000	31,015.000000
33.183333	1.000	29,772.000000
33.200000	1.000	28,745.000000
33.216667	1.000	28,727.000000
33.233333	1.000	30,416.000000
33.250000	1.000	33,971.000000
33.266667	1.000	38,909.000000
33.283333	1.000	44,690.000000
33.300000	1.000	50,177.000000
33.316667	1.000	53,888.000000
33.333333	1.000	55,347.000000
33.350000	1.000	54,746.000000
33.366667	1.000	52,724.000000
33.383333	1.000	50,251.000000
33.400000	1.000	48,459.000000
33.416667	1.000	48,007.000000
33.433333	1.000	49,125.000000
33.450000	1.000	51,761.000000
33.466667	1.000	55,442.000000
33.483333	1.000	59,458.000000
33.500000	1.000	63,150.000000
33.516667	1.000	66,426.000000
33.533333	1.000	69,196.000000
33.550000	1.000	71,461.000000
33.566667	1.000	73,594.000000
33.583333	1.000	75,885.000000
33.600000	1.000	78,415.000000
33.616667	1.000	81,394.000000
33.633333	1.000	85,599.000000
33.650000	1.000	92,147.000000
33.666667	1.000	102,048.000000
33.683333	1.000	116,360.000000
33.700000	1.000	135,935.000000
33.716667	1.000	160,930.000000
33.733333	1.000	190,673.000000
33.750000	1.000	224,013.000000
33.766667	1.000	259,167.000000
33.783333	1.000	293,719.000000
33.800000	1.000	325,341.000000
33.816667	1.000	352,087.000000
33.833333	1.000	372,604.000000
33.850000	1.000	386,036.000000
33.866667	1.000	391,841.000000
33.883333	1.000	389,993.000000
33.900000	1.000	380,899.000000
33.916667	1.000	365,511.000000
33.933333	1.000	344,762.000000
33.950000	1.000	320,136.000000
33.966667	1.000	293,365.000000
33.983333	1.000	266,264.000000
34.000000	1.000	239,563.000000
34.016667	1.000	213,040.000000
34.033333	1.000	186,752.000000
34.050000	1.000	160,894.000000
34.066667	1.000	135,946.000000
34.083333	1.000	112,728.000000
34.100000	1.000	92,508.000000
34.116667	1.000	76,384.000000
34.133333	1.000	65,196.000000
34.150000	1.000	59,455.000000
34.166667	1.000	58,760.000000
34.183333	1.000	62,919.000000
34.200000	1.000	72,128.000000
34.216667	1.000	86,080.000000
34.233333	1.000	103,657.000000
34.250000	1.000	123,957.000000
34.266667	1.000	146,363.000000
34.283333	1.000	169,767.000000
34.300000	1.000	192,308.000000
34.316667	1.000	212,032.000000
34.333333	1.000	227,445.000000
34.350000	1.000	237,810.000000
34.366667	1.000	242,540.000000
34.383333	1.000	241,358.000000
34.400000	1.000	234,339.000000
34.416667	1.000	222,022.000000
34.433333	1.000	205,509.000000
34.450000	1.000	186,098.000000
34.466667	1.000	165,272.000000
34.483333	1.000	144,528.000000
34.500000	1.000	125,281.000000
34.516667	1.000	108,187.000000
34.533333	1.000	93,654.000000
34.550000	1.000	82,580.000000
34.566667	1.000	76,089.000000
34.583333	1.000	74,747.000000
34.600000	1.000	78,952.000000
34.616667	1.000	88,778.000000
34.633333	1.000	104,349.000000
34.650000	1.000	125,812.000000
34.666667	1.000	152,743.000000
34.683333	1.000	184,003.000000
34.700000	1.000	218,093.000000
34.716667	1.000	252,839.000000
34.733333	1.000	286,027.000000
34.750000	1.000	315,536.000000
34.766667	1.000	339,077.000000
34.783333	1.000	354,498.000000
34.800000	1.000	360,703.000000
34.816667	1.000	357,582.000000
34.833333	1.000	345,681.000000
34.850000	1.000	325,929.000000
34.866667	1.000	299,979.000000
34.883333	1.000	270,237.000000
34.900000	1.000	238,536.000000
34.916667	1.000	206,408.000000
34.933333	1.000	175,380.000000
34.950000	1.000	146,787.000000
34.966667	1.000	121,524.000000
34.983333	1.000	99,853.000000
35.000000	1.000	82,497.000000
35.016667	1.000	69,787.000000
35.033333	1.000	61,701.000000
35.050000	1.000	58,063.000000
35.066667	1.000	58,453.000000
35.083333	1.000	62,127.000000
35.100000	1.000	68,499.000000
35.116667	1.000	76,753.000000
35.133333	1.000	85,565.000000
35.150000	1.000	93,838.000000
35.166667	1.000	100,703.000000
35.183333	1.000	105,635.000000
35.200000	1.000	108,373.000000
35.216667	1.000	108,898.000000
35.233333	1.000	107,094.000000
35.250000	1.000	103,160.000000
35.266667	1.000	97,622.000000
35.283333	1.000	91,185.000000
35.300000	1.000	84,287.000000
35.316667	1.000	77,314.000000
35.333333	1.000	70,782.000000
35.350000	1.000	64,936.000000
35.366667	1.000	59,922.000000
35.383333	1.000	55,673.000000
35.400000	1.000	52,216.000000
35.416667	1.000	49,486.000000
35.433333	1.000	46,882.000000
35.450000	1.000	44,218.000000
35.466667	1.000	42,257.000000
35.483333	1.000	41,550.000000
35.500000	1.000	41,973.000000
35.516667	1.000	43,722.000000
35.533333	1.000	47,032.000000
35.550000	1.000	52,025.000000
35.566667	1.000	59,000.000000
35.583333	1.000	67,971.000000
35.600000	1.000	78,476.000000
35.616667	1.000	90,405.000000
35.633333	1.000	103,495.000000
35.650000	1.000	118,361.000000
35.666667	1.000	136,484.000000
35.683333	1.000	160,220.000000
35.700000	1.000	193,003.000000
35.716667	1.000	240,365.000000
35.733333	1.000	310,529.000000
35.750000	1.000	412,964.000000
35.766667	1.000	556,079.000000
35.783333	1.000	745,645.000000
35.800000	1.000	983,879.000000
35.816667	1.000	1,267,150.000000
35.833333	1.000	1,582,894.000000
35.850000	1.000	1,910,200.000000
35.866667	1.000	2,223,932.000000
35.883333	1.000	2,497,964.000000
35.900000	1.000	2,709,163.000000
35.916667	1.000	2,839,947.000000
35.933333	1.000	2,880,438.000000
35.950000	1.000	2,830,089.000000
35.966667	1.000	2,697,044.000000
35.983333	1.000	2,497,119.000000
36.000000	1.000	2,250,374.000000
36.016667	1.000	1,978,488.000000
36.033333	1.000	1,702,476.000000
36.050000	1.000	1,439,561.000000
36.066667	1.000	1,201,808.000000
36.083333	1.000	995,850.000000
36.100000	1.000	823,332.000000
36.116667	1.000	682,473.000000
36.133333	1.000	569,338.000000
36.150000	1.000	479,436.000000
36.166667	1.000	408,316.000000
36.183333	1.000	351,829.000000
36.200000	1.000	306,727.000000
36.216667	1.000	270,475.000000
36.233333	1.000	241,112.000000
36.250000	1.000	217,675.000000
36.266667	1.000	199,629.000000
36.283333	1.000	186,442.000000
36.300000	1.000	176,900.000000
36.316667	1.000	169,746.000000
36.333333	1.000	164,189.000000
36.350000	1.000	159,542.000000
36.366667	1.000	154,694.000000
36.383333	1.000	148,304.000000
36.400000	1.000	139,627.000000
36.416667	1.000	128,517.000000
36.433333	1.000	115,394.000000
36.450000	1.000	100,724.000000
36.466667	1.000	85,249.000000
36.483333	1.000	70,331.000000
36.500000	1.000	57,380.000000
36.516667	1.000	47,060.000000
36.533333	1.000	39,475.000000
36.550000	1.000	34,315.000000
36.566667	1.000	31,318.000000
36.583333	1.000	30,351.000000
36.600000	1.000	31,628.000000
36.616667	1.000	35,976.000000
36.633333	1.000	43,777.000000
36.650000	1.000	55,100.000000
36.666667	1.000	69,917.000000
36.683333	1.000	87,865.000000
36.700000	1.000	108,470.000000
36.716667	1.000	130,935.000000
36.733333	1.000	154,344.000000
36.750000	1.000	178,109.000000
36.766667	1.000	201,144.000000
36.783333	1.000	221,877.000000
36.800000	1.000	238,902.000000
36.816667	1.000	250,629.000000
36.833333	1.000	256,033.000000
36.850000	1.000	254,734.000000
36.866667	1.000	246,653.000000
36.883333	1.000	232,413.000000
36.900000	1.000	213,639.000000
36.916667	1.000	192,267.000000
36.933333	1.000	170,039.000000
36.950000	1.000	148,359.000000
36.966667	1.000	128,502.000000
36.983333	1.000	112,027.000000
37.000000	1.000	100,726.000000
37.016667	1.000	96,136.000000
37.033333	1.000	99,888.000000
37.050000	1.000	114,353.000000
37.066667	1.000	142,315.000000
37.083333	1.000	186,241.000000
37.100000	1.000	247,945.000000
37.116667	1.000	328,361.000000
37.133333	1.000	427,095.000000
37.150000	1.000	541,333.000000
37.166667	1.000	664,327.000000
37.183333	1.000	786,878.000000
37.200000	1.000	899,465.000000
37.216667	1.000	993,334.000000
37.233333	1.000	1,061,511.000000
37.250000	1.000	1,099,412.000000
37.266667	1.000	1,106,223.000000
37.283333	1.000	1,085,656.000000
37.300000	1.000	1,045,082.000000
37.316667	1.000	995,010.000000
37.333333	1.000	947,785.000000
37.350000	1.000	915,457.000000
37.366667	1.000	907,850.000000
37.383333	1.000	931,121.000000
37.400000	1.000	986,802.000000
37.416667	1.000	1,070,606.000000
37.433333	1.000	1,173,031.000000
37.450000	1.000	1,280,259.000000
37.466667	1.000	1,376,713.000000
37.483333	1.000	1,448,553.000000
37.500000	1.000	1,485,491.000000
37.516667	1.000	1,481,689.000000
37.533333	1.000	1,436,187.000000
37.550000	1.000	1,352,604.000000
37.566667	1.000	1,238,902.000000
37.583333	1.000	1,105,534.000000
37.600000	1.000	963,711.000000
37.616667	1.000	823,357.000000
37.633333	1.000	692,457.000000
37.650000	1.000	576,881.000000
37.666667	1.000	479,715.000000
37.683333	1.000	401,685.000000
37.700000	1.000	341,630.000000
37.716667	1.000	297,125.000000
37.733333	1.000	265,189.000000
37.750000	1.000	242,594.000000
37.766667	1.000	226,684.000000
37.783333	1.000	215,429.000000
37.800000	1.000	206,906.000000
37.816667	1.000	200,130.000000
37.833333	1.000	194,729.000000
37.850000	1.000	190,481.000000
37.866667	1.000	187,126.000000
37.883333	1.000	184,692.000000
37.900000	1.000	183,648.000000
37.916667	1.000	184,455.000000
37.933333	1.000	186,508.000000
37.950000	1.000	189,042.000000
37.966667	1.000	191,121.000000
37.983333	1.000	192,453.000000
38.000000	1.000	192,875.000000
38.016667	1.000	192,306.000000
38.033333	1.000	190,443.000000
38.050000	1.000	186,534.000000
38.066667	1.000	180,196.000000
38.083333	1.000	171,503.000000
38.100000	1.000	160,995.000000
38.116667	1.000	149,370.000000
38.133333	1.000	137,425.000000
38.150000	1.000	126,061.000000
38.166667	1.000	115,718.000000
38.183333	1.000	106,867.000000
38.200000	1.000	100,302.000000
38.216667	1.000	97,250.000000
38.233333	1.000	97,704.000000
38.250000	1.000	101,301.000000
38.266667	1.000	107,756.000000
38.283333	1.000	116,281.000000
38.300000	1.000	125,795.000000
38.316667	1.000	135,278.000000
38.333333	1.000	143,548.000000
38.350000	1.000	149,205.000000
38.366667	1.000	151,214.000000
38.383333	1.000	149,277.000000
38.400000	1.000	143,861.000000
38.416667	1.000	135,551.000000
38.433333	1.000	124,892.000000
38.450000	1.000	112,703.000000
38.466667	1.000	99,495.000000
38.483333	1.000	86,129.000000
38.500000	1.000	73,082.000000
38.516667	1.000	60,780.000000
38.533333	1.000	49,783.000000
38.550000	1.000	40,699.000000
38.566667	1.000	33,683.000000
38.583333	1.000	28,981.000000
38.600000	1.000	26,614.000000
38.616667	1.000	26,128.000000
38.633333	1.000	26,879.000000
38.650000	1.000	28,344.000000
38.666667	1.000	29,782.000000
38.683333	1.000	31,072.000000
38.700000	1.000	32,615.000000
38.716667	1.000	34,539.000000
38.733333	1.000	36,778.000000
38.750000	1.000	39,423.000000
38.766667	1.000	42,594.000000
38.783333	1.000	46,235.000000
38.800000	1.000	50,647.000000
38.816667	1.000	55,938.000000
38.833333	1.000	62,062.000000
38.850000	1.000	68,787.000000
38.866667	1.000	75,841.000000
38.883333	1.000	82,949.000000
38.900000	1.000	89,795.000000
38.916667	1.000	95,635.000000
38.933333	1.000	99,974.000000
38.950000	1.000	102,805.000000
38.966667	1.000	104,419.000000
38.983333	1.000	105,076.000000
39.000000	1.000	104,954.000000
39.016667	1.000	104,270.000000
39.033333	1.000	103,866.000000
39.050000	1.000	104,390.000000
39.066667	1.000	106,028.000000
39.083333	1.000	108,747.000000
39.100000	1.000	112,180.000000
39.116667	1.000	115,688.000000
39.133333	1.000	118,554.000000
39.150000	1.000	120,059.000000
39.166667	1.000	119,143.000000
39.183333	1.000	115,420.000000
39.200000	1.000	109,461.000000
39.216667	1.000	102,213.000000
39.233333	1.000	94,555.000000
39.250000	1.000	87,063.000000
39.266667	1.000	80,190.000000
39.283333	1.000	74,388.000000
39.300000	1.000	69,919.000000
39.316667	1.000	67,245.000000
39.333333	1.000	66,917.000000
39.350000	1.000	68,794.000000
39.366667	1.000	72,503.000000
39.383333	1.000	77,890.000000
39.400000	1.000	85,229.000000
39.416667	1.000	95,843.000000
39.433333	1.000	111,087.000000
39.450000	1.000	131,547.000000
39.466667	1.000	156,876.000000
39.483333	1.000	185,599.000000
39.500000	1.000	215,847.000000
39.516667	1.000	245,061.000000
39.533333	1.000	270,675.000000
39.550000	1.000	290,324.000000
39.566667	1.000	301,864.000000
39.583333	1.000	303,905.000000
39.600000	1.000	296,239.000000
39.616667	1.000	279,702.000000
39.633333	1.000	256,176.000000
39.650000	1.000	228,484.000000
39.666667	1.000	199,213.000000
39.683333	1.000	169,901.000000
39.700000	1.000	141,737.000000
39.716667	1.000	115,590.000000
39.733333	1.000	92,509.000000
39.750000	1.000	73,270.000000
39.766667	1.000	57,939.000000
39.783333	1.000	46,077.000000
39.800000	1.000	37,128.000000
39.816667	1.000	30,950.000000
39.833333	1.000	27,155.000000
39.850000	1.000	25,025.000000
39.866667	1.000	23,721.000000
39.883333	1.000	22,786.000000
39.900000	1.000	21,813.000000
39.916667	1.000	20,522.000000
39.933333	1.000	18,984.000000
39.950000	1.000	17,884.000000
39.966667	1.000	18,162.000000
39.983333	1.000	20,435.000000
40.000000	1.000	25,138.000000
40.016667	1.000	32,152.000000
40.033333	1.000	41,109.000000
40.050000	1.000	51,826.000000
40.066667	1.000	63,937.000000
40.083333	1.000	76,908.000000
40.100000	1.000	90,170.000000
40.116667	1.000	102,964.000000
40.133333	1.000	114,692.000000
40.150000	1.000	125,116.000000
40.166667	1.000	134,133.000000
40.183333	1.000	141,663.000000
40.200000	1.000	148,159.000000
40.216667	1.000	154,986.000000
40.233333	1.000	162,954.000000
40.250000	1.000	172,515.000000
40.266667	1.000	183,819.000000
40.283333	1.000	196,735.000000
40.300000	1.000	211,298.000000
40.316667	1.000	227,187.000000
40.333333	1.000	242,935.000000
40.350000	1.000	256,488.000000
40.366667	1.000	265,829.000000
40.383333	1.000	269,307.000000
40.400000	1.000	266,387.000000
40.416667	1.000	257,273.000000
40.433333	1.000	242,902.000000
40.450000	1.000	224,259.000000
40.466667	1.000	202,605.000000
40.483333	1.000	179,543.000000
40.500000	1.000	156,737.000000
40.516667	1.000	135,712.000000
40.533333	1.000	117,675.000000
40.550000	1.000	103,964.000000
40.566667	1.000	95,335.000000
40.583333	1.000	91,477.000000
40.600000	1.000	91,485.000000
40.616667	1.000	94,592.000000
40.633333	1.000	100,252.000000
40.650000	1.000	107,944.000000
40.666667	1.000	116,846.000000
40.683333	1.000	126,189.000000
40.700000	1.000	135,575.000000
40.716667	1.000	144,058.000000
40.733333	1.000	150,788.000000
40.750000	1.000	155,043.000000
40.766667	1.000	155,980.000000
40.783333	1.000	153,248.000000
40.800000	1.000	147,303.000000
40.816667	1.000	139,134.000000
40.833333	1.000	129,947.000000
40.850000	1.000	121,130.000000
40.866667	1.000	114,044.000000
40.883333	1.000	109,461.000000
40.900000	1.000	107,043.000000
40.916667	1.000	105,849.000000
40.933333	1.000	104,563.000000
40.950000	1.000	102,368.000000
40.966667	1.000	99,181.000000
40.983333	1.000	95,309.000000
41.000000	1.000	90,453.000000
41.016667	1.000	84,195.000000
41.033333	1.000	76,574.000000
41.050000	1.000	67,911.000000
41.066667	1.000	59,092.000000
41.083333	1.000	50,962.000000
41.100000	1.000	44,178.000000
41.116667	1.000	38,999.000000
41.133333	1.000	35,422.000000
41.150000	1.000	33,463.000000
41.166667	1.000	32,640.000000
41.183333	1.000	32,259.000000
41.200000	1.000	31,971.000000
41.216667	1.000	31,764.000000
41.233333	1.000	31,569.000000
41.250000	1.000	31,298.000000
41.266667	1.000	30,973.000000
41.283333	1.000	31,155.000000
41.300000	1.000	32,488.000000
41.316667	1.000	34,659.000000
41.333333	1.000	37,175.000000
41.350000	1.000	40,025.000000
41.366667	1.000	43,025.000000
41.383333	1.000	46,342.000000
41.400000	1.000	50,761.000000
41.416667	1.000	56,983.000000
41.433333	1.000	65,108.000000
41.450000	1.000	74,811.000000
41.466667	1.000	85,568.000000
41.483333	1.000	96,912.000000
41.500000	1.000	108,579.000000
41.516667	1.000	120,586.000000
41.533333	1.000	133,235.000000
41.550000	1.000	146,190.000000
41.566667	1.000	158,201.000000
41.583333	1.000	167,615.000000
41.600000	1.000	174,012.000000
41.616667	1.000	177,582.000000
41.633333	1.000	178,210.000000
41.650000	1.000	175,810.000000
41.666667	1.000	170,454.000000
41.683333	1.000	162,676.000000
41.700000	1.000	153,269.000000
41.716667	1.000	142,726.000000
41.733333	1.000	131,301.000000
41.750000	1.000	119,138.000000
41.766667	1.000	106,180.000000
41.783333	1.000	93,070.000000
41.800000	1.000	80,794.000000
41.816667	1.000	69,683.000000
41.833333	1.000	60,076.000000
41.850000	1.000	52,327.000000
41.866667	1.000	46,487.000000
41.883333	1.000	42,135.000000
41.900000	1.000	38,577.000000
41.916667	1.000	35,600.000000
41.933333	1.000	33,614.000000
41.950000	1.000	32,924.000000
41.966667	1.000	33,473.000000
41.983333	1.000	35,320.000000
42.000000	1.000	38,624.000000
42.016667	1.000	42,953.000000
42.033333	1.000	47,523.000000
42.050000	1.000	51,774.000000
42.066667	1.000	55,222.000000
42.083333	1.000	57,542.000000
42.100000	1.000	58,688.000000
42.116667	1.000	58,570.000000
42.133333	1.000	57,704.000000
42.150000	1.000	56,948.000000
42.166667	1.000	56,876.000000
42.183333	1.000	57,098.000000
42.200000	1.000	57,096.000000
42.216667	1.000	56,325.000000
42.233333	1.000	54,522.000000
42.250000	1.000	51,966.000000
42.266667	1.000	49,336.000000
42.283333	1.000	47,685.000000
42.300000	1.000	47,370.000000
42.316667	1.000	47,945.000000
42.333333	1.000	48,845.000000
42.350000	1.000	49,843.000000
42.366667	1.000	50,142.000000
42.383333	1.000	49,346.000000
42.400000	1.000	47,713.000000
42.416667	1.000	45,668.000000
42.433333	1.000	43,511.000000
42.450000	1.000	41,128.000000
42.466667	1.000	38,339.000000
42.483333	1.000	35,273.000000
42.500000	1.000	32,093.000000
42.516667	1.000	29,138.000000
42.533333	1.000	26,827.000000
42.550000	1.000	24,884.000000
42.566667	1.000	22,760.000000
42.583333	1.000	20,227.000000
42.600000	1.000	17,513.000000
42.616667	1.000	14,924.000000
42.633333	1.000	12,694.000000
42.650000	1.000	11,056.000000
42.666667	1.000	10,481.000000
42.683333	1.000	11,278.000000
42.700000	1.000	13,443.000000
42.716667	1.000	17,185.000000
42.733333	1.000	22,504.000000
42.750000	1.000	28,830.000000
42.766667	1.000	34,630.000000
42.783333	1.000	38,740.000000
42.800000	1.000	40,722.000000
42.816667	1.000	40,609.000000
42.833333	1.000	39,502.000000
42.850000	1.000	38,680.000000
42.866667	1.000	38,702.000000
42.883333	1.000	39,403.000000
42.900000	1.000	40,469.000000
42.916667	1.000	41,841.000000
42.933333	1.000	43,481.000000
42.950000	1.000	45,134.000000
42.966667	1.000	46,381.000000
42.983333	1.000	47,081.000000
43.000000	1.000	47,478.000000
43.016667	1.000	47,921.000000
43.033333	1.000	48,197.000000
43.050000	1.000	47,716.000000
43.066667	1.000	46,663.000000
43.083333	1.000	44,867.000000
43.100000	1.000	42,287.000000
43.116667	1.000	39,107.000000
43.133333	1.000	35,133.000000
43.150000	1.000	30,492.000000
43.166667	1.000	25,666.000000
43.183333	1.000	21,060.000000
43.200000	1.000	16,993.000000
43.216667	1.000	13,729.000000
43.233333	1.000	11,464.000000
43.250000	1.000	10,464.000000
43.266667	1.000	10,527.000000
43.283333	1.000	11,353.000000
43.300000	1.000	12,495.000000
43.316667	1.000	13,431.000000
43.333333	1.000	13,760.000000
43.350000	1.000	13,225.000000
43.366667	1.000	11,787.000000
43.383333	1.000	9,779.000000
43.400000	1.000	7,940.000000
43.416667	1.000	6,599.000000
43.433333	1.000	5,769.000000
43.450000	1.000	5,408.000000
43.466667	1.000	5,361.000000
43.483333	1.000	5,482.000000
43.500000	1.000	5,760.000000
43.516667	1.000	6,244.000000
43.533333	1.000	7,099.000000
43.550000	1.000	8,102.000000
43.566667	1.000	8,759.000000
43.583333	1.000	8,398.000000
43.600000	1.000	6,894.000000
43.616667	1.000	4,859.000000
43.633333	1.000	2,729.000000
43.650000	1.000	1,145.000000
43.666667	1.000	648.000000
43.683333	1.000	1,197.000000
43.700000	1.000	2,586.000000
43.716667	1.000	4,514.000000
43.733333	1.000	6,415.000000
43.750000	1.000	8,085.000000
43.766667	1.000	9,521.000000
43.783333	1.000	10,527.000000
43.800000	1.000	10,900.000000
43.816667	1.000	10,534.000000
43.833333	1.000	9,851.000000
43.850000	1.000	9,180.000000
43.866667	1.000	8,764.000000
43.883333	1.000	8,716.000000
43.900000	1.000	8,912.000000
43.916667	1.000	9,249.000000
43.933333	1.000	9,817.000000
43.950000	1.000	11,288.000000
43.966667	1.000	14,269.000000
43.983333	1.000	18,209.000000
44.000000	1.000	21,891.000000
44.016667	1.000	24,624.000000
44.033333	1.000	26,679.000000
44.050000	1.000	28,323.000000
44.066667	1.000	29,018.000000
44.083333	1.000	28,554.000000
44.100000	1.000	27,048.000000
44.116667	1.000	24,885.000000
44.133333	1.000	22,432.000000
44.150000	1.000	19,737.000000
44.166667	1.000	16,861.000000
44.183333	1.000	14,156.000000
44.200000	1.000	11,892.000000
44.216667	1.000	9,794.000000
44.233333	1.000	7,870.000000
44.250000	1.000	6,242.000000
44.266667	1.000	4,741.000000
44.283333	1.000	3,111.000000
44.300000	1.000	1,748.000000
44.316667	1.000	1,317.000000
44.333333	1.000	1,638.000000
44.350000	1.000	2,152.000000
44.366667	1.000	2,876.000000
44.383333	1.000	3,867.000000
44.400000	1.000	4,705.000000
44.416667	1.000	5,155.000000
44.433333	1.000	5,264.000000
44.450000	1.000	5,155.000000
44.466667	1.000	4,851.000000
44.483333	1.000	4,345.000000
44.500000	1.000	4,041.000000
44.516667	1.000	4,429.000000
44.533333	1.000	5,614.000000
44.550000	1.000	7,199.000000
44.566667	1.000	8,391.000000
44.583333	1.000	8,471.000000
44.600000	1.000	7,638.000000
44.616667	1.000	6,461.000000
44.633333	1.000	5,618.000000
44.650000	1.000	5,501.000000
44.666667	1.000	6,040.000000
44.683333	1.000	7,173.000000
44.700000	1.000	8,653.000000
44.716667	1.000	9,941.000000
44.733333	1.000	10,858.000000
44.750000	1.000	11,621.000000
44.766667	1.000	12,186.000000
44.783333	1.000	12,098.000000
44.800000	1.000	11,187.000000
44.816667	1.000	9,552.000000
44.833333	1.000	7,691.000000
44.850000	1.000	6,005.000000
44.866667	1.000	4,350.000000
44.883333	1.000	2,475.000000
44.900000	1.000	680.000000
44.916667	1.000	-728.000000
44.933333	1.000	-1,476.000000
44.950000	1.000	-1,212.000000
44.966667	1.000	373.000000
44.983333	1.000	3,607.000000
45.000000	1.000	8,338.000000
45.016667	1.000	13,749.000000
45.033333	1.000	18,655.000000
45.050000	1.000	22,006.000000
45.066667	1.000	23,503.000000
45.083333	1.000	23,395.000000
45.100000	1.000	22,056.000000
45.116667	1.000	20,112.000000
45.133333	1.000	18,025.000000
45.150000	1.000	16,164.000000
45.166667	1.000	14,633.000000
45.183333	1.000	13,204.000000
45.200000	1.000	11,782.000000
45.216667	1.000	10,482.000000
45.233333	1.000	9,247.000000
45.250000	1.000	8,122.000000
45.266667	1.000	7,024.000000
45.283333	1.000	6,156.000000
45.300000	1.000	5,794.000000
45.316667	1.000	5,624.000000
45.333333	1.000	5,488.000000
45.350000	1.000	4,990.000000
45.366667	1.000	4,327.000000
45.383333	1.000	4,128.000000
45.400000	1.000	4,708.000000
45.416667	1.000	5,761.000000
45.433333	1.000	6,867.000000
45.450000	1.000	7,395.000000
45.466667	1.000	6,866.000000
45.483333	1.000	5,542.000000
45.500000	1.000	3,816.000000
45.516667	1.000	1,895.000000
45.533333	1.000	-137.000000
45.550000	1.000	-2,248.000000
45.566667	1.000	-4,075.000000
45.583333	1.000	-5,070.000000
45.600000	1.000	-4,922.000000
45.616667	1.000	-3,801.000000
45.633333	1.000	-2,170.000000
45.650000	1.000	-402.000000
45.666667	1.000	1,712.000000
45.683333	1.000	4,076.000000
45.700000	1.000	6,314.000000
45.716667	1.000	8,189.000000
45.733333	1.000	9,320.000000
45.750000	1.000	9,179.000000
45.766667	1.000	7,481.000000
45.783333	1.000	4,524.000000
45.800000	1.000	974.000000
45.816667	1.000	-2,361.000000
45.833333	1.000	-4,751.000000
45.850000	1.000	-6,481.000000
45.866667	1.000	-7,661.000000
45.883333	1.000	-8,103.000000
45.900000	1.000	-7,505.000000
45.916667	1.000	-5,546.000000
45.933333	1.000	-2,632.000000
45.950000	1.000	122.000000
45.966667	1.000	1,913.000000
45.983333	1.000	2,998.000000
46.000000	1.000	4,216.000000
46.016667	1.000	5,874.000000
46.033333	1.000	8,036.000000
46.050000	1.000	10,523.000000
46.066667	1.000	12,971.000000
46.083333	1.000	15,448.000000
46.100000	1.000	17,865.000000
46.116667	1.000	20,074.000000
46.133333	1.000	21,845.000000
46.150000	1.000	22,390.000000
46.166667	1.000	20,993.000000
46.183333	1.000	17,918.000000
46.200000	1.000	14,161.000000
46.216667	1.000	10,488.000000
46.233333	1.000	7,745.000000
46.250000	1.000	6,096.000000
46.266667	1.000	5,227.000000
46.283333	1.000	4,508.000000
46.300000	1.000	3,575.000000
46.316667	1.000	2,227.000000
46.333333	1.000	775.000000
46.350000	1.000	-466.000000
46.366667	1.000	-1,175.000000
46.383333	1.000	-1,527.000000
46.400000	1.000	-1,551.000000
46.416667	1.000	-1,122.000000
46.433333	1.000	243.000000
46.450000	1.000	2,885.000000
46.466667	1.000	6,506.000000
46.483333	1.000	10,355.000000
46.500000	1.000	13,393.000000
46.516667	1.000	14,864.000000
46.533333	1.000	14,801.000000
46.550000	1.000	13,760.000000
46.566667	1.000	12,067.000000
46.583333	1.000	10,356.000000
46.600000	1.000	9,005.000000
46.616667	1.000	7,842.000000
46.633333	1.000	6,721.000000
46.650000	1.000	5,488.000000
46.666667	1.000	3,602.000000
46.683333	1.000	878.000000
46.700000	1.000	-2,680.000000
46.716667	1.000	-6,390.000000
46.733333	1.000	-9,455.000000
46.750000	1.000	-11,434.000000
46.766667	1.000	-12,562.000000
46.783333	1.000	-13,007.000000
46.800000	1.000	-12,543.000000
46.816667	1.000	-11,574.000000
46.833333	1.000	-10,777.000000
46.850000	1.000	-10,517.000000
46.866667	1.000	-10,275.000000
46.883333	1.000	-9,206.000000
46.900000	1.000	-7,334.000000
46.916667	1.000	-4,973.000000
46.933333	1.000	-2,704.000000
46.950000	1.000	-1,022.000000
46.966667	1.000	-64.000000
46.983333	1.000	476.000000
47.000000	1.000	1,513.000000
47.016667	1.000	3,183.000000
47.033333	1.000	5,011.000000
47.050000	1.000	6,630.000000
47.066667	1.000	7,456.000000
47.083333	1.000	7,076.000000
47.100000	1.000	5,494.000000
47.116667	1.000	2,931.000000
47.133333	1.000	-141.000000
47.150000	1.000	-3,332.000000
47.166667	1.000	-6,461.000000
47.183333	1.000	-9,312.000000
47.200000	1.000	-11,497.000000
47.216667	1.000	-12,503.000000
47.233333	1.000	-12,004.000000
47.250000	1.000	-10,071.000000
47.266667	1.000	-6,929.000000
47.283333	1.000	-3,043.000000
47.300000	1.000	1,165.000000
47.316667	1.000	5,049.000000
47.333333	1.000	8,126.000000
47.350000	1.000	10,320.000000
47.366667	1.000	11,969.000000
47.383333	1.000	13,374.000000
47.400000	1.000	14,208.000000
47.416667	1.000	14,117.000000
47.433333	1.000	13,082.000000
47.450000	1.000	11,665.000000
47.466667	1.000	10,254.000000
47.483333	1.000	8,722.000000
47.500000	1.000	7,176.000000
47.516667	1.000	5,771.000000
47.533333	1.000	4,556.000000
47.550000	1.000	3,455.000000
47.566667	1.000	2,699.000000
47.583333	1.000	1,872.000000
47.600000	1.000	991.000000
47.616667	1.000	106.000000
47.633333	1.000	-671.000000
47.650000	1.000	-881.000000
47.666667	1.000	-106.000000
47.683333	1.000	1,749.000000
47.700000	1.000	4,170.000000
47.716667	1.000	6,181.000000
47.733333	1.000	7,356.000000
47.750000	1.000	7,739.000000
47.766667	1.000	7,645.000000
47.783333	1.000	7,644.000000
47.800000	1.000	7,978.000000
47.816667	1.000	8,411.000000
47.833333	1.000	8,450.000000
47.850000	1.000	7,956.000000
47.866667	1.000	6,918.000000
47.883333	1.000	5,593.000000
47.900000	1.000	4,331.000000
47.916667	1.000	3,079.000000
47.933333	1.000	1,851.000000
47.950000	1.000	961.000000
47.966667	1.000	280.000000
47.983333	1.000	-595.000000
48.000000	1.000	-1,688.000000
48.016667	1.000	-2,627.000000
48.033333	1.000	-2,779.000000
48.050000	1.000	-2,028.000000
48.066667	1.000	-1,052.000000
48.083333	1.000	15.000000
48.100000	1.000	1,430.000000
48.116667	1.000	3,146.000000
48.133333	1.000	5,070.000000
48.150000	1.000	6,916.000000
48.166667	1.000	8,292.000000
48.183333	1.000	8,717.000000
48.200000	1.000	8,110.000000
48.216667	1.000	6,559.000000
48.233333	1.000	4,409.000000
48.250000	1.000	2,241.000000
48.266667	1.000	703.000000
48.283333	1.000	-130.000000
48.300000	1.000	-681.000000
48.316667	1.000	-1,245.000000
48.333333	1.000	-1,699.000000
48.350000	1.000	-1,686.000000
48.366667	1.000	-1,214.000000
48.383333	1.000	-625.000000
48.400000	1.000	-851.000000
48.416667	1.000	-2,099.000000
48.433333	1.000	-3,584.000000
48.450000	1.000	-4,625.000000
48.466667	1.000	-5,163.000000
48.483333	1.000	-5,505.000000
48.500000	1.000	-5,787.000000
48.516667	1.000	-5,994.000000
48.533333	1.000	-5,833.000000
48.550000	1.000	-5,470.000000
48.566667	1.000	-5,338.000000
48.583333	1.000	-5,875.000000
48.600000	1.000	-6,970.000000
48.616667	1.000	-7,717.000000
48.633333	1.000	-7,840.000000
48.650000	1.000	-7,675.000000
48.666667	1.000	-7,703.000000
48.683333	1.000	-8,097.000000
48.700000	1.000	-8,745.000000
48.716667	1.000	-9,521.000000
48.733333	1.000	-9,881.000000
48.750000	1.000	-9,511.000000
48.766667	1.000	-8,574.000000
48.783333	1.000	-7,462.000000
48.800000	1.000	-6,186.000000
48.816667	1.000	-4,530.000000
48.833333	1.000	-2,609.000000
48.850000	1.000	-719.000000
48.866667	1.000	995.000000
48.883333	1.000	2,351.000000
48.900000	1.000	3,041.000000
48.916667	1.000	2,899.000000
48.933333	1.000	2,241.000000
48.950000	1.000	1,695.000000
48.966667	1.000	1,303.000000
48.983333	1.000	1,185.000000
49.000000	1.000	1,677.000000
49.016667	1.000	2,363.000000
49.033333	1.000	2,655.000000
49.050000	1.000	2,313.000000
49.066667	1.000	1,180.000000
49.083333	1.000	-738.000000
49.100000	1.000	-3,030.000000
49.116667	1.000	-5,168.000000
49.133333	1.000	-7,121.000000
49.150000	1.000	-8,783.000000
49.166667	1.000	-10,104.000000
49.183333	1.000	-11,073.000000
49.200000	1.000	-11,258.000000
49.216667	1.000	-10,595.000000
49.233333	1.000	-9,632.000000
49.250000	1.000	-8,502.000000
49.266667	1.000	-7,384.000000
49.283333	1.000	-6,574.000000
49.300000	1.000	-5,973.000000
49.316667	1.000	-5,208.000000
49.333333	1.000	-3,956.000000
49.350000	1.000	-2,508.000000
49.366667	1.000	-1,247.000000
49.383333	1.000	-324.000000
49.400000	1.000	134.000000
49.416667	1.000	-59.000000
49.433333	1.000	-922.000000
49.450000	1.000	-2,176.000000
49.466667	1.000	-3,556.000000
49.483333	1.000	-4,629.000000
49.500000	1.000	-5,083.000000
49.516667	1.000	-5,003.000000
49.533333	1.000	-4,717.000000
49.550000	1.000	-4,496.000000
49.566667	1.000	-4,788.000000
49.583333	1.000	-5,870.000000
49.600000	1.000	-7,290.000000
49.616667	1.000	-8,580.000000
49.633333	1.000	-9,575.000000
49.650000	1.000	-9,896.000000
49.666667	1.000	-9,204.000000
49.683333	1.000	-7,610.000000
49.700000	1.000	-5,540.000000
49.716667	1.000	-3,294.000000
49.733333	1.000	-903.000000
49.750000	1.000	1,675.000000
49.766667	1.000	4,223.000000
49.783333	1.000	6,068.000000
49.800000	1.000	6,386.000000
49.816667	1.000	4,874.000000
49.833333	1.000	1,884.000000
49.850000	1.000	-1,733.000000
49.866667	1.000	-5,132.000000
49.883333	1.000	-7,858.000000
49.900000	1.000	-9,558.000000
49.916667	1.000	-10,154.000000
49.933333	1.000	-9,661.000000
49.950000	1.000	-8,276.000000
49.966667	1.000	-6,158.000000
49.983333	1.000	-3,678.000000
50.000000	1.000	-1,194.000000
50.016667	1.000	754.000000
50.033333	1.000	1,599.000000
50.050000	1.000	1,508.000000
50.066667	1.000	1,016.000000
50.083333	1.000	634.000000
50.100000	1.000	145.000000
50.116667	1.000	-971.000000
50.133333	1.000	-2,628.000000
50.150000	1.000	-4,218.000000
50.166667	1.000	-5,587.000000
50.183333	1.000	-6,587.000000
50.200000	1.000	-7,028.000000
50.216667	1.000	-6,856.000000
50.233333	1.000	-6,201.000000
50.250000	1.000	-5,536.000000
50.266667	1.000	-5,276.000000
50.283333	1.000	-5,529.000000
50.300000	1.000	-5,941.000000
50.316667	1.000	-5,956.000000
50.333333	1.000	-5,282.000000
50.350000	1.000	-4,271.000000
50.366667	1.000	-3,269.000000
50.383333	1.000	-2,627.000000
50.400000	1.000	-2,237.000000
50.416667	1.000	-2,262.000000
50.433333	1.000	-3,350.000000
50.450000	1.000	-5,498.000000
50.466667	1.000	-8,045.000000
50.483333	1.000	-10,173.000000
50.500000	1.000	-11,391.000000
50.516667	1.000	-11,778.000000
50.533333	1.000	-11,578.000000
50.550000	1.000	-11,237.000000
50.566667	1.000	-10,693.000000
50.583333	1.000	-9,890.000000
50.600000	1.000	-9,185.000000
50.616667	1.000	-8,559.000000
50.633333	1.000	-7,995.000000
50.650000	1.000	-7,672.000000
50.666667	1.000	-7,252.000000
50.683333	1.000	-6,567.000000
50.700000	1.000	-5,851.000000
50.716667	1.000	-5,346.000000
50.733333	1.000	-4,930.000000
50.750000	1.000	-4,550.000000
50.766667	1.000	-4,162.000000
50.783333	1.000	-3,961.000000
50.800000	1.000	-4,256.000000
50.816667	1.000	-4,788.000000
50.833333	1.000	-5,264.000000
50.850000	1.000	-5,336.000000
50.866667	1.000	-4,621.000000
50.883333	1.000	-3,113.000000
50.900000	1.000	-1,634.000000
50.916667	1.000	-758.000000
50.933333	1.000	-583.000000
50.950000	1.000	-993.000000
50.966667	1.000	-1,769.000000
50.983333	1.000	-2,639.000000
51.000000	1.000	-3,751.000000
51.016667	1.000	-5,145.000000
51.033333	1.000	-6,493.000000
51.050000	1.000	-7,228.000000
51.066667	1.000	-7,238.000000
51.083333	1.000	-6,463.000000
51.100000	1.000	-4,940.000000
51.116667	1.000	-2,912.000000
51.133333	1.000	-446.000000
51.150000	1.000	2,041.000000
51.166667	1.000	4,201.000000
51.183333	1.000	5,778.000000
51.200000	1.000	6,582.000000
51.216667	1.000	6,231.000000
51.233333	1.000	4,928.000000
51.250000	1.000	3,507.000000
51.266667	1.000	2,255.000000
51.283333	1.000	1,147.000000
51.300000	1.000	266.000000
51.316667	1.000	-512.000000
51.333333	1.000	-1,276.000000
51.350000	1.000	-2,123.000000
51.366667	1.000	-2,895.000000
51.383333	1.000	-3,607.000000
51.400000	1.000	-4,501.000000
51.416667	1.000	-5,495.000000
51.433333	1.000	-6,498.000000
51.450000	1.000	-7,570.000000
51.466667	1.000	-8,308.000000
51.483333	1.000	-8,224.000000
51.500000	1.000	-7,672.000000
51.516667	1.000	-7,382.000000
51.533333	1.000	-7,633.000000
51.550000	1.000	-8,340.000000
51.566667	1.000	-8,904.000000
51.583333	1.000	-8,512.000000
51.600000	1.000	-6,618.000000
51.616667	1.000	-3,569.000000
51.633333	1.000	-167.000000
51.650000	1.000	3,045.000000
51.666667	1.000	5,381.000000
51.683333	1.000	6,763.000000
51.700000	1.000	7,385.000000
51.716667	1.000	7,628.000000
51.733333	1.000	7,591.000000
51.750000	1.000	7,302.000000
51.766667	1.000	6,647.000000
51.783333	1.000	5,483.000000
51.800000	1.000	3,855.000000
51.816667	1.000	2,289.000000
51.833333	1.000	889.000000
51.850000	1.000	-494.000000
51.866667	1.000	-1,974.000000
51.883333	1.000	-3,248.000000
51.900000	1.000	-4,045.000000
51.916667	1.000	-4,305.000000
51.933333	1.000	-4,143.000000
51.950000	1.000	-3,642.000000
51.966667	1.000	-3,032.000000
51.983333	1.000	-2,693.000000
52.000000	1.000	-2,551.000000
52.016667	1.000	-2,263.000000
52.033333	1.000	-1,491.000000
52.050000	1.000	-350.000000
52.066667	1.000	755.000000
52.083333	1.000	1,554.000000
52.100000	1.000	2,309.000000
52.116667	1.000	2,923.000000
52.133333	1.000	3,034.000000
52.150000	1.000	2,664.000000
52.166667	1.000	2,048.000000
52.183333	1.000	1,428.000000
52.200000	1.000	902.000000
52.216667	1.000	543.000000
52.233333	1.000	619.000000
52.250000	1.000	742.000000
52.266667	1.000	795.000000
52.283333	1.000	896.000000
52.300000	1.000	1,401.000000
52.316667	1.000	2,477.000000
52.333333	1.000	4,050.000000
52.350000	1.000	5,781.000000
52.366667	1.000	6,882.000000
52.383333	1.000	6,943.000000
52.400000	1.000	6,074.000000
52.416667	1.000	4,260.000000
52.433333	1.000	1,774.000000
52.450000	1.000	-1,226.000000
52.466667	1.000	-4,790.000000
52.483333	1.000	-8,665.000000
52.500000	1.000	-12,167.000000
52.516667	1.000	-14,665.000000
52.533333	1.000	-16,169.000000
52.550000	1.000	-16,981.000000
52.566667	1.000	-17,383.000000
52.583333	1.000	-17,422.000000
52.600000	1.000	-16,957.000000
52.616667	1.000	-16,050.000000
52.633333	1.000	-15,163.000000
52.650000	1.000	-14,764.000000
52.666667	1.000	-15,034.000000
52.683333	1.000	-15,806.000000
52.700000	1.000	-16,352.000000
52.716667	1.000	-16,019.000000
52.733333	1.000	-14,766.000000
52.750000	1.000	-13,282.000000
52.766667	1.000	-12,391.000000
52.783333	1.000	-12,425.000000
52.800000	1.000	-13,058.000000
52.816667	1.000	-14,065.000000
52.833333	1.000	-15,338.000000
52.850000	1.000	-16,632.000000
52.866667	1.000	-17,504.000000
52.883333	1.000	-17,393.000000
52.900000	1.000	-16,174.000000
52.916667	1.000	-14,051.000000
52.933333	1.000	-11,573.000000
52.950000	1.000	-9,147.000000
52.966667	1.000	-7,089.000000
52.983333	1.000	-5,730.000000
53.000000	1.000	-5,004.000000
53.016667	1.000	-4,559.000000
53.033333	1.000	-4,221.000000
53.050000	1.000	-3,909.000000
53.066667	1.000	-3,552.000000
53.083333	1.000	-3,304.000000
53.100000	1.000	-3,450.000000
53.116667	1.000	-3,909.000000
53.133333	1.000	-4,739.000000
53.150000	1.000	-5,644.000000
53.166667	1.000	-6,403.000000
53.183333	1.000	-7,203.000000
53.200000	1.000	-7,929.000000
53.216667	1.000	-8,282.000000
53.233333	1.000	-7,903.000000
53.250000	1.000	-6,887.000000
53.266667	1.000	-5,279.000000
53.283333	1.000	-3,459.000000
53.300000	1.000	-1,926.000000
53.316667	1.000	-1,210.000000
53.333333	1.000	-1,567.000000
53.350000	1.000	-3,083.000000
53.366667	1.000	-5,506.000000
53.383333	1.000	-8,562.000000
53.400000	1.000	-11,587.000000
53.416667	1.000	-13,884.000000
53.433333	1.000	-15,186.000000
53.450000	1.000	-15,469.000000
53.466667	1.000	-14,830.000000
53.483333	1.000	-13,237.000000
53.500000	1.000	-10,775.000000
53.516667	1.000	-7,865.000000
53.533333	1.000	-4,933.000000
53.550000	1.000	-2,511.000000
53.566667	1.000	-1,125.000000
53.583333	1.000	-842.000000
53.600000	1.000	-1,082.000000
53.616667	1.000	-1,073.000000
53.633333	1.000	-725.000000
53.650000	1.000	-352.000000
53.666667	1.000	-120.000000
53.683333	1.000	-132.000000
53.700000	1.000	-34.000000
53.716667	1.000	423.000000
53.733333	1.000	960.000000
53.750000	1.000	576.000000
53.766667	1.000	-1,100.000000
53.783333	1.000	-4,149.000000
53.800000	1.000	-8,238.000000
53.816667	1.000	-12,735.000000
53.833333	1.000	-17,134.000000
53.850000	1.000	-20,779.000000
53.866667	1.000	-22,877.000000
53.883333	1.000	-23,017.000000
53.900000	1.000	-21,614.000000
53.916667	1.000	-19,396.000000
53.933333	1.000	-17,101.000000
53.950000	1.000	-15,267.000000
53.966667	1.000	-13,834.000000
53.983333	1.000	-12,274.000000
54.000000	1.000	-10,524.000000
54.016667	1.000	-8,751.000000
54.033333	1.000	-6,867.000000
54.050000	1.000	-4,909.000000
54.066667	1.000	-3,219.000000
54.083333	1.000	-1,866.000000
54.100000	1.000	-892.000000
54.116667	1.000	-480.000000
54.133333	1.000	-703.000000
54.150000	1.000	-1,277.000000
54.166667	1.000	-1,837.000000
54.183333	1.000	-2,047.000000
54.200000	1.000	-1,782.000000
54.216667	1.000	-1,131.000000
54.233333	1.000	-164.000000
54.250000	1.000	1,018.000000
54.266667	1.000	2,153.000000
54.283333	1.000	2,766.000000
54.300000	1.000	2,577.000000
54.316667	1.000	1,560.000000
54.333333	1.000	204.000000
54.350000	1.000	-1,045.000000
54.366667	1.000	-1,736.000000
54.383333	1.000	-1,887.000000
54.400000	1.000	-2,067.000000
54.416667	1.000	-2,672.000000
54.433333	1.000	-3,543.000000
54.450000	1.000	-4,429.000000
54.466667	1.000	-5,235.000000
54.483333	1.000	-5,830.000000
54.500000	1.000	-6,029.000000
54.516667	1.000	-5,395.000000
54.533333	1.000	-3,935.000000
54.550000	1.000	-1,680.000000
54.566667	1.000	1,370.000000
54.583333	1.000	4,540.000000
54.600000	1.000	7,122.000000
54.616667	1.000	9,198.000000
54.633333	1.000	10,717.000000
54.650000	1.000	11,360.000000
54.666667	1.000	10,895.000000
54.683333	1.000	8,903.000000
54.700000	1.000	5,203.000000
54.716667	1.000	266.000000
54.733333	1.000	-4,711.000000
54.750000	1.000	-8,811.000000
54.766667	1.000	-11,754.000000
54.783333	1.000	-13,224.000000
54.800000	1.000	-13,014.000000
54.816667	1.000	-11,676.000000
54.833333	1.000	-10,190.000000
54.850000	1.000	-8,896.000000
54.866667	1.000	-7,799.000000
54.883333	1.000	-6,285.000000
54.900000	1.000	-4,173.000000
54.916667	1.000	-1,839.000000
54.933333	1.000	624.000000
54.950000	1.000	2,587.000000
54.966667	1.000	3,708.000000
54.983333	1.000	3,931.000000
55.000000	1.000	3,770.000000
55.016667	1.000	3,768.000000
55.033333	1.000	4,113.000000
55.050000	1.000	4,744.000000
55.066667	1.000	5,390.000000
55.083333	1.000	5,565.000000
55.100000	1.000	4,909.000000
55.116667	1.000	3,450.000000
55.133333	1.000	1,492.000000
55.150000	1.000	-659.000000
55.166667	1.000	-2,623.000000
55.183333	1.000	-3,965.000000
55.200000	1.000	-4,190.000000
55.216667	1.000	-3,347.000000
55.233333	1.000	-1,716.000000
55.250000	1.000	769.000000
55.266667	1.000	3,691.000000
55.283333	1.000	6,507.000000
55.300000	1.000	8,957.000000
55.316667	1.000	10,657.000000
55.333333	1.000	11,595.000000
55.350000	1.000	11,985.000000
55.366667	1.000	12,105.000000
55.383333	1.000	11,915.000000
55.400000	1.000	11,417.000000
55.416667	1.000	10,631.000000
55.433333	1.000	9,462.000000
55.450000	1.000	8,179.000000
55.466667	1.000	7,188.000000
55.483333	1.000	6,575.000000
55.500000	1.000	5,760.000000
55.516667	1.000	4,456.000000
55.533333	1.000	3,018.000000
55.550000	1.000	1,565.000000
55.566667	1.000	152.000000
55.583333	1.000	-1,209.000000
55.600000	1.000	-2,114.000000
55.616667	1.000	-2,366.000000
55.633333	1.000	-2,256.000000
55.650000	1.000	-1,963.000000
55.666667	1.000	-1,821.000000
55.683333	1.000	-1,558.000000
55.700000	1.000	-1,007.000000
55.716667	1.000	-273.000000
55.733333	1.000	502.000000
55.750000	1.000	965.000000
55.766667	1.000	1,095.000000
55.783333	1.000	1,042.000000
55.800000	1.000	895.000000
55.816667	1.000	573.000000
55.833333	1.000	-60.000000
55.850000	1.000	-713.000000
55.866667	1.000	-1,146.000000
55.883333	1.000	-1,311.000000
55.900000	1.000	-1,492.000000
55.916667	1.000	-1,884.000000
55.933333	1.000	-2,357.000000
55.950000	1.000	-2,591.000000
55.966667	1.000	-2,612.000000
55.983333	1.000	-2,632.000000
56.000000	1.000	-2,509.000000
56.016667	1.000	-2,430.000000
56.033333	1.000	-2,340.000000
56.050000	1.000	-1,425.000000
56.066667	1.000	587.000000
56.083333	1.000	3,372.000000
56.100000	1.000	6,183.000000
56.116667	1.000	7,808.000000
56.133333	1.000	7,628.000000
56.150000	1.000	5,783.000000
56.166667	1.000	3,764.000000
56.183333	1.000	2,928.000000
56.200000	1.000	3,339.000000
56.216667	1.000	4,090.000000
56.233333	1.000	4,930.000000
56.250000	1.000	5,854.000000
56.266667	1.000	6,702.000000
56.283333	1.000	7,216.000000
56.300000	1.000	7,326.000000
56.316667	1.000	7,257.000000
56.333333	1.000	7,290.000000
56.350000	1.000	7,460.000000
56.366667	1.000	7,400.000000
56.383333	1.000	6,607.000000
56.400000	1.000	4,882.000000
56.416667	1.000	2,641.000000
56.433333	1.000	553.000000
56.450000	1.000	-1,106.000000
56.466667	1.000	-2,566.000000
56.483333	1.000	-3,806.000000
56.500000	1.000	-4,970.000000
56.516667	1.000	-6,195.000000
56.533333	1.000	-7,611.000000
56.550000	1.000	-9,265.000000
56.566667	1.000	-10,939.000000
56.583333	1.000	-12,367.000000
56.600000	1.000	-13,390.000000
56.616667	1.000	-13,977.000000
56.633333	1.000	-14,064.000000
56.650000	1.000	-13,437.000000
56.666667	1.000	-12,026.000000
56.683333	1.000	-9,403.000000
56.700000	1.000	-5,658.000000
56.716667	1.000	-1,792.000000
56.733333	1.000	1,158.000000
56.750000	1.000	2,867.000000
56.766667	1.000	3,337.000000
56.783333	1.000	2,509.000000
56.800000	1.000	697.000000
56.816667	1.000	-1,330.000000
56.833333	1.000	-2,818.000000
56.850000	1.000	-3,374.000000
56.866667	1.000	-3,196.000000
56.883333	1.000	-2,900.000000
56.900000	1.000	-2,576.000000
56.916667	1.000	-2,177.000000
56.933333	1.000	-1,604.000000
56.950000	1.000	-885.000000
56.966667	1.000	-284.000000
56.983333	1.000	24.000000
57.000000	1.000	119.000000
57.016667	1.000	151.000000
57.033333	1.000	829.000000
57.050000	1.000	2,182.000000
57.066667	1.000	3,746.000000
57.083333	1.000	5,319.000000
57.100000	1.000	6,656.000000
57.116667	1.000	7,607.000000
57.133333	1.000	8,342.000000
57.150000	1.000	9,001.000000
57.166667	1.000	9,415.000000
57.183333	1.000	9,529.000000
57.200000	1.000	9,362.000000
57.216667	1.000	9,066.000000
57.233333	1.000	8,837.000000
57.250000	1.000	8,713.000000
57.266667	1.000	8,292.000000
57.283333	1.000	7,926.000000
57.300000	1.000	7,828.000000
57.316667	1.000	7,713.000000
57.333333	1.000	7,610.000000
57.350000	1.000	7,702.000000
57.366667	1.000	8,128.000000
57.383333	1.000	8,650.000000
57.400000	1.000	9,046.000000
57.416667	1.000	9,449.000000
57.433333	1.000	10,038.000000
57.450000	1.000	10,699.000000
57.466667	1.000	11,220.000000
57.483333	1.000	11,182.000000
57.500000	1.000	10,647.000000
57.516667	1.000	9,963.000000
57.533333	1.000	9,406.000000
57.550000	1.000	8,942.000000
57.566667	1.000	8,701.000000
57.583333	1.000	9,048.000000
57.600000	1.000	9,591.000000
57.616667	1.000	10,107.000000
57.633333	1.000	10,448.000000
57.650000	1.000	10,870.000000
57.666667	1.000	11,696.000000
57.683333	1.000	12,731.000000
57.700000	1.000	13,473.000000
57.716667	1.000	13,528.000000
57.733333	1.000	12,801.000000
57.750000	1.000	11,341.000000
57.766667	1.000	9,751.000000
57.783333	1.000	8,770.000000
57.800000	1.000	8,805.000000
57.816667	1.000	9,732.000000
57.833333	1.000	11,015.000000
57.850000	1.000	12,146.000000
57.866667	1.000	13,137.000000
57.883333	1.000	13,919.000000
57.900000	1.000	14,725.000000
57.916667	1.000	15,821.000000
57.933333	1.000	17,087.000000
57.950000	1.000	17,902.000000
57.966667	1.000	17,719.000000
57.983333	1.000	16,814.000000
58.000000	1.000	15,494.000000
58.016667	1.000	13,997.000000
58.033333	1.000	12,726.000000
58.050000	1.000	11,815.000000
58.066667	1.000	11,080.000000
58.083333	1.000	10,529.000000
58.100000	1.000	10,323.000000
58.116667	1.000	10,319.000000
58.133333	1.000	10,426.000000
58.150000	1.000	10,897.000000
58.166667	1.000	11,977.000000
58.183333	1.000	13,510.000000
58.200000	1.000	14,725.000000
58.216667	1.000	15,063.000000
58.233333	1.000	14,282.000000
58.250000	1.000	12,617.000000
58.266667	1.000	10,598.000000
58.283333	1.000	8,705.000000
58.300000	1.000	7,395.000000
58.316667	1.000	7,028.000000
58.333333	1.000	7,753.000000
58.350000	1.000	9,276.000000
58.366667	1.000	11,061.000000
58.383333	1.000	12,383.000000
58.400000	1.000	12,760.000000
58.416667	1.000	12,218.000000
58.433333	1.000	11,053.000000
58.450000	1.000	9,413.000000
58.466667	1.000	7,450.000000
58.483333	1.000	5,628.000000
58.500000	1.000	4,673.000000
58.516667	1.000	5,212.000000
58.533333	1.000	7,049.000000
58.550000	1.000	9,891.000000
58.566667	1.000	13,387.000000
58.583333	1.000	16,495.000000
58.600000	1.000	18,192.000000
58.616667	1.000	18,453.000000
58.633333	1.000	17,941.000000
58.650000	1.000	17,313.000000
58.666667	1.000	16,591.000000
58.683333	1.000	16,020.000000
58.700000	1.000	16,306.000000
58.716667	1.000	17,489.000000
58.733333	1.000	19,173.000000
58.750000	1.000	21,170.000000
58.766667	1.000	23,361.000000
58.783333	1.000	25,555.000000
58.800000	1.000	27,186.000000
58.816667	1.000	27,775.000000
58.833333	1.000	27,440.000000
58.850000	1.000	26,534.000000
58.866667	1.000	24,985.000000
58.883333	1.000	23,531.000000
58.900000	1.000	23,119.000000
58.916667	1.000	24,354.000000
58.933333	1.000	27,107.000000
58.950000	1.000	30,804.000000
58.966667	1.000	34,637.000000
58.983333	1.000	37,798.000000
59.000000	1.000	39,747.000000
59.016667	1.000	40,059.000000
59.033333	1.000	39,044.000000
59.050000	1.000	37,553.000000
59.066667	1.000	36,101.000000
59.083333	1.000	35,169.000000
59.100000	1.000	34,813.000000
59.116667	1.000	34,678.000000
59.133333	1.000	34,146.000000
59.150000	1.000	32,793.000000
59.166667	1.000	30,525.000000
59.183333	1.000	27,490.000000
59.200000	1.000	24,445.000000
59.216667	1.000	22,137.000000
59.233333	1.000	20,820.000000
59.250000	1.000	20,348.000000
59.266667	1.000	20,149.000000
59.283333	1.000	20,255.000000
59.300000	1.000	20,526.000000
59.316667	1.000	20,669.000000
59.333333	1.000	20,506.000000
59.350000	1.000	19,740.000000
59.366667	1.000	18,496.000000
59.383333	1.000	17,515.000000
59.400000	1.000	17,165.000000
59.416667	1.000	17,119.000000
59.433333	1.000	17,163.000000
59.450000	1.000	17,785.000000
59.466667	1.000	19,195.000000
59.483333	1.000	20,915.000000
59.500000	1.000	22,511.000000
59.516667	1.000	23,885.000000
59.533333	1.000	25,077.000000
59.550000	1.000	26,270.000000
59.566667	1.000	27,601.000000
59.583333	1.000	28,677.000000
59.600000	1.000	29,114.000000
59.616667	1.000	29,012.000000
59.633333	1.000	28,622.000000
59.650000	1.000	28,112.000000
59.666667	1.000	27,396.000000
59.683333	1.000	26,520.000000
59.700000	1.000	25,659.000000
59.716667	1.000	24,679.000000
59.733333	1.000	23,665.000000
59.750000	1.000	23,252.000000
59.766667	1.000	23,942.000000
59.783333	1.000	25,503.000000
59.800000	1.000	27,101.000000
59.816667	1.000	28,142.000000
59.833333	1.000	28,373.000000
59.850000	1.000	27,586.000000
59.866667	1.000	26,609.000000
59.883333	1.000	26,403.000000
59.900000	1.000	27,269.000000
59.916667	1.000	28,999.000000
59.933333	1.000	31,023.000000
59.950000	1.000	32,857.000000
59.966667	1.000	34,349.000000
59.983333	1.000	35,604.000000
60.000000	1.000	36,755.000000
60.016667	1.000	37,611.000000
60.033333	1.000	37,641.000000
60.050000	1.000	36,825.000000
60.066667	1.000	35,475.000000
60.083333	1.000	33,539.000000
60.100000	1.000	30,913.000000
60.116667	1.000	27,988.000000
60.133333	1.000	25,274.000000
60.150000	1.000	23,363.000000
60.166667	1.000	22,663.000000
60.183333	1.000	23,028.000000
60.200000	1.000	24,331.000000
60.216667	1.000	26,139.000000
60.233333	1.000	28,045.000000
60.250000	1.000	30,038.000000
60.266667	1.000	32,051.000000
60.283333	1.000	34,196.000000
60.300000	1.000	36,253.000000
60.316667	1.000	37,784.000000
60.333333	1.000	38,618.000000
60.350000	1.000	39,047.000000
60.366667	1.000	39,647.000000
60.383333	1.000	40,555.000000
60.400000	1.000	41,590.000000
60.416667	1.000	42,189.000000
60.433333	1.000	42,184.000000
60.450000	1.000	41,917.000000
60.466667	1.000	41,356.000000
60.483333	1.000	40,634.000000
60.500000	1.000	39,992.000000
60.516667	1.000	39,420.000000
60.533333	1.000	38,732.000000
60.550000	1.000	37,529.000000
60.566667	1.000	35,833.000000
60.583333	1.000	33,941.000000
60.600000	1.000	32,056.000000
60.616667	1.000	30,231.000000
60.633333	1.000	28,801.000000
60.650000	1.000	28,219.000000
60.666667	1.000	28,645.000000
60.683333	1.000	29,946.000000
60.700000	1.000	31,646.000000
60.716667	1.000	32,834.000000
60.733333	1.000	33,220.000000
60.750000	1.000	33,169.000000
60.766667	1.000	32,748.000000
60.783333	1.000	31,994.000000
60.800000	1.000	31,523.000000
60.816667	1.000	31,355.000000
60.833333	1.000	31,279.000000
60.850000	1.000	31,426.000000
60.866667	1.000	31,991.000000
60.883333	1.000	33,356.000000
60.900000	1.000	35,766.000000
60.916667	1.000	38,241.000000
60.933333	1.000	40,036.000000
60.950000	1.000	41,025.000000
60.966667	1.000	41,341.000000
60.983333	1.000	41,282.000000
61.000000	1.000	41,317.000000
61.016667	1.000	41,669.000000
61.033333	1.000	42,066.000000
61.050000	1.000	42,217.000000
61.066667	1.000	41,965.000000
61.083333	1.000	41,220.000000
61.100000	1.000	40,385.000000
61.116667	1.000	39,890.000000
61.133333	1.000	39,703.000000
61.150000	1.000	39,757.000000
61.166667	1.000	39,692.000000
61.183333	1.000	39,605.000000
61.200000	1.000	39,758.000000
61.216667	1.000	40,027.000000
61.233333	1.000	40,434.000000
61.250000	1.000	41,134.000000
61.266667	1.000	41,798.000000
61.283333	1.000	42,456.000000
61.300000	1.000	43,211.000000
61.316667	1.000	43,645.000000
61.333333	1.000	43,331.000000
61.350000	1.000	41,962.000000
61.366667	1.000	39,852.000000
61.383333	1.000	37,848.000000
61.400000	1.000	36,526.000000
61.416667	1.000	36,418.000000
61.433333	1.000	37,981.000000
61.450000	1.000	40,650.000000
61.466667	1.000	43,471.000000
61.483333	1.000	45,874.000000
61.500000	1.000	47,556.000000
61.516667	1.000	48,396.000000
61.533333	1.000	48,280.000000
61.550000	1.000	47,553.000000
61.566667	1.000	46,797.000000
61.583333	1.000	46,199.000000
61.600000	1.000	45,416.000000
61.616667	1.000	43,916.000000
61.633333	1.000	41,999.000000
61.650000	1.000	40,288.000000
61.666667	1.000	38,886.000000
61.683333	1.000	37,696.000000
61.700000	1.000	36,866.000000
61.716667	1.000	36,726.000000
61.733333	1.000	37,464.000000
61.750000	1.000	38,800.000000
61.766667	1.000	40,431.000000
61.783333	1.000	42,089.000000
61.800000	1.000	43,447.000000
61.816667	1.000	44,206.000000
61.833333	1.000	43,931.000000
61.850000	1.000	42,709.000000
61.866667	1.000	41,363.000000
61.883333	1.000	40,461.000000
61.900000	1.000	39,884.000000
61.916667	1.000	39,395.000000
61.933333	1.000	38,844.000000
61.950000	1.000	38,199.000000
61.966667	1.000	37,335.000000
61.983333	1.000	36,471.000000
62.000000	1.000	36,267.000000
62.016667	1.000	37,077.000000
62.033333	1.000	38,473.000000
62.050000	1.000	39,583.000000
62.066667	1.000	39,841.000000
62.083333	1.000	39,373.000000
62.100000	1.000	38,849.000000
62.116667	1.000	38,596.000000
62.133333	1.000	38,378.000000
62.150000	1.000	37,888.000000
62.166667	1.000	36,863.000000
62.183333	1.000	35,613.000000
62.200000	1.000	34,450.000000
62.216667	1.000	33,079.000000
62.233333	1.000	31,269.000000
62.250000	1.000	29,623.000000
62.266667	1.000	28,477.000000
62.283333	1.000	27,614.000000
62.300000	1.000	27,032.000000
62.316667	1.000	26,690.000000
62.333333	1.000	26,975.000000
62.350000	1.000	27,723.000000
62.366667	1.000	28,619.000000
62.383333	1.000	29,718.000000
62.400000	1.000	31,250.000000
62.416667	1.000	33,313.000000
62.433333	1.000	35,488.000000
62.450000	1.000	37,545.000000
62.466667	1.000	39,069.000000
62.483333	1.000	39,493.000000
62.500000	1.000	38,832.000000
62.516667	1.000	37,333.000000
62.533333	1.000	35,146.000000
62.550000	1.000	32,404.000000
62.566667	1.000	29,406.000000
62.583333	1.000	27,006.000000
62.600000	1.000	25,904.000000
62.616667	1.000	26,447.000000
62.633333	1.000	28,255.000000
62.650000	1.000	30,550.000000
62.666667	1.000	32,829.000000
62.683333	1.000	34,578.000000
62.700000	1.000	35,468.000000
62.716667	1.000	35,307.000000
62.733333	1.000	34,259.000000
62.750000	1.000	32,494.000000
62.766667	1.000	30,332.000000
62.783333	1.000	27,912.000000
62.800000	1.000	25,003.000000
62.816667	1.000	21,992.000000
62.833333	1.000	19,677.000000
62.850000	1.000	18,467.000000
62.866667	1.000	18,317.000000
62.883333	1.000	18,958.000000
62.900000	1.000	19,451.000000
62.916667	1.000	18,930.000000
62.933333	1.000	17,083.000000
62.950000	1.000	14,207.000000
62.966667	1.000	10,795.000000
62.983333	1.000	7,507.000000
63.000000	1.000	4,832.000000
63.016667	1.000	3,123.000000
63.033333	1.000	2,655.000000
63.050000	1.000	3,405.000000
63.066667	1.000	5,507.000000
63.083333	1.000	8,695.000000
63.100000	1.000	11,959.000000
63.116667	1.000	14,320.000000
63.133333	1.000	15,364.000000
63.150000	1.000	15,034.000000
63.166667	1.000	13,806.000000
63.183333	1.000	12,238.000000
63.200000	1.000	11,003.000000
63.216667	1.000	10,302.000000
63.233333	1.000	9,988.000000
63.250000	1.000	9,356.000000
63.266667	1.000	7,867.000000
63.283333	1.000	5,934.000000
63.300000	1.000	4,400.000000
63.316667	1.000	4,011.000000
63.333333	1.000	5,319.000000
63.350000	1.000	8,117.000000
63.366667	1.000	11,487.000000
63.383333	1.000	14,146.000000
63.400000	1.000	15,623.000000
63.416667	1.000	15,821.000000
63.433333	1.000	15,107.000000
63.450000	1.000	14,096.000000
63.466667	1.000	13,368.000000
63.483333	1.000	12,708.000000
63.500000	1.000	11,738.000000
63.516667	1.000	10,519.000000
63.533333	1.000	9,210.000000
63.550000	1.000	7,845.000000
63.566667	1.000	6,318.000000
63.583333	1.000	4,850.000000
63.600000	1.000	3,858.000000
63.616667	1.000	3,315.000000
63.633333	1.000	3,003.000000
63.650000	1.000	2,714.000000
63.666667	1.000	1,854.000000
63.683333	1.000	428.000000
63.700000	1.000	-1,234.000000
63.716667	1.000	-2,620.000000
63.733333	1.000	-3,577.000000
63.750000	1.000	-4,422.000000
63.766667	1.000	-5,295.000000
63.783333	1.000	-6,136.000000
63.800000	1.000	-7,099.000000
63.816667	1.000	-8,679.000000
63.833333	1.000	-11,061.000000
63.850000	1.000	-13,922.000000
63.866667	1.000	-16,846.000000
63.883333	1.000	-19,282.000000
63.900000	1.000	-20,537.000000
63.916667	1.000	-20,541.000000
63.933333	1.000	-19,508.000000
63.950000	1.000	-17,565.000000
63.966667	1.000	-14,831.000000
63.983333	1.000	-11,806.000000
64.000000	1.000	-9,087.000000
64.016667	1.000	-7,180.000000
64.033333	1.000	-6,513.000000
64.050000	1.000	-6,490.000000
64.066667	1.000	-6,521.000000
64.083333	1.000	-6,540.000000
64.100000	1.000	-6,479.000000
64.116667	1.000	-6,756.000000
64.133333	1.000	-7,794.000000
64.150000	1.000	-9,586.000000
64.166667	1.000	-11,805.000000
64.183333	1.000	-14,275.000000
64.200000	1.000	-16,902.000000
64.216667	1.000	-19,561.000000
64.233333	1.000	-21,971.000000
64.250000	1.000	-23,839.000000
64.266667	1.000	-25,145.000000
64.283333	1.000	-25,888.000000
64.300000	1.000	-26,163.000000
64.316667	1.000	-26,327.000000
64.333333	1.000	-26,405.000000
64.350000	1.000	-26,186.000000
64.366667	1.000	-25,580.000000
64.383333	1.000	-24,548.000000
64.400000	1.000	-23,307.000000
64.416667	1.000	-21,926.000000
64.433333	1.000	-20,680.000000
64.450000	1.000	-20,074.000000
64.466667	1.000	-20,338.000000
64.483333	1.000	-21,198.000000
64.500000	1.000	-21,978.000000
64.516667	1.000	-22,352.000000
64.533333	1.000	-22,379.000000
64.550000	1.000	-22,575.000000
64.566667	1.000	-22,801.000000
64.583333	1.000	-22,856.000000
64.600000	1.000	-23,253.000000
64.616667	1.000	-24,227.000000
64.633333	1.000	-25,618.000000
64.650000	1.000	-27,310.000000
64.666667	1.000	-29,152.000000
64.683333	1.000	-30,781.000000
64.700000	1.000	-31,924.000000
64.716667	1.000	-32,390.000000
64.733333	1.000	-32,245.000000
64.750000	1.000	-31,873.000000
64.766667	1.000	-31,419.000000
64.783333	1.000	-31,223.000000
64.800000	1.000	-31,682.000000
64.816667	1.000	-32,739.000000
64.833333	1.000	-34,074.000000
64.850000	1.000	-35,167.000000
64.866667	1.000	-35,860.000000
64.883333	1.000	-36,265.000000
64.900000	1.000	-36,687.000000
64.916667	1.000	-37,082.000000
64.933333	1.000	-36,884.000000
64.950000	1.000	-35,898.000000
64.966667	1.000	-34,210.000000
64.983333	1.000	-32,550.000000
65.000000	1.000	-31,504.000000
65.016667	1.000	-31,467.000000
65.033333	1.000	-32,640.000000
65.050000	1.000	-34,781.000000
65.066667	1.000	-37,483.000000
65.083333	1.000	-40,011.000000
65.100000	1.000	-41,831.000000
65.116667	1.000	-42,539.000000
65.133333	1.000	-41,731.000000
65.150000	1.000	-39,938.000000
65.166667	1.000	-37,927.000000
65.183333	1.000	-36,721.000000
65.200000	1.000	-36,951.000000
65.216667	1.000	-38,343.000000
65.233333	1.000	-40,250.000000
65.250000	1.000	-42,261.000000
65.266667	1.000	-44,097.000000
65.283333	1.000	-45,763.000000
65.300000	1.000	-47,043.000000
65.316667	1.000	-47,614.000000
65.333333	1.000	-47,440.000000
65.350000	1.000	-46,343.000000
65.366667	1.000	-44,360.000000
65.383333	1.000	-42,075.000000
65.400000	1.000	-40,112.000000
65.416667	1.000	-38,994.000000
65.433333	1.000	-38,960.000000
65.450000	1.000	-39,907.000000
65.466667	1.000	-41,618.000000
65.483333	1.000	-43,608.000000
65.500000	1.000	-45,527.000000
65.516667	1.000	-47,025.000000
65.533333	1.000	-47,925.000000
65.550000	1.000	-48,374.000000
65.566667	1.000	-48,347.000000
65.583333	1.000	-47,709.000000
65.600000	1.000	-46,498.000000
65.616667	1.000	-45,034.000000
65.633333	1.000	-43,281.000000
65.650000	1.000	-41,558.000000
65.666667	1.000	-40,332.000000
65.683333	1.000	-39,956.000000
65.700000	1.000	-40,129.000000
65.716667	1.000	-40,887.000000
65.733333	1.000	-42,346.000000
65.750000	1.000	-44,140.000000
65.766667	1.000	-45,680.000000
65.783333	1.000	-46,659.000000
65.800000	1.000	-47,282.000000
65.816667	1.000	-47,846.000000
65.833333	1.000	-48,387.000000
65.850000	1.000	-48,568.000000
65.866667	1.000	-48,177.000000
65.883333	1.000	-47,538.000000
65.900000	1.000	-47,034.000000
65.916667	1.000	-46,843.000000
65.933333	1.000	-46,897.000000
65.950000	1.000	-47,102.000000
65.966667	1.000	-47,611.000000
65.983333	1.000	-48,549.000000
66.000000	1.000	-49,474.000000
66.016667	1.000	-49,737.000000
66.033333	1.000	-49,086.000000
66.050000	1.000	-47,454.000000
66.066667	1.000	-45,274.000000
66.083333	1.000	-43,202.000000
66.100000	1.000	-41,946.000000
66.116667	1.000	-41,884.000000
66.133333	1.000	-42,745.000000
66.150000	1.000	-43,926.000000
66.166667	1.000	-44,803.000000
66.183333	1.000	-44,918.000000
66.200000	1.000	-44,114.000000
66.216667	1.000	-42,903.000000
66.233333	1.000	-41,960.000000
66.250000	1.000	-41,525.000000
66.266667	1.000	-41,891.000000
66.283333	1.000	-43,405.000000
66.300000	1.000	-46,101.000000
66.316667	1.000	-49,362.000000
66.333333	1.000	-52,747.000000
66.350000	1.000	-56,094.000000
66.366667	1.000	-59,017.000000
66.383333	1.000	-60,775.000000
66.400000	1.000	-60,675.000000
66.416667	1.000	-58,766.000000
66.433333	1.000	-55,429.000000
66.450000	1.000	-51,524.000000
66.466667	1.000	-47,890.000000
66.483333	1.000	-45,632.000000
66.500000	1.000	-45,158.000000
66.516667	1.000	-46,343.000000
66.533333	1.000	-48,375.000000
66.550000	1.000	-50,799.000000
66.566667	1.000	-53,383.000000
66.583333	1.000	-55,786.000000
66.600000	1.000	-57,867.000000
66.616667	1.000	-59,605.000000
66.633333	1.000	-60,974.000000
66.650000	1.000	-61,666.000000
66.666667	1.000	-61,406.000000
66.683333	1.000	-60,212.000000
66.700000	1.000	-58,727.000000
66.716667	1.000	-57,845.000000
66.733333	1.000	-58,044.000000
66.750000	1.000	-58,965.000000
66.766667	1.000	-60,381.000000
66.783333	1.000	-62,274.000000
66.800000	1.000	-64,363.000000
66.816667	1.000	-66,351.000000
66.833333	1.000	-68,006.000000
66.850000	1.000	-68,862.000000
66.866667	1.000	-68,843.000000
66.883333	1.000	-68,052.000000
66.900000	1.000	-66,870.000000
66.916667	1.000	-65,310.000000
66.933333	1.000	-63,380.000000
66.950000	1.000	-61,104.000000
66.966667	1.000	-58,667.000000
66.983333	1.000	-56,395.000000
67.000000	1.000	-54,868.000000
67.016667	1.000	-54,699.000000
67.033333	1.000	-55,837.000000
67.050000	1.000	-57,629.000000
67.066667	1.000	-59,333.000000
67.083333	1.000	-60,450.000000
67.100000	1.000	-61,010.000000
67.116667	1.000	-61,382.000000
67.133333	1.000	-61,804.000000
67.150000	1.000	-62,158.000000
67.166667	1.000	-62,488.000000
67.183333	1.000	-62,731.000000
67.200000	1.000	-62,543.000000
67.216667	1.000	-61,749.000000
67.233333	1.000	-60,610.000000
67.250000	1.000	-59,884.000000
67.266667	1.000	-60,325.000000
67.283333	1.000	-62,030.000000
67.300000	1.000	-64,262.000000
67.316667	1.000	-66,356.000000
67.333333	1.000	-67,908.000000
67.350000	1.000	-68,694.000000
67.366667	1.000	-68,988.000000
67.383333	1.000	-69,220.000000
67.400000	1.000	-69,312.000000
67.416667	1.000	-68,938.000000
67.433333	1.000	-68,114.000000
67.450000	1.000	-67,327.000000
67.466667	1.000	-66,945.000000
67.483333	1.000	-66,677.000000
67.500000	1.000	-66,149.000000
67.516667	1.000	-65,543.000000
67.533333	1.000	-65,223.000000
67.550000	1.000	-65,651.000000
67.566667	1.000	-66,866.000000
67.583333	1.000	-68,482.000000
67.600000	1.000	-70,058.000000
67.616667	1.000	-71,271.000000
67.633333	1.000	-71,942.000000
67.650000	1.000	-71,802.000000
67.666667	1.000	-70,786.000000
67.683333	1.000	-69,570.000000
67.700000	1.000	-68,625.000000
67.716667	1.000	-67,873.000000
67.733333	1.000	-67,053.000000
67.750000	1.000	-65,602.000000
67.766667	1.000	-63,486.000000
67.783333	1.000	-61,220.000000
67.800000	1.000	-59,250.000000
67.816667	1.000	-57,637.000000
67.833333	1.000	-56,258.000000
67.850000	1.000	-55,260.000000
67.866667	1.000	-54,753.000000
67.883333	1.000	-54,633.000000
67.900000	1.000	-55,146.000000
67.916667	1.000	-56,767.000000
67.933333	1.000	-59,480.000000
67.950000	1.000	-62,569.000000
67.966667	1.000	-65,218.000000
67.983333	1.000	-67,081.000000
68.000000	1.000	-67,836.000000
68.016667	1.000	-67,517.000000
68.033333	1.000	-66,692.000000
68.050000	1.000	-65,541.000000
68.066667	1.000	-64,009.000000
68.083333	1.000	-62,084.000000
68.100000	1.000	-60,436.000000
68.116667	1.000	-59,807.000000
68.133333	1.000	-59,736.000000
68.150000	1.000	-59,754.000000
68.166667	1.000	-59,706.000000
68.183333	1.000	-59,818.000000
68.200000	1.000	-60,202.000000
68.216667	1.000	-61,026.000000
68.233333	1.000	-62,419.000000
68.250000	1.000	-64,432.000000
68.266667	1.000	-67,079.000000
68.283333	1.000	-69,738.000000
68.300000	1.000	-71,217.000000
68.316667	1.000	-71,097.000000
68.333333	1.000	-69,558.000000
68.350000	1.000	-66,901.000000
68.366667	1.000	-63,689.000000
68.383333	1.000	-60,450.000000
68.400000	1.000	-57,951.000000
68.416667	1.000	-56,740.000000
68.433333	1.000	-56,748.000000
68.450000	1.000	-58,084.000000
68.466667	1.000	-60,576.000000
68.483333	1.000	-63,286.000000
68.500000	1.000	-65,776.000000
68.516667	1.000	-68,085.000000
68.533333	1.000	-70,250.000000
68.550000	1.000	-72,379.000000
68.566667	1.000	-74,296.000000
68.583333	1.000	-75,615.000000
68.600000	1.000	-76,242.000000
68.616667	1.000	-76,082.000000
68.633333	1.000	-74,890.000000
68.650000	1.000	-72,790.000000
68.666667	1.000	-70,526.000000
68.683333	1.000	-68,787.000000
68.700000	1.000	-67,783.000000
68.716667	1.000	-67,251.000000
68.733333	1.000	-67,157.000000
68.750000	1.000	-67,433.000000
68.766667	1.000	-67,877.000000
68.783333	1.000	-67,979.000000
68.800000	1.000	-67,673.000000
68.816667	1.000	-67,463.000000
68.833333	1.000	-67,888.000000
68.850000	1.000	-68,743.000000
68.866667	1.000	-69,801.000000
68.883333	1.000	-71,233.000000
68.900000	1.000	-73,049.000000
68.916667	1.000	-74,426.000000
68.933333	1.000	-74,621.000000
68.950000	1.000	-73,526.000000
68.966667	1.000	-71,586.000000
68.983333	1.000	-69,093.000000
69.000000	1.000	-66,111.000000
69.016667	1.000	-63,033.000000
69.033333	1.000	-60,615.000000
69.050000	1.000	-59,679.000000
69.066667	1.000	-60,383.000000
69.083333	1.000	-61,778.000000
69.100000	1.000	-62,902.000000
69.116667	1.000	-63,489.000000
69.133333	1.000	-63,709.000000
69.150000	1.000	-63,565.000000
69.166667	1.000	-63,077.000000
69.183333	1.000	-62,138.000000
69.200000	1.000	-60,646.000000
69.216667	1.000	-58,775.000000
69.233333	1.000	-57,059.000000
69.250000	1.000	-56,192.000000
69.266667	1.000	-56,313.000000
69.283333	1.000	-56,761.000000
69.300000	1.000	-57,083.000000
69.316667	1.000	-57,313.000000
69.333333	1.000	-57,894.000000
69.350000	1.000	-59,204.000000
69.366667	1.000	-61,419.000000
69.383333	1.000	-64,162.000000
69.400000	1.000	-67,058.000000
69.416667	1.000	-69,483.000000
69.433333	1.000	-71,087.000000
69.450000	1.000	-72,302.000000
69.466667	1.000	-73,212.000000
69.483333	1.000	-73,895.000000
69.500000	1.000	-74,481.000000
69.516667	1.000	-74,898.000000
69.533333	1.000	-75,121.000000
69.550000	1.000	-75,529.000000
69.566667	1.000	-76,429.000000
69.583333	1.000	-77,509.000000
69.600000	1.000	-78,072.000000
69.616667	1.000	-77,941.000000
69.633333	1.000	-77,148.000000
69.650000	1.000	-75,889.000000
69.666667	1.000	-74,209.000000
69.683333	1.000	-72,382.000000
69.700000	1.000	-70,572.000000
69.716667	1.000	-68,892.000000
69.733333	1.000	-67,511.000000
69.750000	1.000	-66,090.000000
69.766667	1.000	-64,550.000000
69.783333	1.000	-63,089.000000
69.800000	1.000	-62,014.000000
69.816667	1.000	-61,534.000000
69.833333	1.000	-61,664.000000
69.850000	1.000	-62,081.000000
69.866667	1.000	-62,614.000000
69.883333	1.000	-63,420.000000
69.900000	1.000	-64,658.000000
69.916667	1.000	-66,453.000000
69.933333	1.000	-68,798.000000
69.950000	1.000	-71,520.000000
69.966667	1.000	-74,403.000000
69.983333	1.000	-76,999.000000
70.000000	1.000	-78,804.000000
70.016667	1.000	-79,327.000000
70.033333	1.000	-78,378.000000
70.050000	1.000	-76,497.000000
70.066667	1.000	-74,263.000000
70.083333	1.000	-72,136.000000
70.100000	1.000	-69,270.000000
