# Supplementary material for: Changes to Serum Sample Tube and Processing Methodology Does Not Cause Inter-Individual Variation in Automated Whole Serum N-Glycan Profiling in Health and Disease
Source: PLoS One. 2015 Apr 1;10(4):e0123028. doi: 10.1371/journal.pone.0123028 (PMC4382121; doi:10.1371/journal.pone.0123028)
Supplement: S1 Data — (ZIP) [file pone.0123028.s006.zip › WholePlasmaData/100-D3.txt]

File Path	chrom://acropora/ChromeleonLocal/Richard Data/May 2014/21 May 2014/HTP-plasma-24-Samples-Robot-Repeat-A2-A1.seq/20931.smp/Emission_1.channel/Emission_1.chm
Channel	Emission_1

Injection Information:
Data Vault	ChromeleonLocal
Injection	2AB-VF-serum-sample-22/100-D3
Injection Number	27
Position	GC4
Comment	
Processing Method	beh-gu
Instrument Method	BEH-70min-right-40-76-04-58
Type	Unknown
Status	Finished
Injection Date	22/05/2014
Injection Time	22:32:56
Injection Volume (µL)	25.0000
Dilution Factor	1.0000
Weight	1.0000

Raw Data Information:
Time Min. (min)	0.000000
Time Max. (min)	70.100000
Data Points	4207
Detector	FLD
Exporting Data System	Chromeleon 7.1.1.1127
Operator	
Signal Quantity	
Signal Unit	counts
Signal Min.	-71,371.000000
Signal Max.	22,556,508.000000
Channel	Emission_1
Driver Name	FLD3000.dll
Channel Type	Evaluation
Min. Step (s)	1.000
Max. Step (s)	1.000
Average Step (s)	1.000

Signal Parameter Information:
Signal Info	

Raw Data:
Time (min)	Step (s)	Value (counts)
0.000000	0.000	0.000000
0.016667	1.000	0.000000
0.033333	1.000	0.000000
0.050000	1.000	0.000000
0.066667	1.000	0.000000
0.083333	1.000	-35.000000
0.100000	1.000	-59.000000
0.116667	1.000	-131.000000
0.133333	1.000	-254.000000
0.150000	1.000	-356.000000
0.166667	1.000	-376.000000
0.183333	1.000	-288.000000
0.200000	1.000	-86.000000
0.216667	1.000	192.000000
0.233333	1.000	459.000000
0.250000	1.000	669.000000
0.266667	1.000	850.000000
0.283333	1.000	1,007.000000
0.300000	1.000	1,168.000000
0.316667	1.000	1,342.000000
0.333333	1.000	1,460.000000
0.350000	1.000	1,480.000000
0.366667	1.000	1,436.000000
0.383333	1.000	1,381.000000
0.400000	1.000	1,302.000000
0.416667	1.000	1,191.000000
0.433333	1.000	1,112.000000
0.450000	1.000	1,078.000000
0.466667	1.000	1,106.000000
0.483333	1.000	1,204.000000
0.500000	1.000	1,342.000000
0.516667	1.000	1,484.000000
0.533333	1.000	1,596.000000
0.550000	1.000	1,682.000000
0.566667	1.000	1,718.000000
0.583333	1.000	1,727.000000
0.600000	1.000	1,739.000000
0.616667	1.000	1,706.000000
0.633333	1.000	1,618.000000
0.650000	1.000	1,479.000000
0.666667	1.000	1,280.000000
0.683333	1.000	995.000000
0.700000	1.000	633.000000
0.716667	1.000	226.000000
0.733333	1.000	-188.000000
0.750000	1.000	-516.000000
0.766667	1.000	-714.000000
0.783333	1.000	-689.000000
0.800000	1.000	-203.000000
0.816667	1.000	1,142.000000
0.833333	1.000	3,710.000000
0.850000	1.000	7,593.000000
0.866667	1.000	12,568.000000
0.883333	1.000	18,301.000000
0.900000	1.000	24,348.000000
0.916667	1.000	30,219.000000
0.933333	1.000	35,395.000000
0.950000	1.000	39,497.000000
0.966667	1.000	42,360.000000
0.983333	1.000	43,942.000000
1.000000	1.000	44,692.000000
1.016667	1.000	46,144.000000
1.033333	1.000	50,130.000000
1.050000	1.000	57,201.000000
1.066667	1.000	66,018.000000
1.083333	1.000	74,218.000000
1.100000	1.000	79,694.000000
1.116667	1.000	81,209.000000
1.133333	1.000	78,542.000000
1.150000	1.000	72,368.000000
1.166667	1.000	63,824.000000
1.183333	1.000	54,085.000000
1.200000	1.000	44,185.000000
1.216667	1.000	34,946.000000
1.233333	1.000	26,924.000000
1.250000	1.000	20,387.000000
1.266667	1.000	15,384.000000
1.283333	1.000	11,717.000000
1.300000	1.000	9,124.000000
1.316667	1.000	7,383.000000
1.333333	1.000	6,333.000000
1.350000	1.000	5,875.000000
1.366667	1.000	5,925.000000
1.383333	1.000	6,395.000000
1.400000	1.000	7,145.000000
1.416667	1.000	8,010.000000
1.433333	1.000	8,821.000000
1.450000	1.000	9,472.000000
1.466667	1.000	10,200.000000
1.483333	1.000	18,895.000000
1.500000	1.000	102,290.000000
1.516667	1.000	467,542.000000
1.533333	1.000	1,387,971.000000
1.550000	1.000	2,972,903.000000
1.566667	1.000	5,042,025.000000
1.583333	1.000	7,207,419.000000
1.600000	1.000	9,050,514.000000
1.616667	1.000	10,265,149.000000
1.633333	1.000	10,717,781.000000
1.650000	1.000	10,437,323.000000
1.666667	1.000	9,566,930.000000
1.683333	1.000	8,305,713.000000
1.700000	1.000	6,857,838.000000
1.716667	1.000	5,397,773.000000
1.733333	1.000	4,053,071.000000
1.750000	1.000	2,901,111.000000
1.766667	1.000	1,974,821.000000
1.783333	1.000	1,273,338.000000
1.800000	1.000	773,520.000000
1.816667	1.000	440,319.000000
1.833333	1.000	235,016.000000
1.850000	1.000	120,995.000000
1.866667	1.000	67,062.000000
1.883333	1.000	48,804.000000
1.900000	1.000	48,747.000000
1.916667	1.000	55,527.000000
1.933333	1.000	62,506.000000
1.950000	1.000	66,486.000000
1.966667	1.000	66,600.000000
1.983333	1.000	63,278.000000
2.000000	1.000	57,563.000000
2.016667	1.000	50,645.000000
2.033333	1.000	43,488.000000
2.050000	1.000	36,742.000000
2.066667	1.000	30,792.000000
2.083333	1.000	25,837.000000
2.100000	1.000	21,917.000000
2.116667	1.000	18,953.000000
2.133333	1.000	16,787.000000
2.150000	1.000	15,273.000000
2.166667	1.000	14,282.000000
2.183333	1.000	13,718.000000
2.200000	1.000	13,532.000000
2.216667	1.000	13,614.000000
2.233333	1.000	13,804.000000
2.250000	1.000	13,977.000000
2.266667	1.000	14,079.000000
2.283333	1.000	14,066.000000
2.300000	1.000	13,890.000000
2.316667	1.000	13,566.000000
2.333333	1.000	13,193.000000
2.350000	1.000	12,874.000000
2.366667	1.000	12,638.000000
2.383333	1.000	12,369.000000
2.400000	1.000	11,994.000000
2.416667	1.000	11,553.000000
2.433333	1.000	11,072.000000
2.450000	1.000	10,576.000000
2.466667	1.000	10,089.000000
2.483333	1.000	9,578.000000
2.500000	1.000	9,039.000000
2.516667	1.000	8,466.000000
2.533333	1.000	7,901.000000
2.550000	1.000	7,398.000000
2.566667	1.000	6,930.000000
2.583333	1.000	6,456.000000
2.600000	1.000	5,977.000000
2.616667	1.000	5,551.000000
2.633333	1.000	5,211.000000
2.650000	1.000	4,989.000000
2.666667	1.000	4,948.000000
2.683333	1.000	5,096.000000
2.700000	1.000	5,353.000000
2.716667	1.000	5,605.000000
2.733333	1.000	5,750.000000
2.750000	1.000	5,767.000000
2.766667	1.000	5,742.000000
2.783333	1.000	5,806.000000
2.800000	1.000	6,068.000000
2.816667	1.000	6,576.000000
2.833333	1.000	7,350.000000
2.850000	1.000	8,347.000000
2.866667	1.000	9,460.000000
2.883333	1.000	10,484.000000
2.900000	1.000	11,270.000000
2.916667	1.000	11,775.000000
2.933333	1.000	11,982.000000
2.950000	1.000	11,910.000000
2.966667	1.000	11,645.000000
2.983333	1.000	11,250.000000
3.000000	1.000	10,808.000000
3.016667	1.000	10,400.000000
3.033333	1.000	10,054.000000
3.050000	1.000	9,793.000000
3.066667	1.000	9,571.000000
3.083333	1.000	9,323.000000
3.100000	1.000	8,985.000000
3.116667	1.000	8,541.000000
3.133333	1.000	8,035.000000
3.150000	1.000	7,468.000000
3.166667	1.000	6,881.000000
3.183333	1.000	6,303.000000
3.200000	1.000	5,760.000000
3.216667	1.000	5,279.000000
3.233333	1.000	4,844.000000
3.250000	1.000	4,463.000000
3.266667	1.000	4,099.000000
3.283333	1.000	3,691.000000
3.300000	1.000	3,199.000000
3.316667	1.000	2,661.000000
3.333333	1.000	2,113.000000
3.350000	1.000	1,612.000000
3.366667	1.000	1,251.000000
3.383333	1.000	1,086.000000
3.400000	1.000	1,095.000000
3.416667	1.000	1,212.000000
3.433333	1.000	1,362.000000
3.450000	1.000	1,591.000000
3.466667	1.000	1,918.000000
3.483333	1.000	2,296.000000
3.500000	1.000	2,660.000000
3.516667	1.000	2,948.000000
3.533333	1.000	3,138.000000
3.550000	1.000	3,218.000000
3.566667	1.000	3,176.000000
3.583333	1.000	3,022.000000
3.600000	1.000	2,804.000000
3.616667	1.000	2,545.000000
3.633333	1.000	2,265.000000
3.650000	1.000	1,972.000000
3.666667	1.000	1,602.000000
3.683333	1.000	1,158.000000
3.700000	1.000	737.000000
3.716667	1.000	450.000000
3.733333	1.000	344.000000
3.750000	1.000	420.000000
3.766667	1.000	625.000000
3.783333	1.000	892.000000
3.800000	1.000	1,209.000000
3.816667	1.000	1,632.000000
3.833333	1.000	2,122.000000
3.850000	1.000	2,603.000000
3.866667	1.000	3,039.000000
3.883333	1.000	3,435.000000
3.900000	1.000	3,819.000000
3.916667	1.000	4,161.000000
3.933333	1.000	4,410.000000
3.950000	1.000	4,541.000000
3.966667	1.000	4,538.000000
3.983333	1.000	4,404.000000
4.000000	1.000	4,164.000000
4.016667	1.000	3,857.000000
4.033333	1.000	3,519.000000
4.050000	1.000	3,240.000000
4.066667	1.000	3,064.000000
4.083333	1.000	2,963.000000
4.100000	1.000	2,921.000000
4.116667	1.000	2,943.000000
4.133333	1.000	2,984.000000
4.150000	1.000	2,949.000000
4.166667	1.000	2,816.000000
4.183333	1.000	2,667.000000
4.200000	1.000	2,547.000000
4.216667	1.000	2,414.000000
4.233333	1.000	2,299.000000
4.250000	1.000	2,316.000000
4.266667	1.000	2,469.000000
4.283333	1.000	2,685.000000
4.300000	1.000	2,867.000000
4.316667	1.000	2,943.000000
4.333333	1.000	2,900.000000
4.350000	1.000	2,735.000000
4.366667	1.000	2,475.000000
4.383333	1.000	2,184.000000
4.400000	1.000	1,906.000000
4.416667	1.000	1,663.000000
4.433333	1.000	1,460.000000
4.450000	1.000	1,320.000000
4.466667	1.000	1,243.000000
4.483333	1.000	1,243.000000
4.500000	1.000	1,309.000000
4.516667	1.000	1,452.000000
4.533333	1.000	1,650.000000
4.550000	1.000	1,852.000000
4.566667	1.000	2,043.000000
4.583333	1.000	2,233.000000
4.600000	1.000	2,383.000000
4.616667	1.000	2,443.000000
4.633333	1.000	2,385.000000
4.650000	1.000	2,236.000000
4.666667	1.000	2,108.000000
4.683333	1.000	1,998.000000
4.700000	1.000	1,829.000000
4.716667	1.000	1,588.000000
4.733333	1.000	1,305.000000
4.750000	1.000	998.000000
4.766667	1.000	646.000000
4.783333	1.000	287.000000
4.800000	1.000	-33.000000
4.816667	1.000	-291.000000
4.833333	1.000	-512.000000
4.850000	1.000	-688.000000
4.866667	1.000	-789.000000
4.883333	1.000	-798.000000
4.900000	1.000	-707.000000
4.916667	1.000	-561.000000
4.933333	1.000	-418.000000
4.950000	1.000	-310.000000
4.966667	1.000	-210.000000
4.983333	1.000	-92.000000
5.000000	1.000	19.000000
5.016667	1.000	19.000000
5.033333	1.000	19.000000
5.050000	1.000	19.000000
5.066667	1.000	19.000000
5.083333	1.000	-29.000000
5.100000	1.000	-126.000000
5.116667	1.000	-466.000000
5.133333	1.000	-1,026.000000
5.150000	1.000	-1,538.000000
5.166667	1.000	-2,392.000000
5.183333	1.000	-3,752.000000
5.200000	1.000	-5,023.000000
5.216667	1.000	-5,731.000000
5.233333	1.000	-5,917.000000
5.250000	1.000	-5,983.000000
5.266667	1.000	-6,255.000000
5.283333	1.000	-7,099.000000
5.300000	1.000	-8,555.000000
5.316667	1.000	-10,168.000000
5.333333	1.000	-11,515.000000
5.350000	1.000	-12,236.000000
5.366667	1.000	-12,124.000000
5.383333	1.000	-11,426.000000
5.400000	1.000	-10,681.000000
5.416667	1.000	-9,989.000000
5.433333	1.000	-9,329.000000
5.450000	1.000	-8,611.000000
5.466667	1.000	-8,222.000000
5.483333	1.000	-8,128.000000
5.500000	1.000	-7,861.000000
5.516667	1.000	-7,340.000000
5.533333	1.000	-6,608.000000
5.550000	1.000	-5,672.000000
5.566667	1.000	-4,479.000000
5.583333	1.000	-3,182.000000
5.600000	1.000	-2,113.000000
5.616667	1.000	-1,271.000000
5.633333	1.000	-782.000000
5.650000	1.000	-892.000000
5.666667	1.000	-1,373.000000
5.683333	1.000	-1,871.000000
5.700000	1.000	-2,254.000000
5.716667	1.000	-2,917.000000
5.733333	1.000	-4,391.000000
5.750000	1.000	-6,729.000000
5.766667	1.000	-9,455.000000
5.783333	1.000	-11,813.000000
5.800000	1.000	-13,549.000000
5.816667	1.000	-14,723.000000
5.833333	1.000	-15,578.000000
5.850000	1.000	-15,838.000000
5.866667	1.000	-15,176.000000
5.883333	1.000	-13,941.000000
5.900000	1.000	-12,819.000000
5.916667	1.000	-12,124.000000
5.933333	1.000	-11,927.000000
5.950000	1.000	-12,205.000000
5.966667	1.000	-12,816.000000
5.983333	1.000	-14,036.000000
6.000000	1.000	-16,011.000000
6.016667	1.000	-18,729.000000
6.033333	1.000	-21,403.000000
6.050000	1.000	-23,208.000000
6.066667	1.000	-24,197.000000
6.083333	1.000	-24,986.000000
6.100000	1.000	-26,397.000000
6.116667	1.000	-28,805.000000
6.133333	1.000	-31,867.000000
6.150000	1.000	-34,748.000000
6.166667	1.000	-36,623.000000
6.183333	1.000	-36,923.000000
6.200000	1.000	-35,521.000000
6.216667	1.000	-33,082.000000
6.233333	1.000	-30,599.000000
6.250000	1.000	-28,590.000000
6.266667	1.000	-27,453.000000
6.283333	1.000	-27,366.000000
6.300000	1.000	-28,556.000000
6.316667	1.000	-30,749.000000
6.333333	1.000	-33,174.000000
6.350000	1.000	-35,199.000000
6.366667	1.000	-36,736.000000
6.383333	1.000	-37,796.000000
6.400000	1.000	-38,003.000000
6.416667	1.000	-37,063.000000
6.433333	1.000	-35,167.000000
6.450000	1.000	-32,812.000000
6.466667	1.000	-30,812.000000
6.483333	1.000	-29,506.000000
6.500000	1.000	-29,100.000000
6.516667	1.000	-29,669.000000
6.533333	1.000	-30,822.000000
6.550000	1.000	-31,984.000000
6.566667	1.000	-32,485.000000
6.583333	1.000	-32,124.000000
6.600000	1.000	-30,941.000000
6.616667	1.000	-29,153.000000
6.633333	1.000	-27,116.000000
6.650000	1.000	-25,198.000000
6.666667	1.000	-23,780.000000
6.683333	1.000	-23,199.000000
6.700000	1.000	-23,366.000000
6.716667	1.000	-24,290.000000
6.733333	1.000	-26,132.000000
6.750000	1.000	-28,681.000000
6.766667	1.000	-31,413.000000
6.783333	1.000	-33,540.000000
6.800000	1.000	-34,818.000000
6.816667	1.000	-35,486.000000
6.833333	1.000	-35,883.000000
6.850000	1.000	-36,228.000000
6.866667	1.000	-36,523.000000
6.883333	1.000	-36,782.000000
6.900000	1.000	-37,103.000000
6.916667	1.000	-37,555.000000
6.933333	1.000	-37,943.000000
6.950000	1.000	-37,950.000000
6.966667	1.000	-37,661.000000
6.983333	1.000	-37,377.000000
7.000000	1.000	-37,396.000000
7.016667	1.000	-37,812.000000
7.033333	1.000	-38,676.000000
7.050000	1.000	-39,845.000000
7.066667	1.000	-41,124.000000
7.083333	1.000	-42,296.000000
7.100000	1.000	-43,051.000000
7.116667	1.000	-43,415.000000
7.133333	1.000	-43,697.000000
7.150000	1.000	-44,309.000000
7.166667	1.000	-44,982.000000
7.183333	1.000	-45,149.000000
7.200000	1.000	-44,512.000000
7.216667	1.000	-43,415.000000
7.233333	1.000	-42,101.000000
7.250000	1.000	-41,034.000000
7.266667	1.000	-40,463.000000
7.283333	1.000	-40,084.000000
7.300000	1.000	-39,616.000000
7.316667	1.000	-38,944.000000
7.333333	1.000	-38,111.000000
7.350000	1.000	-37,316.000000
7.366667	1.000	-36,771.000000
7.383333	1.000	-36,846.000000
7.400000	1.000	-37,889.000000
7.416667	1.000	-39,862.000000
7.433333	1.000	-42,453.000000
7.450000	1.000	-44,927.000000
7.466667	1.000	-46,797.000000
7.483333	1.000	-48,079.000000
7.500000	1.000	-49,258.000000
7.516667	1.000	-50,551.000000
7.533333	1.000	-51,482.000000
7.550000	1.000	-51,796.000000
7.566667	1.000	-51,575.000000
7.583333	1.000	-50,604.000000
7.600000	1.000	-48,832.000000
7.616667	1.000	-46,427.000000
7.633333	1.000	-43,928.000000
7.650000	1.000	-42,312.000000
7.666667	1.000	-42,136.000000
7.683333	1.000	-42,995.000000
7.700000	1.000	-44,080.000000
7.716667	1.000	-45,244.000000
7.733333	1.000	-46,408.000000
7.750000	1.000	-47,383.000000
7.766667	1.000	-48,321.000000
7.783333	1.000	-49,053.000000
7.800000	1.000	-48,960.000000
7.816667	1.000	-47,930.000000
7.833333	1.000	-46,479.000000
7.850000	1.000	-44,889.000000
7.866667	1.000	-43,053.000000
7.883333	1.000	-41,352.000000
7.900000	1.000	-40,098.000000
7.916667	1.000	-38,944.000000
7.933333	1.000	-37,400.000000
7.950000	1.000	-35,452.000000
7.966667	1.000	-33,790.000000
7.983333	1.000	-32,802.000000
8.000000	1.000	-32,144.000000
8.016667	1.000	-31,754.000000
8.033333	1.000	-31,731.000000
8.050000	1.000	-32,045.000000
8.066667	1.000	-32,668.000000
8.083333	1.000	-33,169.000000
8.100000	1.000	-33,527.000000
8.116667	1.000	-33,825.000000
8.133333	1.000	-33,913.000000
8.150000	1.000	-34,007.000000
8.166667	1.000	-34,749.000000
8.183333	1.000	-36,206.000000
8.200000	1.000	-37,990.000000
8.216667	1.000	-39,617.000000
8.233333	1.000	-40,977.000000
8.250000	1.000	-42,239.000000
8.266667	1.000	-43,475.000000
8.283333	1.000	-44,647.000000
8.300000	1.000	-45,408.000000
8.316667	1.000	-45,410.000000
8.333333	1.000	-44,448.000000
8.350000	1.000	-42,673.000000
8.366667	1.000	-40,265.000000
8.383333	1.000	-37,379.000000
8.400000	1.000	-34,588.000000
8.416667	1.000	-32,732.000000
8.433333	1.000	-32,238.000000
8.450000	1.000	-33,033.000000
8.466667	1.000	-34,734.000000
8.483333	1.000	-36,936.000000
8.500000	1.000	-39,584.000000
8.516667	1.000	-42,805.000000
8.533333	1.000	-46,240.000000
8.550000	1.000	-49,279.000000
8.566667	1.000	-50,992.000000
8.583333	1.000	-50,691.000000
8.600000	1.000	-48,318.000000
8.616667	1.000	-44,722.000000
8.633333	1.000	-41,107.000000
8.650000	1.000	-38,532.000000
8.666667	1.000	-37,621.000000
8.683333	1.000	-38,603.000000
8.700000	1.000	-41,113.000000
8.716667	1.000	-44,189.000000
8.733333	1.000	-47,456.000000
8.750000	1.000	-50,157.000000
8.766667	1.000	-51,389.000000
8.783333	1.000	-51,196.000000
8.800000	1.000	-50,162.000000
8.816667	1.000	-48,892.000000
8.833333	1.000	-47,838.000000
8.850000	1.000	-46,801.000000
8.866667	1.000	-45,620.000000
8.883333	1.000	-44,147.000000
8.900000	1.000	-42,337.000000
8.916667	1.000	-40,413.000000
8.933333	1.000	-38,369.000000
8.950000	1.000	-36,046.000000
8.966667	1.000	-33,596.000000
8.983333	1.000	-31,340.000000
9.000000	1.000	-29,900.000000
9.016667	1.000	-29,334.000000
9.033333	1.000	-29,663.000000
9.050000	1.000	-30,818.000000
9.066667	1.000	-32,477.000000
9.083333	1.000	-34,538.000000
9.100000	1.000	-36,929.000000
9.116667	1.000	-39,239.000000
9.133333	1.000	-40,910.000000
9.150000	1.000	-41,454.000000
9.166667	1.000	-41,321.000000
9.183333	1.000	-41,179.000000
9.200000	1.000	-41,409.000000
9.216667	1.000	-42,071.000000
9.233333	1.000	-42,910.000000
9.250000	1.000	-43,559.000000
9.266667	1.000	-43,837.000000
9.283333	1.000	-43,676.000000
9.300000	1.000	-43,106.000000
9.316667	1.000	-42,209.000000
9.333333	1.000	-41,026.000000
9.350000	1.000	-39,915.000000
9.366667	1.000	-39,419.000000
9.383333	1.000	-39,498.000000
9.400000	1.000	-39,767.000000
9.416667	1.000	-39,841.000000
9.433333	1.000	-39,648.000000
9.450000	1.000	-39,733.000000
9.466667	1.000	-40,249.000000
9.483333	1.000	-40,810.000000
9.500000	1.000	-41,534.000000
9.516667	1.000	-42,408.000000
9.533333	1.000	-43,177.000000
9.550000	1.000	-43,447.000000
9.566667	1.000	-42,975.000000
9.583333	1.000	-42,074.000000
9.600000	1.000	-41,391.000000
9.616667	1.000	-41,040.000000
9.633333	1.000	-40,823.000000
9.650000	1.000	-40,190.000000
9.666667	1.000	-38,882.000000
9.683333	1.000	-37,081.000000
9.700000	1.000	-34,991.000000
9.716667	1.000	-32,917.000000
9.733333	1.000	-31,231.000000
9.750000	1.000	-30,292.000000
9.766667	1.000	-30,019.000000
9.783333	1.000	-30,159.000000
9.800000	1.000	-30,389.000000
9.816667	1.000	-30,455.000000
9.833333	1.000	-30,234.000000
9.850000	1.000	-29,627.000000
9.866667	1.000	-28,530.000000
9.883333	1.000	-26,800.000000
9.900000	1.000	-24,474.000000
9.916667	1.000	-21,821.000000
9.933333	1.000	-19,466.000000
9.950000	1.000	-18,182.000000
9.966667	1.000	-18,239.000000
9.983333	1.000	-19,604.000000
10.000000	1.000	-22,194.000000
10.016667	1.000	-25,960.000000
10.033333	1.000	-30,728.000000
10.050000	1.000	-35,910.000000
10.066667	1.000	-40,741.000000
10.083333	1.000	-44,764.000000
10.100000	1.000	-47,725.000000
10.116667	1.000	-49,442.000000
10.133333	1.000	-49,680.000000
10.150000	1.000	-48,767.000000
10.166667	1.000	-47,272.000000
10.183333	1.000	-45,387.000000
10.200000	1.000	-43,426.000000
10.216667	1.000	-41,852.000000
10.233333	1.000	-40,852.000000
10.250000	1.000	-40,573.000000
10.266667	1.000	-41,106.000000
10.283333	1.000	-42,115.000000
10.300000	1.000	-43,017.000000
10.316667	1.000	-43,590.000000
10.333333	1.000	-43,910.000000
10.350000	1.000	-44,228.000000
10.366667	1.000	-44,412.000000
10.383333	1.000	-43,876.000000
10.400000	1.000	-42,487.000000
10.416667	1.000	-40,492.000000
10.433333	1.000	-38,062.000000
10.450000	1.000	-35,773.000000
10.466667	1.000	-34,111.000000
10.483333	1.000	-33,295.000000
10.500000	1.000	-33,126.000000
10.516667	1.000	-33,468.000000
10.533333	1.000	-34,475.000000
10.550000	1.000	-35,935.000000
10.566667	1.000	-37,345.000000
10.583333	1.000	-38,439.000000
10.600000	1.000	-39,544.000000
10.616667	1.000	-40,551.000000
10.633333	1.000	-41,101.000000
10.650000	1.000	-41,202.000000
10.666667	1.000	-41,071.000000
10.683333	1.000	-40,903.000000
10.700000	1.000	-40,706.000000
10.716667	1.000	-40,596.000000
10.733333	1.000	-40,636.000000
10.750000	1.000	-40,798.000000
10.766667	1.000	-40,872.000000
10.783333	1.000	-40,700.000000
10.800000	1.000	-40,616.000000
10.816667	1.000	-40,851.000000
10.833333	1.000	-41,296.000000
10.850000	1.000	-41,529.000000
10.866667	1.000	-41,686.000000
10.883333	1.000	-42,036.000000
10.900000	1.000	-42,400.000000
10.916667	1.000	-42,381.000000
10.933333	1.000	-41,634.000000
10.950000	1.000	-40,164.000000
10.966667	1.000	-38,303.000000
10.983333	1.000	-36,509.000000
11.000000	1.000	-35,401.000000
11.016667	1.000	-35,317.000000
11.033333	1.000	-36,150.000000
11.050000	1.000	-37,564.000000
11.066667	1.000	-39,025.000000
11.083333	1.000	-39,857.000000
11.100000	1.000	-40,159.000000
11.116667	1.000	-40,690.000000
11.133333	1.000	-41,640.000000
11.150000	1.000	-42,723.000000
11.166667	1.000	-43,566.000000
11.183333	1.000	-43,501.000000
11.200000	1.000	-42,063.000000
11.216667	1.000	-39,135.000000
11.233333	1.000	-35,202.000000
11.250000	1.000	-30,843.000000
11.266667	1.000	-26,628.000000
11.283333	1.000	-23,162.000000
11.300000	1.000	-21,003.000000
11.316667	1.000	-20,469.000000
11.333333	1.000	-21,246.000000
11.350000	1.000	-22,341.000000
11.366667	1.000	-22,865.000000
11.383333	1.000	-22,889.000000
11.400000	1.000	-22,699.000000
11.416667	1.000	-22,637.000000
11.433333	1.000	-23,053.000000
11.450000	1.000	-23,932.000000
11.466667	1.000	-25,128.000000
11.483333	1.000	-26,760.000000
11.500000	1.000	-28,809.000000
11.516667	1.000	-31,063.000000
11.533333	1.000	-33,094.000000
11.550000	1.000	-34,908.000000
11.566667	1.000	-36,560.000000
11.583333	1.000	-37,951.000000
11.600000	1.000	-38,937.000000
11.616667	1.000	-39,177.000000
11.633333	1.000	-38,456.000000
11.650000	1.000	-37,277.000000
11.666667	1.000	-36,318.000000
11.683333	1.000	-35,924.000000
11.700000	1.000	-36,147.000000
11.716667	1.000	-36,353.000000
11.733333	1.000	-35,627.000000
11.750000	1.000	-34,250.000000
11.766667	1.000	-33,083.000000
11.783333	1.000	-32,271.000000
11.800000	1.000	-31,711.000000
11.816667	1.000	-31,513.000000
11.833333	1.000	-31,541.000000
11.850000	1.000	-31,483.000000
11.866667	1.000	-31,277.000000
11.883333	1.000	-30,980.000000
11.900000	1.000	-30,474.000000
11.916667	1.000	-29,644.000000
11.933333	1.000	-28,871.000000
11.950000	1.000	-28,688.000000
11.966667	1.000	-29,439.000000
11.983333	1.000	-30,815.000000
12.000000	1.000	-32,247.000000
12.016667	1.000	-33,378.000000
12.033333	1.000	-34,093.000000
12.050000	1.000	-34,317.000000
12.066667	1.000	-34,522.000000
12.083333	1.000	-35,136.000000
12.100000	1.000	-36,173.000000
12.116667	1.000	-37,762.000000
12.133333	1.000	-40,080.000000
12.150000	1.000	-42,979.000000
12.166667	1.000	-45,763.000000
12.183333	1.000	-47,910.000000
12.200000	1.000	-49,284.000000
12.216667	1.000	-49,879.000000
12.233333	1.000	-49,875.000000
12.250000	1.000	-49,406.000000
12.266667	1.000	-48,203.000000
12.283333	1.000	-46,281.000000
12.300000	1.000	-44,171.000000
12.316667	1.000	-42,147.000000
12.333333	1.000	-40,438.000000
12.350000	1.000	-39,376.000000
12.366667	1.000	-39,276.000000
12.383333	1.000	-40,310.000000
12.400000	1.000	-42,566.000000
12.416667	1.000	-45,396.000000
12.433333	1.000	-47,538.000000
12.450000	1.000	-48,299.000000
12.466667	1.000	-47,381.000000
12.483333	1.000	-45,093.000000
12.500000	1.000	-42,050.000000
12.516667	1.000	-38,518.000000
12.533333	1.000	-35,013.000000
12.550000	1.000	-32,131.000000
12.566667	1.000	-30,174.000000
12.583333	1.000	-29,115.000000
12.600000	1.000	-28,517.000000
12.616667	1.000	-28,189.000000
12.633333	1.000	-28,091.000000
12.650000	1.000	-28,077.000000
12.666667	1.000	-28,206.000000
12.683333	1.000	-28,239.000000
12.700000	1.000	-28,031.000000
12.716667	1.000	-27,760.000000
12.733333	1.000	-27,627.000000
12.750000	1.000	-27,591.000000
12.766667	1.000	-27,531.000000
12.783333	1.000	-27,597.000000
12.800000	1.000	-27,711.000000
12.816667	1.000	-27,440.000000
12.833333	1.000	-26,826.000000
12.850000	1.000	-26,134.000000
12.866667	1.000	-25,226.000000
12.883333	1.000	-23,943.000000
12.900000	1.000	-21,987.000000
12.916667	1.000	-19,515.000000
12.933333	1.000	-16,935.000000
12.950000	1.000	-14,504.000000
12.966667	1.000	-12,311.000000
12.983333	1.000	-10,546.000000
13.000000	1.000	-9,693.000000
13.016667	1.000	-10,002.000000
13.033333	1.000	-11,420.000000
13.050000	1.000	-13,747.000000
13.066667	1.000	-16,645.000000
13.083333	1.000	-19,689.000000
13.100000	1.000	-22,345.000000
13.116667	1.000	-24,440.000000
13.133333	1.000	-26,709.000000
13.150000	1.000	-29,416.000000
13.166667	1.000	-31,778.000000
13.183333	1.000	-32,823.000000
13.200000	1.000	-31,998.000000
13.216667	1.000	-29,455.000000
13.233333	1.000	-25,864.000000
13.250000	1.000	-21,984.000000
13.266667	1.000	-18,359.000000
13.283333	1.000	-15,794.000000
13.300000	1.000	-14,678.000000
13.316667	1.000	-14,668.000000
13.333333	1.000	-15,479.000000
13.350000	1.000	-16,954.000000
13.366667	1.000	-19,123.000000
13.383333	1.000	-21,784.000000
13.400000	1.000	-24,938.000000
13.416667	1.000	-28,260.000000
13.433333	1.000	-31,210.000000
13.450000	1.000	-33,534.000000
13.466667	1.000	-35,399.000000
13.483333	1.000	-36,965.000000
13.500000	1.000	-37,676.000000
13.516667	1.000	-37,287.000000
13.533333	1.000	-35,937.000000
13.550000	1.000	-34,106.000000
13.566667	1.000	-32,474.000000
13.583333	1.000	-31,161.000000
13.600000	1.000	-30,396.000000
13.616667	1.000	-30,556.000000
13.633333	1.000	-31,549.000000
13.650000	1.000	-32,812.000000
13.666667	1.000	-33,502.000000
13.683333	1.000	-33,109.000000
13.700000	1.000	-31,452.000000
13.716667	1.000	-28,795.000000
13.733333	1.000	-25,819.000000
13.750000	1.000	-23,313.000000
13.766667	1.000	-21,687.000000
13.783333	1.000	-21,142.000000
13.800000	1.000	-21,752.000000
13.816667	1.000	-23,141.000000
13.833333	1.000	-24,641.000000
13.850000	1.000	-25,544.000000
13.866667	1.000	-25,122.000000
13.883333	1.000	-23,031.000000
13.900000	1.000	-19,299.000000
13.916667	1.000	-14,238.000000
13.933333	1.000	-8,196.000000
13.950000	1.000	-1,810.000000
13.966667	1.000	4,173.000000
13.983333	1.000	9,281.000000
14.000000	1.000	13,054.000000
14.016667	1.000	14,704.000000
14.033333	1.000	13,996.000000
14.050000	1.000	11,430.000000
14.066667	1.000	7,825.000000
14.083333	1.000	4,122.000000
14.100000	1.000	423.000000
14.116667	1.000	-3,767.000000
14.133333	1.000	-8,611.000000
14.150000	1.000	-13,445.000000
14.166667	1.000	-17,517.000000
14.183333	1.000	-20,442.000000
14.200000	1.000	-22,105.000000
14.216667	1.000	-22,523.000000
14.233333	1.000	-22,224.000000
14.250000	1.000	-21,733.000000
14.266667	1.000	-21,457.000000
14.283333	1.000	-21,097.000000
14.300000	1.000	-20,549.000000
14.316667	1.000	-20,109.000000
14.333333	1.000	-20,160.000000
14.350000	1.000	-20,825.000000
14.366667	1.000	-21,968.000000
14.383333	1.000	-22,978.000000
14.400000	1.000	-23,324.000000
14.416667	1.000	-22,866.000000
14.433333	1.000	-21,855.000000
14.450000	1.000	-20,526.000000
14.466667	1.000	-19,363.000000
14.483333	1.000	-18,430.000000
14.500000	1.000	-17,481.000000
14.516667	1.000	-16,591.000000
14.533333	1.000	-16,174.000000
14.550000	1.000	-16,155.000000
14.566667	1.000	-16,058.000000
14.583333	1.000	-15,853.000000
14.600000	1.000	-15,830.000000
14.616667	1.000	-16,067.000000
14.633333	1.000	-16,877.000000
14.650000	1.000	-18,251.000000
14.666667	1.000	-20,147.000000
14.683333	1.000	-22,229.000000
14.700000	1.000	-24,206.000000
14.716667	1.000	-25,773.000000
14.733333	1.000	-26,580.000000
14.750000	1.000	-26,074.000000
14.766667	1.000	-24,326.000000
14.783333	1.000	-21,957.000000
14.800000	1.000	-19,655.000000
14.816667	1.000	-17,860.000000
14.833333	1.000	-16,891.000000
14.850000	1.000	-16,884.000000
14.866667	1.000	-17,716.000000
14.883333	1.000	-18,861.000000
14.900000	1.000	-19,659.000000
14.916667	1.000	-20,360.000000
14.933333	1.000	-21,336.000000
14.950000	1.000	-22,451.000000
14.966667	1.000	-23,530.000000
14.983333	1.000	-24,660.000000
15.000000	1.000	-26,148.000000
15.016667	1.000	-27,718.000000
15.033333	1.000	-29,148.000000
15.050000	1.000	-30,444.000000
15.066667	1.000	-31,663.000000
15.083333	1.000	-33,070.000000
15.100000	1.000	-35,115.000000
15.116667	1.000	-37,542.000000
15.133333	1.000	-39,795.000000
15.150000	1.000	-41,589.000000
15.166667	1.000	-42,532.000000
15.183333	1.000	-42,242.000000
15.200000	1.000	-40,867.000000
15.216667	1.000	-38,512.000000
15.233333	1.000	-35,115.000000
15.250000	1.000	-30,908.000000
15.266667	1.000	-26,664.000000
15.283333	1.000	-22,841.000000
15.300000	1.000	-19,606.000000
15.316667	1.000	-16,740.000000
15.333333	1.000	-13,682.000000
15.350000	1.000	-9,975.000000
15.366667	1.000	-4,752.000000
15.383333	1.000	2,391.000000
15.400000	1.000	11,261.000000
15.416667	1.000	21,166.000000
15.433333	1.000	31,348.000000
15.450000	1.000	41,374.000000
15.466667	1.000	50,680.000000
15.483333	1.000	58,501.000000
15.500000	1.000	63,894.000000
15.516667	1.000	66,154.000000
15.533333	1.000	65,016.000000
15.550000	1.000	60,716.000000
15.566667	1.000	53,741.000000
15.583333	1.000	44,812.000000
15.600000	1.000	35,164.000000
15.616667	1.000	25,950.000000
15.633333	1.000	17,895.000000
15.650000	1.000	11,245.000000
15.666667	1.000	6,553.000000
15.683333	1.000	4,606.000000
15.700000	1.000	5,650.000000
15.716667	1.000	10,258.000000
15.733333	1.000	19,759.000000
15.750000	1.000	36,818.000000
15.766667	1.000	65,362.000000
15.783333	1.000	108,760.000000
15.800000	1.000	169,849.000000
15.816667	1.000	250,031.000000
15.833333	1.000	347,805.000000
15.850000	1.000	458,021.000000
15.866667	1.000	572,030.000000
15.883333	1.000	679,220.000000
15.900000	1.000	768,582.000000
15.916667	1.000	830,694.000000
15.933333	1.000	859,749.000000
15.950000	1.000	854,235.000000
15.966667	1.000	816,345.000000
15.983333	1.000	751,590.000000
16.000000	1.000	667,694.000000
16.016667	1.000	572,618.000000
16.033333	1.000	473,917.000000
16.050000	1.000	378,319.000000
16.066667	1.000	290,808.000000
16.083333	1.000	214,534.000000
16.100000	1.000	150,948.000000
16.116667	1.000	100,111.000000
16.133333	1.000	61,220.000000
16.150000	1.000	32,943.000000
16.166667	1.000	13,640.000000
16.183333	1.000	1,204.000000
16.200000	1.000	-6,483.000000
16.216667	1.000	-11,191.000000
16.233333	1.000	-13,964.000000
16.250000	1.000	-15,206.000000
16.266667	1.000	-15,448.000000
16.283333	1.000	-15,282.000000
16.300000	1.000	-14,998.000000
16.316667	1.000	-14,610.000000
16.333333	1.000	-14,414.000000
16.350000	1.000	-14,708.000000
16.366667	1.000	-15,481.000000
16.383333	1.000	-16,726.000000
16.400000	1.000	-18,271.000000
16.416667	1.000	-19,735.000000
16.433333	1.000	-20,902.000000
16.450000	1.000	-21,771.000000
16.466667	1.000	-22,107.000000
16.483333	1.000	-22,015.000000
16.500000	1.000	-21,830.000000
16.516667	1.000	-22,058.000000
16.533333	1.000	-23,037.000000
16.550000	1.000	-24,375.000000
16.566667	1.000	-25,467.000000
16.583333	1.000	-25,884.000000
16.600000	1.000	-25,555.000000
16.616667	1.000	-24,443.000000
16.633333	1.000	-22,581.000000
16.650000	1.000	-20,018.000000
16.666667	1.000	-16,994.000000
16.683333	1.000	-14,160.000000
16.700000	1.000	-12,251.000000
16.716667	1.000	-11,711.000000
16.733333	1.000	-12,634.000000
16.750000	1.000	-14,447.000000
16.766667	1.000	-16,078.000000
16.783333	1.000	-16,045.000000
16.800000	1.000	-12,818.000000
16.816667	1.000	-4,187.000000
16.833333	1.000	12,052.000000
16.850000	1.000	37,607.000000
16.866667	1.000	73,413.000000
16.883333	1.000	118,932.000000
16.900000	1.000	172,187.000000
16.916667	1.000	229,626.000000
16.933333	1.000	286,285.000000
16.950000	1.000	336,963.000000
16.966667	1.000	377,142.000000
16.983333	1.000	403,298.000000
17.000000	1.000	413,363.000000
17.016667	1.000	406,983.000000
17.033333	1.000	385,410.000000
17.050000	1.000	351,514.000000
17.066667	1.000	308,973.000000
17.083333	1.000	261,409.000000
17.100000	1.000	212,503.000000
17.116667	1.000	165,751.000000
17.133333	1.000	123,604.000000
17.150000	1.000	87,443.000000
17.166667	1.000	58,225.000000
17.183333	1.000	36,288.000000
17.200000	1.000	21,549.000000
17.216667	1.000	13,524.000000
17.233333	1.000	11,445.000000
17.250000	1.000	14,930.000000
17.266667	1.000	23,745.000000
17.283333	1.000	37,462.000000
17.300000	1.000	55,559.000000
17.316667	1.000	77,093.000000
17.333333	1.000	100,264.000000
17.350000	1.000	122,721.000000
17.366667	1.000	142,008.000000
17.383333	1.000	156,417.000000
17.400000	1.000	164,938.000000
17.416667	1.000	167,363.000000
17.433333	1.000	164,451.000000
17.450000	1.000	157,416.000000
17.466667	1.000	147,576.000000
17.483333	1.000	136,237.000000
17.500000	1.000	124,355.000000
17.516667	1.000	112,525.000000
17.533333	1.000	100,934.000000
17.550000	1.000	89,807.000000
17.566667	1.000	79,262.000000
17.583333	1.000	69,740.000000
17.600000	1.000	61,496.000000
17.616667	1.000	54,169.000000
17.633333	1.000	47,044.000000
17.650000	1.000	39,531.000000
17.666667	1.000	31,945.000000
17.683333	1.000	25,179.000000
17.700000	1.000	19,434.000000
17.716667	1.000	14,804.000000
17.733333	1.000	11,149.000000
17.750000	1.000	8,537.000000
17.766667	1.000	7,046.000000
17.783333	1.000	6,319.000000
17.800000	1.000	6,172.000000
17.816667	1.000	6,258.000000
17.833333	1.000	6,039.000000
17.850000	1.000	5,131.000000
17.866667	1.000	3,656.000000
17.883333	1.000	1,981.000000
17.900000	1.000	698.000000
17.916667	1.000	298.000000
17.933333	1.000	792.000000
17.950000	1.000	1,600.000000
17.966667	1.000	2,537.000000
17.983333	1.000	3,784.000000
18.000000	1.000	5,747.000000
18.016667	1.000	8,472.000000
18.033333	1.000	11,451.000000
18.050000	1.000	13,442.000000
18.066667	1.000	13,228.000000
18.083333	1.000	10,340.000000
18.100000	1.000	5,438.000000
18.116667	1.000	-483.000000
18.133333	1.000	-6,688.000000
18.150000	1.000	-12,457.000000
18.166667	1.000	-17,043.000000
18.183333	1.000	-20,499.000000
18.200000	1.000	-23,181.000000
18.216667	1.000	-25,396.000000
18.233333	1.000	-27,243.000000
18.250000	1.000	-28,502.000000
18.266667	1.000	-28,829.000000
18.283333	1.000	-28,153.000000
18.300000	1.000	-26,848.000000
18.316667	1.000	-25,436.000000
18.333333	1.000	-24,268.000000
18.350000	1.000	-23,365.000000
18.366667	1.000	-22,175.000000
18.383333	1.000	-20,253.000000
18.400000	1.000	-17,522.000000
18.416667	1.000	-14,553.000000
18.433333	1.000	-12,100.000000
18.450000	1.000	-10,833.000000
18.466667	1.000	-10,964.000000
18.483333	1.000	-11,993.000000
18.500000	1.000	-13,304.000000
18.516667	1.000	-14,291.000000
18.533333	1.000	-14,660.000000
18.550000	1.000	-14,190.000000
18.566667	1.000	-12,853.000000
18.583333	1.000	-10,340.000000
18.600000	1.000	-6,288.000000
18.616667	1.000	-157.000000
18.633333	1.000	7,855.000000
18.650000	1.000	17,137.000000
18.666667	1.000	26,997.000000
18.683333	1.000	36,508.000000
18.700000	1.000	44,737.000000
18.716667	1.000	50,882.000000
18.733333	1.000	54,445.000000
18.750000	1.000	55,087.000000
18.766667	1.000	52,698.000000
18.783333	1.000	48,049.000000
18.800000	1.000	42,265.000000
18.816667	1.000	35,934.000000
18.833333	1.000	29,406.000000
18.850000	1.000	23,275.000000
18.866667	1.000	17,786.000000
18.883333	1.000	12,962.000000
18.900000	1.000	8,808.000000
18.916667	1.000	5,066.000000
18.933333	1.000	1,837.000000
18.950000	1.000	-31.000000
18.966667	1.000	143.000000
18.983333	1.000	2,430.000000
19.000000	1.000	6,400.000000
19.016667	1.000	11,554.000000
19.033333	1.000	17,442.000000
19.050000	1.000	23,955.000000
19.066667	1.000	30,732.000000
19.083333	1.000	37,102.000000
19.100000	1.000	42,485.000000
19.116667	1.000	46,762.000000
19.133333	1.000	50,094.000000
19.150000	1.000	53,304.000000
19.166667	1.000	58,182.000000
19.183333	1.000	67,038.000000
19.200000	1.000	81,861.000000
19.216667	1.000	105,420.000000
19.233333	1.000	141,271.000000
19.250000	1.000	192,654.000000
19.266667	1.000	261,692.000000
19.283333	1.000	348,469.000000
19.300000	1.000	450,269.000000
19.316667	1.000	561,302.000000
19.333333	1.000	673,225.000000
19.350000	1.000	776,194.000000
19.366667	1.000	860,407.000000
19.383333	1.000	917,301.000000
19.400000	1.000	941,300.000000
19.416667	1.000	930,708.000000
19.433333	1.000	888,166.000000
19.450000	1.000	818,730.000000
19.466667	1.000	729,449.000000
19.483333	1.000	628,691.000000
19.500000	1.000	524,800.000000
19.516667	1.000	424,960.000000
19.533333	1.000	334,398.000000
19.550000	1.000	256,188.000000
19.566667	1.000	191,441.000000
19.583333	1.000	139,976.000000
19.600000	1.000	100,604.000000
19.616667	1.000	71,829.000000
19.633333	1.000	51,639.000000
19.650000	1.000	37,744.000000
19.666667	1.000	28,612.000000
19.683333	1.000	23,261.000000
19.700000	1.000	20,498.000000
19.716667	1.000	19,485.000000
19.733333	1.000	20,262.000000
19.750000	1.000	23,650.000000
19.766667	1.000	30,932.000000
19.783333	1.000	43,305.000000
19.800000	1.000	61,939.000000
19.816667	1.000	87,773.000000
19.833333	1.000	120,889.000000
19.850000	1.000	160,266.000000
19.866667	1.000	203,573.000000
19.883333	1.000	247,118.000000
19.900000	1.000	286,652.000000
19.916667	1.000	318,061.000000
19.933333	1.000	338,095.000000
19.950000	1.000	344,938.000000
19.966667	1.000	338,295.000000
19.983333	1.000	319,277.000000
20.000000	1.000	290,005.000000
20.016667	1.000	253,720.000000
20.033333	1.000	214,139.000000
20.050000	1.000	174,545.000000
20.066667	1.000	137,295.000000
20.083333	1.000	104,131.000000
20.100000	1.000	76,114.000000
20.116667	1.000	53,670.000000
20.133333	1.000	36,713.000000
20.150000	1.000	25,122.000000
20.166667	1.000	19,177.000000
20.183333	1.000	18,671.000000
20.200000	1.000	23,041.000000
20.216667	1.000	31,753.000000
20.233333	1.000	44,439.000000
20.250000	1.000	61,356.000000
20.266667	1.000	82,872.000000
20.283333	1.000	108,678.000000
20.300000	1.000	137,653.000000
20.316667	1.000	168,482.000000
20.333333	1.000	199,624.000000
20.350000	1.000	229,210.000000
20.366667	1.000	255,282.000000
20.383333	1.000	275,548.000000
20.400000	1.000	287,530.000000
20.416667	1.000	289,604.000000
20.433333	1.000	281,619.000000
20.450000	1.000	264,867.000000
20.466667	1.000	241,298.000000
20.483333	1.000	213,279.000000
20.500000	1.000	183,196.000000
20.516667	1.000	153,188.000000
20.533333	1.000	124,933.000000
20.550000	1.000	99,640.000000
20.566667	1.000	77,867.000000
20.583333	1.000	59,656.000000
20.600000	1.000	44,956.000000
20.616667	1.000	33,380.000000
20.633333	1.000	24,755.000000
20.650000	1.000	19,705.000000
20.666667	1.000	19,536.000000
20.683333	1.000	25,252.000000
20.700000	1.000	38,044.000000
20.716667	1.000	59,233.000000
20.733333	1.000	90,807.000000
20.750000	1.000	134,150.000000
20.766667	1.000	188,699.000000
20.783333	1.000	252,108.000000
20.800000	1.000	321,474.000000
20.816667	1.000	392,615.000000
20.833333	1.000	460,104.000000
20.850000	1.000	517,593.000000
20.866667	1.000	559,343.000000
20.883333	1.000	581,660.000000
20.900000	1.000	583,309.000000
20.916667	1.000	564,939.000000
20.933333	1.000	528,934.000000
20.950000	1.000	479,200.000000
20.966667	1.000	420,403.000000
20.983333	1.000	357,111.000000
21.000000	1.000	293,301.000000
21.016667	1.000	232,200.000000
21.033333	1.000	176,478.000000
21.050000	1.000	128,124.000000
21.066667	1.000	88,129.000000
21.083333	1.000	56,811.000000
21.100000	1.000	34,120.000000
21.116667	1.000	19,506.000000
21.133333	1.000	11,765.000000
21.150000	1.000	9,776.000000
21.166667	1.000	12,567.000000
21.183333	1.000	18,874.000000
21.200000	1.000	27,392.000000
21.216667	1.000	37,420.000000
21.233333	1.000	48,080.000000
21.250000	1.000	58,794.000000
21.266667	1.000	69,280.000000
21.283333	1.000	79,063.000000
21.300000	1.000	88,050.000000
21.316667	1.000	96,855.000000
21.333333	1.000	105,872.000000
21.350000	1.000	115,168.000000
21.366667	1.000	125,070.000000
21.383333	1.000	136,658.000000
21.400000	1.000	151,033.000000
21.416667	1.000	168,549.000000
21.433333	1.000	188,691.000000
21.450000	1.000	209,869.000000
21.466667	1.000	230,396.000000
21.483333	1.000	248,222.000000
21.500000	1.000	261,107.000000
21.516667	1.000	267,210.000000
21.533333	1.000	265,504.000000
21.550000	1.000	256,050.000000
21.566667	1.000	239,401.000000
21.583333	1.000	216,876.000000
21.600000	1.000	190,354.000000
21.616667	1.000	162,057.000000
21.633333	1.000	133,848.000000
21.650000	1.000	107,241.000000
21.666667	1.000	83,067.000000
21.683333	1.000	61,466.000000
21.700000	1.000	43,004.000000
21.716667	1.000	28,353.000000
21.733333	1.000	17,761.000000
21.750000	1.000	10,908.000000
21.766667	1.000	6,761.000000
21.783333	1.000	4,244.000000
21.800000	1.000	2,855.000000
21.816667	1.000	2,592.000000
21.833333	1.000	3,262.000000
21.850000	1.000	4,528.000000
21.866667	1.000	5,643.000000
21.883333	1.000	6,149.000000
21.900000	1.000	5,714.000000
21.916667	1.000	4,085.000000
21.933333	1.000	1,400.000000
21.950000	1.000	-1,506.000000
21.966667	1.000	-3,747.000000
21.983333	1.000	-5,173.000000
22.000000	1.000	-5,997.000000
22.016667	1.000	-6,195.000000
22.033333	1.000	-5,522.000000
22.050000	1.000	-3,749.000000
22.066667	1.000	-577.000000
22.083333	1.000	4,238.000000
22.100000	1.000	10,288.000000
22.116667	1.000	17,019.000000
22.133333	1.000	23,896.000000
22.150000	1.000	30,302.000000
22.166667	1.000	35,613.000000
22.183333	1.000	39,588.000000
22.200000	1.000	41,884.000000
22.216667	1.000	42,046.000000
22.233333	1.000	40,060.000000
22.250000	1.000	36,167.000000
22.266667	1.000	30,859.000000
22.283333	1.000	24,709.000000
22.300000	1.000	18,448.000000
22.316667	1.000	12,474.000000
22.333333	1.000	6,891.000000
22.350000	1.000	1,634.000000
22.366667	1.000	-3,385.000000
22.383333	1.000	-7,725.000000
22.400000	1.000	-10,855.000000
22.416667	1.000	-12,607.000000
22.433333	1.000	-13,202.000000
22.450000	1.000	-12,757.000000
22.466667	1.000	-11,505.000000
22.483333	1.000	-10,040.000000
22.500000	1.000	-9,085.000000
22.516667	1.000	-8,869.000000
22.533333	1.000	-9,093.000000
22.550000	1.000	-9,065.000000
22.566667	1.000	-8,579.000000
22.583333	1.000	-7,963.000000
22.600000	1.000	-7,078.000000
22.616667	1.000	-5,495.000000
22.633333	1.000	-2,680.000000
22.650000	1.000	1,434.000000
22.666667	1.000	6,713.000000
22.683333	1.000	13,055.000000
22.700000	1.000	19,762.000000
22.716667	1.000	26,142.000000
22.733333	1.000	32,173.000000
22.750000	1.000	37,734.000000
22.766667	1.000	42,605.000000
22.783333	1.000	46,556.000000
22.800000	1.000	49,128.000000
22.816667	1.000	50,054.000000
22.833333	1.000	49,369.000000
22.850000	1.000	47,178.000000
22.866667	1.000	43,928.000000
22.883333	1.000	40,852.000000
22.900000	1.000	39,146.000000
22.916667	1.000	39,603.000000
22.933333	1.000	42,521.000000
22.950000	1.000	47,824.000000
22.966667	1.000	55,300.000000
22.983333	1.000	64,607.000000
23.000000	1.000	76,321.000000
23.016667	1.000	92,136.000000
23.033333	1.000	114,525.000000
23.050000	1.000	146,559.000000
23.066667	1.000	191,561.000000
23.083333	1.000	252,204.000000
23.100000	1.000	329,819.000000
23.116667	1.000	423,620.000000
23.133333	1.000	529,989.000000
23.150000	1.000	642,555.000000
23.166667	1.000	752,830.000000
23.183333	1.000	851,283.000000
23.200000	1.000	928,290.000000
23.216667	1.000	975,795.000000
23.233333	1.000	989,268.000000
23.250000	1.000	968,598.000000
23.266667	1.000	917,166.000000
23.283333	1.000	840,733.000000
23.300000	1.000	747,079.000000
23.316667	1.000	644,612.000000
23.333333	1.000	541,117.000000
23.350000	1.000	442,578.000000
23.366667	1.000	353,695.000000
23.383333	1.000	277,406.000000
23.400000	1.000	214,432.000000
23.416667	1.000	164,058.000000
23.433333	1.000	124,955.000000
23.450000	1.000	95,649.000000
23.466667	1.000	74,602.000000
23.483333	1.000	60,383.000000
23.500000	1.000	51,168.000000
23.516667	1.000	45,210.000000
23.533333	1.000	40,972.000000
23.550000	1.000	37,391.000000
23.566667	1.000	34,718.000000
23.583333	1.000	34,090.000000
23.600000	1.000	36,364.000000
23.616667	1.000	42,140.000000
23.633333	1.000	52,122.000000
23.650000	1.000	66,906.000000
23.666667	1.000	86,213.000000
23.683333	1.000	108,769.000000
23.700000	1.000	132,672.000000
23.716667	1.000	155,560.000000
23.733333	1.000	175,006.000000
23.750000	1.000	188,887.000000
23.766667	1.000	195,395.000000
23.783333	1.000	194,116.000000
23.800000	1.000	185,835.000000
23.816667	1.000	172,378.000000
23.833333	1.000	156,326.000000
23.850000	1.000	139,614.000000
23.866667	1.000	123,155.000000
23.883333	1.000	107,290.000000
23.900000	1.000	92,597.000000
23.916667	1.000	79,366.000000
23.933333	1.000	67,743.000000
23.950000	1.000	58,085.000000
23.966667	1.000	50,814.000000
23.983333	1.000	45,717.000000
24.000000	1.000	42,362.000000
24.016667	1.000	40,041.000000
24.033333	1.000	38,205.000000
24.050000	1.000	36,480.000000
24.066667	1.000	35,073.000000
24.083333	1.000	34,158.000000
24.100000	1.000	33,616.000000
24.116667	1.000	32,861.000000
24.133333	1.000	31,762.000000
24.150000	1.000	30,185.000000
24.166667	1.000	27,696.000000
24.183333	1.000	24,621.000000
24.200000	1.000	21,939.000000
24.216667	1.000	20,332.000000
24.233333	1.000	20,312.000000
24.250000	1.000	22,468.000000
24.266667	1.000	27,705.000000
24.283333	1.000	37,508.000000
24.300000	1.000	53,373.000000
24.316667	1.000	75,849.000000
24.333333	1.000	104,446.000000
24.350000	1.000	137,762.000000
24.366667	1.000	174,238.000000
24.383333	1.000	211,451.000000
24.400000	1.000	246,852.000000
24.416667	1.000	278,502.000000
24.433333	1.000	304,632.000000
24.450000	1.000	324,431.000000
24.466667	1.000	337,787.000000
24.483333	1.000	345,115.000000
24.500000	1.000	347,503.000000
24.516667	1.000	346,916.000000
24.533333	1.000	345,406.000000
24.550000	1.000	344,968.000000
24.566667	1.000	346,435.000000
24.583333	1.000	349,333.000000
24.600000	1.000	352,643.000000
24.616667	1.000	354,607.000000
24.633333	1.000	353,292.000000
24.650000	1.000	346,943.000000
24.666667	1.000	334,573.000000
24.683333	1.000	316,819.000000
24.700000	1.000	295,659.000000
24.716667	1.000	273,899.000000
24.733333	1.000	254,202.000000
24.750000	1.000	238,249.000000
24.766667	1.000	226,945.000000
24.783333	1.000	219,910.000000
24.800000	1.000	216,093.000000
24.816667	1.000	213,793.000000
24.833333	1.000	211,182.000000
24.850000	1.000	207,221.000000
24.866667	1.000	201,086.000000
24.883333	1.000	192,216.000000
24.900000	1.000	180,242.000000
24.916667	1.000	165,602.000000
24.933333	1.000	149,691.000000
24.950000	1.000	133,571.000000
24.966667	1.000	117,565.000000
24.983333	1.000	101,623.000000
25.000000	1.000	85,974.000000
25.016667	1.000	71,430.000000
25.033333	1.000	59,144.000000
25.050000	1.000	49,612.000000
25.066667	1.000	42,883.000000
25.083333	1.000	38,368.000000
25.100000	1.000	35,308.000000
25.116667	1.000	32,838.000000
25.133333	1.000	30,477.000000
25.150000	1.000	27,924.000000
25.166667	1.000	25,009.000000
25.183333	1.000	21,986.000000
25.200000	1.000	19,438.000000
25.216667	1.000	17,586.000000
25.233333	1.000	16,410.000000
25.250000	1.000	15,929.000000
25.266667	1.000	16,257.000000
25.283333	1.000	17,633.000000
25.300000	1.000	20,090.000000
25.316667	1.000	23,157.000000
25.333333	1.000	25,944.000000
25.350000	1.000	27,937.000000
25.366667	1.000	28,996.000000
25.383333	1.000	29,227.000000
25.400000	1.000	29,008.000000
25.416667	1.000	28,698.000000
25.433333	1.000	28,246.000000
25.450000	1.000	27,999.000000
25.466667	1.000	28,103.000000
25.483333	1.000	28,243.000000
25.500000	1.000	27,473.000000
25.516667	1.000	24,788.000000
25.533333	1.000	20,208.000000
25.550000	1.000	14,369.000000
25.566667	1.000	8,724.000000
25.583333	1.000	4,477.000000
25.600000	1.000	2,219.000000
25.616667	1.000	1,915.000000
25.633333	1.000	3,391.000000
25.650000	1.000	6,218.000000
25.666667	1.000	9,751.000000
25.683333	1.000	13,321.000000
25.700000	1.000	16,335.000000
25.716667	1.000	17,868.000000
25.733333	1.000	17,513.000000
25.750000	1.000	15,549.000000
25.766667	1.000	12,767.000000
25.783333	1.000	10,058.000000
25.800000	1.000	8,412.000000
25.816667	1.000	8,961.000000
25.833333	1.000	12,295.000000
25.850000	1.000	19,187.000000
25.866667	1.000	31,453.000000
25.883333	1.000	51,594.000000
25.900000	1.000	81,776.000000
25.916667	1.000	124,228.000000
25.933333	1.000	182,043.000000
25.950000	1.000	259,070.000000
25.966667	1.000	360,675.000000
25.983333	1.000	493,347.000000
26.000000	1.000	664,358.000000
26.016667	1.000	881,278.000000
26.033333	1.000	1,152,538.000000
26.050000	1.000	1,486,390.000000
26.066667	1.000	1,888,581.000000
26.083333	1.000	2,359,835.000000
26.100000	1.000	2,891,868.000000
26.116667	1.000	3,464,989.000000
26.133333	1.000	4,048,388.000000
26.150000	1.000	4,602,868.000000
26.166667	1.000	5,084,270.000000
26.183333	1.000	5,449,245.000000
26.200000	1.000	5,663,494.000000
26.216667	1.000	5,707,193.000000
26.233333	1.000	5,577,469.000000
26.250000	1.000	5,288,361.000000
26.266667	1.000	4,867,414.000000
26.283333	1.000	4,350,929.000000
26.300000	1.000	3,779,391.000000
26.316667	1.000	3,192,352.000000
26.333333	1.000	2,624,195.000000
26.350000	1.000	2,101,347.000000
26.366667	1.000	1,641,045.000000
26.383333	1.000	1,251,701.000000
26.400000	1.000	933,912.000000
26.416667	1.000	683,158.000000
26.433333	1.000	491,942.000000
26.450000	1.000	350,905.000000
26.466667	1.000	250,220.000000
26.483333	1.000	180,872.000000
26.500000	1.000	134,951.000000
26.516667	1.000	106,186.000000
26.533333	1.000	89,634.000000
26.550000	1.000	81,122.000000
26.566667	1.000	77,449.000000
26.583333	1.000	76,775.000000
26.600000	1.000	78,272.000000
26.616667	1.000	80,980.000000
26.633333	1.000	83,872.000000
26.650000	1.000	86,396.000000
26.666667	1.000	88,415.000000
26.683333	1.000	89,478.000000
26.700000	1.000	89,166.000000
26.716667	1.000	87,585.000000
26.733333	1.000	84,515.000000
26.750000	1.000	79,388.000000
26.766667	1.000	72,409.000000
26.783333	1.000	64,463.000000
26.800000	1.000	55,975.000000
26.816667	1.000	47,325.000000
26.833333	1.000	39,154.000000
26.850000	1.000	32,143.000000
26.866667	1.000	26,774.000000
26.883333	1.000	23,783.000000
26.900000	1.000	23,770.000000
26.916667	1.000	26,938.000000
26.933333	1.000	33,784.000000
26.950000	1.000	45,307.000000
26.966667	1.000	63,019.000000
26.983333	1.000	87,685.000000
27.000000	1.000	118,825.000000
27.016667	1.000	154,943.000000
27.033333	1.000	193,357.000000
27.050000	1.000	231,091.000000
27.066667	1.000	265,496.000000
27.083333	1.000	294,071.000000
27.100000	1.000	314,291.000000
27.116667	1.000	324,615.000000
27.133333	1.000	324,991.000000
27.150000	1.000	316,536.000000
27.166667	1.000	300,977.000000
27.183333	1.000	280,151.000000
27.200000	1.000	255,647.000000
27.216667	1.000	229,088.000000
27.233333	1.000	202,549.000000
27.250000	1.000	178,165.000000
27.266667	1.000	157,452.000000
27.283333	1.000	141,470.000000
27.300000	1.000	130,967.000000
27.316667	1.000	126,254.000000
27.333333	1.000	127,027.000000
27.350000	1.000	132,783.000000
27.366667	1.000	142,382.000000
27.383333	1.000	155,176.000000
27.400000	1.000	170,893.000000
27.416667	1.000	189,110.000000
27.433333	1.000	209,404.000000
27.450000	1.000	231,864.000000
27.466667	1.000	257,975.000000
27.483333	1.000	290,582.000000
27.500000	1.000	333,292.000000
27.516667	1.000	390,921.000000
27.533333	1.000	468,907.000000
27.550000	1.000	571,473.000000
27.566667	1.000	701,082.000000
27.583333	1.000	856,197.000000
27.600000	1.000	1,030,875.000000
27.616667	1.000	1,215,059.000000
27.633333	1.000	1,395,450.000000
27.650000	1.000	1,556,930.000000
27.666667	1.000	1,685,154.000000
27.683333	1.000	1,768,258.000000
27.700000	1.000	1,798,779.000000
27.716667	1.000	1,774,558.000000
27.733333	1.000	1,699,292.000000
27.750000	1.000	1,581,624.000000
27.766667	1.000	1,434,037.000000
27.783333	1.000	1,270,680.000000
27.800000	1.000	1,105,320.000000
27.816667	1.000	949,228.000000
27.833333	1.000	810,321.000000
27.850000	1.000	693,091.000000
27.866667	1.000	598,486.000000
27.883333	1.000	525,037.000000
27.900000	1.000	469,476.000000
27.916667	1.000	427,494.000000
27.933333	1.000	395,081.000000
27.950000	1.000	368,591.000000
27.966667	1.000	345,210.000000
27.983333	1.000	323,370.000000
28.000000	1.000	302,150.000000
28.016667	1.000	280,759.000000
28.033333	1.000	259,279.000000
28.050000	1.000	238,573.000000
28.066667	1.000	219,299.000000
28.083333	1.000	202,023.000000
28.100000	1.000	186,783.000000
28.116667	1.000	173,096.000000
28.133333	1.000	160,359.000000
28.150000	1.000	148,122.000000
28.166667	1.000	136,504.000000
28.183333	1.000	126,280.000000
28.200000	1.000	118,478.000000
28.216667	1.000	114,376.000000
28.233333	1.000	115,442.000000
28.250000	1.000	123,182.000000
28.266667	1.000	139,609.000000
28.283333	1.000	168,207.000000
28.300000	1.000	212,460.000000
28.316667	1.000	273,545.000000
28.333333	1.000	349,839.000000
28.350000	1.000	438,070.000000
28.366667	1.000	532,670.000000
28.383333	1.000	626,212.000000
28.400000	1.000	711,164.000000
28.416667	1.000	780,810.000000
28.433333	1.000	829,630.000000
28.450000	1.000	853,564.000000
28.466667	1.000	851,496.000000
28.483333	1.000	824,678.000000
28.500000	1.000	776,401.000000
28.516667	1.000	711,667.000000
28.533333	1.000	636,252.000000
28.550000	1.000	555,993.000000
28.566667	1.000	476,233.000000
28.583333	1.000	401,515.000000
28.600000	1.000	335,273.000000
28.616667	1.000	280,090.000000
28.633333	1.000	237,331.000000
28.650000	1.000	207,129.000000
28.666667	1.000	189,849.000000
28.683333	1.000	185,907.000000
28.700000	1.000	195,313.000000
28.716667	1.000	217,159.000000
28.733333	1.000	249,696.000000
28.750000	1.000	290,170.000000
28.766667	1.000	335,323.000000
28.783333	1.000	381,720.000000
28.800000	1.000	426,779.000000
28.816667	1.000	468,507.000000
28.833333	1.000	505,690.000000
28.850000	1.000	538,525.000000
28.866667	1.000	568,727.000000
28.883333	1.000	600,052.000000
28.900000	1.000	638,187.000000
28.916667	1.000	690,033.000000
28.933333	1.000	762,585.000000
28.950000	1.000	861,247.000000
28.966667	1.000	987,851.000000
28.983333	1.000	1,139,506.000000
29.000000	1.000	1,308,519.000000
29.016667	1.000	1,482,847.000000
29.033333	1.000	1,647,671.000000
29.050000	1.000	1,787,202.000000
29.066667	1.000	1,886,806.000000
29.083333	1.000	1,935,838.000000
29.100000	1.000	1,929,321.000000
29.116667	1.000	1,867,979.000000
29.133333	1.000	1,757,772.000000
29.150000	1.000	1,608,330.000000
29.166667	1.000	1,432,474.000000
29.183333	1.000	1,244,077.000000
29.200000	1.000	1,055,370.000000
29.216667	1.000	875,778.000000
29.233333	1.000	711,741.000000
29.250000	1.000	567,333.000000
29.266667	1.000	444,663.000000
29.283333	1.000	344,066.000000
29.300000	1.000	264,618.000000
29.316667	1.000	204,195.000000
29.333333	1.000	159,773.000000
29.350000	1.000	128,261.000000
29.366667	1.000	107,020.000000
29.383333	1.000	93,785.000000
29.400000	1.000	86,524.000000
29.416667	1.000	83,633.000000
29.433333	1.000	83,695.000000
29.450000	1.000	84,983.000000
29.466667	1.000	86,253.000000
29.483333	1.000	87,028.000000
29.500000	1.000	87,338.000000
29.516667	1.000	87,603.000000
29.533333	1.000	87,890.000000
29.550000	1.000	87,312.000000
29.566667	1.000	85,576.000000
29.583333	1.000	82,948.000000
29.600000	1.000	79,394.000000
29.616667	1.000	75,040.000000
29.633333	1.000	70,340.000000
29.650000	1.000	66,041.000000
29.666667	1.000	62,829.000000
29.683333	1.000	61,271.000000
29.700000	1.000	61,918.000000
29.716667	1.000	64,730.000000
29.733333	1.000	69,074.000000
29.750000	1.000	74,488.000000
29.766667	1.000	80,630.000000
29.783333	1.000	86,966.000000
29.800000	1.000	93,124.000000
29.816667	1.000	98,646.000000
29.833333	1.000	102,794.000000
29.850000	1.000	105,021.000000
29.866667	1.000	104,969.000000
29.883333	1.000	102,793.000000
29.900000	1.000	99,402.000000
29.916667	1.000	95,634.000000
29.933333	1.000	92,083.000000
29.950000	1.000	88,653.000000
29.966667	1.000	84,867.000000
29.983333	1.000	80,834.000000
30.000000	1.000	76,956.000000
30.016667	1.000	73,832.000000
30.033333	1.000	72,437.000000
30.050000	1.000	74,135.000000
30.066667	1.000	80,834.000000
30.083333	1.000	94,830.000000
30.100000	1.000	118,472.000000
30.116667	1.000	155,122.000000
30.133333	1.000	209,476.000000
30.150000	1.000	288,548.000000
30.166667	1.000	403,818.000000
30.183333	1.000	573,361.000000
30.200000	1.000	824,627.000000
30.216667	1.000	1,196,493.000000
30.233333	1.000	1,740,221.000000
30.250000	1.000	2,516,461.000000
30.266667	1.000	3,588,368.000000
30.283333	1.000	5,008,976.000000
30.300000	1.000	6,802,169.000000
30.316667	1.000	8,947,805.000000
30.333333	1.000	11,371,816.000000
30.350000	1.000	13,943,753.000000
30.366667	1.000	16,487,004.000000
30.383333	1.000	18,799,671.000000
30.400000	1.000	20,683,309.000000
30.416667	1.000	21,972,357.000000
30.433333	1.000	22,556,508.000000
30.450000	1.000	22,395,667.000000
30.466667	1.000	21,523,919.000000
30.483333	1.000	20,040,739.000000
30.500000	1.000	18,092,460.000000
30.516667	1.000	15,848,601.000000
30.533333	1.000	13,479,143.000000
30.550000	1.000	11,136,336.000000
30.566667	1.000	8,941,537.000000
30.583333	1.000	6,979,428.000000
30.600000	1.000	5,297,556.000000
30.616667	1.000	3,911,193.000000
30.633333	1.000	2,810,446.000000
30.650000	1.000	1,968,370.000000
30.666667	1.000	1,347,702.000000
30.683333	1.000	907,246.000000
30.700000	1.000	606,866.000000
30.716667	1.000	410,513.000000
30.733333	1.000	288,198.000000
30.750000	1.000	217,282.000000
30.766667	1.000	181,752.000000
30.783333	1.000	170,757.000000
30.800000	1.000	177,237.000000
30.816667	1.000	196,831.000000
30.833333	1.000	226,681.000000
30.850000	1.000	264,497.000000
30.866667	1.000	307,832.000000
30.883333	1.000	353,652.000000
30.900000	1.000	398,168.000000
30.916667	1.000	437,098.000000
30.933333	1.000	466,503.000000
30.950000	1.000	483,274.000000
30.966667	1.000	485,912.000000
30.983333	1.000	474,555.000000
31.000000	1.000	450,841.000000
31.016667	1.000	417,301.000000
31.033333	1.000	377,600.000000
31.050000	1.000	335,310.000000
31.066667	1.000	293,568.000000
31.083333	1.000	255,195.000000
31.100000	1.000	222,283.000000
31.116667	1.000	195,772.000000
31.133333	1.000	175,593.000000
31.150000	1.000	160,619.000000
31.166667	1.000	149,642.000000
31.183333	1.000	141,738.000000
31.200000	1.000	135,739.000000
31.216667	1.000	131,262.000000
31.233333	1.000	128,581.000000
31.250000	1.000	127,955.000000
31.266667	1.000	129,668.000000
31.283333	1.000	134,006.000000
31.300000	1.000	141,312.000000
31.316667	1.000	151,906.000000
31.333333	1.000	166,282.000000
31.350000	1.000	184,773.000000
31.366667	1.000	207,668.000000
31.383333	1.000	234,509.000000
31.400000	1.000	263,857.000000
31.416667	1.000	293,982.000000
31.433333	1.000	324,096.000000
31.450000	1.000	354,545.000000
31.466667	1.000	387,095.000000
31.483333	1.000	426,000.000000
31.500000	1.000	477,387.000000
31.516667	1.000	549,194.000000
31.533333	1.000	648,801.000000
31.550000	1.000	782,209.000000
31.566667	1.000	952,169.000000
31.583333	1.000	1,156,108.000000
31.600000	1.000	1,385,257.000000
31.616667	1.000	1,624,533.000000
31.633333	1.000	1,854,232.000000
31.650000	1.000	2,053,561.000000
31.666667	1.000	2,203,585.000000
31.683333	1.000	2,289,639.000000
31.700000	1.000	2,303,359.000000
31.716667	1.000	2,244,475.000000
31.733333	1.000	2,119,955.000000
31.750000	1.000	1,941,932.000000
31.766667	1.000	1,726,136.000000
31.783333	1.000	1,490,448.000000
31.800000	1.000	1,252,345.000000
31.816667	1.000	1,026,806.000000
31.833333	1.000	825,481.000000
31.850000	1.000	657,251.000000
31.866667	1.000	528,051.000000
31.883333	1.000	440,599.000000
31.900000	1.000	396,038.000000
31.916667	1.000	393,550.000000
31.933333	1.000	429,426.000000
31.950000	1.000	497,398.000000
31.966667	1.000	589,158.000000
31.983333	1.000	694,690.000000
32.000000	1.000	802,836.000000
32.016667	1.000	901,734.000000
32.033333	1.000	981,093.000000
32.050000	1.000	1,033,269.000000
32.066667	1.000	1,054,116.000000
32.083333	1.000	1,042,536.000000
32.100000	1.000	1,000,535.000000
32.116667	1.000	933,035.000000
32.133333	1.000	846,441.000000
32.150000	1.000	747,678.000000
32.166667	1.000	643,399.000000
32.183333	1.000	540,281.000000
32.200000	1.000	444,385.000000
32.216667	1.000	360,407.000000
32.233333	1.000	291,006.000000
32.250000	1.000	237,185.000000
32.266667	1.000	199,084.000000
32.283333	1.000	176,177.000000
32.300000	1.000	166,743.000000
32.316667	1.000	168,377.000000
32.333333	1.000	178,870.000000
32.350000	1.000	196,339.000000
32.366667	1.000	219,528.000000
32.383333	1.000	248,371.000000
32.400000	1.000	283,974.000000
32.416667	1.000	327,225.000000
32.433333	1.000	377,694.000000
32.450000	1.000	433,643.000000
32.466667	1.000	493,009.000000
32.483333	1.000	552,485.000000
32.500000	1.000	607,701.000000
32.516667	1.000	654,381.000000
32.533333	1.000	689,120.000000
32.550000	1.000	709,549.000000
32.566667	1.000	714,176.000000
32.583333	1.000	702,666.000000
32.600000	1.000	676,199.000000
32.616667	1.000	636,858.000000
32.633333	1.000	587,423.000000
32.650000	1.000	531,047.000000
32.666667	1.000	471,553.000000
32.683333	1.000	412,606.000000
32.700000	1.000	357,294.000000
32.716667	1.000	307,783.000000
32.733333	1.000	265,733.000000
32.750000	1.000	232,212.000000
32.766667	1.000	207,212.000000
32.783333	1.000	190,163.000000
32.800000	1.000	179,657.000000
32.816667	1.000	173,435.000000
32.833333	1.000	169,552.000000
32.850000	1.000	166,864.000000
32.866667	1.000	164,391.000000
32.883333	1.000	160,965.000000
32.900000	1.000	155,845.000000
32.916667	1.000	148,789.000000
32.933333	1.000	140,108.000000
32.950000	1.000	130,159.000000
32.966667	1.000	119,426.000000
32.983333	1.000	108,630.000000
33.000000	1.000	98,456.000000
33.016667	1.000	89,423.000000
33.033333	1.000	81,658.000000
33.050000	1.000	75,195.000000
33.066667	1.000	69,981.000000
33.083333	1.000	65,476.000000
33.100000	1.000	61,187.000000
33.116667	1.000	57,213.000000
33.133333	1.000	53,781.000000
33.150000	1.000	50,907.000000
33.166667	1.000	48,787.000000
33.183333	1.000	47,945.000000
33.200000	1.000	48,719.000000
33.216667	1.000	51,186.000000
33.233333	1.000	54,870.000000
33.250000	1.000	59,413.000000
33.266667	1.000	64,136.000000
33.283333	1.000	68,426.000000
33.300000	1.000	72,081.000000
33.316667	1.000	74,645.000000
33.333333	1.000	75,888.000000
33.350000	1.000	76,225.000000
33.366667	1.000	76,015.000000
33.383333	1.000	75,545.000000
33.400000	1.000	75,346.000000
33.416667	1.000	76,083.000000
33.433333	1.000	78,119.000000
33.450000	1.000	81,426.000000
33.466667	1.000	86,028.000000
33.483333	1.000	92,348.000000
33.500000	1.000	100,268.000000
33.516667	1.000	108,366.000000
33.533333	1.000	114,792.000000
33.550000	1.000	118,447.000000
33.566667	1.000	119,312.000000
33.583333	1.000	118,683.000000
33.600000	1.000	117,814.000000
33.616667	1.000	117,883.000000
33.633333	1.000	120,004.000000
33.650000	1.000	125,333.000000
33.666667	1.000	135,622.000000
33.683333	1.000	152,452.000000
33.700000	1.000	176,964.000000
33.716667	1.000	209,925.000000
33.733333	1.000	250,851.000000
33.750000	1.000	297,564.000000
33.766667	1.000	346,591.000000
33.783333	1.000	394,439.000000
33.800000	1.000	437,859.000000
33.816667	1.000	473,734.000000
33.833333	1.000	499,573.000000
33.850000	1.000	514,108.000000
33.866667	1.000	517,803.000000
33.883333	1.000	512,635.000000
33.900000	1.000	500,790.000000
33.916667	1.000	483,617.000000
33.933333	1.000	461,985.000000
33.950000	1.000	437,005.000000
33.966667	1.000	409,671.000000
33.983333	1.000	380,483.000000
34.000000	1.000	349,214.000000
34.016667	1.000	316,046.000000
34.033333	1.000	282,086.000000
34.050000	1.000	248,687.000000
34.066667	1.000	217,194.000000
34.083333	1.000	188,610.000000
34.100000	1.000	163,465.000000
34.116667	1.000	141,970.000000
34.133333	1.000	124,240.000000
34.150000	1.000	110,755.000000
34.166667	1.000	102,594.000000
34.183333	1.000	100,818.000000
34.200000	1.000	105,831.000000
34.216667	1.000	117,727.000000
34.233333	1.000	136,215.000000
34.250000	1.000	159,880.000000
34.266667	1.000	186,216.000000
34.283333	1.000	212,674.000000
34.300000	1.000	237,276.000000
34.316667	1.000	258,860.000000
34.333333	1.000	276,297.000000
34.350000	1.000	288,784.000000
34.366667	1.000	295,794.000000
34.383333	1.000	296,991.000000
34.400000	1.000	292,405.000000
34.416667	1.000	282,009.000000
34.433333	1.000	266,404.000000
34.450000	1.000	246,588.000000
34.466667	1.000	223,856.000000
34.483333	1.000	200,007.000000
34.500000	1.000	176,684.000000
34.516667	1.000	155,365.000000
34.533333	1.000	137,673.000000
34.550000	1.000	124,594.000000
34.566667	1.000	116,661.000000
34.583333	1.000	114,202.000000
34.600000	1.000	117,392.000000
34.616667	1.000	126,867.000000
34.633333	1.000	143,469.000000
34.650000	1.000	167,594.000000
34.666667	1.000	199,052.000000
34.683333	1.000	236,987.000000
34.700000	1.000	279,553.000000
34.716667	1.000	324,180.000000
34.733333	1.000	368,256.000000
34.750000	1.000	408,539.000000
34.766667	1.000	441,678.000000
34.783333	1.000	465,072.000000
34.800000	1.000	477,244.000000
34.816667	1.000	477,658.000000
34.833333	1.000	465,840.000000
34.850000	1.000	442,348.000000
34.866667	1.000	409,054.000000
34.883333	1.000	368,628.000000
34.900000	1.000	323,876.000000
34.916667	1.000	278,032.000000
34.933333	1.000	234,179.000000
34.950000	1.000	194,587.000000
34.966667	1.000	161,027.000000
34.983333	1.000	134,221.000000
35.000000	1.000	114,059.000000
35.016667	1.000	100,722.000000
35.033333	1.000	93,865.000000
35.050000	1.000	92,253.000000
35.066667	1.000	94,554.000000
35.083333	1.000	99,863.000000
35.100000	1.000	107,735.000000
35.116667	1.000	117,506.000000
35.133333	1.000	128,125.000000
35.150000	1.000	138,924.000000
35.166667	1.000	148,830.000000
35.183333	1.000	156,904.000000
35.200000	1.000	162,094.000000
35.216667	1.000	163,656.000000
35.233333	1.000	161,530.000000
35.250000	1.000	156,468.000000
35.266667	1.000	149,237.000000
35.283333	1.000	140,070.000000
35.300000	1.000	129,608.000000
35.316667	1.000	118,841.000000
35.333333	1.000	108,314.000000
35.350000	1.000	98,182.000000
35.366667	1.000	88,153.000000
35.383333	1.000	78,209.000000
35.400000	1.000	69,230.000000
35.416667	1.000	61,636.000000
35.433333	1.000	55,407.000000
35.450000	1.000	50,812.000000
35.466667	1.000	48,159.000000
35.483333	1.000	47,988.000000
35.500000	1.000	50,613.000000
35.516667	1.000	55,686.000000
35.533333	1.000	62,966.000000
35.550000	1.000	72,245.000000
35.566667	1.000	83,305.000000
35.583333	1.000	96,123.000000
35.600000	1.000	110,871.000000
35.616667	1.000	127,484.000000
35.633333	1.000	145,621.000000
35.650000	1.000	165,518.000000
35.666667	1.000	188,682.000000
35.683333	1.000	217,938.000000
35.700000	1.000	257,682.000000
35.716667	1.000	314,584.000000
35.733333	1.000	398,123.000000
35.750000	1.000	519,522.000000
35.766667	1.000	689,706.000000
35.783333	1.000	917,193.000000
35.800000	1.000	1,205,677.000000
35.816667	1.000	1,551,097.000000
35.833333	1.000	1,940,174.000000
35.850000	1.000	2,350,230.000000
35.866667	1.000	2,751,495.000000
35.883333	1.000	3,111,390.000000
35.900000	1.000	3,398,886.000000
35.916667	1.000	3,588,776.000000
35.933333	1.000	3,665,835.000000
35.950000	1.000	3,626,384.000000
35.966667	1.000	3,478,711.000000
35.983333	1.000	3,241,819.000000
36.000000	1.000	2,940,929.000000
36.016667	1.000	2,603,531.000000
36.033333	1.000	2,255,920.000000
36.050000	1.000	1,919,915.000000
36.066667	1.000	1,611,438.000000
36.083333	1.000	1,340,188.000000
36.100000	1.000	1,109,434.000000
36.116667	1.000	918,280.000000
36.133333	1.000	763,465.000000
36.150000	1.000	640,163.000000
36.166667	1.000	542,865.000000
36.183333	1.000	465,905.000000
36.200000	1.000	404,669.000000
36.216667	1.000	355,596.000000
36.233333	1.000	316,503.000000
36.250000	1.000	286,445.000000
36.266667	1.000	264,681.000000
36.283333	1.000	250,184.000000
36.300000	1.000	241,403.000000
36.316667	1.000	236,735.000000
36.333333	1.000	234,686.000000
36.350000	1.000	233,793.000000
36.366667	1.000	232,493.000000
36.383333	1.000	229,202.000000
36.400000	1.000	222,944.000000
36.416667	1.000	213,188.000000
36.433333	1.000	200,142.000000
36.450000	1.000	184,294.000000
36.466667	1.000	166,369.000000
36.483333	1.000	147,453.000000
36.500000	1.000	128,788.000000
36.516667	1.000	111,785.000000
36.533333	1.000	97,231.000000
36.550000	1.000	85,728.000000
36.566667	1.000	77,644.000000
36.583333	1.000	72,952.000000
36.600000	1.000	71,466.000000
36.616667	1.000	73,070.000000
36.633333	1.000	77,773.000000
36.650000	1.000	85,718.000000
36.666667	1.000	97,359.000000
36.683333	1.000	113,273.000000
36.700000	1.000	133,373.000000
36.716667	1.000	157,375.000000
36.733333	1.000	184,789.000000
36.750000	1.000	214,788.000000
36.766667	1.000	245,787.000000
36.783333	1.000	275,974.000000
36.800000	1.000	303,196.000000
36.816667	1.000	325,089.000000
36.833333	1.000	339,613.000000
36.850000	1.000	345,434.000000
36.866667	1.000	341,939.000000
36.883333	1.000	329,563.000000
36.900000	1.000	309,855.000000
36.916667	1.000	284,998.000000
36.933333	1.000	257,399.000000
36.950000	1.000	229,417.000000
36.966667	1.000	203,184.000000
36.983333	1.000	180,672.000000
37.000000	1.000	163,998.000000
37.016667	1.000	155,608.000000
37.033333	1.000	158,024.000000
37.050000	1.000	174,273.000000
37.066667	1.000	207,035.000000
37.083333	1.000	258,861.000000
37.100000	1.000	333,138.000000
37.116667	1.000	432,135.000000
37.133333	1.000	555,350.000000
37.150000	1.000	698,773.000000
37.166667	1.000	853,830.000000
37.183333	1.000	1,009,493.000000
37.200000	1.000	1,153,119.000000
37.216667	1.000	1,272,729.000000
37.233333	1.000	1,359,235.000000
37.250000	1.000	1,406,895.000000
37.266667	1.000	1,414,554.000000
37.283333	1.000	1,386,720.000000
37.300000	1.000	1,333,327.000000
37.316667	1.000	1,268,268.000000
37.333333	1.000	1,207,197.000000
37.350000	1.000	1,164,998.000000
37.366667	1.000	1,153,820.000000
37.383333	1.000	1,181,989.000000
37.400000	1.000	1,251,496.000000
37.416667	1.000	1,356,797.000000
37.433333	1.000	1,485,685.000000
37.450000	1.000	1,621,445.000000
37.466667	1.000	1,745,360.000000
37.483333	1.000	1,839,465.000000
37.500000	1.000	1,889,898.000000
37.516667	1.000	1,889,168.000000
37.533333	1.000	1,835,776.000000
37.550000	1.000	1,733,557.000000
37.566667	1.000	1,591,407.000000
37.583333	1.000	1,422,264.000000
37.600000	1.000	1,240,594.000000
37.616667	1.000	1,060,200.000000
37.633333	1.000	892,347.000000
37.650000	1.000	745,165.000000
37.666667	1.000	622,472.000000
37.683333	1.000	524,684.000000
37.700000	1.000	449,887.000000
37.716667	1.000	394,728.000000
37.733333	1.000	354,915.000000
37.750000	1.000	326,095.000000
37.766667	1.000	304,593.000000
37.783333	1.000	287,310.000000
37.800000	1.000	272,339.000000
37.816667	1.000	259,022.000000
37.833333	1.000	247,607.000000
37.850000	1.000	238,400.000000
37.866667	1.000	231,678.000000
37.883333	1.000	227,467.000000
37.900000	1.000	225,714.000000
37.916667	1.000	226,368.000000
37.933333	1.000	228,839.000000
37.950000	1.000	232,562.000000
37.966667	1.000	237,360.000000
37.983333	1.000	243,013.000000
38.000000	1.000	248,529.000000
38.016667	1.000	252,655.000000
38.033333	1.000	254,529.000000
38.050000	1.000	253,584.000000
38.066667	1.000	249,089.000000
38.083333	1.000	241,019.000000
38.100000	1.000	229,771.000000
38.116667	1.000	215,741.000000
38.133333	1.000	199,535.000000
38.150000	1.000	182,302.000000
38.166667	1.000	166,012.000000
38.183333	1.000	152,349.000000
38.200000	1.000	142,388.000000
38.216667	1.000	136,841.000000
38.233333	1.000	136,138.000000
38.250000	1.000	140,174.000000
38.266667	1.000	148,688.000000
38.283333	1.000	160,928.000000
38.300000	1.000	174,992.000000
38.316667	1.000	188,817.000000
38.333333	1.000	200,661.000000
38.350000	1.000	208,998.000000
38.366667	1.000	213,163.000000
38.383333	1.000	212,793.000000
38.400000	1.000	208,112.000000
38.416667	1.000	199,311.000000
38.433333	1.000	186,529.000000
38.450000	1.000	171,073.000000
38.466667	1.000	154,563.000000
38.483333	1.000	138,193.000000
38.500000	1.000	122,328.000000
38.516667	1.000	107,086.000000
38.533333	1.000	92,816.000000
38.550000	1.000	80,027.000000
38.566667	1.000	68,901.000000
38.583333	1.000	59,853.000000
38.600000	1.000	53,119.000000
38.616667	1.000	48,238.000000
38.633333	1.000	44,995.000000
38.650000	1.000	43,573.000000
38.666667	1.000	43,863.000000
38.683333	1.000	45,720.000000
38.700000	1.000	49,126.000000
38.716667	1.000	53,965.000000
38.733333	1.000	59,943.000000
38.750000	1.000	67,043.000000
38.766667	1.000	74,962.000000
38.783333	1.000	83,445.000000
38.800000	1.000	92,679.000000
38.816667	1.000	102,981.000000
38.833333	1.000	113,911.000000
38.850000	1.000	124,578.000000
38.866667	1.000	133,832.000000
38.883333	1.000	141,050.000000
38.900000	1.000	146,001.000000
38.916667	1.000	148,731.000000
38.933333	1.000	149,698.000000
38.950000	1.000	149,784.000000
38.966667	1.000	149,675.000000
38.983333	1.000	149,732.000000
39.000000	1.000	150,026.000000
39.016667	1.000	150,821.000000
39.033333	1.000	152,377.000000
39.050000	1.000	154,822.000000
39.066667	1.000	158,220.000000
39.083333	1.000	162,831.000000
39.100000	1.000	168,352.000000
39.116667	1.000	173,563.000000
39.133333	1.000	177,018.000000
39.150000	1.000	177,659.000000
39.166667	1.000	175,271.000000
39.183333	1.000	170,228.000000
39.200000	1.000	162,849.000000
39.216667	1.000	153,277.000000
39.233333	1.000	141,992.000000
39.250000	1.000	129,717.000000
39.266667	1.000	117,376.000000
39.283333	1.000	106,148.000000
39.300000	1.000	96,840.000000
39.316667	1.000	89,800.000000
39.333333	1.000	85,640.000000
39.350000	1.000	84,704.000000
39.366667	1.000	87,449.000000
39.383333	1.000	94,184.000000
39.400000	1.000	105,598.000000
39.416667	1.000	122,564.000000
39.433333	1.000	145,100.000000
39.450000	1.000	172,631.000000
39.466667	1.000	204,442.000000
39.483333	1.000	239,360.000000
39.500000	1.000	275,275.000000
39.516667	1.000	309,124.000000
39.533333	1.000	338,229.000000
39.550000	1.000	360,016.000000
39.566667	1.000	372,210.000000
39.583333	1.000	373,372.000000
39.600000	1.000	363,660.000000
39.616667	1.000	344,515.000000
39.633333	1.000	317,862.000000
39.650000	1.000	286,289.000000
39.666667	1.000	252,121.000000
39.683333	1.000	217,440.000000
39.700000	1.000	184,159.000000
39.716667	1.000	153,680.000000
39.733333	1.000	127,277.000000
39.750000	1.000	105,454.000000
39.766667	1.000	88,209.000000
39.783333	1.000	75,018.000000
39.800000	1.000	65,055.000000
39.816667	1.000	57,509.000000
39.833333	1.000	51,261.000000
39.850000	1.000	45,775.000000
39.866667	1.000	41,493.000000
39.883333	1.000	38,548.000000
39.900000	1.000	36,712.000000
39.916667	1.000	35,597.000000
39.933333	1.000	34,968.000000
39.950000	1.000	34,766.000000
39.966667	1.000	35,400.000000
39.983333	1.000	37,613.000000
40.000000	1.000	41,976.000000
40.016667	1.000	48,410.000000
40.033333	1.000	56,525.000000
40.050000	1.000	65,944.000000
40.066667	1.000	76,745.000000
40.083333	1.000	89,085.000000
40.100000	1.000	102,569.000000
40.116667	1.000	116,593.000000
40.133333	1.000	130,573.000000
40.150000	1.000	144,032.000000
40.166667	1.000	156,537.000000
40.183333	1.000	167,723.000000
40.200000	1.000	177,874.000000
40.216667	1.000	187,962.000000
40.233333	1.000	198,852.000000
40.250000	1.000	211,441.000000
40.266667	1.000	226,320.000000
40.283333	1.000	243,746.000000
40.300000	1.000	263,990.000000
40.316667	1.000	286,544.000000
40.333333	1.000	309,518.000000
40.350000	1.000	329,925.000000
40.366667	1.000	344,848.000000
40.383333	1.000	352,090.000000
40.400000	1.000	350,868.000000
40.416667	1.000	341,432.000000
40.433333	1.000	324,442.000000
40.450000	1.000	301,166.000000
40.466667	1.000	273,406.000000
40.483333	1.000	243,340.000000
40.500000	1.000	213,443.000000
40.516667	1.000	185,893.000000
40.533333	1.000	161,832.000000
40.550000	1.000	141,961.000000
40.566667	1.000	127,164.000000
40.583333	1.000	117,924.000000
40.600000	1.000	114,223.000000
40.616667	1.000	115,566.000000
40.633333	1.000	121,165.000000
40.650000	1.000	129,944.000000
40.666667	1.000	141,013.000000
40.683333	1.000	153,573.000000
40.700000	1.000	166,739.000000
40.716667	1.000	179,338.000000
40.733333	1.000	190,600.000000
40.750000	1.000	199,525.000000
40.766667	1.000	205,103.000000
40.783333	1.000	206,661.000000
40.800000	1.000	203,562.000000
40.816667	1.000	196,243.000000
40.833333	1.000	186,099.000000
40.850000	1.000	174,336.000000
40.866667	1.000	162,078.000000
40.883333	1.000	150,607.000000
40.900000	1.000	140,863.000000
40.916667	1.000	133,483.000000
40.933333	1.000	128,361.000000
40.950000	1.000	125,540.000000
40.966667	1.000	124,471.000000
40.983333	1.000	124,391.000000
41.000000	1.000	124,303.000000
41.016667	1.000	122,971.000000
41.033333	1.000	119,393.000000
41.050000	1.000	113,282.000000
41.066667	1.000	104,885.000000
41.083333	1.000	94,939.000000
41.100000	1.000	84,332.000000
41.116667	1.000	74,065.000000
41.133333	1.000	64,952.000000
41.150000	1.000	57,940.000000
41.166667	1.000	53,947.000000
41.183333	1.000	53,079.000000
41.200000	1.000	54,457.000000
41.216667	1.000	57,058.000000
41.233333	1.000	59,956.000000
41.250000	1.000	62,648.000000
41.266667	1.000	65,409.000000
41.283333	1.000	68,354.000000
41.300000	1.000	71,333.000000
41.316667	1.000	73,864.000000
41.333333	1.000	76,098.000000
41.350000	1.000	78,374.000000
41.366667	1.000	80,970.000000
41.383333	1.000	84,197.000000
41.400000	1.000	88,333.000000
41.416667	1.000	93,722.000000
41.433333	1.000	100,712.000000
41.450000	1.000	109,854.000000
41.466667	1.000	121,210.000000
41.483333	1.000	134,327.000000
41.500000	1.000	149,072.000000
41.516667	1.000	164,718.000000
41.533333	1.000	180,632.000000
41.550000	1.000	196,337.000000
41.566667	1.000	210,769.000000
41.583333	1.000	222,638.000000
41.600000	1.000	231,014.000000
41.616667	1.000	235,712.000000
41.633333	1.000	236,844.000000
41.650000	1.000	234,349.000000
41.666667	1.000	228,438.000000
41.683333	1.000	219,391.000000
41.700000	1.000	207,887.000000
41.716667	1.000	194,203.000000
41.733333	1.000	178,157.000000
41.750000	1.000	160,323.000000
41.766667	1.000	141,919.000000
41.783333	1.000	124,165.000000
41.800000	1.000	107,962.000000
41.816667	1.000	94,000.000000
41.833333	1.000	82,545.000000
41.850000	1.000	73,577.000000
41.866667	1.000	67,318.000000
41.883333	1.000	63,637.000000
41.900000	1.000	61,987.000000
41.916667	1.000	61,265.000000
41.933333	1.000	60,850.000000
41.950000	1.000	60,686.000000
41.966667	1.000	60,948.000000
41.983333	1.000	62,021.000000
42.000000	1.000	64,245.000000
42.016667	1.000	67,665.000000
42.033333	1.000	72,140.000000
42.050000	1.000	77,388.000000
42.066667	1.000	82,858.000000
42.083333	1.000	88,062.000000
42.100000	1.000	92,870.000000
42.116667	1.000	96,810.000000
42.133333	1.000	99,300.000000
42.150000	1.000	100,547.000000
42.166667	1.000	101,098.000000
42.183333	1.000	101,021.000000
42.200000	1.000	100,063.000000
42.216667	1.000	98,002.000000
42.233333	1.000	94,846.000000
42.250000	1.000	90,837.000000
42.266667	1.000	86,002.000000
42.283333	1.000	80,704.000000
42.300000	1.000	75,668.000000
42.316667	1.000	71,961.000000
42.333333	1.000	70,182.000000
42.350000	1.000	70,237.000000
42.366667	1.000	71,569.000000
42.383333	1.000	73,676.000000
42.400000	1.000	76,092.000000
42.416667	1.000	78,170.000000
42.433333	1.000	79,245.000000
42.450000	1.000	79,011.000000
42.466667	1.000	77,652.000000
42.483333	1.000	75,160.000000
42.500000	1.000	71,791.000000
42.516667	1.000	67,429.000000
42.533333	1.000	62,252.000000
42.550000	1.000	56,854.000000
42.566667	1.000	51,631.000000
42.583333	1.000	46,706.000000
42.600000	1.000	42,431.000000
42.616667	1.000	39,462.000000
42.633333	1.000	38,070.000000
42.650000	1.000	38,242.000000
42.666667	1.000	39,236.000000
42.683333	1.000	40,611.000000
42.700000	1.000	42,134.000000
42.716667	1.000	43,438.000000
42.733333	1.000	44,376.000000
42.750000	1.000	45,052.000000
42.766667	1.000	45,533.000000
42.783333	1.000	46,095.000000
42.800000	1.000	46,931.000000
42.816667	1.000	48,418.000000
42.833333	1.000	50,884.000000
42.850000	1.000	54,293.000000
42.866667	1.000	58,442.000000
42.883333	1.000	63,075.000000
42.900000	1.000	67,766.000000
42.916667	1.000	72,093.000000
42.933333	1.000	75,833.000000
42.950000	1.000	78,963.000000
42.966667	1.000	81,309.000000
42.983333	1.000	82,589.000000
43.000000	1.000	82,678.000000
43.016667	1.000	81,231.000000
43.033333	1.000	78,097.000000
43.050000	1.000	73,564.000000
43.066667	1.000	68,318.000000
43.083333	1.000	63,007.000000
43.100000	1.000	57,999.000000
43.116667	1.000	53,549.000000
43.133333	1.000	49,616.000000
43.150000	1.000	45,968.000000
43.166667	1.000	42,423.000000
43.183333	1.000	38,799.000000
43.200000	1.000	34,857.000000
43.216667	1.000	30,916.000000
43.233333	1.000	27,475.000000
43.250000	1.000	25,119.000000
43.266667	1.000	24,020.000000
43.283333	1.000	23,982.000000
43.300000	1.000	24,382.000000
43.316667	1.000	24,299.000000
43.333333	1.000	23,350.000000
43.350000	1.000	21,792.000000
43.366667	1.000	19,925.000000
43.383333	1.000	18,177.000000
43.400000	1.000	17,420.000000
43.416667	1.000	18,168.000000
43.433333	1.000	20,345.000000
43.450000	1.000	23,387.000000
43.466667	1.000	26,471.000000
43.483333	1.000	29,006.000000
43.500000	1.000	30,684.000000
43.516667	1.000	31,662.000000
43.533333	1.000	32,108.000000
43.550000	1.000	32,526.000000
43.566667	1.000	33,310.000000
43.583333	1.000	34,629.000000
43.600000	1.000	36,138.000000
43.616667	1.000	36,980.000000
43.633333	1.000	36,595.000000
43.650000	1.000	35,282.000000
43.666667	1.000	33,506.000000
43.683333	1.000	31,389.000000
43.700000	1.000	29,001.000000
43.716667	1.000	26,637.000000
43.733333	1.000	24,732.000000
43.750000	1.000	23,501.000000
43.766667	1.000	23,018.000000
43.783333	1.000	23,362.000000
43.800000	1.000	24,544.000000
43.816667	1.000	26,266.000000
43.833333	1.000	27,933.000000
43.850000	1.000	29,389.000000
43.866667	1.000	31,030.000000
43.883333	1.000	32,970.000000
43.900000	1.000	34,868.000000
43.916667	1.000	36,231.000000
43.933333	1.000	36,686.000000
43.950000	1.000	36,349.000000
43.966667	1.000	35,961.000000
43.983333	1.000	36,146.000000
44.000000	1.000	37,277.000000
44.016667	1.000	39,098.000000
44.033333	1.000	40,889.000000
44.050000	1.000	41,792.000000
44.066667	1.000	41,411.000000
44.083333	1.000	40,180.000000
44.100000	1.000	38,814.000000
44.116667	1.000	37,694.000000
44.133333	1.000	36,977.000000
44.150000	1.000	36,586.000000
44.166667	1.000	36,157.000000
44.183333	1.000	35,875.000000
44.200000	1.000	35,809.000000
44.216667	1.000	35,636.000000
44.233333	1.000	35,500.000000
44.250000	1.000	35,711.000000
44.266667	1.000	36,149.000000
44.283333	1.000	36,313.000000
44.300000	1.000	35,891.000000
44.316667	1.000	34,678.000000
44.333333	1.000	33,256.000000
44.350000	1.000	31,672.000000
44.366667	1.000	29,884.000000
44.383333	1.000	28,181.000000
44.400000	1.000	26,618.000000
44.416667	1.000	24,922.000000
44.433333	1.000	22,948.000000
44.450000	1.000	21,143.000000
44.466667	1.000	19,843.000000
44.483333	1.000	19,536.000000
44.500000	1.000	20,317.000000
44.516667	1.000	21,592.000000
44.533333	1.000	22,884.000000
44.550000	1.000	23,755.000000
44.566667	1.000	24,040.000000
44.583333	1.000	23,754.000000
44.600000	1.000	23,219.000000
44.616667	1.000	22,494.000000
44.633333	1.000	21,714.000000
44.650000	1.000	21,032.000000
44.666667	1.000	20,405.000000
44.683333	1.000	19,798.000000
44.700000	1.000	19,071.000000
44.716667	1.000	18,077.000000
44.733333	1.000	16,531.000000
44.750000	1.000	14,194.000000
44.766667	1.000	11,245.000000
44.783333	1.000	8,291.000000
44.800000	1.000	5,638.000000
44.816667	1.000	3,688.000000
44.833333	1.000	3,026.000000
44.850000	1.000	4,141.000000
44.866667	1.000	6,985.000000
44.883333	1.000	11,087.000000
44.900000	1.000	15,878.000000
44.916667	1.000	20,469.000000
44.933333	1.000	24,135.000000
44.950000	1.000	26,627.000000
44.966667	1.000	28,296.000000
44.983333	1.000	29,648.000000
45.000000	1.000	30,881.000000
45.016667	1.000	32,093.000000
45.033333	1.000	33,554.000000
45.050000	1.000	35,406.000000
45.066667	1.000	37,864.000000
45.083333	1.000	40,659.000000
45.100000	1.000	43,142.000000
45.116667	1.000	44,392.000000
45.133333	1.000	43,889.000000
45.150000	1.000	41,386.000000
45.166667	1.000	37,311.000000
45.183333	1.000	32,535.000000
45.200000	1.000	27,968.000000
45.216667	1.000	23,971.000000
45.233333	1.000	20,626.000000
45.250000	1.000	18,212.000000
45.266667	1.000	16,795.000000
45.283333	1.000	16,644.000000
45.300000	1.000	18,012.000000
45.316667	1.000	20,914.000000
45.333333	1.000	24,519.000000
45.350000	1.000	27,581.000000
45.366667	1.000	29,341.000000
45.383333	1.000	29,618.000000
45.400000	1.000	28,448.000000
45.416667	1.000	26,204.000000
45.433333	1.000	23,507.000000
45.450000	1.000	21,034.000000
45.466667	1.000	19,198.000000
45.483333	1.000	17,923.000000
45.500000	1.000	16,784.000000
45.516667	1.000	15,503.000000
45.533333	1.000	14,244.000000
45.550000	1.000	13,207.000000
45.566667	1.000	12,458.000000
45.583333	1.000	11,893.000000
45.600000	1.000	11,552.000000
45.616667	1.000	11,700.000000
45.633333	1.000	12,247.000000
45.650000	1.000	12,882.000000
45.666667	1.000	13,671.000000
45.683333	1.000	14,576.000000
45.700000	1.000	15,091.000000
45.716667	1.000	15,105.000000
45.733333	1.000	14,757.000000
45.750000	1.000	14,203.000000
45.766667	1.000	13,904.000000
45.783333	1.000	14,423.000000
45.800000	1.000	15,577.000000
45.816667	1.000	16,525.000000
45.833333	1.000	17,081.000000
45.850000	1.000	17,420.000000
45.866667	1.000	18,054.000000
45.883333	1.000	19,641.000000
45.900000	1.000	21,863.000000
45.916667	1.000	24,009.000000
45.933333	1.000	25,411.000000
45.950000	1.000	25,414.000000
45.966667	1.000	23,971.000000
45.983333	1.000	22,067.000000
46.000000	1.000	20,840.000000
46.016667	1.000	21,113.000000
46.033333	1.000	23,248.000000
46.050000	1.000	27,031.000000
46.066667	1.000	31,607.000000
46.083333	1.000	36,301.000000
46.100000	1.000	40,259.000000
46.116667	1.000	43,224.000000
46.133333	1.000	45,482.000000
46.150000	1.000	47,188.000000
46.166667	1.000	48,024.000000
46.183333	1.000	47,494.000000
46.200000	1.000	45,195.000000
46.216667	1.000	41,152.000000
46.233333	1.000	35,901.000000
46.250000	1.000	30,094.000000
46.266667	1.000	24,687.000000
46.283333	1.000	20,016.000000
46.300000	1.000	15,980.000000
46.316667	1.000	12,585.000000
46.333333	1.000	10,172.000000
46.350000	1.000	9,009.000000
46.366667	1.000	8,955.000000
46.383333	1.000	9,761.000000
46.400000	1.000	11,065.000000
46.416667	1.000	12,284.000000
46.433333	1.000	13,020.000000
46.450000	1.000	13,406.000000
46.466667	1.000	14,054.000000
46.483333	1.000	15,175.000000
46.500000	1.000	16,565.000000
46.516667	1.000	17,774.000000
46.533333	1.000	18,215.000000
46.550000	1.000	17,882.000000
46.566667	1.000	16,706.000000
46.583333	1.000	15,081.000000
46.600000	1.000	13,961.000000
46.616667	1.000	13,533.000000
46.633333	1.000	13,530.000000
46.650000	1.000	13,558.000000
46.666667	1.000	13,269.000000
46.683333	1.000	12,953.000000
46.700000	1.000	13,111.000000
46.716667	1.000	13,487.000000
46.733333	1.000	13,828.000000
46.750000	1.000	14,264.000000
46.766667	1.000	14,704.000000
46.783333	1.000	15,643.000000
46.800000	1.000	17,424.000000
46.816667	1.000	19,672.000000
46.833333	1.000	21,679.000000
46.850000	1.000	23,023.000000
46.866667	1.000	23,774.000000
46.883333	1.000	24,230.000000
46.900000	1.000	24,552.000000
46.916667	1.000	25,100.000000
46.933333	1.000	26,189.000000
46.950000	1.000	27,545.000000
46.966667	1.000	28,661.000000
46.983333	1.000	28,961.000000
47.000000	1.000	28,094.000000
47.016667	1.000	26,307.000000
47.033333	1.000	24,370.000000
47.050000	1.000	22,854.000000
47.066667	1.000	22,063.000000
47.083333	1.000	21,992.000000
47.100000	1.000	22,204.000000
47.116667	1.000	22,391.000000
47.133333	1.000	22,096.000000
47.150000	1.000	21,470.000000
47.166667	1.000	21,150.000000
47.183333	1.000	21,528.000000
47.200000	1.000	22,303.000000
47.216667	1.000	22,862.000000
47.233333	1.000	22,894.000000
47.250000	1.000	22,465.000000
47.266667	1.000	21,805.000000
47.283333	1.000	20,733.000000
47.300000	1.000	19,144.000000
47.316667	1.000	17,209.000000
47.333333	1.000	15,185.000000
47.350000	1.000	13,559.000000
47.366667	1.000	12,644.000000
47.383333	1.000	12,337.000000
47.400000	1.000	12,518.000000
47.416667	1.000	13,083.000000
47.433333	1.000	13,731.000000
47.450000	1.000	14,166.000000
47.466667	1.000	14,232.000000
47.483333	1.000	14,011.000000
47.500000	1.000	13,810.000000
47.516667	1.000	13,758.000000
47.533333	1.000	13,644.000000
47.550000	1.000	13,492.000000
47.566667	1.000	13,410.000000
47.583333	1.000	13,431.000000
47.600000	1.000	13,484.000000
47.616667	1.000	13,845.000000
47.633333	1.000	15,173.000000
47.650000	1.000	17,313.000000
47.666667	1.000	19,535.000000
47.683333	1.000	21,304.000000
47.700000	1.000	22,842.000000
47.716667	1.000	24,119.000000
47.733333	1.000	24,902.000000
47.750000	1.000	25,276.000000
47.766667	1.000	25,505.000000
47.783333	1.000	25,849.000000
47.800000	1.000	26,078.000000
47.816667	1.000	25,870.000000
47.833333	1.000	24,990.000000
47.850000	1.000	23,603.000000
47.866667	1.000	21,951.000000
47.883333	1.000	20,241.000000
47.900000	1.000	18,454.000000
47.916667	1.000	16,471.000000
47.933333	1.000	14,051.000000
47.950000	1.000	11,573.000000
47.966667	1.000	9,567.000000
47.983333	1.000	8,154.000000
48.000000	1.000	6,394.000000
48.016667	1.000	3,778.000000
48.033333	1.000	759.000000
48.050000	1.000	-1,966.000000
48.066667	1.000	-3,503.000000
48.083333	1.000	-3,265.000000
48.100000	1.000	-1,265.000000
48.116667	1.000	1,846.000000
48.133333	1.000	5,221.000000
48.150000	1.000	8,217.000000
48.166667	1.000	10,523.000000
48.183333	1.000	12,003.000000
48.200000	1.000	12,833.000000
48.216667	1.000	13,316.000000
48.233333	1.000	13,426.000000
48.250000	1.000	13,026.000000
48.266667	1.000	12,308.000000
48.283333	1.000	11,828.000000
48.300000	1.000	11,645.000000
48.316667	1.000	11,525.000000
48.333333	1.000	11,324.000000
48.350000	1.000	10,870.000000
48.366667	1.000	10,578.000000
48.383333	1.000	10,594.000000
48.400000	1.000	10,821.000000
48.416667	1.000	10,814.000000
48.433333	1.000	10,463.000000
48.450000	1.000	10,093.000000
48.466667	1.000	9,318.000000
48.483333	1.000	7,992.000000
48.500000	1.000	6,503.000000
48.516667	1.000	5,462.000000
48.533333	1.000	5,403.000000
48.550000	1.000	6,527.000000
48.566667	1.000	8,987.000000
48.583333	1.000	12,357.000000
48.600000	1.000	15,735.000000
48.616667	1.000	18,548.000000
48.633333	1.000	20,548.000000
48.650000	1.000	21,862.000000
48.666667	1.000	22,425.000000
48.683333	1.000	21,867.000000
48.700000	1.000	19,758.000000
48.716667	1.000	16,543.000000
48.733333	1.000	13,075.000000
48.750000	1.000	9,809.000000
48.766667	1.000	7,051.000000
48.783333	1.000	4,470.000000
48.800000	1.000	2,113.000000
48.816667	1.000	491.000000
48.833333	1.000	-120.000000
48.850000	1.000	165.000000
48.866667	1.000	728.000000
48.883333	1.000	1,269.000000
48.900000	1.000	2,160.000000
48.916667	1.000	3,301.000000
48.933333	1.000	4,675.000000
48.950000	1.000	6,448.000000
48.966667	1.000	8,405.000000
48.983333	1.000	10,374.000000
49.000000	1.000	12,576.000000
49.016667	1.000	15,038.000000
49.033333	1.000	17,180.000000
49.050000	1.000	18,332.000000
49.066667	1.000	18,259.000000
49.083333	1.000	16,981.000000
49.100000	1.000	14,510.000000
49.116667	1.000	11,408.000000
49.133333	1.000	7,990.000000
49.150000	1.000	4,727.000000
49.166667	1.000	2,136.000000
49.183333	1.000	789.000000
49.200000	1.000	402.000000
49.216667	1.000	277.000000
49.233333	1.000	120.000000
49.250000	1.000	104.000000
49.266667	1.000	759.000000
49.283333	1.000	1,948.000000
49.300000	1.000	3,380.000000
49.316667	1.000	5,216.000000
49.333333	1.000	7,268.000000
49.350000	1.000	8,936.000000
49.366667	1.000	9,753.000000
49.383333	1.000	9,643.000000
49.400000	1.000	9,009.000000
49.416667	1.000	8,391.000000
49.433333	1.000	7,945.000000
49.450000	1.000	7,311.000000
49.466667	1.000	6,296.000000
49.483333	1.000	5,057.000000
49.500000	1.000	3,741.000000
49.516667	1.000	2,856.000000
49.533333	1.000	3,046.000000
49.550000	1.000	4,245.000000
49.566667	1.000	5,790.000000
49.583333	1.000	7,057.000000
49.600000	1.000	7,424.000000
49.616667	1.000	6,594.000000
49.633333	1.000	5,000.000000
49.650000	1.000	3,444.000000
49.666667	1.000	2,614.000000
49.683333	1.000	2,817.000000
49.700000	1.000	3,730.000000
49.716667	1.000	4,852.000000
49.733333	1.000	5,937.000000
49.750000	1.000	6,918.000000
49.766667	1.000	7,654.000000
49.783333	1.000	7,706.000000
49.800000	1.000	6,710.000000
49.816667	1.000	5,262.000000
49.833333	1.000	4,218.000000
49.850000	1.000	4,116.000000
49.866667	1.000	5,104.000000
49.883333	1.000	6,958.000000
49.900000	1.000	8,983.000000
49.916667	1.000	10,512.000000
49.933333	1.000	10,924.000000
49.950000	1.000	9,977.000000
49.966667	1.000	8,268.000000
49.983333	1.000	6,359.000000
50.000000	1.000	4,827.000000
50.016667	1.000	4,121.000000
50.033333	1.000	4,803.000000
50.050000	1.000	6,741.000000
50.066667	1.000	8,915.000000
50.083333	1.000	10,616.000000
50.100000	1.000	11,509.000000
50.116667	1.000	11,378.000000
50.133333	1.000	10,304.000000
50.150000	1.000	8,650.000000
50.166667	1.000	7,124.000000
50.183333	1.000	6,011.000000
50.200000	1.000	5,475.000000
50.216667	1.000	5,715.000000
50.233333	1.000	6,462.000000
50.250000	1.000	7,375.000000
50.266667	1.000	8,081.000000
50.283333	1.000	8,401.000000
50.300000	1.000	8,308.000000
50.316667	1.000	7,889.000000
50.333333	1.000	7,633.000000
50.350000	1.000	8,118.000000
50.366667	1.000	8,911.000000
50.383333	1.000	9,429.000000
50.400000	1.000	9,579.000000
50.416667	1.000	9,249.000000
50.433333	1.000	8,250.000000
50.450000	1.000	6,604.000000
50.466667	1.000	4,202.000000
50.483333	1.000	1,295.000000
50.500000	1.000	-1,345.000000
50.516667	1.000	-3,230.000000
50.533333	1.000	-4,601.000000
50.550000	1.000	-5,711.000000
50.566667	1.000	-6,369.000000
50.583333	1.000	-6,423.000000
50.600000	1.000	-5,807.000000
50.616667	1.000	-4,938.000000
50.633333	1.000	-4,223.000000
50.650000	1.000	-4,010.000000
50.666667	1.000	-3,881.000000
50.683333	1.000	-3,435.000000
50.700000	1.000	-2,602.000000
50.716667	1.000	-1,815.000000
50.733333	1.000	-1,065.000000
50.750000	1.000	130.000000
50.766667	1.000	1,963.000000
50.783333	1.000	4,204.000000
50.800000	1.000	6,598.000000
50.816667	1.000	8,871.000000
50.833333	1.000	11,030.000000
50.850000	1.000	12,896.000000
50.866667	1.000	13,911.000000
50.883333	1.000	13,883.000000
50.900000	1.000	13,130.000000
50.916667	1.000	12,273.000000
50.933333	1.000	11,829.000000
50.950000	1.000	12,042.000000
50.966667	1.000	12,967.000000
50.983333	1.000	14,512.000000
51.000000	1.000	16,120.000000
51.016667	1.000	17,511.000000
51.033333	1.000	18,405.000000
51.050000	1.000	18,417.000000
51.066667	1.000	17,253.000000
51.083333	1.000	14,833.000000
51.100000	1.000	11,837.000000
51.116667	1.000	9,239.000000
51.133333	1.000	7,724.000000
51.150000	1.000	7,774.000000
51.166667	1.000	9,345.000000
51.183333	1.000	11,990.000000
51.200000	1.000	14,823.000000
51.216667	1.000	16,968.000000
51.233333	1.000	17,901.000000
51.250000	1.000	17,973.000000
51.266667	1.000	17,683.000000
51.283333	1.000	17,465.000000
51.300000	1.000	17,275.000000
51.316667	1.000	16,810.000000
51.333333	1.000	15,866.000000
51.350000	1.000	14,741.000000
51.366667	1.000	13,833.000000
51.383333	1.000	13,292.000000
51.400000	1.000	12,742.000000
51.416667	1.000	12,103.000000
51.433333	1.000	11,294.000000
51.450000	1.000	10,168.000000
51.466667	1.000	8,553.000000
51.483333	1.000	6,652.000000
51.500000	1.000	5,141.000000
51.516667	1.000	4,428.000000
51.533333	1.000	4,601.000000
51.550000	1.000	5,197.000000
51.566667	1.000	5,490.000000
51.583333	1.000	5,130.000000
51.600000	1.000	4,186.000000
51.616667	1.000	3,118.000000
51.633333	1.000	2,274.000000
51.650000	1.000	1,745.000000
51.666667	1.000	1,412.000000
51.683333	1.000	1,414.000000
51.700000	1.000	1,863.000000
51.716667	1.000	2,929.000000
51.733333	1.000	4,595.000000
51.750000	1.000	6,541.000000
51.766667	1.000	8,315.000000
51.783333	1.000	9,476.000000
51.800000	1.000	9,849.000000
51.816667	1.000	9,565.000000
51.833333	1.000	8,870.000000
51.850000	1.000	8,178.000000
51.866667	1.000	7,428.000000
51.883333	1.000	6,748.000000
51.900000	1.000	6,167.000000
51.916667	1.000	5,175.000000
51.933333	1.000	3,525.000000
51.950000	1.000	1,648.000000
51.966667	1.000	292.000000
51.983333	1.000	-73.000000
52.000000	1.000	367.000000
52.016667	1.000	1,189.000000
52.033333	1.000	2,401.000000
52.050000	1.000	3,908.000000
52.066667	1.000	5,534.000000
52.083333	1.000	7,211.000000
52.100000	1.000	8,701.000000
52.116667	1.000	9,738.000000
52.133333	1.000	10,405.000000
52.150000	1.000	10,835.000000
52.166667	1.000	11,066.000000
52.183333	1.000	11,065.000000
52.200000	1.000	10,786.000000
52.216667	1.000	10,291.000000
52.233333	1.000	9,857.000000
52.250000	1.000	9,756.000000
52.266667	1.000	10,007.000000
52.283333	1.000	10,063.000000
52.300000	1.000	9,659.000000
52.316667	1.000	9,003.000000
52.333333	1.000	8,019.000000
52.350000	1.000	6,956.000000
52.366667	1.000	6,359.000000
52.383333	1.000	6,339.000000
52.400000	1.000	6,502.000000
52.416667	1.000	6,368.000000
52.433333	1.000	5,934.000000
52.450000	1.000	5,322.000000
52.466667	1.000	4,626.000000
52.483333	1.000	3,786.000000
52.500000	1.000	2,752.000000
52.516667	1.000	1,950.000000
52.533333	1.000	1,335.000000
52.550000	1.000	807.000000
52.566667	1.000	261.000000
52.583333	1.000	-42.000000
52.600000	1.000	98.000000
52.616667	1.000	445.000000
52.633333	1.000	673.000000
52.650000	1.000	774.000000
52.666667	1.000	1,062.000000
52.683333	1.000	1,501.000000
52.700000	1.000	1,729.000000
52.716667	1.000	1,742.000000
52.733333	1.000	1,971.000000
52.750000	1.000	2,668.000000
52.766667	1.000	3,707.000000
52.783333	1.000	4,974.000000
52.800000	1.000	5,968.000000
52.816667	1.000	6,484.000000
52.833333	1.000	6,706.000000
52.850000	1.000	6,501.000000
52.866667	1.000	5,876.000000
52.883333	1.000	5,083.000000
52.900000	1.000	4,347.000000
52.916667	1.000	3,735.000000
52.933333	1.000	3,336.000000
52.950000	1.000	3,435.000000
52.966667	1.000	4,268.000000
52.983333	1.000	6,348.000000
53.000000	1.000	9,531.000000
53.016667	1.000	12,737.000000
53.033333	1.000	14,858.000000
53.050000	1.000	15,352.000000
53.066667	1.000	14,273.000000
53.083333	1.000	12,551.000000
53.100000	1.000	11,271.000000
53.116667	1.000	11,025.000000
53.133333	1.000	11,781.000000
53.150000	1.000	12,993.000000
53.166667	1.000	14,075.000000
53.183333	1.000	14,579.000000
53.200000	1.000	14,486.000000
53.216667	1.000	13,808.000000
53.233333	1.000	12,661.000000
53.250000	1.000	11,348.000000
53.266667	1.000	10,038.000000
53.283333	1.000	8,839.000000
53.300000	1.000	7,864.000000
53.316667	1.000	7,464.000000
53.333333	1.000	7,796.000000
53.350000	1.000	8,598.000000
53.366667	1.000	9,502.000000
53.383333	1.000	10,052.000000
53.400000	1.000	9,846.000000
53.416667	1.000	9,158.000000
53.433333	1.000	8,379.000000
53.450000	1.000	7,443.000000
53.466667	1.000	6,528.000000
53.483333	1.000	6,307.000000
53.500000	1.000	6,920.000000
53.516667	1.000	7,941.000000
53.533333	1.000	8,747.000000
53.550000	1.000	9,065.000000
53.566667	1.000	8,771.000000
53.583333	1.000	8,409.000000
53.600000	1.000	8,473.000000
53.616667	1.000	9,128.000000
53.633333	1.000	10,140.000000
53.650000	1.000	11,020.000000
53.666667	1.000	11,416.000000
53.683333	1.000	11,455.000000
53.700000	1.000	11,425.000000
53.716667	1.000	11,413.000000
53.733333	1.000	11,290.000000
53.750000	1.000	10,869.000000
53.766667	1.000	9,800.000000
53.783333	1.000	8,174.000000
53.800000	1.000	6,208.000000
53.816667	1.000	4,314.000000
53.833333	1.000	2,803.000000
53.850000	1.000	1,984.000000
53.866667	1.000	1,680.000000
53.883333	1.000	1,599.000000
53.900000	1.000	1,348.000000
53.916667	1.000	492.000000
53.933333	1.000	-785.000000
53.950000	1.000	-2,384.000000
53.966667	1.000	-4,268.000000
53.983333	1.000	-6,046.000000
54.000000	1.000	-7,269.000000
54.016667	1.000	-7,726.000000
54.033333	1.000	-7,425.000000
54.050000	1.000	-6,407.000000
54.066667	1.000	-4,537.000000
54.083333	1.000	-1,973.000000
54.100000	1.000	1,176.000000
54.116667	1.000	4,598.000000
54.133333	1.000	7,783.000000
54.150000	1.000	10,291.000000
54.166667	1.000	11,980.000000
54.183333	1.000	13,105.000000
54.200000	1.000	13,673.000000
54.216667	1.000	13,695.000000
54.233333	1.000	13,259.000000
54.250000	1.000	12,438.000000
54.266667	1.000	11,492.000000
54.283333	1.000	10,721.000000
54.300000	1.000	10,092.000000
54.316667	1.000	9,530.000000
54.333333	1.000	8,867.000000
54.350000	1.000	8,184.000000
54.366667	1.000	7,896.000000
54.383333	1.000	8,337.000000
54.400000	1.000	9,835.000000
54.416667	1.000	12,119.000000
54.433333	1.000	14,287.000000
54.450000	1.000	15,837.000000
54.466667	1.000	16,823.000000
54.483333	1.000	17,251.000000
54.500000	1.000	17,112.000000
54.516667	1.000	16,370.000000
54.533333	1.000	14,993.000000
54.550000	1.000	13,595.000000
54.566667	1.000	12,444.000000
54.583333	1.000	11,469.000000
54.600000	1.000	10,612.000000
54.616667	1.000	9,880.000000
54.633333	1.000	9,537.000000
54.650000	1.000	9,719.000000
54.666667	1.000	10,184.000000
54.683333	1.000	10,997.000000
54.700000	1.000	12,630.000000
54.716667	1.000	14,651.000000
54.733333	1.000	16,546.000000
54.750000	1.000	18,218.000000
54.766667	1.000	19,846.000000
54.783333	1.000	21,273.000000
54.800000	1.000	22,621.000000
54.816667	1.000	23,484.000000
54.833333	1.000	23,735.000000
54.850000	1.000	23,426.000000
54.866667	1.000	22,596.000000
54.883333	1.000	21,583.000000
54.900000	1.000	20,660.000000
54.916667	1.000	20,039.000000
54.933333	1.000	19,461.000000
54.950000	1.000	18,676.000000
54.966667	1.000	17,865.000000
54.983333	1.000	17,108.000000
55.000000	1.000	16,131.000000
55.016667	1.000	14,476.000000
55.033333	1.000	12,148.000000
55.050000	1.000	9,766.000000
55.066667	1.000	8,065.000000
55.083333	1.000	7,295.000000
55.100000	1.000	6,990.000000
55.116667	1.000	6,778.000000
55.133333	1.000	6,405.000000
55.150000	1.000	5,950.000000
55.166667	1.000	5,506.000000
55.183333	1.000	5,205.000000
55.200000	1.000	5,229.000000
55.216667	1.000	5,399.000000
55.233333	1.000	5,300.000000
55.250000	1.000	5,033.000000
55.266667	1.000	4,876.000000
55.283333	1.000	4,984.000000
55.300000	1.000	5,541.000000
55.316667	1.000	6,653.000000
55.333333	1.000	8,307.000000
55.350000	1.000	10,364.000000
55.366667	1.000	12,085.000000
55.383333	1.000	12,671.000000
55.400000	1.000	11,773.000000
55.416667	1.000	9,700.000000
55.433333	1.000	6,727.000000
55.450000	1.000	3,274.000000
55.466667	1.000	-35.000000
55.483333	1.000	-2,942.000000
55.500000	1.000	-5,392.000000
55.516667	1.000	-7,105.000000
55.533333	1.000	-7,835.000000
55.550000	1.000	-7,534.000000
55.566667	1.000	-6,359.000000
55.583333	1.000	-4,431.000000
55.600000	1.000	-2,069.000000
55.616667	1.000	557.000000
55.633333	1.000	3,254.000000
55.650000	1.000	5,544.000000
55.666667	1.000	7,081.000000
55.683333	1.000	7,486.000000
55.700000	1.000	7,171.000000
55.716667	1.000	7,091.000000
55.733333	1.000	7,518.000000
55.750000	1.000	8,465.000000
55.766667	1.000	9,827.000000
55.783333	1.000	11,585.000000
55.800000	1.000	13,360.000000
55.816667	1.000	14,570.000000
55.833333	1.000	15,023.000000
55.850000	1.000	15,033.000000
55.866667	1.000	14,598.000000
55.883333	1.000	13,232.000000
55.900000	1.000	10,831.000000
55.916667	1.000	7,956.000000
55.933333	1.000	5,034.000000
55.950000	1.000	2,400.000000
55.966667	1.000	261.000000
55.983333	1.000	-1,121.000000
56.000000	1.000	-1,524.000000
56.016667	1.000	-970.000000
56.033333	1.000	133.000000
56.050000	1.000	1,481.000000
56.066667	1.000	3,049.000000
56.083333	1.000	5,126.000000
56.100000	1.000	7,657.000000
56.116667	1.000	10,208.000000
56.133333	1.000	12,409.000000
56.150000	1.000	13,908.000000
56.166667	1.000	14,349.000000
56.183333	1.000	13,391.000000
56.200000	1.000	10,916.000000
56.216667	1.000	7,212.000000
56.233333	1.000	3,524.000000
56.250000	1.000	1,021.000000
56.266667	1.000	461.000000
56.283333	1.000	2,126.000000
56.300000	1.000	5,936.000000
56.316667	1.000	11,030.000000
56.333333	1.000	15,980.000000
56.350000	1.000	19,551.000000
56.366667	1.000	20,773.000000
56.383333	1.000	20,095.000000
56.400000	1.000	18,772.000000
56.416667	1.000	17,838.000000
56.433333	1.000	17,749.000000
56.450000	1.000	18,501.000000
56.466667	1.000	19,532.000000
56.483333	1.000	20,160.000000
56.500000	1.000	20,444.000000
56.516667	1.000	20,281.000000
56.533333	1.000	19,419.000000
56.550000	1.000	17,876.000000
56.566667	1.000	15,786.000000
56.583333	1.000	13,627.000000
56.600000	1.000	12,060.000000
56.616667	1.000	11,706.000000
56.633333	1.000	12,314.000000
56.650000	1.000	13,586.000000
56.666667	1.000	15,785.000000
56.683333	1.000	18,804.000000
56.700000	1.000	21,747.000000
56.716667	1.000	23,765.000000
56.733333	1.000	24,555.000000
56.750000	1.000	23,961.000000
56.766667	1.000	22,390.000000
56.783333	1.000	20,774.000000
56.800000	1.000	19,673.000000
56.816667	1.000	18,931.000000
56.833333	1.000	18,520.000000
56.850000	1.000	17,901.000000
56.866667	1.000	16,507.000000
56.883333	1.000	14,476.000000
56.900000	1.000	12,205.000000
56.916667	1.000	9,967.000000
56.933333	1.000	8,096.000000
56.950000	1.000	6,976.000000
56.966667	1.000	6,877.000000
56.983333	1.000	7,958.000000
57.000000	1.000	9,838.000000
57.016667	1.000	11,813.000000
57.033333	1.000	13,102.000000
57.050000	1.000	13,602.000000
57.066667	1.000	13,687.000000
57.083333	1.000	13,565.000000
57.100000	1.000	13,434.000000
57.116667	1.000	13,727.000000
57.133333	1.000	14,530.000000
57.150000	1.000	15,588.000000
57.166667	1.000	16,485.000000
57.183333	1.000	16,877.000000
57.200000	1.000	16,668.000000
57.216667	1.000	15,608.000000
57.233333	1.000	13,886.000000
57.250000	1.000	12,084.000000
57.266667	1.000	10,796.000000
57.283333	1.000	10,213.000000
57.300000	1.000	9,888.000000
57.316667	1.000	9,411.000000
57.333333	1.000	8,885.000000
57.350000	1.000	8,536.000000
57.366667	1.000	8,340.000000
57.383333	1.000	8,066.000000
57.400000	1.000	7,907.000000
57.416667	1.000	8,175.000000
57.433333	1.000	8,996.000000
57.450000	1.000	10,403.000000
57.466667	1.000	11,958.000000
57.483333	1.000	13,067.000000
57.500000	1.000	13,559.000000
57.516667	1.000	13,633.000000
57.533333	1.000	13,335.000000
57.550000	1.000	12,968.000000
57.566667	1.000	12,570.000000
57.583333	1.000	12,255.000000
57.600000	1.000	12,712.000000
57.616667	1.000	14,331.000000
57.633333	1.000	16,784.000000
57.650000	1.000	19,151.000000
57.666667	1.000	20,555.000000
57.683333	1.000	20,847.000000
57.700000	1.000	20,496.000000
57.716667	1.000	20,008.000000
57.733333	1.000	19,544.000000
57.750000	1.000	19,332.000000
57.766667	1.000	19,410.000000
57.783333	1.000	19,668.000000
57.800000	1.000	19,911.000000
57.816667	1.000	20,193.000000
57.833333	1.000	20,292.000000
57.850000	1.000	19,775.000000
57.866667	1.000	18,686.000000
57.883333	1.000	17,463.000000
57.900000	1.000	16,588.000000
57.916667	1.000	16,378.000000
57.933333	1.000	16,803.000000
57.950000	1.000	17,781.000000
57.966667	1.000	19,148.000000
57.983333	1.000	20,780.000000
58.000000	1.000	22,393.000000
58.016667	1.000	23,516.000000
58.033333	1.000	23,925.000000
58.050000	1.000	23,639.000000
58.066667	1.000	22,981.000000
58.083333	1.000	22,453.000000
58.100000	1.000	21,994.000000
58.116667	1.000	21,263.000000
58.133333	1.000	20,406.000000
58.150000	1.000	19,846.000000
58.166667	1.000	19,928.000000
58.183333	1.000	20,709.000000
58.200000	1.000	21,990.000000
58.216667	1.000	23,550.000000
58.233333	1.000	24,845.000000
58.250000	1.000	25,327.000000
58.266667	1.000	25,094.000000
58.283333	1.000	24,674.000000
58.300000	1.000	24,379.000000
58.316667	1.000	24,002.000000
58.333333	1.000	23,780.000000
58.350000	1.000	24,102.000000
58.366667	1.000	24,771.000000
58.383333	1.000	25,468.000000
58.400000	1.000	26,084.000000
58.416667	1.000	26,519.000000
58.433333	1.000	26,439.000000
58.450000	1.000	25,731.000000
58.466667	1.000	24,452.000000
58.483333	1.000	22,778.000000
58.500000	1.000	21,255.000000
58.516667	1.000	20,101.000000
58.533333	1.000	19,198.000000
58.550000	1.000	18,215.000000
58.566667	1.000	17,040.000000
58.583333	1.000	16,006.000000
58.600000	1.000	15,532.000000
58.616667	1.000	15,743.000000
58.633333	1.000	16,874.000000
58.650000	1.000	18,942.000000
58.666667	1.000	21,538.000000
58.683333	1.000	24,149.000000
58.700000	1.000	26,404.000000
58.716667	1.000	28,139.000000
58.733333	1.000	29,324.000000
58.750000	1.000	30,280.000000
58.766667	1.000	31,087.000000
58.783333	1.000	31,602.000000
58.800000	1.000	32,137.000000
58.816667	1.000	32,770.000000
58.833333	1.000	33,562.000000
58.850000	1.000	34,599.000000
58.866667	1.000	35,770.000000
58.883333	1.000	36,662.000000
58.900000	1.000	36,716.000000
58.916667	1.000	35,807.000000
58.933333	1.000	34,399.000000
58.950000	1.000	33,062.000000
58.966667	1.000	31,950.000000
58.983333	1.000	30,936.000000
59.000000	1.000	29,835.000000
59.016667	1.000	28,585.000000
59.033333	1.000	27,470.000000
59.050000	1.000	26,628.000000
59.066667	1.000	26,234.000000
59.083333	1.000	26,574.000000
59.100000	1.000	27,573.000000
59.116667	1.000	29,193.000000
59.133333	1.000	31,428.000000
59.150000	1.000	34,273.000000
59.166667	1.000	37,143.000000
59.183333	1.000	39,265.000000
59.200000	1.000	40,451.000000
59.216667	1.000	40,683.000000
59.233333	1.000	39,953.000000
59.250000	1.000	38,424.000000
59.266667	1.000	36,444.000000
59.283333	1.000	34,388.000000
59.300000	1.000	32,742.000000
59.316667	1.000	31,506.000000
59.333333	1.000	30,808.000000
59.350000	1.000	30,538.000000
59.366667	1.000	30,265.000000
59.383333	1.000	29,594.000000
59.400000	1.000	28,571.000000
59.416667	1.000	27,853.000000
59.433333	1.000	28,071.000000
59.450000	1.000	28,894.000000
59.466667	1.000	29,624.000000
59.483333	1.000	29,935.000000
59.500000	1.000	29,824.000000
59.516667	1.000	29,317.000000
59.533333	1.000	28,636.000000
59.550000	1.000	27,868.000000
59.566667	1.000	27,136.000000
59.583333	1.000	26,838.000000
59.600000	1.000	26,977.000000
59.616667	1.000	27,257.000000
59.633333	1.000	27,923.000000
59.650000	1.000	28,980.000000
59.666667	1.000	30,701.000000
59.683333	1.000	33,465.000000
59.700000	1.000	37,039.000000
59.716667	1.000	41,161.000000
59.733333	1.000	45,239.000000
59.750000	1.000	48,426.000000
59.766667	1.000	50,185.000000
59.783333	1.000	50,546.000000
59.800000	1.000	49,818.000000
59.816667	1.000	48,497.000000
59.833333	1.000	46,783.000000
59.850000	1.000	44,803.000000
59.866667	1.000	42,820.000000
59.883333	1.000	40,948.000000
59.900000	1.000	39,213.000000
59.916667	1.000	37,297.000000
59.933333	1.000	35,704.000000
59.950000	1.000	34,892.000000
59.966667	1.000	34,794.000000
59.983333	1.000	35,183.000000
60.000000	1.000	35,936.000000
60.016667	1.000	36,684.000000
60.033333	1.000	37,137.000000
60.050000	1.000	37,257.000000
60.066667	1.000	37,651.000000
60.083333	1.000	38,717.000000
60.100000	1.000	40,928.000000
60.116667	1.000	44,322.000000
60.133333	1.000	48,318.000000
60.150000	1.000	52,256.000000
60.166667	1.000	55,303.000000
60.183333	1.000	56,915.000000
60.200000	1.000	57,357.000000
60.216667	1.000	57,458.000000
60.233333	1.000	57,613.000000
60.250000	1.000	57,902.000000
60.266667	1.000	58,435.000000
60.283333	1.000	58,736.000000
60.300000	1.000	58,345.000000
60.316667	1.000	57,182.000000
60.333333	1.000	55,421.000000
60.350000	1.000	53,271.000000
60.366667	1.000	50,926.000000
60.383333	1.000	48,619.000000
60.400000	1.000	46,571.000000
60.416667	1.000	44,514.000000
60.433333	1.000	42,380.000000
60.450000	1.000	40,372.000000
60.466667	1.000	38,962.000000
60.483333	1.000	38,287.000000
60.500000	1.000	38,287.000000
60.516667	1.000	39,144.000000
60.533333	1.000	40,822.000000
60.550000	1.000	42,769.000000
60.566667	1.000	44,642.000000
60.583333	1.000	46,387.000000
60.600000	1.000	47,990.000000
60.616667	1.000	49,394.000000
60.633333	1.000	50,392.000000
60.650000	1.000	50,650.000000
60.666667	1.000	49,746.000000
60.683333	1.000	47,946.000000
60.700000	1.000	45,713.000000
60.716667	1.000	43,516.000000
60.733333	1.000	41,419.000000
60.750000	1.000	39,549.000000
60.766667	1.000	38,548.000000
60.783333	1.000	38,737.000000
60.800000	1.000	39,913.000000
60.816667	1.000	41,469.000000
60.833333	1.000	42,889.000000
60.850000	1.000	43,492.000000
60.866667	1.000	43,042.000000
60.883333	1.000	41,722.000000
60.900000	1.000	39,740.000000
60.916667	1.000	37,394.000000
60.933333	1.000	35,346.000000
60.950000	1.000	34,213.000000
60.966667	1.000	34,047.000000
60.983333	1.000	34,958.000000
61.000000	1.000	36,933.000000
61.016667	1.000	39,467.000000
61.033333	1.000	42,225.000000
61.050000	1.000	44,762.000000
61.066667	1.000	46,917.000000
61.083333	1.000	48,633.000000
61.100000	1.000	50,050.000000
61.116667	1.000	51,772.000000
61.133333	1.000	54,119.000000
61.150000	1.000	57,174.000000
61.166667	1.000	60,524.000000
61.183333	1.000	63,481.000000
61.200000	1.000	65,709.000000
61.216667	1.000	67,602.000000
61.233333	1.000	69,530.000000
61.250000	1.000	71,378.000000
61.266667	1.000	72,459.000000
61.283333	1.000	72,123.000000
61.300000	1.000	70,308.000000
61.316667	1.000	67,156.000000
61.333333	1.000	63,036.000000
61.350000	1.000	58,658.000000
61.366667	1.000	54,746.000000
61.383333	1.000	51,585.000000
61.400000	1.000	48,791.000000
61.416667	1.000	46,116.000000
61.433333	1.000	43,700.000000
61.450000	1.000	41,640.000000
61.466667	1.000	40,162.000000
61.483333	1.000	39,616.000000
61.500000	1.000	40,020.000000
61.516667	1.000	40,671.000000
61.533333	1.000	40,779.000000
61.550000	1.000	40,360.000000
61.566667	1.000	39,723.000000
61.583333	1.000	39,236.000000
61.600000	1.000	39,228.000000
61.616667	1.000	39,663.000000
61.633333	1.000	40,356.000000
61.650000	1.000	41,507.000000
61.666667	1.000	42,881.000000
61.683333	1.000	44,358.000000
61.700000	1.000	46,113.000000
61.716667	1.000	48,150.000000
61.733333	1.000	50,590.000000
61.750000	1.000	53,615.000000
61.766667	1.000	57,293.000000
61.783333	1.000	61,461.000000
61.800000	1.000	65,655.000000
61.816667	1.000	69,021.000000
61.833333	1.000	70,957.000000
61.850000	1.000	71,243.000000
61.866667	1.000	69,422.000000
61.883333	1.000	65,813.000000
61.900000	1.000	61,472.000000
61.916667	1.000	57,147.000000
61.933333	1.000	53,371.000000
61.950000	1.000	50,467.000000
61.966667	1.000	48,524.000000
61.983333	1.000	47,571.000000
62.000000	1.000	47,227.000000
62.016667	1.000	47,033.000000
62.033333	1.000	47,080.000000
62.050000	1.000	47,603.000000
62.066667	1.000	48,480.000000
62.083333	1.000	49,585.000000
62.100000	1.000	50,490.000000
62.116667	1.000	50,715.000000
62.133333	1.000	50,276.000000
62.150000	1.000	49,470.000000
62.166667	1.000	48,441.000000
62.183333	1.000	47,529.000000
62.200000	1.000	46,933.000000
62.216667	1.000	47,020.000000
62.233333	1.000	47,623.000000
62.250000	1.000	48,694.000000
62.266667	1.000	50,065.000000
62.283333	1.000	50,990.000000
62.300000	1.000	50,879.000000
62.316667	1.000	49,975.000000
62.333333	1.000	48,616.000000
62.350000	1.000	47,077.000000
62.366667	1.000	45,637.000000
62.383333	1.000	44,649.000000
62.400000	1.000	44,275.000000
62.416667	1.000	44,458.000000
62.433333	1.000	44,889.000000
62.450000	1.000	45,884.000000
62.466667	1.000	47,688.000000
62.483333	1.000	50,072.000000
62.500000	1.000	52,585.000000
62.516667	1.000	54,448.000000
62.533333	1.000	55,168.000000
62.550000	1.000	54,890.000000
62.566667	1.000	53,777.000000
62.583333	1.000	51,822.000000
62.600000	1.000	48,941.000000
62.616667	1.000	45,557.000000
62.633333	1.000	42,623.000000
62.650000	1.000	40,736.000000
62.666667	1.000	39,607.000000
62.683333	1.000	38,623.000000
62.700000	1.000	37,739.000000
62.716667	1.000	37,223.000000
62.733333	1.000	37,213.000000
62.750000	1.000	37,839.000000
62.766667	1.000	38,735.000000
62.783333	1.000	39,379.000000
62.800000	1.000	39,982.000000
62.816667	1.000	40,550.000000
62.833333	1.000	41,080.000000
62.850000	1.000	41,652.000000
62.866667	1.000	42,309.000000
62.883333	1.000	42,791.000000
62.900000	1.000	42,737.000000
62.916667	1.000	42,111.000000
62.933333	1.000	40,987.000000
62.950000	1.000	39,725.000000
62.966667	1.000	38,645.000000
62.983333	1.000	37,489.000000
63.000000	1.000	36,084.000000
63.016667	1.000	34,304.000000
63.033333	1.000	32,128.000000
63.050000	1.000	29,916.000000
63.066667	1.000	27,862.000000
63.083333	1.000	25,993.000000
63.100000	1.000	24,823.000000
63.116667	1.000	24,442.000000
63.133333	1.000	24,335.000000
63.150000	1.000	24,076.000000
63.166667	1.000	23,719.000000
63.183333	1.000	23,122.000000
63.200000	1.000	22,302.000000
63.216667	1.000	21,487.000000
63.233333	1.000	20,734.000000
63.250000	1.000	20,116.000000
63.266667	1.000	19,735.000000
63.283333	1.000	19,797.000000
63.300000	1.000	20,307.000000
63.316667	1.000	21,141.000000
63.333333	1.000	22,185.000000
63.350000	1.000	23,105.000000
63.366667	1.000	23,467.000000
63.383333	1.000	23,054.000000
63.400000	1.000	22,071.000000
63.416667	1.000	20,777.000000
63.433333	1.000	19,251.000000
63.450000	1.000	17,436.000000
63.466667	1.000	15,578.000000
63.483333	1.000	14,205.000000
63.500000	1.000	13,158.000000
63.516667	1.000	12,166.000000
63.533333	1.000	11,091.000000
63.550000	1.000	10,324.000000
63.566667	1.000	10,032.000000
63.583333	1.000	9,740.000000
63.600000	1.000	8,902.000000
63.616667	1.000	7,608.000000
63.633333	1.000	6,449.000000
63.650000	1.000	6,045.000000
63.666667	1.000	6,412.000000
63.683333	1.000	7,647.000000
63.700000	1.000	9,401.000000
63.716667	1.000	11,165.000000
63.733333	1.000	12,163.000000
63.750000	1.000	12,184.000000
63.766667	1.000	11,672.000000
63.783333	1.000	11,003.000000
63.800000	1.000	10,283.000000
63.816667	1.000	9,850.000000
63.833333	1.000	9,745.000000
63.850000	1.000	9,802.000000
63.866667	1.000	9,685.000000
63.883333	1.000	9,259.000000
63.900000	1.000	8,855.000000
63.916667	1.000	8,763.000000
63.933333	1.000	8,988.000000
63.950000	1.000	9,157.000000
63.966667	1.000	9,175.000000
63.983333	1.000	9,117.000000
64.000000	1.000	9,020.000000
64.016667	1.000	8,714.000000
64.033333	1.000	7,942.000000
64.050000	1.000	6,511.000000
64.066667	1.000	4,470.000000
64.083333	1.000	1,951.000000
64.100000	1.000	-897.000000
64.116667	1.000	-4,006.000000
64.133333	1.000	-6,942.000000
64.150000	1.000	-9,334.000000
64.166667	1.000	-11,152.000000
64.183333	1.000	-13,044.000000
64.200000	1.000	-15,334.000000
64.216667	1.000	-17,801.000000
64.233333	1.000	-19,871.000000
64.250000	1.000	-20,710.000000
64.266667	1.000	-20,245.000000
64.283333	1.000	-19,062.000000
64.300000	1.000	-17,849.000000
64.316667	1.000	-16,738.000000
64.333333	1.000	-15,530.000000
64.350000	1.000	-14,237.000000
64.366667	1.000	-13,100.000000
64.383333	1.000	-12,220.000000
64.400000	1.000	-11,834.000000
64.416667	1.000	-12,120.000000
64.433333	1.000	-12,732.000000
64.450000	1.000	-13,077.000000
64.466667	1.000	-12,871.000000
64.483333	1.000	-12,520.000000
64.500000	1.000	-12,407.000000
64.516667	1.000	-12,772.000000
64.533333	1.000	-13,879.000000
64.550000	1.000	-15,865.000000
64.566667	1.000	-18,698.000000
64.583333	1.000	-21,942.000000
64.600000	1.000	-25,126.000000
64.616667	1.000	-27,784.000000
64.633333	1.000	-30,028.000000
64.650000	1.000	-31,707.000000
64.666667	1.000	-32,567.000000
64.683333	1.000	-33,064.000000
64.700000	1.000	-33,782.000000
64.716667	1.000	-35,181.000000
64.733333	1.000	-37,035.000000
64.750000	1.000	-38,748.000000
64.766667	1.000	-39,557.000000
64.783333	1.000	-38,919.000000
64.800000	1.000	-37,109.000000
64.816667	1.000	-34,952.000000
64.833333	1.000	-33,273.000000
64.850000	1.000	-32,365.000000
64.866667	1.000	-32,095.000000
64.883333	1.000	-32,348.000000
64.900000	1.000	-32,700.000000
64.916667	1.000	-32,899.000000
64.933333	1.000	-33,210.000000
64.950000	1.000	-33,941.000000
64.966667	1.000	-35,194.000000
64.983333	1.000	-36,773.000000
65.000000	1.000	-38,808.000000
65.016667	1.000	-41,337.000000
65.033333	1.000	-43,509.000000
65.050000	1.000	-44,431.000000
65.066667	1.000	-44,106.000000
65.083333	1.000	-43,022.000000
65.100000	1.000	-41,717.000000
65.116667	1.000	-40,745.000000
65.133333	1.000	-40,078.000000
65.150000	1.000	-39,310.000000
65.166667	1.000	-38,102.000000
65.183333	1.000	-36,580.000000
65.200000	1.000	-35,066.000000
65.216667	1.000	-33,793.000000
65.233333	1.000	-32,758.000000
65.250000	1.000	-31,852.000000
65.266667	1.000	-30,827.000000
65.283333	1.000	-29,314.000000
65.300000	1.000	-27,494.000000
65.316667	1.000	-25,951.000000
65.333333	1.000	-25,031.000000
65.350000	1.000	-25,158.000000
65.366667	1.000	-26,152.000000
65.383333	1.000	-27,580.000000
65.400000	1.000	-29,098.000000
65.416667	1.000	-30,466.000000
65.433333	1.000	-31,858.000000
65.450000	1.000	-33,100.000000
65.466667	1.000	-33,766.000000
65.483333	1.000	-33,687.000000
65.500000	1.000	-33,020.000000
65.516667	1.000	-32,085.000000
65.533333	1.000	-31,190.000000
65.550000	1.000	-30,426.000000
65.566667	1.000	-29,619.000000
65.583333	1.000	-28,796.000000
65.600000	1.000	-28,140.000000
65.616667	1.000	-27,767.000000
65.633333	1.000	-28,193.000000
65.650000	1.000	-29,445.000000
65.666667	1.000	-31,187.000000
65.683333	1.000	-33,012.000000
65.700000	1.000	-34,581.000000
65.716667	1.000	-36,161.000000
65.733333	1.000	-38,142.000000
65.750000	1.000	-40,455.000000
65.766667	1.000	-42,417.000000
65.783333	1.000	-43,400.000000
65.800000	1.000	-43,278.000000
65.816667	1.000	-42,267.000000
65.833333	1.000	-40,507.000000
65.850000	1.000	-38,416.000000
65.866667	1.000	-36,473.000000
65.883333	1.000	-34,823.000000
65.900000	1.000	-33,557.000000
65.916667	1.000	-32,877.000000
65.933333	1.000	-32,868.000000
65.950000	1.000	-33,518.000000
65.966667	1.000	-34,391.000000
65.983333	1.000	-35,445.000000
66.000000	1.000	-36,809.000000
66.016667	1.000	-38,376.000000
66.033333	1.000	-39,646.000000
66.050000	1.000	-40,252.000000
66.066667	1.000	-40,299.000000
66.083333	1.000	-40,593.000000
66.100000	1.000	-41,736.000000
66.116667	1.000	-43,609.000000
66.133333	1.000	-46,020.000000
66.150000	1.000	-48,442.000000
66.166667	1.000	-50,413.000000
66.183333	1.000	-51,622.000000
66.200000	1.000	-51,928.000000
66.216667	1.000	-51,287.000000
66.233333	1.000	-49,924.000000
66.250000	1.000	-48,275.000000
66.266667	1.000	-46,614.000000
66.283333	1.000	-44,688.000000
66.300000	1.000	-42,721.000000
66.316667	1.000	-41,174.000000
66.333333	1.000	-40,449.000000
66.350000	1.000	-40,950.000000
66.366667	1.000	-42,661.000000
66.383333	1.000	-45,093.000000
66.400000	1.000	-47,740.000000
66.416667	1.000	-49,681.000000
66.433333	1.000	-50,481.000000
66.450000	1.000	-50,439.000000
66.466667	1.000	-49,904.000000
66.483333	1.000	-49,693.000000
66.500000	1.000	-50,311.000000
66.516667	1.000	-51,525.000000
66.533333	1.000	-52,999.000000
66.550000	1.000	-54,459.000000
66.566667	1.000	-55,576.000000
66.583333	1.000	-56,043.000000
66.600000	1.000	-55,415.000000
66.616667	1.000	-53,987.000000
66.633333	1.000	-52,716.000000
66.650000	1.000	-51,916.000000
66.666667	1.000	-51,337.000000
66.683333	1.000	-50,959.000000
66.700000	1.000	-50,780.000000
66.716667	1.000	-50,456.000000
66.733333	1.000	-49,907.000000
66.750000	1.000	-49,132.000000
66.766667	1.000	-48,289.000000
66.783333	1.000	-47,103.000000
66.800000	1.000	-45,357.000000
66.816667	1.000	-43,198.000000
66.833333	1.000	-41,249.000000
66.850000	1.000	-40,612.000000
66.866667	1.000	-41,848.000000
66.883333	1.000	-44,715.000000
66.900000	1.000	-48,326.000000
66.916667	1.000	-52,277.000000
66.933333	1.000	-56,176.000000
66.950000	1.000	-59,176.000000
66.966667	1.000	-61,071.000000
66.983333	1.000	-62,273.000000
67.000000	1.000	-62,930.000000
67.016667	1.000	-62,993.000000
67.033333	1.000	-62,694.000000
67.050000	1.000	-61,842.000000
67.066667	1.000	-60,322.000000
67.083333	1.000	-58,340.000000
67.100000	1.000	-56,085.000000
67.116667	1.000	-53,903.000000
67.133333	1.000	-52,059.000000
67.150000	1.000	-50,715.000000
67.166667	1.000	-50,024.000000
67.183333	1.000	-49,851.000000
67.200000	1.000	-50,202.000000
67.216667	1.000	-51,043.000000
67.233333	1.000	-52,361.000000
67.250000	1.000	-54,360.000000
67.266667	1.000	-56,603.000000
67.283333	1.000	-58,285.000000
67.300000	1.000	-58,962.000000
67.316667	1.000	-58,803.000000
67.333333	1.000	-58,754.000000
67.350000	1.000	-59,202.000000
67.366667	1.000	-59,847.000000
67.383333	1.000	-60,432.000000
67.400000	1.000	-60,721.000000
67.416667	1.000	-60,904.000000
67.433333	1.000	-60,862.000000
67.450000	1.000	-60,398.000000
67.466667	1.000	-59,724.000000
67.483333	1.000	-58,806.000000
67.500000	1.000	-57,707.000000
67.516667	1.000	-56,630.000000
67.533333	1.000	-55,529.000000
67.550000	1.000	-54,601.000000
67.566667	1.000	-53,981.000000
67.583333	1.000	-53,397.000000
67.600000	1.000	-52,472.000000
67.616667	1.000	-51,222.000000
67.633333	1.000	-50,272.000000
67.650000	1.000	-50,151.000000
67.666667	1.000	-50,905.000000
67.683333	1.000	-51,987.000000
67.700000	1.000	-52,676.000000
67.716667	1.000	-52,850.000000
67.733333	1.000	-52,599.000000
67.750000	1.000	-52,508.000000
67.766667	1.000	-53,190.000000
67.783333	1.000	-54,870.000000
67.800000	1.000	-57,172.000000
67.816667	1.000	-59,234.000000
67.833333	1.000	-60,113.000000
67.850000	1.000	-59,590.000000
67.866667	1.000	-58,460.000000
67.883333	1.000	-57,385.000000
67.900000	1.000	-56,369.000000
67.916667	1.000	-55,568.000000
67.933333	1.000	-55,140.000000
67.950000	1.000	-55,134.000000
67.966667	1.000	-55,280.000000
67.983333	1.000	-55,716.000000
68.000000	1.000	-56,984.000000
68.016667	1.000	-59,071.000000
68.033333	1.000	-61,543.000000
68.050000	1.000	-63,720.000000
68.066667	1.000	-64,771.000000
68.083333	1.000	-64,480.000000
68.100000	1.000	-62,866.000000
68.116667	1.000	-60,158.000000
68.133333	1.000	-57,243.000000
68.150000	1.000	-54,816.000000
68.166667	1.000	-53,060.000000
68.183333	1.000	-52,049.000000
68.200000	1.000	-51,784.000000
68.216667	1.000	-52,053.000000
68.233333	1.000	-52,456.000000
68.250000	1.000	-52,753.000000
68.266667	1.000	-52,761.000000
68.283333	1.000	-52,131.000000
68.300000	1.000	-51,032.000000
68.316667	1.000	-50,018.000000
68.333333	1.000	-49,654.000000
68.350000	1.000	-50,441.000000
68.366667	1.000	-52,567.000000
68.383333	1.000	-55,739.000000
68.400000	1.000	-58,963.000000
68.416667	1.000	-61,245.000000
68.433333	1.000	-62,669.000000
68.450000	1.000	-63,311.000000
68.466667	1.000	-63,346.000000
68.483333	1.000	-63,372.000000
68.500000	1.000	-63,498.000000
68.516667	1.000	-63,483.000000
68.533333	1.000	-63,119.000000
68.550000	1.000	-62,112.000000
68.566667	1.000	-60,333.000000
68.583333	1.000	-57,963.000000
68.600000	1.000	-55,422.000000
68.616667	1.000	-53,133.000000
68.633333	1.000	-51,238.000000
68.650000	1.000	-50,030.000000
68.666667	1.000	-49,953.000000
68.683333	1.000	-50,782.000000
68.700000	1.000	-52,019.000000
68.716667	1.000	-53,352.000000
68.733333	1.000	-54,430.000000
68.750000	1.000	-55,000.000000
68.766667	1.000	-55,247.000000
68.783333	1.000	-55,116.000000
68.800000	1.000	-54,606.000000
68.816667	1.000	-53,954.000000
68.833333	1.000	-53,638.000000
68.850000	1.000	-53,861.000000
68.866667	1.000	-54,450.000000
68.883333	1.000	-55,161.000000
68.900000	1.000	-55,479.000000
68.916667	1.000	-55,303.000000
68.933333	1.000	-54,658.000000
68.950000	1.000	-53,799.000000
68.966667	1.000	-52,845.000000
68.983333	1.000	-51,892.000000
69.000000	1.000	-51,269.000000
69.016667	1.000	-51,489.000000
69.033333	1.000	-52,799.000000
69.050000	1.000	-54,705.000000
69.066667	1.000	-56,618.000000
69.083333	1.000	-57,771.000000
69.100000	1.000	-57,770.000000
69.116667	1.000	-56,807.000000
69.133333	1.000	-55,611.000000
69.150000	1.000	-55,170.000000
69.166667	1.000	-55,720.000000
69.183333	1.000	-56,858.000000
69.200000	1.000	-58,015.000000
69.216667	1.000	-58,749.000000
69.233333	1.000	-58,585.000000
69.250000	1.000	-57,304.000000
69.266667	1.000	-55,311.000000
69.283333	1.000	-53,236.000000
69.300000	1.000	-51,704.000000
69.316667	1.000	-50,857.000000
69.333333	1.000	-50,604.000000
69.350000	1.000	-51,077.000000
69.366667	1.000	-52,384.000000
69.383333	1.000	-54,638.000000
69.400000	1.000	-57,726.000000
69.416667	1.000	-61,159.000000
69.433333	1.000	-64,322.000000
69.450000	1.000	-66,712.000000
69.466667	1.000	-68,135.000000
69.483333	1.000	-68,417.000000
69.500000	1.000	-67,742.000000
69.516667	1.000	-66,772.000000
69.533333	1.000	-65,653.000000
69.550000	1.000	-64,331.000000
69.566667	1.000	-63,081.000000
69.583333	1.000	-62,360.000000
69.600000	1.000	-62,225.000000
69.616667	1.000	-62,296.000000
69.633333	1.000	-62,160.000000
69.650000	1.000	-61,588.000000
69.666667	1.000	-60,836.000000
69.683333	1.000	-59,958.000000
69.700000	1.000	-59,108.000000
69.716667	1.000	-58,873.000000
69.733333	1.000	-59,726.000000
69.750000	1.000	-61,826.000000
69.766667	1.000	-64,673.000000
69.783333	1.000	-67,553.000000
69.800000	1.000	-69,927.000000
69.816667	1.000	-71,346.000000
69.833333	1.000	-71,371.000000
69.850000	1.000	-69,895.000000
69.866667	1.000	-67,365.000000
69.883333	1.000	-64,254.000000
69.900000	1.000	-60,852.000000
69.916667	1.000	-57,661.000000
69.933333	1.000	-55,381.000000
69.950000	1.000	-54,076.000000
69.966667	1.000	-53,342.000000
69.983333	1.000	-52,699.000000
70.000000	1.000	-51,842.000000
70.016667	1.000	-51,383.000000
70.033333	1.000	-52,051.000000
70.050000	1.000	-53,839.000000
70.066667	1.000	-56,382.000000
70.083333	1.000	-59,099.000000
70.100000	1.000	-63,736.000000
