# Supplementary material for: Changes to Serum Sample Tube and Processing Methodology Does Not Cause Inter-Individual Variation in Automated Whole Serum N-Glycan Profiling in Health and Disease
Source: PLoS One. 2015 Apr 1;10(4):e0123028. doi: 10.1371/journal.pone.0123028 (PMC4382121; doi:10.1371/journal.pone.0123028)
Supplement: S1 Data — (ZIP) [file pone.0123028.s006.zip › WholePlasmaData/100-E1.txt]

File Path	chrom://acropora/ChromeleonLocal/Richard Data/May 2014/21 May 2014/HTP-plasma-24-Samples-Robot-Repeat-A2-A1.seq/27977.smp/Emission_1.channel/Emission_1.chm
Channel	Emission_1

Injection Information:
Data Vault	ChromeleonLocal
Injection	2AB-VF-serum-sample-22/100-E1
Injection Number	9
Position	GA5
Comment	
Processing Method	beh-gu
Instrument Method	BEH-70min-right-40-76-04-58
Type	Unknown
Status	Finished
Injection Date	22/05/2014
Injection Time	02:25:13
Injection Volume (µL)	25.0000
Dilution Factor	1.0000
Weight	1.0000

Raw Data Information:
Time Min. (min)	0.000000
Time Max. (min)	70.100000
Data Points	4207
Detector	FLD
Exporting Data System	Chromeleon 7.1.1.1127
Operator	
Signal Quantity	
Signal Unit	counts
Signal Min.	-62,356.000000
Signal Max.	30,913,094.000000
Channel	Emission_1
Driver Name	FLD3000.dll
Channel Type	Evaluation
Min. Step (s)	1.000
Max. Step (s)	1.000
Average Step (s)	1.000

Signal Parameter Information:
Signal Info	

Raw Data:
Time (min)	Step (s)	Value (counts)
0.000000	0.000	0.000000
0.016667	1.000	0.000000
0.033333	1.000	0.000000
0.050000	1.000	0.000000
0.066667	1.000	0.000000
0.083333	1.000	-281.000000
0.100000	1.000	-271.000000
0.116667	1.000	-222.000000
0.133333	1.000	-139.000000
0.150000	1.000	-24.000000
0.166667	1.000	101.000000
0.183333	1.000	175.000000
0.200000	1.000	211.000000
0.216667	1.000	236.000000
0.233333	1.000	259.000000
0.250000	1.000	291.000000
0.266667	1.000	340.000000
0.283333	1.000	373.000000
0.300000	1.000	391.000000
0.316667	1.000	435.000000
0.333333	1.000	568.000000
0.350000	1.000	768.000000
0.366667	1.000	952.000000
0.383333	1.000	1,061.000000
0.400000	1.000	1,071.000000
0.416667	1.000	997.000000
0.433333	1.000	891.000000
0.450000	1.000	749.000000
0.466667	1.000	570.000000
0.483333	1.000	372.000000
0.500000	1.000	205.000000
0.516667	1.000	52.000000
0.533333	1.000	-117.000000
0.550000	1.000	-277.000000
0.566667	1.000	-400.000000
0.583333	1.000	-431.000000
0.600000	1.000	-376.000000
0.616667	1.000	-261.000000
0.633333	1.000	-70.000000
0.650000	1.000	245.000000
0.666667	1.000	599.000000
0.683333	1.000	866.000000
0.700000	1.000	996.000000
0.716667	1.000	1,030.000000
0.733333	1.000	970.000000
0.750000	1.000	856.000000
0.766667	1.000	730.000000
0.783333	1.000	667.000000
0.800000	1.000	927.000000
0.816667	1.000	2,067.000000
0.833333	1.000	4,596.000000
0.850000	1.000	8,646.000000
0.866667	1.000	14,067.000000
0.883333	1.000	20,775.000000
0.900000	1.000	28,524.000000
0.916667	1.000	36,571.000000
0.933333	1.000	43,908.000000
0.950000	1.000	49,650.000000
0.966667	1.000	53,355.000000
0.983333	1.000	55,050.000000
1.000000	1.000	55,411.000000
1.016667	1.000	56,252.000000
1.033333	1.000	60,070.000000
1.050000	1.000	68,191.000000
1.066667	1.000	79,661.000000
1.083333	1.000	91,793.000000
1.100000	1.000	101,503.000000
1.116667	1.000	106,500.000000
1.133333	1.000	105,883.000000
1.150000	1.000	100,041.000000
1.166667	1.000	90,268.000000
1.183333	1.000	78,179.000000
1.200000	1.000	65,298.000000
1.216667	1.000	52,848.000000
1.233333	1.000	41,686.000000
1.250000	1.000	32,320.000000
1.266667	1.000	24,959.000000
1.283333	1.000	19,502.000000
1.300000	1.000	15,640.000000
1.316667	1.000	13,041.000000
1.333333	1.000	11,433.000000
1.350000	1.000	10,650.000000
1.366667	1.000	10,589.000000
1.383333	1.000	11,159.000000
1.400000	1.000	12,226.000000
1.416667	1.000	13,644.000000
1.433333	1.000	15,217.000000
1.450000	1.000	16,706.000000
1.466667	1.000	18,152.000000
1.483333	1.000	26,477.000000
1.500000	1.000	114,509.000000
1.516667	1.000	551,874.000000
1.533333	1.000	1,763,420.000000
1.550000	1.000	4,008,216.000000
1.566667	1.000	7,120,303.000000
1.583333	1.000	10,557,121.000000
1.600000	1.000	13,652,937.000000
1.616667	1.000	15,866,239.000000
1.633333	1.000	16,910,331.000000
1.650000	1.000	16,765,195.000000
1.666667	1.000	15,615,211.000000
1.683333	1.000	13,759,020.000000
1.700000	1.000	11,523,858.000000
1.716667	1.000	9,202,127.000000
1.733333	1.000	7,016,273.000000
1.750000	1.000	5,108,490.000000
1.766667	1.000	3,547,431.000000
1.783333	1.000	2,343,802.000000
1.800000	1.000	1,468,660.000000
1.816667	1.000	870,593.000000
1.833333	1.000	489,616.000000
1.850000	1.000	267,123.000000
1.866667	1.000	151,918.000000
1.883333	1.000	103,137.000000
1.900000	1.000	90,753.000000
1.916667	1.000	94,566.000000
1.933333	1.000	102,260.000000
1.950000	1.000	107,376.000000
1.966667	1.000	107,447.000000
1.983333	1.000	102,462.000000
2.000000	1.000	93,603.000000
2.016667	1.000	82,468.000000
2.033333	1.000	70,655.000000
2.050000	1.000	59,396.000000
2.066667	1.000	49,454.000000
2.083333	1.000	41,239.000000
2.100000	1.000	34,795.000000
2.116667	1.000	29,942.000000
2.133333	1.000	26,409.000000
2.150000	1.000	23,982.000000
2.166667	1.000	22,518.000000
2.183333	1.000	21,917.000000
2.200000	1.000	22,019.000000
2.216667	1.000	22,699.000000
2.233333	1.000	23,766.000000
2.250000	1.000	24,927.000000
2.266667	1.000	25,904.000000
2.283333	1.000	26,524.000000
2.300000	1.000	26,733.000000
2.316667	1.000	26,560.000000
2.333333	1.000	26,087.000000
2.350000	1.000	25,333.000000
2.366667	1.000	24,268.000000
2.383333	1.000	22,930.000000
2.400000	1.000	21,422.000000
2.416667	1.000	19,886.000000
2.433333	1.000	18,440.000000
2.450000	1.000	17,120.000000
2.466667	1.000	15,959.000000
2.483333	1.000	15,010.000000
2.500000	1.000	14,286.000000
2.516667	1.000	13,736.000000
2.533333	1.000	13,269.000000
2.550000	1.000	12,832.000000
2.566667	1.000	12,441.000000
2.583333	1.000	12,050.000000
2.600000	1.000	11,599.000000
2.616667	1.000	11,136.000000
2.633333	1.000	10,738.000000
2.650000	1.000	10,511.000000
2.666667	1.000	10,526.000000
2.683333	1.000	10,726.000000
2.700000	1.000	10,973.000000
2.716667	1.000	11,182.000000
2.733333	1.000	11,370.000000
2.750000	1.000	11,605.000000
2.766667	1.000	11,890.000000
2.783333	1.000	12,204.000000
2.800000	1.000	12,656.000000
2.816667	1.000	13,377.000000
2.833333	1.000	14,287.000000
2.850000	1.000	15,176.000000
2.866667	1.000	15,814.000000
2.883333	1.000	16,078.000000
2.900000	1.000	15,925.000000
2.916667	1.000	15,415.000000
2.933333	1.000	14,659.000000
2.950000	1.000	13,753.000000
2.966667	1.000	12,818.000000
2.983333	1.000	11,990.000000
3.000000	1.000	11,365.000000
3.016667	1.000	10,986.000000
3.033333	1.000	10,830.000000
3.050000	1.000	10,828.000000
3.066667	1.000	10,884.000000
3.083333	1.000	10,932.000000
3.100000	1.000	10,905.000000
3.116667	1.000	10,770.000000
3.133333	1.000	10,454.000000
3.150000	1.000	9,938.000000
3.166667	1.000	9,319.000000
3.183333	1.000	8,674.000000
3.200000	1.000	8,083.000000
3.216667	1.000	7,575.000000
3.233333	1.000	7,154.000000
3.250000	1.000	6,813.000000
3.266667	1.000	6,581.000000
3.283333	1.000	6,490.000000
3.300000	1.000	6,480.000000
3.316667	1.000	6,495.000000
3.333333	1.000	6,500.000000
3.350000	1.000	6,518.000000
3.366667	1.000	6,606.000000
3.383333	1.000	6,710.000000
3.400000	1.000	6,767.000000
3.416667	1.000	6,701.000000
3.433333	1.000	6,511.000000
3.450000	1.000	6,266.000000
3.466667	1.000	6,048.000000
3.483333	1.000	5,863.000000
3.500000	1.000	5,722.000000
3.516667	1.000	5,615.000000
3.533333	1.000	5,550.000000
3.550000	1.000	5,488.000000
3.566667	1.000	5,356.000000
3.583333	1.000	5,134.000000
3.600000	1.000	4,792.000000
3.616667	1.000	4,299.000000
3.633333	1.000	3,725.000000
3.650000	1.000	3,182.000000
3.666667	1.000	2,747.000000
3.683333	1.000	2,445.000000
3.700000	1.000	2,272.000000
3.716667	1.000	2,278.000000
3.733333	1.000	2,415.000000
3.750000	1.000	2,602.000000
3.766667	1.000	2,830.000000
3.783333	1.000	3,113.000000
3.800000	1.000	3,475.000000
3.816667	1.000	3,871.000000
3.833333	1.000	4,190.000000
3.850000	1.000	4,392.000000
3.866667	1.000	4,477.000000
3.883333	1.000	4,469.000000
3.900000	1.000	4,400.000000
3.916667	1.000	4,337.000000
3.933333	1.000	4,349.000000
3.950000	1.000	4,440.000000
3.966667	1.000	4,543.000000
3.983333	1.000	4,552.000000
4.000000	1.000	4,521.000000
4.016667	1.000	4,552.000000
4.033333	1.000	4,666.000000
4.050000	1.000	4,829.000000
4.066667	1.000	4,990.000000
4.083333	1.000	5,118.000000
4.100000	1.000	5,174.000000
4.116667	1.000	5,083.000000
4.133333	1.000	4,830.000000
4.150000	1.000	4,449.000000
4.166667	1.000	4,037.000000
4.183333	1.000	3,661.000000
4.200000	1.000	3,330.000000
4.216667	1.000	3,102.000000
4.233333	1.000	3,001.000000
4.250000	1.000	2,944.000000
4.266667	1.000	2,839.000000
4.283333	1.000	2,618.000000
4.300000	1.000	2,276.000000
4.316667	1.000	1,911.000000
4.333333	1.000	1,655.000000
4.350000	1.000	1,573.000000
4.366667	1.000	1,640.000000
4.383333	1.000	1,806.000000
4.400000	1.000	1,998.000000
4.416667	1.000	2,145.000000
4.433333	1.000	2,239.000000
4.450000	1.000	2,317.000000
4.466667	1.000	2,415.000000
4.483333	1.000	2,500.000000
4.500000	1.000	2,505.000000
4.516667	1.000	2,408.000000
4.533333	1.000	2,222.000000
4.550000	1.000	2,009.000000
4.566667	1.000	1,885.000000
4.583333	1.000	1,885.000000
4.600000	1.000	1,938.000000
4.616667	1.000	1,920.000000
4.633333	1.000	1,809.000000
4.650000	1.000	1,621.000000
4.666667	1.000	1,387.000000
4.683333	1.000	1,189.000000
4.700000	1.000	1,118.000000
4.716667	1.000	1,243.000000
4.733333	1.000	1,598.000000
4.750000	1.000	2,111.000000
4.766667	1.000	2,651.000000
4.783333	1.000	3,110.000000
4.800000	1.000	3,458.000000
4.816667	1.000	3,697.000000
4.833333	1.000	3,836.000000
4.850000	1.000	3,899.000000
4.866667	1.000	3,889.000000
4.883333	1.000	3,827.000000
4.900000	1.000	3,722.000000
4.916667	1.000	3,606.000000
4.933333	1.000	3,506.000000
4.950000	1.000	3,393.000000
4.966667	1.000	3,195.000000
4.983333	1.000	2,913.000000
5.000000	1.000	2,586.000000
5.016667	1.000	2,586.000000
5.033333	1.000	2,586.000000
5.050000	1.000	2,586.000000
5.066667	1.000	2,586.000000
5.083333	1.000	2,846.000000
5.100000	1.000	3,629.000000
5.116667	1.000	4,993.000000
5.133333	1.000	6,999.000000
5.150000	1.000	9,437.000000
5.166667	1.000	11,831.000000
5.183333	1.000	13,459.000000
5.200000	1.000	14,139.000000
5.216667	1.000	14,016.000000
5.233333	1.000	13,033.000000
5.250000	1.000	11,529.000000
5.266667	1.000	9,808.000000
5.283333	1.000	7,930.000000
5.300000	1.000	6,338.000000
5.316667	1.000	5,343.000000
5.333333	1.000	5,314.000000
5.350000	1.000	6,596.000000
5.366667	1.000	8,678.000000
5.383333	1.000	10,606.000000
5.400000	1.000	12,003.000000
5.416667	1.000	13,319.000000
5.433333	1.000	14,946.000000
5.450000	1.000	16,945.000000
5.466667	1.000	18,843.000000
5.483333	1.000	20,130.000000
5.500000	1.000	20,762.000000
5.516667	1.000	20,985.000000
5.533333	1.000	20,713.000000
5.550000	1.000	19,796.000000
5.566667	1.000	18,285.000000
5.583333	1.000	16,586.000000
5.600000	1.000	14,977.000000
5.616667	1.000	13,496.000000
5.633333	1.000	12,466.000000
5.650000	1.000	11,919.000000
5.666667	1.000	11,532.000000
5.683333	1.000	11,280.000000
5.700000	1.000	11,107.000000
5.716667	1.000	11,029.000000
5.733333	1.000	11,511.000000
5.750000	1.000	12,772.000000
5.766667	1.000	14,237.000000
5.783333	1.000	15,096.000000
5.800000	1.000	15,127.000000
5.816667	1.000	14,518.000000
5.833333	1.000	13,695.000000
5.850000	1.000	13,105.000000
5.866667	1.000	13,067.000000
5.883333	1.000	13,565.000000
5.900000	1.000	14,181.000000
5.916667	1.000	14,534.000000
5.933333	1.000	14,686.000000
5.950000	1.000	14,848.000000
5.966667	1.000	15,138.000000
5.983333	1.000	15,287.000000
6.000000	1.000	15,018.000000
6.016667	1.000	14,218.000000
6.033333	1.000	12,978.000000
6.050000	1.000	11,352.000000
6.066667	1.000	9,370.000000
6.083333	1.000	7,201.000000
6.100000	1.000	5,532.000000
6.116667	1.000	4,591.000000
6.133333	1.000	3,914.000000
6.150000	1.000	3,338.000000
6.166667	1.000	2,582.000000
6.183333	1.000	1,114.000000
6.200000	1.000	-846.000000
6.216667	1.000	-2,855.000000
6.233333	1.000	-4,714.000000
6.250000	1.000	-6,002.000000
6.266667	1.000	-6,771.000000
6.283333	1.000	-7,274.000000
6.300000	1.000	-7,548.000000
6.316667	1.000	-7,661.000000
6.333333	1.000	-8,141.000000
6.350000	1.000	-9,580.000000
6.366667	1.000	-12,321.000000
6.383333	1.000	-16,029.000000
6.400000	1.000	-19,776.000000
6.416667	1.000	-22,468.000000
6.433333	1.000	-23,608.000000
6.450000	1.000	-23,824.000000
6.466667	1.000	-23,633.000000
6.483333	1.000	-22,953.000000
6.500000	1.000	-21,602.000000
6.516667	1.000	-19,460.000000
6.533333	1.000	-17,073.000000
6.550000	1.000	-14,983.000000
6.566667	1.000	-13,575.000000
6.583333	1.000	-13,115.000000
6.600000	1.000	-13,643.000000
6.616667	1.000	-14,593.000000
6.633333	1.000	-14,989.000000
6.650000	1.000	-14,204.000000
6.666667	1.000	-12,500.000000
6.683333	1.000	-10,493.000000
6.700000	1.000	-8,607.000000
6.716667	1.000	-7,086.000000
6.733333	1.000	-6,093.000000
6.750000	1.000	-6,190.000000
6.766667	1.000	-7,417.000000
6.783333	1.000	-9,103.000000
6.800000	1.000	-10,325.000000
6.816667	1.000	-10,844.000000
6.833333	1.000	-11,150.000000
6.850000	1.000	-11,718.000000
6.866667	1.000	-12,342.000000
6.883333	1.000	-12,945.000000
6.900000	1.000	-13,610.000000
6.916667	1.000	-14,149.000000
6.933333	1.000	-14,070.000000
6.950000	1.000	-13,333.000000
6.966667	1.000	-12,328.000000
6.983333	1.000	-11,564.000000
7.000000	1.000	-11,533.000000
7.016667	1.000	-12,238.000000
7.033333	1.000	-13,476.000000
7.050000	1.000	-15,094.000000
7.066667	1.000	-17,141.000000
7.083333	1.000	-19,814.000000
7.100000	1.000	-22,382.000000
7.116667	1.000	-23,942.000000
7.133333	1.000	-24,428.000000
7.150000	1.000	-24,080.000000
7.166667	1.000	-23,450.000000
7.183333	1.000	-23,144.000000
7.200000	1.000	-23,453.000000
7.216667	1.000	-24,283.000000
7.233333	1.000	-25,114.000000
7.250000	1.000	-25,488.000000
7.266667	1.000	-25,198.000000
7.283333	1.000	-24,310.000000
7.300000	1.000	-22,714.000000
7.316667	1.000	-20,396.000000
7.333333	1.000	-17,704.000000
7.350000	1.000	-15,120.000000
7.366667	1.000	-12,926.000000
7.383333	1.000	-11,354.000000
7.400000	1.000	-10,476.000000
7.416667	1.000	-10,045.000000
7.433333	1.000	-9,745.000000
7.450000	1.000	-9,418.000000
7.466667	1.000	-9,104.000000
7.483333	1.000	-9,353.000000
7.500000	1.000	-10,398.000000
7.516667	1.000	-11,791.000000
7.533333	1.000	-12,887.000000
7.550000	1.000	-13,247.000000
7.566667	1.000	-13,241.000000
7.583333	1.000	-13,253.000000
7.600000	1.000	-13,247.000000
7.616667	1.000	-13,486.000000
7.633333	1.000	-14,214.000000
7.650000	1.000	-15,461.000000
7.666667	1.000	-17,015.000000
7.683333	1.000	-18,848.000000
7.700000	1.000	-20,472.000000
7.716667	1.000	-21,377.000000
7.733333	1.000	-21,516.000000
7.750000	1.000	-20,648.000000
7.766667	1.000	-18,825.000000
7.783333	1.000	-16,593.000000
7.800000	1.000	-14,545.000000
7.816667	1.000	-12,666.000000
7.833333	1.000	-11,177.000000
7.850000	1.000	-10,216.000000
7.866667	1.000	-9,921.000000
7.883333	1.000	-10,453.000000
7.900000	1.000	-11,533.000000
7.916667	1.000	-13,319.000000
7.933333	1.000	-16,141.000000
7.950000	1.000	-19,947.000000
7.966667	1.000	-24,255.000000
7.983333	1.000	-28,490.000000
8.000000	1.000	-31,989.000000
8.016667	1.000	-34,228.000000
8.033333	1.000	-35,040.000000
8.050000	1.000	-34,456.000000
8.066667	1.000	-32,698.000000
8.083333	1.000	-30,159.000000
8.100000	1.000	-27,412.000000
8.116667	1.000	-24,708.000000
8.133333	1.000	-21,816.000000
8.150000	1.000	-18,898.000000
8.166667	1.000	-16,049.000000
8.183333	1.000	-13,187.000000
8.200000	1.000	-10,538.000000
8.216667	1.000	-8,772.000000
8.233333	1.000	-8,113.000000
8.250000	1.000	-8,549.000000
8.266667	1.000	-9,979.000000
8.283333	1.000	-12,072.000000
8.300000	1.000	-14,730.000000
8.316667	1.000	-17,541.000000
8.333333	1.000	-19,920.000000
8.350000	1.000	-21,386.000000
8.366667	1.000	-21,837.000000
8.383333	1.000	-21,444.000000
8.400000	1.000	-20,081.000000
8.416667	1.000	-17,514.000000
8.433333	1.000	-13,904.000000
8.450000	1.000	-10,032.000000
8.466667	1.000	-6,838.000000
8.483333	1.000	-4,876.000000
8.500000	1.000	-4,132.000000
8.516667	1.000	-4,327.000000
8.533333	1.000	-5,706.000000
8.550000	1.000	-8,301.000000
8.566667	1.000	-11,780.000000
8.583333	1.000	-15,712.000000
8.600000	1.000	-19,113.000000
8.616667	1.000	-21,408.000000
8.633333	1.000	-23,222.000000
8.650000	1.000	-25,455.000000
8.666667	1.000	-28,283.000000
8.683333	1.000	-31,588.000000
8.700000	1.000	-34,649.000000
8.716667	1.000	-36,554.000000
8.733333	1.000	-36,914.000000
8.750000	1.000	-36,040.000000
8.766667	1.000	-34,058.000000
8.783333	1.000	-30,864.000000
8.800000	1.000	-26,719.000000
8.816667	1.000	-22,203.000000
8.833333	1.000	-17,677.000000
8.850000	1.000	-13,519.000000
8.866667	1.000	-10,227.000000
8.883333	1.000	-7,834.000000
8.900000	1.000	-6,046.000000
8.916667	1.000	-4,384.000000
8.933333	1.000	-3,208.000000
8.950000	1.000	-3,177.000000
8.966667	1.000	-4,245.000000
8.983333	1.000	-5,829.000000
9.000000	1.000	-7,537.000000
9.016667	1.000	-9,453.000000
9.033333	1.000	-11,694.000000
9.050000	1.000	-14,264.000000
9.066667	1.000	-16,608.000000
9.083333	1.000	-18,152.000000
9.100000	1.000	-18,720.000000
9.116667	1.000	-18,264.000000
9.133333	1.000	-17,401.000000
9.150000	1.000	-16,783.000000
9.166667	1.000	-16,589.000000
9.183333	1.000	-16,720.000000
9.200000	1.000	-17,110.000000
9.216667	1.000	-17,892.000000
9.233333	1.000	-18,770.000000
9.250000	1.000	-19,421.000000
9.266667	1.000	-19,705.000000
9.283333	1.000	-19,791.000000
9.300000	1.000	-19,873.000000
9.316667	1.000	-19,852.000000
9.333333	1.000	-19,566.000000
9.350000	1.000	-19,026.000000
9.366667	1.000	-18,777.000000
9.383333	1.000	-18,908.000000
9.400000	1.000	-19,195.000000
9.416667	1.000	-19,493.000000
9.433333	1.000	-19,611.000000
9.450000	1.000	-19,653.000000
9.466667	1.000	-19,466.000000
9.483333	1.000	-18,869.000000
9.500000	1.000	-18,672.000000
9.516667	1.000	-19,480.000000
9.533333	1.000	-20,795.000000
9.550000	1.000	-22,272.000000
9.566667	1.000	-23,562.000000
9.583333	1.000	-24,497.000000
9.600000	1.000	-25,081.000000
9.616667	1.000	-25,425.000000
9.633333	1.000	-25,366.000000
9.650000	1.000	-24,631.000000
9.666667	1.000	-23,406.000000
9.683333	1.000	-21,697.000000
9.700000	1.000	-19,361.000000
9.716667	1.000	-16,633.000000
9.733333	1.000	-13,802.000000
9.750000	1.000	-11,102.000000
9.766667	1.000	-8,516.000000
9.783333	1.000	-6,191.000000
9.800000	1.000	-4,153.000000
9.816667	1.000	-2,160.000000
9.833333	1.000	-105.000000
9.850000	1.000	1,777.000000
9.866667	1.000	2,500.000000
9.883333	1.000	1,491.000000
9.900000	1.000	-904.000000
9.916667	1.000	-4,307.000000
9.933333	1.000	-8,064.000000
9.950000	1.000	-11,797.000000
9.966667	1.000	-15,222.000000
9.983333	1.000	-17,923.000000
10.000000	1.000	-20,102.000000
10.016667	1.000	-22,003.000000
10.033333	1.000	-24,027.000000
10.050000	1.000	-26,119.000000
10.066667	1.000	-28,041.000000
10.083333	1.000	-29,590.000000
10.100000	1.000	-30,586.000000
10.116667	1.000	-30,876.000000
10.133333	1.000	-30,764.000000
10.150000	1.000	-30,531.000000
10.166667	1.000	-29,841.000000
10.183333	1.000	-28,115.000000
10.200000	1.000	-25,306.000000
10.216667	1.000	-21,970.000000
10.233333	1.000	-18,761.000000
10.250000	1.000	-16,420.000000
10.266667	1.000	-15,470.000000
10.283333	1.000	-16,088.000000
10.300000	1.000	-18,009.000000
10.316667	1.000	-20,409.000000
10.333333	1.000	-22,777.000000
10.350000	1.000	-24,668.000000
10.366667	1.000	-25,613.000000
10.383333	1.000	-25,329.000000
10.400000	1.000	-24,118.000000
10.416667	1.000	-22,134.000000
10.433333	1.000	-19,540.000000
10.450000	1.000	-16,294.000000
10.466667	1.000	-12,342.000000
10.483333	1.000	-8,170.000000
10.500000	1.000	-4,339.000000
10.516667	1.000	-1,370.000000
10.533333	1.000	-60.000000
10.550000	1.000	-919.000000
10.566667	1.000	-3,318.000000
10.583333	1.000	-6,491.000000
10.600000	1.000	-10,179.000000
10.616667	1.000	-14,464.000000
10.633333	1.000	-19,364.000000
10.650000	1.000	-24,489.000000
10.666667	1.000	-29,123.000000
10.683333	1.000	-32,671.000000
10.700000	1.000	-35,249.000000
10.716667	1.000	-37,357.000000
10.733333	1.000	-39,288.000000
10.750000	1.000	-40,753.000000
10.766667	1.000	-41,554.000000
10.783333	1.000	-41,694.000000
10.800000	1.000	-41,249.000000
10.816667	1.000	-40,030.000000
10.833333	1.000	-37,626.000000
10.850000	1.000	-33,969.000000
10.866667	1.000	-29,614.000000
10.883333	1.000	-25,329.000000
10.900000	1.000	-21,778.000000
10.916667	1.000	-19,501.000000
10.933333	1.000	-18,474.000000
10.950000	1.000	-18,327.000000
10.966667	1.000	-18,651.000000
10.983333	1.000	-19,170.000000
11.000000	1.000	-19,961.000000
11.016667	1.000	-21,245.000000
11.033333	1.000	-22,692.000000
11.050000	1.000	-23,986.000000
11.066667	1.000	-25,124.000000
11.083333	1.000	-25,956.000000
11.100000	1.000	-26,319.000000
11.116667	1.000	-26,288.000000
11.133333	1.000	-25,793.000000
11.150000	1.000	-25,197.000000
11.166667	1.000	-24,770.000000
11.183333	1.000	-24,537.000000
11.200000	1.000	-24,392.000000
11.216667	1.000	-24,012.000000
11.233333	1.000	-23,009.000000
11.250000	1.000	-20,964.000000
11.266667	1.000	-18,089.000000
11.283333	1.000	-15,155.000000
11.300000	1.000	-12,976.000000
11.316667	1.000	-11,593.000000
11.333333	1.000	-10,783.000000
11.350000	1.000	-10,549.000000
11.366667	1.000	-10,736.000000
11.383333	1.000	-11,146.000000
11.400000	1.000	-11,707.000000
11.416667	1.000	-12,259.000000
11.433333	1.000	-12,393.000000
11.450000	1.000	-11,984.000000
11.466667	1.000	-11,175.000000
11.483333	1.000	-9,897.000000
11.500000	1.000	-8,182.000000
11.516667	1.000	-5,929.000000
11.533333	1.000	-3,333.000000
11.550000	1.000	-814.000000
11.566667	1.000	1,055.000000
11.583333	1.000	1,771.000000
11.600000	1.000	971.000000
11.616667	1.000	-1,214.000000
11.633333	1.000	-4,226.000000
11.650000	1.000	-7,491.000000
11.666667	1.000	-10,779.000000
11.683333	1.000	-13,630.000000
11.700000	1.000	-15,884.000000
11.716667	1.000	-17,917.000000
11.733333	1.000	-19,790.000000
11.750000	1.000	-21,057.000000
11.766667	1.000	-21,627.000000
11.783333	1.000	-21,746.000000
11.800000	1.000	-21,983.000000
11.816667	1.000	-22,299.000000
11.833333	1.000	-21,971.000000
11.850000	1.000	-20,719.000000
11.866667	1.000	-19,019.000000
11.883333	1.000	-17,864.000000
11.900000	1.000	-17,857.000000
11.916667	1.000	-18,953.000000
11.933333	1.000	-20,665.000000
11.950000	1.000	-22,207.000000
11.966667	1.000	-22,847.000000
11.983333	1.000	-22,368.000000
12.000000	1.000	-21,129.000000
12.016667	1.000	-19,079.000000
12.033333	1.000	-16,557.000000
12.050000	1.000	-14,096.000000
12.066667	1.000	-12,067.000000
12.083333	1.000	-10,625.000000
12.100000	1.000	-9,572.000000
12.116667	1.000	-8,832.000000
12.133333	1.000	-8,706.000000
12.150000	1.000	-9,310.000000
12.166667	1.000	-10,282.000000
12.183333	1.000	-10,943.000000
12.200000	1.000	-11,345.000000
12.216667	1.000	-11,601.000000
12.233333	1.000	-11,902.000000
12.250000	1.000	-12,159.000000
12.266667	1.000	-12,561.000000
12.283333	1.000	-13,210.000000
12.300000	1.000	-13,909.000000
12.316667	1.000	-14,327.000000
12.333333	1.000	-14,301.000000
12.350000	1.000	-13,917.000000
12.366667	1.000	-13,000.000000
12.383333	1.000	-11,880.000000
12.400000	1.000	-10,727.000000
12.416667	1.000	-9,626.000000
12.433333	1.000	-8,840.000000
12.450000	1.000	-8,385.000000
12.466667	1.000	-8,257.000000
12.483333	1.000	-8,580.000000
12.500000	1.000	-9,206.000000
12.516667	1.000	-9,732.000000
12.533333	1.000	-10,212.000000
12.550000	1.000	-10,820.000000
12.566667	1.000	-11,563.000000
12.583333	1.000	-12,231.000000
12.600000	1.000	-12,747.000000
12.616667	1.000	-13,263.000000
12.633333	1.000	-13,619.000000
12.650000	1.000	-13,504.000000
12.666667	1.000	-12,832.000000
12.683333	1.000	-11,771.000000
12.700000	1.000	-10,687.000000
12.716667	1.000	-9,977.000000
12.733333	1.000	-9,793.000000
12.750000	1.000	-9,816.000000
12.766667	1.000	-9,750.000000
12.783333	1.000	-9,331.000000
12.800000	1.000	-8,299.000000
12.816667	1.000	-6,472.000000
12.833333	1.000	-3,833.000000
12.850000	1.000	-637.000000
12.866667	1.000	2,391.000000
12.883333	1.000	4,553.000000
12.900000	1.000	5,421.000000
12.916667	1.000	4,718.000000
12.933333	1.000	2,645.000000
12.950000	1.000	-188.000000
12.966667	1.000	-3,333.000000
12.983333	1.000	-6,344.000000
13.000000	1.000	-8,999.000000
13.016667	1.000	-11,002.000000
13.033333	1.000	-12,220.000000
13.050000	1.000	-12,541.000000
13.066667	1.000	-11,931.000000
13.083333	1.000	-10,460.000000
13.100000	1.000	-8,601.000000
13.116667	1.000	-7,124.000000
13.133333	1.000	-6,762.000000
13.150000	1.000	-7,611.000000
13.166667	1.000	-9,062.000000
13.183333	1.000	-10,371.000000
13.200000	1.000	-11,509.000000
13.216667	1.000	-12,438.000000
13.233333	1.000	-13,222.000000
13.250000	1.000	-13,951.000000
13.266667	1.000	-15,000.000000
13.283333	1.000	-16,308.000000
13.300000	1.000	-17,531.000000
13.316667	1.000	-18,360.000000
13.333333	1.000	-18,198.000000
13.350000	1.000	-17,003.000000
13.366667	1.000	-15,352.000000
13.383333	1.000	-13,542.000000
13.400000	1.000	-11,961.000000
13.416667	1.000	-10,606.000000
13.433333	1.000	-9,160.000000
13.450000	1.000	-7,655.000000
13.466667	1.000	-6,154.000000
13.483333	1.000	-4,458.000000
13.500000	1.000	-2,392.000000
13.516667	1.000	-272.000000
13.533333	1.000	1,478.000000
13.550000	1.000	2,564.000000
13.566667	1.000	2,744.000000
13.583333	1.000	2,120.000000
13.600000	1.000	1,438.000000
13.616667	1.000	893.000000
13.633333	1.000	403.000000
13.650000	1.000	-56.000000
13.666667	1.000	-493.000000
13.683333	1.000	-866.000000
13.700000	1.000	-1,325.000000
13.716667	1.000	-2,266.000000
13.733333	1.000	-4,093.000000
13.750000	1.000	-6,357.000000
13.766667	1.000	-8,472.000000
13.783333	1.000	-10,215.000000
13.800000	1.000	-11,490.000000
13.816667	1.000	-11,795.000000
13.833333	1.000	-10,976.000000
13.850000	1.000	-9,538.000000
13.866667	1.000	-7,579.000000
13.883333	1.000	-4,865.000000
13.900000	1.000	-880.000000
13.916667	1.000	4,587.000000
13.933333	1.000	11,100.000000
13.950000	1.000	17,882.000000
13.966667	1.000	24,075.000000
13.983333	1.000	28,875.000000
14.000000	1.000	31,573.000000
14.016667	1.000	31,656.000000
14.033333	1.000	29,296.000000
14.050000	1.000	25,764.000000
14.066667	1.000	22,157.000000
14.083333	1.000	18,872.000000
14.100000	1.000	16,128.000000
14.116667	1.000	13,413.000000
14.133333	1.000	10,279.000000
14.150000	1.000	6,769.000000
14.166667	1.000	2,834.000000
14.183333	1.000	-1,571.000000
14.200000	1.000	-6,220.000000
14.216667	1.000	-10,674.000000
14.233333	1.000	-14,987.000000
14.250000	1.000	-18,802.000000
14.266667	1.000	-21,391.000000
14.283333	1.000	-22,312.000000
14.300000	1.000	-21,237.000000
14.316667	1.000	-18,640.000000
14.333333	1.000	-15,446.000000
14.350000	1.000	-12,102.000000
14.366667	1.000	-8,709.000000
14.383333	1.000	-5,723.000000
14.400000	1.000	-3,640.000000
14.416667	1.000	-2,231.000000
14.433333	1.000	-1,111.000000
14.450000	1.000	26.000000
14.466667	1.000	1,226.000000
14.483333	1.000	2,034.000000
14.500000	1.000	2,058.000000
14.516667	1.000	1,354.000000
14.533333	1.000	168.000000
14.550000	1.000	-1,258.000000
14.566667	1.000	-2,720.000000
14.583333	1.000	-3,937.000000
14.600000	1.000	-4,634.000000
14.616667	1.000	-5,019.000000
14.633333	1.000	-5,316.000000
14.650000	1.000	-5,550.000000
14.666667	1.000	-5,571.000000
14.683333	1.000	-5,270.000000
14.700000	1.000	-4,563.000000
14.716667	1.000	-3,440.000000
14.733333	1.000	-1,741.000000
14.750000	1.000	425.000000
14.766667	1.000	3,004.000000
14.783333	1.000	5,968.000000
14.800000	1.000	8,957.000000
14.816667	1.000	11,648.000000
14.833333	1.000	13,681.000000
14.850000	1.000	14,821.000000
14.866667	1.000	15,078.000000
14.883333	1.000	14,377.000000
14.900000	1.000	12,719.000000
14.916667	1.000	10,912.000000
14.933333	1.000	9,606.000000
14.950000	1.000	9,259.000000
14.966667	1.000	9,668.000000
14.983333	1.000	10,320.000000
15.000000	1.000	10,964.000000
15.016667	1.000	11,576.000000
15.033333	1.000	12,456.000000
15.050000	1.000	13,675.000000
15.066667	1.000	14,807.000000
15.083333	1.000	15,530.000000
15.100000	1.000	15,798.000000
15.116667	1.000	15,210.000000
15.133333	1.000	13,305.000000
15.150000	1.000	10,093.000000
15.166667	1.000	6,202.000000
15.183333	1.000	2,134.000000
15.200000	1.000	-1,813.000000
15.216667	1.000	-5,468.000000
15.233333	1.000	-8,784.000000
15.250000	1.000	-11,757.000000
15.266667	1.000	-14,338.000000
15.283333	1.000	-16,278.000000
15.300000	1.000	-17,098.000000
15.316667	1.000	-16,194.000000
15.333333	1.000	-13,596.000000
15.350000	1.000	-9,417.000000
15.366667	1.000	-3,625.000000
15.383333	1.000	4,125.000000
15.400000	1.000	14,327.000000
15.416667	1.000	27,213.000000
15.433333	1.000	42,638.000000
15.450000	1.000	59,703.000000
15.466667	1.000	77,049.000000
15.483333	1.000	93,001.000000
15.500000	1.000	106,121.000000
15.516667	1.000	115,909.000000
15.533333	1.000	121,849.000000
15.550000	1.000	123,420.000000
15.566667	1.000	120,779.000000
15.583333	1.000	114,714.000000
15.600000	1.000	106,583.000000
15.616667	1.000	97,679.000000
15.633333	1.000	88,821.000000
15.650000	1.000	80,267.000000
15.666667	1.000	72,103.000000
15.683333	1.000	64,152.000000
15.700000	1.000	56,688.000000
15.716667	1.000	50,936.000000
15.733333	1.000	49,293.000000
15.750000	1.000	54,867.000000
15.766667	1.000	71,532.000000
15.783333	1.000	103,977.000000
15.800000	1.000	157,488.000000
15.816667	1.000	236,949.000000
15.833333	1.000	344,367.000000
15.850000	1.000	477,242.000000
15.866667	1.000	628,407.000000
15.883333	1.000	785,964.000000
15.900000	1.000	935,334.000000
15.916667	1.000	1,062,492.000000
15.933333	1.000	1,155,325.000000
15.950000	1.000	1,204,932.000000
15.966667	1.000	1,207,509.000000
15.983333	1.000	1,164,792.000000
16.000000	1.000	1,083,012.000000
16.016667	1.000	971,644.000000
16.033333	1.000	842,199.000000
16.050000	1.000	706,473.000000
16.066667	1.000	574,083.000000
16.083333	1.000	451,950.000000
16.100000	1.000	344,713.000000
16.116667	1.000	254,537.000000
16.133333	1.000	181,704.000000
16.150000	1.000	125,553.000000
16.166667	1.000	84,628.000000
16.183333	1.000	56,652.000000
16.200000	1.000	38,876.000000
16.216667	1.000	28,674.000000
16.233333	1.000	23,641.000000
16.250000	1.000	21,967.000000
16.266667	1.000	22,344.000000
16.283333	1.000	23,648.000000
16.300000	1.000	25,101.000000
16.316667	1.000	25,989.000000
16.333333	1.000	25,638.000000
16.350000	1.000	23,459.000000
16.366667	1.000	19,167.000000
16.383333	1.000	13,200.000000
16.400000	1.000	6,669.000000
16.416667	1.000	441.000000
16.433333	1.000	-4,966.000000
16.450000	1.000	-9,233.000000
16.466667	1.000	-11,796.000000
16.483333	1.000	-12,289.000000
16.500000	1.000	-10,960.000000
16.516667	1.000	-8,160.000000
16.533333	1.000	-4,362.000000
16.550000	1.000	74.000000
16.566667	1.000	4,639.000000
16.583333	1.000	8,848.000000
16.600000	1.000	12,401.000000
16.616667	1.000	15,224.000000
16.633333	1.000	17,248.000000
16.650000	1.000	18,422.000000
16.666667	1.000	18,975.000000
16.683333	1.000	18,986.000000
16.700000	1.000	18,362.000000
16.716667	1.000	16,860.000000
16.733333	1.000	14,832.000000
16.750000	1.000	13,139.000000
16.766667	1.000	12,400.000000
16.783333	1.000	13,218.000000
16.800000	1.000	16,592.000000
16.816667	1.000	23,953.000000
16.833333	1.000	38,025.000000
16.850000	1.000	61,322.000000
16.866667	1.000	95,889.000000
16.883333	1.000	143,290.000000
16.900000	1.000	203,717.000000
16.916667	1.000	274,842.000000
16.933333	1.000	351,814.000000
16.950000	1.000	427,655.000000
16.966667	1.000	495,000.000000
16.983333	1.000	547,396.000000
17.000000	1.000	580,254.000000
17.016667	1.000	591,414.000000
17.033333	1.000	580,790.000000
17.050000	1.000	550,101.000000
17.066667	1.000	502,883.000000
17.083333	1.000	443,910.000000
17.100000	1.000	378,528.000000
17.116667	1.000	311,752.000000
17.133333	1.000	247,982.000000
17.150000	1.000	190,786.000000
17.166667	1.000	142,388.000000
17.183333	1.000	103,635.000000
17.200000	1.000	74,474.000000
17.216667	1.000	54,980.000000
17.233333	1.000	45,162.000000
17.250000	1.000	44,729.000000
17.266667	1.000	53,063.000000
17.283333	1.000	69,239.000000
17.300000	1.000	92,057.000000
17.316667	1.000	119,944.000000
17.333333	1.000	150,973.000000
17.350000	1.000	182,917.000000
17.366667	1.000	212,690.000000
17.383333	1.000	237,308.000000
17.400000	1.000	254,750.000000
17.416667	1.000	263,952.000000
17.433333	1.000	265,159.000000
17.450000	1.000	259,388.000000
17.466667	1.000	247,840.000000
17.483333	1.000	231,857.000000
17.500000	1.000	213,120.000000
17.516667	1.000	193,429.000000
17.533333	1.000	174,336.000000
17.550000	1.000	157,158.000000
17.566667	1.000	142,340.000000
17.583333	1.000	129,861.000000
17.600000	1.000	118,959.000000
17.616667	1.000	108,471.000000
17.633333	1.000	97,744.000000
17.650000	1.000	86,829.000000
17.666667	1.000	76,371.000000
17.683333	1.000	66,732.000000
17.700000	1.000	57,922.000000
17.716667	1.000	49,942.000000
17.733333	1.000	42,931.000000
17.750000	1.000	37,408.000000
17.766667	1.000	33,660.000000
17.783333	1.000	31,444.000000
17.800000	1.000	30,170.000000
17.816667	1.000	29,466.000000
17.833333	1.000	28,947.000000
17.850000	1.000	28,165.000000
17.866667	1.000	26,900.000000
17.883333	1.000	25,529.000000
17.900000	1.000	24,490.000000
17.916667	1.000	23,668.000000
17.933333	1.000	23,318.000000
17.950000	1.000	23,731.000000
17.966667	1.000	24,850.000000
17.983333	1.000	26,830.000000
18.000000	1.000	29,396.000000
18.016667	1.000	31,835.000000
18.033333	1.000	33,848.000000
18.050000	1.000	35,550.000000
18.066667	1.000	36,744.000000
18.083333	1.000	37,092.000000
18.100000	1.000	36,342.000000
18.116667	1.000	34,255.000000
18.133333	1.000	30,882.000000
18.150000	1.000	26,745.000000
18.166667	1.000	22,359.000000
18.183333	1.000	18,140.000000
18.200000	1.000	14,454.000000
18.216667	1.000	11,394.000000
18.233333	1.000	9,011.000000
18.250000	1.000	7,669.000000
18.266667	1.000	7,319.000000
18.283333	1.000	7,176.000000
18.300000	1.000	6,968.000000
18.316667	1.000	6,826.000000
18.333333	1.000	6,867.000000
18.350000	1.000	7,586.000000
18.366667	1.000	8,994.000000
18.383333	1.000	10,347.000000
18.400000	1.000	11,223.000000
18.416667	1.000	11,564.000000
18.433333	1.000	11,485.000000
18.450000	1.000	11,072.000000
18.466667	1.000	10,239.000000
18.483333	1.000	8,928.000000
18.500000	1.000	7,365.000000
18.516667	1.000	5,946.000000
18.533333	1.000	4,975.000000
18.550000	1.000	4,717.000000
18.566667	1.000	5,661.000000
18.583333	1.000	8,173.000000
18.600000	1.000	12,243.000000
18.616667	1.000	17,933.000000
18.633333	1.000	25,197.000000
18.650000	1.000	33,596.000000
18.666667	1.000	42,734.000000
18.683333	1.000	52,378.000000
18.700000	1.000	62,078.000000
18.716667	1.000	70,930.000000
18.733333	1.000	77,989.000000
18.750000	1.000	82,463.000000
18.766667	1.000	83,970.000000
18.783333	1.000	82,488.000000
18.800000	1.000	78,275.000000
18.816667	1.000	71,812.000000
18.833333	1.000	63,959.000000
18.850000	1.000	55,918.000000
18.866667	1.000	48,505.000000
18.883333	1.000	42,073.000000
18.900000	1.000	36,800.000000
18.916667	1.000	32,631.000000
18.933333	1.000	29,364.000000
18.950000	1.000	26,817.000000
18.966667	1.000	25,153.000000
18.983333	1.000	24,769.000000
19.000000	1.000	25,706.000000
19.016667	1.000	27,800.000000
19.033333	1.000	31,228.000000
19.050000	1.000	36,334.000000
19.066667	1.000	43,274.000000
19.083333	1.000	51,759.000000
19.100000	1.000	61,104.000000
19.116667	1.000	70,671.000000
19.133333	1.000	80,156.000000
19.150000	1.000	89,603.000000
19.166667	1.000	99,605.000000
19.183333	1.000	111,136.000000
19.200000	1.000	125,724.000000
19.216667	1.000	146,308.000000
19.233333	1.000	177,251.000000
19.250000	1.000	223,868.000000
19.266667	1.000	291,390.000000
19.283333	1.000	383,841.000000
19.300000	1.000	502,319.000000
19.316667	1.000	643,845.000000
19.333333	1.000	800,472.000000
19.350000	1.000	959,902.000000
19.366667	1.000	1,107,611.000000
19.383333	1.000	1,229,325.000000
19.400000	1.000	1,313,127.000000
19.416667	1.000	1,351,011.000000
19.433333	1.000	1,339,895.000000
19.450000	1.000	1,282,485.000000
19.466667	1.000	1,186,399.000000
19.483333	1.000	1,061,871.000000
19.500000	1.000	920,187.000000
19.516667	1.000	772,721.000000
19.533333	1.000	629,910.000000
19.550000	1.000	499,624.000000
19.566667	1.000	386,478.000000
19.583333	1.000	292,112.000000
19.600000	1.000	215,994.000000
19.616667	1.000	156,472.000000
19.633333	1.000	111,682.000000
19.650000	1.000	79,417.000000
19.666667	1.000	57,158.000000
19.683333	1.000	42,474.000000
19.700000	1.000	33,653.000000
19.716667	1.000	29,233.000000
19.733333	1.000	28,314.000000
19.750000	1.000	30,774.000000
19.766667	1.000	37,326.000000
19.783333	1.000	49,570.000000
19.800000	1.000	69,485.000000
19.816667	1.000	98,539.000000
19.833333	1.000	137,441.000000
19.850000	1.000	185,930.000000
19.866667	1.000	242,472.000000
19.883333	1.000	303,991.000000
19.900000	1.000	366,149.000000
19.916667	1.000	423,459.000000
19.933333	1.000	470,497.000000
19.950000	1.000	502,817.000000
19.966667	1.000	517,724.000000
19.983333	1.000	514,300.000000
20.000000	1.000	493,550.000000
20.016667	1.000	458,209.000000
20.033333	1.000	412,079.000000
20.050000	1.000	359,325.000000
20.066667	1.000	304,012.000000
20.083333	1.000	249,738.000000
20.100000	1.000	199,757.000000
20.116667	1.000	156,224.000000
20.133333	1.000	120,333.000000
20.150000	1.000	92,622.000000
20.166667	1.000	72,795.000000
20.183333	1.000	60,263.000000
20.200000	1.000	54,699.000000
20.216667	1.000	56,026.000000
20.233333	1.000	64,150.000000
20.250000	1.000	79,329.000000
20.266667	1.000	101,752.000000
20.283333	1.000	131,490.000000
20.300000	1.000	168,458.000000
20.316667	1.000	211,842.000000
20.333333	1.000	259,348.000000
20.350000	1.000	307,659.000000
20.366667	1.000	353,277.000000
20.383333	1.000	392,847.000000
20.400000	1.000	423,006.000000
20.416667	1.000	440,720.000000
20.433333	1.000	444,221.000000
20.450000	1.000	433,431.000000
20.466667	1.000	409,558.000000
20.483333	1.000	375,585.000000
20.500000	1.000	335,385.000000
20.516667	1.000	292,475.000000
20.533333	1.000	249,972.000000
20.550000	1.000	210,185.000000
20.566667	1.000	174,213.000000
20.583333	1.000	141,997.000000
20.600000	1.000	113,389.000000
20.616667	1.000	88,606.000000
20.633333	1.000	68,290.000000
20.650000	1.000	52,925.000000
20.666667	1.000	43,088.000000
20.683333	1.000	40,318.000000
20.700000	1.000	46,294.000000
20.716667	1.000	62,982.000000
20.733333	1.000	92,931.000000
20.750000	1.000	138,377.000000
20.766667	1.000	200,485.000000
20.783333	1.000	278,869.000000
20.800000	1.000	370,545.000000
20.816667	1.000	470,082.000000
20.833333	1.000	570,843.000000
20.850000	1.000	665,332.000000
20.866667	1.000	746,151.000000
20.883333	1.000	806,439.000000
20.900000	1.000	840,979.000000
20.916667	1.000	846,995.000000
20.933333	1.000	824,624.000000
20.950000	1.000	776,927.000000
20.966667	1.000	709,193.000000
20.983333	1.000	628,134.000000
21.000000	1.000	540,021.000000
21.016667	1.000	450,890.000000
21.033333	1.000	365,942.000000
21.050000	1.000	289,091.000000
21.066667	1.000	223,193.000000
21.083333	1.000	169,560.000000
21.100000	1.000	128,162.000000
21.116667	1.000	97,304.000000
21.133333	1.000	74,817.000000
21.150000	1.000	59,444.000000
21.166667	1.000	50,526.000000
21.183333	1.000	47,106.000000
21.200000	1.000	48,575.000000
21.216667	1.000	54,701.000000
21.233333	1.000	65,455.000000
21.250000	1.000	79,987.000000
21.266667	1.000	96,816.000000
21.283333	1.000	114,970.000000
21.300000	1.000	133,434.000000
21.316667	1.000	150,941.000000
21.333333	1.000	166,624.000000
21.350000	1.000	180,454.000000
21.366667	1.000	192,796.000000
21.383333	1.000	204,497.000000
21.400000	1.000	216,885.000000
21.416667	1.000	231,281.000000
21.433333	1.000	248,337.000000
21.450000	1.000	267,876.000000
21.466667	1.000	288,927.000000
21.483333	1.000	310,312.000000
21.500000	1.000	329,524.000000
21.516667	1.000	343,570.000000
21.533333	1.000	350,197.000000
21.550000	1.000	347,788.000000
21.566667	1.000	335,613.000000
21.583333	1.000	314,104.000000
21.600000	1.000	285,031.000000
21.616667	1.000	250,904.000000
21.633333	1.000	214,548.000000
21.650000	1.000	178,591.000000
21.666667	1.000	145,252.000000
21.683333	1.000	116,098.000000
21.700000	1.000	91,783.000000
21.716667	1.000	72,482.000000
21.733333	1.000	58,135.000000
21.750000	1.000	48,154.000000
21.766667	1.000	41,943.000000
21.783333	1.000	38,505.000000
21.800000	1.000	36,510.000000
21.816667	1.000	35,032.000000
21.833333	1.000	33,608.000000
21.850000	1.000	31,813.000000
21.866667	1.000	29,367.000000
21.883333	1.000	26,763.000000
21.900000	1.000	24,393.000000
21.916667	1.000	22,287.000000
21.933333	1.000	20,642.000000
21.950000	1.000	19,699.000000
21.966667	1.000	19,220.000000
21.983333	1.000	18,885.000000
22.000000	1.000	18,447.000000
22.016667	1.000	18,075.000000
22.033333	1.000	18,315.000000
22.050000	1.000	19,646.000000
22.066667	1.000	22,185.000000
22.083333	1.000	26,105.000000
22.100000	1.000	31,227.000000
22.116667	1.000	37,091.000000
22.133333	1.000	42,968.000000
22.150000	1.000	48,042.000000
22.166667	1.000	52,096.000000
22.183333	1.000	55,426.000000
22.200000	1.000	58,442.000000
22.216667	1.000	61,028.000000
22.233333	1.000	62,445.000000
22.250000	1.000	61,958.000000
22.266667	1.000	59,577.000000
22.283333	1.000	55,947.000000
22.300000	1.000	51,689.000000
22.316667	1.000	47,210.000000
22.333333	1.000	42,528.000000
22.350000	1.000	37,687.000000
22.366667	1.000	32,673.000000
22.383333	1.000	27,843.000000
22.400000	1.000	23,439.000000
22.416667	1.000	19,497.000000
22.433333	1.000	15,785.000000
22.450000	1.000	12,439.000000
22.466667	1.000	10,168.000000
22.483333	1.000	9,173.000000
22.500000	1.000	9,419.000000
22.516667	1.000	10,967.000000
22.533333	1.000	13,458.000000
22.550000	1.000	16,573.000000
22.566667	1.000	19,822.000000
22.583333	1.000	22,760.000000
22.600000	1.000	25,556.000000
22.616667	1.000	28,415.000000
22.633333	1.000	31,138.000000
22.650000	1.000	33,911.000000
22.666667	1.000	36,729.000000
22.683333	1.000	39,744.000000
22.700000	1.000	43,173.000000
22.716667	1.000	47,011.000000
22.733333	1.000	51,179.000000
22.750000	1.000	55,596.000000
22.766667	1.000	60,079.000000
22.783333	1.000	64,225.000000
22.800000	1.000	67,973.000000
22.816667	1.000	71,574.000000
22.833333	1.000	75,116.000000
22.850000	1.000	78,498.000000
22.866667	1.000	81,382.000000
22.883333	1.000	83,417.000000
22.900000	1.000	84,528.000000
22.916667	1.000	84,789.000000
22.933333	1.000	84,810.000000
22.950000	1.000	85,355.000000
22.966667	1.000	87,188.000000
22.983333	1.000	91,103.000000
23.000000	1.000	98,146.000000
23.016667	1.000	109,674.000000
23.033333	1.000	127,715.000000
23.050000	1.000	155,049.000000
23.066667	1.000	195,673.000000
23.083333	1.000	254,400.000000
23.100000	1.000	335,671.000000
23.116667	1.000	442,087.000000
23.133333	1.000	572,719.000000
23.150000	1.000	721,923.000000
23.166667	1.000	880,471.000000
23.183333	1.000	1,036,567.000000
23.200000	1.000	1,176,793.000000
23.216667	1.000	1,288,029.000000
23.233333	1.000	1,359,746.000000
23.250000	1.000	1,385,528.000000
23.266667	1.000	1,364,120.000000
23.283333	1.000	1,299,416.000000
23.300000	1.000	1,199,007.000000
23.316667	1.000	1,072,789.000000
23.333333	1.000	931,957.000000
23.350000	1.000	787,659.000000
23.366667	1.000	649,516.000000
23.383333	1.000	524,447.000000
23.400000	1.000	416,638.000000
23.416667	1.000	327,349.000000
23.433333	1.000	256,090.000000
23.450000	1.000	201,277.000000
23.466667	1.000	160,319.000000
23.483333	1.000	130,605.000000
23.500000	1.000	109,816.000000
23.516667	1.000	95,567.000000
23.533333	1.000	85,645.000000
23.550000	1.000	78,766.000000
23.566667	1.000	74,461.000000
23.583333	1.000	73,012.000000
23.600000	1.000	74,992.000000
23.616667	1.000	81,098.000000
23.633333	1.000	92,130.000000
23.650000	1.000	108,433.000000
23.666667	1.000	130,004.000000
23.683333	1.000	156,169.000000
23.700000	1.000	185,158.000000
23.716667	1.000	214,766.000000
23.733333	1.000	242,487.000000
23.750000	1.000	265,651.000000
23.766667	1.000	282,419.000000
23.783333	1.000	291,930.000000
23.800000	1.000	293,590.000000
23.816667	1.000	287,782.000000
23.833333	1.000	275,309.000000
23.850000	1.000	257,130.000000
23.866667	1.000	234,997.000000
23.883333	1.000	210,992.000000
23.900000	1.000	186,562.000000
23.916667	1.000	162,636.000000
23.933333	1.000	140,267.000000
23.950000	1.000	120,502.000000
23.966667	1.000	104,097.000000
23.983333	1.000	91,376.000000
24.000000	1.000	82,348.000000
24.016667	1.000	76,311.000000
24.033333	1.000	72,430.000000
24.050000	1.000	69,779.000000
24.066667	1.000	67,466.000000
24.083333	1.000	64,897.000000
24.100000	1.000	61,948.000000
24.116667	1.000	58,690.000000
24.133333	1.000	55,298.000000
24.150000	1.000	51,617.000000
24.166667	1.000	47,898.000000
24.183333	1.000	44,749.000000
24.200000	1.000	42,668.000000
24.216667	1.000	41,727.000000
24.233333	1.000	41,919.000000
24.250000	1.000	43,458.000000
24.266667	1.000	47,282.000000
24.283333	1.000	54,834.000000
24.300000	1.000	67,861.000000
24.316667	1.000	87,578.000000
24.333333	1.000	114,760.000000
24.350000	1.000	150,007.000000
24.366667	1.000	192,622.000000
24.383333	1.000	240,853.000000
24.400000	1.000	291,818.000000
24.416667	1.000	342,356.000000
24.433333	1.000	389,109.000000
24.450000	1.000	429,406.000000
24.466667	1.000	461,055.000000
24.483333	1.000	483,475.000000
24.500000	1.000	497,396.000000
24.516667	1.000	504,529.000000
24.533333	1.000	507,387.000000
24.550000	1.000	507,736.000000
24.566667	1.000	506,903.000000
24.583333	1.000	505,632.000000
24.600000	1.000	503,544.000000
24.616667	1.000	499,661.000000
24.633333	1.000	492,950.000000
24.650000	1.000	482,875.000000
24.666667	1.000	469,382.000000
24.683333	1.000	452,206.000000
24.700000	1.000	431,219.000000
24.716667	1.000	407,696.000000
24.733333	1.000	383,930.000000
24.750000	1.000	361,806.000000
24.766667	1.000	342,427.000000
24.783333	1.000	326,944.000000
24.800000	1.000	316,002.000000
24.816667	1.000	309,251.000000
24.833333	1.000	305,450.000000
24.850000	1.000	302,679.000000
24.866667	1.000	298,994.000000
24.883333	1.000	292,570.000000
24.900000	1.000	281,870.000000
24.916667	1.000	266,445.000000
24.933333	1.000	246,496.000000
24.950000	1.000	222,818.000000
24.966667	1.000	196,988.000000
24.983333	1.000	170,536.000000
25.000000	1.000	144,796.000000
25.016667	1.000	120,994.000000
25.033333	1.000	100,261.000000
25.050000	1.000	83,292.000000
25.066667	1.000	70,263.000000
25.083333	1.000	60,802.000000
25.100000	1.000	54,252.000000
25.116667	1.000	49,521.000000
25.133333	1.000	45,889.000000
25.150000	1.000	43,076.000000
25.166667	1.000	41,020.000000
25.183333	1.000	40,071.000000
25.200000	1.000	40,419.000000
25.216667	1.000	41,717.000000
25.233333	1.000	43,294.000000
25.250000	1.000	44,726.000000
25.266667	1.000	45,494.000000
25.283333	1.000	45,394.000000
25.300000	1.000	44,820.000000
25.316667	1.000	44,100.000000
25.333333	1.000	43,373.000000
25.350000	1.000	42,841.000000
25.366667	1.000	42,854.000000
25.383333	1.000	43,787.000000
25.400000	1.000	45,569.000000
25.416667	1.000	48,301.000000
25.433333	1.000	51,911.000000
25.450000	1.000	56,058.000000
25.466667	1.000	60,071.000000
25.483333	1.000	63,520.000000
25.500000	1.000	66,151.000000
25.516667	1.000	67,550.000000
25.533333	1.000	67,333.000000
25.550000	1.000	65,537.000000
25.566667	1.000	62,556.000000
25.583333	1.000	58,864.000000
25.600000	1.000	54,658.000000
25.616667	1.000	50,187.000000
25.633333	1.000	45,850.000000
25.650000	1.000	41,982.000000
25.666667	1.000	39,104.000000
25.683333	1.000	37,451.000000
25.700000	1.000	37,194.000000
25.716667	1.000	38,285.000000
25.733333	1.000	40,148.000000
25.750000	1.000	42,105.000000
25.766667	1.000	44,086.000000
25.783333	1.000	46,149.000000
25.800000	1.000	48,589.000000
25.816667	1.000	51,835.000000
25.833333	1.000	56,592.000000
25.850000	1.000	63,766.000000
25.866667	1.000	74,751.000000
25.883333	1.000	91,545.000000
25.900000	1.000	116,725.000000
25.916667	1.000	153,189.000000
25.933333	1.000	203,983.000000
25.950000	1.000	273,210.000000
25.966667	1.000	366,334.000000
25.983333	1.000	489,488.000000
26.000000	1.000	650,184.000000
26.016667	1.000	858,131.000000
26.033333	1.000	1,125,081.000000
26.050000	1.000	1,464,665.000000
26.066667	1.000	1,890,194.000000
26.083333	1.000	2,411,875.000000
26.100000	1.000	3,032,858.000000
26.116667	1.000	3,744,031.000000
26.133333	1.000	4,520,589.000000
26.150000	1.000	5,321,943.000000
26.166667	1.000	6,094,821.000000
26.183333	1.000	6,778,035.000000
26.200000	1.000	7,311,148.000000
26.216667	1.000	7,644,023.000000
26.233333	1.000	7,745,200.000000
26.250000	1.000	7,606,222.000000
26.266667	1.000	7,242,299.000000
26.283333	1.000	6,689,435.000000
26.300000	1.000	5,998,442.000000
26.316667	1.000	5,226,891.000000
26.333333	1.000	4,430,456.000000
26.350000	1.000	3,656,656.000000
26.366667	1.000	2,941,478.000000
26.383333	1.000	2,308,759.000000
26.400000	1.000	1,770,761.000000
26.416667	1.000	1,329,620.000000
26.433333	1.000	980,233.000000
26.450000	1.000	713,174.000000
26.466667	1.000	515,745.000000
26.483333	1.000	374,502.000000
26.500000	1.000	277,421.000000
26.516667	1.000	213,796.000000
26.533333	1.000	174,638.000000
26.550000	1.000	152,380.000000
26.566667	1.000	140,619.000000
26.583333	1.000	135,199.000000
26.600000	1.000	134,235.000000
26.616667	1.000	136,378.000000
26.633333	1.000	140,512.000000
26.650000	1.000	145,581.000000
26.666667	1.000	150,181.000000
26.683333	1.000	153,668.000000
26.700000	1.000	155,758.000000
26.716667	1.000	156,063.000000
26.733333	1.000	154,067.000000
26.750000	1.000	149,745.000000
26.766667	1.000	143,592.000000
26.783333	1.000	136,038.000000
26.800000	1.000	127,309.000000
26.816667	1.000	117,399.000000
26.833333	1.000	106,015.000000
26.850000	1.000	93,688.000000
26.866667	1.000	81,951.000000
26.883333	1.000	72,356.000000
26.900000	1.000	66,478.000000
26.916667	1.000	65,495.000000
26.933333	1.000	69,755.000000
26.950000	1.000	79,803.000000
26.966667	1.000	96,900.000000
26.983333	1.000	122,031.000000
27.000000	1.000	155,512.000000
27.016667	1.000	196,937.000000
27.033333	1.000	244,758.000000
27.050000	1.000	296,054.000000
27.066667	1.000	346,730.000000
27.083333	1.000	392,721.000000
27.100000	1.000	430,740.000000
27.116667	1.000	458,381.000000
27.133333	1.000	474,126.000000
27.150000	1.000	477,001.000000
27.166667	1.000	467,315.000000
27.183333	1.000	446,323.000000
27.200000	1.000	416,214.000000
27.216667	1.000	380,107.000000
27.233333	1.000	341,574.000000
27.250000	1.000	304,045.000000
27.266667	1.000	270,206.000000
27.283333	1.000	241,784.000000
27.300000	1.000	219,809.000000
27.316667	1.000	204,601.000000
27.333333	1.000	196,420.000000
27.350000	1.000	195,615.000000
27.366667	1.000	201,801.000000
27.383333	1.000	213,898.000000
27.400000	1.000	230,996.000000
27.416667	1.000	252,416.000000
27.433333	1.000	277,232.000000
27.450000	1.000	304,792.000000
27.466667	1.000	335,833.000000
27.483333	1.000	372,598.000000
27.500000	1.000	419,293.000000
27.516667	1.000	481,977.000000
27.533333	1.000	567,688.000000
27.550000	1.000	683,657.000000
27.566667	1.000	835,600.000000
27.583333	1.000	1,025,334.000000
27.600000	1.000	1,249,125.000000
27.616667	1.000	1,497,746.000000
27.633333	1.000	1,755,570.000000
27.650000	1.000	2,002,524.000000
27.666667	1.000	2,216,910.000000
27.683333	1.000	2,379,011.000000
27.700000	1.000	2,474,409.000000
27.716667	1.000	2,495,461.000000
27.733333	1.000	2,442,165.000000
27.750000	1.000	2,321,763.000000
27.766667	1.000	2,147,374.000000
27.783333	1.000	1,936,380.000000
27.800000	1.000	1,707,924.000000
27.816667	1.000	1,480,323.000000
27.833333	1.000	1,268,612.000000
27.850000	1.000	1,082,730.000000
27.866667	1.000	927,564.000000
27.883333	1.000	803,402.000000
27.900000	1.000	707,526.000000
27.916667	1.000	635,100.000000
27.933333	1.000	580,248.000000
27.950000	1.000	537,008.000000
27.966667	1.000	501,078.000000
27.983333	1.000	469,671.000000
28.000000	1.000	440,678.000000
28.016667	1.000	412,551.000000
28.033333	1.000	384,333.000000
28.050000	1.000	356,022.000000
28.066667	1.000	328,024.000000
28.083333	1.000	300,864.000000
28.100000	1.000	274,990.000000
28.116667	1.000	250,520.000000
28.133333	1.000	227,285.000000
28.150000	1.000	205,284.000000
28.166667	1.000	185,447.000000
28.183333	1.000	168,380.000000
28.200000	1.000	154,925.000000
28.216667	1.000	146,057.000000
28.233333	1.000	142,622.000000
28.250000	1.000	146,108.000000
28.266667	1.000	158,963.000000
28.283333	1.000	184,132.000000
28.300000	1.000	225,098.000000
28.316667	1.000	284,823.000000
28.333333	1.000	365,085.000000
28.350000	1.000	465,789.000000
28.366667	1.000	583,629.000000
28.383333	1.000	711,857.000000
28.400000	1.000	841,310.000000
28.416667	1.000	961,472.000000
28.433333	1.000	1,061,906.000000
28.450000	1.000	1,133,545.000000
28.466667	1.000	1,170,297.000000
28.483333	1.000	1,169,721.000000
28.500000	1.000	1,133,819.000000
28.516667	1.000	1,067,768.000000
28.533333	1.000	978,465.000000
28.550000	1.000	873,898.000000
28.566667	1.000	762,453.000000
28.583333	1.000	651,772.000000
28.600000	1.000	548,225.000000
28.616667	1.000	456,722.000000
28.633333	1.000	380,146.000000
28.650000	1.000	319,742.000000
28.666667	1.000	276,502.000000
28.683333	1.000	250,893.000000
28.700000	1.000	243,606.000000
28.716667	1.000	254,972.000000
28.733333	1.000	283,416.000000
28.750000	1.000	326,637.000000
28.766667	1.000	381,691.000000
28.783333	1.000	444,806.000000
28.800000	1.000	511,692.000000
28.816667	1.000	577,851.000000
28.833333	1.000	639,351.000000
28.850000	1.000	693,946.000000
28.866667	1.000	741,746.000000
28.883333	1.000	785,458.000000
28.900000	1.000	830,954.000000
28.916667	1.000	886,196.000000
28.933333	1.000	959,676.000000
28.950000	1.000	1,060,513.000000
28.966667	1.000	1,196,473.000000
28.983333	1.000	1,370,279.000000
29.000000	1.000	1,578,441.000000
29.016667	1.000	1,811,329.000000
29.033333	1.000	2,052,858.000000
29.050000	1.000	2,282,798.000000
29.066667	1.000	2,479,165.000000
29.083333	1.000	2,621,228.000000
29.100000	1.000	2,692,669.000000
29.116667	1.000	2,685,654.000000
29.133333	1.000	2,600,989.000000
29.150000	1.000	2,446,680.000000
29.166667	1.000	2,236,659.000000
29.183333	1.000	1,989,118.000000
29.200000	1.000	1,723,711.000000
29.216667	1.000	1,458,499.000000
29.233333	1.000	1,208,002.000000
29.250000	1.000	981,992.000000
29.266667	1.000	785,704.000000
29.283333	1.000	621,044.000000
29.300000	1.000	487,357.000000
29.316667	1.000	381,720.000000
29.333333	1.000	300,052.000000
29.350000	1.000	238,438.000000
29.366667	1.000	193,240.000000
29.383333	1.000	160,912.000000
29.400000	1.000	138,438.000000
29.416667	1.000	123,541.000000
29.433333	1.000	114,495.000000
29.450000	1.000	109,339.000000
29.466667	1.000	106,600.000000
29.483333	1.000	105,823.000000
29.500000	1.000	106,753.000000
29.516667	1.000	108,889.000000
29.533333	1.000	111,562.000000
29.550000	1.000	113,842.000000
29.566667	1.000	114,713.000000
29.583333	1.000	113,659.000000
29.600000	1.000	110,783.000000
29.616667	1.000	106,902.000000
29.633333	1.000	102,785.000000
29.650000	1.000	99,298.000000
29.666667	1.000	97,596.000000
29.683333	1.000	97,947.000000
29.700000	1.000	100,323.000000
29.716667	1.000	105,089.000000
29.733333	1.000	112,443.000000
29.750000	1.000	122,334.000000
29.766667	1.000	134,029.000000
29.783333	1.000	145,961.000000
29.800000	1.000	156,327.000000
29.816667	1.000	163,847.000000
29.833333	1.000	167,869.000000
29.850000	1.000	168,330.000000
29.866667	1.000	165,305.000000
29.883333	1.000	158,849.000000
29.900000	1.000	149,432.000000
29.916667	1.000	138,093.000000
29.933333	1.000	126,297.000000
29.950000	1.000	115,293.000000
29.966667	1.000	106,069.000000
29.983333	1.000	98,895.000000
30.000000	1.000	93,849.000000
30.016667	1.000	90,728.000000
30.033333	1.000	89,435.000000
30.050000	1.000	90,704.000000
30.066667	1.000	95,931.000000
30.083333	1.000	107,016.000000
30.100000	1.000	126,337.000000
30.116667	1.000	156,731.000000
30.133333	1.000	202,112.000000
30.150000	1.000	268,092.000000
30.166667	1.000	363,806.000000
30.183333	1.000	503,988.000000
30.200000	1.000	711,608.000000
30.216667	1.000	1,021,601.000000
30.233333	1.000	1,485,375.000000
30.250000	1.000	2,171,711.000000
30.266667	1.000	3,162,616.000000
30.283333	1.000	4,545,147.000000
30.300000	1.000	6,394,885.000000
30.316667	1.000	8,754,662.000000
30.333333	1.000	11,614,575.000000
30.350000	1.000	14,892,001.000000
30.366667	1.000	18,420,751.000000
30.383333	1.000	21,964,899.000000
30.400000	1.000	25,245,363.000000
30.416667	1.000	27,979,401.000000
30.433333	1.000	29,924,889.000000
30.450000	1.000	30,913,094.000000
30.466667	1.000	30,870,477.000000
30.483333	1.000	29,826,177.000000
30.500000	1.000	27,904,389.000000
30.516667	1.000	25,300,905.000000
30.533333	1.000	22,250,214.000000
30.550000	1.000	18,992,517.000000
30.566667	1.000	15,745,620.000000
30.583333	1.000	12,685,622.000000
30.600000	1.000	9,937,568.000000
30.616667	1.000	7,574,000.000000
30.633333	1.000	5,620,374.000000
30.650000	1.000	4,065,464.000000
30.666667	1.000	2,872,407.000000
30.683333	1.000	1,989,541.000000
30.700000	1.000	1,359,326.000000
30.716667	1.000	925,330.000000
30.733333	1.000	637,811.000000
30.750000	1.000	455,615.000000
30.766667	1.000	346,494.000000
30.783333	1.000	286,951.000000
30.800000	1.000	260,694.000000
30.816667	1.000	257,292.000000
30.833333	1.000	270,920.000000
30.850000	1.000	299,036.000000
30.866667	1.000	339,919.000000
30.883333	1.000	391,042.000000
30.900000	1.000	448,269.000000
30.916667	1.000	506,554.000000
30.933333	1.000	560,513.000000
30.950000	1.000	604,473.000000
30.966667	1.000	633,724.000000
30.983333	1.000	645,465.000000
31.000000	1.000	639,094.000000
31.016667	1.000	615,708.000000
31.033333	1.000	578,152.000000
31.050000	1.000	530,534.000000
31.066667	1.000	477,550.000000
31.083333	1.000	423,961.000000
31.100000	1.000	373,487.000000
31.116667	1.000	328,380.000000
31.133333	1.000	290,204.000000
31.150000	1.000	259,371.000000
31.166667	1.000	235,680.000000
31.183333	1.000	218,114.000000
31.200000	1.000	205,184.000000
31.216667	1.000	195,383.000000
31.233333	1.000	188,015.000000
31.250000	1.000	182,937.000000
31.266667	1.000	179,708.000000
31.283333	1.000	178,444.000000
31.300000	1.000	179,893.000000
31.316667	1.000	185,457.000000
31.333333	1.000	196,495.000000
31.350000	1.000	213,932.000000
31.366667	1.000	238,067.000000
31.383333	1.000	268,370.000000
31.400000	1.000	304,200.000000
31.416667	1.000	344,675.000000
31.433333	1.000	388,498.000000
31.450000	1.000	433,923.000000
31.466667	1.000	479,721.000000
31.483333	1.000	527,532.000000
31.500000	1.000	582,059.000000
31.516667	1.000	650,875.000000
31.533333	1.000	744,676.000000
31.550000	1.000	875,213.000000
31.566667	1.000	1,052,174.000000
31.583333	1.000	1,279,846.000000
31.600000	1.000	1,555,509.000000
31.616667	1.000	1,868,551.000000
31.633333	1.000	2,199,990.000000
31.650000	1.000	2,523,964.000000
31.666667	1.000	2,810,870.000000
31.683333	1.000	3,033,175.000000
31.700000	1.000	3,169,021.000000
31.716667	1.000	3,204,314.000000
31.733333	1.000	3,135,141.000000
31.750000	1.000	2,969,335.000000
31.766667	1.000	2,724,861.000000
31.783333	1.000	2,425,384.000000
31.800000	1.000	2,096,644.000000
31.816667	1.000	1,763,431.000000
31.833333	1.000	1,447,346.000000
31.850000	1.000	1,165,436.000000
31.866667	1.000	929,813.000000
31.883333	1.000	748,393.000000
31.900000	1.000	625,906.000000
31.916667	1.000	563,746.000000
31.933333	1.000	559,832.000000
31.950000	1.000	609,171.000000
31.966667	1.000	703,387.000000
31.983333	1.000	831,184.000000
32.000000	1.000	978,630.000000
32.016667	1.000	1,129,676.000000
32.033333	1.000	1,267,526.000000
32.050000	1.000	1,376,599.000000
32.066667	1.000	1,445,273.000000
32.083333	1.000	1,467,486.000000
32.100000	1.000	1,442,677.000000
32.116667	1.000	1,374,875.000000
32.133333	1.000	1,271,915.000000
32.150000	1.000	1,144,060.000000
32.166667	1.000	1,002,076.000000
32.183333	1.000	856,564.000000
32.200000	1.000	716,803.000000
32.216667	1.000	589,729.000000
32.233333	1.000	480,200.000000
32.250000	1.000	391,196.000000
32.266667	1.000	323,743.000000
32.283333	1.000	277,138.000000
32.300000	1.000	249,140.000000
32.316667	1.000	236,868.000000
32.333333	1.000	237,687.000000
32.350000	1.000	249,624.000000
32.366667	1.000	271,601.000000
32.383333	1.000	303,131.000000
32.400000	1.000	343,686.000000
32.416667	1.000	392,771.000000
32.433333	1.000	449,984.000000
32.450000	1.000	514,790.000000
32.466667	1.000	585,975.000000
32.483333	1.000	660,766.000000
32.500000	1.000	734,325.000000
32.516667	1.000	801,107.000000
32.533333	1.000	855,938.000000
32.550000	1.000	894,357.000000
32.566667	1.000	913,507.000000
32.583333	1.000	912,047.000000
32.600000	1.000	889,745.000000
32.616667	1.000	848,672.000000
32.633333	1.000	792,307.000000
32.650000	1.000	724,808.000000
32.666667	1.000	651,160.000000
32.683333	1.000	576,401.000000
32.700000	1.000	504,692.000000
32.716667	1.000	439,460.000000
32.733333	1.000	383,153.000000
32.750000	1.000	337,144.000000
32.766667	1.000	301,848.000000
32.783333	1.000	276,794.000000
32.800000	1.000	260,518.000000
32.816667	1.000	250,902.000000
32.833333	1.000	245,381.000000
32.850000	1.000	241,888.000000
32.866667	1.000	238,583.000000
32.883333	1.000	233,720.000000
32.900000	1.000	226,151.000000
32.916667	1.000	215,588.000000
32.933333	1.000	202,536.000000
32.950000	1.000	187,895.000000
32.966667	1.000	172,958.000000
32.983333	1.000	158,696.000000
33.000000	1.000	145,619.000000
33.016667	1.000	134,007.000000
33.033333	1.000	124,017.000000
33.050000	1.000	115,284.000000
33.066667	1.000	107,519.000000
33.083333	1.000	100,676.000000
33.100000	1.000	95,129.000000
33.116667	1.000	91,141.000000
33.133333	1.000	88,650.000000
33.150000	1.000	87,211.000000
33.166667	1.000	86,331.000000
33.183333	1.000	85,618.000000
33.200000	1.000	85,033.000000
33.216667	1.000	84,675.000000
33.233333	1.000	84,911.000000
33.250000	1.000	86,424.000000
33.266667	1.000	89,529.000000
33.283333	1.000	93,863.000000
33.300000	1.000	98,839.000000
33.316667	1.000	103,652.000000
33.333333	1.000	107,880.000000
33.350000	1.000	111,364.000000
33.366667	1.000	113,666.000000
33.383333	1.000	114,376.000000
33.400000	1.000	113,431.000000
33.416667	1.000	110,857.000000
33.433333	1.000	107,888.000000
33.450000	1.000	105,735.000000
33.466667	1.000	105,276.000000
33.483333	1.000	107,012.000000
33.500000	1.000	110,941.000000
33.516667	1.000	116,686.000000
33.533333	1.000	123,909.000000
33.550000	1.000	132,094.000000
33.566667	1.000	139,940.000000
33.583333	1.000	146,022.000000
33.600000	1.000	149,831.000000
33.616667	1.000	152,113.000000
33.633333	1.000	154,306.000000
33.650000	1.000	157,849.000000
33.666667	1.000	164,206.000000
33.683333	1.000	175,569.000000
33.700000	1.000	194,663.000000
33.716667	1.000	223,588.000000
33.733333	1.000	263,356.000000
33.750000	1.000	312,912.000000
33.766667	1.000	369,944.000000
33.783333	1.000	431,035.000000
33.800000	1.000	491,612.000000
33.816667	1.000	547,258.000000
33.833333	1.000	594,201.000000
33.850000	1.000	630,265.000000
33.866667	1.000	654,681.000000
33.883333	1.000	667,078.000000
33.900000	1.000	667,313.000000
33.916667	1.000	655,940.000000
33.933333	1.000	634,495.000000
33.950000	1.000	605,187.000000
33.966667	1.000	570,212.000000
33.983333	1.000	531,510.000000
34.000000	1.000	490,735.000000
34.016667	1.000	448,729.000000
34.033333	1.000	406,038.000000
34.050000	1.000	363,715.000000
34.066667	1.000	322,692.000000
34.083333	1.000	283,908.000000
34.100000	1.000	248,401.000000
34.116667	1.000	216,712.000000
34.133333	1.000	189,367.000000
34.150000	1.000	166,933.000000
34.166667	1.000	150,130.000000
34.183333	1.000	139,710.000000
34.200000	1.000	136,678.000000
34.216667	1.000	141,810.000000
34.233333	1.000	155,531.000000
34.250000	1.000	177,351.000000
34.266667	1.000	206,115.000000
34.283333	1.000	240,108.000000
34.300000	1.000	276,832.000000
34.316667	1.000	312,750.000000
34.333333	1.000	344,581.000000
34.350000	1.000	370,275.000000
34.366667	1.000	388,801.000000
34.383333	1.000	399,512.000000
34.400000	1.000	401,821.000000
34.416667	1.000	394,962.000000
34.433333	1.000	379,793.000000
34.450000	1.000	358,632.000000
34.466667	1.000	333,714.000000
34.483333	1.000	306,422.000000
34.500000	1.000	277,976.000000
34.516667	1.000	249,784.000000
34.533333	1.000	223,392.000000
34.550000	1.000	200,436.000000
34.566667	1.000	182,298.000000
34.583333	1.000	170,082.000000
34.600000	1.000	165,044.000000
34.616667	1.000	168,771.000000
34.633333	1.000	182,197.000000
34.650000	1.000	205,905.000000
34.666667	1.000	240,030.000000
34.683333	1.000	284,182.000000
34.700000	1.000	337,313.000000
34.716667	1.000	397,551.000000
34.733333	1.000	461,262.000000
34.750000	1.000	522,799.000000
34.766667	1.000	576,028.000000
34.783333	1.000	616,452.000000
34.800000	1.000	641,408.000000
34.816667	1.000	649,689.000000
34.833333	1.000	641,485.000000
34.850000	1.000	617,753.000000
34.866667	1.000	580,685.000000
34.883333	1.000	533,659.000000
34.900000	1.000	479,966.000000
34.916667	1.000	422,905.000000
34.933333	1.000	365,647.000000
34.950000	1.000	310,788.000000
34.966667	1.000	260,355.000000
34.983333	1.000	216,066.000000
35.000000	1.000	179,031.000000
35.016667	1.000	150,005.000000
35.033333	1.000	129,125.000000
35.050000	1.000	116,622.000000
35.066667	1.000	112,431.000000
35.083333	1.000	115,925.000000
35.100000	1.000	125,857.000000
35.116667	1.000	140,769.000000
35.133333	1.000	158,655.000000
35.150000	1.000	177,085.000000
35.166667	1.000	193,877.000000
35.183333	1.000	207,377.000000
35.200000	1.000	216,667.000000
35.216667	1.000	221,341.000000
35.233333	1.000	221,365.000000
35.250000	1.000	216,916.000000
35.266667	1.000	208,291.000000
35.283333	1.000	196,392.000000
35.300000	1.000	182,017.000000
35.316667	1.000	166,144.000000
35.333333	1.000	150,219.000000
35.350000	1.000	135,358.000000
35.366667	1.000	121,874.000000
35.383333	1.000	109,985.000000
35.400000	1.000	99,817.000000
35.416667	1.000	91,615.000000
35.433333	1.000	85,657.000000
35.450000	1.000	81,828.000000
35.466667	1.000	79,985.000000
35.483333	1.000	79,700.000000
35.500000	1.000	80,859.000000
35.516667	1.000	83,776.000000
35.533333	1.000	88,596.000000
35.550000	1.000	95,871.000000
35.566667	1.000	106,125.000000
35.583333	1.000	119,677.000000
35.600000	1.000	136,599.000000
35.616667	1.000	156,637.000000
35.633333	1.000	178,823.000000
35.650000	1.000	202,705.000000
35.666667	1.000	228,849.000000
35.683333	1.000	259,479.000000
35.700000	1.000	298,920.000000
35.716667	1.000	354,012.000000
35.733333	1.000	435,525.000000
35.750000	1.000	558,008.000000
35.766667	1.000	736,931.000000
35.783333	1.000	986,099.000000
35.800000	1.000	1,314,775.000000
35.816667	1.000	1,723,844.000000
35.833333	1.000	2,204,181.000000
35.850000	1.000	2,735,339.000000
35.866667	1.000	3,284,940.000000
35.883333	1.000	3,811,501.000000
35.900000	1.000	4,270,154.000000
35.916667	1.000	4,620,569.000000
35.933333	1.000	4,832,902.000000
35.950000	1.000	4,890,948.000000
35.966667	1.000	4,794,896.000000
35.983333	1.000	4,560,333.000000
36.000000	1.000	4,214,687.000000
36.016667	1.000	3,792,869.000000
36.033333	1.000	3,332,839.000000
36.050000	1.000	2,869,462.000000
36.066667	1.000	2,430,322.000000
36.083333	1.000	2,034,369.000000
36.100000	1.000	1,691,724.000000
36.116667	1.000	1,404,331.000000
36.133333	1.000	1,168,710.000000
36.150000	1.000	978,726.000000
36.166667	1.000	827,112.000000
36.183333	1.000	706,144.000000
36.200000	1.000	608,999.000000
36.216667	1.000	530,617.000000
36.233333	1.000	467,658.000000
36.250000	1.000	418,265.000000
36.266667	1.000	381,395.000000
36.283333	1.000	355,507.000000
36.300000	1.000	339,113.000000
36.316667	1.000	330,460.000000
36.333333	1.000	326,954.000000
36.350000	1.000	325,935.000000
36.366667	1.000	324,959.000000
36.383333	1.000	322,030.000000
36.400000	1.000	315,636.000000
36.416667	1.000	304,660.000000
36.433333	1.000	289,015.000000
36.450000	1.000	269,296.000000
36.466667	1.000	246,748.000000
36.483333	1.000	222,591.000000
36.500000	1.000	198,120.000000
36.516667	1.000	174,888.000000
36.533333	1.000	154,603.000000
36.550000	1.000	138,534.000000
36.566667	1.000	127,033.000000
36.583333	1.000	119,677.000000
36.600000	1.000	116,030.000000
36.616667	1.000	115,951.000000
36.633333	1.000	119,546.000000
36.650000	1.000	127,253.000000
36.666667	1.000	139,441.000000
36.683333	1.000	157,116.000000
36.700000	1.000	181,450.000000
36.716667	1.000	212,647.000000
36.733333	1.000	250,091.000000
36.750000	1.000	291,891.000000
36.766667	1.000	335,656.000000
36.783333	1.000	378,299.000000
36.800000	1.000	416,269.000000
36.816667	1.000	446,339.000000
36.833333	1.000	466,270.000000
36.850000	1.000	474,819.000000
36.866667	1.000	471,793.000000
36.883333	1.000	458,133.000000
36.900000	1.000	435,441.000000
36.916667	1.000	405,378.000000
36.933333	1.000	370,220.000000
36.950000	1.000	333,036.000000
36.966667	1.000	296,902.000000
36.983333	1.000	264,625.000000
37.000000	1.000	238,569.000000
37.016667	1.000	221,440.000000
37.033333	1.000	216,010.000000
37.050000	1.000	225,567.000000
37.066667	1.000	253,915.000000
37.083333	1.000	305,579.000000
37.100000	1.000	385,118.000000
37.116667	1.000	496,337.000000
37.133333	1.000	641,573.000000
37.150000	1.000	819,122.000000
37.166667	1.000	1,021,772.000000
37.183333	1.000	1,236,968.000000
37.200000	1.000	1,448,275.000000
37.216667	1.000	1,637,441.000000
37.233333	1.000	1,787,867.000000
37.250000	1.000	1,887,735.000000
37.266667	1.000	1,931,676.000000
37.283333	1.000	1,921,733.000000
37.300000	1.000	1,867,903.000000
37.316667	1.000	1,787,198.000000
37.333333	1.000	1,700,058.000000
37.350000	1.000	1,628,068.000000
37.366667	1.000	1,590,718.000000
37.383333	1.000	1,601,762.000000
37.400000	1.000	1,667,115.000000
37.416667	1.000	1,784,430.000000
37.433333	1.000	1,942,219.000000
37.450000	1.000	2,120,291.000000
37.466667	1.000	2,294,019.000000
37.483333	1.000	2,438,774.000000
37.500000	1.000	2,533,365.000000
37.516667	1.000	2,563,281.000000
37.533333	1.000	2,522,242.000000
37.550000	1.000	2,412,140.000000
37.566667	1.000	2,242,876.000000
37.583333	1.000	2,030,283.000000
37.600000	1.000	1,793,173.000000
37.616667	1.000	1,550,515.000000
37.633333	1.000	1,318,605.000000
37.650000	1.000	1,109,312.000000
37.666667	1.000	929,682.000000
37.683333	1.000	782,649.000000
37.700000	1.000	667,614.000000
37.716667	1.000	581,227.000000
37.733333	1.000	518,337.000000
37.750000	1.000	472,899.000000
37.766667	1.000	439,427.000000
37.783333	1.000	413,576.000000
37.800000	1.000	392,227.000000
37.816667	1.000	373,242.000000
37.833333	1.000	355,478.000000
37.850000	1.000	339,112.000000
37.866667	1.000	324,936.000000
37.883333	1.000	313,620.000000
37.900000	1.000	305,876.000000
37.916667	1.000	302,119.000000
37.933333	1.000	302,685.000000
37.950000	1.000	307,588.000000
37.966667	1.000	315,838.000000
37.983333	1.000	326,137.000000
38.000000	1.000	336,881.000000
38.016667	1.000	346,008.000000
38.033333	1.000	351,917.000000
38.050000	1.000	353,401.000000
38.066667	1.000	349,646.000000
38.083333	1.000	340,351.000000
38.100000	1.000	325,622.000000
38.116667	1.000	306,157.000000
38.133333	1.000	283,382.000000
38.150000	1.000	259,178.000000
38.166667	1.000	235,905.000000
38.183333	1.000	215,693.000000
38.200000	1.000	200,377.000000
38.216667	1.000	191,003.000000
38.233333	1.000	188,306.000000
38.250000	1.000	192,039.000000
38.266667	1.000	201,282.000000
38.283333	1.000	214,758.000000
38.300000	1.000	231,041.000000
38.316667	1.000	248,151.000000
38.333333	1.000	264,210.000000
38.350000	1.000	277,668.000000
38.366667	1.000	287,234.000000
38.383333	1.000	291,272.000000
38.400000	1.000	288,370.000000
38.416667	1.000	278,425.000000
38.433333	1.000	262,967.000000
38.450000	1.000	243,622.000000
38.466667	1.000	221,478.000000
38.483333	1.000	197,997.000000
38.500000	1.000	174,634.000000
38.516667	1.000	152,752.000000
38.533333	1.000	132,871.000000
38.550000	1.000	115,524.000000
38.566667	1.000	101,223.000000
38.583333	1.000	90,182.000000
38.600000	1.000	82,663.000000
38.616667	1.000	78,141.000000
38.633333	1.000	76,003.000000
38.650000	1.000	75,535.000000
38.666667	1.000	76,126.000000
38.683333	1.000	77,228.000000
38.700000	1.000	78,870.000000
38.716667	1.000	81,795.000000
38.733333	1.000	86,363.000000
38.750000	1.000	92,243.000000
38.766667	1.000	99,357.000000
38.783333	1.000	108,050.000000
38.800000	1.000	118,799.000000
38.816667	1.000	131,585.000000
38.833333	1.000	145,571.000000
38.850000	1.000	159,379.000000
38.866667	1.000	172,023.000000
38.883333	1.000	182,574.000000
38.900000	1.000	190,640.000000
38.916667	1.000	196,141.000000
38.933333	1.000	199,531.000000
38.950000	1.000	201,657.000000
38.966667	1.000	203,386.000000
38.983333	1.000	205,141.000000
39.000000	1.000	206,676.000000
39.016667	1.000	208,210.000000
39.033333	1.000	210,162.000000
39.050000	1.000	212,880.000000
39.066667	1.000	215,964.000000
39.083333	1.000	219,159.000000
39.100000	1.000	222,671.000000
39.116667	1.000	226,112.000000
39.133333	1.000	228,642.000000
39.150000	1.000	228,873.000000
39.166667	1.000	226,504.000000
39.183333	1.000	221,666.000000
39.200000	1.000	214,261.000000
39.216667	1.000	204,625.000000
39.233333	1.000	193,428.000000
39.250000	1.000	181,702.000000
39.266667	1.000	170,683.000000
39.283333	1.000	161,194.000000
39.300000	1.000	153,186.000000
39.316667	1.000	146,148.000000
39.333333	1.000	140,114.000000
39.350000	1.000	135,862.000000
39.366667	1.000	134,870.000000
39.383333	1.000	138,161.000000
39.400000	1.000	146,765.000000
39.416667	1.000	161,588.000000
39.433333	1.000	183,607.000000
39.450000	1.000	213,400.000000
39.466667	1.000	250,243.000000
39.483333	1.000	292,564.000000
39.500000	1.000	338,400.000000
39.516667	1.000	384,573.000000
39.533333	1.000	427,257.000000
39.550000	1.000	462,545.000000
39.566667	1.000	486,785.000000
39.583333	1.000	497,677.000000
39.600000	1.000	494,633.000000
39.616667	1.000	478,100.000000
39.633333	1.000	449,668.000000
39.650000	1.000	411,723.000000
39.666667	1.000	367,572.000000
39.683333	1.000	320,918.000000
39.700000	1.000	274,642.000000
39.716667	1.000	231,073.000000
39.733333	1.000	191,963.000000
39.750000	1.000	158,448.000000
39.766667	1.000	130,890.000000
39.783333	1.000	109,106.000000
39.800000	1.000	92,270.000000
39.816667	1.000	79,589.000000
39.833333	1.000	70,409.000000
39.850000	1.000	64,145.000000
39.866667	1.000	59,845.000000
39.883333	1.000	56,514.000000
39.900000	1.000	53,692.000000
39.916667	1.000	51,529.000000
39.933333	1.000	50,239.000000
39.950000	1.000	50,267.000000
39.966667	1.000	51,891.000000
39.983333	1.000	55,779.000000
40.000000	1.000	62,289.000000
40.016667	1.000	71,474.000000
40.033333	1.000	83,651.000000
40.050000	1.000	98,399.000000
40.066667	1.000	114,729.000000
40.083333	1.000	132,106.000000
40.100000	1.000	150,423.000000
40.116667	1.000	169,427.000000
40.133333	1.000	188,315.000000
40.150000	1.000	205,911.000000
40.166667	1.000	221,392.000000
40.183333	1.000	234,393.000000
40.200000	1.000	245,264.000000
40.216667	1.000	255,670.000000
40.233333	1.000	267,856.000000
40.250000	1.000	283,447.000000
40.266667	1.000	302,955.000000
40.283333	1.000	326,130.000000
40.300000	1.000	352,224.000000
40.316667	1.000	380,274.000000
40.333333	1.000	408,316.000000
40.350000	1.000	433,859.000000
40.366667	1.000	453,787.000000
40.383333	1.000	465,185.000000
40.400000	1.000	466,562.000000
40.416667	1.000	458,150.000000
40.433333	1.000	440,742.000000
40.450000	1.000	415,465.000000
40.466667	1.000	383,795.000000
40.483333	1.000	347,856.000000
40.500000	1.000	310,461.000000
40.516667	1.000	274,833.000000
40.533333	1.000	243,419.000000
40.550000	1.000	217,255.000000
40.566667	1.000	197,040.000000
40.583333	1.000	183,455.000000
40.600000	1.000	176,528.000000
40.616667	1.000	175,656.000000
40.633333	1.000	179,997.000000
40.650000	1.000	188,790.000000
40.666667	1.000	200,881.000000
40.683333	1.000	215,329.000000
40.700000	1.000	231,338.000000
40.716667	1.000	247,371.000000
40.733333	1.000	261,670.000000
40.750000	1.000	272,489.000000
40.766667	1.000	278,773.000000
40.783333	1.000	280,328.000000
40.800000	1.000	277,544.000000
40.816667	1.000	271,056.000000
40.833333	1.000	261,881.000000
40.850000	1.000	251,023.000000
40.866667	1.000	239,441.000000
40.883333	1.000	228,412.000000
40.900000	1.000	219,079.000000
40.916667	1.000	211,656.000000
40.933333	1.000	205,882.000000
40.950000	1.000	201,284.000000
40.966667	1.000	196,968.000000
40.983333	1.000	192,100.000000
41.000000	1.000	185,900.000000
41.016667	1.000	178,006.000000
41.033333	1.000	168,685.000000
41.050000	1.000	158,561.000000
41.066667	1.000	148,127.000000
41.083333	1.000	137,893.000000
41.100000	1.000	128,510.000000
41.116667	1.000	120,304.000000
41.133333	1.000	113,460.000000
41.150000	1.000	108,095.000000
41.166667	1.000	103,871.000000
41.183333	1.000	100,310.000000
41.200000	1.000	97,507.000000
41.216667	1.000	95,964.000000
41.233333	1.000	95,479.000000
41.250000	1.000	96,074.000000
41.266667	1.000	97,606.000000
41.283333	1.000	99,615.000000
41.300000	1.000	101,736.000000
41.316667	1.000	104,028.000000
41.333333	1.000	106,832.000000
41.350000	1.000	110,460.000000
41.366667	1.000	114,821.000000
41.383333	1.000	119,701.000000
41.400000	1.000	125,692.000000
41.416667	1.000	133,785.000000
41.433333	1.000	144,045.000000
41.450000	1.000	156,025.000000
41.466667	1.000	169,168.000000
41.483333	1.000	183,022.000000
41.500000	1.000	197,453.000000
41.516667	1.000	212,626.000000
41.533333	1.000	228,431.000000
41.550000	1.000	244,507.000000
41.566667	1.000	260,643.000000
41.583333	1.000	275,975.000000
41.600000	1.000	289,409.000000
41.616667	1.000	299,835.000000
41.633333	1.000	306,434.000000
41.650000	1.000	308,765.000000
41.666667	1.000	306,352.000000
41.683333	1.000	298,371.000000
41.700000	1.000	284,960.000000
41.716667	1.000	267,287.000000
41.733333	1.000	246,787.000000
41.750000	1.000	224,618.000000
41.766667	1.000	201,814.000000
41.783333	1.000	179,452.000000
41.800000	1.000	158,575.000000
41.816667	1.000	140,014.000000
41.833333	1.000	124,368.000000
41.850000	1.000	111,672.000000
41.866667	1.000	101,901.000000
41.883333	1.000	94,924.000000
41.900000	1.000	90,578.000000
41.916667	1.000	88,571.000000
41.933333	1.000	88,760.000000
41.950000	1.000	90,491.000000
41.966667	1.000	92,925.000000
41.983333	1.000	95,543.000000
42.000000	1.000	98,230.000000
42.016667	1.000	101,275.000000
42.033333	1.000	104,705.000000
42.050000	1.000	108,437.000000
42.066667	1.000	112,421.000000
42.083333	1.000	116,819.000000
42.100000	1.000	121,594.000000
42.116667	1.000	126,512.000000
42.133333	1.000	131,559.000000
42.150000	1.000	136,380.000000
42.166667	1.000	140,371.000000
42.183333	1.000	143,209.000000
42.200000	1.000	144,842.000000
42.216667	1.000	145,202.000000
42.233333	1.000	144,412.000000
42.250000	1.000	142,294.000000
42.266667	1.000	138,577.000000
42.283333	1.000	133,491.000000
42.300000	1.000	128,120.000000
42.316667	1.000	122,811.000000
42.333333	1.000	117,518.000000
42.350000	1.000	112,493.000000
42.366667	1.000	107,940.000000
42.383333	1.000	103,824.000000
42.400000	1.000	100,312.000000
42.416667	1.000	97,410.000000
42.433333	1.000	95,149.000000
42.450000	1.000	93,364.000000
42.466667	1.000	91,311.000000
42.483333	1.000	88,752.000000
42.500000	1.000	85,930.000000
42.516667	1.000	83,030.000000
42.533333	1.000	80,146.000000
42.550000	1.000	77,291.000000
42.566667	1.000	74,205.000000
42.583333	1.000	70,649.000000
42.600000	1.000	67,087.000000
42.616667	1.000	63,669.000000
42.633333	1.000	60,435.000000
42.650000	1.000	57,562.000000
42.666667	1.000	55,027.000000
42.683333	1.000	52,776.000000
42.700000	1.000	50,427.000000
42.716667	1.000	48,197.000000
42.733333	1.000	46,630.000000
42.750000	1.000	46,319.000000
42.766667	1.000	47,381.000000
42.783333	1.000	49,461.000000
42.800000	1.000	52,502.000000
42.816667	1.000	55,933.000000
42.833333	1.000	59,398.000000
42.850000	1.000	63,030.000000
42.866667	1.000	67,307.000000
42.883333	1.000	72,591.000000
42.900000	1.000	79,060.000000
42.916667	1.000	86,425.000000
42.933333	1.000	94,442.000000
42.950000	1.000	102,689.000000
42.966667	1.000	110,352.000000
42.983333	1.000	116,708.000000
43.000000	1.000	121,121.000000
43.016667	1.000	122,812.000000
43.033333	1.000	121,197.000000
43.050000	1.000	116,736.000000
43.066667	1.000	110,495.000000
43.083333	1.000	103,415.000000
43.100000	1.000	96,154.000000
43.116667	1.000	89,305.000000
43.133333	1.000	83,320.000000
43.150000	1.000	78,464.000000
43.166667	1.000	74,707.000000
43.183333	1.000	71,784.000000
43.200000	1.000	69,270.000000
43.216667	1.000	66,886.000000
43.233333	1.000	64,994.000000
43.250000	1.000	63,814.000000
43.266667	1.000	63,474.000000
43.283333	1.000	63,738.000000
43.300000	1.000	64,240.000000
43.316667	1.000	64,392.000000
43.333333	1.000	63,723.000000
43.350000	1.000	62,302.000000
43.366667	1.000	60,049.000000
43.383333	1.000	56,927.000000
43.400000	1.000	53,272.000000
43.416667	1.000	49,420.000000
43.433333	1.000	45,782.000000
43.450000	1.000	42,798.000000
43.466667	1.000	40,653.000000
43.483333	1.000	39,209.000000
43.500000	1.000	38,148.000000
43.516667	1.000	37,107.000000
43.533333	1.000	36,472.000000
43.550000	1.000	36,667.000000
43.566667	1.000	37,647.000000
43.583333	1.000	39,306.000000
43.600000	1.000	41,392.000000
43.616667	1.000	43,179.000000
43.633333	1.000	43,967.000000
43.650000	1.000	43,613.000000
43.666667	1.000	42,700.000000
43.683333	1.000	41,639.000000
43.700000	1.000	40,363.000000
43.716667	1.000	38,995.000000
43.733333	1.000	37,775.000000
43.750000	1.000	37,054.000000
43.766667	1.000	37,049.000000
43.783333	1.000	37,429.000000
43.800000	1.000	37,717.000000
43.816667	1.000	37,782.000000
43.833333	1.000	37,394.000000
43.850000	1.000	36,623.000000
43.866667	1.000	35,880.000000
43.883333	1.000	35,732.000000
43.900000	1.000	36,714.000000
43.916667	1.000	38,383.000000
43.933333	1.000	40,282.000000
43.950000	1.000	42,463.000000
43.966667	1.000	44,711.000000
43.983333	1.000	46,756.000000
44.000000	1.000	48,910.000000
44.016667	1.000	51,506.000000
44.033333	1.000	54,299.000000
44.050000	1.000	56,660.000000
44.066667	1.000	58,083.000000
44.083333	1.000	58,869.000000
44.100000	1.000	59,575.000000
44.116667	1.000	60,376.000000
44.133333	1.000	61,196.000000
44.150000	1.000	61,626.000000
44.166667	1.000	60,976.000000
44.183333	1.000	59,055.000000
44.200000	1.000	55,914.000000
44.216667	1.000	51,676.000000
44.233333	1.000	46,468.000000
44.250000	1.000	41,277.000000
44.266667	1.000	36,929.000000
44.283333	1.000	33,612.000000
44.300000	1.000	31,461.000000
44.316667	1.000	30,370.000000
44.333333	1.000	29,722.000000
44.350000	1.000	29,038.000000
44.366667	1.000	28,180.000000
44.383333	1.000	27,649.000000
44.400000	1.000	27,850.000000
44.416667	1.000	28,343.000000
44.433333	1.000	28,863.000000
44.450000	1.000	29,153.000000
44.466667	1.000	29,119.000000
44.483333	1.000	29,079.000000
44.500000	1.000	29,430.000000
44.516667	1.000	30,492.000000
44.533333	1.000	32,184.000000
44.550000	1.000	34,296.000000
44.566667	1.000	36,744.000000
44.583333	1.000	39,309.000000
44.600000	1.000	41,628.000000
44.616667	1.000	43,584.000000
44.633333	1.000	45,104.000000
44.650000	1.000	45,796.000000
44.666667	1.000	45,307.000000
44.683333	1.000	43,470.000000
44.700000	1.000	40,711.000000
44.716667	1.000	37,441.000000
44.733333	1.000	34,030.000000
44.750000	1.000	30,832.000000
44.766667	1.000	28,294.000000
44.783333	1.000	26,214.000000
44.800000	1.000	24,191.000000
44.816667	1.000	22,323.000000
44.833333	1.000	20,843.000000
44.850000	1.000	20,122.000000
44.866667	1.000	20,323.000000
44.883333	1.000	21,269.000000
44.900000	1.000	22,981.000000
44.916667	1.000	25,107.000000
44.933333	1.000	27,332.000000
44.950000	1.000	29,988.000000
44.966667	1.000	33,155.000000
44.983333	1.000	36,886.000000
45.000000	1.000	41,033.000000
45.016667	1.000	44,889.000000
45.033333	1.000	47,875.000000
45.050000	1.000	49,986.000000
45.066667	1.000	51,329.000000
45.083333	1.000	52,050.000000
45.100000	1.000	52,275.000000
45.116667	1.000	51,910.000000
45.133333	1.000	50,923.000000
45.150000	1.000	49,788.000000
45.166667	1.000	48,850.000000
45.183333	1.000	47,844.000000
45.200000	1.000	46,231.000000
45.216667	1.000	43,573.000000
45.233333	1.000	40,142.000000
45.250000	1.000	36,796.000000
45.266667	1.000	34,002.000000
45.283333	1.000	32,049.000000
45.300000	1.000	31,138.000000
45.316667	1.000	30,992.000000
45.333333	1.000	31,313.000000
45.350000	1.000	32,058.000000
45.366667	1.000	33,369.000000
45.383333	1.000	35,074.000000
45.400000	1.000	36,636.000000
45.416667	1.000	37,809.000000
45.433333	1.000	38,472.000000
45.450000	1.000	38,638.000000
45.466667	1.000	38,265.000000
45.483333	1.000	37,280.000000
45.500000	1.000	35,726.000000
45.516667	1.000	33,978.000000
45.533333	1.000	32,213.000000
45.550000	1.000	30,458.000000
45.566667	1.000	28,729.000000
45.583333	1.000	27,381.000000
45.600000	1.000	26,763.000000
45.616667	1.000	26,942.000000
45.633333	1.000	27,721.000000
45.650000	1.000	28,248.000000
45.666667	1.000	27,929.000000
45.683333	1.000	27,123.000000
45.700000	1.000	26,058.000000
45.716667	1.000	24,835.000000
45.733333	1.000	23,834.000000
45.750000	1.000	23,511.000000
45.766667	1.000	23,747.000000
45.783333	1.000	23,952.000000
45.800000	1.000	23,775.000000
45.816667	1.000	23,369.000000
45.833333	1.000	23,262.000000
45.850000	1.000	23,778.000000
45.866667	1.000	24,921.000000
45.883333	1.000	26,532.000000
45.900000	1.000	28,577.000000
45.916667	1.000	31,132.000000
45.933333	1.000	34,407.000000
45.950000	1.000	38,150.000000
45.966667	1.000	42,133.000000
45.983333	1.000	46,399.000000
46.000000	1.000	50,601.000000
46.016667	1.000	54,229.000000
46.033333	1.000	57,011.000000
46.050000	1.000	59,180.000000
46.066667	1.000	60,969.000000
46.083333	1.000	62,454.000000
46.100000	1.000	63,228.000000
46.116667	1.000	62,975.000000
46.133333	1.000	61,424.000000
46.150000	1.000	58,599.000000
46.166667	1.000	54,899.000000
46.183333	1.000	50,837.000000
46.200000	1.000	46,957.000000
46.216667	1.000	43,437.000000
46.233333	1.000	40,409.000000
46.250000	1.000	38,203.000000
46.266667	1.000	36,862.000000
46.283333	1.000	36,097.000000
46.300000	1.000	35,718.000000
46.316667	1.000	35,625.000000
46.333333	1.000	35,672.000000
46.350000	1.000	35,558.000000
46.366667	1.000	34,709.000000
46.383333	1.000	32,699.000000
46.400000	1.000	29,990.000000
46.416667	1.000	27,171.000000
46.433333	1.000	24,507.000000
46.450000	1.000	22,267.000000
46.466667	1.000	20,763.000000
46.483333	1.000	19,764.000000
46.500000	1.000	19,203.000000
46.516667	1.000	19,215.000000
46.533333	1.000	19,835.000000
46.550000	1.000	21,185.000000
46.566667	1.000	23,169.000000
46.583333	1.000	25,367.000000
46.600000	1.000	27,260.000000
46.616667	1.000	28,534.000000
46.633333	1.000	29,199.000000
46.650000	1.000	29,535.000000
46.666667	1.000	29,711.000000
46.683333	1.000	29,818.000000
46.700000	1.000	29,985.000000
46.716667	1.000	29,889.000000
46.733333	1.000	29,350.000000
46.750000	1.000	28,548.000000
46.766667	1.000	27,713.000000
46.783333	1.000	27,148.000000
46.800000	1.000	27,021.000000
46.816667	1.000	27,637.000000
46.833333	1.000	28,906.000000
46.850000	1.000	30,046.000000
46.866667	1.000	30,114.000000
46.883333	1.000	28,843.000000
46.900000	1.000	26,515.000000
46.916667	1.000	23,824.000000
46.933333	1.000	21,400.000000
46.950000	1.000	19,891.000000
46.966667	1.000	19,600.000000
46.983333	1.000	20,324.000000
47.000000	1.000	21,561.000000
47.016667	1.000	23,277.000000
47.033333	1.000	25,732.000000
47.050000	1.000	28,877.000000
47.066667	1.000	32,152.000000
47.083333	1.000	34,623.000000
47.100000	1.000	35,775.000000
47.116667	1.000	35,568.000000
47.133333	1.000	34,213.000000
47.150000	1.000	32,516.000000
47.166667	1.000	31,017.000000
47.183333	1.000	29,826.000000
47.200000	1.000	28,784.000000
47.216667	1.000	27,813.000000
47.233333	1.000	26,823.000000
47.250000	1.000	25,748.000000
47.266667	1.000	24,569.000000
47.283333	1.000	22,757.000000
47.300000	1.000	19,790.000000
47.316667	1.000	16,133.000000
47.333333	1.000	12,925.000000
47.350000	1.000	10,995.000000
47.366667	1.000	11,029.000000
47.383333	1.000	12,834.000000
47.400000	1.000	15,298.000000
47.416667	1.000	17,378.000000
47.433333	1.000	18,654.000000
47.450000	1.000	19,083.000000
47.466667	1.000	19,049.000000
47.483333	1.000	18,620.000000
47.500000	1.000	17,500.000000
47.516667	1.000	15,965.000000
47.533333	1.000	14,496.000000
47.550000	1.000	13,219.000000
47.566667	1.000	12,382.000000
47.583333	1.000	11,891.000000
47.600000	1.000	11,477.000000
47.616667	1.000	11,092.000000
47.633333	1.000	10,851.000000
47.650000	1.000	11,038.000000
47.666667	1.000	11,911.000000
47.683333	1.000	13,443.000000
47.700000	1.000	15,422.000000
47.716667	1.000	17,366.000000
47.733333	1.000	18,496.000000
47.750000	1.000	18,817.000000
47.766667	1.000	18,632.000000
47.783333	1.000	18,138.000000
47.800000	1.000	17,252.000000
47.816667	1.000	15,891.000000
47.833333	1.000	14,300.000000
47.850000	1.000	12,945.000000
47.866667	1.000	12,422.000000
47.883333	1.000	12,835.000000
47.900000	1.000	13,787.000000
47.916667	1.000	14,758.000000
47.933333	1.000	15,552.000000
47.950000	1.000	15,946.000000
47.966667	1.000	15,964.000000
47.983333	1.000	15,893.000000
48.000000	1.000	16,055.000000
48.016667	1.000	16,646.000000
48.033333	1.000	17,659.000000
48.050000	1.000	19,007.000000
48.066667	1.000	20,434.000000
48.083333	1.000	21,247.000000
48.100000	1.000	21,079.000000
48.116667	1.000	19,802.000000
48.133333	1.000	17,856.000000
48.150000	1.000	15,684.000000
48.166667	1.000	13,597.000000
48.183333	1.000	11,826.000000
48.200000	1.000	10,352.000000
48.216667	1.000	8,958.000000
48.233333	1.000	7,431.000000
48.250000	1.000	6,012.000000
48.266667	1.000	5,388.000000
48.283333	1.000	6,178.000000
48.300000	1.000	8,419.000000
48.316667	1.000	11,194.000000
48.333333	1.000	13,488.000000
48.350000	1.000	14,854.000000
48.366667	1.000	15,582.000000
48.383333	1.000	16,166.000000
48.400000	1.000	16,693.000000
48.416667	1.000	17,200.000000
48.433333	1.000	17,425.000000
48.450000	1.000	16,958.000000
48.466667	1.000	15,809.000000
48.483333	1.000	14,158.000000
48.500000	1.000	12,298.000000
48.516667	1.000	10,961.000000
48.533333	1.000	10,625.000000
48.550000	1.000	10,993.000000
48.566667	1.000	11,401.000000
48.583333	1.000	11,249.000000
48.600000	1.000	10,634.000000
48.616667	1.000	9,926.000000
48.633333	1.000	9,486.000000
48.650000	1.000	9,720.000000
48.666667	1.000	11,111.000000
48.683333	1.000	13,564.000000
48.700000	1.000	16,209.000000
48.716667	1.000	18,413.000000
48.733333	1.000	19,972.000000
48.750000	1.000	20,791.000000
48.766667	1.000	20,728.000000
48.783333	1.000	19,625.000000
48.800000	1.000	17,348.000000
48.816667	1.000	14,443.000000
48.833333	1.000	11,513.000000
48.850000	1.000	8,818.000000
48.866667	1.000	6,397.000000
48.883333	1.000	4,493.000000
48.900000	1.000	3,254.000000
48.916667	1.000	2,470.000000
48.933333	1.000	2,031.000000
48.950000	1.000	1,758.000000
48.966667	1.000	1,384.000000
48.983333	1.000	433.000000
49.000000	1.000	-857.000000
49.016667	1.000	-1,767.000000
49.033333	1.000	-1,888.000000
49.050000	1.000	-1,361.000000
49.066667	1.000	-418.000000
49.083333	1.000	727.000000
49.100000	1.000	2,181.000000
49.116667	1.000	3,884.000000
49.133333	1.000	5,385.000000
49.150000	1.000	6,466.000000
49.166667	1.000	7,592.000000
49.183333	1.000	8,992.000000
49.200000	1.000	10,254.000000
49.216667	1.000	11,071.000000
49.233333	1.000	11,729.000000
49.250000	1.000	12,304.000000
49.266667	1.000	13,109.000000
49.283333	1.000	14,393.000000
49.300000	1.000	16,188.000000
49.316667	1.000	18,284.000000
49.333333	1.000	20,234.000000
49.350000	1.000	21,612.000000
49.366667	1.000	22,055.000000
49.383333	1.000	21,382.000000
49.400000	1.000	19,888.000000
49.416667	1.000	17,801.000000
49.433333	1.000	15,412.000000
49.450000	1.000	13,206.000000
49.466667	1.000	11,560.000000
49.483333	1.000	10,604.000000
49.500000	1.000	10,090.000000
49.516667	1.000	9,591.000000
49.533333	1.000	8,857.000000
49.550000	1.000	7,740.000000
49.566667	1.000	6,555.000000
49.583333	1.000	5,877.000000
49.600000	1.000	6,359.000000
49.616667	1.000	8,097.000000
49.633333	1.000	10,507.000000
49.650000	1.000	12,556.000000
49.666667	1.000	14,032.000000
49.683333	1.000	14,875.000000
49.700000	1.000	15,285.000000
49.716667	1.000	15,784.000000
49.733333	1.000	16,400.000000
49.750000	1.000	16,931.000000
49.766667	1.000	17,054.000000
49.783333	1.000	16,752.000000
49.800000	1.000	16,259.000000
49.816667	1.000	16,190.000000
49.833333	1.000	16,703.000000
49.850000	1.000	17,257.000000
49.866667	1.000	17,274.000000
49.883333	1.000	16,436.000000
49.900000	1.000	14,781.000000
49.916667	1.000	12,600.000000
49.933333	1.000	10,523.000000
49.950000	1.000	9,382.000000
49.966667	1.000	9,422.000000
49.983333	1.000	9,899.000000
50.000000	1.000	9,869.000000
50.016667	1.000	9,424.000000
50.033333	1.000	9,047.000000
50.050000	1.000	8,968.000000
50.066667	1.000	9,212.000000
50.083333	1.000	9,856.000000
50.100000	1.000	10,781.000000
50.116667	1.000	11,878.000000
50.133333	1.000	13,217.000000
50.150000	1.000	14,675.000000
50.166667	1.000	15,928.000000
50.183333	1.000	16,693.000000
50.200000	1.000	16,883.000000
50.216667	1.000	16,934.000000
50.233333	1.000	17,109.000000
50.250000	1.000	17,212.000000
50.266667	1.000	17,131.000000
50.283333	1.000	17,140.000000
50.300000	1.000	17,390.000000
50.316667	1.000	17,860.000000
50.333333	1.000	18,378.000000
50.350000	1.000	18,795.000000
50.366667	1.000	19,042.000000
50.383333	1.000	19,065.000000
50.400000	1.000	19,039.000000
50.416667	1.000	19,111.000000
50.433333	1.000	19,082.000000
50.450000	1.000	18,546.000000
50.466667	1.000	17,619.000000
50.483333	1.000	16,949.000000
50.500000	1.000	16,881.000000
50.516667	1.000	17,075.000000
50.533333	1.000	17,063.000000
50.550000	1.000	16,382.000000
50.566667	1.000	14,807.000000
50.583333	1.000	12,641.000000
50.600000	1.000	10,183.000000
50.616667	1.000	7,904.000000
50.633333	1.000	6,405.000000
50.650000	1.000	6,118.000000
50.666667	1.000	6,675.000000
50.683333	1.000	7,984.000000
50.700000	1.000	10,077.000000
50.716667	1.000	12,321.000000
50.733333	1.000	14,607.000000
50.750000	1.000	17,097.000000
50.766667	1.000	19,411.000000
50.783333	1.000	21,040.000000
50.800000	1.000	21,300.000000
50.816667	1.000	20,089.000000
50.833333	1.000	17,687.000000
50.850000	1.000	14,759.000000
50.866667	1.000	12,212.000000
50.883333	1.000	10,734.000000
50.900000	1.000	10,211.000000
50.916667	1.000	10,563.000000
50.933333	1.000	11,411.000000
50.950000	1.000	12,110.000000
50.966667	1.000	12,293.000000
50.983333	1.000	11,518.000000
51.000000	1.000	9,767.000000
51.016667	1.000	7,798.000000
51.033333	1.000	6,661.000000
51.050000	1.000	6,331.000000
51.066667	1.000	6,224.000000
51.083333	1.000	5,888.000000
51.100000	1.000	5,335.000000
51.116667	1.000	4,805.000000
51.133333	1.000	4,871.000000
51.150000	1.000	5,686.000000
51.166667	1.000	6,795.000000
51.183333	1.000	7,669.000000
51.200000	1.000	7,848.000000
51.216667	1.000	7,617.000000
51.233333	1.000	7,781.000000
51.250000	1.000	8,730.000000
51.266667	1.000	10,239.000000
51.283333	1.000	11,654.000000
51.300000	1.000	12,477.000000
51.316667	1.000	12,964.000000
51.333333	1.000	13,196.000000
51.350000	1.000	13,099.000000
51.366667	1.000	12,910.000000
51.383333	1.000	13,194.000000
51.400000	1.000	14,198.000000
51.416667	1.000	15,571.000000
51.433333	1.000	17,099.000000
51.450000	1.000	18,669.000000
51.466667	1.000	19,975.000000
51.483333	1.000	20,439.000000
51.500000	1.000	19,793.000000
51.516667	1.000	17,963.000000
51.533333	1.000	15,391.000000
51.550000	1.000	12,845.000000
51.566667	1.000	10,965.000000
51.583333	1.000	9,934.000000
51.600000	1.000	9,559.000000
51.616667	1.000	9,436.000000
51.633333	1.000	9,223.000000
51.650000	1.000	8,765.000000
51.666667	1.000	8,279.000000
51.683333	1.000	7,996.000000
51.700000	1.000	7,577.000000
51.716667	1.000	7,159.000000
51.733333	1.000	7,170.000000
51.750000	1.000	7,561.000000
51.766667	1.000	8,214.000000
51.783333	1.000	8,612.000000
51.800000	1.000	8,702.000000
51.816667	1.000	8,876.000000
51.833333	1.000	9,180.000000
51.850000	1.000	9,507.000000
51.866667	1.000	9,324.000000
51.883333	1.000	8,460.000000
51.900000	1.000	7,114.000000
51.916667	1.000	5,516.000000
51.933333	1.000	4,016.000000
51.950000	1.000	2,993.000000
51.966667	1.000	3,109.000000
51.983333	1.000	4,670.000000
52.000000	1.000	7,079.000000
52.016667	1.000	9,685.000000
52.033333	1.000	12,069.000000
52.050000	1.000	14,228.000000
52.066667	1.000	16,097.000000
52.083333	1.000	17,412.000000
52.100000	1.000	17,932.000000
52.116667	1.000	17,717.000000
52.133333	1.000	16,906.000000
52.150000	1.000	15,696.000000
52.166667	1.000	14,175.000000
52.183333	1.000	12,812.000000
52.200000	1.000	11,661.000000
52.216667	1.000	10,526.000000
52.233333	1.000	9,692.000000
52.250000	1.000	9,153.000000
52.266667	1.000	8,675.000000
52.283333	1.000	8,160.000000
52.300000	1.000	7,741.000000
52.316667	1.000	7,304.000000
52.333333	1.000	6,515.000000
52.350000	1.000	5,289.000000
52.366667	1.000	4,237.000000
52.383333	1.000	4,143.000000
52.400000	1.000	5,330.000000
52.416667	1.000	7,520.000000
52.433333	1.000	10,467.000000
52.450000	1.000	14,017.000000
52.466667	1.000	17,453.000000
52.483333	1.000	19,798.000000
52.500000	1.000	21,007.000000
52.516667	1.000	21,476.000000
52.533333	1.000	21,646.000000
52.550000	1.000	21,384.000000
52.566667	1.000	20,529.000000
52.583333	1.000	19,378.000000
52.600000	1.000	18,322.000000
52.616667	1.000	17,933.000000
52.633333	1.000	18,272.000000
52.650000	1.000	18,680.000000
52.666667	1.000	18,650.000000
52.683333	1.000	18,039.000000
52.700000	1.000	16,631.000000
52.716667	1.000	14,590.000000
52.733333	1.000	12,377.000000
52.750000	1.000	10,542.000000
52.766667	1.000	9,470.000000
52.783333	1.000	9,034.000000
52.800000	1.000	8,776.000000
52.816667	1.000	8,468.000000
52.833333	1.000	8,112.000000
52.850000	1.000	7,939.000000
52.866667	1.000	7,762.000000
52.883333	1.000	7,361.000000
52.900000	1.000	6,885.000000
52.916667	1.000	6,752.000000
52.933333	1.000	7,403.000000
52.950000	1.000	9,012.000000
52.966667	1.000	11,580.000000
52.983333	1.000	14,668.000000
53.000000	1.000	17,758.000000
53.016667	1.000	20,266.000000
53.033333	1.000	21,614.000000
53.050000	1.000	21,605.000000
53.066667	1.000	20,365.000000
53.083333	1.000	18,291.000000
53.100000	1.000	16,025.000000
53.116667	1.000	14,060.000000
53.133333	1.000	12,729.000000
53.150000	1.000	12,123.000000
53.166667	1.000	11,788.000000
53.183333	1.000	11,322.000000
53.200000	1.000	10,969.000000
53.216667	1.000	11,070.000000
53.233333	1.000	11,425.000000
53.250000	1.000	12,047.000000
53.266667	1.000	12,838.000000
53.283333	1.000	13,810.000000
53.300000	1.000	14,744.000000
53.316667	1.000	15,149.000000
53.333333	1.000	15,261.000000
53.350000	1.000	15,302.000000
53.366667	1.000	15,117.000000
53.383333	1.000	14,698.000000
53.400000	1.000	14,201.000000
53.416667	1.000	13,873.000000
53.433333	1.000	14,011.000000
53.450000	1.000	14,880.000000
53.466667	1.000	16,924.000000
53.483333	1.000	19,950.000000
53.500000	1.000	22,830.000000
53.516667	1.000	24,325.000000
53.533333	1.000	24,212.000000
53.550000	1.000	22,992.000000
53.566667	1.000	21,083.000000
53.583333	1.000	18,749.000000
53.600000	1.000	16,145.000000
53.616667	1.000	13,759.000000
53.633333	1.000	11,741.000000
53.650000	1.000	9,961.000000
53.666667	1.000	9,013.000000
53.683333	1.000	8,894.000000
53.700000	1.000	9,537.000000
53.716667	1.000	10,804.000000
53.733333	1.000	12,705.000000
53.750000	1.000	14,870.000000
53.766667	1.000	16,543.000000
53.783333	1.000	17,296.000000
53.800000	1.000	17,040.000000
53.816667	1.000	16,080.000000
53.833333	1.000	14,924.000000
53.850000	1.000	14,009.000000
53.866667	1.000	13,720.000000
53.883333	1.000	13,709.000000
53.900000	1.000	13,149.000000
53.916667	1.000	11,894.000000
53.933333	1.000	10,090.000000
53.950000	1.000	8,144.000000
53.966667	1.000	6,381.000000
53.983333	1.000	5,118.000000
54.000000	1.000	4,655.000000
54.016667	1.000	4,986.000000
54.033333	1.000	5,829.000000
54.050000	1.000	7,213.000000
54.066667	1.000	8,861.000000
54.083333	1.000	10,402.000000
54.100000	1.000	11,638.000000
54.116667	1.000	12,328.000000
54.133333	1.000	12,711.000000
54.150000	1.000	13,413.000000
54.166667	1.000	15,022.000000
54.183333	1.000	17,291.000000
54.200000	1.000	19,306.000000
54.216667	1.000	20,499.000000
54.233333	1.000	20,360.000000
54.250000	1.000	18,685.000000
54.266667	1.000	15,746.000000
54.283333	1.000	12,056.000000
54.300000	1.000	8,064.000000
54.316667	1.000	3,960.000000
54.333333	1.000	-39.000000
54.350000	1.000	-3,294.000000
54.366667	1.000	-5,041.000000
54.383333	1.000	-5,128.000000
54.400000	1.000	-3,509.000000
54.416667	1.000	-723.000000
54.433333	1.000	2,479.000000
54.450000	1.000	5,641.000000
54.466667	1.000	8,483.000000
54.483333	1.000	10,615.000000
54.500000	1.000	12,117.000000
54.516667	1.000	13,404.000000
54.533333	1.000	14,077.000000
54.550000	1.000	13,693.000000
54.566667	1.000	12,963.000000
54.583333	1.000	13,047.000000
54.600000	1.000	14,084.000000
54.616667	1.000	15,483.000000
54.633333	1.000	16,585.000000
54.650000	1.000	17,260.000000
54.666667	1.000	17,625.000000
54.683333	1.000	17,675.000000
54.700000	1.000	17,458.000000
54.716667	1.000	17,231.000000
54.733333	1.000	16,955.000000
54.750000	1.000	16,637.000000
54.766667	1.000	16,334.000000
54.783333	1.000	16,293.000000
54.800000	1.000	16,611.000000
54.816667	1.000	17,063.000000
54.833333	1.000	17,369.000000
54.850000	1.000	17,591.000000
54.866667	1.000	18,010.000000
54.883333	1.000	18,788.000000
54.900000	1.000	20,186.000000
54.916667	1.000	22,145.000000
54.933333	1.000	24,304.000000
54.950000	1.000	25,982.000000
54.966667	1.000	26,561.000000
54.983333	1.000	26,030.000000
55.000000	1.000	24,899.000000
55.016667	1.000	23,722.000000
55.033333	1.000	22,731.000000
55.050000	1.000	21,814.000000
55.066667	1.000	20,661.000000
55.083333	1.000	19,214.000000
55.100000	1.000	17,648.000000
55.116667	1.000	16,335.000000
55.133333	1.000	15,351.000000
55.150000	1.000	14,527.000000
55.166667	1.000	13,604.000000
55.183333	1.000	12,548.000000
55.200000	1.000	11,725.000000
55.216667	1.000	11,356.000000
55.233333	1.000	11,769.000000
55.250000	1.000	13,209.000000
55.266667	1.000	15,737.000000
55.283333	1.000	18,932.000000
55.300000	1.000	22,133.000000
55.316667	1.000	24,498.000000
55.333333	1.000	25,120.000000
55.350000	1.000	23,834.000000
55.366667	1.000	21,228.000000
55.383333	1.000	18,130.000000
55.400000	1.000	15,213.000000
55.416667	1.000	13,114.000000
55.433333	1.000	12,458.000000
55.450000	1.000	13,155.000000
55.466667	1.000	14,499.000000
55.483333	1.000	16,142.000000
55.500000	1.000	17,907.000000
55.516667	1.000	19,565.000000
55.533333	1.000	21,242.000000
55.550000	1.000	23,033.000000
55.566667	1.000	24,777.000000
55.583333	1.000	25,791.000000
55.600000	1.000	25,435.000000
55.616667	1.000	23,726.000000
55.633333	1.000	21,130.000000
55.650000	1.000	18,123.000000
55.666667	1.000	15,304.000000
55.683333	1.000	13,130.000000
55.700000	1.000	11,744.000000
55.716667	1.000	10,795.000000
55.733333	1.000	10,107.000000
55.750000	1.000	9,512.000000
55.766667	1.000	9,132.000000
55.783333	1.000	9,311.000000
55.800000	1.000	10,228.000000
55.816667	1.000	11,696.000000
55.833333	1.000	13,396.000000
55.850000	1.000	15,172.000000
55.866667	1.000	17,325.000000
55.883333	1.000	19,935.000000
55.900000	1.000	22,552.000000
55.916667	1.000	24,799.000000
55.933333	1.000	26,331.000000
55.950000	1.000	27,259.000000
55.966667	1.000	27,506.000000
55.983333	1.000	26,748.000000
56.000000	1.000	25,079.000000
56.016667	1.000	22,963.000000
56.033333	1.000	21,029.000000
56.050000	1.000	19,676.000000
56.066667	1.000	18,625.000000
56.083333	1.000	17,653.000000
56.100000	1.000	16,748.000000
56.116667	1.000	16,009.000000
56.133333	1.000	15,085.000000
56.150000	1.000	13,578.000000
56.166667	1.000	11,562.000000
56.183333	1.000	9,439.000000
56.200000	1.000	7,346.000000
56.216667	1.000	5,304.000000
56.233333	1.000	3,492.000000
56.250000	1.000	2,096.000000
56.266667	1.000	1,541.000000
56.283333	1.000	2,266.000000
56.300000	1.000	4,564.000000
56.316667	1.000	8,243.000000
56.333333	1.000	12,526.000000
56.350000	1.000	16,882.000000
56.366667	1.000	20,615.000000
56.383333	1.000	23,203.000000
56.400000	1.000	24,270.000000
56.416667	1.000	23,673.000000
56.433333	1.000	21,714.000000
56.450000	1.000	19,537.000000
56.466667	1.000	18,333.000000
56.483333	1.000	18,207.000000
56.500000	1.000	18,466.000000
56.516667	1.000	18,491.000000
56.533333	1.000	18,075.000000
56.550000	1.000	16,697.000000
56.566667	1.000	14,627.000000
56.583333	1.000	12,693.000000
56.600000	1.000	11,168.000000
56.616667	1.000	10,128.000000
56.633333	1.000	9,499.000000
56.650000	1.000	8,937.000000
56.666667	1.000	8,473.000000
56.683333	1.000	8,309.000000
56.700000	1.000	8,806.000000
56.716667	1.000	10,857.000000
56.733333	1.000	14,505.000000
56.750000	1.000	19,102.000000
56.766667	1.000	24,046.000000
56.783333	1.000	28,672.000000
56.800000	1.000	32,145.000000
56.816667	1.000	33,764.000000
56.833333	1.000	33,602.000000
56.850000	1.000	31,667.000000
56.866667	1.000	28,263.000000
56.883333	1.000	24,129.000000
56.900000	1.000	20,145.000000
56.916667	1.000	16,985.000000
56.933333	1.000	14,785.000000
56.950000	1.000	13,580.000000
56.966667	1.000	13,365.000000
56.983333	1.000	13,603.000000
57.000000	1.000	13,893.000000
57.016667	1.000	13,983.000000
57.033333	1.000	13,836.000000
57.050000	1.000	13,297.000000
57.066667	1.000	12,593.000000
57.083333	1.000	12,181.000000
57.100000	1.000	12,293.000000
57.116667	1.000	13,228.000000
57.133333	1.000	15,160.000000
57.150000	1.000	17,506.000000
57.166667	1.000	19,503.000000
57.183333	1.000	21,129.000000
57.200000	1.000	22,903.000000
57.216667	1.000	25,092.000000
57.233333	1.000	27,630.000000
57.250000	1.000	30,085.000000
57.266667	1.000	32,029.000000
57.283333	1.000	33,014.000000
57.300000	1.000	33,000.000000
57.316667	1.000	32,080.000000
57.333333	1.000	30,280.000000
57.350000	1.000	27,714.000000
57.366667	1.000	24,783.000000
57.383333	1.000	21,899.000000
57.400000	1.000	19,623.000000
57.416667	1.000	18,016.000000
57.433333	1.000	16,638.000000
57.450000	1.000	15,349.000000
57.466667	1.000	14,639.000000
57.483333	1.000	14,632.000000
57.500000	1.000	14,970.000000
57.516667	1.000	15,059.000000
57.533333	1.000	15,068.000000
57.550000	1.000	15,066.000000
57.566667	1.000	14,956.000000
57.583333	1.000	14,931.000000
57.600000	1.000	15,031.000000
57.616667	1.000	15,022.000000
57.633333	1.000	14,994.000000
57.650000	1.000	14,981.000000
57.666667	1.000	14,829.000000
57.683333	1.000	14,633.000000
57.700000	1.000	14,861.000000
57.716667	1.000	15,515.000000
57.733333	1.000	16,046.000000
57.750000	1.000	16,304.000000
57.766667	1.000	16,408.000000
57.783333	1.000	16,185.000000
57.800000	1.000	15,453.000000
57.816667	1.000	14,168.000000
57.833333	1.000	12,704.000000
57.850000	1.000	11,574.000000
57.866667	1.000	11,128.000000
57.883333	1.000	11,619.000000
57.900000	1.000	13,152.000000
57.916667	1.000	15,714.000000
57.933333	1.000	19,069.000000
57.950000	1.000	22,937.000000
57.966667	1.000	26,882.000000
57.983333	1.000	30,353.000000
58.000000	1.000	33,074.000000
58.016667	1.000	35,149.000000
58.033333	1.000	36,751.000000
58.050000	1.000	38,185.000000
58.066667	1.000	39,316.000000
58.083333	1.000	40,044.000000
58.100000	1.000	40,483.000000
58.116667	1.000	40,428.000000
58.133333	1.000	39,718.000000
58.150000	1.000	38,180.000000
58.166667	1.000	35,892.000000
58.183333	1.000	33,511.000000
58.200000	1.000	31,407.000000
58.216667	1.000	29,717.000000
58.233333	1.000	28,610.000000
58.250000	1.000	28,069.000000
58.266667	1.000	28,325.000000
58.283333	1.000	29,368.000000
58.300000	1.000	30,784.000000
58.316667	1.000	32,498.000000
58.333333	1.000	34,483.000000
58.350000	1.000	36,623.000000
58.366667	1.000	38,810.000000
58.383333	1.000	41,155.000000
58.400000	1.000	43,258.000000
58.416667	1.000	44,293.000000
58.433333	1.000	44,162.000000
58.450000	1.000	43,092.000000
58.466667	1.000	41,316.000000
58.483333	1.000	38,944.000000
58.500000	1.000	35,997.000000
58.516667	1.000	32,489.000000
58.533333	1.000	28,676.000000
58.550000	1.000	25,034.000000
58.566667	1.000	22,275.000000
58.583333	1.000	20,802.000000
58.600000	1.000	20,513.000000
58.616667	1.000	21,229.000000
58.633333	1.000	22,807.000000
58.650000	1.000	24,970.000000
58.666667	1.000	27,779.000000
58.683333	1.000	31,256.000000
58.700000	1.000	35,218.000000
58.716667	1.000	38,948.000000
58.733333	1.000	41,682.000000
58.750000	1.000	43,174.000000
58.766667	1.000	43,585.000000
58.783333	1.000	43,488.000000
58.800000	1.000	43,202.000000
58.816667	1.000	42,857.000000
58.833333	1.000	42,466.000000
58.850000	1.000	41,784.000000
58.866667	1.000	40,455.000000
58.883333	1.000	38,508.000000
58.900000	1.000	36,543.000000
58.916667	1.000	35,301.000000
58.933333	1.000	35,123.000000
58.950000	1.000	36,036.000000
58.966667	1.000	37,779.000000
58.983333	1.000	40,228.000000
59.000000	1.000	43,374.000000
59.016667	1.000	47,091.000000
59.033333	1.000	50,763.000000
59.050000	1.000	53,952.000000
59.066667	1.000	56,553.000000
59.083333	1.000	58,677.000000
59.100000	1.000	60,797.000000
59.116667	1.000	62,671.000000
59.133333	1.000	63,127.000000
59.150000	1.000	61,861.000000
59.166667	1.000	59,481.000000
59.183333	1.000	56,871.000000
59.200000	1.000	55,087.000000
59.216667	1.000	54,411.000000
59.233333	1.000	54,179.000000
59.250000	1.000	53,677.000000
59.266667	1.000	52,906.000000
59.283333	1.000	52,097.000000
59.300000	1.000	51,199.000000
59.316667	1.000	49,929.000000
59.333333	1.000	48,483.000000
59.350000	1.000	47,429.000000
59.366667	1.000	46,973.000000
59.383333	1.000	46,982.000000
59.400000	1.000	47,254.000000
59.416667	1.000	47,593.000000
59.433333	1.000	47,920.000000
59.450000	1.000	47,850.000000
59.466667	1.000	47,351.000000
59.483333	1.000	46,827.000000
59.500000	1.000	46,928.000000
59.516667	1.000	47,934.000000
59.533333	1.000	49,563.000000
59.550000	1.000	51,519.000000
59.566667	1.000	53,536.000000
59.583333	1.000	55,436.000000
59.600000	1.000	57,080.000000
59.616667	1.000	58,511.000000
59.633333	1.000	59,689.000000
59.650000	1.000	60,481.000000
59.666667	1.000	60,771.000000
59.683333	1.000	60,257.000000
59.700000	1.000	58,977.000000
59.716667	1.000	57,399.000000
59.733333	1.000	55,591.000000
59.750000	1.000	53,583.000000
59.766667	1.000	51,503.000000
59.783333	1.000	49,606.000000
59.800000	1.000	48,207.000000
59.816667	1.000	47,463.000000
59.833333	1.000	47,476.000000
59.850000	1.000	48,262.000000
59.866667	1.000	49,795.000000
59.883333	1.000	52,196.000000
59.900000	1.000	55,296.000000
59.916667	1.000	58,202.000000
59.933333	1.000	60,237.000000
59.950000	1.000	61,094.000000
59.966667	1.000	60,603.000000
59.983333	1.000	58,979.000000
60.000000	1.000	56,812.000000
60.016667	1.000	54,929.000000
60.033333	1.000	53,709.000000
60.050000	1.000	53,115.000000
60.066667	1.000	52,801.000000
60.083333	1.000	52,530.000000
60.100000	1.000	52,214.000000
60.116667	1.000	51,938.000000
60.133333	1.000	51,963.000000
60.150000	1.000	52,409.000000
60.166667	1.000	52,829.000000
60.183333	1.000	52,867.000000
60.200000	1.000	52,983.000000
60.216667	1.000	53,482.000000
60.233333	1.000	54,466.000000
60.250000	1.000	55,932.000000
60.266667	1.000	57,784.000000
60.283333	1.000	59,543.000000
60.300000	1.000	61,076.000000
60.316667	1.000	62,386.000000
60.333333	1.000	63,330.000000
60.350000	1.000	63,718.000000
60.366667	1.000	63,507.000000
60.383333	1.000	62,959.000000
60.400000	1.000	62,233.000000
60.416667	1.000	61,460.000000
60.433333	1.000	60,874.000000
60.450000	1.000	60,783.000000
60.466667	1.000	61,306.000000
60.483333	1.000	62,532.000000
60.500000	1.000	64,290.000000
60.516667	1.000	66,363.000000
60.533333	1.000	68,182.000000
60.550000	1.000	69,268.000000
60.566667	1.000	69,352.000000
60.583333	1.000	68,250.000000
60.600000	1.000	66,433.000000
60.616667	1.000	64,428.000000
60.633333	1.000	62,691.000000
60.650000	1.000	61,739.000000
60.666667	1.000	61,879.000000
60.683333	1.000	63,049.000000
60.700000	1.000	64,957.000000
60.716667	1.000	67,105.000000
60.733333	1.000	68,673.000000
60.750000	1.000	69,351.000000
60.766667	1.000	69,455.000000
60.783333	1.000	69,135.000000
60.800000	1.000	68,503.000000
60.816667	1.000	67,905.000000
60.833333	1.000	67,732.000000
60.850000	1.000	67,559.000000
60.866667	1.000	66,763.000000
60.883333	1.000	65,327.000000
60.900000	1.000	63,501.000000
60.916667	1.000	61,746.000000
60.933333	1.000	60,380.000000
60.950000	1.000	59,306.000000
60.966667	1.000	58,163.000000
60.983333	1.000	56,862.000000
61.000000	1.000	55,506.000000
61.016667	1.000	54,298.000000
61.033333	1.000	53,413.000000
61.050000	1.000	53,231.000000
61.066667	1.000	54,159.000000
61.083333	1.000	56,102.000000
61.100000	1.000	58,572.000000
61.116667	1.000	61,059.000000
61.133333	1.000	63,674.000000
61.150000	1.000	66,505.000000
61.166667	1.000	69,111.000000
61.183333	1.000	71,059.000000
61.200000	1.000	71,923.000000
61.216667	1.000	71,794.000000
61.233333	1.000	70,811.000000
61.250000	1.000	69,427.000000
61.266667	1.000	68,161.000000
61.283333	1.000	67,265.000000
61.300000	1.000	66,794.000000
61.316667	1.000	66,841.000000
61.333333	1.000	67,014.000000
61.350000	1.000	67,114.000000
61.366667	1.000	67,440.000000
61.383333	1.000	67,871.000000
61.400000	1.000	68,158.000000
61.416667	1.000	68,041.000000
61.433333	1.000	67,794.000000
61.450000	1.000	68,142.000000
61.466667	1.000	69,339.000000
61.483333	1.000	71,164.000000
61.500000	1.000	73,114.000000
61.516667	1.000	74,742.000000
61.533333	1.000	75,613.000000
61.550000	1.000	75,555.000000
61.566667	1.000	74,729.000000
61.583333	1.000	73,521.000000
61.600000	1.000	72,494.000000
61.616667	1.000	71,695.000000
61.633333	1.000	70,659.000000
61.650000	1.000	69,173.000000
61.666667	1.000	67,854.000000
61.683333	1.000	66,838.000000
61.700000	1.000	65,642.000000
61.716667	1.000	64,226.000000
61.733333	1.000	62,742.000000
61.750000	1.000	61,225.000000
61.766667	1.000	59,770.000000
61.783333	1.000	58,630.000000
61.800000	1.000	58,050.000000
61.816667	1.000	58,109.000000
61.833333	1.000	58,921.000000
61.850000	1.000	60,934.000000
61.866667	1.000	63,900.000000
61.883333	1.000	66,907.000000
61.900000	1.000	68,891.000000
61.916667	1.000	69,131.000000
61.933333	1.000	67,653.000000
61.950000	1.000	64,846.000000
61.966667	1.000	61,363.000000
61.983333	1.000	58,084.000000
62.000000	1.000	55,607.000000
62.016667	1.000	53,863.000000
62.033333	1.000	52,350.000000
62.050000	1.000	51,141.000000
62.066667	1.000	50,449.000000
62.083333	1.000	50,286.000000
62.100000	1.000	50,534.000000
62.116667	1.000	51,009.000000
62.133333	1.000	51,885.000000
62.150000	1.000	53,529.000000
62.166667	1.000	56,092.000000
62.183333	1.000	59,256.000000
62.200000	1.000	62,627.000000
62.216667	1.000	65,470.000000
62.233333	1.000	66,931.000000
62.250000	1.000	66,612.000000
62.266667	1.000	65,005.000000
62.283333	1.000	62,611.000000
62.300000	1.000	59,703.000000
62.316667	1.000	57,013.000000
62.333333	1.000	55,270.000000
62.350000	1.000	54,900.000000
62.366667	1.000	55,959.000000
62.383333	1.000	57,690.000000
62.400000	1.000	59,157.000000
62.416667	1.000	59,580.000000
62.433333	1.000	58,306.000000
62.450000	1.000	55,114.000000
62.466667	1.000	50,815.000000
62.483333	1.000	47,152.000000
62.500000	1.000	45,448.000000
62.516667	1.000	45,742.000000
62.533333	1.000	47,348.000000
62.550000	1.000	49,344.000000
62.566667	1.000	51,023.000000
62.583333	1.000	52,559.000000
62.600000	1.000	54,109.000000
62.616667	1.000	55,386.000000
62.633333	1.000	56,482.000000
62.650000	1.000	57,523.000000
62.666667	1.000	58,317.000000
62.683333	1.000	58,717.000000
62.700000	1.000	58,601.000000
62.716667	1.000	58,035.000000
62.733333	1.000	57,258.000000
62.750000	1.000	56,015.000000
62.766667	1.000	53,913.000000
62.783333	1.000	51,152.000000
62.800000	1.000	48,183.000000
62.816667	1.000	45,487.000000
62.833333	1.000	43,295.000000
62.850000	1.000	41,628.000000
62.866667	1.000	40,445.000000
62.883333	1.000	39,640.000000
62.900000	1.000	39,297.000000
62.916667	1.000	39,703.000000
62.933333	1.000	40,783.000000
62.950000	1.000	42,060.000000
62.966667	1.000	42,915.000000
62.983333	1.000	43,120.000000
63.000000	1.000	42,945.000000
63.016667	1.000	42,469.000000
63.033333	1.000	41,572.000000
63.050000	1.000	40,334.000000
63.066667	1.000	39,123.000000
63.083333	1.000	37,993.000000
63.100000	1.000	36,905.000000
63.116667	1.000	35,726.000000
63.133333	1.000	34,223.000000
63.150000	1.000	32,470.000000
63.166667	1.000	30,819.000000
63.183333	1.000	29,094.000000
63.200000	1.000	27,045.000000
63.216667	1.000	24,833.000000
63.233333	1.000	22,747.000000
63.250000	1.000	21,229.000000
63.266667	1.000	20,667.000000
63.283333	1.000	21,352.000000
63.300000	1.000	23,033.000000
63.316667	1.000	24,702.000000
63.333333	1.000	25,660.000000
63.350000	1.000	25,764.000000
63.366667	1.000	25,286.000000
63.383333	1.000	24,599.000000
63.400000	1.000	23,777.000000
63.416667	1.000	22,765.000000
63.433333	1.000	21,326.000000
63.450000	1.000	19,434.000000
63.466667	1.000	17,275.000000
63.483333	1.000	15,268.000000
63.500000	1.000	13,998.000000
63.516667	1.000	13,477.000000
63.533333	1.000	13,555.000000
63.550000	1.000	14,114.000000
63.566667	1.000	15,003.000000
63.583333	1.000	15,951.000000
63.600000	1.000	16,826.000000
63.616667	1.000	17,459.000000
63.633333	1.000	17,865.000000
63.650000	1.000	17,877.000000
63.666667	1.000	17,600.000000
63.683333	1.000	17,213.000000
63.700000	1.000	16,779.000000
63.716667	1.000	16,457.000000
63.733333	1.000	16,081.000000
63.750000	1.000	15,524.000000
63.766667	1.000	15,006.000000
63.783333	1.000	14,616.000000
63.800000	1.000	14,160.000000
63.816667	1.000	13,815.000000
63.833333	1.000	14,173.000000
63.850000	1.000	15,867.000000
63.866667	1.000	18,587.000000
63.883333	1.000	21,672.000000
63.900000	1.000	24,374.000000
63.916667	1.000	26,057.000000
63.933333	1.000	26,222.000000
63.950000	1.000	24,543.000000
63.966667	1.000	21,169.000000
63.983333	1.000	16,734.000000
64.000000	1.000	11,822.000000
64.016667	1.000	7,146.000000
64.033333	1.000	3,067.000000
64.050000	1.000	-247.000000
64.066667	1.000	-2,939.000000
64.083333	1.000	-5,143.000000
64.100000	1.000	-6,805.000000
64.116667	1.000	-8,005.000000
64.133333	1.000	-8,748.000000
64.150000	1.000	-9,009.000000
64.166667	1.000	-8,961.000000
64.183333	1.000	-8,927.000000
64.200000	1.000	-9,294.000000
64.216667	1.000	-10,202.000000
64.233333	1.000	-11,570.000000
64.250000	1.000	-13,316.000000
64.266667	1.000	-15,139.000000
64.283333	1.000	-16,848.000000
64.300000	1.000	-18,212.000000
64.316667	1.000	-18,912.000000
64.333333	1.000	-18,635.000000
64.350000	1.000	-17,691.000000
64.366667	1.000	-16,683.000000
64.383333	1.000	-16,225.000000
64.400000	1.000	-16,528.000000
64.416667	1.000	-17,476.000000
64.433333	1.000	-18,525.000000
64.450000	1.000	-19,012.000000
64.466667	1.000	-18,951.000000
64.483333	1.000	-18,645.000000
64.500000	1.000	-18,533.000000
64.516667	1.000	-18,621.000000
64.533333	1.000	-18,814.000000
64.550000	1.000	-18,969.000000
64.566667	1.000	-19,187.000000
64.583333	1.000	-19,340.000000
64.600000	1.000	-19,250.000000
64.616667	1.000	-19,194.000000
64.633333	1.000	-19,559.000000
64.650000	1.000	-19,919.000000
64.666667	1.000	-19,794.000000
64.683333	1.000	-19,108.000000
64.700000	1.000	-17,801.000000
64.716667	1.000	-15,952.000000
64.733333	1.000	-13,822.000000
64.750000	1.000	-11,750.000000
64.766667	1.000	-10,063.000000
64.783333	1.000	-8,495.000000
64.800000	1.000	-6,958.000000
64.816667	1.000	-5,821.000000
64.833333	1.000	-5,783.000000
64.850000	1.000	-7,408.000000
64.866667	1.000	-10,537.000000
64.883333	1.000	-14,517.000000
64.900000	1.000	-18,890.000000
64.916667	1.000	-23,101.000000
64.933333	1.000	-26,715.000000
64.950000	1.000	-29,406.000000
64.966667	1.000	-31,085.000000
64.983333	1.000	-31,877.000000
65.000000	1.000	-32,163.000000
65.016667	1.000	-32,205.000000
65.033333	1.000	-31,710.000000
65.050000	1.000	-30,474.000000
65.066667	1.000	-28,723.000000
65.083333	1.000	-27,007.000000
65.100000	1.000	-25,857.000000
65.116667	1.000	-25,517.000000
65.133333	1.000	-25,872.000000
65.150000	1.000	-26,704.000000
65.166667	1.000	-27,805.000000
65.183333	1.000	-29,027.000000
65.200000	1.000	-30,284.000000
65.216667	1.000	-31,698.000000
65.233333	1.000	-33,397.000000
65.250000	1.000	-34,934.000000
65.266667	1.000	-35,835.000000
65.283333	1.000	-35,876.000000
65.300000	1.000	-35,082.000000
65.316667	1.000	-33,775.000000
65.333333	1.000	-32,539.000000
65.350000	1.000	-31,538.000000
65.366667	1.000	-30,618.000000
65.383333	1.000	-29,933.000000
65.400000	1.000	-29,670.000000
65.416667	1.000	-29,909.000000
65.433333	1.000	-30,571.000000
65.450000	1.000	-31,656.000000
65.466667	1.000	-33,133.000000
65.483333	1.000	-34,439.000000
65.500000	1.000	-34,604.000000
65.516667	1.000	-33,473.000000
65.533333	1.000	-31,451.000000
65.550000	1.000	-28,888.000000
65.566667	1.000	-26,375.000000
65.583333	1.000	-24,495.000000
65.600000	1.000	-22,852.000000
65.616667	1.000	-20,965.000000
65.633333	1.000	-18,950.000000
65.650000	1.000	-16,999.000000
65.666667	1.000	-15,529.000000
65.683333	1.000	-14,863.000000
65.700000	1.000	-14,970.000000
65.716667	1.000	-15,739.000000
65.733333	1.000	-17,404.000000
65.750000	1.000	-20,168.000000
65.766667	1.000	-23,408.000000
65.783333	1.000	-26,076.000000
65.800000	1.000	-27,486.000000
65.816667	1.000	-28,059.000000
65.833333	1.000	-28,485.000000
65.850000	1.000	-28,886.000000
65.866667	1.000	-29,155.000000
65.883333	1.000	-29,421.000000
65.900000	1.000	-29,661.000000
65.916667	1.000	-29,770.000000
65.933333	1.000	-29,785.000000
65.950000	1.000	-29,909.000000
65.966667	1.000	-29,951.000000
65.983333	1.000	-29,381.000000
66.000000	1.000	-28,111.000000
66.016667	1.000	-26,352.000000
66.033333	1.000	-24,612.000000
66.050000	1.000	-23,119.000000
66.066667	1.000	-22,110.000000
66.083333	1.000	-22,088.000000
66.100000	1.000	-23,130.000000
66.116667	1.000	-24,941.000000
66.133333	1.000	-27,580.000000
66.150000	1.000	-30,607.000000
66.166667	1.000	-33,822.000000
66.183333	1.000	-37,504.000000
66.200000	1.000	-41,686.000000
66.216667	1.000	-46,015.000000
66.233333	1.000	-50,271.000000
66.250000	1.000	-54,035.000000
66.266667	1.000	-56,598.000000
66.283333	1.000	-57,675.000000
66.300000	1.000	-57,164.000000
66.316667	1.000	-54,669.000000
66.333333	1.000	-50,479.000000
66.350000	1.000	-45,582.000000
66.366667	1.000	-40,786.000000
66.383333	1.000	-36,989.000000
66.400000	1.000	-34,715.000000
66.416667	1.000	-34,115.000000
66.433333	1.000	-35,548.000000
66.450000	1.000	-38,845.000000
66.466667	1.000	-42,952.000000
66.483333	1.000	-46,924.000000
66.500000	1.000	-49,755.000000
66.516667	1.000	-50,739.000000
66.533333	1.000	-49,945.000000
66.550000	1.000	-48,044.000000
66.566667	1.000	-45,986.000000
66.583333	1.000	-44,646.000000
66.600000	1.000	-44,650.000000
66.616667	1.000	-45,707.000000
66.633333	1.000	-47,025.000000
66.650000	1.000	-48,370.000000
66.666667	1.000	-49,989.000000
66.683333	1.000	-52,100.000000
66.700000	1.000	-54,524.000000
66.716667	1.000	-56,846.000000
66.733333	1.000	-59,039.000000
66.750000	1.000	-61,000.000000
66.766667	1.000	-62,196.000000
66.783333	1.000	-62,356.000000
66.800000	1.000	-61,550.000000
66.816667	1.000	-60,172.000000
66.833333	1.000	-58,369.000000
66.850000	1.000	-56,359.000000
66.866667	1.000	-54,399.000000
66.883333	1.000	-52,362.000000
66.900000	1.000	-50,246.000000
66.916667	1.000	-47,909.000000
66.933333	1.000	-45,610.000000
66.950000	1.000	-43,561.000000
66.966667	1.000	-42,006.000000
66.983333	1.000	-40,974.000000
67.000000	1.000	-40,438.000000
67.016667	1.000	-40,156.000000
67.033333	1.000	-40,156.000000
67.050000	1.000	-40,746.000000
67.066667	1.000	-42,158.000000
67.083333	1.000	-44,108.000000
67.100000	1.000	-46,177.000000
67.116667	1.000	-48,193.000000
67.133333	1.000	-49,756.000000
67.150000	1.000	-50,571.000000
67.166667	1.000	-50,571.000000
67.183333	1.000	-49,904.000000
67.200000	1.000	-48,768.000000
67.216667	1.000	-47,490.000000
67.233333	1.000	-45,980.000000
67.250000	1.000	-43,978.000000
67.266667	1.000	-41,581.000000
67.283333	1.000	-39,308.000000
67.300000	1.000	-37,697.000000
67.316667	1.000	-36,816.000000
67.333333	1.000	-36,589.000000
67.350000	1.000	-36,785.000000
67.366667	1.000	-37,239.000000
67.383333	1.000	-38,078.000000
67.400000	1.000	-39,333.000000
67.416667	1.000	-40,745.000000
67.433333	1.000	-41,686.000000
67.450000	1.000	-41,552.000000
67.466667	1.000	-40,144.000000
67.483333	1.000	-37,632.000000
67.500000	1.000	-34,689.000000
67.516667	1.000	-32,157.000000
67.533333	1.000	-30,287.000000
67.550000	1.000	-28,930.000000
67.566667	1.000	-28,189.000000
67.583333	1.000	-28,611.000000
67.600000	1.000	-30,696.000000
67.616667	1.000	-34,536.000000
67.633333	1.000	-39,862.000000
67.650000	1.000	-45,818.000000
67.666667	1.000	-51,290.000000
67.683333	1.000	-55,592.000000
67.700000	1.000	-58,379.000000
67.716667	1.000	-59,706.000000
67.733333	1.000	-60,040.000000
67.750000	1.000	-60,326.000000
67.766667	1.000	-60,929.000000
67.783333	1.000	-61,171.000000
67.800000	1.000	-60,583.000000
67.816667	1.000	-59,751.000000
67.833333	1.000	-59,153.000000
67.850000	1.000	-58,864.000000
67.866667	1.000	-58,677.000000
67.883333	1.000	-58,460.000000
67.900000	1.000	-58,293.000000
67.916667	1.000	-58,118.000000
67.933333	1.000	-58,011.000000
67.950000	1.000	-57,727.000000
67.966667	1.000	-57,073.000000
67.983333	1.000	-56,172.000000
68.000000	1.000	-55,057.000000
68.016667	1.000	-53,739.000000
68.033333	1.000	-52,789.000000
68.050000	1.000	-52,328.000000
68.066667	1.000	-52,031.000000
68.083333	1.000	-51,573.000000
68.100000	1.000	-51,024.000000
68.116667	1.000	-50,577.000000
68.133333	1.000	-50,311.000000
68.150000	1.000	-50,163.000000
68.166667	1.000	-49,787.000000
68.183333	1.000	-49,225.000000
68.200000	1.000	-48,865.000000
68.216667	1.000	-48,771.000000
68.233333	1.000	-48,278.000000
68.250000	1.000	-47,106.000000
68.266667	1.000	-45,119.000000
68.283333	1.000	-42,449.000000
68.300000	1.000	-39,626.000000
68.316667	1.000	-37,253.000000
68.333333	1.000	-35,648.000000
68.350000	1.000	-34,908.000000
68.366667	1.000	-34,906.000000
68.383333	1.000	-35,175.000000
68.400000	1.000	-35,348.000000
68.416667	1.000	-35,515.000000
68.433333	1.000	-36,254.000000
68.450000	1.000	-38,067.000000
68.466667	1.000	-40,888.000000
68.483333	1.000	-43,924.000000
68.500000	1.000	-46,639.000000
68.516667	1.000	-49,103.000000
68.533333	1.000	-51,237.000000
68.550000	1.000	-53,372.000000
68.566667	1.000	-55,803.000000
68.583333	1.000	-58,257.000000
68.600000	1.000	-60,040.000000
68.616667	1.000	-60,763.000000
68.633333	1.000	-60,305.000000
68.650000	1.000	-58,851.000000
68.666667	1.000	-56,764.000000
68.683333	1.000	-54,479.000000
68.700000	1.000	-52,625.000000
68.716667	1.000	-51,427.000000
68.733333	1.000	-50,954.000000
68.750000	1.000	-50,950.000000
68.766667	1.000	-51,077.000000
68.783333	1.000	-50,956.000000
68.800000	1.000	-50,572.000000
68.816667	1.000	-50,311.000000
68.833333	1.000	-50,537.000000
68.850000	1.000	-51,291.000000
68.866667	1.000	-52,389.000000
68.883333	1.000	-53,902.000000
68.900000	1.000	-55,671.000000
68.916667	1.000	-56,897.000000
68.933333	1.000	-57,198.000000
68.950000	1.000	-56,622.000000
68.966667	1.000	-55,443.000000
68.983333	1.000	-54,207.000000
69.000000	1.000	-53,274.000000
69.016667	1.000	-52,616.000000
69.033333	1.000	-52,353.000000
69.050000	1.000	-52,381.000000
69.066667	1.000	-52,473.000000
69.083333	1.000	-52,687.000000
69.100000	1.000	-53,046.000000
69.116667	1.000	-53,510.000000
69.133333	1.000	-53,919.000000
69.150000	1.000	-53,857.000000
69.166667	1.000	-53,397.000000
69.183333	1.000	-53,006.000000
69.200000	1.000	-52,681.000000
69.216667	1.000	-52,391.000000
69.233333	1.000	-52,373.000000
69.250000	1.000	-52,721.000000
69.266667	1.000	-53,363.000000
69.283333	1.000	-53,776.000000
69.300000	1.000	-53,693.000000
69.316667	1.000	-53,150.000000
69.333333	1.000	-52,077.000000
69.350000	1.000	-50,576.000000
69.366667	1.000	-48,803.000000
69.383333	1.000	-46,768.000000
69.400000	1.000	-44,619.000000
69.416667	1.000	-42,867.000000
69.433333	1.000	-41,783.000000
69.450000	1.000	-41,777.000000
69.466667	1.000	-43,288.000000
69.483333	1.000	-45,954.000000
69.500000	1.000	-48,954.000000
69.516667	1.000	-51,644.000000
69.533333	1.000	-53,655.000000
69.550000	1.000	-54,917.000000
69.566667	1.000	-55,836.000000
69.583333	1.000	-56,263.000000
69.600000	1.000	-56,168.000000
69.616667	1.000	-55,799.000000
69.633333	1.000	-55,334.000000
69.650000	1.000	-54,862.000000
69.666667	1.000	-54,649.000000
69.683333	1.000	-54,821.000000
69.700000	1.000	-55,317.000000
69.716667	1.000	-56,089.000000
69.733333	1.000	-57,006.000000
69.750000	1.000	-57,466.000000
69.766667	1.000	-57,188.000000
69.783333	1.000	-56,214.000000
69.800000	1.000	-54,744.000000
69.816667	1.000	-53,188.000000
69.833333	1.000	-52,024.000000
69.850000	1.000	-51,430.000000
69.866667	1.000	-51,019.000000
69.883333	1.000	-50,607.000000
69.900000	1.000	-50,381.000000
69.916667	1.000	-50,454.000000
69.933333	1.000	-50,418.000000
69.950000	1.000	-49,901.000000
69.966667	1.000	-49,027.000000
69.983333	1.000	-47,881.000000
70.000000	1.000	-46,368.000000
70.016667	1.000	-44,719.000000
70.033333	1.000	-43,320.000000
70.050000	1.000	-42,460.000000
70.066667	1.000	-42,289.000000
70.083333	1.000	-42,910.000000
70.100000	1.000	-46,250.000000
