# Supplementary material for: Changes to Serum Sample Tube and Processing Methodology Does Not Cause Inter-Individual Variation in Automated Whole Serum N-Glycan Profiling in Health and Disease
Source: PLoS One. 2015 Apr 1;10(4):e0123028. doi: 10.1371/journal.pone.0123028 (PMC4382121; doi:10.1371/journal.pone.0123028)
Supplement: S1 Data — (ZIP) [file pone.0123028.s006.zip › WholePlasmaData/100-E2.txt]

File Path	chrom://acropora/ChromeleonLocal/Richard Data/May 2014/21 May 2014/HTP-plasma-24-Samples-Robot-Repeat-A2-A1.seq/26034.smp/Emission_1.channel/Emission_1.chm
Channel	Emission_1

Injection Information:
Data Vault	ChromeleonLocal
Injection	2AB-VF-serum-sample-22/100-E2
Injection Number	19
Position	GB5
Comment	
Processing Method	beh-gu
Instrument Method	BEH-70min-right-40-76-04-58
Type	Unknown
Status	Finished
Injection Date	22/05/2014
Injection Time	13:04:35
Injection Volume (µL)	25.0000
Dilution Factor	1.0000
Weight	1.0000

Raw Data Information:
Time Min. (min)	0.000000
Time Max. (min)	70.100000
Data Points	4207
Detector	FLD
Exporting Data System	Chromeleon 7.1.1.1127
Operator	
Signal Quantity	
Signal Unit	counts
Signal Min.	-31,355.000000
Signal Max.	11,167,166.000000
Channel	Emission_1
Driver Name	FLD3000.dll
Channel Type	Evaluation
Min. Step (s)	1.000
Max. Step (s)	1.000
Average Step (s)	1.000

Signal Parameter Information:
Signal Info	

Raw Data:
Time (min)	Step (s)	Value (counts)
0.000000	0.000	0.000000
0.016667	1.000	0.000000
0.033333	1.000	0.000000
0.050000	1.000	0.000000
0.066667	1.000	0.000000
0.083333	1.000	-31.000000
0.100000	1.000	-41.000000
0.116667	1.000	-115.000000
0.133333	1.000	-279.000000
0.150000	1.000	-495.000000
0.166667	1.000	-697.000000
0.183333	1.000	-833.000000
0.200000	1.000	-886.000000
0.216667	1.000	-860.000000
0.233333	1.000	-778.000000
0.250000	1.000	-649.000000
0.266667	1.000	-523.000000
0.283333	1.000	-410.000000
0.300000	1.000	-352.000000
0.316667	1.000	-451.000000
0.333333	1.000	-695.000000
0.350000	1.000	-1,023.000000
0.366667	1.000	-1,382.000000
0.383333	1.000	-1,696.000000
0.400000	1.000	-1,877.000000
0.416667	1.000	-1,873.000000
0.433333	1.000	-1,705.000000
0.450000	1.000	-1,425.000000
0.466667	1.000	-1,117.000000
0.483333	1.000	-862.000000
0.500000	1.000	-719.000000
0.516667	1.000	-722.000000
0.533333	1.000	-867.000000
0.550000	1.000	-1,080.000000
0.566667	1.000	-1,259.000000
0.583333	1.000	-1,332.000000
0.600000	1.000	-1,286.000000
0.616667	1.000	-1,163.000000
0.633333	1.000	-1,055.000000
0.650000	1.000	-1,007.000000
0.666667	1.000	-985.000000
0.683333	1.000	-937.000000
0.700000	1.000	-835.000000
0.716667	1.000	-676.000000
0.733333	1.000	-512.000000
0.750000	1.000	-398.000000
0.766667	1.000	-291.000000
0.783333	1.000	-79.000000
0.800000	1.000	451.000000
0.816667	1.000	1,626.000000
0.833333	1.000	3,765.000000
0.850000	1.000	7,062.000000
0.866667	1.000	11,472.000000
0.883333	1.000	16,573.000000
0.900000	1.000	21,678.000000
0.916667	1.000	26,043.000000
0.933333	1.000	29,079.000000
0.950000	1.000	30,545.000000
0.966667	1.000	30,541.000000
0.983333	1.000	29,346.000000
1.000000	1.000	27,511.000000
1.016667	1.000	25,968.000000
1.033333	1.000	25,588.000000
1.050000	1.000	26,593.000000
1.066667	1.000	28,465.000000
1.083333	1.000	30,293.000000
1.100000	1.000	31,280.000000
1.116667	1.000	31,015.000000
1.133333	1.000	29,435.000000
1.150000	1.000	26,797.000000
1.166667	1.000	23,457.000000
1.183333	1.000	19,813.000000
1.200000	1.000	16,200.000000
1.216667	1.000	12,859.000000
1.233333	1.000	9,993.000000
1.250000	1.000	7,723.000000
1.266667	1.000	6,006.000000
1.283333	1.000	4,740.000000
1.300000	1.000	3,825.000000
1.316667	1.000	3,175.000000
1.333333	1.000	2,760.000000
1.350000	1.000	2,565.000000
1.366667	1.000	2,530.000000
1.383333	1.000	2,584.000000
1.400000	1.000	2,626.000000
1.416667	1.000	2,603.000000
1.433333	1.000	2,562.000000
1.450000	1.000	2,549.000000
1.466667	1.000	2,670.000000
1.483333	1.000	5,279.000000
1.500000	1.000	33,149.000000
1.516667	1.000	159,119.000000
1.533333	1.000	469,079.000000
1.550000	1.000	975,350.000000
1.566667	1.000	1,594,426.000000
1.583333	1.000	2,196,434.000000
1.600000	1.000	2,664,616.000000
1.616667	1.000	2,928,909.000000
1.633333	1.000	2,972,124.000000
1.650000	1.000	2,819,479.000000
1.666667	1.000	2,521,811.000000
1.683333	1.000	2,139,065.000000
1.700000	1.000	1,727,233.000000
1.716667	1.000	1,330,461.000000
1.733333	1.000	978,163.000000
1.750000	1.000	685,767.000000
1.766667	1.000	457,413.000000
1.783333	1.000	289,347.000000
1.800000	1.000	173,103.000000
1.816667	1.000	98,149.000000
1.833333	1.000	53,766.000000
1.850000	1.000	30,365.000000
1.866667	1.000	20,150.000000
1.883333	1.000	17,312.000000
1.900000	1.000	17,840.000000
1.916667	1.000	19,246.000000
1.933333	1.000	20,223.000000
1.950000	1.000	20,272.000000
1.966667	1.000	19,384.000000
1.983333	1.000	17,796.000000
2.000000	1.000	15,840.000000
2.016667	1.000	13,792.000000
2.033333	1.000	11,816.000000
2.050000	1.000	10,016.000000
2.066667	1.000	8,469.000000
2.083333	1.000	7,223.000000
2.100000	1.000	6,286.000000
2.116667	1.000	5,585.000000
2.133333	1.000	5,060.000000
2.150000	1.000	4,680.000000
2.166667	1.000	4,399.000000
2.183333	1.000	4,178.000000
2.200000	1.000	4,052.000000
2.216667	1.000	4,071.000000
2.233333	1.000	4,203.000000
2.250000	1.000	4,343.000000
2.266667	1.000	4,377.000000
2.283333	1.000	4,321.000000
2.300000	1.000	4,199.000000
2.316667	1.000	3,988.000000
2.333333	1.000	3,651.000000
2.350000	1.000	3,213.000000
2.366667	1.000	2,824.000000
2.383333	1.000	2,630.000000
2.400000	1.000	2,646.000000
2.416667	1.000	2,807.000000
2.433333	1.000	3,041.000000
2.450000	1.000	3,231.000000
2.466667	1.000	3,318.000000
2.483333	1.000	3,304.000000
2.500000	1.000	3,210.000000
2.516667	1.000	3,052.000000
2.533333	1.000	2,864.000000
2.550000	1.000	2,658.000000
2.566667	1.000	2,439.000000
2.583333	1.000	2,226.000000
2.600000	1.000	2,037.000000
2.616667	1.000	1,916.000000
2.633333	1.000	1,821.000000
2.650000	1.000	1,677.000000
2.666667	1.000	1,554.000000
2.683333	1.000	1,500.000000
2.700000	1.000	1,568.000000
2.716667	1.000	1,745.000000
2.733333	1.000	1,979.000000
2.750000	1.000	2,206.000000
2.766667	1.000	2,352.000000
2.783333	1.000	2,389.000000
2.800000	1.000	2,364.000000
2.816667	1.000	2,327.000000
2.833333	1.000	2,268.000000
2.850000	1.000	2,184.000000
2.866667	1.000	2,090.000000
2.883333	1.000	2,021.000000
2.900000	1.000	1,998.000000
2.916667	1.000	2,058.000000
2.933333	1.000	2,268.000000
2.950000	1.000	2,689.000000
2.966667	1.000	3,292.000000
2.983333	1.000	3,974.000000
3.000000	1.000	4,630.000000
3.016667	1.000	5,205.000000
3.033333	1.000	5,653.000000
3.050000	1.000	5,914.000000
3.066667	1.000	5,988.000000
3.083333	1.000	5,897.000000
3.100000	1.000	5,619.000000
3.116667	1.000	5,129.000000
3.133333	1.000	4,485.000000
3.150000	1.000	3,753.000000
3.166667	1.000	2,993.000000
3.183333	1.000	2,303.000000
3.200000	1.000	1,762.000000
3.216667	1.000	1,374.000000
3.233333	1.000	1,114.000000
3.250000	1.000	935.000000
3.266667	1.000	810.000000
3.283333	1.000	729.000000
3.300000	1.000	636.000000
3.316667	1.000	519.000000
3.333333	1.000	432.000000
3.350000	1.000	418.000000
3.366667	1.000	478.000000
3.383333	1.000	566.000000
3.400000	1.000	604.000000
3.416667	1.000	534.000000
3.433333	1.000	351.000000
3.450000	1.000	99.000000
3.466667	1.000	-193.000000
3.483333	1.000	-497.000000
3.500000	1.000	-725.000000
3.516667	1.000	-750.000000
3.533333	1.000	-564.000000
3.550000	1.000	-266.000000
3.566667	1.000	56.000000
3.583333	1.000	339.000000
3.600000	1.000	565.000000
3.616667	1.000	731.000000
3.633333	1.000	825.000000
3.650000	1.000	840.000000
3.666667	1.000	771.000000
3.683333	1.000	661.000000
3.700000	1.000	550.000000
3.716667	1.000	449.000000
3.733333	1.000	346.000000
3.750000	1.000	190.000000
3.766667	1.000	-23.000000
3.783333	1.000	-294.000000
3.800000	1.000	-588.000000
3.816667	1.000	-848.000000
3.833333	1.000	-1,079.000000
3.850000	1.000	-1,254.000000
3.866667	1.000	-1,319.000000
3.883333	1.000	-1,249.000000
3.900000	1.000	-995.000000
3.916667	1.000	-565.000000
3.933333	1.000	4.000000
3.950000	1.000	609.000000
3.966667	1.000	1,110.000000
3.983333	1.000	1,451.000000
4.000000	1.000	1,636.000000
4.016667	1.000	1,700.000000
4.033333	1.000	1,661.000000
4.050000	1.000	1,585.000000
4.066667	1.000	1,595.000000
4.083333	1.000	1,659.000000
4.100000	1.000	1,640.000000
4.116667	1.000	1,485.000000
4.133333	1.000	1,263.000000
4.150000	1.000	1,099.000000
4.166667	1.000	1,007.000000
4.183333	1.000	936.000000
4.200000	1.000	836.000000
4.216667	1.000	692.000000
4.233333	1.000	512.000000
4.250000	1.000	312.000000
4.266667	1.000	101.000000
4.283333	1.000	-106.000000
4.300000	1.000	-309.000000
4.316667	1.000	-478.000000
4.333333	1.000	-568.000000
4.350000	1.000	-557.000000
4.366667	1.000	-489.000000
4.383333	1.000	-405.000000
4.400000	1.000	-331.000000
4.416667	1.000	-314.000000
4.433333	1.000	-329.000000
4.450000	1.000	-359.000000
4.466667	1.000	-391.000000
4.483333	1.000	-410.000000
4.500000	1.000	-413.000000
4.516667	1.000	-412.000000
4.533333	1.000	-387.000000
4.550000	1.000	-358.000000
4.566667	1.000	-364.000000
4.583333	1.000	-452.000000
4.600000	1.000	-627.000000
4.616667	1.000	-826.000000
4.633333	1.000	-1,024.000000
4.650000	1.000	-1,215.000000
4.666667	1.000	-1,379.000000
4.683333	1.000	-1,462.000000
4.700000	1.000	-1,420.000000
4.716667	1.000	-1,240.000000
4.733333	1.000	-923.000000
4.750000	1.000	-538.000000
4.766667	1.000	-161.000000
4.783333	1.000	157.000000
4.800000	1.000	409.000000
4.816667	1.000	587.000000
4.833333	1.000	694.000000
4.850000	1.000	691.000000
4.866667	1.000	573.000000
4.883333	1.000	384.000000
4.900000	1.000	132.000000
4.916667	1.000	-197.000000
4.933333	1.000	-590.000000
4.950000	1.000	-982.000000
4.966667	1.000	-1,304.000000
4.983333	1.000	-1,495.000000
5.000000	1.000	-1,559.000000
5.016667	1.000	-1,559.000000
5.033333	1.000	-1,559.000000
5.050000	1.000	-1,559.000000
5.066667	1.000	-1,559.000000
5.083333	1.000	-1,319.000000
5.100000	1.000	-698.000000
5.116667	1.000	-84.000000
5.133333	1.000	383.000000
5.150000	1.000	419.000000
5.166667	1.000	-7.000000
5.183333	1.000	-796.000000
5.200000	1.000	-2,039.000000
5.216667	1.000	-3,260.000000
5.233333	1.000	-4,040.000000
5.250000	1.000	-4,314.000000
5.266667	1.000	-4,172.000000
5.283333	1.000	-3,700.000000
5.300000	1.000	-2,711.000000
5.316667	1.000	-995.000000
5.333333	1.000	1,217.000000
5.350000	1.000	3,339.000000
5.366667	1.000	5,376.000000
5.383333	1.000	7,948.000000
5.400000	1.000	11,212.000000
5.416667	1.000	14,656.000000
5.433333	1.000	17,315.000000
5.450000	1.000	18,260.000000
5.466667	1.000	17,451.000000
5.483333	1.000	15,551.000000
5.500000	1.000	13,051.000000
5.516667	1.000	10,612.000000
5.533333	1.000	8,608.000000
5.550000	1.000	7,045.000000
5.566667	1.000	5,965.000000
5.583333	1.000	4,902.000000
5.600000	1.000	3,585.000000
5.616667	1.000	1,932.000000
5.633333	1.000	-290.000000
5.650000	1.000	-2,888.000000
5.666667	1.000	-5,531.000000
5.683333	1.000	-7,888.000000
5.700000	1.000	-9,524.000000
5.716667	1.000	-10,309.000000
5.733333	1.000	-10,054.000000
5.750000	1.000	-9,154.000000
5.766667	1.000	-8,226.000000
5.783333	1.000	-7,565.000000
5.800000	1.000	-7,235.000000
5.816667	1.000	-7,030.000000
5.833333	1.000	-6,466.000000
5.850000	1.000	-5,334.000000
5.866667	1.000	-4,171.000000
5.883333	1.000	-3,646.000000
5.900000	1.000	-3,770.000000
5.916667	1.000	-4,411.000000
5.933333	1.000	-5,284.000000
5.950000	1.000	-5,934.000000
5.966667	1.000	-5,933.000000
5.983333	1.000	-4,969.000000
6.000000	1.000	-3,568.000000
6.016667	1.000	-2,587.000000
6.033333	1.000	-2,521.000000
6.050000	1.000	-3,131.000000
6.066667	1.000	-3,972.000000
6.083333	1.000	-4,701.000000
6.100000	1.000	-5,364.000000
6.116667	1.000	-6,153.000000
6.133333	1.000	-6,956.000000
6.150000	1.000	-7,805.000000
6.166667	1.000	-8,401.000000
6.183333	1.000	-8,588.000000
6.200000	1.000	-8,383.000000
6.216667	1.000	-7,932.000000
6.233333	1.000	-6,956.000000
6.250000	1.000	-5,180.000000
6.266667	1.000	-2,724.000000
6.283333	1.000	-24.000000
6.300000	1.000	2,443.000000
6.316667	1.000	4,160.000000
6.333333	1.000	4,818.000000
6.350000	1.000	4,435.000000
6.366667	1.000	3,505.000000
6.383333	1.000	2,517.000000
6.400000	1.000	1,593.000000
6.416667	1.000	660.000000
6.433333	1.000	-546.000000
6.450000	1.000	-1,810.000000
6.466667	1.000	-2,673.000000
6.483333	1.000	-2,616.000000
6.500000	1.000	-1,866.000000
6.516667	1.000	-1,300.000000
6.533333	1.000	-1,005.000000
6.550000	1.000	-988.000000
6.566667	1.000	-1,268.000000
6.583333	1.000	-1,933.000000
6.600000	1.000	-3,106.000000
6.616667	1.000	-4,727.000000
6.633333	1.000	-6,379.000000
6.650000	1.000	-7,508.000000
6.666667	1.000	-7,775.000000
6.683333	1.000	-7,200.000000
6.700000	1.000	-6,092.000000
6.716667	1.000	-4,517.000000
6.733333	1.000	-2,543.000000
6.750000	1.000	-572.000000
6.766667	1.000	849.000000
6.783333	1.000	1,485.000000
6.800000	1.000	1,037.000000
6.816667	1.000	-366.000000
6.833333	1.000	-1,667.000000
6.850000	1.000	-2,487.000000
6.866667	1.000	-3,435.000000
6.883333	1.000	-4,617.000000
6.900000	1.000	-6,093.000000
6.916667	1.000	-7,616.000000
6.933333	1.000	-8,680.000000
6.950000	1.000	-9,029.000000
6.966667	1.000	-8,282.000000
6.983333	1.000	-6,528.000000
7.000000	1.000	-4,270.000000
7.016667	1.000	-2,082.000000
7.033333	1.000	-287.000000
7.050000	1.000	1,151.000000
7.066667	1.000	2,368.000000
7.083333	1.000	2,997.000000
7.100000	1.000	2,816.000000
7.116667	1.000	1,915.000000
7.133333	1.000	505.000000
7.150000	1.000	-1,348.000000
7.166667	1.000	-3,819.000000
7.183333	1.000	-6,809.000000
7.200000	1.000	-9,599.000000
7.216667	1.000	-11,530.000000
7.233333	1.000	-12,592.000000
7.250000	1.000	-12,754.000000
7.266667	1.000	-12,087.000000
7.283333	1.000	-10,690.000000
7.300000	1.000	-8,619.000000
7.316667	1.000	-6,234.000000
7.333333	1.000	-3,541.000000
7.350000	1.000	-576.000000
7.366667	1.000	2,168.000000
7.383333	1.000	3,886.000000
7.400000	1.000	4,341.000000
7.416667	1.000	3,748.000000
7.433333	1.000	2,619.000000
7.450000	1.000	1,495.000000
7.466667	1.000	437.000000
7.483333	1.000	-373.000000
7.500000	1.000	-923.000000
7.516667	1.000	-1,258.000000
7.533333	1.000	-1,609.000000
7.550000	1.000	-2,138.000000
7.566667	1.000	-2,839.000000
7.583333	1.000	-3,441.000000
7.600000	1.000	-3,639.000000
7.616667	1.000	-3,398.000000
7.633333	1.000	-3,090.000000
7.650000	1.000	-3,266.000000
7.666667	1.000	-4,329.000000
7.683333	1.000	-6,217.000000
7.700000	1.000	-8,035.000000
7.716667	1.000	-8,927.000000
7.733333	1.000	-8,511.000000
7.750000	1.000	-7,073.000000
7.766667	1.000	-5,317.000000
7.783333	1.000	-3,965.000000
7.800000	1.000	-3,162.000000
7.816667	1.000	-2,794.000000
7.833333	1.000	-2,976.000000
7.850000	1.000	-3,716.000000
7.866667	1.000	-5,313.000000
7.883333	1.000	-8,039.000000
7.900000	1.000	-11,526.000000
7.916667	1.000	-15,154.000000
7.933333	1.000	-18,459.000000
7.950000	1.000	-21,041.000000
7.966667	1.000	-22,374.000000
7.983333	1.000	-22,070.000000
8.000000	1.000	-20,171.000000
8.016667	1.000	-17,654.000000
8.033333	1.000	-15,455.000000
8.050000	1.000	-13,646.000000
8.066667	1.000	-11,894.000000
8.083333	1.000	-9,922.000000
8.100000	1.000	-7,620.000000
8.116667	1.000	-5,140.000000
8.133333	1.000	-2,981.000000
8.150000	1.000	-1,712.000000
8.166667	1.000	-1,910.000000
8.183333	1.000	-3,677.000000
8.200000	1.000	-6,636.000000
8.216667	1.000	-10,030.000000
8.233333	1.000	-12,946.000000
8.250000	1.000	-15,056.000000
8.266667	1.000	-16,220.000000
8.283333	1.000	-16,121.000000
8.300000	1.000	-14,795.000000
8.316667	1.000	-12,712.000000
8.333333	1.000	-10,771.000000
8.350000	1.000	-9,324.000000
8.366667	1.000	-8,147.000000
8.383333	1.000	-6,754.000000
8.400000	1.000	-5,318.000000
8.416667	1.000	-3,977.000000
8.433333	1.000	-3,041.000000
8.450000	1.000	-2,643.000000
8.466667	1.000	-2,883.000000
8.483333	1.000	-3,932.000000
8.500000	1.000	-6,032.000000
8.516667	1.000	-8,854.000000
8.533333	1.000	-11,369.000000
8.550000	1.000	-13,026.000000
8.566667	1.000	-14,080.000000
8.583333	1.000	-14,680.000000
8.600000	1.000	-14,703.000000
8.616667	1.000	-14,142.000000
8.633333	1.000	-13,150.000000
8.650000	1.000	-11,987.000000
8.666667	1.000	-10,716.000000
8.683333	1.000	-9,695.000000
8.700000	1.000	-9,090.000000
8.716667	1.000	-8,753.000000
8.733333	1.000	-8,487.000000
8.750000	1.000	-8,091.000000
8.766667	1.000	-7,591.000000
8.783333	1.000	-7,165.000000
8.800000	1.000	-6,996.000000
8.816667	1.000	-7,128.000000
8.833333	1.000	-7,774.000000
8.850000	1.000	-8,645.000000
8.866667	1.000	-9,283.000000
8.883333	1.000	-9,289.000000
8.900000	1.000	-8,093.000000
8.916667	1.000	-5,595.000000
8.933333	1.000	-2,155.000000
8.950000	1.000	1,310.000000
8.966667	1.000	3,666.000000
8.983333	1.000	4,547.000000
9.000000	1.000	4,102.000000
9.016667	1.000	2,813.000000
9.033333	1.000	1,221.000000
9.050000	1.000	-285.000000
9.066667	1.000	-1,530.000000
9.083333	1.000	-2,336.000000
9.100000	1.000	-2,702.000000
9.116667	1.000	-2,754.000000
9.133333	1.000	-2,544.000000
9.150000	1.000	-2,272.000000
9.166667	1.000	-2,283.000000
9.183333	1.000	-2,798.000000
9.200000	1.000	-3,503.000000
9.216667	1.000	-4,013.000000
9.233333	1.000	-4,071.000000
9.250000	1.000	-3,585.000000
9.266667	1.000	-3,013.000000
9.283333	1.000	-2,848.000000
9.300000	1.000	-3,759.000000
9.316667	1.000	-5,980.000000
9.333333	1.000	-8,980.000000
9.350000	1.000	-11,701.000000
9.366667	1.000	-13,673.000000
9.383333	1.000	-15,097.000000
9.400000	1.000	-16,049.000000
9.416667	1.000	-16,233.000000
9.433333	1.000	-15,284.000000
9.450000	1.000	-13,293.000000
9.466667	1.000	-10,771.000000
9.483333	1.000	-8,523.000000
9.500000	1.000	-7,050.000000
9.516667	1.000	-6,366.000000
9.533333	1.000	-5,909.000000
9.550000	1.000	-5,216.000000
9.566667	1.000	-4,341.000000
9.583333	1.000	-3,624.000000
9.600000	1.000	-3,391.000000
9.616667	1.000	-3,779.000000
9.633333	1.000	-5,031.000000
9.650000	1.000	-7,051.000000
9.666667	1.000	-9,674.000000
9.683333	1.000	-12,317.000000
9.700000	1.000	-13,808.000000
9.716667	1.000	-13,807.000000
9.733333	1.000	-12,454.000000
9.750000	1.000	-10,486.000000
9.766667	1.000	-8,430.000000
9.783333	1.000	-6,244.000000
9.800000	1.000	-3,741.000000
9.816667	1.000	-742.000000
9.833333	1.000	2,313.000000
9.850000	1.000	4,645.000000
9.866667	1.000	6,012.000000
9.883333	1.000	6,364.000000
9.900000	1.000	5,797.000000
9.916667	1.000	4,519.000000
9.933333	1.000	2,601.000000
9.950000	1.000	75.000000
9.966667	1.000	-2,641.000000
9.983333	1.000	-5,155.000000
10.000000	1.000	-7,042.000000
10.016667	1.000	-8,471.000000
10.033333	1.000	-9,466.000000
10.050000	1.000	-9,894.000000
10.066667	1.000	-9,815.000000
10.083333	1.000	-9,443.000000
10.100000	1.000	-8,532.000000
10.116667	1.000	-6,900.000000
10.133333	1.000	-4,813.000000
10.150000	1.000	-2,815.000000
10.166667	1.000	-1,285.000000
10.183333	1.000	-217.000000
10.200000	1.000	630.000000
10.216667	1.000	1,411.000000
10.233333	1.000	1,826.000000
10.250000	1.000	1,643.000000
10.266667	1.000	767.000000
10.283333	1.000	-428.000000
10.300000	1.000	-1,317.000000
10.316667	1.000	-1,377.000000
10.333333	1.000	-403.000000
10.350000	1.000	977.000000
10.366667	1.000	2,244.000000
10.383333	1.000	3,350.000000
10.400000	1.000	4,154.000000
10.416667	1.000	4,398.000000
10.433333	1.000	3,633.000000
10.450000	1.000	1,916.000000
10.466667	1.000	-207.000000
10.483333	1.000	-2,273.000000
10.500000	1.000	-4,281.000000
10.516667	1.000	-6,314.000000
10.533333	1.000	-8,443.000000
10.550000	1.000	-10,296.000000
10.566667	1.000	-11,195.000000
10.583333	1.000	-11,318.000000
10.600000	1.000	-10,625.000000
10.616667	1.000	-8,978.000000
10.633333	1.000	-6,462.000000
10.650000	1.000	-3,707.000000
10.666667	1.000	-1,526.000000
10.683333	1.000	-207.000000
10.700000	1.000	343.000000
10.716667	1.000	302.000000
10.733333	1.000	5.000000
10.750000	1.000	-424.000000
10.766667	1.000	-946.000000
10.783333	1.000	-1,352.000000
10.800000	1.000	-1,420.000000
10.816667	1.000	-1,154.000000
10.833333	1.000	-674.000000
10.850000	1.000	-453.000000
10.866667	1.000	-1,306.000000
10.883333	1.000	-3,121.000000
10.900000	1.000	-5,109.000000
10.916667	1.000	-6,386.000000
10.933333	1.000	-6,568.000000
10.950000	1.000	-6,364.000000
10.966667	1.000	-6,362.000000
10.983333	1.000	-6,255.000000
11.000000	1.000	-5,805.000000
11.016667	1.000	-4,898.000000
11.033333	1.000	-3,885.000000
11.050000	1.000	-3,268.000000
11.066667	1.000	-3,538.000000
11.083333	1.000	-4,859.000000
11.100000	1.000	-6,892.000000
11.116667	1.000	-9,100.000000
11.133333	1.000	-11,144.000000
11.150000	1.000	-12,794.000000
11.166667	1.000	-14,196.000000
11.183333	1.000	-15,367.000000
11.200000	1.000	-16,158.000000
11.216667	1.000	-16,452.000000
11.233333	1.000	-16,134.000000
11.250000	1.000	-15,196.000000
11.266667	1.000	-13,655.000000
11.283333	1.000	-11,569.000000
11.300000	1.000	-8,950.000000
11.316667	1.000	-5,876.000000
11.333333	1.000	-2,735.000000
11.350000	1.000	-224.000000
11.366667	1.000	1,274.000000
11.383333	1.000	1,822.000000
11.400000	1.000	1,680.000000
11.416667	1.000	1,253.000000
11.433333	1.000	684.000000
11.450000	1.000	63.000000
11.466667	1.000	-497.000000
11.483333	1.000	-904.000000
11.500000	1.000	-1,080.000000
11.516667	1.000	-1,004.000000
11.533333	1.000	-788.000000
11.550000	1.000	-760.000000
11.566667	1.000	-1,333.000000
11.583333	1.000	-2,418.000000
11.600000	1.000	-3,755.000000
11.616667	1.000	-5,221.000000
11.633333	1.000	-6,662.000000
11.650000	1.000	-7,846.000000
11.666667	1.000	-8,848.000000
11.683333	1.000	-9,601.000000
11.700000	1.000	-10,158.000000
11.716667	1.000	-10,661.000000
11.733333	1.000	-11,220.000000
11.750000	1.000	-11,588.000000
11.766667	1.000	-11,469.000000
11.783333	1.000	-10,673.000000
11.800000	1.000	-9,362.000000
11.816667	1.000	-7,699.000000
11.833333	1.000	-5,826.000000
11.850000	1.000	-4,103.000000
11.866667	1.000	-2,558.000000
11.883333	1.000	-1,469.000000
11.900000	1.000	-1,373.000000
11.916667	1.000	-2,267.000000
11.933333	1.000	-3,691.000000
11.950000	1.000	-5,101.000000
11.966667	1.000	-6,742.000000
11.983333	1.000	-9,140.000000
12.000000	1.000	-12,170.000000
12.016667	1.000	-15,099.000000
12.033333	1.000	-17,228.000000
12.050000	1.000	-18,197.000000
12.066667	1.000	-17,792.000000
12.083333	1.000	-16,433.000000
12.100000	1.000	-14,679.000000
12.116667	1.000	-12,739.000000
12.133333	1.000	-10,862.000000
12.150000	1.000	-9,597.000000
12.166667	1.000	-9,010.000000
12.183333	1.000	-8,851.000000
12.200000	1.000	-9,041.000000
12.216667	1.000	-9,481.000000
12.233333	1.000	-9,629.000000
12.250000	1.000	-9,517.000000
12.266667	1.000	-9,369.000000
12.283333	1.000	-9,300.000000
12.300000	1.000	-9,386.000000
12.316667	1.000	-9,486.000000
12.333333	1.000	-9,041.000000
12.350000	1.000	-7,659.000000
12.366667	1.000	-5,270.000000
12.383333	1.000	-2,492.000000
12.400000	1.000	-124.000000
12.416667	1.000	1,629.000000
12.433333	1.000	2,848.000000
12.450000	1.000	3,657.000000
12.466667	1.000	3,947.000000
12.483333	1.000	3,599.000000
12.500000	1.000	2,650.000000
12.516667	1.000	1,513.000000
12.533333	1.000	643.000000
12.550000	1.000	29.000000
12.566667	1.000	-1,048.000000
12.583333	1.000	-2,694.000000
12.600000	1.000	-4,579.000000
12.616667	1.000	-6,164.000000
12.633333	1.000	-6,969.000000
12.650000	1.000	-7,206.000000
12.666667	1.000	-7,196.000000
12.683333	1.000	-6,886.000000
12.700000	1.000	-6,240.000000
12.716667	1.000	-5,434.000000
12.733333	1.000	-5,059.000000
12.750000	1.000	-5,503.000000
12.766667	1.000	-6,426.000000
12.783333	1.000	-7,402.000000
12.800000	1.000	-7,917.000000
12.816667	1.000	-7,699.000000
12.833333	1.000	-6,665.000000
12.850000	1.000	-4,553.000000
12.866667	1.000	-1,521.000000
12.883333	1.000	1,897.000000
12.900000	1.000	4,957.000000
12.916667	1.000	6,969.000000
12.933333	1.000	7,705.000000
12.950000	1.000	7,241.000000
12.966667	1.000	5,679.000000
12.983333	1.000	3,118.000000
13.000000	1.000	72.000000
13.016667	1.000	-3,313.000000
13.033333	1.000	-6,987.000000
13.050000	1.000	-10,989.000000
13.066667	1.000	-14,724.000000
13.083333	1.000	-17,696.000000
13.100000	1.000	-19,806.000000
13.116667	1.000	-21,182.000000
13.133333	1.000	-21,988.000000
13.150000	1.000	-22,156.000000
13.166667	1.000	-21,680.000000
13.183333	1.000	-20,624.000000
13.200000	1.000	-18,709.000000
13.216667	1.000	-16,165.000000
13.233333	1.000	-13,623.000000
13.250000	1.000	-11,104.000000
13.266667	1.000	-8,538.000000
13.283333	1.000	-6,429.000000
13.300000	1.000	-5,182.000000
13.316667	1.000	-4,620.000000
13.333333	1.000	-4,105.000000
13.350000	1.000	-3,300.000000
13.366667	1.000	-2,274.000000
13.383333	1.000	-1,414.000000
13.400000	1.000	-1,275.000000
13.416667	1.000	-1,638.000000
13.433333	1.000	-2,405.000000
13.450000	1.000	-3,935.000000
13.466667	1.000	-6,073.000000
13.483333	1.000	-7,851.000000
13.500000	1.000	-8,512.000000
13.516667	1.000	-7,788.000000
13.533333	1.000	-5,704.000000
13.550000	1.000	-3,003.000000
13.566667	1.000	-335.000000
13.583333	1.000	2,006.000000
13.600000	1.000	3,600.000000
13.616667	1.000	3,881.000000
13.633333	1.000	2,956.000000
13.650000	1.000	944.000000
13.666667	1.000	-1,959.000000
13.683333	1.000	-4,966.000000
13.700000	1.000	-7,843.000000
13.716667	1.000	-10,537.000000
13.733333	1.000	-12,885.000000
13.750000	1.000	-14,737.000000
13.766667	1.000	-15,453.000000
13.783333	1.000	-14,525.000000
13.800000	1.000	-11,951.000000
13.816667	1.000	-7,793.000000
13.833333	1.000	-2,222.000000
13.850000	1.000	4,262.000000
13.866667	1.000	10,660.000000
13.883333	1.000	15,773.000000
13.900000	1.000	19,164.000000
13.916667	1.000	20,700.000000
13.933333	1.000	20,568.000000
13.950000	1.000	19,207.000000
13.966667	1.000	17,322.000000
13.983333	1.000	15,565.000000
14.000000	1.000	14,039.000000
14.016667	1.000	12,855.000000
14.033333	1.000	12,097.000000
14.050000	1.000	11,681.000000
14.066667	1.000	11,435.000000
14.083333	1.000	11,709.000000
14.100000	1.000	12,444.000000
14.116667	1.000	13,019.000000
14.133333	1.000	12,694.000000
14.150000	1.000	11,260.000000
14.166667	1.000	9,414.000000
14.183333	1.000	7,604.000000
14.200000	1.000	5,569.000000
14.216667	1.000	3,048.000000
14.233333	1.000	-35.000000
14.250000	1.000	-3,595.000000
14.266667	1.000	-7,146.000000
14.283333	1.000	-9,842.000000
14.300000	1.000	-11,171.000000
14.316667	1.000	-11,398.000000
14.333333	1.000	-11,051.000000
14.350000	1.000	-10,385.000000
14.366667	1.000	-9,640.000000
14.383333	1.000	-9,257.000000
14.400000	1.000	-9,317.000000
14.416667	1.000	-9,199.000000
14.433333	1.000	-8,457.000000
14.450000	1.000	-7,309.000000
14.466667	1.000	-5,932.000000
14.483333	1.000	-4,432.000000
14.500000	1.000	-2,941.000000
14.516667	1.000	-1,675.000000
14.533333	1.000	-827.000000
14.550000	1.000	-534.000000
14.566667	1.000	-985.000000
14.583333	1.000	-1,832.000000
14.600000	1.000	-2,699.000000
14.616667	1.000	-3,453.000000
14.633333	1.000	-3,909.000000
14.650000	1.000	-4,376.000000
14.666667	1.000	-4,975.000000
14.683333	1.000	-5,758.000000
14.700000	1.000	-6,783.000000
14.716667	1.000	-7,942.000000
14.733333	1.000	-9,399.000000
14.750000	1.000	-10,696.000000
14.766667	1.000	-11,323.000000
14.783333	1.000	-10,768.000000
14.800000	1.000	-9,324.000000
14.816667	1.000	-7,673.000000
14.833333	1.000	-6,294.000000
14.850000	1.000	-5,320.000000
14.866667	1.000	-4,421.000000
14.883333	1.000	-3,389.000000
14.900000	1.000	-1,817.000000
14.916667	1.000	495.000000
14.933333	1.000	3,525.000000
14.950000	1.000	6,966.000000
14.966667	1.000	10,035.000000
14.983333	1.000	12,193.000000
15.000000	1.000	13,674.000000
15.016667	1.000	14,677.000000
15.033333	1.000	15,045.000000
15.050000	1.000	14,724.000000
15.066667	1.000	13,839.000000
15.083333	1.000	12,874.000000
15.100000	1.000	12,277.000000
15.116667	1.000	12,068.000000
15.133333	1.000	11,853.000000
15.150000	1.000	11,397.000000
15.166667	1.000	10,522.000000
15.183333	1.000	9,054.000000
15.200000	1.000	6,439.000000
15.216667	1.000	2,957.000000
15.233333	1.000	-968.000000
15.250000	1.000	-5,246.000000
15.266667	1.000	-9,499.000000
15.283333	1.000	-13,238.000000
15.300000	1.000	-15,777.000000
15.316667	1.000	-16,819.000000
15.333333	1.000	-16,593.000000
15.350000	1.000	-15,116.000000
15.366667	1.000	-12,251.000000
15.383333	1.000	-8,011.000000
15.400000	1.000	-2,399.000000
15.416667	1.000	4,650.000000
15.433333	1.000	12,940.000000
15.450000	1.000	21,907.000000
15.466667	1.000	30,630.000000
15.483333	1.000	38,028.000000
15.500000	1.000	43,622.000000
15.516667	1.000	47,201.000000
15.533333	1.000	48,772.000000
15.550000	1.000	48,507.000000
15.566667	1.000	46,596.000000
15.583333	1.000	43,576.000000
15.600000	1.000	39,953.000000
15.616667	1.000	36,089.000000
15.633333	1.000	32,265.000000
15.650000	1.000	28,838.000000
15.666667	1.000	26,060.000000
15.683333	1.000	23,776.000000
15.700000	1.000	22,105.000000
15.716667	1.000	21,240.000000
15.733333	1.000	21,526.000000
15.750000	1.000	23,978.000000
15.766667	1.000	30,134.000000
15.783333	1.000	42,160.000000
15.800000	1.000	61,650.000000
15.816667	1.000	89,731.000000
15.833333	1.000	126,931.000000
15.850000	1.000	172,073.000000
15.866667	1.000	222,362.000000
15.883333	1.000	274,110.000000
15.900000	1.000	322,731.000000
15.916667	1.000	363,569.000000
15.933333	1.000	392,920.000000
15.950000	1.000	408,095.000000
15.966667	1.000	407,968.000000
15.983333	1.000	393,285.000000
16.000000	1.000	366,017.000000
16.016667	1.000	329,179.000000
16.033333	1.000	286,190.000000
16.050000	1.000	240,580.000000
16.066667	1.000	195,860.000000
16.083333	1.000	154,718.000000
16.100000	1.000	118,901.000000
16.116667	1.000	89,308.000000
16.133333	1.000	65,946.000000
16.150000	1.000	48,168.000000
16.166667	1.000	34,825.000000
16.183333	1.000	24,529.000000
16.200000	1.000	16,311.000000
16.216667	1.000	9,672.000000
16.233333	1.000	4,406.000000
16.250000	1.000	692.000000
16.266667	1.000	-1,343.000000
16.283333	1.000	-1,929.000000
16.300000	1.000	-1,359.000000
16.316667	1.000	-108.000000
16.333333	1.000	1,311.000000
16.350000	1.000	2,498.000000
16.366667	1.000	3,066.000000
16.383333	1.000	2,966.000000
16.400000	1.000	2,927.000000
16.416667	1.000	3,314.000000
16.433333	1.000	4,067.000000
16.450000	1.000	5,254.000000
16.466667	1.000	6,389.000000
16.483333	1.000	7,435.000000
16.500000	1.000	8,399.000000
16.516667	1.000	9,306.000000
16.533333	1.000	10,228.000000
16.550000	1.000	11,030.000000
16.566667	1.000	11,606.000000
16.583333	1.000	11,777.000000
16.600000	1.000	11,217.000000
16.616667	1.000	9,736.000000
16.633333	1.000	7,508.000000
16.650000	1.000	4,884.000000
16.666667	1.000	2,059.000000
16.683333	1.000	-832.000000
16.700000	1.000	-3,159.000000
16.716667	1.000	-4,678.000000
16.733333	1.000	-5,844.000000
16.750000	1.000	-6,781.000000
16.766667	1.000	-7,060.000000
16.783333	1.000	-6,405.000000
16.800000	1.000	-4,605.000000
16.816667	1.000	-1,143.000000
16.833333	1.000	4,506.000000
16.850000	1.000	13,068.000000
16.866667	1.000	25,141.000000
16.883333	1.000	41,183.000000
16.900000	1.000	61,353.000000
16.916667	1.000	84,920.000000
16.933333	1.000	110,748.000000
16.950000	1.000	137,373.000000
16.966667	1.000	162,982.000000
16.983333	1.000	185,582.000000
17.000000	1.000	203,177.000000
17.016667	1.000	214,098.000000
17.033333	1.000	217,377.000000
17.050000	1.000	212,805.000000
17.066667	1.000	200,996.000000
17.083333	1.000	183,394.000000
17.100000	1.000	161,854.000000
17.116667	1.000	138,300.000000
17.133333	1.000	114,378.000000
17.150000	1.000	91,612.000000
17.166667	1.000	71,048.000000
17.183333	1.000	53,321.000000
17.200000	1.000	39,163.000000
17.216667	1.000	29,367.000000
17.233333	1.000	23,861.000000
17.250000	1.000	21,753.000000
17.266667	1.000	22,601.000000
17.283333	1.000	26,131.000000
17.300000	1.000	32,111.000000
17.316667	1.000	40,101.000000
17.333333	1.000	49,279.000000
17.350000	1.000	58,851.000000
17.366667	1.000	68,236.000000
17.383333	1.000	77,084.000000
17.400000	1.000	84,625.000000
17.416667	1.000	89,948.000000
17.433333	1.000	92,487.000000
17.450000	1.000	92,374.000000
17.466667	1.000	90,545.000000
17.483333	1.000	87,950.000000
17.500000	1.000	84,863.000000
17.516667	1.000	81,033.000000
17.533333	1.000	76,362.000000
17.550000	1.000	70,885.000000
17.566667	1.000	64,839.000000
17.583333	1.000	58,946.000000
17.600000	1.000	53,375.000000
17.616667	1.000	47,924.000000
17.633333	1.000	42,423.000000
17.650000	1.000	36,738.000000
17.666667	1.000	31,198.000000
17.683333	1.000	26,286.000000
17.700000	1.000	22,361.000000
17.716667	1.000	19,339.000000
17.733333	1.000	17,264.000000
17.750000	1.000	15,856.000000
17.766667	1.000	14,529.000000
17.783333	1.000	13,086.000000
17.800000	1.000	11,350.000000
17.816667	1.000	9,390.000000
17.833333	1.000	7,554.000000
17.850000	1.000	6,030.000000
17.866667	1.000	4,828.000000
17.883333	1.000	3,753.000000
17.900000	1.000	2,861.000000
17.916667	1.000	2,175.000000
17.933333	1.000	1,926.000000
17.950000	1.000	2,451.000000
17.966667	1.000	3,773.000000
17.983333	1.000	6,189.000000
18.000000	1.000	9,500.000000
18.016667	1.000	13,230.000000
18.033333	1.000	16,782.000000
18.050000	1.000	19,954.000000
18.066667	1.000	22,566.000000
18.083333	1.000	24,294.000000
18.100000	1.000	25,327.000000
18.116667	1.000	25,852.000000
18.133333	1.000	25,583.000000
18.150000	1.000	24,553.000000
18.166667	1.000	23,249.000000
18.183333	1.000	21,782.000000
18.200000	1.000	19,728.000000
18.216667	1.000	16,616.000000
18.233333	1.000	12,370.000000
18.250000	1.000	7,686.000000
18.266667	1.000	3,157.000000
18.283333	1.000	-722.000000
18.300000	1.000	-3,209.000000
18.316667	1.000	-3,809.000000
18.333333	1.000	-2,777.000000
18.350000	1.000	-727.000000
18.366667	1.000	1,708.000000
18.383333	1.000	3,794.000000
18.400000	1.000	5,141.000000
18.416667	1.000	5,637.000000
18.433333	1.000	5,669.000000
18.450000	1.000	5,307.000000
18.466667	1.000	4,261.000000
18.483333	1.000	2,593.000000
18.500000	1.000	811.000000
18.516667	1.000	-985.000000
18.533333	1.000	-2,774.000000
18.550000	1.000	-4,349.000000
18.566667	1.000	-5,492.000000
18.583333	1.000	-5,709.000000
18.600000	1.000	-4,644.000000
18.616667	1.000	-2,643.000000
18.633333	1.000	343.000000
18.650000	1.000	4,413.000000
18.666667	1.000	9,274.000000
18.683333	1.000	14,467.000000
18.700000	1.000	19,642.000000
18.716667	1.000	24,430.000000
18.733333	1.000	28,352.000000
18.750000	1.000	30,848.000000
18.766667	1.000	31,685.000000
18.783333	1.000	31,036.000000
18.800000	1.000	29,135.000000
18.816667	1.000	26,474.000000
18.833333	1.000	23,559.000000
18.850000	1.000	20,535.000000
18.866667	1.000	17,425.000000
18.883333	1.000	14,734.000000
18.900000	1.000	12,822.000000
18.916667	1.000	11,716.000000
18.933333	1.000	11,348.000000
18.950000	1.000	11,633.000000
18.966667	1.000	12,138.000000
18.983333	1.000	12,350.000000
19.000000	1.000	12,287.000000
19.016667	1.000	11,989.000000
19.033333	1.000	11,542.000000
19.050000	1.000	11,359.000000
19.066667	1.000	12,046.000000
19.083333	1.000	14,458.000000
19.100000	1.000	19,001.000000
19.116667	1.000	24,890.000000
19.133333	1.000	30,884.000000
19.150000	1.000	36,189.000000
19.166667	1.000	40,907.000000
19.183333	1.000	45,285.000000
19.200000	1.000	49,898.000000
19.216667	1.000	55,642.000000
19.233333	1.000	64,039.000000
19.250000	1.000	76,872.000000
19.266667	1.000	96,147.000000
19.283333	1.000	123,898.000000
19.300000	1.000	161,703.000000
19.316667	1.000	208,946.000000
19.333333	1.000	262,642.000000
19.350000	1.000	318,109.000000
19.366667	1.000	370,453.000000
19.383333	1.000	414,905.000000
19.400000	1.000	446,605.000000
19.416667	1.000	462,580.000000
19.433333	1.000	462,314.000000
19.450000	1.000	446,654.000000
19.466667	1.000	416,870.000000
19.483333	1.000	375,712.000000
19.500000	1.000	327,539.000000
19.516667	1.000	276,707.000000
19.533333	1.000	226,811.000000
19.550000	1.000	180,746.000000
19.566667	1.000	140,444.000000
19.583333	1.000	106,979.000000
19.600000	1.000	80,341.000000
19.616667	1.000	60,210.000000
19.633333	1.000	46,033.000000
19.650000	1.000	36,681.000000
19.666667	1.000	30,842.000000
19.683333	1.000	27,001.000000
19.700000	1.000	23,916.000000
19.716667	1.000	20,730.000000
19.733333	1.000	17,412.000000
19.750000	1.000	14,590.000000
19.766667	1.000	13,009.000000
19.783333	1.000	13,175.000000
19.800000	1.000	16,204.000000
19.816667	1.000	23,464.000000
19.833333	1.000	35,743.000000
19.850000	1.000	52,655.000000
19.866667	1.000	73,313.000000
19.883333	1.000	96,376.000000
19.900000	1.000	120,152.000000
19.916667	1.000	142,554.000000
19.933333	1.000	161,648.000000
19.950000	1.000	175,763.000000
19.966667	1.000	183,595.000000
19.983333	1.000	184,459.000000
20.000000	1.000	178,321.000000
20.016667	1.000	166,226.000000
20.033333	1.000	149,884.000000
20.050000	1.000	131,240.000000
20.066667	1.000	111,752.000000
20.083333	1.000	92,332.000000
20.100000	1.000	73,859.000000
20.116667	1.000	57,506.000000
20.133333	1.000	44,218.000000
20.150000	1.000	34,558.000000
20.166667	1.000	28,478.000000
20.183333	1.000	25,264.000000
20.200000	1.000	24,294.000000
20.216667	1.000	25,159.000000
20.233333	1.000	27,837.000000
20.250000	1.000	32,828.000000
20.266667	1.000	40,532.000000
20.283333	1.000	51,092.000000
20.300000	1.000	64,288.000000
20.316667	1.000	79,481.000000
20.333333	1.000	95,900.000000
20.350000	1.000	112,664.000000
20.366667	1.000	128,813.000000
20.383333	1.000	143,395.000000
20.400000	1.000	155,254.000000
20.416667	1.000	163,042.000000
20.433333	1.000	166,051.000000
20.450000	1.000	164,169.000000
20.466667	1.000	157,836.000000
20.483333	1.000	148,172.000000
20.500000	1.000	135,649.000000
20.516667	1.000	120,610.000000
20.533333	1.000	104,007.000000
20.550000	1.000	87,107.000000
20.566667	1.000	70,763.000000
20.583333	1.000	55,724.000000
20.600000	1.000	42,614.000000
20.616667	1.000	31,967.000000
20.633333	1.000	23,828.000000
20.650000	1.000	18,056.000000
20.666667	1.000	14,567.000000
20.683333	1.000	13,382.000000
20.700000	1.000	15,023.000000
20.716667	1.000	19,865.000000
20.733333	1.000	28,766.000000
20.750000	1.000	42,786.000000
20.766667	1.000	62,768.000000
20.783333	1.000	88,754.000000
20.800000	1.000	119,883.000000
20.816667	1.000	154,888.000000
20.833333	1.000	192,025.000000
20.850000	1.000	228,432.000000
20.866667	1.000	260,870.000000
20.883333	1.000	286,379.000000
20.900000	1.000	302,927.000000
20.916667	1.000	309,496.000000
20.933333	1.000	305,983.000000
20.950000	1.000	293,231.000000
20.966667	1.000	272,714.000000
20.983333	1.000	246,325.000000
21.000000	1.000	215,992.000000
21.016667	1.000	183,703.000000
21.033333	1.000	151,717.000000
21.050000	1.000	122,061.000000
21.066667	1.000	96,312.000000
21.083333	1.000	75,258.000000
21.100000	1.000	59,436.000000
21.116667	1.000	48,867.000000
21.133333	1.000	42,600.000000
21.150000	1.000	39,103.000000
21.166667	1.000	37,256.000000
21.183333	1.000	36,451.000000
21.200000	1.000	36,465.000000
21.216667	1.000	37,055.000000
21.233333	1.000	38,211.000000
21.250000	1.000	40,565.000000
21.266667	1.000	44,363.000000
21.283333	1.000	49,354.000000
21.300000	1.000	55,164.000000
21.316667	1.000	61,298.000000
21.333333	1.000	67,721.000000
21.350000	1.000	74,468.000000
21.366667	1.000	80,814.000000
21.383333	1.000	86,438.000000
21.400000	1.000	91,792.000000
21.416667	1.000	97,376.000000
21.433333	1.000	103,722.000000
21.450000	1.000	111,162.000000
21.466667	1.000	119,394.000000
21.483333	1.000	127,553.000000
21.500000	1.000	134,845.000000
21.516667	1.000	140,524.000000
21.533333	1.000	143,986.000000
21.550000	1.000	144,592.000000
21.566667	1.000	141,963.000000
21.583333	1.000	136,227.000000
21.600000	1.000	127,670.000000
21.616667	1.000	116,993.000000
21.633333	1.000	105,099.000000
21.650000	1.000	92,755.000000
21.666667	1.000	80,893.000000
21.683333	1.000	70,159.000000
21.700000	1.000	60,696.000000
21.716667	1.000	52,313.000000
21.733333	1.000	45,264.000000
21.750000	1.000	40,011.000000
21.766667	1.000	36,560.000000
21.783333	1.000	34,294.000000
21.800000	1.000	32,522.000000
21.816667	1.000	30,794.000000
21.833333	1.000	28,817.000000
21.850000	1.000	26,265.000000
21.866667	1.000	23,058.000000
21.883333	1.000	18,883.000000
21.900000	1.000	13,973.000000
21.916667	1.000	9,088.000000
21.933333	1.000	5,183.000000
21.950000	1.000	2,882.000000
21.966667	1.000	2,555.000000
21.983333	1.000	3,733.000000
22.000000	1.000	5,715.000000
22.016667	1.000	8,281.000000
22.033333	1.000	10,906.000000
22.050000	1.000	13,092.000000
22.066667	1.000	14,616.000000
22.083333	1.000	15,748.000000
22.100000	1.000	16,953.000000
22.116667	1.000	18,778.000000
22.133333	1.000	21,277.000000
22.150000	1.000	24,201.000000
22.166667	1.000	27,116.000000
22.183333	1.000	29,555.000000
22.200000	1.000	31,064.000000
22.216667	1.000	31,305.000000
22.233333	1.000	30,619.000000
22.250000	1.000	29,595.000000
22.266667	1.000	28,595.000000
22.283333	1.000	27,576.000000
22.300000	1.000	26,381.000000
22.316667	1.000	25,195.000000
22.333333	1.000	24,175.000000
22.350000	1.000	23,396.000000
22.366667	1.000	22,839.000000
22.383333	1.000	22,163.000000
22.400000	1.000	21,006.000000
22.416667	1.000	19,127.000000
22.433333	1.000	16,379.000000
22.450000	1.000	12,951.000000
22.466667	1.000	9,396.000000
22.483333	1.000	6,145.000000
22.500000	1.000	3,624.000000
22.516667	1.000	2,075.000000
22.533333	1.000	1,247.000000
22.550000	1.000	944.000000
22.566667	1.000	1,521.000000
22.583333	1.000	3,169.000000
22.600000	1.000	5,619.000000
22.616667	1.000	8,744.000000
22.633333	1.000	12,463.000000
22.650000	1.000	16,495.000000
22.666667	1.000	20,141.000000
22.683333	1.000	22,944.000000
22.700000	1.000	25,063.000000
22.716667	1.000	26,810.000000
22.733333	1.000	28,390.000000
22.750000	1.000	30,283.000000
22.766667	1.000	33,053.000000
22.783333	1.000	36,608.000000
22.800000	1.000	39,991.000000
22.816667	1.000	42,474.000000
22.833333	1.000	43,507.000000
22.850000	1.000	42,981.000000
22.866667	1.000	41,130.000000
22.883333	1.000	38,454.000000
22.900000	1.000	35,676.000000
22.916667	1.000	33,563.000000
22.933333	1.000	32,599.000000
22.950000	1.000	33,002.000000
22.966667	1.000	34,547.000000
22.983333	1.000	37,009.000000
23.000000	1.000	40,331.000000
23.016667	1.000	44,557.000000
23.033333	1.000	50,296.000000
23.050000	1.000	59,103.000000
23.066667	1.000	72,950.000000
23.083333	1.000	93,417.000000
23.100000	1.000	121,236.000000
23.116667	1.000	156,741.000000
23.133333	1.000	199,941.000000
23.150000	1.000	250,102.000000
23.166667	1.000	304,592.000000
23.183333	1.000	359,571.000000
23.200000	1.000	410,319.000000
23.216667	1.000	451,941.000000
23.233333	1.000	480,307.000000
23.250000	1.000	493,126.000000
23.266667	1.000	490,093.000000
23.283333	1.000	472,456.000000
23.300000	1.000	442,321.000000
23.316667	1.000	402,115.000000
23.333333	1.000	354,874.000000
23.350000	1.000	304,570.000000
23.366667	1.000	255,162.000000
23.383333	1.000	209,400.000000
23.400000	1.000	168,856.000000
23.416667	1.000	134,458.000000
23.433333	1.000	106,457.000000
23.450000	1.000	84,545.000000
23.466667	1.000	68,407.000000
23.483333	1.000	57,200.000000
23.500000	1.000	49,683.000000
23.516667	1.000	44,720.000000
23.533333	1.000	41,725.000000
23.550000	1.000	40,585.000000
23.566667	1.000	40,680.000000
23.583333	1.000	41,320.000000
23.600000	1.000	42,227.000000
23.616667	1.000	43,583.000000
23.633333	1.000	45,944.000000
23.650000	1.000	50,327.000000
23.666667	1.000	57,191.000000
23.683333	1.000	66,150.000000
23.700000	1.000	76,430.000000
23.716667	1.000	87,184.000000
23.733333	1.000	97,397.000000
23.750000	1.000	106,125.000000
23.766667	1.000	112,706.000000
23.783333	1.000	116,553.000000
23.800000	1.000	117,105.000000
23.816667	1.000	114,595.000000
23.833333	1.000	109,520.000000
23.850000	1.000	102,432.000000
23.866667	1.000	94,331.000000
23.883333	1.000	86,425.000000
23.900000	1.000	79,281.000000
23.916667	1.000	73,147.000000
23.933333	1.000	68,265.000000
23.950000	1.000	64,320.000000
23.966667	1.000	60,787.000000
23.983333	1.000	57,364.000000
24.000000	1.000	53,692.000000
24.016667	1.000	50,159.000000
24.033333	1.000	47,073.000000
24.050000	1.000	44,650.000000
24.066667	1.000	42,743.000000
24.083333	1.000	40,955.000000
24.100000	1.000	39,106.000000
24.116667	1.000	37,260.000000
24.133333	1.000	35,730.000000
24.150000	1.000	34,457.000000
24.166667	1.000	33,196.000000
24.183333	1.000	31,761.000000
24.200000	1.000	30,334.000000
24.216667	1.000	29,391.000000
24.233333	1.000	29,348.000000
24.250000	1.000	30,554.000000
24.266667	1.000	32,968.000000
24.283333	1.000	36,586.000000
24.300000	1.000	41,508.000000
24.316667	1.000	47,852.000000
24.333333	1.000	55,829.000000
24.350000	1.000	65,531.000000
24.366667	1.000	77,061.000000
24.383333	1.000	90,492.000000
24.400000	1.000	105,872.000000
24.416667	1.000	122,224.000000
24.433333	1.000	138,523.000000
24.450000	1.000	153,556.000000
24.466667	1.000	166,283.000000
24.483333	1.000	176,185.000000
24.500000	1.000	183,308.000000
24.516667	1.000	188,041.000000
24.533333	1.000	190,633.000000
24.550000	1.000	191,678.000000
24.566667	1.000	192,300.000000
24.583333	1.000	193,057.000000
24.600000	1.000	194,145.000000
24.616667	1.000	195,218.000000
24.633333	1.000	195,404.000000
24.650000	1.000	193,874.000000
24.666667	1.000	190,485.000000
24.683333	1.000	185,301.000000
24.700000	1.000	178,190.000000
24.716667	1.000	169,260.000000
24.733333	1.000	159,197.000000
24.750000	1.000	149,233.000000
24.766667	1.000	140,294.000000
24.783333	1.000	133,397.000000
24.800000	1.000	128,919.000000
24.816667	1.000	126,508.000000
24.833333	1.000	125,110.000000
24.850000	1.000	123,677.000000
24.866667	1.000	121,738.000000
24.883333	1.000	119,219.000000
24.900000	1.000	115,596.000000
24.916667	1.000	110,206.000000
24.933333	1.000	102,800.000000
24.950000	1.000	93,773.000000
24.966667	1.000	84,312.000000
24.983333	1.000	75,393.000000
25.000000	1.000	67,442.000000
25.016667	1.000	60,525.000000
25.033333	1.000	54,408.000000
25.050000	1.000	49,135.000000
25.066667	1.000	44,861.000000
25.083333	1.000	41,957.000000
25.100000	1.000	40,114.000000
25.116667	1.000	38,698.000000
25.133333	1.000	37,335.000000
25.150000	1.000	36,266.000000
25.166667	1.000	35,925.000000
25.183333	1.000	36,744.000000
25.200000	1.000	38,728.000000
25.216667	1.000	41,557.000000
25.233333	1.000	44,479.000000
25.250000	1.000	46,335.000000
25.266667	1.000	46,578.000000
25.283333	1.000	45,404.000000
25.300000	1.000	43,334.000000
25.316667	1.000	40,601.000000
25.333333	1.000	37,355.000000
25.350000	1.000	33,901.000000
25.366667	1.000	30,872.000000
25.383333	1.000	28,362.000000
25.400000	1.000	26,658.000000
25.416667	1.000	26,137.000000
25.433333	1.000	26,812.000000
25.450000	1.000	28,336.000000
25.466667	1.000	30,500.000000
25.483333	1.000	32,918.000000
25.500000	1.000	35,286.000000
25.516667	1.000	37,224.000000
25.533333	1.000	38,492.000000
25.550000	1.000	38,883.000000
25.566667	1.000	38,662.000000
25.583333	1.000	37,960.000000
25.600000	1.000	36,532.000000
25.616667	1.000	34,493.000000
25.633333	1.000	31,972.000000
25.650000	1.000	29,019.000000
25.666667	1.000	25,888.000000
25.683333	1.000	23,252.000000
25.700000	1.000	21,762.000000
25.716667	1.000	21,299.000000
25.733333	1.000	21,654.000000
25.750000	1.000	22,574.000000
25.766667	1.000	24,100.000000
25.783333	1.000	26,059.000000
25.800000	1.000	28,220.000000
25.816667	1.000	30,657.000000
25.833333	1.000	33,236.000000
25.850000	1.000	36,050.000000
25.866667	1.000	40,177.000000
25.883333	1.000	46,647.000000
25.900000	1.000	56,405.000000
25.916667	1.000	70,652.000000
25.933333	1.000	91,015.000000
25.950000	1.000	119,169.000000
25.966667	1.000	157,116.000000
25.983333	1.000	207,234.000000
26.000000	1.000	272,511.000000
26.016667	1.000	356,666.000000
26.033333	1.000	463,522.000000
26.050000	1.000	597,008.000000
26.066667	1.000	760,532.000000
26.083333	1.000	956,412.000000
26.100000	1.000	1,184,788.000000
26.116667	1.000	1,442,771.000000
26.133333	1.000	1,722,651.000000
26.150000	1.000	2,010,901.000000
26.166667	1.000	2,289,700.000000
26.183333	1.000	2,537,622.000000
26.200000	1.000	2,732,952.000000
26.216667	1.000	2,856,574.000000
26.233333	1.000	2,895,826.000000
26.250000	1.000	2,847,230.000000
26.266667	1.000	2,715,634.000000
26.283333	1.000	2,513,422.000000
26.300000	1.000	2,258,710.000000
26.316667	1.000	1,972,185.000000
26.333333	1.000	1,674,201.000000
26.350000	1.000	1,382,541.000000
26.366667	1.000	1,111,519.000000
26.383333	1.000	871,298.000000
26.400000	1.000	667,025.000000
26.416667	1.000	499,713.000000
26.433333	1.000	367,795.000000
26.450000	1.000	267,919.000000
26.466667	1.000	195,481.000000
26.483333	1.000	145,471.000000
26.500000	1.000	112,758.000000
26.516667	1.000	92,757.000000
26.533333	1.000	81,018.000000
26.550000	1.000	73,862.000000
26.566667	1.000	69,223.000000
26.583333	1.000	65,860.000000
26.600000	1.000	63,510.000000
26.616667	1.000	62,353.000000
26.633333	1.000	62,548.000000
26.650000	1.000	63,932.000000
26.666667	1.000	66,026.000000
26.683333	1.000	68,176.000000
26.700000	1.000	69,892.000000
26.716667	1.000	70,554.000000
26.733333	1.000	69,649.000000
26.750000	1.000	66,964.000000
26.766667	1.000	63,163.000000
26.783333	1.000	59,449.000000
26.800000	1.000	56,333.000000
26.816667	1.000	54,247.000000
26.833333	1.000	53,083.000000
26.850000	1.000	52,323.000000
26.866667	1.000	51,641.000000
26.883333	1.000	50,912.000000
26.900000	1.000	50,599.000000
26.916667	1.000	51,142.000000
26.933333	1.000	52,862.000000
26.950000	1.000	56,168.000000
26.966667	1.000	61,340.000000
26.983333	1.000	68,761.000000
27.000000	1.000	78,693.000000
27.016667	1.000	90,934.000000
27.033333	1.000	105,041.000000
27.050000	1.000	120,264.000000
27.066667	1.000	135,370.000000
27.083333	1.000	149,783.000000
27.100000	1.000	162,757.000000
27.116667	1.000	173,337.000000
27.133333	1.000	180,537.000000
27.150000	1.000	183,193.000000
27.166667	1.000	180,919.000000
27.183333	1.000	174,123.000000
27.200000	1.000	163,754.000000
27.216667	1.000	150,706.000000
27.233333	1.000	136,204.000000
27.250000	1.000	121,629.000000
27.266667	1.000	108,085.000000
27.283333	1.000	96,074.000000
27.300000	1.000	85,886.000000
27.316667	1.000	77,906.000000
27.333333	1.000	72,760.000000
27.350000	1.000	70,712.000000
27.366667	1.000	71,703.000000
27.383333	1.000	75,364.000000
27.400000	1.000	81,378.000000
27.416667	1.000	89,158.000000
27.433333	1.000	98,184.000000
27.450000	1.000	108,021.000000
27.466667	1.000	119,133.000000
27.483333	1.000	132,661.000000
27.500000	1.000	150,127.000000
27.516667	1.000	173,132.000000
27.533333	1.000	203,137.000000
27.550000	1.000	242,060.000000
27.566667	1.000	291,746.000000
27.583333	1.000	353,517.000000
27.600000	1.000	426,756.000000
27.616667	1.000	508,955.000000
27.633333	1.000	596,413.000000
27.650000	1.000	683,458.000000
27.666667	1.000	763,187.000000
27.683333	1.000	828,362.000000
27.700000	1.000	872,752.000000
27.716667	1.000	892,091.000000
27.733333	1.000	884,756.000000
27.750000	1.000	852,295.000000
27.766667	1.000	798,786.000000
27.783333	1.000	729,784.000000
27.800000	1.000	651,781.000000
27.816667	1.000	571,327.000000
27.833333	1.000	494,147.000000
27.850000	1.000	424,466.000000
27.866667	1.000	364,736.000000
27.883333	1.000	315,961.000000
27.900000	1.000	277,421.000000
27.916667	1.000	247,523.000000
27.933333	1.000	224,381.000000
27.950000	1.000	206,181.000000
27.966667	1.000	191,377.000000
27.983333	1.000	178,659.000000
28.000000	1.000	167,124.000000
28.016667	1.000	155,735.000000
28.033333	1.000	144,057.000000
28.050000	1.000	132,792.000000
28.066667	1.000	122,616.000000
28.083333	1.000	113,948.000000
28.100000	1.000	106,378.000000
28.116667	1.000	99,075.000000
28.133333	1.000	92,159.000000
28.150000	1.000	85,944.000000
28.166667	1.000	80,553.000000
28.183333	1.000	75,683.000000
28.200000	1.000	71,248.000000
28.216667	1.000	67,266.000000
28.233333	1.000	64,427.000000
28.250000	1.000	64,012.000000
28.266667	1.000	66,987.000000
28.283333	1.000	74,364.000000
28.300000	1.000	87,171.000000
28.316667	1.000	106,751.000000
28.333333	1.000	133,986.000000
28.350000	1.000	168,244.000000
28.366667	1.000	208,028.000000
28.383333	1.000	251,370.000000
28.400000	1.000	295,534.000000
28.416667	1.000	337,503.000000
28.433333	1.000	373,883.000000
28.450000	1.000	401,482.000000
28.466667	1.000	418,205.000000
28.483333	1.000	422,857.000000
28.500000	1.000	415,041.000000
28.516667	1.000	395,587.000000
28.533333	1.000	366,691.000000
28.550000	1.000	331,507.000000
28.566667	1.000	293,280.000000
28.583333	1.000	254,762.000000
28.600000	1.000	217,884.000000
28.616667	1.000	184,562.000000
28.633333	1.000	156,695.000000
28.650000	1.000	135,160.000000
28.666667	1.000	120,078.000000
28.683333	1.000	111,236.000000
28.700000	1.000	108,277.000000
28.716667	1.000	110,804.000000
28.733333	1.000	117,829.000000
28.750000	1.000	128,233.000000
28.766667	1.000	141,765.000000
28.783333	1.000	158,508.000000
28.800000	1.000	178,130.000000
28.816667	1.000	199,415.000000
28.833333	1.000	221,089.000000
28.850000	1.000	242,541.000000
28.866667	1.000	263,517.000000
28.883333	1.000	283,809.000000
28.900000	1.000	303,915.000000
28.916667	1.000	325,103.000000
28.933333	1.000	349,822.000000
28.950000	1.000	381,234.000000
28.966667	1.000	422,813.000000
28.983333	1.000	476,509.000000
29.000000	1.000	542,453.000000
29.016667	1.000	619,243.000000
29.033333	1.000	702,820.000000
29.050000	1.000	786,687.000000
29.066667	1.000	862,772.000000
29.083333	1.000	923,004.000000
29.100000	1.000	960,857.000000
29.116667	1.000	972,138.000000
29.133333	1.000	955,846.000000
29.150000	1.000	913,786.000000
29.166667	1.000	849,880.000000
29.183333	1.000	770,006.000000
29.200000	1.000	680,690.000000
29.216667	1.000	588,282.000000
29.233333	1.000	498,342.000000
29.250000	1.000	415,255.000000
29.266667	1.000	341,288.000000
29.283333	1.000	277,372.000000
29.300000	1.000	223,887.000000
29.316667	1.000	180,807.000000
29.333333	1.000	146,947.000000
29.350000	1.000	120,430.000000
29.366667	1.000	99,993.000000
29.383333	1.000	84,437.000000
29.400000	1.000	72,635.000000
29.416667	1.000	63,748.000000
29.433333	1.000	57,015.000000
29.450000	1.000	52,130.000000
29.466667	1.000	49,126.000000
29.483333	1.000	47,833.000000
29.500000	1.000	48,270.000000
29.516667	1.000	50,275.000000
29.533333	1.000	53,323.000000
29.550000	1.000	56,344.000000
29.566667	1.000	58,331.000000
29.583333	1.000	58,701.000000
29.600000	1.000	57,737.000000
29.616667	1.000	55,882.000000
29.633333	1.000	53,791.000000
29.650000	1.000	51,988.000000
29.666667	1.000	50,833.000000
29.683333	1.000	50,226.000000
29.700000	1.000	50,293.000000
29.716667	1.000	51,318.000000
29.733333	1.000	53,419.000000
29.750000	1.000	56,143.000000
29.766667	1.000	59,174.000000
29.783333	1.000	62,374.000000
29.800000	1.000	65,663.000000
29.816667	1.000	69,049.000000
29.833333	1.000	72,275.000000
29.850000	1.000	74,897.000000
29.866667	1.000	76,548.000000
29.883333	1.000	76,515.000000
29.900000	1.000	74,530.000000
29.916667	1.000	71,085.000000
29.933333	1.000	67,034.000000
29.950000	1.000	62,790.000000
29.966667	1.000	58,483.000000
29.983333	1.000	54,789.000000
30.000000	1.000	52,090.000000
30.016667	1.000	50,541.000000
30.033333	1.000	50,485.000000
30.050000	1.000	52,331.000000
30.066667	1.000	55,985.000000
30.083333	1.000	60,889.000000
30.100000	1.000	67,066.000000
30.116667	1.000	75,464.000000
30.133333	1.000	88,122.000000
30.150000	1.000	107,302.000000
30.166667	1.000	135,655.000000
30.183333	1.000	176,840.000000
30.200000	1.000	236,854.000000
30.216667	1.000	326,285.000000
30.233333	1.000	460,883.000000
30.250000	1.000	662,121.000000
30.266667	1.000	957,182.000000
30.283333	1.000	1,376,589.000000
30.300000	1.000	1,950,362.000000
30.316667	1.000	2,701,034.000000
30.333333	1.000	3,636,227.000000
30.350000	1.000	4,740,083.000000
30.366667	1.000	5,968,392.000000
30.383333	1.000	7,250,025.000000
30.400000	1.000	8,491,370.000000
30.416667	1.000	9,589,895.000000
30.433333	1.000	10,448,182.000000
30.450000	1.000	10,988,839.000000
30.466667	1.000	11,167,166.000000
30.483333	1.000	10,975,566.000000
30.500000	1.000	10,442,050.000000
30.516667	1.000	9,624,506.000000
30.533333	1.000	8,601,282.000000
30.550000	1.000	7,459,010.000000
30.566667	1.000	6,280,441.000000
30.583333	1.000	5,136,352.000000
30.600000	1.000	4,081,255.000000
30.616667	1.000	3,152,017.000000
30.633333	1.000	2,367,602.000000
30.650000	1.000	1,731,490.000000
30.666667	1.000	1,235,269.000000
30.683333	1.000	862,358.000000
30.700000	1.000	592,263.000000
30.716667	1.000	404,098.000000
30.733333	1.000	278,280.000000
30.750000	1.000	197,705.000000
30.766667	1.000	148,571.000000
30.783333	1.000	120,743.000000
30.800000	1.000	107,165.000000
30.816667	1.000	103,354.000000
30.833333	1.000	106,939.000000
30.850000	1.000	116,398.000000
30.866667	1.000	130,455.000000
30.883333	1.000	148,007.000000
30.900000	1.000	167,647.000000
30.916667	1.000	187,571.000000
30.933333	1.000	206,134.000000
30.950000	1.000	221,523.000000
30.966667	1.000	232,292.000000
30.983333	1.000	237,463.000000
31.000000	1.000	236,538.000000
31.016667	1.000	229,922.000000
31.033333	1.000	218,556.000000
31.050000	1.000	204,037.000000
31.066667	1.000	187,553.000000
31.083333	1.000	170,093.000000
31.100000	1.000	152,847.000000
31.116667	1.000	136,887.000000
31.133333	1.000	122,990.000000
31.150000	1.000	111,661.000000
31.166667	1.000	102,910.000000
31.183333	1.000	96,447.000000
31.200000	1.000	92,131.000000
31.216667	1.000	89,638.000000
31.233333	1.000	88,626.000000
31.250000	1.000	88,704.000000
31.266667	1.000	89,392.000000
31.283333	1.000	90,509.000000
31.300000	1.000	92,069.000000
31.316667	1.000	94,722.000000
31.333333	1.000	98,987.000000
31.350000	1.000	105,171.000000
31.366667	1.000	113,411.000000
31.383333	1.000	123,608.000000
31.400000	1.000	135,556.000000
31.416667	1.000	148,784.000000
31.433333	1.000	162,844.000000
31.450000	1.000	177,263.000000
31.466667	1.000	190,952.000000
31.483333	1.000	203,712.000000
31.500000	1.000	217,019.000000
31.516667	1.000	233,022.000000
31.533333	1.000	254,728.000000
31.550000	1.000	285,978.000000
31.566667	1.000	330,853.000000
31.583333	1.000	393,097.000000
31.600000	1.000	474,652.000000
31.616667	1.000	574,367.000000
31.633333	1.000	687,397.000000
31.650000	1.000	805,816.000000
31.666667	1.000	919,519.000000
31.683333	1.000	1,017,930.000000
31.700000	1.000	1,091,586.000000
31.716667	1.000	1,133,069.000000
31.733333	1.000	1,138,112.000000
31.750000	1.000	1,106,381.000000
31.766667	1.000	1,041,509.000000
31.783333	1.000	950,270.000000
31.800000	1.000	841,712.000000
31.816667	1.000	724,773.000000
31.833333	1.000	607,554.000000
31.850000	1.000	497,410.000000
31.866667	1.000	400,138.000000
31.883333	1.000	319,866.000000
31.900000	1.000	259,298.000000
31.916667	1.000	220,200.000000
31.933333	1.000	203,093.000000
31.950000	1.000	206,978.000000
31.966667	1.000	229,355.000000
31.983333	1.000	266,118.000000
32.000000	1.000	312,543.000000
32.016667	1.000	364,060.000000
32.033333	1.000	415,748.000000
32.050000	1.000	462,729.000000
32.066667	1.000	500,222.000000
32.083333	1.000	524,477.000000
32.100000	1.000	533,211.000000
32.116667	1.000	525,593.000000
32.133333	1.000	502,795.000000
32.150000	1.000	467,100.000000
32.166667	1.000	421,918.000000
32.183333	1.000	371,391.000000
32.200000	1.000	319,561.000000
32.216667	1.000	270,077.000000
32.233333	1.000	225,802.000000
32.250000	1.000	188,240.000000
32.266667	1.000	157,897.000000
32.283333	1.000	134,742.000000
32.300000	1.000	118,434.000000
32.316667	1.000	108,505.000000
32.333333	1.000	104,574.000000
32.350000	1.000	106,158.000000
32.366667	1.000	112,680.000000
32.383333	1.000	123,680.000000
32.400000	1.000	139,013.000000
32.416667	1.000	158,498.000000
32.433333	1.000	181,951.000000
32.450000	1.000	209,230.000000
32.466667	1.000	239,637.000000
32.483333	1.000	271,281.000000
32.500000	1.000	302,060.000000
32.516667	1.000	330,019.000000
32.533333	1.000	353,483.000000
32.550000	1.000	371,491.000000
32.566667	1.000	383,299.000000
32.583333	1.000	388,315.000000
32.600000	1.000	385,941.000000
32.616667	1.000	376,053.000000
32.633333	1.000	359,356.000000
32.650000	1.000	336,830.000000
32.666667	1.000	309,838.000000
32.683333	1.000	280,282.000000
32.700000	1.000	249,969.000000
32.716667	1.000	220,700.000000
32.733333	1.000	194,051.000000
32.750000	1.000	171,345.000000
32.766667	1.000	152,814.000000
32.783333	1.000	138,003.000000
32.800000	1.000	126,537.000000
32.816667	1.000	118,375.000000
32.833333	1.000	113,418.000000
32.850000	1.000	111,219.000000
32.866667	1.000	110,801.000000
32.883333	1.000	110,751.000000
32.900000	1.000	110,166.000000
32.916667	1.000	108,958.000000
32.933333	1.000	107,309.000000
32.950000	1.000	104,924.000000
32.966667	1.000	101,477.000000
32.983333	1.000	97,101.000000
33.000000	1.000	92,465.000000
33.016667	1.000	88,460.000000
33.033333	1.000	85,451.000000
33.050000	1.000	83,167.000000
33.066667	1.000	81,096.000000
33.083333	1.000	78,924.000000
33.100000	1.000	76,809.000000
33.116667	1.000	74,769.000000
33.133333	1.000	72,543.000000
33.150000	1.000	70,178.000000
33.166667	1.000	67,849.000000
33.183333	1.000	65,608.000000
33.200000	1.000	63,696.000000
33.216667	1.000	62,332.000000
33.233333	1.000	61,590.000000
33.250000	1.000	61,316.000000
33.266667	1.000	61,624.000000
33.283333	1.000	62,481.000000
33.300000	1.000	63,488.000000
33.316667	1.000	64,095.000000
33.333333	1.000	64,018.000000
33.350000	1.000	63,225.000000
33.366667	1.000	61,860.000000
33.383333	1.000	60,271.000000
33.400000	1.000	59,334.000000
33.416667	1.000	59,450.000000
33.433333	1.000	60,656.000000
33.450000	1.000	62,860.000000
33.466667	1.000	65,943.000000
33.483333	1.000	69,222.000000
33.500000	1.000	72,134.000000
33.516667	1.000	74,720.000000
33.533333	1.000	77,002.000000
33.550000	1.000	78,898.000000
33.566667	1.000	80,748.000000
33.583333	1.000	82,746.000000
33.600000	1.000	84,517.000000
33.616667	1.000	85,718.000000
33.633333	1.000	85,937.000000
33.650000	1.000	85,522.000000
33.666667	1.000	85,760.000000
33.683333	1.000	87,917.000000
33.700000	1.000	92,789.000000
33.716667	1.000	101,205.000000
33.733333	1.000	113,722.000000
33.750000	1.000	130,526.000000
33.766667	1.000	151,229.000000
33.783333	1.000	174,594.000000
33.800000	1.000	199,189.000000
33.816667	1.000	222,959.000000
33.833333	1.000	243,714.000000
33.850000	1.000	260,191.000000
33.866667	1.000	271,838.000000
33.883333	1.000	278,280.000000
33.900000	1.000	279,497.000000
33.916667	1.000	276,056.000000
33.933333	1.000	269,039.000000
33.950000	1.000	259,325.000000
33.966667	1.000	247,409.000000
33.983333	1.000	233,666.000000
34.000000	1.000	218,529.000000
34.016667	1.000	202,667.000000
34.033333	1.000	186,258.000000
34.050000	1.000	169,244.000000
34.066667	1.000	152,272.000000
34.083333	1.000	136,385.000000
34.100000	1.000	122,355.000000
34.116667	1.000	110,362.000000
34.133333	1.000	100,194.000000
34.150000	1.000	91,661.000000
34.166667	1.000	85,155.000000
34.183333	1.000	81,294.000000
34.200000	1.000	80,386.000000
34.216667	1.000	82,494.000000
34.233333	1.000	87,258.000000
34.250000	1.000	94,299.000000
34.266667	1.000	103,159.000000
34.283333	1.000	113,434.000000
34.300000	1.000	125,133.000000
34.316667	1.000	137,927.000000
34.333333	1.000	151,115.000000
34.350000	1.000	163,448.000000
34.366667	1.000	173,581.000000
34.383333	1.000	180,811.000000
34.400000	1.000	184,698.000000
34.416667	1.000	184,622.000000
34.433333	1.000	180,858.000000
34.450000	1.000	174,303.000000
34.466667	1.000	165,666.000000
34.483333	1.000	155,502.000000
34.500000	1.000	144,124.000000
34.516667	1.000	132,236.000000
34.533333	1.000	120,337.000000
34.550000	1.000	109,063.000000
34.566667	1.000	99,442.000000
34.583333	1.000	92,185.000000
34.600000	1.000	87,744.000000
34.616667	1.000	86,571.000000
34.633333	1.000	89,063.000000
34.650000	1.000	95,232.000000
34.666667	1.000	104,532.000000
34.683333	1.000	116,988.000000
34.700000	1.000	132,766.000000
34.716667	1.000	151,431.000000
34.733333	1.000	172,027.000000
34.750000	1.000	193,906.000000
34.766667	1.000	215,627.000000
34.783333	1.000	235,274.000000
34.800000	1.000	251,408.000000
34.816667	1.000	262,427.000000
34.833333	1.000	267,138.000000
34.850000	1.000	264,913.000000
34.866667	1.000	255,883.000000
34.883333	1.000	241,405.000000
34.900000	1.000	223,046.000000
34.916667	1.000	202,314.000000
34.933333	1.000	180,581.000000
34.950000	1.000	159,215.000000
34.966667	1.000	139,542.000000
34.983333	1.000	122,282.000000
35.000000	1.000	107,538.000000
35.016667	1.000	94,913.000000
35.033333	1.000	84,132.000000
35.050000	1.000	75,556.000000
35.066667	1.000	69,759.000000
35.083333	1.000	67,411.000000
35.100000	1.000	68,369.000000
35.116667	1.000	71,986.000000
35.133333	1.000	77,746.000000
35.150000	1.000	84,709.000000
35.166667	1.000	92,252.000000
35.183333	1.000	99,579.000000
35.200000	1.000	105,517.000000
35.216667	1.000	109,284.000000
35.233333	1.000	110,758.000000
35.250000	1.000	110,463.000000
35.266667	1.000	108,862.000000
35.283333	1.000	105,969.000000
35.300000	1.000	101,999.000000
35.316667	1.000	97,376.000000
35.333333	1.000	92,235.000000
35.350000	1.000	86,802.000000
35.366667	1.000	81,612.000000
35.383333	1.000	76,856.000000
35.400000	1.000	72,657.000000
35.416667	1.000	69,142.000000
35.433333	1.000	66,483.000000
35.450000	1.000	64,770.000000
35.466667	1.000	63,608.000000
35.483333	1.000	62,590.000000
35.500000	1.000	61,785.000000
35.516667	1.000	61,474.000000
35.533333	1.000	61,740.000000
35.550000	1.000	62,864.000000
35.566667	1.000	65,179.000000
35.583333	1.000	68,897.000000
35.600000	1.000	74,371.000000
35.616667	1.000	81,488.000000
35.633333	1.000	89,884.000000
35.650000	1.000	99,624.000000
35.666667	1.000	110,864.000000
35.683333	1.000	123,529.000000
35.700000	1.000	137,644.000000
35.716667	1.000	154,686.000000
35.733333	1.000	177,875.000000
35.750000	1.000	211,795.000000
35.766667	1.000	262,254.000000
35.783333	1.000	335,188.000000
35.800000	1.000	435,310.000000
35.816667	1.000	565,545.000000
35.833333	1.000	725,993.000000
35.850000	1.000	912,575.000000
35.866667	1.000	1,116,101.000000
35.883333	1.000	1,322,938.000000
35.900000	1.000	1,516,694.000000
35.916667	1.000	1,680,137.000000
35.933333	1.000	1,798,292.000000
35.950000	1.000	1,860,978.000000
35.966667	1.000	1,864,247.000000
35.983333	1.000	1,810,624.000000
36.000000	1.000	1,707,659.000000
36.016667	1.000	1,566,988.000000
36.033333	1.000	1,402,702.000000
36.050000	1.000	1,228,532.000000
36.066667	1.000	1,056,159.000000
36.083333	1.000	894,536.000000
36.100000	1.000	749,708.000000
36.116667	1.000	624,728.000000
36.133333	1.000	519,838.000000
36.150000	1.000	433,250.000000
36.166667	1.000	362,686.000000
36.183333	1.000	305,881.000000
36.200000	1.000	260,817.000000
36.216667	1.000	225,848.000000
36.233333	1.000	199,207.000000
36.250000	1.000	179,256.000000
36.266667	1.000	164,605.000000
36.283333	1.000	154,325.000000
36.300000	1.000	147,479.000000
36.316667	1.000	143,125.000000
36.333333	1.000	140,390.000000
36.350000	1.000	138,358.000000
36.366667	1.000	136,447.000000
36.383333	1.000	133,959.000000
36.400000	1.000	130,400.000000
36.416667	1.000	125,775.000000
36.433333	1.000	120,052.000000
36.450000	1.000	113,602.000000
36.466667	1.000	106,853.000000
36.483333	1.000	99,825.000000
36.500000	1.000	92,596.000000
36.516667	1.000	85,530.000000
36.533333	1.000	78,912.000000
36.550000	1.000	72,941.000000
36.566667	1.000	67,760.000000
36.583333	1.000	64,163.000000
36.600000	1.000	62,970.000000
36.616667	1.000	64,370.000000
36.633333	1.000	67,642.000000
36.650000	1.000	72,059.000000
36.666667	1.000	77,876.000000
36.683333	1.000	85,468.000000
36.700000	1.000	95,095.000000
36.716667	1.000	107,053.000000
36.733333	1.000	121,490.000000
36.750000	1.000	137,713.000000
36.766667	1.000	154,595.000000
36.783333	1.000	170,645.000000
36.800000	1.000	184,235.000000
36.816667	1.000	194,435.000000
36.833333	1.000	200,472.000000
36.850000	1.000	202,244.000000
36.866667	1.000	199,825.000000
36.883333	1.000	193,365.000000
36.900000	1.000	183,372.000000
36.916667	1.000	170,614.000000
36.933333	1.000	156,265.000000
36.950000	1.000	141,603.000000
36.966667	1.000	127,474.000000
36.983333	1.000	114,518.000000
37.000000	1.000	103,663.000000
37.016667	1.000	95,647.000000
37.033333	1.000	91,330.000000
37.050000	1.000	92,417.000000
37.066667	1.000	101,002.000000
37.083333	1.000	118,819.000000
37.100000	1.000	147,113.000000
37.116667	1.000	187,083.000000
37.133333	1.000	239,568.000000
37.150000	1.000	304,278.000000
37.166667	1.000	379,529.000000
37.183333	1.000	461,517.000000
37.200000	1.000	544,324.000000
37.216667	1.000	621,449.000000
37.233333	1.000	686,620.000000
37.250000	1.000	734,231.000000
37.266667	1.000	760,785.000000
37.283333	1.000	766,041.000000
37.300000	1.000	752,617.000000
37.316667	1.000	725,825.000000
37.333333	1.000	693,257.000000
37.350000	1.000	662,924.000000
37.366667	1.000	642,113.000000
37.383333	1.000	636,950.000000
37.400000	1.000	650,922.000000
37.416667	1.000	684,594.000000
37.433333	1.000	735,274.000000
37.450000	1.000	796,983.000000
37.466667	1.000	861,335.000000
37.483333	1.000	919,035.000000
37.500000	1.000	961,351.000000
37.516667	1.000	981,784.000000
37.533333	1.000	976,542.000000
37.550000	1.000	945,034.000000
37.566667	1.000	889,890.000000
37.583333	1.000	816,358.000000
37.600000	1.000	731,188.000000
37.616667	1.000	641,263.000000
37.633333	1.000	553,166.000000
37.650000	1.000	471,970.000000
37.666667	1.000	400,977.000000
37.683333	1.000	341,612.000000
37.700000	1.000	293,848.000000
37.716667	1.000	256,577.000000
37.733333	1.000	228,619.000000
37.750000	1.000	208,113.000000
37.766667	1.000	193,026.000000
37.783333	1.000	181,618.000000
37.800000	1.000	172,163.000000
37.816667	1.000	163,998.000000
37.833333	1.000	157,137.000000
37.850000	1.000	151,569.000000
37.866667	1.000	147,507.000000
37.883333	1.000	144,765.000000
37.900000	1.000	142,917.000000
37.916667	1.000	141,903.000000
37.933333	1.000	142,248.000000
37.950000	1.000	144,386.000000
37.966667	1.000	147,926.000000
37.983333	1.000	152,409.000000
38.000000	1.000	157,232.000000
38.016667	1.000	161,402.000000
38.033333	1.000	163,855.000000
38.050000	1.000	163,955.000000
38.066667	1.000	161,730.000000
38.083333	1.000	157,597.000000
38.100000	1.000	151,722.000000
38.116667	1.000	144,594.000000
38.133333	1.000	136,530.000000
38.150000	1.000	127,838.000000
38.166667	1.000	119,049.000000
38.183333	1.000	110,943.000000
38.200000	1.000	104,550.000000
38.216667	1.000	100,641.000000
38.233333	1.000	99,567.000000
38.250000	1.000	101,294.000000
38.266667	1.000	105,396.000000
38.283333	1.000	111,279.000000
38.300000	1.000	118,249.000000
38.316667	1.000	125,401.000000
38.333333	1.000	131,446.000000
38.350000	1.000	135,543.000000
38.366667	1.000	137,552.000000
38.383333	1.000	137,816.000000
38.400000	1.000	136,571.000000
38.416667	1.000	133,748.000000
38.433333	1.000	128,980.000000
38.450000	1.000	122,410.000000
38.466667	1.000	114,607.000000
38.483333	1.000	106,492.000000
38.500000	1.000	98,982.000000
38.516667	1.000	92,520.000000
38.533333	1.000	87,395.000000
38.550000	1.000	83,270.000000
38.566667	1.000	79,340.000000
38.583333	1.000	75,019.000000
38.600000	1.000	70,012.000000
38.616667	1.000	64,648.000000
38.633333	1.000	59,867.000000
38.650000	1.000	56,164.000000
38.666667	1.000	53,884.000000
38.683333	1.000	53,218.000000
38.700000	1.000	54,048.000000
38.716667	1.000	56,328.000000
38.733333	1.000	59,812.000000
38.750000	1.000	63,632.000000
38.766667	1.000	66,991.000000
38.783333	1.000	69,934.000000
38.800000	1.000	72,950.000000
38.816667	1.000	76,528.000000
38.833333	1.000	80,941.000000
38.850000	1.000	85,858.000000
38.866667	1.000	90,903.000000
38.883333	1.000	96,242.000000
38.900000	1.000	101,869.000000
38.916667	1.000	107,360.000000
38.933333	1.000	111,817.000000
38.950000	1.000	114,791.000000
38.966667	1.000	116,508.000000
38.983333	1.000	117,337.000000
39.000000	1.000	117,362.000000
39.016667	1.000	116,752.000000
39.033333	1.000	115,883.000000
39.050000	1.000	115,122.000000
39.066667	1.000	114,479.000000
39.083333	1.000	113,783.000000
39.100000	1.000	113,103.000000
39.116667	1.000	112,704.000000
39.133333	1.000	112,511.000000
39.150000	1.000	111,747.000000
39.166667	1.000	110,012.000000
39.183333	1.000	107,416.000000
39.200000	1.000	104,462.000000
39.216667	1.000	101,698.000000
39.233333	1.000	99,278.000000
39.250000	1.000	96,932.000000
39.266667	1.000	94,138.000000
39.283333	1.000	90,739.000000
39.300000	1.000	86,853.000000
39.316667	1.000	83,063.000000
39.333333	1.000	79,789.000000
39.350000	1.000	77,208.000000
39.366667	1.000	75,688.000000
39.383333	1.000	76,016.000000
39.400000	1.000	78,640.000000
39.416667	1.000	83,759.000000
39.433333	1.000	91,449.000000
39.450000	1.000	101,551.000000
39.466667	1.000	113,977.000000
39.483333	1.000	129,022.000000
39.500000	1.000	146,420.000000
39.516667	1.000	165,319.000000
39.533333	1.000	184,273.000000
39.550000	1.000	201,548.000000
39.566667	1.000	214,994.000000
39.583333	1.000	223,178.000000
39.600000	1.000	225,247.000000
39.616667	1.000	221,211.000000
39.633333	1.000	212,055.000000
39.650000	1.000	199,433.000000
39.666667	1.000	184,537.000000
39.683333	1.000	168,442.000000
39.700000	1.000	151,864.000000
39.716667	1.000	134,993.000000
39.733333	1.000	118,008.000000
39.750000	1.000	101,549.000000
39.766667	1.000	86,535.000000
39.783333	1.000	74,154.000000
39.800000	1.000	64,990.000000
39.816667	1.000	58,949.000000
39.833333	1.000	55,403.000000
39.850000	1.000	53,418.000000
39.866667	1.000	51,958.000000
39.883333	1.000	50,569.000000
39.900000	1.000	49,349.000000
39.916667	1.000	48,906.000000
39.933333	1.000	49,294.000000
39.950000	1.000	50,634.000000
39.966667	1.000	52,867.000000
39.983333	1.000	55,644.000000
40.000000	1.000	58,612.000000
40.016667	1.000	61,520.000000
40.033333	1.000	64,520.000000
40.050000	1.000	67,550.000000
40.066667	1.000	70,671.000000
40.083333	1.000	74,473.000000
40.100000	1.000	79,549.000000
40.116667	1.000	85,892.000000
40.133333	1.000	93,092.000000
40.150000	1.000	100,869.000000
40.166667	1.000	108,775.000000
40.183333	1.000	116,353.000000
40.200000	1.000	123,290.000000
40.216667	1.000	129,345.000000
40.233333	1.000	134,492.000000
40.250000	1.000	139,021.000000
40.266667	1.000	143,458.000000
40.283333	1.000	148,521.000000
40.300000	1.000	154,812.000000
40.316667	1.000	163,030.000000
40.333333	1.000	173,500.000000
40.350000	1.000	185,545.000000
40.366667	1.000	197,819.000000
40.383333	1.000	208,760.000000
40.400000	1.000	216,875.000000
40.416667	1.000	221,236.000000
40.433333	1.000	221,274.000000
40.450000	1.000	216,821.000000
40.466667	1.000	208,208.000000
40.483333	1.000	195,954.000000
40.500000	1.000	181,423.000000
40.516667	1.000	166,043.000000
40.533333	1.000	150,611.000000
40.550000	1.000	135,989.000000
40.566667	1.000	123,292.000000
40.583333	1.000	113,225.000000
40.600000	1.000	106,247.000000
40.616667	1.000	102,293.000000
40.633333	1.000	101,362.000000
40.650000	1.000	103,594.000000
40.666667	1.000	109,065.000000
40.683333	1.000	117,042.000000
40.700000	1.000	125,824.000000
40.716667	1.000	134,056.000000
40.733333	1.000	141,005.000000
40.750000	1.000	146,295.000000
40.766667	1.000	149,318.000000
40.783333	1.000	149,635.000000
40.800000	1.000	147,487.000000
40.816667	1.000	143,069.000000
40.833333	1.000	137,014.000000
40.850000	1.000	130,579.000000
40.866667	1.000	124,483.000000
40.883333	1.000	119,161.000000
40.900000	1.000	115,093.000000
40.916667	1.000	112,064.000000
40.933333	1.000	109,352.000000
40.950000	1.000	106,708.000000
40.966667	1.000	103,970.000000
40.983333	1.000	100,761.000000
41.000000	1.000	96,830.000000
41.016667	1.000	92,206.000000
41.033333	1.000	87,562.000000
41.050000	1.000	83,326.000000
41.066667	1.000	79,761.000000
41.083333	1.000	76,725.000000
41.100000	1.000	74,031.000000
41.116667	1.000	71,844.000000
41.133333	1.000	70,180.000000
41.150000	1.000	69,018.000000
41.166667	1.000	67,995.000000
41.183333	1.000	66,683.000000
41.200000	1.000	64,842.000000
41.216667	1.000	62,552.000000
41.233333	1.000	60,572.000000
41.250000	1.000	59,499.000000
41.266667	1.000	59,852.000000
41.283333	1.000	61,635.000000
41.300000	1.000	64,208.000000
41.316667	1.000	67,362.000000
41.333333	1.000	70,926.000000
41.350000	1.000	74,656.000000
41.366667	1.000	78,143.000000
41.383333	1.000	80,742.000000
41.400000	1.000	82,480.000000
41.416667	1.000	83,763.000000
41.433333	1.000	85,693.000000
41.450000	1.000	89,188.000000
41.466667	1.000	94,599.000000
41.483333	1.000	101,257.000000
41.500000	1.000	108,411.000000
41.516667	1.000	115,503.000000
41.533333	1.000	122,462.000000
41.550000	1.000	128,997.000000
41.566667	1.000	135,031.000000
41.583333	1.000	140,587.000000
41.600000	1.000	145,547.000000
41.616667	1.000	149,816.000000
41.633333	1.000	153,099.000000
41.650000	1.000	154,392.000000
41.666667	1.000	153,166.000000
41.683333	1.000	149,759.000000
41.700000	1.000	144,436.000000
41.716667	1.000	137,341.000000
41.733333	1.000	129,172.000000
41.750000	1.000	120,650.000000
41.766667	1.000	112,212.000000
41.783333	1.000	104,148.000000
41.800000	1.000	96,588.000000
41.816667	1.000	89,664.000000
41.833333	1.000	83,319.000000
41.850000	1.000	77,821.000000
41.866667	1.000	73,193.000000
41.883333	1.000	69,263.000000
41.900000	1.000	65,744.000000
41.916667	1.000	62,498.000000
41.933333	1.000	60,012.000000
41.950000	1.000	59,004.000000
41.966667	1.000	59,403.000000
41.983333	1.000	61,022.000000
42.000000	1.000	63,428.000000
42.016667	1.000	66,295.000000
42.033333	1.000	69,194.000000
42.050000	1.000	71,556.000000
42.066667	1.000	72,758.000000
42.083333	1.000	72,766.000000
42.100000	1.000	72,259.000000
42.116667	1.000	72,064.000000
42.133333	1.000	72,798.000000
42.150000	1.000	74,622.000000
42.166667	1.000	77,341.000000
42.183333	1.000	80,611.000000
42.200000	1.000	83,904.000000
42.216667	1.000	86,317.000000
42.233333	1.000	86,877.000000
42.250000	1.000	85,210.000000
42.266667	1.000	82,480.000000
42.283333	1.000	79,532.000000
42.300000	1.000	76,800.000000
42.316667	1.000	74,478.000000
42.333333	1.000	72,030.000000
42.350000	1.000	69,277.000000
42.366667	1.000	66,775.000000
42.383333	1.000	65,127.000000
42.400000	1.000	65,024.000000
42.416667	1.000	66,608.000000
42.433333	1.000	69,037.000000
42.450000	1.000	71,308.000000
42.466667	1.000	72,698.000000
42.483333	1.000	73,186.000000
42.500000	1.000	72,935.000000
42.516667	1.000	71,786.000000
42.533333	1.000	69,839.000000
42.550000	1.000	67,549.000000
42.566667	1.000	65,411.000000
42.583333	1.000	63,401.000000
42.600000	1.000	61,187.000000
42.616667	1.000	58,366.000000
42.633333	1.000	55,063.000000
42.650000	1.000	51,879.000000
42.666667	1.000	49,394.000000
42.683333	1.000	47,817.000000
42.700000	1.000	47,159.000000
42.716667	1.000	47,021.000000
42.733333	1.000	47,260.000000
42.750000	1.000	47,929.000000
42.766667	1.000	48,912.000000
42.783333	1.000	49,859.000000
42.800000	1.000	50,654.000000
42.816667	1.000	51,364.000000
42.833333	1.000	52,073.000000
42.850000	1.000	53,073.000000
42.866667	1.000	54,383.000000
42.883333	1.000	55,818.000000
42.900000	1.000	57,661.000000
42.916667	1.000	60,013.000000
42.933333	1.000	62,843.000000
42.950000	1.000	65,773.000000
42.966667	1.000	68,159.000000
42.983333	1.000	69,727.000000
43.000000	1.000	70,413.000000
43.016667	1.000	70,248.000000
43.033333	1.000	69,283.000000
43.050000	1.000	67,664.000000
43.066667	1.000	65,797.000000
43.083333	1.000	64,072.000000
43.100000	1.000	62,615.000000
43.116667	1.000	61,542.000000
43.133333	1.000	60,999.000000
43.150000	1.000	61,145.000000
43.166667	1.000	62,110.000000
43.183333	1.000	63,563.000000
43.200000	1.000	65,309.000000
43.216667	1.000	66,979.000000
43.233333	1.000	68,072.000000
43.250000	1.000	68,201.000000
43.266667	1.000	67,412.000000
43.283333	1.000	65,909.000000
43.300000	1.000	64,013.000000
43.316667	1.000	62,243.000000
43.333333	1.000	61,065.000000
43.350000	1.000	60,619.000000
43.366667	1.000	60,618.000000
43.383333	1.000	60,565.000000
43.400000	1.000	59,904.000000
43.416667	1.000	58,864.000000
43.433333	1.000	57,834.000000
43.450000	1.000	57,027.000000
43.466667	1.000	56,487.000000
43.483333	1.000	56,323.000000
43.500000	1.000	56,590.000000
43.516667	1.000	56,650.000000
43.533333	1.000	55,990.000000
43.550000	1.000	54,752.000000
43.566667	1.000	53,070.000000
43.583333	1.000	51,040.000000
43.600000	1.000	49,075.000000
43.616667	1.000	47,173.000000
43.633333	1.000	45,134.000000
43.650000	1.000	43,420.000000
43.666667	1.000	42,163.000000
43.683333	1.000	41,195.000000
43.700000	1.000	40,367.000000
43.716667	1.000	39,788.000000
43.733333	1.000	39,766.000000
43.750000	1.000	40,367.000000
43.766667	1.000	41,545.000000
43.783333	1.000	43,195.000000
43.800000	1.000	44,893.000000
43.816667	1.000	46,087.000000
43.833333	1.000	46,332.000000
43.850000	1.000	45,788.000000
43.866667	1.000	45,237.000000
43.883333	1.000	45,019.000000
43.900000	1.000	44,973.000000
43.916667	1.000	44,895.000000
43.933333	1.000	44,638.000000
43.950000	1.000	44,128.000000
43.966667	1.000	43,768.000000
43.983333	1.000	43,660.000000
44.000000	1.000	43,562.000000
44.016667	1.000	43,298.000000
44.033333	1.000	43,250.000000
44.050000	1.000	43,861.000000
44.066667	1.000	45,115.000000
44.083333	1.000	46,556.000000
44.100000	1.000	47,656.000000
44.116667	1.000	47,968.000000
44.133333	1.000	47,687.000000
44.150000	1.000	47,309.000000
44.166667	1.000	46,596.000000
44.183333	1.000	45,628.000000
44.200000	1.000	45,042.000000
44.216667	1.000	45,131.000000
44.233333	1.000	45,701.000000
44.250000	1.000	46,328.000000
44.266667	1.000	47,054.000000
44.283333	1.000	48,044.000000
44.300000	1.000	49,052.000000
44.316667	1.000	49,833.000000
44.333333	1.000	50,516.000000
44.350000	1.000	51,366.000000
44.366667	1.000	52,081.000000
44.383333	1.000	52,214.000000
44.400000	1.000	51,594.000000
44.416667	1.000	50,178.000000
44.433333	1.000	48,588.000000
44.450000	1.000	47,242.000000
44.466667	1.000	46,067.000000
44.483333	1.000	45,380.000000
44.500000	1.000	45,657.000000
44.516667	1.000	46,879.000000
44.533333	1.000	48,676.000000
44.550000	1.000	50,593.000000
44.566667	1.000	52,420.000000
44.583333	1.000	53,961.000000
44.600000	1.000	55,086.000000
44.616667	1.000	55,602.000000
44.633333	1.000	55,752.000000
44.650000	1.000	55,936.000000
44.666667	1.000	56,225.000000
44.683333	1.000	56,462.000000
44.700000	1.000	56,684.000000
44.716667	1.000	56,974.000000
44.733333	1.000	56,836.000000
44.750000	1.000	56,011.000000
44.766667	1.000	54,662.000000
44.783333	1.000	53,137.000000
44.800000	1.000	51,588.000000
44.816667	1.000	49,874.000000
44.833333	1.000	48,152.000000
44.850000	1.000	46,750.000000
44.866667	1.000	45,514.000000
44.883333	1.000	44,372.000000
44.900000	1.000	43,537.000000
44.916667	1.000	43,038.000000
44.933333	1.000	42,980.000000
44.950000	1.000	43,213.000000
44.966667	1.000	43,427.000000
44.983333	1.000	43,349.000000
45.000000	1.000	43,204.000000
45.016667	1.000	43,575.000000
45.033333	1.000	44,889.000000
45.050000	1.000	46,799.000000
45.066667	1.000	49,146.000000
45.083333	1.000	51,680.000000
45.100000	1.000	53,907.000000
45.116667	1.000	55,257.000000
45.133333	1.000	55,261.000000
45.150000	1.000	53,871.000000
45.166667	1.000	51,653.000000
45.183333	1.000	49,126.000000
45.200000	1.000	46,844.000000
45.216667	1.000	45,088.000000
45.233333	1.000	43,636.000000
45.250000	1.000	41,943.000000
45.266667	1.000	39,713.000000
45.283333	1.000	37,742.000000
45.300000	1.000	36,833.000000
45.316667	1.000	37,125.000000
45.333333	1.000	38,389.000000
45.350000	1.000	40,395.000000
45.366667	1.000	42,367.000000
45.383333	1.000	43,949.000000
45.400000	1.000	45,240.000000
45.416667	1.000	46,479.000000
45.433333	1.000	47,759.000000
45.450000	1.000	48,622.000000
45.466667	1.000	49,111.000000
45.483333	1.000	50,107.000000
45.500000	1.000	51,433.000000
45.516667	1.000	52,245.000000
45.533333	1.000	52,203.000000
45.550000	1.000	51,592.000000
45.566667	1.000	50,553.000000
45.583333	1.000	48,974.000000
45.600000	1.000	46,805.000000
45.616667	1.000	44,519.000000
45.633333	1.000	42,463.000000
45.650000	1.000	40,899.000000
45.666667	1.000	40,171.000000
45.683333	1.000	40,363.000000
45.700000	1.000	41,122.000000
45.716667	1.000	42,079.000000
45.733333	1.000	43,073.000000
45.750000	1.000	44,035.000000
45.766667	1.000	44,663.000000
45.783333	1.000	44,494.000000
45.800000	1.000	43,250.000000
45.816667	1.000	41,394.000000
45.833333	1.000	39,339.000000
45.850000	1.000	37,279.000000
45.866667	1.000	35,386.000000
45.883333	1.000	33,734.000000
45.900000	1.000	32,503.000000
45.916667	1.000	31,715.000000
45.933333	1.000	31,415.000000
45.950000	1.000	31,971.000000
45.966667	1.000	33,371.000000
45.983333	1.000	35,128.000000
46.000000	1.000	36,948.000000
46.016667	1.000	39,139.000000
46.033333	1.000	42,118.000000
46.050000	1.000	45,740.000000
46.066667	1.000	49,672.000000
46.083333	1.000	53,525.000000
46.100000	1.000	57,084.000000
46.116667	1.000	60,100.000000
46.133333	1.000	62,188.000000
46.150000	1.000	63,019.000000
46.166667	1.000	62,438.000000
46.183333	1.000	60,552.000000
46.200000	1.000	57,708.000000
46.216667	1.000	54,925.000000
46.233333	1.000	52,787.000000
46.250000	1.000	51,461.000000
46.266667	1.000	50,898.000000
46.283333	1.000	50,512.000000
46.300000	1.000	49,967.000000
46.316667	1.000	49,341.000000
46.333333	1.000	48,592.000000
46.350000	1.000	47,706.000000
46.366667	1.000	46,809.000000
46.383333	1.000	46,011.000000
46.400000	1.000	45,262.000000
46.416667	1.000	44,607.000000
46.433333	1.000	43,860.000000
46.450000	1.000	43,068.000000
46.466667	1.000	42,177.000000
46.483333	1.000	41,031.000000
46.500000	1.000	39,273.000000
46.516667	1.000	37,152.000000
46.533333	1.000	35,296.000000
46.550000	1.000	34,181.000000
46.566667	1.000	33,856.000000
46.583333	1.000	33,907.000000
46.600000	1.000	34,372.000000
46.616667	1.000	35,947.000000
46.633333	1.000	38,796.000000
46.650000	1.000	42,178.000000
46.666667	1.000	45,534.000000
46.683333	1.000	48,635.000000
46.700000	1.000	51,575.000000
46.716667	1.000	54,293.000000
46.733333	1.000	56,388.000000
46.750000	1.000	57,461.000000
46.766667	1.000	57,489.000000
46.783333	1.000	56,740.000000
46.800000	1.000	55,590.000000
46.816667	1.000	54,552.000000
46.833333	1.000	53,631.000000
46.850000	1.000	53,020.000000
46.866667	1.000	53,029.000000
46.883333	1.000	53,365.000000
46.900000	1.000	53,720.000000
46.916667	1.000	54,316.000000
46.933333	1.000	55,443.000000
46.950000	1.000	56,942.000000
46.966667	1.000	58,433.000000
46.983333	1.000	59,461.000000
47.000000	1.000	59,225.000000
47.016667	1.000	57,208.000000
47.033333	1.000	53,721.000000
47.050000	1.000	49,359.000000
47.066667	1.000	44,569.000000
47.083333	1.000	39,917.000000
47.100000	1.000	36,317.000000
47.116667	1.000	34,433.000000
47.133333	1.000	34,223.000000
47.150000	1.000	35,227.000000
47.166667	1.000	37,090.000000
47.183333	1.000	39,829.000000
47.200000	1.000	43,157.000000
47.216667	1.000	46,522.000000
47.233333	1.000	49,595.000000
47.250000	1.000	52,003.000000
47.266667	1.000	53,146.000000
47.283333	1.000	52,831.000000
47.300000	1.000	51,204.000000
47.316667	1.000	48,764.000000
47.333333	1.000	45,781.000000
47.350000	1.000	42,770.000000
47.366667	1.000	40,416.000000
47.383333	1.000	38,988.000000
47.400000	1.000	38,295.000000
47.416667	1.000	38,329.000000
47.433333	1.000	38,791.000000
47.450000	1.000	39,308.000000
47.466667	1.000	39,206.000000
47.483333	1.000	37,927.000000
47.500000	1.000	35,299.000000
47.516667	1.000	31,691.000000
47.533333	1.000	28,117.000000
47.550000	1.000	25,724.000000
47.566667	1.000	25,046.000000
47.583333	1.000	26,203.000000
47.600000	1.000	28,920.000000
47.616667	1.000	32,536.000000
47.633333	1.000	36,463.000000
47.650000	1.000	40,321.000000
47.666667	1.000	43,552.000000
47.683333	1.000	45,673.000000
47.700000	1.000	46,387.000000
47.716667	1.000	45,808.000000
47.733333	1.000	44,397.000000
47.750000	1.000	42,703.000000
47.766667	1.000	41,052.000000
47.783333	1.000	39,630.000000
47.800000	1.000	39,186.000000
47.816667	1.000	40,066.000000
47.833333	1.000	41,914.000000
47.850000	1.000	44,534.000000
47.866667	1.000	47,283.000000
47.883333	1.000	49,210.000000
47.900000	1.000	49,624.000000
47.916667	1.000	48,392.000000
47.933333	1.000	45,982.000000
47.950000	1.000	42,748.000000
47.966667	1.000	39,299.000000
47.983333	1.000	36,358.000000
48.000000	1.000	34,673.000000
48.016667	1.000	34,461.000000
48.033333	1.000	35,423.000000
48.050000	1.000	36,490.000000
48.066667	1.000	37,017.000000
48.083333	1.000	37,482.000000
48.100000	1.000	37,893.000000
48.116667	1.000	38,211.000000
48.133333	1.000	38,262.000000
48.150000	1.000	37,770.000000
48.166667	1.000	36,723.000000
48.183333	1.000	35,242.000000
48.200000	1.000	33,594.000000
48.216667	1.000	32,094.000000
48.233333	1.000	31,174.000000
48.250000	1.000	31,310.000000
48.266667	1.000	32,522.000000
48.283333	1.000	34,136.000000
48.300000	1.000	35,781.000000
48.316667	1.000	37,363.000000
48.333333	1.000	38,902.000000
48.350000	1.000	40,105.000000
48.366667	1.000	40,784.000000
48.383333	1.000	40,986.000000
48.400000	1.000	40,808.000000
48.416667	1.000	40,353.000000
48.433333	1.000	39,860.000000
48.450000	1.000	39,264.000000
48.466667	1.000	38,157.000000
48.483333	1.000	36,221.000000
48.500000	1.000	33,337.000000
48.516667	1.000	29,759.000000
48.533333	1.000	26,283.000000
48.550000	1.000	23,619.000000
48.566667	1.000	22,191.000000
48.583333	1.000	21,859.000000
48.600000	1.000	22,192.000000
48.616667	1.000	22,966.000000
48.633333	1.000	24,214.000000
48.650000	1.000	26,273.000000
48.666667	1.000	29,304.000000
48.683333	1.000	33,320.000000
48.700000	1.000	37,682.000000
48.716667	1.000	41,524.000000
48.733333	1.000	44,448.000000
48.750000	1.000	46,305.000000
48.766667	1.000	47,030.000000
48.783333	1.000	46,826.000000
48.800000	1.000	45,966.000000
48.816667	1.000	44,965.000000
48.833333	1.000	44,323.000000
48.850000	1.000	43,940.000000
48.866667	1.000	43,502.000000
48.883333	1.000	42,540.000000
48.900000	1.000	40,917.000000
48.916667	1.000	39,136.000000
48.933333	1.000	37,560.000000
48.950000	1.000	36,307.000000
48.966667	1.000	35,704.000000
48.983333	1.000	36,039.000000
49.000000	1.000	37,140.000000
49.016667	1.000	38,490.000000
49.033333	1.000	39,779.000000
49.050000	1.000	40,758.000000
49.066667	1.000	41,078.000000
49.083333	1.000	41,023.000000
49.100000	1.000	41,423.000000
49.116667	1.000	42,704.000000
49.133333	1.000	44,530.000000
49.150000	1.000	46,532.000000
49.166667	1.000	48,317.000000
49.183333	1.000	49,546.000000
49.200000	1.000	50,369.000000
49.216667	1.000	51,183.000000
49.233333	1.000	52,201.000000
49.250000	1.000	53,187.000000
49.266667	1.000	53,445.000000
49.283333	1.000	52,330.000000
49.300000	1.000	50,000.000000
49.316667	1.000	47,163.000000
49.333333	1.000	44,218.000000
49.350000	1.000	41,597.000000
49.366667	1.000	39,607.000000
49.383333	1.000	38,351.000000
49.400000	1.000	37,932.000000
49.416667	1.000	38,409.000000
49.433333	1.000	39,527.000000
49.450000	1.000	41,005.000000
49.466667	1.000	42,666.000000
49.483333	1.000	44,400.000000
49.500000	1.000	46,158.000000
49.516667	1.000	47,707.000000
49.533333	1.000	48,654.000000
49.550000	1.000	48,908.000000
49.566667	1.000	48,641.000000
49.583333	1.000	47,665.000000
49.600000	1.000	45,523.000000
49.616667	1.000	42,529.000000
49.633333	1.000	39,739.000000
49.650000	1.000	38,244.000000
49.666667	1.000	38,430.000000
49.683333	1.000	39,882.000000
49.700000	1.000	41,944.000000
49.716667	1.000	43,796.000000
49.733333	1.000	44,745.000000
49.750000	1.000	44,503.000000
49.766667	1.000	43,118.000000
49.783333	1.000	41,091.000000
49.800000	1.000	38,967.000000
49.816667	1.000	37,583.000000
49.833333	1.000	37,390.000000
49.850000	1.000	38,357.000000
49.866667	1.000	39,852.000000
49.883333	1.000	41,390.000000
49.900000	1.000	42,633.000000
49.916667	1.000	43,298.000000
49.933333	1.000	43,156.000000
49.950000	1.000	42,437.000000
49.966667	1.000	41,509.000000
49.983333	1.000	40,515.000000
50.000000	1.000	39,916.000000
50.016667	1.000	40,307.000000
50.033333	1.000	41,482.000000
50.050000	1.000	43,217.000000
50.066667	1.000	45,272.000000
50.083333	1.000	47,425.000000
50.100000	1.000	49,475.000000
50.116667	1.000	51,378.000000
50.133333	1.000	53,122.000000
50.150000	1.000	54,714.000000
50.166667	1.000	55,734.000000
50.183333	1.000	55,941.000000
50.200000	1.000	55,329.000000
50.216667	1.000	53,637.000000
50.233333	1.000	50,874.000000
50.250000	1.000	47,470.000000
50.266667	1.000	44,210.000000
50.283333	1.000	41,617.000000
50.300000	1.000	40,049.000000
50.316667	1.000	39,557.000000
50.333333	1.000	39,576.000000
50.350000	1.000	40,116.000000
50.366667	1.000	41,587.000000
50.383333	1.000	43,910.000000
50.400000	1.000	46,562.000000
50.416667	1.000	48,701.000000
50.433333	1.000	49,783.000000
50.450000	1.000	49,801.000000
50.466667	1.000	48,993.000000
50.483333	1.000	47,718.000000
50.500000	1.000	46,196.000000
50.516667	1.000	44,773.000000
50.533333	1.000	43,701.000000
50.550000	1.000	42,848.000000
50.566667	1.000	41,934.000000
50.583333	1.000	40,703.000000
50.600000	1.000	39,459.000000
50.616667	1.000	38,585.000000
50.633333	1.000	38,143.000000
50.650000	1.000	38,269.000000
50.666667	1.000	38,951.000000
50.683333	1.000	40,070.000000
50.700000	1.000	41,591.000000
50.716667	1.000	43,230.000000
50.733333	1.000	44,177.000000
50.750000	1.000	44,063.000000
50.766667	1.000	43,006.000000
50.783333	1.000	41,278.000000
50.800000	1.000	38,849.000000
50.816667	1.000	35,963.000000
50.833333	1.000	33,484.000000
50.850000	1.000	31,993.000000
50.866667	1.000	31,821.000000
50.883333	1.000	32,913.000000
50.900000	1.000	35,146.000000
50.916667	1.000	38,061.000000
50.933333	1.000	40,746.000000
50.950000	1.000	42,676.000000
50.966667	1.000	43,416.000000
50.983333	1.000	42,955.000000
51.000000	1.000	41,681.000000
51.016667	1.000	39,891.000000
51.033333	1.000	37,950.000000
51.050000	1.000	36,448.000000
51.066667	1.000	35,445.000000
51.083333	1.000	35,089.000000
51.100000	1.000	35,170.000000
51.116667	1.000	35,332.000000
51.133333	1.000	35,432.000000
51.150000	1.000	35,435.000000
51.166667	1.000	35,603.000000
51.183333	1.000	36,114.000000
51.200000	1.000	37,123.000000
51.216667	1.000	38,595.000000
51.233333	1.000	40,392.000000
51.250000	1.000	42,016.000000
51.266667	1.000	42,675.000000
51.283333	1.000	42,430.000000
51.300000	1.000	41,947.000000
51.316667	1.000	41,797.000000
51.333333	1.000	42,226.000000
51.350000	1.000	43,715.000000
51.366667	1.000	46,110.000000
51.383333	1.000	48,687.000000
51.400000	1.000	50,290.000000
51.416667	1.000	50,409.000000
51.433333	1.000	49,217.000000
51.450000	1.000	47,203.000000
51.466667	1.000	44,786.000000
51.483333	1.000	42,461.000000
51.500000	1.000	40,665.000000
51.516667	1.000	39,417.000000
51.533333	1.000	38,532.000000
51.550000	1.000	38,289.000000
51.566667	1.000	38,749.000000
51.583333	1.000	39,477.000000
51.600000	1.000	40,477.000000
51.616667	1.000	41,942.000000
51.633333	1.000	43,756.000000
51.650000	1.000	45,322.000000
51.666667	1.000	46,122.000000
51.683333	1.000	45,981.000000
51.700000	1.000	45,092.000000
51.716667	1.000	43,705.000000
51.733333	1.000	42,116.000000
51.750000	1.000	41,009.000000
51.766667	1.000	40,701.000000
51.783333	1.000	41,057.000000
51.800000	1.000	41,686.000000
51.816667	1.000	41,973.000000
51.833333	1.000	41,588.000000
51.850000	1.000	40,574.000000
51.866667	1.000	39,618.000000
51.883333	1.000	39,389.000000
51.900000	1.000	39,538.000000
51.916667	1.000	39,250.000000
51.933333	1.000	37,844.000000
51.950000	1.000	35,365.000000
51.966667	1.000	32,235.000000
51.983333	1.000	28,678.000000
52.000000	1.000	25,364.000000
52.016667	1.000	23,180.000000
52.033333	1.000	22,339.000000
52.050000	1.000	22,309.000000
52.066667	1.000	22,846.000000
52.083333	1.000	23,980.000000
52.100000	1.000	25,920.000000
52.116667	1.000	28,409.000000
52.133333	1.000	31,453.000000
52.150000	1.000	34,705.000000
52.166667	1.000	37,868.000000
52.183333	1.000	40,890.000000
52.200000	1.000	43,526.000000
52.216667	1.000	45,492.000000
52.233333	1.000	46,912.000000
52.250000	1.000	48,128.000000
52.266667	1.000	49,050.000000
52.283333	1.000	49,604.000000
52.300000	1.000	49,498.000000
52.316667	1.000	48,216.000000
52.333333	1.000	45,923.000000
52.350000	1.000	42,902.000000
52.366667	1.000	39,506.000000
52.383333	1.000	36,501.000000
52.400000	1.000	34,560.000000
52.416667	1.000	33,442.000000
52.433333	1.000	32,873.000000
52.450000	1.000	32,938.000000
52.466667	1.000	33,931.000000
52.483333	1.000	35,953.000000
52.500000	1.000	38,284.000000
52.516667	1.000	39,873.000000
52.533333	1.000	40,236.000000
52.550000	1.000	39,532.000000
52.566667	1.000	38,306.000000
52.583333	1.000	36,907.000000
52.600000	1.000	35,303.000000
52.616667	1.000	33,600.000000
52.633333	1.000	32,232.000000
52.650000	1.000	31,397.000000
52.666667	1.000	31,142.000000
52.683333	1.000	31,413.000000
52.700000	1.000	32,310.000000
52.716667	1.000	33,693.000000
52.733333	1.000	35,343.000000
52.750000	1.000	37,301.000000
52.766667	1.000	39,582.000000
52.783333	1.000	42,073.000000
52.800000	1.000	44,627.000000
52.816667	1.000	47,253.000000
52.833333	1.000	49,573.000000
52.850000	1.000	51,207.000000
52.866667	1.000	52,346.000000
52.883333	1.000	53,340.000000
52.900000	1.000	54,375.000000
52.916667	1.000	55,099.000000
52.933333	1.000	55,548.000000
52.950000	1.000	56,041.000000
52.966667	1.000	56,203.000000
52.983333	1.000	56,114.000000
53.000000	1.000	56,376.000000
53.016667	1.000	57,456.000000
53.033333	1.000	59,099.000000
53.050000	1.000	60,183.000000
53.066667	1.000	59,965.000000
53.083333	1.000	58,272.000000
53.100000	1.000	55,737.000000
53.116667	1.000	53,288.000000
53.133333	1.000	51,309.000000
53.150000	1.000	49,681.000000
53.166667	1.000	48,254.000000
53.183333	1.000	46,663.000000
53.200000	1.000	44,591.000000
53.216667	1.000	42,407.000000
53.233333	1.000	40,384.000000
53.250000	1.000	38,584.000000
53.266667	1.000	37,153.000000
53.283333	1.000	35,560.000000
53.300000	1.000	33,770.000000
53.316667	1.000	32,270.000000
53.333333	1.000	31,363.000000
53.350000	1.000	30,995.000000
53.366667	1.000	30,996.000000
53.383333	1.000	31,248.000000
53.400000	1.000	32,005.000000
53.416667	1.000	33,430.000000
53.433333	1.000	35,342.000000
53.450000	1.000	37,475.000000
53.466667	1.000	39,504.000000
53.483333	1.000	41,321.000000
53.500000	1.000	42,927.000000
53.516667	1.000	44,552.000000
53.533333	1.000	45,912.000000
53.550000	1.000	46,536.000000
53.566667	1.000	46,402.000000
53.583333	1.000	45,442.000000
53.600000	1.000	43,934.000000
53.616667	1.000	42,379.000000
53.633333	1.000	41,186.000000
53.650000	1.000	40,680.000000
53.666667	1.000	40,632.000000
53.683333	1.000	40,757.000000
53.700000	1.000	40,995.000000
53.716667	1.000	41,733.000000
53.733333	1.000	43,122.000000
53.750000	1.000	45,032.000000
53.766667	1.000	47,261.000000
53.783333	1.000	49,651.000000
53.800000	1.000	52,178.000000
53.816667	1.000	54,651.000000
53.833333	1.000	56,566.000000
53.850000	1.000	57,590.000000
53.866667	1.000	57,756.000000
53.883333	1.000	56,948.000000
53.900000	1.000	55,412.000000
53.916667	1.000	53,686.000000
53.933333	1.000	52,161.000000
53.950000	1.000	50,978.000000
53.966667	1.000	49,901.000000
53.983333	1.000	48,782.000000
54.000000	1.000	48,075.000000
54.016667	1.000	47,855.000000
54.033333	1.000	47,850.000000
54.050000	1.000	47,820.000000
54.066667	1.000	47,153.000000
54.083333	1.000	45,472.000000
54.100000	1.000	43,085.000000
54.116667	1.000	40,716.000000
54.133333	1.000	38,896.000000
54.150000	1.000	37,801.000000
54.166667	1.000	37,664.000000
54.183333	1.000	38,345.000000
54.200000	1.000	39,643.000000
54.216667	1.000	41,221.000000
54.233333	1.000	42,587.000000
54.250000	1.000	43,567.000000
54.266667	1.000	44,146.000000
54.283333	1.000	44,464.000000
54.300000	1.000	44,869.000000
54.316667	1.000	45,437.000000
54.333333	1.000	45,899.000000
54.350000	1.000	46,241.000000
54.366667	1.000	46,715.000000
54.383333	1.000	47,365.000000
54.400000	1.000	48,057.000000
54.416667	1.000	48,734.000000
54.433333	1.000	49,567.000000
54.450000	1.000	50,830.000000
54.466667	1.000	52,653.000000
54.483333	1.000	54,931.000000
54.500000	1.000	57,314.000000
54.516667	1.000	59,437.000000
54.533333	1.000	61,119.000000
54.550000	1.000	62,167.000000
54.566667	1.000	61,927.000000
54.583333	1.000	59,731.000000
54.600000	1.000	55,922.000000
54.616667	1.000	51,156.000000
54.633333	1.000	46,459.000000
54.650000	1.000	42,935.000000
54.666667	1.000	40,861.000000
54.683333	1.000	39,965.000000
54.700000	1.000	39,809.000000
54.716667	1.000	40,057.000000
54.733333	1.000	40,538.000000
54.750000	1.000	41,361.000000
54.766667	1.000	42,056.000000
54.783333	1.000	42,226.000000
54.800000	1.000	41,895.000000
54.816667	1.000	41,242.000000
54.833333	1.000	40,387.000000
54.850000	1.000	39,603.000000
54.866667	1.000	39,025.000000
54.883333	1.000	38,812.000000
54.900000	1.000	39,136.000000
54.916667	1.000	40,035.000000
54.933333	1.000	41,430.000000
54.950000	1.000	43,236.000000
54.966667	1.000	45,051.000000
54.983333	1.000	46,481.000000
55.000000	1.000	47,450.000000
55.016667	1.000	48,116.000000
55.033333	1.000	48,308.000000
55.050000	1.000	47,433.000000
55.066667	1.000	45,584.000000
55.083333	1.000	42,915.000000
55.100000	1.000	39,587.000000
55.116667	1.000	36,144.000000
55.133333	1.000	33,051.000000
55.150000	1.000	30,619.000000
55.166667	1.000	29,059.000000
55.183333	1.000	28,545.000000
55.200000	1.000	29,209.000000
55.216667	1.000	30,795.000000
55.233333	1.000	33,071.000000
55.250000	1.000	35,987.000000
55.266667	1.000	39,180.000000
55.283333	1.000	42,177.000000
55.300000	1.000	44,743.000000
55.316667	1.000	46,637.000000
55.333333	1.000	47,607.000000
55.350000	1.000	47,576.000000
55.366667	1.000	46,851.000000
55.383333	1.000	45,903.000000
55.400000	1.000	45,252.000000
55.416667	1.000	45,687.000000
55.433333	1.000	47,113.000000
55.450000	1.000	48,811.000000
55.466667	1.000	50,152.000000
55.483333	1.000	50,729.000000
55.500000	1.000	50,562.000000
55.516667	1.000	49,908.000000
55.533333	1.000	49,013.000000
55.550000	1.000	48,287.000000
55.566667	1.000	47,649.000000
55.583333	1.000	46,476.000000
55.600000	1.000	44,533.000000
55.616667	1.000	42,651.000000
55.633333	1.000	41,896.000000
55.650000	1.000	42,287.000000
55.666667	1.000	43,339.000000
55.683333	1.000	44,397.000000
55.700000	1.000	44,842.000000
55.716667	1.000	44,397.000000
55.733333	1.000	43,165.000000
55.750000	1.000	41,582.000000
55.766667	1.000	40,687.000000
55.783333	1.000	40,924.000000
55.800000	1.000	41,859.000000
55.816667	1.000	43,012.000000
55.833333	1.000	43,793.000000
55.850000	1.000	44,341.000000
55.866667	1.000	44,768.000000
55.883333	1.000	45,178.000000
55.900000	1.000	45,271.000000
55.916667	1.000	44,476.000000
55.933333	1.000	42,466.000000
55.950000	1.000	39,671.000000
55.966667	1.000	36,947.000000
55.983333	1.000	35,199.000000
56.000000	1.000	34,742.000000
56.016667	1.000	35,330.000000
56.033333	1.000	36,574.000000
56.050000	1.000	37,966.000000
56.066667	1.000	39,143.000000
56.083333	1.000	39,872.000000
56.100000	1.000	39,765.000000
56.116667	1.000	38,744.000000
56.133333	1.000	37,303.000000
56.150000	1.000	36,413.000000
56.166667	1.000	36,611.000000
56.183333	1.000	37,955.000000
56.200000	1.000	40,224.000000
56.216667	1.000	42,837.000000
56.233333	1.000	45,283.000000
56.250000	1.000	47,358.000000
56.266667	1.000	49,105.000000
56.283333	1.000	50,182.000000
56.300000	1.000	50,533.000000
56.316667	1.000	50,592.000000
56.333333	1.000	50,375.000000
56.350000	1.000	49,938.000000
56.366667	1.000	49,451.000000
56.383333	1.000	49,419.000000
56.400000	1.000	50,294.000000
56.416667	1.000	52,256.000000
56.433333	1.000	55,008.000000
56.450000	1.000	57,778.000000
56.466667	1.000	59,638.000000
56.483333	1.000	59,894.000000
56.500000	1.000	58,472.000000
56.516667	1.000	55,431.000000
56.533333	1.000	50,880.000000
56.550000	1.000	45,576.000000
56.566667	1.000	40,806.000000
56.583333	1.000	37,290.000000
56.600000	1.000	35,525.000000
56.616667	1.000	35,540.000000
56.633333	1.000	37,082.000000
56.650000	1.000	39,524.000000
56.666667	1.000	42,267.000000
56.683333	1.000	44,575.000000
56.700000	1.000	45,938.000000
56.716667	1.000	46,594.000000
56.733333	1.000	47,178.000000
56.750000	1.000	47,846.000000
56.766667	1.000	48,579.000000
56.783333	1.000	49,105.000000
56.800000	1.000	49,522.000000
56.816667	1.000	49,932.000000
56.833333	1.000	50,245.000000
56.850000	1.000	50,144.000000
56.866667	1.000	49,562.000000
56.883333	1.000	48,876.000000
56.900000	1.000	48,264.000000
56.916667	1.000	47,825.000000
56.933333	1.000	47,650.000000
56.950000	1.000	48,053.000000
56.966667	1.000	49,251.000000
56.983333	1.000	50,854.000000
57.000000	1.000	52,205.000000
57.016667	1.000	53,239.000000
57.033333	1.000	54,022.000000
57.050000	1.000	54,444.000000
57.066667	1.000	54,273.000000
57.083333	1.000	53,645.000000
57.100000	1.000	52,650.000000
57.116667	1.000	51,415.000000
57.133333	1.000	50,282.000000
57.150000	1.000	48,910.000000
57.166667	1.000	46,965.000000
57.183333	1.000	44,914.000000
57.200000	1.000	43,271.000000
57.216667	1.000	42,402.000000
57.233333	1.000	42,636.000000
57.250000	1.000	43,935.000000
57.266667	1.000	45,678.000000
57.283333	1.000	47,007.000000
57.300000	1.000	47,221.000000
57.316667	1.000	46,010.000000
57.333333	1.000	43,571.000000
57.350000	1.000	40,367.000000
57.366667	1.000	36,977.000000
57.383333	1.000	34,363.000000
57.400000	1.000	33,308.000000
57.416667	1.000	33,755.000000
57.433333	1.000	35,253.000000
57.450000	1.000	37,225.000000
57.466667	1.000	39,244.000000
57.483333	1.000	41,065.000000
57.500000	1.000	42,402.000000
57.516667	1.000	43,269.000000
57.533333	1.000	43,622.000000
57.550000	1.000	43,373.000000
57.566667	1.000	42,877.000000
57.583333	1.000	42,448.000000
57.600000	1.000	42,327.000000
57.616667	1.000	42,599.000000
57.633333	1.000	43,508.000000
57.650000	1.000	44,953.000000
57.666667	1.000	46,265.000000
57.683333	1.000	47,041.000000
57.700000	1.000	47,714.000000
57.716667	1.000	48,446.000000
57.733333	1.000	49,305.000000
57.750000	1.000	50,222.000000
57.766667	1.000	51,221.000000
57.783333	1.000	52,517.000000
57.800000	1.000	54,122.000000
57.816667	1.000	55,882.000000
57.833333	1.000	57,353.000000
57.850000	1.000	58,335.000000
57.866667	1.000	58,949.000000
57.883333	1.000	59,263.000000
57.900000	1.000	59,168.000000
57.916667	1.000	58,675.000000
57.933333	1.000	58,008.000000
57.950000	1.000	57,331.000000
57.966667	1.000	56,313.000000
57.983333	1.000	54,677.000000
58.000000	1.000	52,851.000000
58.016667	1.000	51,392.000000
58.033333	1.000	50,484.000000
58.050000	1.000	49,941.000000
58.066667	1.000	49,674.000000
58.083333	1.000	49,644.000000
58.100000	1.000	49,692.000000
58.116667	1.000	49,645.000000
58.133333	1.000	49,895.000000
58.150000	1.000	50,757.000000
58.166667	1.000	52,366.000000
58.183333	1.000	54,329.000000
58.200000	1.000	56,044.000000
58.216667	1.000	57,200.000000
58.233333	1.000	57,536.000000
58.250000	1.000	57,241.000000
58.266667	1.000	56,532.000000
58.283333	1.000	55,695.000000
58.300000	1.000	54,946.000000
58.316667	1.000	54,705.000000
58.333333	1.000	55,286.000000
58.350000	1.000	56,408.000000
58.366667	1.000	57,553.000000
58.383333	1.000	58,275.000000
58.400000	1.000	58,076.000000
58.416667	1.000	56,761.000000
58.433333	1.000	54,474.000000
58.450000	1.000	51,840.000000
58.466667	1.000	49,606.000000
58.483333	1.000	47,956.000000
58.500000	1.000	46,724.000000
58.516667	1.000	45,662.000000
58.533333	1.000	44,818.000000
58.550000	1.000	44,237.000000
58.566667	1.000	43,988.000000
58.583333	1.000	44,470.000000
58.600000	1.000	45,969.000000
58.616667	1.000	48,867.000000
58.633333	1.000	52,863.000000
58.650000	1.000	57,200.000000
58.666667	1.000	61,350.000000
58.683333	1.000	65,058.000000
58.700000	1.000	68,161.000000
58.716667	1.000	70,554.000000
58.733333	1.000	72,032.000000
58.750000	1.000	72,406.000000
58.766667	1.000	71,751.000000
58.783333	1.000	70,183.000000
58.800000	1.000	68,027.000000
58.816667	1.000	65,886.000000
58.833333	1.000	64,409.000000
58.850000	1.000	63,627.000000
58.866667	1.000	63,557.000000
58.883333	1.000	64,337.000000
58.900000	1.000	65,806.000000
58.916667	1.000	67,207.000000
58.933333	1.000	67,735.000000
58.950000	1.000	67,598.000000
58.966667	1.000	67,034.000000
58.983333	1.000	66,036.000000
59.000000	1.000	64,732.000000
59.016667	1.000	63,446.000000
59.033333	1.000	62,575.000000
59.050000	1.000	62,362.000000
59.066667	1.000	62,863.000000
59.083333	1.000	63,931.000000
59.100000	1.000	65,204.000000
59.116667	1.000	66,612.000000
59.133333	1.000	68,010.000000
59.150000	1.000	69,275.000000
59.166667	1.000	70,281.000000
59.183333	1.000	70,677.000000
59.200000	1.000	70,188.000000
59.216667	1.000	68,996.000000
59.233333	1.000	67,634.000000
59.250000	1.000	66,506.000000
59.266667	1.000	65,940.000000
59.283333	1.000	66,439.000000
59.300000	1.000	67,848.000000
59.316667	1.000	69,582.000000
59.333333	1.000	71,169.000000
59.350000	1.000	72,640.000000
59.366667	1.000	73,923.000000
59.383333	1.000	74,868.000000
59.400000	1.000	75,461.000000
59.416667	1.000	75,580.000000
59.433333	1.000	75,486.000000
59.450000	1.000	75,865.000000
59.466667	1.000	76,653.000000
59.483333	1.000	77,347.000000
59.500000	1.000	77,844.000000
59.516667	1.000	78,068.000000
59.533333	1.000	77,985.000000
59.550000	1.000	77,529.000000
59.566667	1.000	76,791.000000
59.583333	1.000	75,945.000000
59.600000	1.000	74,930.000000
59.616667	1.000	73,773.000000
59.633333	1.000	72,672.000000
59.650000	1.000	71,665.000000
59.666667	1.000	70,612.000000
59.683333	1.000	69,089.000000
59.700000	1.000	66,755.000000
59.716667	1.000	63,892.000000
59.733333	1.000	61,320.000000
59.750000	1.000	59,692.000000
59.766667	1.000	59,638.000000
59.783333	1.000	60,794.000000
59.800000	1.000	62,932.000000
59.816667	1.000	66,152.000000
59.833333	1.000	70,313.000000
59.850000	1.000	75,150.000000
59.866667	1.000	80,235.000000
59.883333	1.000	84,728.000000
59.900000	1.000	87,981.000000
59.916667	1.000	89,707.000000
59.933333	1.000	89,969.000000
59.950000	1.000	88,627.000000
59.966667	1.000	85,808.000000
59.983333	1.000	81,872.000000
60.000000	1.000	77,373.000000
60.016667	1.000	73,266.000000
60.033333	1.000	70,631.000000
60.050000	1.000	69,764.000000
60.066667	1.000	70,460.000000
60.083333	1.000	72,533.000000
60.100000	1.000	75,830.000000
60.116667	1.000	79,533.000000
60.133333	1.000	83,152.000000
60.150000	1.000	86,276.000000
60.166667	1.000	88,669.000000
60.183333	1.000	90,112.000000
60.200000	1.000	90,289.000000
60.216667	1.000	89,297.000000
60.233333	1.000	87,851.000000
60.250000	1.000	86,528.000000
60.266667	1.000	85,344.000000
60.283333	1.000	84,368.000000
60.300000	1.000	83,604.000000
60.316667	1.000	82,736.000000
60.333333	1.000	81,443.000000
60.350000	1.000	79,724.000000
60.366667	1.000	77,707.000000
60.383333	1.000	75,362.000000
60.400000	1.000	72,898.000000
60.416667	1.000	70,438.000000
60.433333	1.000	68,373.000000
60.450000	1.000	67,174.000000
60.466667	1.000	66,812.000000
60.483333	1.000	66,884.000000
60.500000	1.000	67,313.000000
60.516667	1.000	68,315.000000
60.533333	1.000	69,549.000000
60.550000	1.000	70,474.000000
60.566667	1.000	71,240.000000
60.583333	1.000	72,360.000000
60.600000	1.000	73,894.000000
60.616667	1.000	75,346.000000
60.633333	1.000	76,350.000000
60.650000	1.000	76,640.000000
60.666667	1.000	76,588.000000
60.683333	1.000	76,319.000000
60.700000	1.000	75,971.000000
60.716667	1.000	75,843.000000
60.733333	1.000	76,407.000000
60.750000	1.000	77,777.000000
60.766667	1.000	79,714.000000
60.783333	1.000	81,982.000000
60.800000	1.000	84,336.000000
60.816667	1.000	86,530.000000
60.833333	1.000	88,336.000000
60.850000	1.000	89,792.000000
60.866667	1.000	91,250.000000
60.883333	1.000	92,565.000000
60.900000	1.000	93,267.000000
60.916667	1.000	93,382.000000
60.933333	1.000	92,918.000000
60.950000	1.000	92,028.000000
60.966667	1.000	90,613.000000
60.983333	1.000	88,523.000000
61.000000	1.000	86,140.000000
61.016667	1.000	84,442.000000
61.033333	1.000	84,034.000000
61.050000	1.000	84,824.000000
61.066667	1.000	86,561.000000
61.083333	1.000	89,171.000000
61.100000	1.000	92,158.000000
61.116667	1.000	94,562.000000
61.133333	1.000	95,512.000000
61.150000	1.000	94,491.000000
61.166667	1.000	91,848.000000
61.183333	1.000	88,403.000000
61.200000	1.000	85,106.000000
61.216667	1.000	82,333.000000
61.233333	1.000	80,145.000000
61.250000	1.000	78,461.000000
61.266667	1.000	77,204.000000
61.283333	1.000	76,347.000000
61.300000	1.000	75,890.000000
61.316667	1.000	75,694.000000
61.333333	1.000	75,772.000000
61.350000	1.000	76,196.000000
61.366667	1.000	77,114.000000
61.383333	1.000	78,776.000000
61.400000	1.000	81,342.000000
61.416667	1.000	84,580.000000
61.433333	1.000	87,957.000000
61.450000	1.000	90,551.000000
61.466667	1.000	92,008.000000
61.483333	1.000	92,318.000000
61.500000	1.000	91,383.000000
61.516667	1.000	89,597.000000
61.533333	1.000	87,323.000000
61.550000	1.000	85,186.000000
61.566667	1.000	83,669.000000
61.583333	1.000	83,197.000000
61.600000	1.000	83,740.000000
61.616667	1.000	84,793.000000
61.633333	1.000	85,892.000000
61.650000	1.000	86,552.000000
61.666667	1.000	86,510.000000
61.683333	1.000	86,244.000000
61.700000	1.000	86,305.000000
61.716667	1.000	86,983.000000
61.733333	1.000	88,233.000000
61.750000	1.000	89,513.000000
61.766667	1.000	90,309.000000
61.783333	1.000	90,199.000000
61.800000	1.000	88,857.000000
61.816667	1.000	86,283.000000
61.833333	1.000	83,365.000000
61.850000	1.000	80,988.000000
61.866667	1.000	79,284.000000
61.883333	1.000	77,829.000000
61.900000	1.000	76,407.000000
61.916667	1.000	75,380.000000
61.933333	1.000	75,386.000000
61.950000	1.000	76,764.000000
61.966667	1.000	79,163.000000
61.983333	1.000	81,837.000000
62.000000	1.000	84,199.000000
62.016667	1.000	86,308.000000
62.033333	1.000	88,038.000000
62.050000	1.000	89,106.000000
62.066667	1.000	89,033.000000
62.083333	1.000	87,384.000000
62.100000	1.000	84,377.000000
62.116667	1.000	80,972.000000
62.133333	1.000	78,045.000000
62.150000	1.000	76,128.000000
62.166667	1.000	75,224.000000
62.183333	1.000	75,300.000000
62.200000	1.000	76,388.000000
62.216667	1.000	78,617.000000
62.233333	1.000	82,093.000000
62.250000	1.000	86,126.000000
62.266667	1.000	89,936.000000
62.283333	1.000	93,202.000000
62.300000	1.000	95,394.000000
62.316667	1.000	96,414.000000
62.333333	1.000	96,528.000000
62.350000	1.000	96,409.000000
62.366667	1.000	96,639.000000
62.383333	1.000	97,094.000000
62.400000	1.000	97,256.000000
62.416667	1.000	96,480.000000
62.433333	1.000	94,885.000000
62.450000	1.000	92,622.000000
62.466667	1.000	89,642.000000
62.483333	1.000	86,127.000000
62.500000	1.000	82,322.000000
62.516667	1.000	78,581.000000
62.533333	1.000	75,414.000000
62.550000	1.000	73,238.000000
62.566667	1.000	71,901.000000
62.583333	1.000	70,991.000000
62.600000	1.000	69,982.000000
62.616667	1.000	68,680.000000
62.633333	1.000	67,474.000000
62.650000	1.000	66,791.000000
62.666667	1.000	66,496.000000
62.683333	1.000	66,303.000000
62.700000	1.000	66,204.000000
62.716667	1.000	66,216.000000
62.733333	1.000	66,399.000000
62.750000	1.000	67,134.000000
62.766667	1.000	68,690.000000
62.783333	1.000	70,812.000000
62.800000	1.000	72,875.000000
62.816667	1.000	74,061.000000
62.833333	1.000	74,136.000000
62.850000	1.000	73,498.000000
62.866667	1.000	72,352.000000
62.883333	1.000	70,339.000000
62.900000	1.000	67,324.000000
62.916667	1.000	63,587.000000
62.933333	1.000	59,757.000000
62.950000	1.000	56,218.000000
62.966667	1.000	53,324.000000
62.983333	1.000	51,543.000000
63.000000	1.000	50,900.000000
63.016667	1.000	51,333.000000
63.033333	1.000	52,527.000000
63.050000	1.000	54,111.000000
63.066667	1.000	56,022.000000
63.083333	1.000	58,008.000000
63.100000	1.000	59,532.000000
63.116667	1.000	60,193.000000
63.133333	1.000	60,265.000000
63.150000	1.000	60,399.000000
63.166667	1.000	60,985.000000
63.183333	1.000	61,917.000000
63.200000	1.000	62,731.000000
63.216667	1.000	63,216.000000
63.233333	1.000	63,166.000000
63.250000	1.000	62,342.000000
63.266667	1.000	60,412.000000
63.283333	1.000	57,470.000000
63.300000	1.000	54,019.000000
63.316667	1.000	50,626.000000
63.333333	1.000	48,122.000000
63.350000	1.000	46,773.000000
63.366667	1.000	46,360.000000
63.383333	1.000	46,561.000000
63.400000	1.000	46,797.000000
63.416667	1.000	46,914.000000
63.433333	1.000	46,645.000000
63.450000	1.000	45,742.000000
63.466667	1.000	44,403.000000
63.483333	1.000	43,191.000000
63.500000	1.000	42,320.000000
63.516667	1.000	41,924.000000
63.533333	1.000	41,879.000000
63.550000	1.000	42,037.000000
63.566667	1.000	42,361.000000
63.583333	1.000	42,224.000000
63.600000	1.000	41,128.000000
63.616667	1.000	39,508.000000
63.633333	1.000	37,956.000000
63.650000	1.000	36,820.000000
63.666667	1.000	36,155.000000
63.683333	1.000	35,522.000000
63.700000	1.000	34,842.000000
63.716667	1.000	34,490.000000
63.733333	1.000	34,299.000000
63.750000	1.000	34,101.000000
63.766667	1.000	33,697.000000
63.783333	1.000	32,799.000000
63.800000	1.000	31,387.000000
63.816667	1.000	30,006.000000
63.833333	1.000	29,190.000000
63.850000	1.000	29,002.000000
63.866667	1.000	29,183.000000
63.883333	1.000	29,077.000000
63.900000	1.000	28,456.000000
63.916667	1.000	27,799.000000
63.933333	1.000	27,794.000000
63.950000	1.000	29,030.000000
63.966667	1.000	31,323.000000
63.983333	1.000	33,615.000000
64.000000	1.000	34,835.000000
64.016667	1.000	34,774.000000
64.033333	1.000	33,725.000000
64.050000	1.000	31,765.000000
64.066667	1.000	29,213.000000
64.083333	1.000	26,632.000000
64.100000	1.000	24,319.000000
64.116667	1.000	22,432.000000
64.133333	1.000	20,773.000000
64.150000	1.000	19,148.000000
64.166667	1.000	17,913.000000
64.183333	1.000	17,720.000000
64.200000	1.000	18,477.000000
64.216667	1.000	19,934.000000
64.233333	1.000	21,999.000000
64.250000	1.000	24,382.000000
64.266667	1.000	26,738.000000
64.283333	1.000	28,874.000000
64.300000	1.000	30,637.000000
64.316667	1.000	32,403.000000
64.333333	1.000	34,511.000000
64.350000	1.000	36,937.000000
64.366667	1.000	39,421.000000
64.383333	1.000	41,487.000000
64.400000	1.000	42,168.000000
64.416667	1.000	41,033.000000
64.433333	1.000	38,434.000000
64.450000	1.000	35,324.000000
64.466667	1.000	32,596.000000
64.483333	1.000	30,495.000000
64.500000	1.000	28,786.000000
64.516667	1.000	27,434.000000
64.533333	1.000	26,562.000000
64.550000	1.000	25,855.000000
64.566667	1.000	24,833.000000
64.583333	1.000	23,246.000000
64.600000	1.000	20,782.000000
64.616667	1.000	17,578.000000
64.633333	1.000	14,329.000000
64.650000	1.000	12,098.000000
64.666667	1.000	11,192.000000
64.683333	1.000	11,608.000000
64.700000	1.000	13,256.000000
64.716667	1.000	15,737.000000
64.733333	1.000	18,410.000000
64.750000	1.000	20,799.000000
64.766667	1.000	22,450.000000
64.783333	1.000	23,029.000000
64.800000	1.000	22,575.000000
64.816667	1.000	21,195.000000
64.833333	1.000	19,038.000000
64.850000	1.000	16,249.000000
64.866667	1.000	13,020.000000
64.883333	1.000	9,703.000000
64.900000	1.000	6,616.000000
64.916667	1.000	4,435.000000
64.933333	1.000	3,819.000000
64.950000	1.000	4,971.000000
64.966667	1.000	7,401.000000
64.983333	1.000	10,356.000000
65.000000	1.000	12,843.000000
65.016667	1.000	14,152.000000
65.033333	1.000	14,690.000000
65.050000	1.000	14,972.000000
65.066667	1.000	15,286.000000
65.083333	1.000	15,277.000000
65.100000	1.000	14,825.000000
65.116667	1.000	14,141.000000
65.133333	1.000	13,423.000000
65.150000	1.000	12,796.000000
65.166667	1.000	11,790.000000
65.183333	1.000	10,326.000000
65.200000	1.000	8,987.000000
65.216667	1.000	8,369.000000
65.233333	1.000	8,663.000000
65.250000	1.000	9,848.000000
65.266667	1.000	11,832.000000
65.283333	1.000	13,716.000000
65.300000	1.000	14,612.000000
65.316667	1.000	14,208.000000
65.333333	1.000	12,710.000000
65.350000	1.000	10,321.000000
65.366667	1.000	7,304.000000
65.383333	1.000	4,317.000000
65.400000	1.000	1,988.000000
65.416667	1.000	451.000000
65.433333	1.000	-648.000000
65.450000	1.000	-1,724.000000
65.466667	1.000	-2,820.000000
65.483333	1.000	-4,026.000000
65.500000	1.000	-5,455.000000
65.516667	1.000	-7,078.000000
65.533333	1.000	-8,883.000000
65.550000	1.000	-10,429.000000
65.566667	1.000	-11,316.000000
65.583333	1.000	-11,595.000000
65.600000	1.000	-11,477.000000
65.616667	1.000	-11,237.000000
65.633333	1.000	-11,378.000000
65.650000	1.000	-12,287.000000
65.666667	1.000	-13,726.000000
65.683333	1.000	-14,822.000000
65.700000	1.000	-15,073.000000
65.716667	1.000	-14,497.000000
65.733333	1.000	-13,385.000000
65.750000	1.000	-12,165.000000
65.766667	1.000	-10,854.000000
65.783333	1.000	-9,029.000000
65.800000	1.000	-6,368.000000
65.816667	1.000	-3,148.000000
65.833333	1.000	-98.000000
65.850000	1.000	2,451.000000
65.866667	1.000	4,687.000000
65.883333	1.000	6,805.000000
65.900000	1.000	8,579.000000
65.916667	1.000	9,375.000000
65.933333	1.000	8,869.000000
65.950000	1.000	7,285.000000
65.966667	1.000	5,164.000000
65.983333	1.000	2,717.000000
66.000000	1.000	389.000000
66.016667	1.000	-1,710.000000
66.033333	1.000	-3,725.000000
66.050000	1.000	-5,338.000000
66.066667	1.000	-6,221.000000
66.083333	1.000	-6,500.000000
66.100000	1.000	-6,389.000000
66.116667	1.000	-6,307.000000
66.133333	1.000	-6,809.000000
66.150000	1.000	-8,154.000000
66.166667	1.000	-9,860.000000
66.183333	1.000	-10,932.000000
66.200000	1.000	-10,914.000000
66.216667	1.000	-9,913.000000
66.233333	1.000	-8,434.000000
66.250000	1.000	-7,189.000000
66.266667	1.000	-6,519.000000
66.283333	1.000	-6,303.000000
66.300000	1.000	-5,989.000000
66.316667	1.000	-5,221.000000
66.333333	1.000	-4,077.000000
66.350000	1.000	-3,135.000000
66.366667	1.000	-2,818.000000
66.383333	1.000	-3,720.000000
66.400000	1.000	-6,259.000000
66.416667	1.000	-10,056.000000
66.433333	1.000	-14,014.000000
66.450000	1.000	-17,138.000000
66.466667	1.000	-18,712.000000
66.483333	1.000	-18,404.000000
66.500000	1.000	-16,436.000000
66.516667	1.000	-13,735.000000
66.533333	1.000	-11,291.000000
66.550000	1.000	-9,895.000000
66.566667	1.000	-9,799.000000
66.583333	1.000	-10,874.000000
66.600000	1.000	-12,945.000000
66.616667	1.000	-15,655.000000
66.633333	1.000	-18,499.000000
66.650000	1.000	-20,833.000000
66.666667	1.000	-22,414.000000
66.683333	1.000	-23,349.000000
66.700000	1.000	-24,206.000000
66.716667	1.000	-25,115.000000
66.733333	1.000	-25,775.000000
66.750000	1.000	-26,261.000000
66.766667	1.000	-26,629.000000
66.783333	1.000	-26,695.000000
66.800000	1.000	-26,335.000000
66.816667	1.000	-25,151.000000
66.833333	1.000	-22,868.000000
66.850000	1.000	-19,705.000000
66.866667	1.000	-16,334.000000
66.883333	1.000	-13,497.000000
66.900000	1.000	-11,457.000000
66.916667	1.000	-10,192.000000
66.933333	1.000	-9,555.000000
66.950000	1.000	-8,771.000000
66.966667	1.000	-7,363.000000
66.983333	1.000	-5,977.000000
67.000000	1.000	-5,170.000000
67.016667	1.000	-5,058.000000
67.033333	1.000	-5,293.000000
67.050000	1.000	-5,484.000000
67.066667	1.000	-5,509.000000
67.083333	1.000	-5,700.000000
67.100000	1.000	-6,677.000000
67.116667	1.000	-8,701.000000
67.133333	1.000	-11,565.000000
67.150000	1.000	-14,504.000000
67.166667	1.000	-16,739.000000
67.183333	1.000	-17,919.000000
67.200000	1.000	-18,094.000000
67.216667	1.000	-17,302.000000
67.233333	1.000	-15,912.000000
67.250000	1.000	-14,503.000000
67.266667	1.000	-13,321.000000
67.283333	1.000	-12,835.000000
67.300000	1.000	-13,282.000000
67.316667	1.000	-14,345.000000
67.333333	1.000	-15,497.000000
67.350000	1.000	-16,328.000000
67.366667	1.000	-16,845.000000
67.383333	1.000	-17,370.000000
67.400000	1.000	-18,129.000000
67.416667	1.000	-19,341.000000
67.433333	1.000	-20,607.000000
67.450000	1.000	-21,420.000000
67.466667	1.000	-21,362.000000
67.483333	1.000	-20,777.000000
67.500000	1.000	-20,079.000000
67.516667	1.000	-19,577.000000
67.533333	1.000	-19,896.000000
67.550000	1.000	-21,576.000000
67.566667	1.000	-24,373.000000
67.583333	1.000	-27,189.000000
67.600000	1.000	-29,255.000000
67.616667	1.000	-30,635.000000
67.633333	1.000	-31,355.000000
67.650000	1.000	-31,166.000000
67.666667	1.000	-29,952.000000
67.683333	1.000	-28,084.000000
67.700000	1.000	-25,993.000000
67.716667	1.000	-23,884.000000
67.733333	1.000	-21,830.000000
67.750000	1.000	-20,380.000000
67.766667	1.000	-19,775.000000
67.783333	1.000	-19,982.000000
67.800000	1.000	-20,641.000000
67.816667	1.000	-21,620.000000
67.833333	1.000	-22,999.000000
67.850000	1.000	-24,447.000000
67.866667	1.000	-25,512.000000
67.883333	1.000	-25,898.000000
67.900000	1.000	-25,334.000000
67.916667	1.000	-24,052.000000
67.933333	1.000	-22,518.000000
67.950000	1.000	-21,363.000000
67.966667	1.000	-21,105.000000
67.983333	1.000	-21,589.000000
68.000000	1.000	-22,601.000000
68.016667	1.000	-23,932.000000
68.033333	1.000	-25,211.000000
68.050000	1.000	-26,158.000000
68.066667	1.000	-26,617.000000
68.083333	1.000	-26,179.000000
68.100000	1.000	-25,047.000000
68.116667	1.000	-23,433.000000
68.133333	1.000	-21,515.000000
68.150000	1.000	-19,731.000000
68.166667	1.000	-18,113.000000
68.183333	1.000	-16,419.000000
68.200000	1.000	-14,596.000000
68.216667	1.000	-12,795.000000
68.233333	1.000	-11,332.000000
68.250000	1.000	-10,109.000000
68.266667	1.000	-8,314.000000
68.283333	1.000	-5,683.000000
68.300000	1.000	-2,890.000000
68.316667	1.000	-738.000000
68.333333	1.000	667.000000
68.350000	1.000	1,530.000000
68.366667	1.000	1,663.000000
68.383333	1.000	1,007.000000
68.400000	1.000	-266.000000
68.416667	1.000	-1,789.000000
68.433333	1.000	-3,606.000000
68.450000	1.000	-5,910.000000
68.466667	1.000	-8,627.000000
68.483333	1.000	-11,566.000000
68.500000	1.000	-14,929.000000
68.516667	1.000	-18,567.000000
68.533333	1.000	-21,998.000000
68.550000	1.000	-24,657.000000
68.566667	1.000	-26,209.000000
68.583333	1.000	-26,701.000000
68.600000	1.000	-26,387.000000
68.616667	1.000	-25,853.000000
68.633333	1.000	-25,778.000000
68.650000	1.000	-26,298.000000
68.666667	1.000	-27,025.000000
68.683333	1.000	-27,608.000000
68.700000	1.000	-28,065.000000
68.716667	1.000	-28,421.000000
68.733333	1.000	-28,557.000000
68.750000	1.000	-28,396.000000
68.766667	1.000	-28,254.000000
68.783333	1.000	-28,319.000000
68.800000	1.000	-28,617.000000
68.816667	1.000	-29,097.000000
68.833333	1.000	-29,314.000000
68.850000	1.000	-28,754.000000
68.866667	1.000	-27,164.000000
68.883333	1.000	-24,341.000000
68.900000	1.000	-20,705.000000
68.916667	1.000	-17,266.000000
68.933333	1.000	-14,517.000000
68.950000	1.000	-12,583.000000
68.966667	1.000	-11,612.000000
68.983333	1.000	-11,801.000000
69.000000	1.000	-13,193.000000
69.016667	1.000	-15,200.000000
69.033333	1.000	-17,099.000000
69.050000	1.000	-18,328.000000
69.066667	1.000	-18,788.000000
69.083333	1.000	-18,356.000000
69.100000	1.000	-17,509.000000
69.116667	1.000	-16,826.000000
69.133333	1.000	-16,148.000000
69.150000	1.000	-15,174.000000
69.166667	1.000	-13,782.000000
69.183333	1.000	-12,146.000000
69.200000	1.000	-10,509.000000
69.216667	1.000	-9,272.000000
69.233333	1.000	-8,449.000000
69.250000	1.000	-8,104.000000
69.266667	1.000	-8,551.000000
69.283333	1.000	-9,448.000000
69.300000	1.000	-10,318.000000
69.316667	1.000	-11,432.000000
69.333333	1.000	-13,026.000000
69.350000	1.000	-15,126.000000
69.366667	1.000	-17,081.000000
69.383333	1.000	-18,645.000000
69.400000	1.000	-19,708.000000
69.416667	1.000	-20,311.000000
69.433333	1.000	-21,147.000000
69.450000	1.000	-22,527.000000
69.466667	1.000	-24,295.000000
69.483333	1.000	-25,776.000000
69.500000	1.000	-26,363.000000
69.516667	1.000	-25,959.000000
69.533333	1.000	-25,040.000000
69.550000	1.000	-23,864.000000
69.566667	1.000	-22,566.000000
69.583333	1.000	-21,100.000000
69.600000	1.000	-19,471.000000
69.616667	1.000	-17,988.000000
69.633333	1.000	-17,176.000000
69.650000	1.000	-17,258.000000
69.666667	1.000	-17,763.000000
69.683333	1.000	-18,124.000000
69.700000	1.000	-18,347.000000
69.716667	1.000	-18,320.000000
69.733333	1.000	-18,152.000000
69.750000	1.000	-18,135.000000
69.766667	1.000	-17,970.000000
69.783333	1.000	-17,534.000000
69.800000	1.000	-16,828.000000
69.816667	1.000	-15,783.000000
69.833333	1.000	-14,675.000000
69.850000	1.000	-13,428.000000
69.866667	1.000	-11,725.000000
69.883333	1.000	-9,770.000000
69.900000	1.000	-8,401.000000
69.916667	1.000	-8,209.000000
69.933333	1.000	-9,197.000000
69.950000	1.000	-10,857.000000
69.966667	1.000	-12,798.000000
69.983333	1.000	-14,682.000000
70.000000	1.000	-16,481.000000
70.016667	1.000	-18,346.000000
70.033333	1.000	-19,983.000000
70.050000	1.000	-21,218.000000
70.066667	1.000	-22,156.000000
70.083333	1.000	-23,079.000000
70.100000	1.000	-25,309.000000
