# Supplementary material for: Changes to Serum Sample Tube and Processing Methodology Does Not Cause Inter-Individual Variation in Automated Whole Serum N-Glycan Profiling in Health and Disease
Source: PLoS One. 2015 Apr 1;10(4):e0123028. doi: 10.1371/journal.pone.0123028 (PMC4382121; doi:10.1371/journal.pone.0123028)
Supplement: S1 Data — (ZIP) [file pone.0123028.s006.zip › WholePlasmaData/100-E3.txt]

File Path	chrom://acropora/ChromeleonLocal/Richard Data/May 2014/21 May 2014/HTP-plasma-24-Samples-Robot-Repeat-A2-A1.seq/21019.smp/Emission_1.channel/Emission_1.chm
Channel	Emission_1

Injection Information:
Data Vault	ChromeleonLocal
Injection	2AB-VF-serum-sample-22/100-E3
Injection Number	28
Position	GC5
Comment	
Processing Method	beh-gu
Instrument Method	BEH-70min-right-40-76-04-58
Type	Unknown
Status	Finished
Injection Date	22/05/2014
Injection Time	23:43:59
Injection Volume (µL)	25.0000
Dilution Factor	1.0000
Weight	1.0000

Raw Data Information:
Time Min. (min)	0.000000
Time Max. (min)	70.100000
Data Points	4207
Detector	FLD
Exporting Data System	Chromeleon 7.1.1.1127
Operator	
Signal Quantity	
Signal Unit	counts
Signal Min.	-100,233.000000
Signal Max.	38,091,619.000000
Channel	Emission_1
Driver Name	FLD3000.dll
Channel Type	Evaluation
Min. Step (s)	1.000
Max. Step (s)	1.000
Average Step (s)	1.000

Signal Parameter Information:
Signal Info	

Raw Data:
Time (min)	Step (s)	Value (counts)
0.000000	0.000	0.000000
0.016667	1.000	0.000000
0.033333	1.000	0.000000
0.050000	1.000	0.000000
0.066667	1.000	0.000000
0.083333	1.000	-34.000000
0.100000	1.000	37.000000
0.116667	1.000	229.000000
0.133333	1.000	513.000000
0.150000	1.000	792.000000
0.166667	1.000	992.000000
0.183333	1.000	1,112.000000
0.200000	1.000	1,193.000000
0.216667	1.000	1,254.000000
0.233333	1.000	1,279.000000
0.250000	1.000	1,275.000000
0.266667	1.000	1,282.000000
0.283333	1.000	1,309.000000
0.300000	1.000	1,377.000000
0.316667	1.000	1,469.000000
0.333333	1.000	1,522.000000
0.350000	1.000	1,544.000000
0.366667	1.000	1,594.000000
0.383333	1.000	1,680.000000
0.400000	1.000	1,794.000000
0.416667	1.000	1,880.000000
0.433333	1.000	1,870.000000
0.450000	1.000	1,793.000000
0.466667	1.000	1,707.000000
0.483333	1.000	1,612.000000
0.500000	1.000	1,506.000000
0.516667	1.000	1,443.000000
0.533333	1.000	1,461.000000
0.550000	1.000	1,525.000000
0.566667	1.000	1,608.000000
0.583333	1.000	1,698.000000
0.600000	1.000	1,749.000000
0.616667	1.000	1,702.000000
0.633333	1.000	1,540.000000
0.650000	1.000	1,298.000000
0.666667	1.000	1,018.000000
0.683333	1.000	764.000000
0.700000	1.000	588.000000
0.716667	1.000	559.000000
0.733333	1.000	683.000000
0.750000	1.000	937.000000
0.766667	1.000	1,237.000000
0.783333	1.000	1,610.000000
0.800000	1.000	2,386.000000
0.816667	1.000	4,184.000000
0.833333	1.000	7,594.000000
0.850000	1.000	12,890.000000
0.866667	1.000	20,007.000000
0.883333	1.000	28,756.000000
0.900000	1.000	38,683.000000
0.916667	1.000	48,932.000000
0.933333	1.000	58,429.000000
0.950000	1.000	66,228.000000
0.966667	1.000	71,812.000000
0.983333	1.000	75,121.000000
1.000000	1.000	76,887.000000
1.016667	1.000	79,233.000000
1.033333	1.000	84,994.000000
1.050000	1.000	95,756.000000
1.066667	1.000	110,602.000000
1.083333	1.000	126,493.000000
1.100000	1.000	139,695.000000
1.116667	1.000	147,211.000000
1.133333	1.000	147,527.000000
1.150000	1.000	140,718.000000
1.166667	1.000	128,105.000000
1.183333	1.000	111,667.000000
1.200000	1.000	93,532.000000
1.216667	1.000	75,560.000000
1.233333	1.000	59,102.000000
1.250000	1.000	45,036.000000
1.266667	1.000	33,780.000000
1.283333	1.000	25,358.000000
1.300000	1.000	19,493.000000
1.316667	1.000	15,663.000000
1.333333	1.000	13,370.000000
1.350000	1.000	12,242.000000
1.366667	1.000	11,987.000000
1.383333	1.000	12,397.000000
1.400000	1.000	13,279.000000
1.416667	1.000	14,412.000000
1.433333	1.000	15,535.000000
1.450000	1.000	16,463.000000
1.466667	1.000	17,942.000000
1.483333	1.000	38,421.000000
1.500000	1.000	197,603.000000
1.516667	1.000	802,455.000000
1.533333	1.000	2,228,058.000000
1.550000	1.000	4,652,852.000000
1.566667	1.000	7,890,390.000000
1.583333	1.000	11,431,032.000000
1.600000	1.000	14,640,125.000000
1.616667	1.000	16,977,951.000000
1.633333	1.000	18,136,000.000000
1.650000	1.000	18,066,240.000000
1.666667	1.000	16,933,169.000000
1.683333	1.000	15,029,279.000000
1.700000	1.000	12,688,368.000000
1.716667	1.000	10,218,410.000000
1.733333	1.000	7,861,541.000000
1.750000	1.000	5,779,057.000000
1.766667	1.000	4,054,905.000000
1.783333	1.000	2,709,846.000000
1.800000	1.000	1,719,806.000000
1.816667	1.000	1,033,970.000000
1.833333	1.000	589,973.000000
1.850000	1.000	325,143.000000
1.866667	1.000	183,633.000000
1.883333	1.000	120,045.000000
1.900000	1.000	100,456.000000
1.916667	1.000	101,683.000000
1.933333	1.000	109,279.000000
1.950000	1.000	115,335.000000
1.966667	1.000	116,475.000000
1.983333	1.000	112,194.000000
2.000000	1.000	103,604.000000
2.016667	1.000	92,369.000000
2.033333	1.000	80,100.000000
2.050000	1.000	68,101.000000
2.066667	1.000	57,253.000000
2.083333	1.000	48,027.000000
2.100000	1.000	40,575.000000
2.116667	1.000	34,881.000000
2.133333	1.000	30,846.000000
2.150000	1.000	28,310.000000
2.166667	1.000	27,047.000000
2.183333	1.000	26,813.000000
2.200000	1.000	27,336.000000
2.216667	1.000	28,346.000000
2.233333	1.000	29,524.000000
2.250000	1.000	30,516.000000
2.266667	1.000	31,079.000000
2.283333	1.000	31,088.000000
2.300000	1.000	30,549.000000
2.316667	1.000	29,574.000000
2.333333	1.000	28,292.000000
2.350000	1.000	26,792.000000
2.366667	1.000	25,173.000000
2.383333	1.000	23,515.000000
2.400000	1.000	21,871.000000
2.416667	1.000	20,319.000000
2.433333	1.000	18,947.000000
2.450000	1.000	17,790.000000
2.466667	1.000	16,796.000000
2.483333	1.000	15,904.000000
2.500000	1.000	15,104.000000
2.516667	1.000	14,402.000000
2.533333	1.000	13,798.000000
2.550000	1.000	13,284.000000
2.566667	1.000	12,914.000000
2.583333	1.000	12,719.000000
2.600000	1.000	12,681.000000
2.616667	1.000	12,824.000000
2.633333	1.000	13,178.000000
2.650000	1.000	13,669.000000
2.666667	1.000	14,150.000000
2.683333	1.000	14,496.000000
2.700000	1.000	14,719.000000
2.716667	1.000	14,938.000000
2.733333	1.000	15,266.000000
2.750000	1.000	15,756.000000
2.766667	1.000	16,395.000000
2.783333	1.000	17,104.000000
2.800000	1.000	17,736.000000
2.816667	1.000	18,147.000000
2.833333	1.000	18,241.000000
2.850000	1.000	17,951.000000
2.866667	1.000	17,294.000000
2.883333	1.000	16,398.000000
2.900000	1.000	15,416.000000
2.916667	1.000	14,528.000000
2.933333	1.000	13,825.000000
2.950000	1.000	13,303.000000
2.966667	1.000	12,972.000000
2.983333	1.000	12,812.000000
3.000000	1.000	12,736.000000
3.016667	1.000	12,672.000000
3.033333	1.000	12,619.000000
3.050000	1.000	12,558.000000
3.066667	1.000	12,433.000000
3.083333	1.000	12,207.000000
3.100000	1.000	11,850.000000
3.116667	1.000	11,376.000000
3.133333	1.000	10,777.000000
3.150000	1.000	10,063.000000
3.166667	1.000	9,303.000000
3.183333	1.000	8,582.000000
3.200000	1.000	7,933.000000
3.216667	1.000	7,364.000000
3.233333	1.000	6,884.000000
3.250000	1.000	6,520.000000
3.266667	1.000	6,248.000000
3.283333	1.000	5,991.000000
3.300000	1.000	5,723.000000
3.316667	1.000	5,474.000000
3.333333	1.000	5,252.000000
3.350000	1.000	5,101.000000
3.366667	1.000	5,073.000000
3.383333	1.000	5,194.000000
3.400000	1.000	5,453.000000
3.416667	1.000	5,765.000000
3.433333	1.000	6,032.000000
3.450000	1.000	6,223.000000
3.466667	1.000	6,327.000000
3.483333	1.000	6,313.000000
3.500000	1.000	6,173.000000
3.516667	1.000	5,933.000000
3.533333	1.000	5,651.000000
3.550000	1.000	5,361.000000
3.566667	1.000	5,089.000000
3.583333	1.000	4,859.000000
3.600000	1.000	4,674.000000
3.616667	1.000	4,515.000000
3.633333	1.000	4,402.000000
3.650000	1.000	4,377.000000
3.666667	1.000	4,488.000000
3.683333	1.000	4,733.000000
3.700000	1.000	5,092.000000
3.716667	1.000	5,539.000000
3.733333	1.000	6,018.000000
3.750000	1.000	6,455.000000
3.766667	1.000	6,774.000000
3.783333	1.000	6,930.000000
3.800000	1.000	6,912.000000
3.816667	1.000	6,767.000000
3.833333	1.000	6,504.000000
3.850000	1.000	6,116.000000
3.866667	1.000	5,649.000000
3.883333	1.000	5,157.000000
3.900000	1.000	4,595.000000
3.916667	1.000	3,965.000000
3.933333	1.000	3,404.000000
3.950000	1.000	3,048.000000
3.966667	1.000	2,873.000000
3.983333	1.000	2,850.000000
4.000000	1.000	2,989.000000
4.016667	1.000	3,291.000000
4.033333	1.000	3,788.000000
4.050000	1.000	4,441.000000
4.066667	1.000	5,143.000000
4.083333	1.000	5,755.000000
4.100000	1.000	6,146.000000
4.116667	1.000	6,268.000000
4.133333	1.000	6,161.000000
4.150000	1.000	5,904.000000
4.166667	1.000	5,604.000000
4.183333	1.000	5,306.000000
4.200000	1.000	4,955.000000
4.216667	1.000	4,543.000000
4.233333	1.000	4,162.000000
4.250000	1.000	3,904.000000
4.266667	1.000	3,764.000000
4.283333	1.000	3,719.000000
4.300000	1.000	3,729.000000
4.316667	1.000	3,739.000000
4.333333	1.000	3,709.000000
4.350000	1.000	3,609.000000
4.366667	1.000	3,414.000000
4.383333	1.000	3,157.000000
4.400000	1.000	2,891.000000
4.416667	1.000	2,695.000000
4.433333	1.000	2,596.000000
4.450000	1.000	2,605.000000
4.466667	1.000	2,737.000000
4.483333	1.000	2,948.000000
4.500000	1.000	3,153.000000
4.516667	1.000	3,253.000000
4.533333	1.000	3,177.000000
4.550000	1.000	2,915.000000
4.566667	1.000	2,533.000000
4.583333	1.000	2,126.000000
4.600000	1.000	1,748.000000
4.616667	1.000	1,426.000000
4.633333	1.000	1,184.000000
4.650000	1.000	1,040.000000
4.666667	1.000	1,019.000000
4.683333	1.000	1,121.000000
4.700000	1.000	1,332.000000
4.716667	1.000	1,604.000000
4.733333	1.000	1,895.000000
4.750000	1.000	2,173.000000
4.766667	1.000	2,409.000000
4.783333	1.000	2,643.000000
4.800000	1.000	2,905.000000
4.816667	1.000	3,135.000000
4.833333	1.000	3,253.000000
4.850000	1.000	3,193.000000
4.866667	1.000	2,990.000000
4.883333	1.000	2,687.000000
4.900000	1.000	2,318.000000
4.916667	1.000	1,927.000000
4.933333	1.000	1,537.000000
4.950000	1.000	1,125.000000
4.966667	1.000	735.000000
4.983333	1.000	424.000000
5.000000	1.000	199.000000
5.016667	1.000	199.000000
5.033333	1.000	199.000000
5.050000	1.000	199.000000
5.066667	1.000	199.000000
5.083333	1.000	878.000000
5.100000	1.000	2,515.000000
5.116667	1.000	3,895.000000
5.133333	1.000	4,549.000000
5.150000	1.000	4,535.000000
5.166667	1.000	3,592.000000
5.183333	1.000	1,541.000000
5.200000	1.000	-1,308.000000
5.216667	1.000	-4,635.000000
5.233333	1.000	-8,564.000000
5.250000	1.000	-13,119.000000
5.266667	1.000	-17,793.000000
5.283333	1.000	-21,997.000000
5.300000	1.000	-25,305.000000
5.316667	1.000	-27,412.000000
5.333333	1.000	-28,286.000000
5.350000	1.000	-27,893.000000
5.366667	1.000	-26,160.000000
5.383333	1.000	-22,876.000000
5.400000	1.000	-18,337.000000
5.416667	1.000	-13,068.000000
5.433333	1.000	-7,481.000000
5.450000	1.000	-2,228.000000
5.466667	1.000	2,072.000000
5.483333	1.000	4,524.000000
5.500000	1.000	4,791.000000
5.516667	1.000	2,657.000000
5.533333	1.000	-1,919.000000
5.550000	1.000	-7,939.000000
5.566667	1.000	-14,171.000000
5.583333	1.000	-19,629.000000
5.600000	1.000	-23,840.000000
5.616667	1.000	-26,763.000000
5.633333	1.000	-28,424.000000
5.650000	1.000	-28,980.000000
5.666667	1.000	-28,606.000000
5.683333	1.000	-27,870.000000
5.700000	1.000	-26,770.000000
5.716667	1.000	-25,407.000000
5.733333	1.000	-24,332.000000
5.750000	1.000	-23,805.000000
5.766667	1.000	-23,706.000000
5.783333	1.000	-23,821.000000
5.800000	1.000	-23,975.000000
5.816667	1.000	-24,189.000000
5.833333	1.000	-24,305.000000
5.850000	1.000	-24,240.000000
5.866667	1.000	-23,893.000000
5.883333	1.000	-23,060.000000
5.900000	1.000	-21,805.000000
5.916667	1.000	-20,474.000000
5.933333	1.000	-19,449.000000
5.950000	1.000	-19,080.000000
5.966667	1.000	-19,568.000000
5.983333	1.000	-20,956.000000
6.000000	1.000	-23,146.000000
6.016667	1.000	-25,674.000000
6.033333	1.000	-28,023.000000
6.050000	1.000	-29,897.000000
6.066667	1.000	-31,852.000000
6.083333	1.000	-34,691.000000
6.100000	1.000	-38,484.000000
6.116667	1.000	-42,420.000000
6.133333	1.000	-45,294.000000
6.150000	1.000	-46,956.000000
6.166667	1.000	-47,998.000000
6.183333	1.000	-49,143.000000
6.200000	1.000	-50,497.000000
6.216667	1.000	-51,648.000000
6.233333	1.000	-52,702.000000
6.250000	1.000	-53,631.000000
6.266667	1.000	-54,185.000000
6.283333	1.000	-54,123.000000
6.300000	1.000	-53,655.000000
6.316667	1.000	-52,836.000000
6.333333	1.000	-51,858.000000
6.350000	1.000	-51,103.000000
6.366667	1.000	-50,568.000000
6.383333	1.000	-49,466.000000
6.400000	1.000	-47,272.000000
6.416667	1.000	-44,353.000000
6.433333	1.000	-41,348.000000
6.450000	1.000	-38,534.000000
6.466667	1.000	-36,146.000000
6.483333	1.000	-34,093.000000
6.500000	1.000	-31,768.000000
6.516667	1.000	-29,047.000000
6.533333	1.000	-26,442.000000
6.550000	1.000	-24,505.000000
6.566667	1.000	-23,603.000000
6.583333	1.000	-23,877.000000
6.600000	1.000	-25,067.000000
6.616667	1.000	-26,994.000000
6.633333	1.000	-29,258.000000
6.650000	1.000	-31,536.000000
6.666667	1.000	-33,624.000000
6.683333	1.000	-35,167.000000
6.700000	1.000	-36,401.000000
6.716667	1.000	-37,954.000000
6.733333	1.000	-40,234.000000
6.750000	1.000	-43,085.000000
6.766667	1.000	-46,223.000000
6.783333	1.000	-49,271.000000
6.800000	1.000	-51,903.000000
6.816667	1.000	-53,984.000000
6.833333	1.000	-55,490.000000
6.850000	1.000	-56,307.000000
6.866667	1.000	-56,271.000000
6.883333	1.000	-55,093.000000
6.900000	1.000	-52,744.000000
6.916667	1.000	-49,509.000000
6.933333	1.000	-45,925.000000
6.950000	1.000	-42,802.000000
6.966667	1.000	-40,686.000000
6.983333	1.000	-39,840.000000
7.000000	1.000	-40,041.000000
7.016667	1.000	-40,674.000000
7.033333	1.000	-41,664.000000
7.050000	1.000	-42,987.000000
7.066667	1.000	-44,280.000000
7.083333	1.000	-45,630.000000
7.100000	1.000	-47,139.000000
7.116667	1.000	-48,962.000000
7.133333	1.000	-51,136.000000
7.150000	1.000	-53,006.000000
7.166667	1.000	-53,853.000000
7.183333	1.000	-53,217.000000
7.200000	1.000	-51,481.000000
7.216667	1.000	-49,427.000000
7.233333	1.000	-47,490.000000
7.250000	1.000	-45,787.000000
7.266667	1.000	-44,593.000000
7.283333	1.000	-43,874.000000
7.300000	1.000	-42,913.000000
7.316667	1.000	-41,273.000000
7.333333	1.000	-39,255.000000
7.350000	1.000	-37,483.000000
7.366667	1.000	-36,142.000000
7.383333	1.000	-35,343.000000
7.400000	1.000	-35,272.000000
7.416667	1.000	-35,945.000000
7.433333	1.000	-37,167.000000
7.450000	1.000	-38,705.000000
7.466667	1.000	-40,275.000000
7.483333	1.000	-41,552.000000
7.500000	1.000	-42,458.000000
7.516667	1.000	-43,478.000000
7.533333	1.000	-45,070.000000
7.550000	1.000	-47,616.000000
7.566667	1.000	-51,076.000000
7.583333	1.000	-54,755.000000
7.600000	1.000	-57,998.000000
7.616667	1.000	-60,111.000000
7.633333	1.000	-60,648.000000
7.650000	1.000	-60,216.000000
7.666667	1.000	-59,338.000000
7.683333	1.000	-58,011.000000
7.700000	1.000	-56,222.000000
7.716667	1.000	-54,102.000000
7.733333	1.000	-51,977.000000
7.750000	1.000	-50,138.000000
7.766667	1.000	-48,605.000000
7.783333	1.000	-47,504.000000
7.800000	1.000	-46,973.000000
7.816667	1.000	-47,136.000000
7.833333	1.000	-48,028.000000
7.850000	1.000	-49,423.000000
7.866667	1.000	-50,785.000000
7.883333	1.000	-51,830.000000
7.900000	1.000	-52,457.000000
7.916667	1.000	-52,587.000000
7.933333	1.000	-52,321.000000
7.950000	1.000	-51,928.000000
7.966667	1.000	-51,873.000000
7.983333	1.000	-52,034.000000
8.000000	1.000	-51,954.000000
8.016667	1.000	-51,299.000000
8.033333	1.000	-49,887.000000
8.050000	1.000	-48,231.000000
8.066667	1.000	-46,951.000000
8.083333	1.000	-46,346.000000
8.100000	1.000	-46,223.000000
8.116667	1.000	-46,084.000000
8.133333	1.000	-45,842.000000
8.150000	1.000	-45,786.000000
8.166667	1.000	-45,875.000000
8.183333	1.000	-45,985.000000
8.200000	1.000	-45,898.000000
8.216667	1.000	-45,936.000000
8.233333	1.000	-46,773.000000
8.250000	1.000	-48,410.000000
8.266667	1.000	-50,530.000000
8.283333	1.000	-52,554.000000
8.300000	1.000	-53,668.000000
8.316667	1.000	-53,630.000000
8.333333	1.000	-52,626.000000
8.350000	1.000	-50,904.000000
8.366667	1.000	-48,612.000000
8.383333	1.000	-46,203.000000
8.400000	1.000	-44,301.000000
8.416667	1.000	-43,085.000000
8.433333	1.000	-42,151.000000
8.450000	1.000	-41,245.000000
8.466667	1.000	-40,402.000000
8.483333	1.000	-39,839.000000
8.500000	1.000	-40,045.000000
8.516667	1.000	-41,452.000000
8.533333	1.000	-43,983.000000
8.550000	1.000	-47,177.000000
8.566667	1.000	-50,280.000000
8.583333	1.000	-52,646.000000
8.600000	1.000	-54,255.000000
8.616667	1.000	-55,406.000000
8.633333	1.000	-56,495.000000
8.650000	1.000	-57,852.000000
8.666667	1.000	-59,641.000000
8.683333	1.000	-61,466.000000
8.700000	1.000	-62,917.000000
8.716667	1.000	-63,753.000000
8.733333	1.000	-64,094.000000
8.750000	1.000	-63,733.000000
8.766667	1.000	-62,511.000000
8.783333	1.000	-60,895.000000
8.800000	1.000	-59,397.000000
8.816667	1.000	-58,183.000000
8.833333	1.000	-57,169.000000
8.850000	1.000	-56,282.000000
8.866667	1.000	-55,440.000000
8.883333	1.000	-54,406.000000
8.900000	1.000	-53,063.000000
8.916667	1.000	-51,325.000000
8.933333	1.000	-48,834.000000
8.950000	1.000	-45,903.000000
8.966667	1.000	-42,958.000000
8.983333	1.000	-40,144.000000
9.000000	1.000	-37,615.000000
9.016667	1.000	-35,816.000000
9.033333	1.000	-35,244.000000
9.050000	1.000	-35,826.000000
9.066667	1.000	-37,249.000000
9.083333	1.000	-39,538.000000
9.100000	1.000	-42,632.000000
9.116667	1.000	-46,340.000000
9.133333	1.000	-50,408.000000
9.150000	1.000	-54,437.000000
9.166667	1.000	-58,511.000000
9.183333	1.000	-62,511.000000
9.200000	1.000	-65,676.000000
9.216667	1.000	-67,394.000000
9.233333	1.000	-67,710.000000
9.250000	1.000	-66,919.000000
9.266667	1.000	-65,376.000000
9.283333	1.000	-63,296.000000
9.300000	1.000	-60,941.000000
9.316667	1.000	-58,454.000000
9.333333	1.000	-56,217.000000
9.350000	1.000	-54,315.000000
9.366667	1.000	-52,636.000000
9.383333	1.000	-51,101.000000
9.400000	1.000	-49,419.000000
9.416667	1.000	-47,336.000000
9.433333	1.000	-45,164.000000
9.450000	1.000	-43,302.000000
9.466667	1.000	-41,814.000000
9.483333	1.000	-40,988.000000
9.500000	1.000	-41,024.000000
9.516667	1.000	-41,946.000000
9.533333	1.000	-43,593.000000
9.550000	1.000	-45,266.000000
9.566667	1.000	-46,325.000000
9.583333	1.000	-46,720.000000
9.600000	1.000	-46,808.000000
9.616667	1.000	-46,685.000000
9.633333	1.000	-46,467.000000
9.650000	1.000	-46,446.000000
9.666667	1.000	-46,740.000000
9.683333	1.000	-47,235.000000
9.700000	1.000	-47,739.000000
9.716667	1.000	-48,022.000000
9.733333	1.000	-47,907.000000
9.750000	1.000	-47,463.000000
9.766667	1.000	-46,715.000000
9.783333	1.000	-45,570.000000
9.800000	1.000	-44,109.000000
9.816667	1.000	-42,789.000000
9.833333	1.000	-41,860.000000
9.850000	1.000	-41,493.000000
9.866667	1.000	-41,977.000000
9.883333	1.000	-43,327.000000
9.900000	1.000	-45,062.000000
9.916667	1.000	-46,805.000000
9.933333	1.000	-48,394.000000
9.950000	1.000	-50,280.000000
9.966667	1.000	-52,836.000000
9.983333	1.000	-55,711.000000
10.000000	1.000	-58,600.000000
10.016667	1.000	-61,142.000000
10.033333	1.000	-62,857.000000
10.050000	1.000	-63,846.000000
10.066667	1.000	-64,375.000000
10.083333	1.000	-64,272.000000
10.100000	1.000	-63,732.000000
10.116667	1.000	-62,993.000000
10.133333	1.000	-62,106.000000
10.150000	1.000	-61,539.000000
10.166667	1.000	-61,389.000000
10.183333	1.000	-61,762.000000
10.200000	1.000	-62,634.000000
10.216667	1.000	-63,704.000000
10.233333	1.000	-64,225.000000
10.250000	1.000	-63,318.000000
10.266667	1.000	-60,806.000000
10.283333	1.000	-57,730.000000
10.300000	1.000	-55,431.000000
10.316667	1.000	-54,573.000000
10.333333	1.000	-55,211.000000
10.350000	1.000	-56,801.000000
10.366667	1.000	-58,730.000000
10.383333	1.000	-60,422.000000
10.400000	1.000	-61,681.000000
10.416667	1.000	-62,537.000000
10.433333	1.000	-62,971.000000
10.450000	1.000	-63,220.000000
10.466667	1.000	-63,397.000000
10.483333	1.000	-63,311.000000
10.500000	1.000	-62,958.000000
10.516667	1.000	-62,434.000000
10.533333	1.000	-61,931.000000
10.550000	1.000	-61,240.000000
10.566667	1.000	-60,152.000000
10.583333	1.000	-58,658.000000
10.600000	1.000	-56,900.000000
10.616667	1.000	-55,218.000000
10.633333	1.000	-53,880.000000
10.650000	1.000	-53,493.000000
10.666667	1.000	-54,586.000000
10.683333	1.000	-56,450.000000
10.700000	1.000	-57,942.000000
10.716667	1.000	-58,589.000000
10.733333	1.000	-58,579.000000
10.750000	1.000	-58,093.000000
10.766667	1.000	-57,216.000000
10.783333	1.000	-55,706.000000
10.800000	1.000	-53,664.000000
10.816667	1.000	-52,160.000000
10.833333	1.000	-51,823.000000
10.850000	1.000	-52,450.000000
10.866667	1.000	-53,561.000000
10.883333	1.000	-54,818.000000
10.900000	1.000	-55,951.000000
10.916667	1.000	-56,842.000000
10.933333	1.000	-57,489.000000
10.950000	1.000	-58,196.000000
10.966667	1.000	-58,934.000000
10.983333	1.000	-59,412.000000
11.000000	1.000	-59,528.000000
11.016667	1.000	-59,331.000000
11.033333	1.000	-58,856.000000
11.050000	1.000	-58,405.000000
11.066667	1.000	-58,254.000000
11.083333	1.000	-58,464.000000
11.100000	1.000	-59,060.000000
11.116667	1.000	-59,918.000000
11.133333	1.000	-60,362.000000
11.150000	1.000	-59,815.000000
11.166667	1.000	-58,003.000000
11.183333	1.000	-55,035.000000
11.200000	1.000	-51,741.000000
11.216667	1.000	-48,909.000000
11.233333	1.000	-46,975.000000
11.250000	1.000	-46,007.000000
11.266667	1.000	-46,059.000000
11.283333	1.000	-46,809.000000
11.300000	1.000	-48,059.000000
11.316667	1.000	-49,357.000000
11.333333	1.000	-49,691.000000
11.350000	1.000	-48,649.000000
11.366667	1.000	-46,747.000000
11.383333	1.000	-44,460.000000
11.400000	1.000	-42,309.000000
11.416667	1.000	-40,499.000000
11.433333	1.000	-38,759.000000
11.450000	1.000	-36,939.000000
11.466667	1.000	-35,346.000000
11.483333	1.000	-34,537.000000
11.500000	1.000	-34,615.000000
11.516667	1.000	-34,800.000000
11.533333	1.000	-34,476.000000
11.550000	1.000	-33,851.000000
11.566667	1.000	-33,639.000000
11.583333	1.000	-34,462.000000
11.600000	1.000	-36,564.000000
11.616667	1.000	-39,885.000000
11.633333	1.000	-43,852.000000
11.650000	1.000	-47,763.000000
11.666667	1.000	-50,990.000000
11.683333	1.000	-53,262.000000
11.700000	1.000	-54,559.000000
11.716667	1.000	-54,815.000000
11.733333	1.000	-54,300.000000
11.750000	1.000	-53,309.000000
11.766667	1.000	-52,014.000000
11.783333	1.000	-50,784.000000
11.800000	1.000	-50,184.000000
11.816667	1.000	-50,378.000000
11.833333	1.000	-51,078.000000
11.850000	1.000	-51,630.000000
11.866667	1.000	-51,556.000000
11.883333	1.000	-50,890.000000
11.900000	1.000	-49,762.000000
11.916667	1.000	-48,207.000000
11.933333	1.000	-46,587.000000
11.950000	1.000	-45,049.000000
11.966667	1.000	-43,434.000000
11.983333	1.000	-42,049.000000
12.000000	1.000	-41,108.000000
12.016667	1.000	-40,760.000000
12.033333	1.000	-40,829.000000
12.050000	1.000	-41,272.000000
12.066667	1.000	-41,976.000000
12.083333	1.000	-42,829.000000
12.100000	1.000	-44,089.000000
12.116667	1.000	-45,795.000000
12.133333	1.000	-47,770.000000
12.150000	1.000	-49,939.000000
12.166667	1.000	-52,205.000000
12.183333	1.000	-54,196.000000
12.200000	1.000	-55,605.000000
12.216667	1.000	-56,351.000000
12.233333	1.000	-56,541.000000
12.250000	1.000	-56,231.000000
12.266667	1.000	-55,551.000000
12.283333	1.000	-54,697.000000
12.300000	1.000	-53,964.000000
12.316667	1.000	-53,505.000000
12.333333	1.000	-53,473.000000
12.350000	1.000	-54,083.000000
12.366667	1.000	-54,987.000000
12.383333	1.000	-55,499.000000
12.400000	1.000	-55,519.000000
12.416667	1.000	-55,185.000000
12.433333	1.000	-54,571.000000
12.450000	1.000	-53,784.000000
12.466667	1.000	-52,915.000000
12.483333	1.000	-52,097.000000
12.500000	1.000	-51,031.000000
12.516667	1.000	-49,590.000000
12.533333	1.000	-47,861.000000
12.550000	1.000	-46,073.000000
12.566667	1.000	-44,502.000000
12.583333	1.000	-42,927.000000
12.600000	1.000	-41,031.000000
12.616667	1.000	-38,594.000000
12.633333	1.000	-35,784.000000
12.650000	1.000	-33,157.000000
12.666667	1.000	-31,239.000000
12.683333	1.000	-30,546.000000
12.700000	1.000	-31,170.000000
12.716667	1.000	-32,475.000000
12.733333	1.000	-33,872.000000
12.750000	1.000	-34,933.000000
12.766667	1.000	-35,730.000000
12.783333	1.000	-36,193.000000
12.800000	1.000	-35,851.000000
12.816667	1.000	-34,641.000000
12.833333	1.000	-33,014.000000
12.850000	1.000	-31,222.000000
12.866667	1.000	-29,448.000000
12.883333	1.000	-27,264.000000
12.900000	1.000	-24,439.000000
12.916667	1.000	-21,600.000000
12.933333	1.000	-19,624.000000
12.950000	1.000	-19,075.000000
12.966667	1.000	-19,560.000000
12.983333	1.000	-21,101.000000
13.000000	1.000	-23,339.000000
13.016667	1.000	-25,701.000000
13.033333	1.000	-27,742.000000
13.050000	1.000	-29,314.000000
13.066667	1.000	-30,663.000000
13.083333	1.000	-32,339.000000
13.100000	1.000	-34,589.000000
13.116667	1.000	-37,352.000000
13.133333	1.000	-39,974.000000
13.150000	1.000	-42,179.000000
13.166667	1.000	-43,518.000000
13.183333	1.000	-43,906.000000
13.200000	1.000	-43,762.000000
13.216667	1.000	-43,202.000000
13.233333	1.000	-42,117.000000
13.250000	1.000	-40,666.000000
13.266667	1.000	-39,463.000000
13.283333	1.000	-38,736.000000
13.300000	1.000	-38,654.000000
13.316667	1.000	-39,315.000000
13.333333	1.000	-40,702.000000
13.350000	1.000	-42,385.000000
13.366667	1.000	-43,703.000000
13.383333	1.000	-44,442.000000
13.400000	1.000	-44,381.000000
13.416667	1.000	-43,707.000000
13.433333	1.000	-42,425.000000
13.450000	1.000	-40,489.000000
13.466667	1.000	-37,958.000000
13.483333	1.000	-34,935.000000
13.500000	1.000	-31,794.000000
13.516667	1.000	-29,096.000000
13.533333	1.000	-27,168.000000
13.550000	1.000	-26,227.000000
13.566667	1.000	-26,144.000000
13.583333	1.000	-26,614.000000
13.600000	1.000	-27,258.000000
13.616667	1.000	-28,012.000000
13.633333	1.000	-29,174.000000
13.650000	1.000	-31,164.000000
13.666667	1.000	-33,587.000000
13.683333	1.000	-36,066.000000
13.700000	1.000	-38,291.000000
13.716667	1.000	-39,942.000000
13.733333	1.000	-40,908.000000
13.750000	1.000	-41,092.000000
13.766667	1.000	-40,878.000000
13.783333	1.000	-40,627.000000
13.800000	1.000	-40,022.000000
13.816667	1.000	-38,269.000000
13.833333	1.000	-34,901.000000
13.850000	1.000	-30,037.000000
13.866667	1.000	-24,281.000000
13.883333	1.000	-17,642.000000
13.900000	1.000	-10,043.000000
13.916667	1.000	-1,789.000000
13.933333	1.000	6,265.000000
13.950000	1.000	13,096.000000
13.966667	1.000	17,906.000000
13.983333	1.000	20,031.000000
14.000000	1.000	19,642.000000
14.016667	1.000	16,991.000000
14.033333	1.000	12,468.000000
14.050000	1.000	6,665.000000
14.066667	1.000	161.000000
14.083333	1.000	-6,761.000000
14.100000	1.000	-13,542.000000
14.116667	1.000	-19,194.000000
14.133333	1.000	-23,279.000000
14.150000	1.000	-25,955.000000
14.166667	1.000	-27,834.000000
14.183333	1.000	-29,459.000000
14.200000	1.000	-31,172.000000
14.216667	1.000	-33,037.000000
14.233333	1.000	-34,933.000000
14.250000	1.000	-36,423.000000
14.266667	1.000	-37,525.000000
14.283333	1.000	-38,201.000000
14.300000	1.000	-38,519.000000
14.316667	1.000	-38,744.000000
14.333333	1.000	-38,967.000000
14.350000	1.000	-38,895.000000
14.366667	1.000	-38,298.000000
14.383333	1.000	-37,299.000000
14.400000	1.000	-35,922.000000
14.416667	1.000	-34,122.000000
14.433333	1.000	-32,219.000000
14.450000	1.000	-30,439.000000
14.466667	1.000	-28,907.000000
14.483333	1.000	-27,781.000000
14.500000	1.000	-26,992.000000
14.516667	1.000	-26,382.000000
14.533333	1.000	-25,980.000000
14.550000	1.000	-25,687.000000
14.566667	1.000	-25,183.000000
14.583333	1.000	-24,210.000000
14.600000	1.000	-22,889.000000
14.616667	1.000	-21,932.000000
14.633333	1.000	-21,676.000000
14.650000	1.000	-22,102.000000
14.666667	1.000	-23,386.000000
14.683333	1.000	-25,095.000000
14.700000	1.000	-26,697.000000
14.716667	1.000	-28,076.000000
14.733333	1.000	-29,078.000000
14.750000	1.000	-29,708.000000
14.766667	1.000	-30,240.000000
14.783333	1.000	-30,883.000000
14.800000	1.000	-31,655.000000
14.816667	1.000	-32,818.000000
14.833333	1.000	-34,108.000000
14.850000	1.000	-35,246.000000
14.866667	1.000	-36,101.000000
14.883333	1.000	-36,498.000000
14.900000	1.000	-36,627.000000
14.916667	1.000	-36,435.000000
14.933333	1.000	-36,356.000000
14.950000	1.000	-36,775.000000
14.966667	1.000	-37,908.000000
14.983333	1.000	-39,428.000000
15.000000	1.000	-40,968.000000
15.016667	1.000	-42,323.000000
15.033333	1.000	-43,073.000000
15.050000	1.000	-42,686.000000
15.066667	1.000	-41,380.000000
15.083333	1.000	-39,629.000000
15.100000	1.000	-37,737.000000
15.116667	1.000	-35,869.000000
15.133333	1.000	-34,027.000000
15.150000	1.000	-32,525.000000
15.166667	1.000	-31,689.000000
15.183333	1.000	-31,294.000000
15.200000	1.000	-31,022.000000
15.216667	1.000	-30,486.000000
15.233333	1.000	-29,328.000000
15.250000	1.000	-27,474.000000
15.266667	1.000	-24,679.000000
15.283333	1.000	-20,787.000000
15.300000	1.000	-16,412.000000
15.316667	1.000	-12,197.000000
15.333333	1.000	-7,702.000000
15.350000	1.000	-2,084.000000
15.366667	1.000	5,313.000000
15.383333	1.000	14,581.000000
15.400000	1.000	26,149.000000
15.416667	1.000	40,560.000000
15.433333	1.000	57,611.000000
15.450000	1.000	75,710.000000
15.466667	1.000	92,893.000000
15.483333	1.000	107,194.000000
15.500000	1.000	117,320.000000
15.516667	1.000	122,425.000000
15.533333	1.000	121,767.000000
15.550000	1.000	115,522.000000
15.566667	1.000	105,038.000000
15.583333	1.000	91,578.000000
15.600000	1.000	76,144.000000
15.616667	1.000	60,051.000000
15.633333	1.000	44,720.000000
15.650000	1.000	31,525.000000
15.666667	1.000	21,493.000000
15.683333	1.000	15,517.000000
15.700000	1.000	15,236.000000
15.716667	1.000	23,158.000000
15.733333	1.000	42,698.000000
15.750000	1.000	78,746.000000
15.766667	1.000	136,901.000000
15.783333	1.000	222,480.000000
15.800000	1.000	339,021.000000
15.816667	1.000	486,707.000000
15.833333	1.000	661,284.000000
15.850000	1.000	852,625.000000
15.866667	1.000	1,045,130.000000
15.883333	1.000	1,221,096.000000
15.900000	1.000	1,363,212.000000
15.916667	1.000	1,457,222.000000
15.933333	1.000	1,494,714.000000
15.950000	1.000	1,473,550.000000
15.966667	1.000	1,398,116.000000
15.983333	1.000	1,278,344.000000
16.000000	1.000	1,127,527.000000
16.016667	1.000	960,205.000000
16.033333	1.000	789,658.000000
16.050000	1.000	626,589.000000
16.066667	1.000	479,084.000000
16.083333	1.000	352,460.000000
16.100000	1.000	248,951.000000
16.116667	1.000	168,171.000000
16.133333	1.000	107,749.000000
16.150000	1.000	64,367.000000
16.166667	1.000	34,405.000000
16.183333	1.000	14,710.000000
16.200000	1.000	2,777.000000
16.216667	1.000	-3,445.000000
16.233333	1.000	-5,999.000000
16.250000	1.000	-6,908.000000
16.266667	1.000	-7,694.000000
16.283333	1.000	-9,169.000000
16.300000	1.000	-11,587.000000
16.316667	1.000	-14,757.000000
16.333333	1.000	-18,348.000000
16.350000	1.000	-22,417.000000
16.366667	1.000	-26,861.000000
16.383333	1.000	-31,259.000000
16.400000	1.000	-35,556.000000
16.416667	1.000	-39,530.000000
16.433333	1.000	-42,753.000000
16.450000	1.000	-44,848.000000
16.466667	1.000	-45,287.000000
16.483333	1.000	-44,179.000000
16.500000	1.000	-42,267.000000
16.516667	1.000	-40,461.000000
16.533333	1.000	-39,037.000000
16.550000	1.000	-38,045.000000
16.566667	1.000	-37,324.000000
16.583333	1.000	-36,906.000000
16.600000	1.000	-36,777.000000
16.616667	1.000	-36,848.000000
16.633333	1.000	-36,581.000000
16.650000	1.000	-35,949.000000
16.666667	1.000	-35,181.000000
16.683333	1.000	-34,367.000000
16.700000	1.000	-33,318.000000
16.716667	1.000	-32,037.000000
16.733333	1.000	-30,142.000000
16.750000	1.000	-26,938.000000
16.766667	1.000	-21,784.000000
16.783333	1.000	-13,729.000000
16.800000	1.000	-732.000000
16.816667	1.000	20,335.000000
16.833333	1.000	53,177.000000
16.850000	1.000	101,179.000000
16.866667	1.000	165,875.000000
16.883333	1.000	245,969.000000
16.900000	1.000	337,368.000000
16.916667	1.000	434,005.000000
16.933333	1.000	527,569.000000
16.950000	1.000	608,882.000000
16.966667	1.000	670,129.000000
16.983333	1.000	706,094.000000
17.000000	1.000	714,315.000000
17.016667	1.000	695,491.000000
17.033333	1.000	652,587.000000
17.050000	1.000	590,469.000000
17.066667	1.000	515,164.000000
17.083333	1.000	433,133.000000
17.100000	1.000	350,784.000000
17.116667	1.000	273,286.000000
17.133333	1.000	204,180.000000
17.150000	1.000	145,517.000000
17.166667	1.000	98,031.000000
17.183333	1.000	62,038.000000
17.200000	1.000	37,723.000000
17.216667	1.000	25,387.000000
17.233333	1.000	25,011.000000
17.250000	1.000	35,840.000000
17.266667	1.000	56,593.000000
17.283333	1.000	85,262.000000
17.300000	1.000	119,674.000000
17.316667	1.000	157,276.000000
17.333333	1.000	194,865.000000
17.350000	1.000	229,469.000000
17.366667	1.000	258,563.000000
17.383333	1.000	279,778.000000
17.400000	1.000	291,217.000000
17.416667	1.000	292,128.000000
17.433333	1.000	282,860.000000
17.450000	1.000	265,006.000000
17.466667	1.000	241,213.000000
17.483333	1.000	214,573.000000
17.500000	1.000	188,223.000000
17.516667	1.000	164,526.000000
17.533333	1.000	144,228.000000
17.550000	1.000	127,182.000000
17.566667	1.000	112,680.000000
17.583333	1.000	99,701.000000
17.600000	1.000	87,388.000000
17.616667	1.000	75,161.000000
17.633333	1.000	62,831.000000
17.650000	1.000	50,368.000000
17.666667	1.000	38,458.000000
17.683333	1.000	27,988.000000
17.700000	1.000	19,543.000000
17.716667	1.000	13,281.000000
17.733333	1.000	8,798.000000
17.750000	1.000	5,018.000000
17.766667	1.000	1,353.000000
17.783333	1.000	-2,166.000000
17.800000	1.000	-5,183.000000
17.816667	1.000	-7,584.000000
17.833333	1.000	-9,422.000000
17.850000	1.000	-10,693.000000
17.866667	1.000	-11,361.000000
17.883333	1.000	-11,659.000000
17.900000	1.000	-11,815.000000
17.916667	1.000	-11,488.000000
17.933333	1.000	-10,250.000000
17.950000	1.000	-7,971.000000
17.966667	1.000	-4,764.000000
17.983333	1.000	-993.000000
18.000000	1.000	3,281.000000
18.016667	1.000	7,954.000000
18.033333	1.000	12,930.000000
18.050000	1.000	17,882.000000
18.066667	1.000	21,978.000000
18.083333	1.000	24,274.000000
18.100000	1.000	24,385.000000
18.116667	1.000	22,153.000000
18.133333	1.000	17,679.000000
18.150000	1.000	11,596.000000
18.166667	1.000	4,807.000000
18.183333	1.000	-2,515.000000
18.200000	1.000	-10,161.000000
18.216667	1.000	-17,447.000000
18.233333	1.000	-23,545.000000
18.250000	1.000	-27,877.000000
18.266667	1.000	-30,577.000000
18.283333	1.000	-31,925.000000
18.300000	1.000	-32,275.000000
18.316667	1.000	-31,977.000000
18.333333	1.000	-30,950.000000
18.350000	1.000	-29,389.000000
18.366667	1.000	-27,890.000000
18.383333	1.000	-26,776.000000
18.400000	1.000	-26,069.000000
18.416667	1.000	-25,561.000000
18.433333	1.000	-25,135.000000
18.450000	1.000	-25,161.000000
18.466667	1.000	-25,942.000000
18.483333	1.000	-26,978.000000
18.500000	1.000	-27,723.000000
18.516667	1.000	-28,013.000000
18.533333	1.000	-27,830.000000
18.550000	1.000	-27,163.000000
18.566667	1.000	-25,981.000000
18.583333	1.000	-23,273.000000
18.600000	1.000	-18,284.000000
18.616667	1.000	-10,656.000000
18.633333	1.000	180.000000
18.650000	1.000	13,777.000000
18.666667	1.000	28,698.000000
18.683333	1.000	43,634.000000
18.700000	1.000	57,388.000000
18.716667	1.000	68,718.000000
18.733333	1.000	76,959.000000
18.750000	1.000	81,907.000000
18.766667	1.000	83,241.000000
18.783333	1.000	80,940.000000
18.800000	1.000	75,586.000000
18.816667	1.000	67,806.000000
18.833333	1.000	58,029.000000
18.850000	1.000	47,037.000000
18.866667	1.000	35,598.000000
18.883333	1.000	24,273.000000
18.900000	1.000	13,805.000000
18.916667	1.000	5,150.000000
18.933333	1.000	-849.000000
18.950000	1.000	-3,985.000000
18.966667	1.000	-4,466.000000
18.983333	1.000	-2,656.000000
19.000000	1.000	1,158.000000
19.016667	1.000	6,555.000000
19.033333	1.000	13,354.000000
19.050000	1.000	21,692.000000
19.066667	1.000	31,716.000000
19.083333	1.000	42,752.000000
19.100000	1.000	53,682.000000
19.116667	1.000	63,817.000000
19.133333	1.000	73,143.000000
19.150000	1.000	82,123.000000
19.166667	1.000	92,223.000000
19.183333	1.000	106,344.000000
19.200000	1.000	128,789.000000
19.216667	1.000	165,555.000000
19.233333	1.000	223,893.000000
19.250000	1.000	310,398.000000
19.266667	1.000	429,397.000000
19.283333	1.000	580,880.000000
19.300000	1.000	759,706.000000
19.316667	1.000	956,165.000000
19.333333	1.000	1,156,227.000000
19.350000	1.000	1,342,593.000000
19.366667	1.000	1,497,468.000000
19.383333	1.000	1,605,546.000000
19.400000	1.000	1,656,244.000000
19.416667	1.000	1,645,719.000000
19.433333	1.000	1,576,995.000000
19.450000	1.000	1,458,943.000000
19.466667	1.000	1,304,776.000000
19.483333	1.000	1,129,476.000000
19.500000	1.000	947,363.000000
19.516667	1.000	770,302.000000
19.533333	1.000	607,711.000000
19.550000	1.000	465,690.000000
19.566667	1.000	346,617.000000
19.583333	1.000	250,605.000000
19.600000	1.000	176,179.000000
19.616667	1.000	120,511.000000
19.633333	1.000	80,022.000000
19.650000	1.000	51,984.000000
19.666667	1.000	33,929.000000
19.683333	1.000	23,260.000000
19.700000	1.000	18,014.000000
19.716667	1.000	17,230.000000
19.733333	1.000	20,659.000000
19.750000	1.000	28,247.000000
19.766667	1.000	40,930.000000
19.783333	1.000	60,886.000000
19.800000	1.000	90,851.000000
19.816667	1.000	132,361.000000
19.833333	1.000	186,022.000000
19.850000	1.000	250,833.000000
19.866667	1.000	322,634.000000
19.883333	1.000	395,683.000000
19.900000	1.000	463,844.000000
19.916667	1.000	521,186.000000
19.933333	1.000	562,642.000000
19.950000	1.000	584,812.000000
19.966667	1.000	586,024.000000
19.983333	1.000	566,503.000000
20.000000	1.000	528,431.000000
20.016667	1.000	475,601.000000
20.033333	1.000	412,888.000000
20.050000	1.000	345,547.000000
20.066667	1.000	279,177.000000
20.083333	1.000	217,961.000000
20.100000	1.000	164,657.000000
20.116667	1.000	121,064.000000
20.133333	1.000	87,772.000000
20.150000	1.000	63,907.000000
20.166667	1.000	48,333.000000
20.183333	1.000	40,383.000000
20.200000	1.000	40,054.000000
20.216667	1.000	47,432.000000
20.233333	1.000	63,081.000000
20.250000	1.000	87,798.000000
20.266667	1.000	122,277.000000
20.283333	1.000	166,583.000000
20.300000	1.000	219,208.000000
20.316667	1.000	277,319.000000
20.333333	1.000	337,354.000000
20.350000	1.000	395,033.000000
20.366667	1.000	446,019.000000
20.383333	1.000	486,721.000000
20.400000	1.000	513,703.000000
20.416667	1.000	524,427.000000
20.433333	1.000	518,028.000000
20.450000	1.000	495,071.000000
20.466667	1.000	457,864.000000
20.483333	1.000	409,663.000000
20.500000	1.000	353,962.000000
20.516667	1.000	294,744.000000
20.533333	1.000	236,098.000000
20.550000	1.000	181,613.000000
20.566667	1.000	133,622.000000
20.583333	1.000	93,074.000000
20.600000	1.000	60,214.000000
20.616667	1.000	35,145.000000
20.633333	1.000	17,974.000000
20.650000	1.000	9,029.000000
20.666667	1.000	9,234.000000
20.683333	1.000	20,521.000000
20.700000	1.000	45,227.000000
20.716667	1.000	86,052.000000
20.733333	1.000	145,123.000000
20.750000	1.000	223,500.000000
20.766667	1.000	321,191.000000
20.783333	1.000	435,681.000000
20.800000	1.000	561,380.000000
20.816667	1.000	690,628.000000
20.833333	1.000	813,331.000000
20.850000	1.000	918,772.000000
20.866667	1.000	997,320.000000
20.883333	1.000	1,041,475.000000
20.900000	1.000	1,047,572.000000
20.916667	1.000	1,016,305.000000
20.933333	1.000	952,225.000000
20.950000	1.000	862,855.000000
20.966667	1.000	757,158.000000
20.983333	1.000	643,868.000000
21.000000	1.000	530,760.000000
21.016667	1.000	424,054.000000
21.033333	1.000	328,009.000000
21.050000	1.000	245,299.000000
21.066667	1.000	177,152.000000
21.083333	1.000	123,395.000000
21.100000	1.000	82,928.000000
21.116667	1.000	54,009.000000
21.133333	1.000	35,109.000000
21.150000	1.000	24,765.000000
21.166667	1.000	21,612.000000
21.183333	1.000	24,595.000000
21.200000	1.000	33,018.000000
21.216667	1.000	45,900.000000
21.233333	1.000	62,385.000000
21.250000	1.000	81,541.000000
21.266667	1.000	102,088.000000
21.283333	1.000	122,164.000000
21.300000	1.000	140,278.000000
21.316667	1.000	156,073.000000
21.333333	1.000	170,383.000000
21.350000	1.000	184,874.000000
21.366667	1.000	201,252.000000
21.383333	1.000	220,937.000000
21.400000	1.000	244,803.000000
21.416667	1.000	273,364.000000
21.433333	1.000	306,078.000000
21.450000	1.000	340,626.000000
21.466667	1.000	373,442.000000
21.483333	1.000	400,714.000000
21.500000	1.000	418,977.000000
21.516667	1.000	425,324.000000
21.533333	1.000	418,373.000000
21.550000	1.000	398,528.000000
21.566667	1.000	367,499.000000
21.583333	1.000	327,871.000000
21.600000	1.000	282,982.000000
21.616667	1.000	236,314.000000
21.633333	1.000	190,551.000000
21.650000	1.000	147,690.000000
21.666667	1.000	109,241.000000
21.683333	1.000	76,587.000000
21.700000	1.000	50,196.000000
21.716667	1.000	29,815.000000
21.733333	1.000	14,629.000000
21.750000	1.000	3,833.000000
21.766667	1.000	-3,394.000000
21.783333	1.000	-7,685.000000
21.800000	1.000	-9,802.000000
21.816667	1.000	-10,320.000000
21.833333	1.000	-9,673.000000
21.850000	1.000	-8,670.000000
21.866667	1.000	-7,699.000000
21.883333	1.000	-6,791.000000
21.900000	1.000	-6,354.000000
21.916667	1.000	-6,815.000000
21.933333	1.000	-7,752.000000
21.950000	1.000	-8,777.000000
21.966667	1.000	-9,316.000000
21.983333	1.000	-9,001.000000
22.000000	1.000	-7,938.000000
22.016667	1.000	-6,162.000000
22.033333	1.000	-3,861.000000
22.050000	1.000	-1,311.000000
22.066667	1.000	1,044.000000
22.083333	1.000	3,538.000000
22.100000	1.000	7,071.000000
22.116667	1.000	12,381.000000
22.133333	1.000	19,593.000000
22.150000	1.000	28,190.000000
22.166667	1.000	37,119.000000
22.183333	1.000	44,908.000000
22.200000	1.000	50,367.000000
22.216667	1.000	53,133.000000
22.233333	1.000	53,038.000000
22.250000	1.000	50,220.000000
22.266667	1.000	44,970.000000
22.283333	1.000	37,903.000000
22.300000	1.000	29,478.000000
22.316667	1.000	20,129.000000
22.333333	1.000	10,136.000000
22.350000	1.000	13.000000
22.366667	1.000	-9,271.000000
22.383333	1.000	-16,737.000000
22.400000	1.000	-21,848.000000
22.416667	1.000	-24,719.000000
22.433333	1.000	-26,033.000000
22.450000	1.000	-26,598.000000
22.466667	1.000	-26,365.000000
22.483333	1.000	-25,255.000000
22.500000	1.000	-23,475.000000
22.516667	1.000	-21,380.000000
22.533333	1.000	-19,558.000000
22.550000	1.000	-17,937.000000
22.566667	1.000	-16,367.000000
22.583333	1.000	-15,058.000000
22.600000	1.000	-13,885.000000
22.616667	1.000	-12,188.000000
22.633333	1.000	-9,095.000000
22.650000	1.000	-4,215.000000
22.666667	1.000	2,594.000000
22.683333	1.000	10,931.000000
22.700000	1.000	19,758.000000
22.716667	1.000	28,224.000000
22.733333	1.000	35,698.000000
22.750000	1.000	41,443.000000
22.766667	1.000	45,145.000000
22.783333	1.000	47,165.000000
22.800000	1.000	48,045.000000
22.816667	1.000	48,414.000000
22.833333	1.000	48,257.000000
22.850000	1.000	47,465.000000
22.866667	1.000	46,341.000000
22.883333	1.000	45,407.000000
22.900000	1.000	45,389.000000
22.916667	1.000	46,794.000000
22.933333	1.000	49,780.000000
22.950000	1.000	54,553.000000
22.966667	1.000	61,593.000000
22.983333	1.000	72,177.000000
23.000000	1.000	88,390.000000
23.016667	1.000	112,757.000000
23.033333	1.000	149,540.000000
23.050000	1.000	204,826.000000
23.066667	1.000	284,885.000000
23.083333	1.000	394,508.000000
23.100000	1.000	534,916.000000
23.116667	1.000	703,404.000000
23.133333	1.000	893,251.000000
23.150000	1.000	1,093,214.000000
23.166667	1.000	1,288,416.000000
23.183333	1.000	1,461,430.000000
23.200000	1.000	1,594,924.000000
23.216667	1.000	1,676,058.000000
23.233333	1.000	1,698,316.000000
23.250000	1.000	1,661,124.000000
23.266667	1.000	1,570,147.000000
23.283333	1.000	1,436,168.000000
23.300000	1.000	1,272,810.000000
23.316667	1.000	1,094,302.000000
23.333333	1.000	913,892.000000
23.350000	1.000	742,757.000000
23.366667	1.000	589,144.000000
23.383333	1.000	457,554.000000
23.400000	1.000	349,423.000000
23.416667	1.000	264,131.000000
23.433333	1.000	199,302.000000
23.450000	1.000	151,798.000000
23.466667	1.000	118,289.000000
23.483333	1.000	95,263.000000
23.500000	1.000	79,304.000000
23.516667	1.000	67,989.000000
23.533333	1.000	59,601.000000
23.550000	1.000	53,520.000000
23.566667	1.000	50,333.000000
23.583333	1.000	51,103.000000
23.600000	1.000	57,280.000000
23.616667	1.000	70,381.000000
23.633333	1.000	90,691.000000
23.650000	1.000	117,982.000000
23.666667	1.000	151,371.000000
23.683333	1.000	188,721.000000
23.700000	1.000	227,003.000000
23.716667	1.000	263,228.000000
23.733333	1.000	294,847.000000
23.750000	1.000	318,650.000000
23.766667	1.000	331,880.000000
23.783333	1.000	332,789.000000
23.800000	1.000	321,360.000000
23.816667	1.000	299,480.000000
23.833333	1.000	270,326.000000
23.850000	1.000	237,766.000000
23.866667	1.000	204,868.000000
23.883333	1.000	173,995.000000
23.900000	1.000	146,354.000000
23.916667	1.000	122,614.000000
23.933333	1.000	103,145.000000
23.950000	1.000	87,777.000000
23.966667	1.000	76,080.000000
23.983333	1.000	67,523.000000
24.000000	1.000	61,352.000000
24.016667	1.000	56,841.000000
24.033333	1.000	53,180.000000
24.050000	1.000	49,588.000000
24.066667	1.000	45,636.000000
24.083333	1.000	41,268.000000
24.100000	1.000	36,578.000000
24.116667	1.000	32,116.000000
24.133333	1.000	28,567.000000
24.150000	1.000	26,099.000000
24.166667	1.000	24,763.000000
24.183333	1.000	24,814.000000
24.200000	1.000	26,548.000000
24.216667	1.000	30,772.000000
24.233333	1.000	38,617.000000
24.250000	1.000	50,879.000000
24.266667	1.000	68,662.000000
24.283333	1.000	93,145.000000
24.300000	1.000	125,428.000000
24.316667	1.000	166,388.000000
24.333333	1.000	215,649.000000
24.350000	1.000	271,669.000000
24.366667	1.000	332,200.000000
24.383333	1.000	393,508.000000
24.400000	1.000	451,283.000000
24.416667	1.000	501,198.000000
24.433333	1.000	539,868.000000
24.450000	1.000	565,635.000000
24.466667	1.000	579,611.000000
24.483333	1.000	584,798.000000
24.500000	1.000	584,664.000000
24.516667	1.000	582,382.000000
24.533333	1.000	579,768.000000
24.550000	1.000	577,616.000000
24.566667	1.000	575,685.000000
24.583333	1.000	573,240.000000
24.600000	1.000	569,074.000000
24.616667	1.000	561,433.000000
24.633333	1.000	548,492.000000
24.650000	1.000	529,052.000000
24.666667	1.000	503,272.000000
24.683333	1.000	473,165.000000
24.700000	1.000	441,972.000000
24.716667	1.000	412,865.000000
24.733333	1.000	387,921.000000
24.750000	1.000	368,445.000000
24.766667	1.000	354,471.000000
24.783333	1.000	344,959.000000
24.800000	1.000	338,464.000000
24.816667	1.000	333,438.000000
24.833333	1.000	327,820.000000
24.850000	1.000	319,503.000000
24.866667	1.000	306,591.000000
24.883333	1.000	288,390.000000
24.900000	1.000	265,799.000000
24.916667	1.000	240,370.000000
24.933333	1.000	213,247.000000
24.950000	1.000	185,332.000000
24.966667	1.000	157,917.000000
24.983333	1.000	132,545.000000
25.000000	1.000	110,260.000000
25.016667	1.000	91,647.000000
25.033333	1.000	76,618.000000
25.050000	1.000	64,498.000000
25.066667	1.000	54,467.000000
25.083333	1.000	45,719.000000
25.100000	1.000	38,019.000000
25.116667	1.000	31,083.000000
25.133333	1.000	24,714.000000
25.150000	1.000	19,344.000000
25.166667	1.000	15,439.000000
25.183333	1.000	13,088.000000
25.200000	1.000	12,202.000000
25.216667	1.000	12,448.000000
25.233333	1.000	13,389.000000
25.250000	1.000	14,632.000000
25.266667	1.000	15,813.000000
25.283333	1.000	16,355.000000
25.300000	1.000	15,860.000000
25.316667	1.000	14,796.000000
25.333333	1.000	14,435.000000
25.350000	1.000	15,623.000000
25.366667	1.000	18,126.000000
25.383333	1.000	21,758.000000
25.400000	1.000	26,148.000000
25.416667	1.000	30,611.000000
25.433333	1.000	34,471.000000
25.450000	1.000	36,994.000000
25.466667	1.000	37,681.000000
25.483333	1.000	36,587.000000
25.500000	1.000	33,828.000000
25.516667	1.000	29,615.000000
25.533333	1.000	24,447.000000
25.550000	1.000	19,148.000000
25.566667	1.000	14,328.000000
25.583333	1.000	10,330.000000
25.600000	1.000	6,907.000000
25.616667	1.000	3,742.000000
25.633333	1.000	654.000000
25.650000	1.000	-2,055.000000
25.666667	1.000	-4,161.000000
25.683333	1.000	-5,426.000000
25.700000	1.000	-6,047.000000
25.716667	1.000	-6,421.000000
25.733333	1.000	-6,640.000000
25.750000	1.000	-6,065.000000
25.766667	1.000	-4,071.000000
25.783333	1.000	-21.000000
25.800000	1.000	6,858.000000
25.816667	1.000	17,588.000000
25.833333	1.000	33,818.000000
25.850000	1.000	58,095.000000
25.866667	1.000	93,509.000000
25.883333	1.000	143,146.000000
25.900000	1.000	210,864.000000
25.916667	1.000	301,240.000000
25.933333	1.000	420,172.000000
25.950000	1.000	575,366.000000
25.966667	1.000	775,519.000000
25.983333	1.000	1,030,830.000000
26.000000	1.000	1,353,783.000000
26.016667	1.000	1,758,107.000000
26.033333	1.000	2,258,517.000000
26.050000	1.000	2,868,427.000000
26.066667	1.000	3,594,622.000000
26.083333	1.000	4,431,608.000000
26.100000	1.000	5,355,522.000000
26.116667	1.000	6,321,835.000000
26.133333	1.000	7,269,703.000000
26.150000	1.000	8,127,727.000000
26.166667	1.000	8,823,320.000000
26.183333	1.000	9,293,650.000000
26.200000	1.000	9,495,002.000000
26.216667	1.000	9,409,291.000000
26.233333	1.000	9,045,969.000000
26.250000	1.000	8,440,362.000000
26.266667	1.000	7,646,763.000000
26.283333	1.000	6,730,566.000000
26.300000	1.000	5,758,810.000000
26.316667	1.000	4,792,441.000000
26.333333	1.000	3,881,398.000000
26.350000	1.000	3,061,944.000000
26.366667	1.000	2,355,220.000000
26.383333	1.000	1,768,579.000000
26.400000	1.000	1,298,767.000000
26.416667	1.000	935,631.000000
26.433333	1.000	664,694.000000
26.450000	1.000	469,608.000000
26.466667	1.000	334,249.000000
26.483333	1.000	244,211.000000
26.500000	1.000	186,788.000000
26.516667	1.000	151,843.000000
26.533333	1.000	131,914.000000
26.550000	1.000	121,367.000000
26.566667	1.000	116,427.000000
26.583333	1.000	114,998.000000
26.600000	1.000	116,008.000000
26.616667	1.000	118,784.000000
26.633333	1.000	122,990.000000
26.650000	1.000	127,877.000000
26.666667	1.000	132,700.000000
26.683333	1.000	136,452.000000
26.700000	1.000	138,109.000000
26.716667	1.000	137,070.000000
26.733333	1.000	133,207.000000
26.750000	1.000	126,130.000000
26.766667	1.000	115,801.000000
26.783333	1.000	102,941.000000
26.800000	1.000	88,536.000000
26.816667	1.000	73,842.000000
26.833333	1.000	60,445.000000
26.850000	1.000	49,880.000000
26.866667	1.000	43,237.000000
26.883333	1.000	41,086.000000
26.900000	1.000	43,906.000000
26.916667	1.000	52,768.000000
26.933333	1.000	68,914.000000
26.950000	1.000	93,382.000000
26.966667	1.000	126,604.000000
26.983333	1.000	168,416.000000
27.000000	1.000	218,143.000000
27.016667	1.000	274,376.000000
27.033333	1.000	334,677.000000
27.050000	1.000	395,542.000000
27.066667	1.000	451,860.000000
27.083333	1.000	498,040.000000
27.100000	1.000	529,850.000000
27.116667	1.000	545,389.000000
27.133333	1.000	544,204.000000
27.150000	1.000	526,796.000000
27.166667	1.000	495,001.000000
27.183333	1.000	452,473.000000
27.200000	1.000	403,889.000000
27.216667	1.000	354,299.000000
27.233333	1.000	307,866.000000
27.250000	1.000	267,310.000000
27.266667	1.000	233,936.000000
27.283333	1.000	208,873.000000
27.300000	1.000	192,829.000000
27.316667	1.000	186,082.000000
27.333333	1.000	188,754.000000
27.350000	1.000	200,052.000000
27.366667	1.000	218,299.000000
27.383333	1.000	242,016.000000
27.400000	1.000	269,861.000000
27.416667	1.000	301,017.000000
27.433333	1.000	335,756.000000
27.450000	1.000	375,242.000000
27.466667	1.000	422,697.000000
27.483333	1.000	484,365.000000
27.500000	1.000	568,596.000000
27.516667	1.000	683,940.000000
27.533333	1.000	838,492.000000
27.550000	1.000	1,037,957.000000
27.566667	1.000	1,283,622.000000
27.583333	1.000	1,570,416.000000
27.600000	1.000	1,884,520.000000
27.616667	1.000	2,204,901.000000
27.633333	1.000	2,506,185.000000
27.650000	1.000	2,761,249.000000
27.666667	1.000	2,945,876.000000
27.683333	1.000	3,042,678.000000
27.700000	1.000	3,044,001.000000
27.716667	1.000	2,952,911.000000
27.733333	1.000	2,781,611.000000
27.750000	1.000	2,549,396.000000
27.766667	1.000	2,279,220.000000
27.783333	1.000	1,994,576.000000
27.800000	1.000	1,716,716.000000
27.816667	1.000	1,462,804.000000
27.833333	1.000	1,244,050.000000
27.850000	1.000	1,064,762.000000
27.866667	1.000	924,012.000000
27.883333	1.000	817,068.000000
27.900000	1.000	736,867.000000
27.916667	1.000	675,803.000000
27.933333	1.000	626,940.000000
27.950000	1.000	584,574.000000
27.966667	1.000	545,255.000000
27.983333	1.000	507,483.000000
28.000000	1.000	470,558.000000
28.016667	1.000	434,488.000000
28.033333	1.000	399,639.000000
28.050000	1.000	366,248.000000
28.066667	1.000	334,394.000000
28.083333	1.000	304,138.000000
28.100000	1.000	275,396.000000
28.116667	1.000	247,932.000000
28.133333	1.000	221,643.000000
28.150000	1.000	197,167.000000
28.166667	1.000	175,404.000000
28.183333	1.000	157,297.000000
28.200000	1.000	144,476.000000
28.216667	1.000	139,394.000000
28.233333	1.000	145,066.000000
28.250000	1.000	164,929.000000
28.266667	1.000	203,208.000000
28.283333	1.000	263,697.000000
28.300000	1.000	349,393.000000
28.316667	1.000	461,289.000000
28.333333	1.000	597,177.000000
28.350000	1.000	750,818.000000
28.366667	1.000	911,788.000000
28.383333	1.000	1,067,768.000000
28.400000	1.000	1,206,402.000000
28.416667	1.000	1,315,920.000000
28.433333	1.000	1,386,560.000000
28.450000	1.000	1,412,676.000000
28.466667	1.000	1,393,619.000000
28.483333	1.000	1,333,216.000000
28.500000	1.000	1,238,324.000000
28.516667	1.000	1,118,153.000000
28.533333	1.000	983,347.000000
28.550000	1.000	844,238.000000
28.566667	1.000	709,645.000000
28.583333	1.000	586,788.000000
28.600000	1.000	480,785.000000
28.616667	1.000	394,506.000000
28.633333	1.000	329,526.000000
28.650000	1.000	286,687.000000
28.666667	1.000	266,439.000000
28.683333	1.000	268,856.000000
28.700000	1.000	292,734.000000
28.716667	1.000	335,605.000000
28.733333	1.000	393,773.000000
28.750000	1.000	463,757.000000
28.766667	1.000	542,102.000000
28.783333	1.000	623,895.000000
28.800000	1.000	703,448.000000
28.816667	1.000	776,603.000000
28.833333	1.000	841,536.000000
28.850000	1.000	899,036.000000
28.866667	1.000	953,122.000000
28.883333	1.000	1,011,628.000000
28.900000	1.000	1,084,867.000000
28.916667	1.000	1,185,302.000000
28.933333	1.000	1,324,996.000000
28.950000	1.000	1,511,426.000000
28.966667	1.000	1,744,073.000000
28.983333	1.000	2,014,528.000000
29.000000	1.000	2,306,888.000000
29.016667	1.000	2,599,226.000000
29.033333	1.000	2,865,903.000000
29.050000	1.000	3,080,429.000000
29.066667	1.000	3,220,203.000000
29.083333	1.000	3,270,333.000000
29.100000	1.000	3,224,949.000000
29.116667	1.000	3,087,856.000000
29.133333	1.000	2,872,135.000000
29.150000	1.000	2,597,472.000000
29.166667	1.000	2,286,823.000000
29.183333	1.000	1,962,681.000000
29.200000	1.000	1,644,354.000000
29.216667	1.000	1,347,218.000000
29.233333	1.000	1,081,925.000000
29.250000	1.000	854,181.000000
29.266667	1.000	665,335.000000
29.283333	1.000	513,132.000000
29.300000	1.000	393,254.000000
29.316667	1.000	300,930.000000
29.333333	1.000	231,512.000000
29.350000	1.000	180,975.000000
29.366667	1.000	145,803.000000
29.383333	1.000	122,575.000000
29.400000	1.000	108,036.000000
29.416667	1.000	99,359.000000
29.433333	1.000	94,941.000000
29.450000	1.000	93,820.000000
29.466667	1.000	95,208.000000
29.483333	1.000	98,703.000000
29.500000	1.000	103,553.000000
29.516667	1.000	108,715.000000
29.533333	1.000	113,081.000000
29.550000	1.000	115,633.000000
29.566667	1.000	115,991.000000
29.583333	1.000	114,078.000000
29.600000	1.000	110,368.000000
29.616667	1.000	105,844.000000
29.633333	1.000	101,395.000000
29.650000	1.000	98,076.000000
29.666667	1.000	96,828.000000
29.683333	1.000	98,507.000000
29.700000	1.000	103,445.000000
29.716667	1.000	111,159.000000
29.733333	1.000	120,763.000000
29.750000	1.000	131,670.000000
29.766667	1.000	143,065.000000
29.783333	1.000	153,270.000000
29.800000	1.000	160,297.000000
29.816667	1.000	163,176.000000
29.833333	1.000	161,763.000000
29.850000	1.000	156,605.000000
29.866667	1.000	148,991.000000
29.883333	1.000	140,117.000000
29.900000	1.000	131,004.000000
29.916667	1.000	122,117.000000
29.933333	1.000	113,161.000000
29.950000	1.000	103,483.000000
29.966667	1.000	92,976.000000
29.983333	1.000	82,623.000000
30.000000	1.000	74,358.000000
30.016667	1.000	70,636.000000
30.033333	1.000	73,765.000000
30.050000	1.000	85,262.000000
30.066667	1.000	107,046.000000
30.083333	1.000	142,379.000000
30.100000	1.000	195,759.000000
30.116667	1.000	273,431.000000
30.133333	1.000	385,811.000000
30.150000	1.000	548,919.000000
30.166667	1.000	788,994.000000
30.183333	1.000	1,146,374.000000
30.200000	1.000	1,678,942.000000
30.216667	1.000	2,465,022.000000
30.233333	1.000	3,602,677.000000
30.250000	1.000	5,201,665.000000
30.266667	1.000	7,361,606.000000
30.283333	1.000	10,146,119.000000
30.300000	1.000	13,556,660.000000
30.316667	1.000	17,506,045.000000
30.333333	1.000	21,809,962.000000
30.350000	1.000	26,194,381.000000
30.366667	1.000	30,324,420.000000
30.383333	1.000	33,848,830.000000
30.400000	1.000	36,451,811.000000
30.416667	1.000	37,903,720.000000
30.433333	1.000	38,091,619.000000
30.450000	1.000	37,031,114.000000
30.466667	1.000	34,857,292.000000
30.483333	1.000	31,796,894.000000
30.500000	1.000	28,130,777.000000
30.516667	1.000	24,153,847.000000
30.533333	1.000	20,139,886.000000
30.550000	1.000	16,315,980.000000
30.566667	1.000	12,848,214.000000
30.583333	1.000	9,838,399.000000
30.600000	1.000	7,329,394.000000
30.616667	1.000	5,315,763.000000
30.633333	1.000	3,757,877.000000
30.650000	1.000	2,595,291.000000
30.666667	1.000	1,758,531.000000
30.683333	1.000	1,177,825.000000
30.700000	1.000	789,655.000000
30.716667	1.000	540,900.000000
30.733333	1.000	389,898.000000
30.750000	1.000	305,827.000000
30.766667	1.000	267,738.000000
30.783333	1.000	261,871.000000
30.800000	1.000	279,642.000000
30.816667	1.000	315,760.000000
30.833333	1.000	366,675.000000
30.850000	1.000	429,185.000000
30.866667	1.000	499,603.000000
30.883333	1.000	573,090.000000
30.900000	1.000	643,265.000000
30.916667	1.000	703,375.000000
30.933333	1.000	747,105.000000
30.950000	1.000	769,958.000000
30.966667	1.000	769,768.000000
30.983333	1.000	747,092.000000
31.000000	1.000	704,753.000000
31.016667	1.000	647,614.000000
31.033333	1.000	581,505.000000
31.050000	1.000	512,041.000000
31.066667	1.000	444,213.000000
31.083333	1.000	382,167.000000
31.100000	1.000	328,943.000000
31.116667	1.000	285,928.000000
31.133333	1.000	252,853.000000
31.150000	1.000	228,600.000000
31.166667	1.000	211,838.000000
31.183333	1.000	200,967.000000
31.200000	1.000	193,715.000000
31.216667	1.000	188,369.000000
31.233333	1.000	184,167.000000
31.250000	1.000	181,085.000000
31.266667	1.000	180,752.000000
31.283333	1.000	185,253.000000
31.300000	1.000	196,126.000000
31.316667	1.000	214,401.000000
31.333333	1.000	240,419.000000
31.350000	1.000	274,023.000000
31.366667	1.000	314,792.000000
31.383333	1.000	361,045.000000
31.400000	1.000	410,446.000000
31.416667	1.000	461,015.000000
31.433333	1.000	512,080.000000
31.450000	1.000	564,586.000000
31.466667	1.000	621,707.000000
31.483333	1.000	689,944.000000
31.500000	1.000	778,868.000000
31.516667	1.000	900,810.000000
31.533333	1.000	1,068,783.000000
31.550000	1.000	1,293,372.000000
31.566667	1.000	1,578,822.000000
31.583333	1.000	1,920,860.000000
31.600000	1.000	2,304,942.000000
31.616667	1.000	2,706,432.000000
31.633333	1.000	3,093,535.000000
31.650000	1.000	3,431,013.000000
31.666667	1.000	3,685,219.000000
31.683333	1.000	3,830,495.000000
31.700000	1.000	3,852,282.000000
31.716667	1.000	3,749,335.000000
31.733333	1.000	3,533,683.000000
31.750000	1.000	3,227,559.000000
31.766667	1.000	2,859,823.000000
31.783333	1.000	2,461,484.000000
31.800000	1.000	2,061,546.000000
31.816667	1.000	1,684,260.000000
31.833333	1.000	1,349,086.000000
31.850000	1.000	1,070,432.000000
31.866667	1.000	857,739.000000
31.883333	1.000	716,020.000000
31.900000	1.000	646,299.000000
31.916667	1.000	646,033.000000
31.933333	1.000	709,092.000000
31.950000	1.000	825,403.000000
31.966667	1.000	981,056.000000
31.983333	1.000	1,158,716.000000
32.000000	1.000	1,338,767.000000
32.016667	1.000	1,502,242.000000
32.033333	1.000	1,632,200.000000
32.050000	1.000	1,715,553.000000
32.066667	1.000	1,744,535.000000
32.083333	1.000	1,717,030.000000
32.100000	1.000	1,637,187.000000
32.116667	1.000	1,514,075.000000
32.133333	1.000	1,359,694.000000
32.150000	1.000	1,187,377.000000
32.166667	1.000	1,010,131.000000
32.183333	1.000	839,324.000000
32.200000	1.000	683,884.000000
32.216667	1.000	549,927.000000
32.233333	1.000	440,700.000000
32.250000	1.000	356,750.000000
32.266667	1.000	297,371.000000
32.283333	1.000	260,704.000000
32.300000	1.000	243,777.000000
32.316667	1.000	243,413.000000
32.333333	1.000	257,142.000000
32.350000	1.000	283,375.000000
32.366667	1.000	321,244.000000
32.383333	1.000	370,498.000000
32.400000	1.000	430,798.000000
32.416667	1.000	501,912.000000
32.433333	1.000	582,663.000000
32.450000	1.000	670,606.000000
32.466667	1.000	762,270.000000
32.483333	1.000	853,043.000000
32.500000	1.000	937,163.000000
32.516667	1.000	1,008,748.000000
32.533333	1.000	1,062,432.000000
32.550000	1.000	1,094,014.000000
32.566667	1.000	1,100,715.000000
32.583333	1.000	1,081,997.000000
32.600000	1.000	1,039,930.000000
32.616667	1.000	978,248.000000
32.633333	1.000	901,213.000000
32.650000	1.000	813,823.000000
32.666667	1.000	721,466.000000
32.683333	1.000	629,596.000000
32.700000	1.000	543,005.000000
32.716667	1.000	465,658.000000
32.733333	1.000	400,797.000000
32.750000	1.000	350,161.000000
32.766667	1.000	312,915.000000
32.783333	1.000	287,297.000000
32.800000	1.000	270,839.000000
32.816667	1.000	261,220.000000
32.833333	1.000	256,749.000000
32.850000	1.000	255,255.000000
32.866667	1.000	254,095.000000
32.883333	1.000	250,989.000000
32.900000	1.000	244,574.000000
32.916667	1.000	233,995.000000
32.933333	1.000	219,203.000000
32.950000	1.000	201,560.000000
32.966667	1.000	182,966.000000
32.983333	1.000	164,359.000000
33.000000	1.000	146,061.000000
33.016667	1.000	128,569.000000
33.033333	1.000	112,476.000000
33.050000	1.000	98,388.000000
33.066667	1.000	86,611.000000
33.083333	1.000	77,388.000000
33.100000	1.000	70,606.000000
33.116667	1.000	65,714.000000
33.133333	1.000	61,972.000000
33.150000	1.000	59,028.000000
33.166667	1.000	57,044.000000
33.183333	1.000	56,141.000000
33.200000	1.000	56,794.000000
33.216667	1.000	59,645.000000
33.233333	1.000	64,669.000000
33.250000	1.000	70,997.000000
33.266667	1.000	77,524.000000
33.283333	1.000	83,289.000000
33.300000	1.000	88,111.000000
33.316667	1.000	91,716.000000
33.333333	1.000	93,935.000000
33.350000	1.000	94,779.000000
33.366667	1.000	94,094.000000
33.383333	1.000	91,891.000000
33.400000	1.000	88,655.000000
33.416667	1.000	85,380.000000
33.433333	1.000	83,468.000000
33.450000	1.000	83,751.000000
33.466667	1.000	86,226.000000
33.483333	1.000	90,727.000000
33.500000	1.000	97,151.000000
33.516667	1.000	105,403.000000
33.533333	1.000	114,946.000000
33.550000	1.000	124,635.000000
33.566667	1.000	133,670.000000
33.583333	1.000	141,544.000000
33.600000	1.000	148,110.000000
33.616667	1.000	154,207.000000
33.633333	1.000	161,593.000000
33.650000	1.000	172,350.000000
33.666667	1.000	188,840.000000
33.683333	1.000	213,694.000000
33.700000	1.000	248,958.000000
33.716667	1.000	295,384.000000
33.733333	1.000	352,544.000000
33.750000	1.000	418,777.000000
33.766667	1.000	491,040.000000
33.783333	1.000	565,070.000000
33.800000	1.000	635,692.000000
33.816667	1.000	697,712.000000
33.833333	1.000	747,184.000000
33.850000	1.000	781,678.000000
33.866667	1.000	799,851.000000
33.883333	1.000	801,935.000000
33.900000	1.000	789,461.000000
33.916667	1.000	764,759.000000
33.933333	1.000	730,259.000000
33.950000	1.000	688,314.000000
33.966667	1.000	641,149.000000
33.983333	1.000	590,215.000000
34.000000	1.000	536,611.000000
34.016667	1.000	481,861.000000
34.033333	1.000	427,355.000000
34.050000	1.000	373,860.000000
34.066667	1.000	322,151.000000
34.083333	1.000	273,406.000000
34.100000	1.000	229,375.000000
34.116667	1.000	191,790.000000
34.133333	1.000	162,236.000000
34.150000	1.000	142,086.000000
34.166667	1.000	131,770.000000
34.183333	1.000	131,135.000000
34.200000	1.000	139,973.000000
34.216667	1.000	158,128.000000
34.233333	1.000	185,242.000000
34.250000	1.000	220,188.000000
34.266667	1.000	260,956.000000
34.283333	1.000	304,980.000000
34.300000	1.000	349,019.000000
34.316667	1.000	389,660.000000
34.333333	1.000	423,240.000000
34.350000	1.000	446,716.000000
34.366667	1.000	458,654.000000
34.383333	1.000	458,652.000000
34.400000	1.000	447,553.000000
34.416667	1.000	427,387.000000
34.433333	1.000	400,770.000000
34.450000	1.000	370,092.000000
34.466667	1.000	337,368.000000
34.483333	1.000	304,355.000000
34.500000	1.000	272,496.000000
34.516667	1.000	242,824.000000
34.533333	1.000	216,535.000000
34.550000	1.000	195,284.000000
34.566667	1.000	180,819.000000
34.583333	1.000	174,853.000000
34.600000	1.000	178,835.000000
34.616667	1.000	193,864.000000
34.633333	1.000	220,525.000000
34.650000	1.000	258,822.000000
34.666667	1.000	308,693.000000
34.683333	1.000	369,444.000000
34.700000	1.000	438,602.000000
34.716667	1.000	512,033.000000
34.733333	1.000	584,792.000000
34.750000	1.000	651,101.000000
34.766667	1.000	705,134.000000
34.783333	1.000	742,418.000000
34.800000	1.000	759,916.000000
34.816667	1.000	756,472.000000
34.833333	1.000	732,901.000000
34.850000	1.000	691,389.000000
34.866667	1.000	635,782.000000
34.883333	1.000	570,870.000000
34.900000	1.000	501,704.000000
34.916667	1.000	432,637.000000
34.933333	1.000	366,738.000000
34.950000	1.000	306,659.000000
34.966667	1.000	254,193.000000
34.983333	1.000	210,426.000000
35.000000	1.000	176,051.000000
35.016667	1.000	150,841.000000
35.033333	1.000	134,432.000000
35.050000	1.000	126,676.000000
35.066667	1.000	126,919.000000
35.083333	1.000	134,121.000000
35.100000	1.000	146,916.000000
35.116667	1.000	163,190.000000
35.133333	1.000	180,488.000000
35.150000	1.000	196,950.000000
35.166667	1.000	211,533.000000
35.183333	1.000	223,053.000000
35.200000	1.000	230,304.000000
35.216667	1.000	232,179.000000
35.233333	1.000	228,276.000000
35.250000	1.000	219,164.000000
35.266667	1.000	205,995.000000
35.283333	1.000	190,352.000000
35.300000	1.000	173,236.000000
35.316667	1.000	155,579.000000
35.333333	1.000	138,573.000000
35.350000	1.000	123,183.000000
35.366667	1.000	109,634.000000
35.383333	1.000	97,865.000000
35.400000	1.000	87,863.000000
35.416667	1.000	79,751.000000
35.433333	1.000	73,634.000000
35.450000	1.000	69,627.000000
35.466667	1.000	67,787.000000
35.483333	1.000	68,374.000000
35.500000	1.000	71,571.000000
35.516667	1.000	77,147.000000
35.533333	1.000	85,276.000000
35.550000	1.000	96,320.000000
35.566667	1.000	110,849.000000
35.583333	1.000	129,211.000000
35.600000	1.000	150,680.000000
35.616667	1.000	174,335.000000
35.633333	1.000	200,309.000000
35.650000	1.000	229,875.000000
35.666667	1.000	265,549.000000
35.683333	1.000	312,275.000000
35.700000	1.000	378,004.000000
35.716667	1.000	474,012.000000
35.733333	1.000	614,816.000000
35.750000	1.000	818,035.000000
35.766667	1.000	1,102,336.000000
35.783333	1.000	1,483,203.000000
35.800000	1.000	1,967,266.000000
35.816667	1.000	2,546,483.000000
35.833333	1.000	3,196,319.000000
35.850000	1.000	3,877,145.000000
35.866667	1.000	4,538,070.000000
35.883333	1.000	5,123,145.000000
35.900000	1.000	5,579,416.000000
35.916667	1.000	5,866,083.000000
35.933333	1.000	5,960,974.000000
35.950000	1.000	5,862,997.000000
35.966667	1.000	5,590,443.000000
35.983333	1.000	5,177,148.000000
36.000000	1.000	4,666,511.000000
36.016667	1.000	4,104,388.000000
36.033333	1.000	3,533,367.000000
36.050000	1.000	2,988,385.000000
36.066667	1.000	2,494,062.000000
36.083333	1.000	2,063,962.000000
36.100000	1.000	1,702,072.000000
36.116667	1.000	1,405,481.000000
36.133333	1.000	1,166,944.000000
36.150000	1.000	977,059.000000
36.166667	1.000	825,570.000000
36.183333	1.000	703,343.000000
36.200000	1.000	603,619.000000
36.216667	1.000	523,017.000000
36.233333	1.000	459,791.000000
36.250000	1.000	412,247.000000
36.266667	1.000	378,511.000000
36.283333	1.000	356,601.000000
36.300000	1.000	344,217.000000
36.316667	1.000	338,237.000000
36.333333	1.000	335,064.000000
36.350000	1.000	331,636.000000
36.366667	1.000	326,051.000000
36.383333	1.000	316,904.000000
36.400000	1.000	303,441.000000
36.416667	1.000	285,426.000000
36.433333	1.000	263,110.000000
36.450000	1.000	237,272.000000
36.466667	1.000	209,442.000000
36.483333	1.000	181,325.000000
36.500000	1.000	154,291.000000
36.516667	1.000	129,564.000000
36.533333	1.000	108,723.000000
36.550000	1.000	93,424.000000
36.566667	1.000	84,466.000000
36.583333	1.000	81,608.000000
36.600000	1.000	84,300.000000
36.616667	1.000	92,353.000000
36.633333	1.000	105,961.000000
36.650000	1.000	124,833.000000
36.666667	1.000	148,965.000000
36.683333	1.000	178,535.000000
36.700000	1.000	214,253.000000
36.716667	1.000	256,208.000000
36.733333	1.000	303,163.000000
36.750000	1.000	353,174.000000
36.766667	1.000	403,417.000000
36.783333	1.000	450,191.000000
36.800000	1.000	489,293.000000
36.816667	1.000	517,348.000000
36.833333	1.000	531,914.000000
36.850000	1.000	531,905.000000
36.866667	1.000	517,844.000000
36.883333	1.000	491,766.000000
36.900000	1.000	456,812.000000
36.916667	1.000	416,198.000000
36.933333	1.000	372,789.000000
36.950000	1.000	329,908.000000
36.966667	1.000	290,936.000000
36.983333	1.000	259,192.000000
37.000000	1.000	237,942.000000
37.016667	1.000	230,581.000000
37.033333	1.000	241,246.000000
37.050000	1.000	275,080.000000
37.066667	1.000	337,310.000000
37.083333	1.000	433,065.000000
37.100000	1.000	566,123.000000
37.116667	1.000	737,277.000000
37.133333	1.000	944,085.000000
37.150000	1.000	1,179,269.000000
37.166667	1.000	1,430,071.000000
37.183333	1.000	1,678,694.000000
37.200000	1.000	1,905,307.000000
37.216667	1.000	2,091,071.000000
37.233333	1.000	2,220,505.000000
37.250000	1.000	2,284,849.000000
37.266667	1.000	2,284,749.000000
37.283333	1.000	2,230,507.000000
37.300000	1.000	2,140,582.000000
37.316667	1.000	2,038,389.000000
37.333333	1.000	1,949,358.000000
37.350000	1.000	1,896,804.000000
37.366667	1.000	1,898,408.000000
37.383333	1.000	1,963,772.000000
37.400000	1.000	2,092,355.000000
37.416667	1.000	2,272,625.000000
37.433333	1.000	2,482,947.000000
37.450000	1.000	2,695,081.000000
37.466667	1.000	2,879,736.000000
37.483333	1.000	3,011,172.000000
37.500000	1.000	3,069,380.000000
37.516667	1.000	3,042,996.000000
37.533333	1.000	2,931,125.000000
37.550000	1.000	2,743,138.000000
37.566667	1.000	2,496,412.000000
37.583333	1.000	2,212,883.000000
37.600000	1.000	1,915,578.000000
37.616667	1.000	1,625,580.000000
37.633333	1.000	1,360,029.000000
37.650000	1.000	1,130,398.000000
37.666667	1.000	942,091.000000
37.683333	1.000	795,185.000000
37.700000	1.000	685,724.000000
37.716667	1.000	607,060.000000
37.733333	1.000	551,506.000000
37.750000	1.000	512,098.000000
37.766667	1.000	483,540.000000
37.783333	1.000	460,963.000000
37.800000	1.000	440,653.000000
37.816667	1.000	421,164.000000
37.833333	1.000	402,452.000000
37.850000	1.000	384,564.000000
37.866667	1.000	368,051.000000
37.883333	1.000	354,622.000000
37.900000	1.000	345,854.000000
37.916667	1.000	342,731.000000
37.933333	1.000	345,197.000000
37.950000	1.000	351,742.000000
37.966667	1.000	360,185.000000
37.983333	1.000	368,493.000000
38.000000	1.000	374,962.000000
38.016667	1.000	378,023.000000
38.033333	1.000	376,624.000000
38.050000	1.000	369,866.000000
38.066667	1.000	357,366.000000
38.083333	1.000	339,316.000000
38.100000	1.000	316,540.000000
38.116667	1.000	290,539.000000
38.133333	1.000	263,442.000000
38.150000	1.000	237,681.000000
38.166667	1.000	215,099.000000
38.183333	1.000	197,345.000000
38.200000	1.000	186,413.000000
38.216667	1.000	183,521.000000
38.233333	1.000	188,656.000000
38.250000	1.000	200,947.000000
38.266667	1.000	218,470.000000
38.283333	1.000	238,804.000000
38.300000	1.000	259,782.000000
38.316667	1.000	279,209.000000
38.333333	1.000	294,758.000000
38.350000	1.000	304,437.000000
38.366667	1.000	307,669.000000
38.383333	1.000	304,672.000000
38.400000	1.000	295,845.000000
38.416667	1.000	281,781.000000
38.433333	1.000	263,409.000000
38.450000	1.000	241,977.000000
38.466667	1.000	218,645.000000
38.483333	1.000	194,370.000000
38.500000	1.000	170,117.000000
38.516667	1.000	147,090.000000
38.533333	1.000	126,206.000000
38.550000	1.000	108,028.000000
38.566667	1.000	92,524.000000
38.583333	1.000	79,364.000000
38.600000	1.000	68,393.000000
38.616667	1.000	59,598.000000
38.633333	1.000	53,271.000000
38.650000	1.000	49,617.000000
38.666667	1.000	48,975.000000
38.683333	1.000	51,403.000000
38.700000	1.000	56,927.000000
38.716667	1.000	65,211.000000
38.733333	1.000	75,909.000000
38.750000	1.000	88,535.000000
38.766667	1.000	102,581.000000
38.783333	1.000	118,051.000000
38.800000	1.000	134,905.000000
38.816667	1.000	152,302.000000
38.833333	1.000	169,173.000000
38.850000	1.000	184,827.000000
38.866667	1.000	198,124.000000
38.883333	1.000	207,866.000000
38.900000	1.000	213,639.000000
38.916667	1.000	215,867.000000
38.933333	1.000	215,220.000000
38.950000	1.000	212,482.000000
38.966667	1.000	208,710.000000
38.983333	1.000	205,335.000000
39.000000	1.000	203,174.000000
39.016667	1.000	202,676.000000
39.033333	1.000	204,049.000000
39.050000	1.000	207,307.000000
39.066667	1.000	212,473.000000
39.083333	1.000	218,811.000000
39.100000	1.000	225,464.000000
39.116667	1.000	231,586.000000
39.133333	1.000	235,878.000000
39.150000	1.000	236,811.000000
39.166667	1.000	233,611.000000
39.183333	1.000	226,254.000000
39.200000	1.000	214,916.000000
39.216667	1.000	200,254.000000
39.233333	1.000	183,413.000000
39.250000	1.000	165,767.000000
39.266667	1.000	148,751.000000
39.283333	1.000	133,724.000000
39.300000	1.000	122,062.000000
39.316667	1.000	115,001.000000
39.333333	1.000	113,174.000000
39.350000	1.000	116,384.000000
39.366667	1.000	124,584.000000
39.383333	1.000	138,277.000000
39.400000	1.000	157,963.000000
39.416667	1.000	184,109.000000
39.433333	1.000	217,331.000000
39.450000	1.000	257,861.000000
39.466667	1.000	305,234.000000
39.483333	1.000	357,509.000000
39.500000	1.000	411,438.000000
39.516667	1.000	463,156.000000
39.533333	1.000	508,287.000000
39.550000	1.000	541,749.000000
39.566667	1.000	559,537.000000
39.583333	1.000	560,022.000000
39.600000	1.000	543,633.000000
39.616667	1.000	512,211.000000
39.633333	1.000	468,704.000000
39.650000	1.000	416,946.000000
39.666667	1.000	360,904.000000
39.683333	1.000	304,266.000000
39.700000	1.000	250,295.000000
39.716667	1.000	201,475.000000
39.733333	1.000	159,364.000000
39.750000	1.000	124,392.000000
39.766667	1.000	96,337.000000
39.783333	1.000	75,010.000000
39.800000	1.000	59,973.000000
39.816667	1.000	50,344.000000
39.833333	1.000	45,266.000000
39.850000	1.000	43,660.000000
39.866667	1.000	44,125.000000
39.883333	1.000	45,106.000000
39.900000	1.000	45,610.000000
39.916667	1.000	45,205.000000
39.933333	1.000	44,358.000000
39.950000	1.000	43,826.000000
39.966667	1.000	44,300.000000
39.983333	1.000	46,734.000000
40.000000	1.000	51,980.000000
40.016667	1.000	60,458.000000
40.033333	1.000	72,152.000000
40.050000	1.000	86,807.000000
40.066667	1.000	103,946.000000
40.083333	1.000	123,210.000000
40.100000	1.000	144,421.000000
40.116667	1.000	166,797.000000
40.133333	1.000	189,007.000000
40.150000	1.000	209,668.000000
40.166667	1.000	228,174.000000
40.183333	1.000	244,868.000000
40.200000	1.000	260,528.000000
40.216667	1.000	275,990.000000
40.233333	1.000	292,624.000000
40.250000	1.000	312,028.000000
40.266667	1.000	335,315.000000
40.283333	1.000	362,760.000000
40.300000	1.000	393,896.000000
40.316667	1.000	427,138.000000
40.333333	1.000	459,542.000000
40.350000	1.000	487,132.000000
40.366667	1.000	506,219.000000
40.383333	1.000	514,268.000000
40.400000	1.000	510,077.000000
40.416667	1.000	494,368.000000
40.433333	1.000	468,855.000000
40.450000	1.000	435,833.000000
40.466667	1.000	397,909.000000
40.483333	1.000	357,789.000000
40.500000	1.000	317,864.000000
40.516667	1.000	280,647.000000
40.533333	1.000	248,386.000000
40.550000	1.000	222,013.000000
40.566667	1.000	202,374.000000
40.583333	1.000	190,163.000000
40.600000	1.000	185,344.000000
40.616667	1.000	187,520.000000
40.633333	1.000	195,832.000000
40.650000	1.000	209,152.000000
40.666667	1.000	225,805.000000
40.683333	1.000	243,929.000000
40.700000	1.000	261,718.000000
40.716667	1.000	277,627.000000
40.733333	1.000	290,548.000000
40.750000	1.000	299,725.000000
40.766667	1.000	304,179.000000
40.783333	1.000	303,099.000000
40.800000	1.000	296,002.000000
40.816667	1.000	283,063.000000
40.833333	1.000	265,985.000000
40.850000	1.000	247,177.000000
40.866667	1.000	228,720.000000
40.883333	1.000	212,483.000000
40.900000	1.000	199,677.000000
40.916667	1.000	190,618.000000
40.933333	1.000	184,849.000000
40.950000	1.000	181,106.000000
40.966667	1.000	177,400.000000
40.983333	1.000	171,998.000000
41.000000	1.000	164,441.000000
41.016667	1.000	154,825.000000
41.033333	1.000	143,692.000000
41.050000	1.000	131,688.000000
41.066667	1.000	119,543.000000
41.083333	1.000	107,826.000000
41.100000	1.000	96,780.000000
41.116667	1.000	86,867.000000
41.133333	1.000	78,472.000000
41.150000	1.000	71,658.000000
41.166667	1.000	66,689.000000
41.183333	1.000	63,526.000000
41.200000	1.000	62,245.000000
41.216667	1.000	62,732.000000
41.233333	1.000	64,238.000000
41.250000	1.000	66,513.000000
41.266667	1.000	69,578.000000
41.283333	1.000	73,221.000000
41.300000	1.000	77,156.000000
41.316667	1.000	81,061.000000
41.333333	1.000	84,816.000000
41.350000	1.000	88,897.000000
41.366667	1.000	94,030.000000
41.383333	1.000	100,398.000000
41.400000	1.000	108,221.000000
41.416667	1.000	117,515.000000
41.433333	1.000	128,286.000000
41.450000	1.000	141,141.000000
41.466667	1.000	156,928.000000
41.483333	1.000	176,038.000000
41.500000	1.000	197,575.000000
41.516667	1.000	220,015.000000
41.533333	1.000	241,999.000000
41.550000	1.000	262,861.000000
41.566667	1.000	282,325.000000
41.583333	1.000	299,891.000000
41.600000	1.000	314,492.000000
41.616667	1.000	324,853.000000
41.633333	1.000	330,222.000000
41.650000	1.000	330,098.000000
41.666667	1.000	324,255.000000
41.683333	1.000	312,616.000000
41.700000	1.000	295,434.000000
41.716667	1.000	273,135.000000
41.733333	1.000	246,709.000000
41.750000	1.000	217,692.000000
41.766667	1.000	187,663.000000
41.783333	1.000	158,131.000000
41.800000	1.000	131,028.000000
41.816667	1.000	107,981.000000
41.833333	1.000	89,681.000000
41.850000	1.000	75,815.000000
41.866667	1.000	65,523.000000
41.883333	1.000	58,086.000000
41.900000	1.000	53,239.000000
41.916667	1.000	50,896.000000
41.933333	1.000	50,818.000000
41.950000	1.000	52,431.000000
41.966667	1.000	55,306.000000
41.983333	1.000	59,009.000000
42.000000	1.000	62,979.000000
42.016667	1.000	67,080.000000
42.033333	1.000	71,495.000000
42.050000	1.000	76,583.000000
42.066667	1.000	82,912.000000
42.083333	1.000	90,619.000000
42.100000	1.000	99,250.000000
42.116667	1.000	107,840.000000
42.133333	1.000	115,452.000000
42.150000	1.000	121,561.000000
42.166667	1.000	126,008.000000
42.183333	1.000	128,496.000000
42.200000	1.000	128,938.000000
42.216667	1.000	127,611.000000
42.233333	1.000	124,657.000000
42.250000	1.000	120,182.000000
42.266667	1.000	114,657.000000
42.283333	1.000	108,484.000000
42.300000	1.000	101,991.000000
42.316667	1.000	95,795.000000
42.333333	1.000	90,277.000000
42.350000	1.000	86,038.000000
42.366667	1.000	83,454.000000
42.383333	1.000	82,127.000000
42.400000	1.000	81,272.000000
42.416667	1.000	80,839.000000
42.433333	1.000	80,771.000000
42.450000	1.000	80,242.000000
42.466667	1.000	78,523.000000
42.483333	1.000	75,377.000000
42.500000	1.000	71,237.000000
42.516667	1.000	66,392.000000
42.533333	1.000	61,285.000000
42.550000	1.000	56,318.000000
42.566667	1.000	51,301.000000
42.583333	1.000	46,300.000000
42.600000	1.000	41,712.000000
42.616667	1.000	37,916.000000
42.633333	1.000	35,043.000000
42.650000	1.000	32,807.000000
42.666667	1.000	30,994.000000
42.683333	1.000	29,444.000000
42.700000	1.000	28,057.000000
42.716667	1.000	26,748.000000
42.733333	1.000	25,128.000000
42.750000	1.000	23,599.000000
42.766667	1.000	22,725.000000
42.783333	1.000	22,852.000000
42.800000	1.000	23,688.000000
42.816667	1.000	25,032.000000
42.833333	1.000	26,902.000000
42.850000	1.000	29,656.000000
42.866667	1.000	33,957.000000
42.883333	1.000	40,005.000000
42.900000	1.000	47,825.000000
42.916667	1.000	57,162.000000
42.933333	1.000	67,224.000000
42.950000	1.000	77,103.000000
42.966667	1.000	86,523.000000
42.983333	1.000	95,082.000000
43.000000	1.000	102,171.000000
43.016667	1.000	107,003.000000
43.033333	1.000	108,826.000000
43.050000	1.000	107,297.000000
43.066667	1.000	102,770.000000
43.083333	1.000	96,052.000000
43.100000	1.000	88,075.000000
43.116667	1.000	79,539.000000
43.133333	1.000	70,839.000000
43.150000	1.000	62,114.000000
43.166667	1.000	53,454.000000
43.183333	1.000	45,136.000000
43.200000	1.000	37,505.000000
43.216667	1.000	31,100.000000
43.233333	1.000	26,134.000000
43.250000	1.000	22,745.000000
43.266667	1.000	20,588.000000
43.283333	1.000	19,129.000000
43.300000	1.000	18,121.000000
43.316667	1.000	17,227.000000
43.333333	1.000	16,140.000000
43.350000	1.000	14,646.000000
43.366667	1.000	12,254.000000
43.383333	1.000	9,203.000000
43.400000	1.000	6,315.000000
43.416667	1.000	4,484.000000
43.433333	1.000	4,079.000000
43.450000	1.000	4,997.000000
43.466667	1.000	6,653.000000
43.483333	1.000	8,478.000000
43.500000	1.000	9,815.000000
43.516667	1.000	9,932.000000
43.533333	1.000	8,855.000000
43.550000	1.000	7,176.000000
43.566667	1.000	5,287.000000
43.583333	1.000	3,152.000000
43.600000	1.000	748.000000
43.616667	1.000	-1,742.000000
43.633333	1.000	-3,818.000000
43.650000	1.000	-5,113.000000
43.666667	1.000	-5,450.000000
43.683333	1.000	-4,946.000000
43.700000	1.000	-3,595.000000
43.716667	1.000	-1,353.000000
43.733333	1.000	1,393.000000
43.750000	1.000	4,048.000000
43.766667	1.000	6,607.000000
43.783333	1.000	9,312.000000
43.800000	1.000	11,775.000000
43.816667	1.000	13,365.000000
43.833333	1.000	13,956.000000
43.850000	1.000	13,512.000000
43.866667	1.000	12,485.000000
43.883333	1.000	11,494.000000
43.900000	1.000	11,132.000000
43.916667	1.000	11,903.000000
43.933333	1.000	13,829.000000
43.950000	1.000	16,579.000000
43.966667	1.000	19,610.000000
43.983333	1.000	22,355.000000
44.000000	1.000	24,958.000000
44.016667	1.000	27,485.000000
44.033333	1.000	29,314.000000
44.050000	1.000	30,158.000000
44.066667	1.000	30,381.000000
44.083333	1.000	30,457.000000
44.100000	1.000	30,542.000000
44.116667	1.000	30,244.000000
44.133333	1.000	29,322.000000
44.150000	1.000	27,448.000000
44.166667	1.000	24,208.000000
44.183333	1.000	20,046.000000
44.200000	1.000	15,435.000000
44.216667	1.000	10,655.000000
44.233333	1.000	6,456.000000
44.250000	1.000	3,474.000000
44.266667	1.000	2,180.000000
44.283333	1.000	2,251.000000
44.300000	1.000	3,031.000000
44.316667	1.000	4,081.000000
44.333333	1.000	4,880.000000
44.350000	1.000	5,343.000000
44.366667	1.000	5,832.000000
44.383333	1.000	6,502.000000
44.400000	1.000	7,100.000000
44.416667	1.000	7,304.000000
44.433333	1.000	6,923.000000
44.450000	1.000	6,103.000000
44.466667	1.000	5,261.000000
44.483333	1.000	4,603.000000
44.500000	1.000	4,103.000000
44.516667	1.000	3,759.000000
44.533333	1.000	3,433.000000
44.550000	1.000	3,196.000000
44.566667	1.000	3,532.000000
44.583333	1.000	4,657.000000
44.600000	1.000	6,418.000000
44.616667	1.000	8,018.000000
44.633333	1.000	8,680.000000
44.650000	1.000	8,223.000000
44.666667	1.000	6,721.000000
44.683333	1.000	4,511.000000
44.700000	1.000	2,123.000000
44.716667	1.000	13.000000
44.733333	1.000	-1,393.000000
44.750000	1.000	-1,991.000000
44.766667	1.000	-1,958.000000
44.783333	1.000	-2,105.000000
44.800000	1.000	-2,866.000000
44.816667	1.000	-4,230.000000
44.833333	1.000	-6,044.000000
44.850000	1.000	-7,939.000000
44.866667	1.000	-9,679.000000
44.883333	1.000	-10,971.000000
44.900000	1.000	-11,183.000000
44.916667	1.000	-9,821.000000
44.933333	1.000	-6,563.000000
44.950000	1.000	-1,904.000000
44.966667	1.000	3,571.000000
44.983333	1.000	9,255.000000
45.000000	1.000	14,489.000000
45.016667	1.000	18,699.000000
45.033333	1.000	21,756.000000
45.050000	1.000	23,621.000000
45.066667	1.000	24,546.000000
45.083333	1.000	24,828.000000
45.100000	1.000	24,535.000000
45.116667	1.000	23,548.000000
45.133333	1.000	22,060.000000
45.150000	1.000	20,501.000000
45.166667	1.000	18,766.000000
45.183333	1.000	16,792.000000
45.200000	1.000	14,581.000000
45.216667	1.000	12,030.000000
45.233333	1.000	9,148.000000
45.250000	1.000	6,288.000000
45.266667	1.000	3,599.000000
45.283333	1.000	920.000000
45.300000	1.000	-2,279.000000
45.316667	1.000	-5,796.000000
45.333333	1.000	-9,102.000000
45.350000	1.000	-11,830.000000
45.366667	1.000	-13,707.000000
45.383333	1.000	-14,666.000000
45.400000	1.000	-14,784.000000
45.416667	1.000	-14,425.000000
45.433333	1.000	-14,009.000000
45.450000	1.000	-13,608.000000
45.466667	1.000	-13,224.000000
45.483333	1.000	-12,985.000000
45.500000	1.000	-12,732.000000
45.516667	1.000	-12,304.000000
45.533333	1.000	-11,590.000000
45.550000	1.000	-10,820.000000
45.566667	1.000	-9,831.000000
45.583333	1.000	-8,766.000000
45.600000	1.000	-7,891.000000
45.616667	1.000	-7,004.000000
45.633333	1.000	-5,881.000000
45.650000	1.000	-4,525.000000
45.666667	1.000	-3,538.000000
45.683333	1.000	-3,073.000000
45.700000	1.000	-2,989.000000
45.716667	1.000	-3,374.000000
45.733333	1.000	-4,244.000000
45.750000	1.000	-5,609.000000
45.766667	1.000	-7,128.000000
45.783333	1.000	-8,176.000000
45.800000	1.000	-8,690.000000
45.816667	1.000	-8,686.000000
45.833333	1.000	-7,949.000000
45.850000	1.000	-6,428.000000
45.866667	1.000	-4,448.000000
45.883333	1.000	-2,639.000000
45.900000	1.000	-1,526.000000
45.916667	1.000	-1,098.000000
45.933333	1.000	-688.000000
45.950000	1.000	333.000000
45.966667	1.000	1,831.000000
45.983333	1.000	3,525.000000
46.000000	1.000	5,530.000000
46.016667	1.000	8,131.000000
46.033333	1.000	11,557.000000
46.050000	1.000	15,622.000000
46.066667	1.000	19,719.000000
46.083333	1.000	23,395.000000
46.100000	1.000	26,509.000000
46.116667	1.000	28,981.000000
46.133333	1.000	30,712.000000
46.150000	1.000	31,743.000000
46.166667	1.000	31,891.000000
46.183333	1.000	30,854.000000
46.200000	1.000	28,722.000000
46.216667	1.000	25,791.000000
46.233333	1.000	22,486.000000
46.250000	1.000	18,927.000000
46.266667	1.000	15,107.000000
46.283333	1.000	11,170.000000
46.300000	1.000	7,138.000000
46.316667	1.000	3,043.000000
46.333333	1.000	-1,024.000000
46.350000	1.000	-4,759.000000
46.366667	1.000	-7,981.000000
46.383333	1.000	-10,507.000000
46.400000	1.000	-12,330.000000
46.416667	1.000	-13,414.000000
46.433333	1.000	-13,707.000000
46.450000	1.000	-13,255.000000
46.466667	1.000	-12,155.000000
46.483333	1.000	-11,061.000000
46.500000	1.000	-10,496.000000
46.516667	1.000	-10,701.000000
46.533333	1.000	-11,604.000000
46.550000	1.000	-12,957.000000
46.566667	1.000	-14,300.000000
46.583333	1.000	-14,844.000000
46.600000	1.000	-13,772.000000
46.616667	1.000	-11,259.000000
46.633333	1.000	-8,438.000000
46.650000	1.000	-6,461.000000
46.666667	1.000	-5,841.000000
46.683333	1.000	-6,441.000000
46.700000	1.000	-7,965.000000
46.716667	1.000	-10,255.000000
46.733333	1.000	-13,176.000000
46.750000	1.000	-16,582.000000
46.766667	1.000	-20,189.000000
46.783333	1.000	-23,514.000000
46.800000	1.000	-25,893.000000
46.816667	1.000	-26,913.000000
46.833333	1.000	-26,739.000000
46.850000	1.000	-25,738.000000
46.866667	1.000	-23,864.000000
46.883333	1.000	-21,078.000000
46.900000	1.000	-17,821.000000
46.916667	1.000	-14,689.000000
46.933333	1.000	-12,159.000000
46.950000	1.000	-10,425.000000
46.966667	1.000	-9,166.000000
46.983333	1.000	-7,721.000000
47.000000	1.000	-5,758.000000
47.016667	1.000	-3,514.000000
47.033333	1.000	-1,076.000000
47.050000	1.000	1,300.000000
47.066667	1.000	3,283.000000
47.083333	1.000	4,853.000000
47.100000	1.000	5,635.000000
47.116667	1.000	5,480.000000
47.133333	1.000	4,386.000000
47.150000	1.000	2,448.000000
47.166667	1.000	-24.000000
47.183333	1.000	-2,646.000000
47.200000	1.000	-5,168.000000
47.216667	1.000	-7,892.000000
47.233333	1.000	-10,892.000000
47.250000	1.000	-14,209.000000
47.266667	1.000	-17,297.000000
47.283333	1.000	-19,519.000000
47.300000	1.000	-21,129.000000
47.316667	1.000	-22,671.000000
47.333333	1.000	-24,178.000000
47.350000	1.000	-25,779.000000
47.366667	1.000	-27,225.000000
47.383333	1.000	-28,323.000000
47.400000	1.000	-29,213.000000
47.416667	1.000	-29,949.000000
47.433333	1.000	-30,304.000000
47.450000	1.000	-30,138.000000
47.466667	1.000	-29,350.000000
47.483333	1.000	-27,877.000000
47.500000	1.000	-25,960.000000
47.516667	1.000	-24,061.000000
47.533333	1.000	-22,189.000000
47.550000	1.000	-20,246.000000
47.566667	1.000	-18,263.000000
47.583333	1.000	-16,030.000000
47.600000	1.000	-13,370.000000
47.616667	1.000	-10,510.000000
47.633333	1.000	-7,644.000000
47.650000	1.000	-5,085.000000
47.666667	1.000	-2,898.000000
47.683333	1.000	-1,078.000000
47.700000	1.000	-65.000000
47.716667	1.000	-413.000000
47.733333	1.000	-1,904.000000
47.750000	1.000	-3,933.000000
47.766667	1.000	-5,966.000000
47.783333	1.000	-7,416.000000
47.800000	1.000	-7,805.000000
47.816667	1.000	-7,486.000000
47.833333	1.000	-7,095.000000
47.850000	1.000	-7,321.000000
47.866667	1.000	-8,340.000000
47.883333	1.000	-9,684.000000
47.900000	1.000	-11,032.000000
47.916667	1.000	-12,196.000000
47.933333	1.000	-12,982.000000
47.950000	1.000	-13,336.000000
47.966667	1.000	-13,355.000000
47.983333	1.000	-13,066.000000
48.000000	1.000	-12,418.000000
48.016667	1.000	-11,837.000000
48.033333	1.000	-11,743.000000
48.050000	1.000	-12,195.000000
48.066667	1.000	-13,113.000000
48.083333	1.000	-14,441.000000
48.100000	1.000	-16,082.000000
48.116667	1.000	-18,311.000000
48.133333	1.000	-21,044.000000
48.150000	1.000	-23,546.000000
48.166667	1.000	-25,394.000000
48.183333	1.000	-26,971.000000
48.200000	1.000	-28,030.000000
48.216667	1.000	-28,193.000000
48.233333	1.000	-27,644.000000
48.250000	1.000	-26,744.000000
48.266667	1.000	-25,864.000000
48.283333	1.000	-24,997.000000
48.300000	1.000	-24,103.000000
48.316667	1.000	-23,228.000000
48.333333	1.000	-22,513.000000
48.350000	1.000	-22,308.000000
48.366667	1.000	-22,767.000000
48.383333	1.000	-23,563.000000
48.400000	1.000	-24,430.000000
48.416667	1.000	-25,467.000000
48.433333	1.000	-26,535.000000
48.450000	1.000	-27,618.000000
48.466667	1.000	-29,025.000000
48.483333	1.000	-30,815.000000
48.500000	1.000	-32,425.000000
48.516667	1.000	-33,280.000000
48.533333	1.000	-33,401.000000
48.550000	1.000	-33,116.000000
48.566667	1.000	-32,478.000000
48.583333	1.000	-31,376.000000
48.600000	1.000	-29,665.000000
48.616667	1.000	-27,445.000000
48.633333	1.000	-24,844.000000
48.650000	1.000	-21,960.000000
48.666667	1.000	-19,030.000000
48.683333	1.000	-16,412.000000
48.700000	1.000	-14,646.000000
48.716667	1.000	-14,093.000000
48.733333	1.000	-14,559.000000
48.750000	1.000	-15,491.000000
48.766667	1.000	-16,726.000000
48.783333	1.000	-18,165.000000
48.800000	1.000	-19,726.000000
48.816667	1.000	-21,020.000000
48.833333	1.000	-21,758.000000
48.850000	1.000	-21,883.000000
48.866667	1.000	-21,608.000000
48.883333	1.000	-21,158.000000
48.900000	1.000	-20,764.000000
48.916667	1.000	-20,870.000000
48.933333	1.000	-21,596.000000
48.950000	1.000	-22,682.000000
48.966667	1.000	-23,956.000000
48.983333	1.000	-25,027.000000
49.000000	1.000	-25,791.000000
49.016667	1.000	-26,245.000000
49.033333	1.000	-26,541.000000
49.050000	1.000	-26,705.000000
49.066667	1.000	-26,282.000000
49.083333	1.000	-25,144.000000
49.100000	1.000	-23,671.000000
49.116667	1.000	-22,377.000000
49.133333	1.000	-21,887.000000
49.150000	1.000	-22,476.000000
49.166667	1.000	-23,779.000000
49.183333	1.000	-25,177.000000
49.200000	1.000	-26,401.000000
49.216667	1.000	-27,606.000000
49.233333	1.000	-28,844.000000
49.250000	1.000	-29,594.000000
49.266667	1.000	-29,806.000000
49.283333	1.000	-29,696.000000
49.300000	1.000	-29,612.000000
49.316667	1.000	-29,445.000000
49.333333	1.000	-29,472.000000
49.350000	1.000	-29,588.000000
49.366667	1.000	-29,093.000000
49.383333	1.000	-27,621.000000
49.400000	1.000	-25,375.000000
49.416667	1.000	-23,039.000000
49.433333	1.000	-21,102.000000
49.450000	1.000	-19,682.000000
49.466667	1.000	-18,865.000000
49.483333	1.000	-18,612.000000
49.500000	1.000	-18,863.000000
49.516667	1.000	-19,225.000000
49.533333	1.000	-19,478.000000
49.550000	1.000	-19,713.000000
49.566667	1.000	-19,961.000000
49.583333	1.000	-20,185.000000
49.600000	1.000	-20,370.000000
49.616667	1.000	-20,971.000000
49.633333	1.000	-22,082.000000
49.650000	1.000	-23,430.000000
49.666667	1.000	-24,732.000000
49.683333	1.000	-25,495.000000
49.700000	1.000	-25,330.000000
49.716667	1.000	-24,439.000000
49.733333	1.000	-23,142.000000
49.750000	1.000	-21,674.000000
49.766667	1.000	-20,357.000000
49.783333	1.000	-19,538.000000
49.800000	1.000	-19,291.000000
49.816667	1.000	-19,646.000000
49.833333	1.000	-20,833.000000
49.850000	1.000	-22,880.000000
49.866667	1.000	-24,915.000000
49.883333	1.000	-26,120.000000
49.900000	1.000	-26,404.000000
49.916667	1.000	-26,098.000000
49.933333	1.000	-25,667.000000
49.950000	1.000	-25,231.000000
49.966667	1.000	-25,182.000000
49.983333	1.000	-25,893.000000
50.000000	1.000	-27,510.000000
50.016667	1.000	-29,542.000000
50.033333	1.000	-31,115.000000
50.050000	1.000	-31,702.000000
50.066667	1.000	-31,234.000000
50.083333	1.000	-29,661.000000
50.100000	1.000	-27,368.000000
50.116667	1.000	-25,068.000000
50.133333	1.000	-23,672.000000
50.150000	1.000	-23,745.000000
50.166667	1.000	-25,693.000000
50.183333	1.000	-29,034.000000
50.200000	1.000	-32,878.000000
50.216667	1.000	-36,700.000000
50.233333	1.000	-40,497.000000
50.250000	1.000	-44,001.000000
50.266667	1.000	-46,746.000000
50.283333	1.000	-48,367.000000
50.300000	1.000	-48,647.000000
50.316667	1.000	-47,785.000000
50.333333	1.000	-46,193.000000
50.350000	1.000	-44,345.000000
50.366667	1.000	-42,603.000000
50.383333	1.000	-41,100.000000
50.400000	1.000	-39,411.000000
50.416667	1.000	-37,279.000000
50.433333	1.000	-34,855.000000
50.450000	1.000	-32,116.000000
50.466667	1.000	-28,921.000000
50.483333	1.000	-25,819.000000
50.500000	1.000	-23,461.000000
50.516667	1.000	-22,528.000000
50.533333	1.000	-22,808.000000
50.550000	1.000	-23,256.000000
50.566667	1.000	-23,131.000000
50.583333	1.000	-22,666.000000
50.600000	1.000	-22,237.000000
50.616667	1.000	-22,240.000000
50.633333	1.000	-22,909.000000
50.650000	1.000	-24,077.000000
50.666667	1.000	-25,306.000000
50.683333	1.000	-26,430.000000
50.700000	1.000	-27,574.000000
50.716667	1.000	-28,811.000000
50.733333	1.000	-30,228.000000
50.750000	1.000	-31,188.000000
50.766667	1.000	-31,264.000000
50.783333	1.000	-30,737.000000
50.800000	1.000	-30,206.000000
50.816667	1.000	-29,508.000000
50.833333	1.000	-28,410.000000
50.850000	1.000	-27,244.000000
50.866667	1.000	-26,684.000000
50.883333	1.000	-26,784.000000
50.900000	1.000	-27,035.000000
50.916667	1.000	-26,793.000000
50.933333	1.000	-25,531.000000
50.950000	1.000	-23,653.000000
50.966667	1.000	-21,870.000000
50.983333	1.000	-20,614.000000
51.000000	1.000	-19,769.000000
51.016667	1.000	-19,504.000000
51.033333	1.000	-20,034.000000
51.050000	1.000	-20,910.000000
51.066667	1.000	-21,489.000000
51.083333	1.000	-21,161.000000
51.100000	1.000	-20,190.000000
51.116667	1.000	-18,657.000000
51.133333	1.000	-16,759.000000
51.150000	1.000	-14,952.000000
51.166667	1.000	-13,874.000000
51.183333	1.000	-13,951.000000
51.200000	1.000	-15,015.000000
51.216667	1.000	-16,903.000000
51.233333	1.000	-19,423.000000
51.250000	1.000	-22,411.000000
51.266667	1.000	-25,614.000000
51.283333	1.000	-29,118.000000
51.300000	1.000	-32,663.000000
51.316667	1.000	-35,768.000000
51.333333	1.000	-38,007.000000
51.350000	1.000	-38,774.000000
51.366667	1.000	-38,111.000000
51.383333	1.000	-36,627.000000
51.400000	1.000	-34,876.000000
51.416667	1.000	-33,052.000000
51.433333	1.000	-31,295.000000
51.450000	1.000	-29,673.000000
51.466667	1.000	-28,134.000000
51.483333	1.000	-26,555.000000
51.500000	1.000	-24,886.000000
51.516667	1.000	-23,000.000000
51.533333	1.000	-21,330.000000
51.550000	1.000	-20,262.000000
51.566667	1.000	-19,905.000000
51.583333	1.000	-20,360.000000
51.600000	1.000	-21,581.000000
51.616667	1.000	-23,197.000000
51.633333	1.000	-24,794.000000
51.650000	1.000	-26,126.000000
51.666667	1.000	-26,918.000000
51.683333	1.000	-27,136.000000
51.700000	1.000	-26,995.000000
51.716667	1.000	-26,519.000000
51.733333	1.000	-25,393.000000
51.750000	1.000	-23,654.000000
51.766667	1.000	-21,731.000000
51.783333	1.000	-19,774.000000
51.800000	1.000	-17,740.000000
51.816667	1.000	-15,964.000000
51.833333	1.000	-14,707.000000
51.850000	1.000	-14,141.000000
51.866667	1.000	-14,357.000000
51.883333	1.000	-15,113.000000
51.900000	1.000	-15,845.000000
51.916667	1.000	-16,446.000000
51.933333	1.000	-17,208.000000
51.950000	1.000	-18,552.000000
51.966667	1.000	-20,640.000000
51.983333	1.000	-22,853.000000
52.000000	1.000	-24,584.000000
52.016667	1.000	-25,451.000000
52.033333	1.000	-25,567.000000
52.050000	1.000	-25,200.000000
52.066667	1.000	-25,022.000000
52.083333	1.000	-25,268.000000
52.100000	1.000	-25,693.000000
52.116667	1.000	-25,994.000000
52.133333	1.000	-26,223.000000
52.150000	1.000	-26,341.000000
52.166667	1.000	-26,462.000000
52.183333	1.000	-26,420.000000
52.200000	1.000	-26,645.000000
52.216667	1.000	-27,791.000000
52.233333	1.000	-29,786.000000
52.250000	1.000	-32,194.000000
52.266667	1.000	-34,436.000000
52.283333	1.000	-36,212.000000
52.300000	1.000	-37,736.000000
52.316667	1.000	-39,239.000000
52.333333	1.000	-40,745.000000
52.350000	1.000	-41,582.000000
52.366667	1.000	-41,266.000000
52.383333	1.000	-39,781.000000
52.400000	1.000	-37,629.000000
52.416667	1.000	-35,371.000000
52.433333	1.000	-33,374.000000
52.450000	1.000	-31,501.000000
52.466667	1.000	-29,355.000000
52.483333	1.000	-27,382.000000
52.500000	1.000	-26,156.000000
52.516667	1.000	-25,825.000000
52.533333	1.000	-26,312.000000
52.550000	1.000	-27,296.000000
52.566667	1.000	-28,607.000000
52.583333	1.000	-29,931.000000
52.600000	1.000	-30,714.000000
52.616667	1.000	-30,709.000000
52.633333	1.000	-29,771.000000
52.650000	1.000	-28,267.000000
52.666667	1.000	-26,319.000000
52.683333	1.000	-24,110.000000
52.700000	1.000	-22,484.000000
52.716667	1.000	-22,065.000000
52.733333	1.000	-23,103.000000
52.750000	1.000	-25,019.000000
52.766667	1.000	-27,196.000000
52.783333	1.000	-29,491.000000
52.800000	1.000	-32,027.000000
52.816667	1.000	-34,417.000000
52.833333	1.000	-36,285.000000
52.850000	1.000	-37,640.000000
52.866667	1.000	-38,586.000000
52.883333	1.000	-39,241.000000
52.900000	1.000	-39,416.000000
52.916667	1.000	-38,605.000000
52.933333	1.000	-36,933.000000
52.950000	1.000	-35,016.000000
52.966667	1.000	-33,266.000000
52.983333	1.000	-31,908.000000
53.000000	1.000	-30,762.000000
53.016667	1.000	-29,294.000000
53.033333	1.000	-27,279.000000
53.050000	1.000	-25,158.000000
53.066667	1.000	-23,641.000000
53.083333	1.000	-23,319.000000
53.100000	1.000	-24,017.000000
53.116667	1.000	-25,291.000000
53.133333	1.000	-26,820.000000
53.150000	1.000	-28,113.000000
53.166667	1.000	-28,676.000000
53.183333	1.000	-28,418.000000
53.200000	1.000	-27,978.000000
53.216667	1.000	-27,803.000000
53.233333	1.000	-28,156.000000
53.250000	1.000	-29,186.000000
53.266667	1.000	-31,009.000000
53.283333	1.000	-33,092.000000
53.300000	1.000	-34,562.000000
53.316667	1.000	-35,333.000000
53.333333	1.000	-35,853.000000
53.350000	1.000	-36,176.000000
53.366667	1.000	-35,990.000000
53.383333	1.000	-35,121.000000
53.400000	1.000	-33,742.000000
53.416667	1.000	-32,025.000000
53.433333	1.000	-30,176.000000
53.450000	1.000	-28,391.000000
53.466667	1.000	-26,705.000000
53.483333	1.000	-25,395.000000
53.500000	1.000	-25,020.000000
53.516667	1.000	-25,336.000000
53.533333	1.000	-25,740.000000
53.550000	1.000	-26,153.000000
53.566667	1.000	-26,253.000000
53.583333	1.000	-25,960.000000
53.600000	1.000	-25,555.000000
53.616667	1.000	-25,553.000000
53.633333	1.000	-26,073.000000
53.650000	1.000	-26,639.000000
53.666667	1.000	-26,697.000000
53.683333	1.000	-25,979.000000
53.700000	1.000	-24,149.000000
53.716667	1.000	-21,303.000000
53.733333	1.000	-18,377.000000
53.750000	1.000	-16,137.000000
53.766667	1.000	-14,617.000000
53.783333	1.000	-13,749.000000
53.800000	1.000	-13,799.000000
53.816667	1.000	-14,998.000000
53.833333	1.000	-17,025.000000
53.850000	1.000	-19,412.000000
53.866667	1.000	-21,722.000000
53.883333	1.000	-23,731.000000
53.900000	1.000	-25,265.000000
53.916667	1.000	-26,420.000000
53.933333	1.000	-27,262.000000
53.950000	1.000	-27,488.000000
53.966667	1.000	-26,674.000000
53.983333	1.000	-25,289.000000
54.000000	1.000	-24,053.000000
54.016667	1.000	-23,433.000000
54.033333	1.000	-23,144.000000
54.050000	1.000	-22,460.000000
54.066667	1.000	-21,147.000000
54.083333	1.000	-19,709.000000
54.100000	1.000	-18,674.000000
54.116667	1.000	-17,828.000000
54.133333	1.000	-16,849.000000
54.150000	1.000	-16,006.000000
54.166667	1.000	-15,865.000000
54.183333	1.000	-16,313.000000
54.200000	1.000	-16,876.000000
54.216667	1.000	-17,406.000000
54.233333	1.000	-17,957.000000
54.250000	1.000	-18,901.000000
54.266667	1.000	-20,328.000000
54.283333	1.000	-22,407.000000
54.300000	1.000	-25,022.000000
54.316667	1.000	-27,881.000000
54.333333	1.000	-30,542.000000
54.350000	1.000	-32,444.000000
54.366667	1.000	-33,074.000000
54.383333	1.000	-32,235.000000
54.400000	1.000	-30,375.000000
54.416667	1.000	-28,572.000000
54.433333	1.000	-27,646.000000
54.450000	1.000	-28,080.000000
54.466667	1.000	-29,790.000000
54.483333	1.000	-32,251.000000
54.500000	1.000	-34,786.000000
54.516667	1.000	-36,299.000000
54.533333	1.000	-36,443.000000
54.550000	1.000	-35,518.000000
54.566667	1.000	-33,969.000000
54.583333	1.000	-31,891.000000
54.600000	1.000	-29,222.000000
54.616667	1.000	-26,007.000000
54.633333	1.000	-22,895.000000
54.650000	1.000	-20,487.000000
54.666667	1.000	-19,206.000000
54.683333	1.000	-19,210.000000
54.700000	1.000	-20,042.000000
54.716667	1.000	-21,248.000000
54.733333	1.000	-22,638.000000
54.750000	1.000	-23,913.000000
54.766667	1.000	-25,096.000000
54.783333	1.000	-26,387.000000
54.800000	1.000	-27,960.000000
54.816667	1.000	-30,041.000000
54.833333	1.000	-32,943.000000
54.850000	1.000	-36,283.000000
54.866667	1.000	-38,937.000000
54.883333	1.000	-40,009.000000
54.900000	1.000	-39,118.000000
54.916667	1.000	-36,511.000000
54.933333	1.000	-33,075.000000
54.950000	1.000	-29,544.000000
54.966667	1.000	-26,411.000000
54.983333	1.000	-23,833.000000
55.000000	1.000	-21,780.000000
55.016667	1.000	-20,344.000000
55.033333	1.000	-19,257.000000
55.050000	1.000	-17,999.000000
55.066667	1.000	-16,669.000000
55.083333	1.000	-15,856.000000
55.100000	1.000	-15,624.000000
55.116667	1.000	-16,055.000000
55.133333	1.000	-17,129.000000
55.150000	1.000	-18,214.000000
55.166667	1.000	-18,891.000000
55.183333	1.000	-19,047.000000
55.200000	1.000	-18,879.000000
55.216667	1.000	-18,642.000000
55.233333	1.000	-18,473.000000
55.250000	1.000	-18,504.000000
55.266667	1.000	-18,674.000000
55.283333	1.000	-18,648.000000
55.300000	1.000	-18,403.000000
55.316667	1.000	-17,900.000000
55.333333	1.000	-16,930.000000
55.350000	1.000	-16,015.000000
55.366667	1.000	-15,619.000000
55.383333	1.000	-15,757.000000
55.400000	1.000	-15,935.000000
55.416667	1.000	-15,863.000000
55.433333	1.000	-15,983.000000
55.450000	1.000	-16,793.000000
55.466667	1.000	-18,478.000000
55.483333	1.000	-20,972.000000
55.500000	1.000	-23,818.000000
55.516667	1.000	-26,337.000000
55.533333	1.000	-27,883.000000
55.550000	1.000	-28,503.000000
55.566667	1.000	-28,224.000000
55.583333	1.000	-27,216.000000
55.600000	1.000	-25,731.000000
55.616667	1.000	-24,592.000000
55.633333	1.000	-24,775.000000
55.650000	1.000	-26,123.000000
55.666667	1.000	-27,477.000000
55.683333	1.000	-27,809.000000
55.700000	1.000	-26,741.000000
55.716667	1.000	-24,787.000000
55.733333	1.000	-23,208.000000
55.750000	1.000	-23,046.000000
55.766667	1.000	-24,492.000000
55.783333	1.000	-27,013.000000
55.800000	1.000	-29,483.000000
55.816667	1.000	-30,860.000000
55.833333	1.000	-31,035.000000
55.850000	1.000	-30,564.000000
55.866667	1.000	-29,807.000000
55.883333	1.000	-28,738.000000
55.900000	1.000	-27,451.000000
55.916667	1.000	-26,633.000000
55.933333	1.000	-26,787.000000
55.950000	1.000	-27,689.000000
55.966667	1.000	-28,527.000000
55.983333	1.000	-28,792.000000
56.000000	1.000	-28,497.000000
56.016667	1.000	-28,087.000000
56.033333	1.000	-28,095.000000
56.050000	1.000	-28,843.000000
56.066667	1.000	-30,369.000000
56.083333	1.000	-32,441.000000
56.100000	1.000	-34,177.000000
56.116667	1.000	-34,930.000000
56.133333	1.000	-34,608.000000
56.150000	1.000	-33,120.000000
56.166667	1.000	-30,922.000000
56.183333	1.000	-28,889.000000
56.200000	1.000	-27,722.000000
56.216667	1.000	-27,569.000000
56.233333	1.000	-28,372.000000
56.250000	1.000	-29,582.000000
56.266667	1.000	-30,123.000000
56.283333	1.000	-29,303.000000
56.300000	1.000	-27,412.000000
56.316667	1.000	-25,030.000000
56.333333	1.000	-22,498.000000
56.350000	1.000	-19,871.000000
56.366667	1.000	-17,190.000000
56.383333	1.000	-14,644.000000
56.400000	1.000	-12,654.000000
56.416667	1.000	-11,171.000000
56.433333	1.000	-10,254.000000
56.450000	1.000	-9,929.000000
56.466667	1.000	-10,229.000000
56.483333	1.000	-11,124.000000
56.500000	1.000	-12,165.000000
56.516667	1.000	-12,953.000000
56.533333	1.000	-13,492.000000
56.550000	1.000	-13,930.000000
56.566667	1.000	-14,100.000000
56.583333	1.000	-13,880.000000
56.600000	1.000	-13,203.000000
56.616667	1.000	-12,267.000000
56.633333	1.000	-11,521.000000
56.650000	1.000	-11,411.000000
56.666667	1.000	-12,572.000000
56.683333	1.000	-15,160.000000
56.700000	1.000	-18,828.000000
56.716667	1.000	-22,695.000000
56.733333	1.000	-25,653.000000
56.750000	1.000	-27,283.000000
56.766667	1.000	-27,587.000000
56.783333	1.000	-26,820.000000
56.800000	1.000	-25,608.000000
56.816667	1.000	-24,656.000000
56.833333	1.000	-24,052.000000
56.850000	1.000	-23,292.000000
56.866667	1.000	-22,129.000000
56.883333	1.000	-20,896.000000
56.900000	1.000	-19,699.000000
56.916667	1.000	-18,411.000000
56.933333	1.000	-17,080.000000
56.950000	1.000	-15,907.000000
56.966667	1.000	-15,279.000000
56.983333	1.000	-15,012.000000
57.000000	1.000	-14,698.000000
57.016667	1.000	-14,282.000000
57.033333	1.000	-14,362.000000
57.050000	1.000	-15,377.000000
57.066667	1.000	-16,994.000000
57.083333	1.000	-18,547.000000
57.100000	1.000	-19,582.000000
57.116667	1.000	-20,177.000000
57.133333	1.000	-20,124.000000
57.150000	1.000	-19,685.000000
57.166667	1.000	-19,472.000000
57.183333	1.000	-19,712.000000
57.200000	1.000	-20,477.000000
57.216667	1.000	-21,644.000000
57.233333	1.000	-22,626.000000
57.250000	1.000	-22,801.000000
57.266667	1.000	-21,771.000000
57.283333	1.000	-19,670.000000
57.300000	1.000	-16,637.000000
57.316667	1.000	-12,766.000000
57.333333	1.000	-8,660.000000
57.350000	1.000	-5,440.000000
57.366667	1.000	-3,706.000000
57.383333	1.000	-3,635.000000
57.400000	1.000	-4,902.000000
57.416667	1.000	-7,266.000000
57.433333	1.000	-10,209.000000
57.450000	1.000	-12,930.000000
57.466667	1.000	-14,954.000000
57.483333	1.000	-16,111.000000
57.500000	1.000	-15,952.000000
57.516667	1.000	-14,319.000000
57.533333	1.000	-11,500.000000
57.550000	1.000	-8,164.000000
57.566667	1.000	-4,753.000000
57.583333	1.000	-1,749.000000
57.600000	1.000	344.000000
57.616667	1.000	1,017.000000
57.633333	1.000	177.000000
57.650000	1.000	-2,299.000000
57.666667	1.000	-5,871.000000
57.683333	1.000	-9,191.000000
57.700000	1.000	-11,475.000000
57.716667	1.000	-13,114.000000
57.733333	1.000	-14,583.000000
57.750000	1.000	-15,685.000000
57.766667	1.000	-16,155.000000
57.783333	1.000	-16,068.000000
57.800000	1.000	-15,641.000000
57.816667	1.000	-15,203.000000
57.833333	1.000	-14,797.000000
57.850000	1.000	-14,800.000000
57.866667	1.000	-15,578.000000
57.883333	1.000	-16,864.000000
57.900000	1.000	-18,242.000000
57.916667	1.000	-19,274.000000
57.933333	1.000	-19,819.000000
57.950000	1.000	-19,609.000000
57.966667	1.000	-18,550.000000
57.983333	1.000	-16,773.000000
58.000000	1.000	-14,709.000000
58.016667	1.000	-13,028.000000
58.033333	1.000	-12,205.000000
58.050000	1.000	-12,197.000000
58.066667	1.000	-12,721.000000
58.083333	1.000	-13,508.000000
58.100000	1.000	-14,197.000000
58.116667	1.000	-14,574.000000
58.133333	1.000	-14,533.000000
58.150000	1.000	-14,275.000000
58.166667	1.000	-14,319.000000
58.183333	1.000	-15,007.000000
58.200000	1.000	-15,972.000000
58.216667	1.000	-16,843.000000
58.233333	1.000	-17,153.000000
58.250000	1.000	-16,434.000000
58.266667	1.000	-14,783.000000
58.283333	1.000	-12,704.000000
58.300000	1.000	-10,895.000000
58.316667	1.000	-9,622.000000
58.333333	1.000	-8,394.000000
58.350000	1.000	-6,687.000000
58.366667	1.000	-4,760.000000
58.383333	1.000	-3,373.000000
58.400000	1.000	-2,852.000000
58.416667	1.000	-3,199.000000
58.433333	1.000	-4,585.000000
58.450000	1.000	-6,777.000000
58.466667	1.000	-9,202.000000
58.483333	1.000	-11,199.000000
58.500000	1.000	-12,481.000000
58.516667	1.000	-13,318.000000
58.533333	1.000	-14,047.000000
58.550000	1.000	-14,331.000000
58.566667	1.000	-13,758.000000
58.583333	1.000	-12,324.000000
58.600000	1.000	-10,326.000000
58.616667	1.000	-8,110.000000
58.633333	1.000	-5,545.000000
58.650000	1.000	-2,318.000000
58.666667	1.000	1,161.000000
58.683333	1.000	4,449.000000
58.700000	1.000	7,312.000000
58.716667	1.000	9,721.000000
58.733333	1.000	11,615.000000
58.750000	1.000	12,837.000000
58.766667	1.000	13,161.000000
58.783333	1.000	12,579.000000
58.800000	1.000	11,200.000000
58.816667	1.000	9,233.000000
58.833333	1.000	6,872.000000
58.850000	1.000	4,402.000000
58.866667	1.000	2,542.000000
58.883333	1.000	1,879.000000
58.900000	1.000	1,996.000000
58.916667	1.000	2,270.000000
58.933333	1.000	2,137.000000
58.950000	1.000	1,522.000000
58.966667	1.000	829.000000
58.983333	1.000	368.000000
59.000000	1.000	267.000000
59.016667	1.000	200.000000
59.033333	1.000	-205.000000
59.050000	1.000	-981.000000
59.066667	1.000	-2,222.000000
59.083333	1.000	-3,779.000000
59.100000	1.000	-5,266.000000
59.116667	1.000	-6,567.000000
59.133333	1.000	-7,444.000000
59.150000	1.000	-7,914.000000
59.166667	1.000	-8,059.000000
59.183333	1.000	-7,737.000000
59.200000	1.000	-7,243.000000
59.216667	1.000	-6,874.000000
59.233333	1.000	-6,539.000000
59.250000	1.000	-5,881.000000
59.266667	1.000	-4,585.000000
59.283333	1.000	-2,345.000000
59.300000	1.000	613.000000
59.316667	1.000	3,500.000000
59.333333	1.000	5,758.000000
59.350000	1.000	7,067.000000
59.366667	1.000	7,154.000000
59.383333	1.000	6,034.000000
59.400000	1.000	3,977.000000
59.416667	1.000	1,945.000000
59.433333	1.000	996.000000
59.450000	1.000	1,683.000000
59.466667	1.000	3,615.000000
59.483333	1.000	6,061.000000
59.500000	1.000	8,003.000000
59.516667	1.000	9,230.000000
59.533333	1.000	9,909.000000
59.550000	1.000	9,806.000000
59.566667	1.000	8,506.000000
59.583333	1.000	6,270.000000
59.600000	1.000	4,063.000000
59.616667	1.000	2,581.000000
59.633333	1.000	1,948.000000
59.650000	1.000	2,134.000000
59.666667	1.000	2,515.000000
59.683333	1.000	2,900.000000
59.700000	1.000	3,613.000000
59.716667	1.000	4,950.000000
59.733333	1.000	6,891.000000
59.750000	1.000	8,805.000000
59.766667	1.000	10,352.000000
59.783333	1.000	11,822.000000
59.800000	1.000	13,352.000000
59.816667	1.000	14,717.000000
59.833333	1.000	15,627.000000
59.850000	1.000	16,087.000000
59.866667	1.000	16,553.000000
59.883333	1.000	17,256.000000
59.900000	1.000	18,149.000000
59.916667	1.000	19,102.000000
59.933333	1.000	19,521.000000
59.950000	1.000	19,203.000000
59.966667	1.000	18,655.000000
59.983333	1.000	18,787.000000
60.000000	1.000	19,964.000000
60.016667	1.000	21,676.000000
60.033333	1.000	23,068.000000
60.050000	1.000	23,735.000000
60.066667	1.000	23,601.000000
60.083333	1.000	22,928.000000
60.100000	1.000	22,558.000000
60.116667	1.000	22,940.000000
60.133333	1.000	24,060.000000
60.150000	1.000	25,495.000000
60.166667	1.000	26,914.000000
60.183333	1.000	27,945.000000
60.200000	1.000	28,279.000000
60.216667	1.000	27,912.000000
60.233333	1.000	27,186.000000
60.250000	1.000	26,488.000000
60.266667	1.000	26,013.000000
60.283333	1.000	25,962.000000
60.300000	1.000	26,401.000000
60.316667	1.000	27,156.000000
60.333333	1.000	27,390.000000
60.350000	1.000	26,192.000000
60.366667	1.000	23,780.000000
60.383333	1.000	21,223.000000
60.400000	1.000	18,981.000000
60.416667	1.000	16,638.000000
60.433333	1.000	14,356.000000
60.450000	1.000	12,715.000000
60.466667	1.000	11,820.000000
60.483333	1.000	11,601.000000
60.500000	1.000	11,775.000000
60.516667	1.000	11,879.000000
60.533333	1.000	11,715.000000
60.550000	1.000	11,199.000000
60.566667	1.000	10,219.000000
60.583333	1.000	9,297.000000
60.600000	1.000	8,591.000000
60.616667	1.000	7,849.000000
60.633333	1.000	7,450.000000
60.650000	1.000	8,013.000000
60.666667	1.000	9,814.000000
60.683333	1.000	12,823.000000
60.700000	1.000	16,501.000000
60.716667	1.000	20,088.000000
60.733333	1.000	22,770.000000
60.750000	1.000	24,160.000000
60.766667	1.000	24,507.000000
60.783333	1.000	24,584.000000
60.800000	1.000	25,227.000000
60.816667	1.000	26,305.000000
60.833333	1.000	27,450.000000
60.850000	1.000	28,311.000000
60.866667	1.000	28,518.000000
60.883333	1.000	27,892.000000
60.900000	1.000	26,618.000000
60.916667	1.000	24,816.000000
60.933333	1.000	22,728.000000
60.950000	1.000	20,633.000000
60.966667	1.000	18,471.000000
60.983333	1.000	16,469.000000
61.000000	1.000	15,062.000000
61.016667	1.000	14,505.000000
61.033333	1.000	14,826.000000
61.050000	1.000	15,761.000000
61.066667	1.000	16,899.000000
61.083333	1.000	17,887.000000
61.100000	1.000	18,685.000000
61.116667	1.000	19,380.000000
61.133333	1.000	20,200.000000
61.150000	1.000	21,131.000000
61.166667	1.000	21,538.000000
61.183333	1.000	20,773.000000
61.200000	1.000	18,716.000000
61.216667	1.000	15,913.000000
61.233333	1.000	13,095.000000
61.250000	1.000	11,110.000000
61.266667	1.000	10,437.000000
61.283333	1.000	10,618.000000
61.300000	1.000	11,717.000000
61.316667	1.000	13,736.000000
61.333333	1.000	15,971.000000
61.350000	1.000	17,726.000000
61.366667	1.000	18,732.000000
61.383333	1.000	18,710.000000
61.400000	1.000	17,951.000000
61.416667	1.000	17,450.000000
61.433333	1.000	18,033.000000
61.450000	1.000	19,650.000000
61.466667	1.000	21,658.000000
61.483333	1.000	23,553.000000
61.500000	1.000	25,184.000000
61.516667	1.000	26,356.000000
61.533333	1.000	26,603.000000
61.550000	1.000	25,798.000000
61.566667	1.000	24,370.000000
61.583333	1.000	22,691.000000
61.600000	1.000	20,866.000000
61.616667	1.000	19,086.000000
61.633333	1.000	17,604.000000
61.650000	1.000	16,265.000000
61.666667	1.000	14,816.000000
61.683333	1.000	13,362.000000
61.700000	1.000	12,081.000000
61.716667	1.000	11,284.000000
61.733333	1.000	10,885.000000
61.750000	1.000	10,295.000000
61.766667	1.000	9,073.000000
61.783333	1.000	7,920.000000
61.800000	1.000	7,785.000000
61.816667	1.000	8,522.000000
61.833333	1.000	9,783.000000
61.850000	1.000	11,660.000000
61.866667	1.000	13,699.000000
61.883333	1.000	15,686.000000
61.900000	1.000	17,688.000000
61.916667	1.000	19,457.000000
61.933333	1.000	20,776.000000
61.950000	1.000	21,497.000000
61.966667	1.000	21,574.000000
61.983333	1.000	20,822.000000
62.000000	1.000	19,509.000000
62.016667	1.000	18,102.000000
62.033333	1.000	17,351.000000
62.050000	1.000	17,284.000000
62.066667	1.000	17,581.000000
62.083333	1.000	18,279.000000
62.100000	1.000	19,145.000000
62.116667	1.000	20,032.000000
62.133333	1.000	21,333.000000
62.150000	1.000	22,789.000000
62.166667	1.000	23,700.000000
62.183333	1.000	24,234.000000
62.200000	1.000	24,659.000000
62.216667	1.000	24,907.000000
62.233333	1.000	24,631.000000
62.250000	1.000	23,450.000000
62.266667	1.000	21,574.000000
62.283333	1.000	19,316.000000
62.300000	1.000	16,923.000000
62.316667	1.000	15,066.000000
62.333333	1.000	14,182.000000
62.350000	1.000	14,618.000000
62.366667	1.000	16,131.000000
62.383333	1.000	17,987.000000
62.400000	1.000	19,865.000000
62.416667	1.000	21,630.000000
62.433333	1.000	23,362.000000
62.450000	1.000	24,767.000000
62.466667	1.000	25,124.000000
62.483333	1.000	24,035.000000
62.500000	1.000	21,870.000000
62.516667	1.000	18,849.000000
62.533333	1.000	15,513.000000
62.550000	1.000	12,291.000000
62.566667	1.000	9,678.000000
62.583333	1.000	8,232.000000
62.600000	1.000	7,924.000000
62.616667	1.000	8,720.000000
62.633333	1.000	10,276.000000
62.650000	1.000	11,969.000000
62.666667	1.000	13,473.000000
62.683333	1.000	14,618.000000
62.700000	1.000	15,102.000000
62.716667	1.000	14,696.000000
62.733333	1.000	13,445.000000
62.750000	1.000	11,735.000000
62.766667	1.000	9,401.000000
62.783333	1.000	6,667.000000
62.800000	1.000	3,960.000000
62.816667	1.000	1,292.000000
62.833333	1.000	-1,423.000000
62.850000	1.000	-3,955.000000
62.866667	1.000	-6,104.000000
62.883333	1.000	-7,534.000000
62.900000	1.000	-7,949.000000
62.916667	1.000	-7,677.000000
62.933333	1.000	-7,223.000000
62.950000	1.000	-6,839.000000
62.966667	1.000	-6,237.000000
62.983333	1.000	-5,413.000000
63.000000	1.000	-4,909.000000
63.016667	1.000	-5,181.000000
63.033333	1.000	-6,685.000000
63.050000	1.000	-9,223.000000
63.066667	1.000	-12,113.000000
63.083333	1.000	-14,787.000000
63.100000	1.000	-16,723.000000
63.116667	1.000	-17,589.000000
63.133333	1.000	-17,138.000000
63.150000	1.000	-15,444.000000
63.166667	1.000	-13,256.000000
63.183333	1.000	-11,375.000000
63.200000	1.000	-9,950.000000
63.216667	1.000	-8,916.000000
63.233333	1.000	-8,506.000000
63.250000	1.000	-9,050.000000
63.266667	1.000	-10,674.000000
63.283333	1.000	-12,935.000000
63.300000	1.000	-15,235.000000
63.316667	1.000	-17,155.000000
63.333333	1.000	-18,624.000000
63.350000	1.000	-19,734.000000
63.366667	1.000	-20,193.000000
63.383333	1.000	-19,899.000000
63.400000	1.000	-19,103.000000
63.416667	1.000	-18,004.000000
63.433333	1.000	-16,713.000000
63.450000	1.000	-15,240.000000
63.466667	1.000	-13,624.000000
63.483333	1.000	-12,031.000000
63.500000	1.000	-10,916.000000
63.516667	1.000	-10,956.000000
63.533333	1.000	-12,255.000000
63.550000	1.000	-14,506.000000
63.566667	1.000	-17,348.000000
63.583333	1.000	-20,402.000000
63.600000	1.000	-23,456.000000
63.616667	1.000	-26,479.000000
63.633333	1.000	-29,012.000000
63.650000	1.000	-30,463.000000
63.666667	1.000	-30,547.000000
63.683333	1.000	-29,031.000000
63.700000	1.000	-26,390.000000
63.716667	1.000	-23,743.000000
63.733333	1.000	-21,956.000000
63.750000	1.000	-21,250.000000
63.766667	1.000	-22,020.000000
63.783333	1.000	-24,213.000000
63.800000	1.000	-27,581.000000
63.816667	1.000	-31,452.000000
63.833333	1.000	-35,035.000000
63.850000	1.000	-37,864.000000
63.866667	1.000	-39,334.000000
63.883333	1.000	-39,716.000000
63.900000	1.000	-39,561.000000
63.916667	1.000	-39,113.000000
63.933333	1.000	-38,156.000000
63.950000	1.000	-36,326.000000
63.966667	1.000	-33,729.000000
63.983333	1.000	-31,173.000000
64.000000	1.000	-29,345.000000
64.016667	1.000	-28,447.000000
64.033333	1.000	-28,683.000000
64.050000	1.000	-30,213.000000
64.066667	1.000	-33,013.000000
64.083333	1.000	-36,890.000000
64.100000	1.000	-41,475.000000
64.116667	1.000	-46,066.000000
64.133333	1.000	-50,406.000000
64.150000	1.000	-54,393.000000
64.166667	1.000	-57,326.000000
64.183333	1.000	-58,632.000000
64.200000	1.000	-58,316.000000
64.216667	1.000	-56,988.000000
64.233333	1.000	-55,473.000000
64.250000	1.000	-54,056.000000
64.266667	1.000	-52,893.000000
64.283333	1.000	-52,348.000000
64.300000	1.000	-52,302.000000
64.316667	1.000	-52,379.000000
64.333333	1.000	-52,319.000000
64.350000	1.000	-51,847.000000
64.366667	1.000	-51,081.000000
64.383333	1.000	-50,435.000000
64.400000	1.000	-50,547.000000
64.416667	1.000	-51,256.000000
64.433333	1.000	-51,889.000000
64.450000	1.000	-52,184.000000
64.466667	1.000	-52,434.000000
64.483333	1.000	-52,879.000000
64.500000	1.000	-53,510.000000
64.516667	1.000	-53,978.000000
64.533333	1.000	-53,938.000000
64.550000	1.000	-53,282.000000
64.566667	1.000	-52,119.000000
64.583333	1.000	-50,237.000000
64.600000	1.000	-47,780.000000
64.616667	1.000	-45,396.000000
64.633333	1.000	-43,738.000000
64.650000	1.000	-43,414.000000
64.666667	1.000	-44,705.000000
64.683333	1.000	-47,189.000000
64.700000	1.000	-50,172.000000
64.716667	1.000	-53,149.000000
64.733333	1.000	-55,430.000000
64.750000	1.000	-56,516.000000
64.766667	1.000	-56,566.000000
64.783333	1.000	-56,217.000000
64.800000	1.000	-55,557.000000
64.816667	1.000	-54,868.000000
64.833333	1.000	-54,532.000000
64.850000	1.000	-54,647.000000
64.866667	1.000	-54,934.000000
64.883333	1.000	-55,339.000000
64.900000	1.000	-56,221.000000
64.916667	1.000	-57,580.000000
64.933333	1.000	-59,016.000000
64.950000	1.000	-60,402.000000
64.966667	1.000	-61,330.000000
64.983333	1.000	-61,688.000000
65.000000	1.000	-62,022.000000
65.016667	1.000	-62,411.000000
65.033333	1.000	-62,576.000000
65.050000	1.000	-62,083.000000
65.066667	1.000	-60,904.000000
65.083333	1.000	-59,480.000000
65.100000	1.000	-58,357.000000
65.116667	1.000	-58,159.000000
65.133333	1.000	-58,909.000000
65.150000	1.000	-60,624.000000
65.166667	1.000	-63,300.000000
65.183333	1.000	-66,204.000000
65.200000	1.000	-68,049.000000
65.216667	1.000	-68,269.000000
65.233333	1.000	-67,383.000000
65.250000	1.000	-66,266.000000
65.266667	1.000	-65,503.000000
65.283333	1.000	-65,057.000000
65.300000	1.000	-65,056.000000
65.316667	1.000	-65,280.000000
65.333333	1.000	-65,658.000000
65.350000	1.000	-66,391.000000
65.366667	1.000	-67,220.000000
65.383333	1.000	-67,918.000000
65.400000	1.000	-68,431.000000
65.416667	1.000	-69,026.000000
65.433333	1.000	-70,013.000000
65.450000	1.000	-71,500.000000
65.466667	1.000	-72,915.000000
65.483333	1.000	-73,585.000000
65.500000	1.000	-73,248.000000
65.516667	1.000	-72,371.000000
65.533333	1.000	-71,524.000000
65.550000	1.000	-70,991.000000
65.566667	1.000	-70,861.000000
65.583333	1.000	-71,025.000000
65.600000	1.000	-71,214.000000
65.616667	1.000	-71,455.000000
65.633333	1.000	-71,995.000000
65.650000	1.000	-72,886.000000
65.666667	1.000	-73,917.000000
65.683333	1.000	-74,707.000000
65.700000	1.000	-75,387.000000
65.716667	1.000	-76,285.000000
65.733333	1.000	-77,279.000000
65.750000	1.000	-78,052.000000
65.766667	1.000	-78,537.000000
65.783333	1.000	-78,821.000000
65.800000	1.000	-79,004.000000
65.816667	1.000	-79,136.000000
65.833333	1.000	-79,439.000000
65.850000	1.000	-80,394.000000
65.866667	1.000	-82,058.000000
65.883333	1.000	-83,906.000000
65.900000	1.000	-85,325.000000
65.916667	1.000	-85,903.000000
65.933333	1.000	-85,832.000000
65.950000	1.000	-85,202.000000
65.966667	1.000	-84,165.000000
65.983333	1.000	-83,005.000000
66.000000	1.000	-81,760.000000
66.016667	1.000	-80,162.000000
66.033333	1.000	-78,169.000000
66.050000	1.000	-75,980.000000
66.066667	1.000	-73,654.000000
66.083333	1.000	-71,251.000000
66.100000	1.000	-69,181.000000
66.116667	1.000	-68,066.000000
66.133333	1.000	-68,082.000000
66.150000	1.000	-68,762.000000
66.166667	1.000	-69,532.000000
66.183333	1.000	-70,064.000000
66.200000	1.000	-70,262.000000
66.216667	1.000	-70,179.000000
66.233333	1.000	-70,097.000000
66.250000	1.000	-70,256.000000
66.266667	1.000	-70,569.000000
66.283333	1.000	-70,665.000000
66.300000	1.000	-70,217.000000
66.316667	1.000	-69,510.000000
66.333333	1.000	-69,027.000000
66.350000	1.000	-68,861.000000
66.366667	1.000	-69,102.000000
66.383333	1.000	-69,908.000000
66.400000	1.000	-71,375.000000
66.416667	1.000	-73,640.000000
66.433333	1.000	-76,419.000000
66.450000	1.000	-79,311.000000
66.466667	1.000	-81,873.000000
66.483333	1.000	-84,159.000000
66.500000	1.000	-86,656.000000
66.516667	1.000	-89,850.000000
66.533333	1.000	-93,331.000000
66.550000	1.000	-95,989.000000
66.566667	1.000	-96,853.000000
66.583333	1.000	-95,775.000000
66.600000	1.000	-93,438.000000
66.616667	1.000	-90,966.000000
66.633333	1.000	-89,117.000000
66.650000	1.000	-88,276.000000
66.666667	1.000	-87,992.000000
66.683333	1.000	-87,481.000000
66.700000	1.000	-86,444.000000
66.716667	1.000	-84,954.000000
66.733333	1.000	-83,474.000000
66.750000	1.000	-82,208.000000
66.766667	1.000	-81,469.000000
66.783333	1.000	-81,557.000000
66.800000	1.000	-82,480.000000
66.816667	1.000	-84,046.000000
66.833333	1.000	-86,081.000000
66.850000	1.000	-88,182.000000
66.866667	1.000	-89,873.000000
66.883333	1.000	-91,172.000000
66.900000	1.000	-91,766.000000
66.916667	1.000	-91,114.000000
66.933333	1.000	-89,478.000000
66.950000	1.000	-87,438.000000
66.966667	1.000	-85,219.000000
66.983333	1.000	-82,966.000000
67.000000	1.000	-80,666.000000
67.016667	1.000	-78,375.000000
67.033333	1.000	-76,498.000000
67.050000	1.000	-75,702.000000
67.066667	1.000	-76,427.000000
67.083333	1.000	-78,603.000000
67.100000	1.000	-81,617.000000
67.116667	1.000	-84,896.000000
67.133333	1.000	-88,203.000000
67.150000	1.000	-91,577.000000
67.166667	1.000	-95,018.000000
67.183333	1.000	-97,963.000000
67.200000	1.000	-99,767.000000
67.216667	1.000	-100,233.000000
67.233333	1.000	-99,804.000000
67.250000	1.000	-98,861.000000
67.266667	1.000	-97,462.000000
67.283333	1.000	-95,526.000000
67.300000	1.000	-93,107.000000
67.316667	1.000	-90,336.000000
67.333333	1.000	-87,735.000000
67.350000	1.000	-85,814.000000
67.366667	1.000	-84,608.000000
67.383333	1.000	-83,805.000000
67.400000	1.000	-83,441.000000
67.416667	1.000	-83,401.000000
67.433333	1.000	-83,527.000000
67.450000	1.000	-83,589.000000
67.466667	1.000	-83,725.000000
67.483333	1.000	-84,121.000000
67.500000	1.000	-84,840.000000
67.516667	1.000	-85,814.000000
67.533333	1.000	-86,981.000000
67.550000	1.000	-88,038.000000
67.566667	1.000	-88,424.000000
67.583333	1.000	-87,973.000000
67.600000	1.000	-87,422.000000
67.616667	1.000	-87,312.000000
67.633333	1.000	-87,341.000000
67.650000	1.000	-87,325.000000
67.666667	1.000	-87,330.000000
67.683333	1.000	-87,589.000000
67.700000	1.000	-88,181.000000
67.716667	1.000	-88,793.000000
67.733333	1.000	-88,932.000000
67.750000	1.000	-88,680.000000
67.766667	1.000	-87,955.000000
67.783333	1.000	-86,678.000000
67.800000	1.000	-85,226.000000
67.816667	1.000	-83,850.000000
67.833333	1.000	-82,757.000000
67.850000	1.000	-81,825.000000
67.866667	1.000	-81,055.000000
67.883333	1.000	-80,439.000000
67.900000	1.000	-79,887.000000
67.916667	1.000	-79,324.000000
67.933333	1.000	-78,837.000000
67.950000	1.000	-78,926.000000
67.966667	1.000	-80,319.000000
67.983333	1.000	-82,665.000000
68.000000	1.000	-84,972.000000
68.016667	1.000	-86,501.000000
68.033333	1.000	-86,948.000000
68.050000	1.000	-86,249.000000
68.066667	1.000	-84,406.000000
68.083333	1.000	-82,025.000000
68.100000	1.000	-79,694.000000
68.116667	1.000	-77,976.000000
68.133333	1.000	-77,153.000000
68.150000	1.000	-76,943.000000
68.166667	1.000	-77,593.000000
68.183333	1.000	-78,870.000000
68.200000	1.000	-80,263.000000
68.216667	1.000	-81,683.000000
68.233333	1.000	-83,066.000000
68.250000	1.000	-84,215.000000
68.266667	1.000	-85,493.000000
68.283333	1.000	-87,307.000000
68.300000	1.000	-88,971.000000
68.316667	1.000	-89,343.000000
68.333333	1.000	-88,057.000000
68.350000	1.000	-85,624.000000
68.366667	1.000	-82,770.000000
68.383333	1.000	-80,149.000000
68.400000	1.000	-78,209.000000
68.416667	1.000	-77,076.000000
68.433333	1.000	-77,286.000000
68.450000	1.000	-79,093.000000
68.466667	1.000	-81,723.000000
68.483333	1.000	-84,160.000000
68.500000	1.000	-86,084.000000
68.516667	1.000	-87,353.000000
68.533333	1.000	-87,639.000000
68.550000	1.000	-86,627.000000
68.566667	1.000	-84,278.000000
68.583333	1.000	-81,187.000000
68.600000	1.000	-78,112.000000
68.616667	1.000	-75,536.000000
68.633333	1.000	-73,874.000000
68.650000	1.000	-73,430.000000
68.666667	1.000	-74,308.000000
68.683333	1.000	-76,333.000000
68.700000	1.000	-78,893.000000
68.716667	1.000	-81,473.000000
68.733333	1.000	-83,973.000000
68.750000	1.000	-86,482.000000
68.766667	1.000	-88,582.000000
68.783333	1.000	-89,816.000000
68.800000	1.000	-90,131.000000
68.816667	1.000	-89,763.000000
68.833333	1.000	-88,626.000000
68.850000	1.000	-86,821.000000
68.866667	1.000	-84,938.000000
68.883333	1.000	-83,678.000000
68.900000	1.000	-83,178.000000
68.916667	1.000	-82,873.000000
68.933333	1.000	-82,277.000000
68.950000	1.000	-81,245.000000
68.966667	1.000	-80,218.000000
68.983333	1.000	-79,540.000000
69.000000	1.000	-79,346.000000
69.016667	1.000	-79,829.000000
69.033333	1.000	-81,271.000000
69.050000	1.000	-83,411.000000
69.066667	1.000	-85,681.000000
69.083333	1.000	-87,705.000000
69.100000	1.000	-89,368.000000
69.116667	1.000	-90,748.000000
69.133333	1.000	-91,729.000000
69.150000	1.000	-92,341.000000
69.166667	1.000	-92,863.000000
69.183333	1.000	-93,563.000000
69.200000	1.000	-94,211.000000
69.216667	1.000	-94,233.000000
69.233333	1.000	-93,652.000000
69.250000	1.000	-92,861.000000
69.266667	1.000	-92,103.000000
69.283333	1.000	-91,744.000000
69.300000	1.000	-91,883.000000
69.316667	1.000	-92,047.000000
69.333333	1.000	-91,851.000000
69.350000	1.000	-91,194.000000
69.366667	1.000	-90,282.000000
69.383333	1.000	-89,338.000000
69.400000	1.000	-88,813.000000
69.416667	1.000	-89,302.000000
69.433333	1.000	-90,438.000000
69.450000	1.000	-91,259.000000
69.466667	1.000	-91,492.000000
69.483333	1.000	-91,454.000000
69.500000	1.000	-91,299.000000
69.516667	1.000	-91,065.000000
69.533333	1.000	-90,643.000000
69.550000	1.000	-90,230.000000
69.566667	1.000	-90,421.000000
69.583333	1.000	-91,529.000000
69.600000	1.000	-93,238.000000
69.616667	1.000	-94,826.000000
69.633333	1.000	-95,975.000000
69.650000	1.000	-96,596.000000
69.666667	1.000	-96,669.000000
69.683333	1.000	-96,144.000000
69.700000	1.000	-95,291.000000
69.716667	1.000	-94,367.000000
69.733333	1.000	-93,696.000000
69.750000	1.000	-93,255.000000
69.766667	1.000	-92,293.000000
69.783333	1.000	-90,695.000000
69.800000	1.000	-88,853.000000
69.816667	1.000	-87,080.000000
69.833333	1.000	-85,747.000000
69.850000	1.000	-85,355.000000
69.866667	1.000	-86,201.000000
69.883333	1.000	-88,001.000000
69.900000	1.000	-90,008.000000
69.916667	1.000	-91,584.000000
69.933333	1.000	-92,224.000000
69.950000	1.000	-91,704.000000
69.966667	1.000	-90,461.000000
69.983333	1.000	-89,069.000000
70.000000	1.000	-87,833.000000
70.016667	1.000	-86,537.000000
70.033333	1.000	-85,642.000000
70.050000	1.000	-86,055.000000
70.066667	1.000	-88,003.000000
70.083333	1.000	-90,565.000000
70.100000	1.000	-93,018.000000
