# Supplementary material for: Changes to Serum Sample Tube and Processing Methodology Does Not Cause Inter-Individual Variation in Automated Whole Serum N-Glycan Profiling in Health and Disease
Source: PLoS One. 2015 Apr 1;10(4):e0123028. doi: 10.1371/journal.pone.0123028 (PMC4382121; doi:10.1371/journal.pone.0123028)
Supplement: S1 Data — (ZIP) [file pone.0123028.s006.zip › WholePlasmaData/100-F1.txt]

File Path	chrom://acropora/ChromeleonLocal/Richard Data/May 2014/21 May 2014/HTP-plasma-24-Samples-Robot-Repeat-A2-A1.seq/8943.smp/Emission_1.channel/Emission_1.chm
Channel	Emission_1

Injection Information:
Data Vault	ChromeleonLocal
Injection	2AB-VF-serum-sample-22/100-F1
Injection Number	10
Position	GA6
Comment	
Processing Method	beh-gu
Instrument Method	BEH-70min-right-40-76-04-58
Type	Unknown
Status	Finished
Injection Date	22/05/2014
Injection Time	03:36:15
Injection Volume (µL)	25.0000
Dilution Factor	1.0000
Weight	1.0000

Raw Data Information:
Time Min. (min)	0.000000
Time Max. (min)	70.100000
Data Points	4207
Detector	FLD
Exporting Data System	Chromeleon 7.1.1.1127
Operator	
Signal Quantity	
Signal Unit	counts
Signal Min.	-87,901.000000
Signal Max.	22,813,974.000000
Channel	Emission_1
Driver Name	FLD3000.dll
Channel Type	Evaluation
Min. Step (s)	1.000
Max. Step (s)	1.000
Average Step (s)	1.000

Signal Parameter Information:
Signal Info	

Raw Data:
Time (min)	Step (s)	Value (counts)
0.000000	0.000	0.000000
0.016667	1.000	0.000000
0.033333	1.000	0.000000
0.050000	1.000	0.000000
0.066667	1.000	0.000000
0.083333	1.000	-980.000000
0.100000	1.000	-982.000000
0.116667	1.000	-951.000000
0.133333	1.000	-947.000000
0.150000	1.000	-1,000.000000
0.166667	1.000	-1,116.000000
0.183333	1.000	-1,287.000000
0.200000	1.000	-1,486.000000
0.216667	1.000	-1,653.000000
0.233333	1.000	-1,781.000000
0.250000	1.000	-1,903.000000
0.266667	1.000	-2,033.000000
0.283333	1.000	-2,148.000000
0.300000	1.000	-2,188.000000
0.316667	1.000	-2,131.000000
0.333333	1.000	-1,990.000000
0.350000	1.000	-1,780.000000
0.366667	1.000	-1,546.000000
0.383333	1.000	-1,351.000000
0.400000	1.000	-1,210.000000
0.416667	1.000	-1,149.000000
0.433333	1.000	-1,142.000000
0.450000	1.000	-1,151.000000
0.466667	1.000	-1,146.000000
0.483333	1.000	-1,135.000000
0.500000	1.000	-1,115.000000
0.516667	1.000	-1,052.000000
0.533333	1.000	-955.000000
0.550000	1.000	-862.000000
0.566667	1.000	-818.000000
0.583333	1.000	-805.000000
0.600000	1.000	-778.000000
0.616667	1.000	-767.000000
0.633333	1.000	-795.000000
0.650000	1.000	-861.000000
0.666667	1.000	-947.000000
0.683333	1.000	-1,033.000000
0.700000	1.000	-1,134.000000
0.716667	1.000	-1,242.000000
0.733333	1.000	-1,305.000000
0.750000	1.000	-1,305.000000
0.766667	1.000	-1,210.000000
0.783333	1.000	-978.000000
0.800000	1.000	-391.000000
0.816667	1.000	1,053.000000
0.833333	1.000	3,830.000000
0.850000	1.000	8,141.000000
0.866667	1.000	14,426.000000
0.883333	1.000	24,293.000000
0.900000	1.000	39,153.000000
0.916667	1.000	58,119.000000
0.933333	1.000	78,185.000000
0.950000	1.000	95,895.000000
0.966667	1.000	108,892.000000
0.983333	1.000	116,262.000000
1.000000	1.000	118,341.000000
1.016667	1.000	117,276.000000
1.033333	1.000	117,079.000000
1.050000	1.000	121,129.000000
1.066667	1.000	129,724.000000
1.083333	1.000	140,227.000000
1.100000	1.000	148,816.000000
1.116667	1.000	152,353.000000
1.133333	1.000	149,347.000000
1.150000	1.000	140,014.000000
1.166667	1.000	125,678.000000
1.183333	1.000	108,293.000000
1.200000	1.000	89,875.000000
1.216667	1.000	72,127.000000
1.233333	1.000	56,261.000000
1.250000	1.000	42,992.000000
1.266667	1.000	32,542.000000
1.283333	1.000	24,741.000000
1.300000	1.000	19,166.000000
1.316667	1.000	15,360.000000
1.333333	1.000	12,888.000000
1.350000	1.000	11,402.000000
1.366667	1.000	10,671.000000
1.383333	1.000	10,576.000000
1.400000	1.000	10,975.000000
1.416667	1.000	11,619.000000
1.433333	1.000	12,285.000000
1.450000	1.000	12,842.000000
1.466667	1.000	13,372.000000
1.483333	1.000	19,776.000000
1.500000	1.000	96,162.000000
1.516667	1.000	474,954.000000
1.533333	1.000	1,489,436.000000
1.550000	1.000	3,279,476.000000
1.566667	1.000	5,628,697.000000
1.583333	1.000	8,076,267.000000
1.600000	1.000	10,137,300.000000
1.616667	1.000	11,468,768.000000
1.633333	1.000	11,931,361.000000
1.650000	1.000	11,570,650.000000
1.666667	1.000	10,558,516.000000
1.683333	1.000	9,125,898.000000
1.700000	1.000	7,504,600.000000
1.716667	1.000	5,888,011.000000
1.733333	1.000	4,413,251.000000
1.750000	1.000	3,159,996.000000
1.766667	1.000	2,159,000.000000
1.783333	1.000	1,404,776.000000
1.800000	1.000	868,832.000000
1.816667	1.000	511,249.000000
1.833333	1.000	289,425.000000
1.850000	1.000	163,866.000000
1.866667	1.000	101,456.000000
1.883333	1.000	76,683.000000
1.900000	1.000	71,375.000000
1.916667	1.000	73,679.000000
1.933333	1.000	76,676.000000
1.950000	1.000	77,109.000000
1.966667	1.000	74,175.000000
1.983333	1.000	68,371.000000
2.000000	1.000	60,706.000000
2.016667	1.000	52,291.000000
2.033333	1.000	44,079.000000
2.050000	1.000	36,664.000000
2.066667	1.000	30,345.000000
2.083333	1.000	25,242.000000
2.100000	1.000	21,289.000000
2.116667	1.000	18,335.000000
2.133333	1.000	16,204.000000
2.150000	1.000	14,741.000000
2.166667	1.000	13,817.000000
2.183333	1.000	13,365.000000
2.200000	1.000	13,273.000000
2.216667	1.000	13,415.000000
2.233333	1.000	13,662.000000
2.250000	1.000	13,898.000000
2.266667	1.000	14,015.000000
2.283333	1.000	13,979.000000
2.300000	1.000	13,821.000000
2.316667	1.000	13,541.000000
2.333333	1.000	13,201.000000
2.350000	1.000	12,867.000000
2.366667	1.000	12,563.000000
2.383333	1.000	12,300.000000
2.400000	1.000	12,065.000000
2.416667	1.000	11,828.000000
2.433333	1.000	11,514.000000
2.450000	1.000	11,072.000000
2.466667	1.000	10,485.000000
2.483333	1.000	9,782.000000
2.500000	1.000	9,005.000000
2.516667	1.000	8,189.000000
2.533333	1.000	7,387.000000
2.550000	1.000	6,616.000000
2.566667	1.000	5,863.000000
2.583333	1.000	5,131.000000
2.600000	1.000	4,482.000000
2.616667	1.000	3,948.000000
2.633333	1.000	3,507.000000
2.650000	1.000	3,159.000000
2.666667	1.000	2,960.000000
2.683333	1.000	2,968.000000
2.700000	1.000	3,203.000000
2.716667	1.000	3,611.000000
2.733333	1.000	4,122.000000
2.750000	1.000	4,708.000000
2.766667	1.000	5,371.000000
2.783333	1.000	6,069.000000
2.800000	1.000	6,760.000000
2.816667	1.000	7,392.000000
2.833333	1.000	7,938.000000
2.850000	1.000	8,389.000000
2.866667	1.000	8,785.000000
2.883333	1.000	9,172.000000
2.900000	1.000	9,545.000000
2.916667	1.000	9,875.000000
2.933333	1.000	10,118.000000
2.950000	1.000	10,220.000000
2.966667	1.000	10,168.000000
2.983333	1.000	9,997.000000
3.000000	1.000	9,755.000000
3.016667	1.000	9,471.000000
3.033333	1.000	9,110.000000
3.050000	1.000	8,623.000000
3.066667	1.000	8,008.000000
3.083333	1.000	7,288.000000
3.100000	1.000	6,522.000000
3.116667	1.000	5,736.000000
3.133333	1.000	4,963.000000
3.150000	1.000	4,258.000000
3.166667	1.000	3,638.000000
3.183333	1.000	3,113.000000
3.200000	1.000	2,708.000000
3.216667	1.000	2,484.000000
3.233333	1.000	2,454.000000
3.250000	1.000	2,598.000000
3.266667	1.000	2,821.000000
3.283333	1.000	3,026.000000
3.300000	1.000	3,155.000000
3.316667	1.000	3,165.000000
3.333333	1.000	3,052.000000
3.350000	1.000	2,871.000000
3.366667	1.000	2,662.000000
3.383333	1.000	2,477.000000
3.400000	1.000	2,381.000000
3.416667	1.000	2,357.000000
3.433333	1.000	2,284.000000
3.450000	1.000	2,084.000000
3.466667	1.000	1,809.000000
3.483333	1.000	1,529.000000
3.500000	1.000	1,304.000000
3.516667	1.000	1,152.000000
3.533333	1.000	1,036.000000
3.550000	1.000	936.000000
3.566667	1.000	898.000000
3.583333	1.000	936.000000
3.600000	1.000	997.000000
3.616667	1.000	1,032.000000
3.633333	1.000	1,045.000000
3.650000	1.000	997.000000
3.666667	1.000	797.000000
3.683333	1.000	447.000000
3.700000	1.000	63.000000
3.716667	1.000	-267.000000
3.733333	1.000	-533.000000
3.750000	1.000	-710.000000
3.766667	1.000	-758.000000
3.783333	1.000	-717.000000
3.800000	1.000	-631.000000
3.816667	1.000	-465.000000
3.833333	1.000	-233.000000
3.850000	1.000	-50.000000
3.866667	1.000	19.000000
3.883333	1.000	65.000000
3.900000	1.000	181.000000
3.916667	1.000	331.000000
3.933333	1.000	485.000000
3.950000	1.000	638.000000
3.966667	1.000	784.000000
3.983333	1.000	953.000000
4.000000	1.000	1,132.000000
4.016667	1.000	1,309.000000
4.033333	1.000	1,491.000000
4.050000	1.000	1,650.000000
4.066667	1.000	1,762.000000
4.083333	1.000	1,817.000000
4.100000	1.000	1,753.000000
4.116667	1.000	1,507.000000
4.133333	1.000	1,138.000000
4.150000	1.000	765.000000
4.166667	1.000	466.000000
4.183333	1.000	267.000000
4.200000	1.000	188.000000
4.216667	1.000	199.000000
4.233333	1.000	256.000000
4.250000	1.000	328.000000
4.266667	1.000	416.000000
4.283333	1.000	515.000000
4.300000	1.000	577.000000
4.316667	1.000	577.000000
4.333333	1.000	549.000000
4.350000	1.000	510.000000
4.366667	1.000	502.000000
4.383333	1.000	484.000000
4.400000	1.000	429.000000
4.416667	1.000	310.000000
4.433333	1.000	143.000000
4.450000	1.000	-28.000000
4.466667	1.000	-179.000000
4.483333	1.000	-341.000000
4.500000	1.000	-553.000000
4.516667	1.000	-863.000000
4.533333	1.000	-1,220.000000
4.550000	1.000	-1,495.000000
4.566667	1.000	-1,600.000000
4.583333	1.000	-1,547.000000
4.600000	1.000	-1,367.000000
4.616667	1.000	-1,120.000000
4.633333	1.000	-840.000000
4.650000	1.000	-542.000000
4.666667	1.000	-254.000000
4.683333	1.000	-33.000000
4.700000	1.000	74.000000
4.716667	1.000	93.000000
4.733333	1.000	-3.000000
4.750000	1.000	-308.000000
4.766667	1.000	-797.000000
4.783333	1.000	-1,281.000000
4.800000	1.000	-1,580.000000
4.816667	1.000	-1,633.000000
4.833333	1.000	-1,491.000000
4.850000	1.000	-1,248.000000
4.866667	1.000	-992.000000
4.883333	1.000	-798.000000
4.900000	1.000	-746.000000
4.916667	1.000	-830.000000
4.933333	1.000	-965.000000
4.950000	1.000	-1,078.000000
4.966667	1.000	-1,178.000000
4.983333	1.000	-1,259.000000
5.000000	1.000	-1,333.000000
5.016667	1.000	-1,333.000000
5.033333	1.000	-1,333.000000
5.050000	1.000	-1,333.000000
5.066667	1.000	-1,333.000000
5.083333	1.000	-1,107.000000
5.100000	1.000	-434.000000
5.116667	1.000	278.000000
5.133333	1.000	570.000000
5.150000	1.000	367.000000
5.166667	1.000	-198.000000
5.183333	1.000	-704.000000
5.200000	1.000	-938.000000
5.216667	1.000	-1,006.000000
5.233333	1.000	-1,146.000000
5.250000	1.000	-1,659.000000
5.266667	1.000	-2,450.000000
5.283333	1.000	-3,378.000000
5.300000	1.000	-4,230.000000
5.316667	1.000	-4,903.000000
5.333333	1.000	-5,350.000000
5.350000	1.000	-5,379.000000
5.366667	1.000	-4,557.000000
5.383333	1.000	-2,521.000000
5.400000	1.000	525.000000
5.416667	1.000	3,554.000000
5.433333	1.000	5,394.000000
5.450000	1.000	5,171.000000
5.466667	1.000	2,672.000000
5.483333	1.000	-1,420.000000
5.500000	1.000	-6,137.000000
5.516667	1.000	-10,408.000000
5.533333	1.000	-14,163.000000
5.550000	1.000	-17,677.000000
5.566667	1.000	-21,284.000000
5.583333	1.000	-25,011.000000
5.600000	1.000	-28,166.000000
5.616667	1.000	-30,189.000000
5.633333	1.000	-30,674.000000
5.650000	1.000	-29,656.000000
5.666667	1.000	-27,738.000000
5.683333	1.000	-25,506.000000
5.700000	1.000	-23,092.000000
5.716667	1.000	-20,837.000000
5.733333	1.000	-19,378.000000
5.750000	1.000	-18,907.000000
5.766667	1.000	-19,411.000000
5.783333	1.000	-20,542.000000
5.800000	1.000	-21,812.000000
5.816667	1.000	-22,978.000000
5.833333	1.000	-23,870.000000
5.850000	1.000	-24,446.000000
5.866667	1.000	-24,704.000000
5.883333	1.000	-25,041.000000
5.900000	1.000	-25,715.000000
5.916667	1.000	-26,968.000000
5.933333	1.000	-28,828.000000
5.950000	1.000	-31,607.000000
5.966667	1.000	-35,195.000000
5.983333	1.000	-39,088.000000
6.000000	1.000	-42,517.000000
6.016667	1.000	-44,906.000000
6.033333	1.000	-45,878.000000
6.050000	1.000	-45,163.000000
6.066667	1.000	-43,243.000000
6.083333	1.000	-41,060.000000
6.100000	1.000	-39,645.000000
6.116667	1.000	-40,049.000000
6.133333	1.000	-42,107.000000
6.150000	1.000	-44,691.000000
6.166667	1.000	-46,857.000000
6.183333	1.000	-48,129.000000
6.200000	1.000	-48,107.000000
6.216667	1.000	-46,594.000000
6.233333	1.000	-43,621.000000
6.250000	1.000	-39,550.000000
6.266667	1.000	-35,551.000000
6.283333	1.000	-32,582.000000
6.300000	1.000	-30,827.000000
6.316667	1.000	-30,342.000000
6.333333	1.000	-30,513.000000
6.350000	1.000	-31,093.000000
6.366667	1.000	-32,050.000000
6.383333	1.000	-33,356.000000
6.400000	1.000	-34,790.000000
6.416667	1.000	-35,766.000000
6.433333	1.000	-36,088.000000
6.450000	1.000	-35,757.000000
6.466667	1.000	-35,047.000000
6.483333	1.000	-34,205.000000
6.500000	1.000	-33,412.000000
6.516667	1.000	-33,236.000000
6.533333	1.000	-34,147.000000
6.550000	1.000	-35,832.000000
6.566667	1.000	-37,922.000000
6.583333	1.000	-40,079.000000
6.600000	1.000	-41,646.000000
6.616667	1.000	-41,981.000000
6.633333	1.000	-40,904.000000
6.650000	1.000	-39,067.000000
6.666667	1.000	-36,950.000000
6.683333	1.000	-34,547.000000
6.700000	1.000	-32,222.000000
6.716667	1.000	-30,822.000000
6.733333	1.000	-30,474.000000
6.750000	1.000	-30,885.000000
6.766667	1.000	-31,662.000000
6.783333	1.000	-32,648.000000
6.800000	1.000	-33,795.000000
6.816667	1.000	-35,224.000000
6.833333	1.000	-36,827.000000
6.850000	1.000	-38,127.000000
6.866667	1.000	-38,510.000000
6.883333	1.000	-38,070.000000
6.900000	1.000	-37,233.000000
6.916667	1.000	-36,485.000000
6.933333	1.000	-36,177.000000
6.950000	1.000	-35,904.000000
6.966667	1.000	-35,407.000000
6.983333	1.000	-34,845.000000
7.000000	1.000	-34,503.000000
7.016667	1.000	-34,553.000000
7.033333	1.000	-34,681.000000
7.050000	1.000	-34,571.000000
7.066667	1.000	-34,187.000000
7.083333	1.000	-33,715.000000
7.100000	1.000	-33,502.000000
7.116667	1.000	-33,956.000000
7.133333	1.000	-35,396.000000
7.150000	1.000	-37,615.000000
7.166667	1.000	-40,020.000000
7.183333	1.000	-42,158.000000
7.200000	1.000	-43,794.000000
7.216667	1.000	-44,555.000000
7.233333	1.000	-44,530.000000
7.250000	1.000	-44,032.000000
7.266667	1.000	-43,189.000000
7.283333	1.000	-41,867.000000
7.300000	1.000	-40,484.000000
7.316667	1.000	-39,341.000000
7.333333	1.000	-38,524.000000
7.350000	1.000	-37,827.000000
7.366667	1.000	-37,173.000000
7.383333	1.000	-36,406.000000
7.400000	1.000	-35,926.000000
7.416667	1.000	-36,060.000000
7.433333	1.000	-36,529.000000
7.450000	1.000	-37,085.000000
7.466667	1.000	-37,847.000000
7.483333	1.000	-38,512.000000
7.500000	1.000	-38,883.000000
7.516667	1.000	-38,968.000000
7.533333	1.000	-38,435.000000
7.550000	1.000	-37,170.000000
7.566667	1.000	-35,466.000000
7.583333	1.000	-33,697.000000
7.600000	1.000	-32,411.000000
7.616667	1.000	-32,118.000000
7.633333	1.000	-33,116.000000
7.650000	1.000	-35,054.000000
7.666667	1.000	-37,502.000000
7.683333	1.000	-39,796.000000
7.700000	1.000	-41,587.000000
7.716667	1.000	-43,126.000000
7.733333	1.000	-44,467.000000
7.750000	1.000	-45,693.000000
7.766667	1.000	-47,146.000000
7.783333	1.000	-48,686.000000
7.800000	1.000	-49,798.000000
7.816667	1.000	-50,096.000000
7.833333	1.000	-49,754.000000
7.850000	1.000	-48,996.000000
7.866667	1.000	-48,027.000000
7.883333	1.000	-47,021.000000
7.900000	1.000	-45,752.000000
7.916667	1.000	-44,419.000000
7.933333	1.000	-43,459.000000
7.950000	1.000	-42,866.000000
7.966667	1.000	-42,764.000000
7.983333	1.000	-43,473.000000
8.000000	1.000	-45,102.000000
8.016667	1.000	-47,103.000000
8.033333	1.000	-48,919.000000
8.050000	1.000	-50,274.000000
8.066667	1.000	-51,286.000000
8.083333	1.000	-52,221.000000
8.100000	1.000	-53,380.000000
8.116667	1.000	-54,910.000000
8.133333	1.000	-56,695.000000
8.150000	1.000	-58,062.000000
8.166667	1.000	-58,483.000000
8.183333	1.000	-57,835.000000
8.200000	1.000	-56,389.000000
8.216667	1.000	-54,584.000000
8.233333	1.000	-52,870.000000
8.250000	1.000	-51,691.000000
8.266667	1.000	-51,143.000000
8.283333	1.000	-51,251.000000
8.300000	1.000	-51,704.000000
8.316667	1.000	-52,433.000000
8.333333	1.000	-53,532.000000
8.350000	1.000	-54,490.000000
8.366667	1.000	-54,749.000000
8.383333	1.000	-53,721.000000
8.400000	1.000	-51,207.000000
8.416667	1.000	-47,823.000000
8.433333	1.000	-44,442.000000
8.450000	1.000	-41,773.000000
8.466667	1.000	-40,011.000000
8.483333	1.000	-38,812.000000
8.500000	1.000	-37,940.000000
8.516667	1.000	-37,471.000000
8.533333	1.000	-37,749.000000
8.550000	1.000	-39,212.000000
8.566667	1.000	-41,793.000000
8.583333	1.000	-45,166.000000
8.600000	1.000	-48,815.000000
8.616667	1.000	-52,081.000000
8.633333	1.000	-54,761.000000
8.650000	1.000	-56,289.000000
8.666667	1.000	-55,902.000000
8.683333	1.000	-53,774.000000
8.700000	1.000	-50,682.000000
8.716667	1.000	-47,660.000000
8.733333	1.000	-45,673.000000
8.750000	1.000	-44,866.000000
8.766667	1.000	-44,482.000000
8.783333	1.000	-44,283.000000
8.800000	1.000	-44,717.000000
8.816667	1.000	-45,575.000000
8.833333	1.000	-46,373.000000
8.850000	1.000	-47,186.000000
8.866667	1.000	-48,036.000000
8.883333	1.000	-48,683.000000
8.900000	1.000	-48,925.000000
8.916667	1.000	-48,830.000000
8.933333	1.000	-48,506.000000
8.950000	1.000	-48,277.000000
8.966667	1.000	-48,444.000000
8.983333	1.000	-49,036.000000
9.000000	1.000	-49,667.000000
9.016667	1.000	-50,104.000000
9.033333	1.000	-50,314.000000
9.050000	1.000	-50,646.000000
9.066667	1.000	-51,093.000000
9.083333	1.000	-51,094.000000
9.100000	1.000	-50,441.000000
9.116667	1.000	-49,722.000000
9.133333	1.000	-49,197.000000
9.150000	1.000	-48,438.000000
9.166667	1.000	-47,243.000000
9.183333	1.000	-46,061.000000
9.200000	1.000	-45,306.000000
9.216667	1.000	-45,139.000000
9.233333	1.000	-45,687.000000
9.250000	1.000	-46,768.000000
9.266667	1.000	-47,720.000000
9.283333	1.000	-48,382.000000
9.300000	1.000	-48,706.000000
9.316667	1.000	-48,818.000000
9.333333	1.000	-48,580.000000
9.350000	1.000	-47,746.000000
9.366667	1.000	-47,011.000000
9.383333	1.000	-46,948.000000
9.400000	1.000	-47,709.000000
9.416667	1.000	-49,245.000000
9.433333	1.000	-51,386.000000
9.450000	1.000	-53,923.000000
9.466667	1.000	-56,193.000000
9.483333	1.000	-57,641.000000
9.500000	1.000	-58,149.000000
9.516667	1.000	-58,045.000000
9.533333	1.000	-57,558.000000
9.550000	1.000	-56,682.000000
9.566667	1.000	-55,487.000000
9.583333	1.000	-54,269.000000
9.600000	1.000	-53,420.000000
9.616667	1.000	-52,975.000000
9.633333	1.000	-52,728.000000
9.650000	1.000	-52,299.000000
9.666667	1.000	-51,280.000000
9.683333	1.000	-49,605.000000
9.700000	1.000	-48,045.000000
9.716667	1.000	-47,135.000000
9.733333	1.000	-47,439.000000
9.750000	1.000	-48,985.000000
9.766667	1.000	-51,048.000000
9.783333	1.000	-52,644.000000
9.800000	1.000	-53,432.000000
9.816667	1.000	-53,343.000000
9.833333	1.000	-52,517.000000
9.850000	1.000	-51,203.000000
9.866667	1.000	-49,869.000000
9.883333	1.000	-49,021.000000
9.900000	1.000	-48,657.000000
9.916667	1.000	-48,663.000000
9.933333	1.000	-48,685.000000
9.950000	1.000	-48,013.000000
9.966667	1.000	-46,593.000000
9.983333	1.000	-44,792.000000
10.000000	1.000	-43,095.000000
10.016667	1.000	-41,718.000000
10.033333	1.000	-41,043.000000
10.050000	1.000	-41,183.000000
10.066667	1.000	-41,905.000000
10.083333	1.000	-42,922.000000
10.100000	1.000	-44,298.000000
10.116667	1.000	-45,817.000000
10.133333	1.000	-47,303.000000
10.150000	1.000	-48,947.000000
10.166667	1.000	-50,785.000000
10.183333	1.000	-52,566.000000
10.200000	1.000	-54,125.000000
10.216667	1.000	-55,485.000000
10.233333	1.000	-56,983.000000
10.250000	1.000	-58,775.000000
10.266667	1.000	-60,442.000000
10.283333	1.000	-61,339.000000
10.300000	1.000	-61,385.000000
10.316667	1.000	-60,833.000000
10.333333	1.000	-59,876.000000
10.350000	1.000	-58,088.000000
10.366667	1.000	-54,980.000000
10.383333	1.000	-51,178.000000
10.400000	1.000	-47,671.000000
10.416667	1.000	-44,818.000000
10.433333	1.000	-42,947.000000
10.450000	1.000	-42,178.000000
10.466667	1.000	-42,616.000000
10.483333	1.000	-44,187.000000
10.500000	1.000	-46,746.000000
10.516667	1.000	-49,966.000000
10.533333	1.000	-53,383.000000
10.550000	1.000	-56,861.000000
10.566667	1.000	-60,005.000000
10.583333	1.000	-62,072.000000
10.600000	1.000	-62,847.000000
10.616667	1.000	-62,576.000000
10.633333	1.000	-61,627.000000
10.650000	1.000	-60,380.000000
10.666667	1.000	-58,975.000000
10.683333	1.000	-57,569.000000
10.700000	1.000	-56,170.000000
10.716667	1.000	-54,548.000000
10.733333	1.000	-52,858.000000
10.750000	1.000	-51,580.000000
10.766667	1.000	-51,108.000000
10.783333	1.000	-51,557.000000
10.800000	1.000	-52,607.000000
10.816667	1.000	-54,187.000000
10.833333	1.000	-56,186.000000
10.850000	1.000	-58,359.000000
10.866667	1.000	-60,621.000000
10.883333	1.000	-63,049.000000
10.900000	1.000	-65,464.000000
10.916667	1.000	-67,587.000000
10.933333	1.000	-69,640.000000
10.950000	1.000	-71,852.000000
10.966667	1.000	-74,187.000000
10.983333	1.000	-76,238.000000
11.000000	1.000	-77,405.000000
11.016667	1.000	-77,492.000000
11.033333	1.000	-76,400.000000
11.050000	1.000	-74,261.000000
11.066667	1.000	-71,526.000000
11.083333	1.000	-68,529.000000
11.100000	1.000	-65,461.000000
11.116667	1.000	-62,657.000000
11.133333	1.000	-60,533.000000
11.150000	1.000	-59,021.000000
11.166667	1.000	-57,690.000000
11.183333	1.000	-56,065.000000
11.200000	1.000	-54,445.000000
11.216667	1.000	-53,324.000000
11.233333	1.000	-52,455.000000
11.250000	1.000	-51,168.000000
11.266667	1.000	-49,027.000000
11.283333	1.000	-46,455.000000
11.300000	1.000	-44,284.000000
11.316667	1.000	-43,127.000000
11.333333	1.000	-43,279.000000
11.350000	1.000	-44,495.000000
11.366667	1.000	-45,903.000000
11.383333	1.000	-47,020.000000
11.400000	1.000	-47,871.000000
11.416667	1.000	-48,652.000000
11.433333	1.000	-48,987.000000
11.450000	1.000	-48,471.000000
11.466667	1.000	-47,120.000000
11.483333	1.000	-45,097.000000
11.500000	1.000	-42,875.000000
11.516667	1.000	-40,842.000000
11.533333	1.000	-39,304.000000
11.550000	1.000	-38,784.000000
11.566667	1.000	-39,619.000000
11.583333	1.000	-41,775.000000
11.600000	1.000	-44,522.000000
11.616667	1.000	-47,360.000000
11.633333	1.000	-50,085.000000
11.650000	1.000	-52,610.000000
11.666667	1.000	-54,607.000000
11.683333	1.000	-55,908.000000
11.700000	1.000	-56,562.000000
11.716667	1.000	-56,687.000000
11.733333	1.000	-56,328.000000
11.750000	1.000	-55,950.000000
11.766667	1.000	-55,862.000000
11.783333	1.000	-55,822.000000
11.800000	1.000	-55,725.000000
11.816667	1.000	-55,689.000000
11.833333	1.000	-55,847.000000
11.850000	1.000	-56,108.000000
11.866667	1.000	-56,287.000000
11.883333	1.000	-56,446.000000
11.900000	1.000	-56,713.000000
11.916667	1.000	-57,173.000000
11.933333	1.000	-57,805.000000
11.950000	1.000	-58,250.000000
11.966667	1.000	-58,155.000000
11.983333	1.000	-57,707.000000
12.000000	1.000	-57,368.000000
12.016667	1.000	-57,406.000000
12.033333	1.000	-57,573.000000
12.050000	1.000	-57,765.000000
12.066667	1.000	-58,289.000000
12.083333	1.000	-58,801.000000
12.100000	1.000	-58,900.000000
12.116667	1.000	-58,463.000000
12.133333	1.000	-57,904.000000
12.150000	1.000	-57,622.000000
12.166667	1.000	-57,708.000000
12.183333	1.000	-58,072.000000
12.200000	1.000	-58,664.000000
12.216667	1.000	-59,517.000000
12.233333	1.000	-60,645.000000
12.250000	1.000	-61,827.000000
12.266667	1.000	-62,770.000000
12.283333	1.000	-63,252.000000
12.300000	1.000	-63,116.000000
12.316667	1.000	-62,701.000000
12.333333	1.000	-62,096.000000
12.350000	1.000	-60,896.000000
12.366667	1.000	-58,722.000000
12.383333	1.000	-55,902.000000
12.400000	1.000	-53,003.000000
12.416667	1.000	-50,117.000000
12.433333	1.000	-47,275.000000
12.450000	1.000	-44,922.000000
12.466667	1.000	-43,615.000000
12.483333	1.000	-43,528.000000
12.500000	1.000	-44,088.000000
12.516667	1.000	-44,755.000000
12.533333	1.000	-45,330.000000
12.550000	1.000	-46,114.000000
12.566667	1.000	-47,000.000000
12.583333	1.000	-47,788.000000
12.600000	1.000	-48,516.000000
12.616667	1.000	-49,196.000000
12.633333	1.000	-49,779.000000
12.650000	1.000	-50,124.000000
12.666667	1.000	-50,327.000000
12.683333	1.000	-50,444.000000
12.700000	1.000	-50,595.000000
12.716667	1.000	-50,681.000000
12.733333	1.000	-50,320.000000
12.750000	1.000	-49,456.000000
12.766667	1.000	-47,900.000000
12.783333	1.000	-45,487.000000
12.800000	1.000	-42,334.000000
12.816667	1.000	-38,776.000000
12.833333	1.000	-35,374.000000
12.850000	1.000	-32,647.000000
12.866667	1.000	-30,953.000000
12.883333	1.000	-30,303.000000
12.900000	1.000	-30,360.000000
12.916667	1.000	-30,613.000000
12.933333	1.000	-31,054.000000
12.950000	1.000	-32,007.000000
12.966667	1.000	-33,901.000000
12.983333	1.000	-36,407.000000
13.000000	1.000	-38,640.000000
13.016667	1.000	-40,370.000000
13.033333	1.000	-41,697.000000
13.050000	1.000	-42,651.000000
13.066667	1.000	-43,446.000000
13.083333	1.000	-44,746.000000
13.100000	1.000	-46,657.000000
13.116667	1.000	-48,582.000000
13.133333	1.000	-50,251.000000
13.150000	1.000	-51,567.000000
13.166667	1.000	-52,084.000000
13.183333	1.000	-52,078.000000
13.200000	1.000	-52,348.000000
13.216667	1.000	-53,336.000000
13.233333	1.000	-54,806.000000
13.250000	1.000	-56,532.000000
13.266667	1.000	-58,297.000000
13.283333	1.000	-59,820.000000
13.300000	1.000	-60,832.000000
13.316667	1.000	-61,015.000000
13.333333	1.000	-59,968.000000
13.350000	1.000	-58,140.000000
13.366667	1.000	-56,142.000000
13.383333	1.000	-53,931.000000
13.400000	1.000	-51,452.000000
13.416667	1.000	-48,616.000000
13.433333	1.000	-45,751.000000
13.450000	1.000	-43,740.000000
13.466667	1.000	-42,876.000000
13.483333	1.000	-43,041.000000
13.500000	1.000	-44,023.000000
13.516667	1.000	-45,370.000000
13.533333	1.000	-46,919.000000
13.550000	1.000	-48,682.000000
13.566667	1.000	-50,724.000000
13.583333	1.000	-53,001.000000
13.600000	1.000	-54,922.000000
13.616667	1.000	-56,002.000000
13.633333	1.000	-56,484.000000
13.650000	1.000	-56,415.000000
13.666667	1.000	-55,443.000000
13.683333	1.000	-53,584.000000
13.700000	1.000	-51,339.000000
13.716667	1.000	-49,107.000000
13.733333	1.000	-47,064.000000
13.750000	1.000	-44,952.000000
13.766667	1.000	-42,699.000000
13.783333	1.000	-40,566.000000
13.800000	1.000	-38,581.000000
13.816667	1.000	-36,652.000000
13.833333	1.000	-34,636.000000
13.850000	1.000	-32,640.000000
13.866667	1.000	-30,378.000000
13.883333	1.000	-27,476.000000
13.900000	1.000	-24,011.000000
13.916667	1.000	-20,630.000000
13.933333	1.000	-17,380.000000
13.950000	1.000	-14,396.000000
13.966667	1.000	-12,107.000000
13.983333	1.000	-10,909.000000
14.000000	1.000	-10,636.000000
14.016667	1.000	-11,369.000000
14.033333	1.000	-13,277.000000
14.050000	1.000	-16,141.000000
14.066667	1.000	-19,517.000000
14.083333	1.000	-23,096.000000
14.100000	1.000	-26,942.000000
14.116667	1.000	-31,000.000000
14.133333	1.000	-34,470.000000
14.150000	1.000	-37,133.000000
14.166667	1.000	-38,780.000000
14.183333	1.000	-39,548.000000
14.200000	1.000	-40,136.000000
14.216667	1.000	-40,942.000000
14.233333	1.000	-42,050.000000
14.250000	1.000	-43,498.000000
14.266667	1.000	-45,310.000000
14.283333	1.000	-47,387.000000
14.300000	1.000	-48,871.000000
14.316667	1.000	-49,575.000000
14.333333	1.000	-49,777.000000
14.350000	1.000	-49,794.000000
14.366667	1.000	-49,731.000000
14.383333	1.000	-49,609.000000
14.400000	1.000	-49,173.000000
14.416667	1.000	-48,348.000000
14.433333	1.000	-47,444.000000
14.450000	1.000	-46,577.000000
14.466667	1.000	-45,655.000000
14.483333	1.000	-44,501.000000
14.500000	1.000	-43,253.000000
14.516667	1.000	-42,550.000000
14.533333	1.000	-42,858.000000
14.550000	1.000	-43,980.000000
14.566667	1.000	-45,669.000000
14.583333	1.000	-47,634.000000
14.600000	1.000	-49,272.000000
14.616667	1.000	-50,158.000000
14.633333	1.000	-50,414.000000
14.650000	1.000	-49,975.000000
14.666667	1.000	-48,780.000000
14.683333	1.000	-46,754.000000
14.700000	1.000	-44,095.000000
14.716667	1.000	-41,399.000000
14.733333	1.000	-39,365.000000
14.750000	1.000	-38,406.000000
14.766667	1.000	-38,575.000000
14.783333	1.000	-39,730.000000
14.800000	1.000	-41,844.000000
14.816667	1.000	-44,617.000000
14.833333	1.000	-47,311.000000
14.850000	1.000	-49,218.000000
14.866667	1.000	-50,153.000000
14.883333	1.000	-50,137.000000
14.900000	1.000	-49,246.000000
14.916667	1.000	-47,823.000000
14.933333	1.000	-46,249.000000
14.950000	1.000	-44,740.000000
14.966667	1.000	-43,354.000000
14.983333	1.000	-42,115.000000
15.000000	1.000	-41,033.000000
15.016667	1.000	-40,146.000000
15.033333	1.000	-39,452.000000
15.050000	1.000	-38,726.000000
15.066667	1.000	-38,067.000000
15.083333	1.000	-37,848.000000
15.100000	1.000	-37,960.000000
15.116667	1.000	-38,261.000000
15.133333	1.000	-38,738.000000
15.150000	1.000	-39,224.000000
15.166667	1.000	-39,643.000000
15.183333	1.000	-40,100.000000
15.200000	1.000	-41,460.000000
15.216667	1.000	-44,193.000000
15.233333	1.000	-47,927.000000
15.250000	1.000	-51,744.000000
15.266667	1.000	-54,714.000000
15.283333	1.000	-56,040.000000
15.300000	1.000	-55,506.000000
15.316667	1.000	-53,572.000000
15.333333	1.000	-50,738.000000
15.350000	1.000	-47,156.000000
15.366667	1.000	-42,412.000000
15.383333	1.000	-35,978.000000
15.400000	1.000	-27,432.000000
15.416667	1.000	-16,635.000000
15.433333	1.000	-4,025.000000
15.450000	1.000	9,803.000000
15.466667	1.000	23,888.000000
15.483333	1.000	36,465.000000
15.500000	1.000	45,581.000000
15.516667	1.000	50,104.000000
15.533333	1.000	50,196.000000
15.550000	1.000	46,594.000000
15.566667	1.000	39,966.000000
15.583333	1.000	31,283.000000
15.600000	1.000	21,694.000000
15.616667	1.000	12,106.000000
15.633333	1.000	3,519.000000
15.650000	1.000	-3,247.000000
15.666667	1.000	-8,375.000000
15.683333	1.000	-12,054.000000
15.700000	1.000	-14,430.000000
15.716667	1.000	-15,026.000000
15.733333	1.000	-11,887.000000
15.750000	1.000	-2,308.000000
15.766667	1.000	16,621.000000
15.783333	1.000	48,453.000000
15.800000	1.000	97,053.000000
15.816667	1.000	165,399.000000
15.833333	1.000	253,918.000000
15.850000	1.000	359,453.000000
15.866667	1.000	475,399.000000
15.883333	1.000	592,379.000000
15.900000	1.000	699,052.000000
15.916667	1.000	784,398.000000
15.933333	1.000	839,842.000000
15.950000	1.000	860,481.000000
15.966667	1.000	845,623.000000
15.983333	1.000	798,483.000000
16.000000	1.000	725,168.000000
16.016667	1.000	633,554.000000
16.033333	1.000	532,010.000000
16.050000	1.000	428,413.000000
16.066667	1.000	329,701.000000
16.083333	1.000	241,085.000000
16.100000	1.000	165,961.000000
16.116667	1.000	105,742.000000
16.133333	1.000	59,945.000000
16.150000	1.000	27,025.000000
16.166667	1.000	4,480.000000
16.183333	1.000	-10,489.000000
16.200000	1.000	-20,445.000000
16.216667	1.000	-27,368.000000
16.233333	1.000	-32,469.000000
16.250000	1.000	-36,417.000000
16.266667	1.000	-39,295.000000
16.283333	1.000	-41,143.000000
16.300000	1.000	-42,009.000000
16.316667	1.000	-41,874.000000
16.333333	1.000	-40,871.000000
16.350000	1.000	-39,604.000000
16.366667	1.000	-38,242.000000
16.383333	1.000	-36,594.000000
16.400000	1.000	-34,900.000000
16.416667	1.000	-33,856.000000
16.433333	1.000	-33,448.000000
16.450000	1.000	-33,632.000000
16.466667	1.000	-34,122.000000
16.483333	1.000	-34,916.000000
16.500000	1.000	-36,026.000000
16.516667	1.000	-37,197.000000
16.533333	1.000	-37,940.000000
16.550000	1.000	-37,694.000000
16.566667	1.000	-36,094.000000
16.583333	1.000	-33,225.000000
16.600000	1.000	-29,439.000000
16.616667	1.000	-24,422.000000
16.633333	1.000	-17,688.000000
16.650000	1.000	-9,364.000000
16.666667	1.000	-638.000000
16.683333	1.000	6,937.000000
16.700000	1.000	12,203.000000
16.716667	1.000	14,703.000000
16.733333	1.000	14,500.000000
16.750000	1.000	12,138.000000
16.766667	1.000	8,647.000000
16.783333	1.000	5,030.000000
16.800000	1.000	2,605.000000
16.816667	1.000	3,487.000000
16.833333	1.000	9,841.000000
16.850000	1.000	23,708.000000
16.866667	1.000	46,862.000000
16.883333	1.000	80,431.000000
16.900000	1.000	123,908.000000
16.916667	1.000	174,837.000000
16.933333	1.000	229,667.000000
16.950000	1.000	284,201.000000
16.966667	1.000	333,275.000000
16.983333	1.000	372,099.000000
17.000000	1.000	396,698.000000
17.016667	1.000	404,670.000000
17.033333	1.000	395,272.000000
17.050000	1.000	369,856.000000
17.066667	1.000	331,616.000000
17.083333	1.000	284,935.000000
17.100000	1.000	234,386.000000
17.116667	1.000	184,378.000000
17.133333	1.000	138,433.000000
17.150000	1.000	98,495.000000
17.166667	1.000	65,603.000000
17.183333	1.000	39,777.000000
17.200000	1.000	20,755.000000
17.216667	1.000	8,093.000000
17.233333	1.000	1,652.000000
17.250000	1.000	1,044.000000
17.266667	1.000	5,672.000000
17.283333	1.000	15,386.000000
17.300000	1.000	29,970.000000
17.316667	1.000	48,663.000000
17.333333	1.000	69,883.000000
17.350000	1.000	91,640.000000
17.366667	1.000	112,144.000000
17.383333	1.000	129,696.000000
17.400000	1.000	142,729.000000
17.416667	1.000	149,917.000000
17.433333	1.000	150,992.000000
17.450000	1.000	146,644.000000
17.466667	1.000	138,135.000000
17.483333	1.000	127,163.000000
17.500000	1.000	115,037.000000
17.516667	1.000	102,412.000000
17.533333	1.000	89,744.000000
17.550000	1.000	77,798.000000
17.566667	1.000	66,785.000000
17.583333	1.000	56,768.000000
17.600000	1.000	47,859.000000
17.616667	1.000	39,899.000000
17.633333	1.000	32,141.000000
17.650000	1.000	23,887.000000
17.666667	1.000	15,080.000000
17.683333	1.000	5,998.000000
17.700000	1.000	-2,910.000000
17.716667	1.000	-10,948.000000
17.733333	1.000	-17,538.000000
17.750000	1.000	-22,560.000000
17.766667	1.000	-26,198.000000
17.783333	1.000	-28,953.000000
17.800000	1.000	-31,221.000000
17.816667	1.000	-33,111.000000
17.833333	1.000	-34,532.000000
17.850000	1.000	-35,564.000000
17.866667	1.000	-36,496.000000
17.883333	1.000	-37,377.000000
17.900000	1.000	-37,727.000000
17.916667	1.000	-37,089.000000
17.933333	1.000	-35,141.000000
17.950000	1.000	-32,082.000000
17.966667	1.000	-28,282.000000
17.983333	1.000	-24,028.000000
18.000000	1.000	-19,334.000000
18.016667	1.000	-14,160.000000
18.033333	1.000	-8,847.000000
18.050000	1.000	-4,039.000000
18.066667	1.000	-256.000000
18.083333	1.000	2,064.000000
18.100000	1.000	2,523.000000
18.116667	1.000	1,406.000000
18.133333	1.000	-645.000000
18.150000	1.000	-2,917.000000
18.166667	1.000	-5,129.000000
18.183333	1.000	-7,554.000000
18.200000	1.000	-10,509.000000
18.216667	1.000	-13,955.000000
18.233333	1.000	-17,540.000000
18.250000	1.000	-21,034.000000
18.266667	1.000	-24,311.000000
18.283333	1.000	-27,310.000000
18.300000	1.000	-30,127.000000
18.316667	1.000	-33,078.000000
18.333333	1.000	-36,391.000000
18.350000	1.000	-39,452.000000
18.366667	1.000	-41,222.000000
18.383333	1.000	-41,525.000000
18.400000	1.000	-40,404.000000
18.416667	1.000	-38,218.000000
18.433333	1.000	-35,778.000000
18.450000	1.000	-34,013.000000
18.466667	1.000	-33,034.000000
18.483333	1.000	-32,532.000000
18.500000	1.000	-32,403.000000
18.516667	1.000	-32,519.000000
18.533333	1.000	-32,655.000000
18.550000	1.000	-32,661.000000
18.566667	1.000	-32,409.000000
18.583333	1.000	-31,629.000000
18.600000	1.000	-30,179.000000
18.616667	1.000	-27,620.000000
18.633333	1.000	-23,683.000000
18.650000	1.000	-18,416.000000
18.666667	1.000	-11,813.000000
18.683333	1.000	-4,297.000000
18.700000	1.000	3,384.000000
18.716667	1.000	10,632.000000
18.733333	1.000	16,729.000000
18.750000	1.000	21,173.000000
18.766667	1.000	24,122.000000
18.783333	1.000	26,015.000000
18.800000	1.000	26,954.000000
18.816667	1.000	26,591.000000
18.833333	1.000	24,422.000000
18.850000	1.000	20,696.000000
18.866667	1.000	15,799.000000
18.883333	1.000	10,163.000000
18.900000	1.000	4,146.000000
18.916667	1.000	-1,780.000000
18.933333	1.000	-6,952.000000
18.950000	1.000	-10,709.000000
18.966667	1.000	-12,672.000000
18.983333	1.000	-13,006.000000
19.000000	1.000	-11,951.000000
19.016667	1.000	-9,359.000000
19.033333	1.000	-5,250.000000
19.050000	1.000	-354.000000
19.066667	1.000	4,714.000000
19.083333	1.000	9,643.000000
19.100000	1.000	14,001.000000
19.116667	1.000	17,838.000000
19.133333	1.000	21,110.000000
19.150000	1.000	24,048.000000
19.166667	1.000	27,080.000000
19.183333	1.000	31,318.000000
19.200000	1.000	38,803.000000
19.216667	1.000	52,690.000000
19.233333	1.000	77,023.000000
19.250000	1.000	116,257.000000
19.266667	1.000	173,637.000000
19.283333	1.000	250,751.000000
19.300000	1.000	346,819.000000
19.316667	1.000	457,928.000000
19.333333	1.000	577,162.000000
19.350000	1.000	694,900.000000
19.366667	1.000	800,363.000000
19.383333	1.000	883,833.000000
19.400000	1.000	937,237.000000
19.416667	1.000	955,327.000000
19.433333	1.000	936,451.000000
19.450000	1.000	883,357.000000
19.466667	1.000	802,664.000000
19.483333	1.000	702,583.000000
19.500000	1.000	592,374.000000
19.516667	1.000	481,203.000000
19.533333	1.000	377,081.000000
19.550000	1.000	285,290.000000
19.566667	1.000	208,377.000000
19.583333	1.000	146,744.000000
19.600000	1.000	99,140.000000
19.616667	1.000	63,277.000000
19.633333	1.000	36,656.000000
19.650000	1.000	17,339.000000
19.666667	1.000	3,829.000000
19.683333	1.000	-5,286.000000
19.700000	1.000	-10,392.000000
19.716667	1.000	-12,024.000000
19.733333	1.000	-10,828.000000
19.750000	1.000	-7,039.000000
19.766667	1.000	-370.000000
19.783333	1.000	9,999.000000
19.800000	1.000	25,392.000000
19.816667	1.000	47,077.000000
19.833333	1.000	75,877.000000
19.850000	1.000	111,693.000000
19.866667	1.000	153,058.000000
19.883333	1.000	197,399.000000
19.900000	1.000	242,047.000000
19.916667	1.000	283,601.000000
19.933333	1.000	318,190.000000
19.950000	1.000	342,407.000000
19.966667	1.000	354,427.000000
19.983333	1.000	353,743.000000
20.000000	1.000	340,473.000000
20.016667	1.000	315,682.000000
20.033333	1.000	281,944.000000
20.050000	1.000	242,635.000000
20.066667	1.000	201,113.000000
20.083333	1.000	160,217.000000
20.100000	1.000	122,313.000000
20.116667	1.000	88,522.000000
20.133333	1.000	59,630.000000
20.150000	1.000	35,961.000000
20.166667	1.000	17,746.000000
20.183333	1.000	5,488.000000
20.200000	1.000	-537.000000
20.216667	1.000	-10.000000
20.233333	1.000	7,381.000000
20.250000	1.000	21,920.000000
20.266667	1.000	43,273.000000
20.283333	1.000	70,461.000000
20.300000	1.000	102,564.000000
20.316667	1.000	138,235.000000
20.333333	1.000	175,796.000000
20.350000	1.000	212,820.000000
20.366667	1.000	246,605.000000
20.383333	1.000	274,455.000000
20.400000	1.000	293,671.000000
20.416667	1.000	302,244.000000
20.433333	1.000	299,583.000000
20.450000	1.000	286,976.000000
20.466667	1.000	266,748.000000
20.483333	1.000	240,910.000000
20.500000	1.000	211,349.000000
20.516667	1.000	179,929.000000
20.533333	1.000	148,606.000000
20.550000	1.000	119,105.000000
20.566667	1.000	92,614.000000
20.583333	1.000	69,308.000000
20.600000	1.000	49,294.000000
20.616667	1.000	32,825.000000
20.633333	1.000	19,962.000000
20.650000	1.000	10,699.000000
20.666667	1.000	4,895.000000
20.683333	1.000	2,944.000000
20.700000	1.000	5,875.000000
20.716667	1.000	15,567.000000
20.733333	1.000	34,431.000000
20.750000	1.000	64,471.000000
20.766667	1.000	106,828.000000
20.783333	1.000	161,714.000000
20.800000	1.000	227,940.000000
20.816667	1.000	302,549.000000
20.833333	1.000	380,458.000000
20.850000	1.000	454,836.000000
20.866667	1.000	519,096.000000
20.883333	1.000	567,147.000000
20.900000	1.000	594,733.000000
20.916667	1.000	600,288.000000
20.933333	1.000	584,658.000000
20.950000	1.000	550,462.000000
20.966667	1.000	501,454.000000
20.983333	1.000	441,910.000000
21.000000	1.000	376,502.000000
21.016667	1.000	310,186.000000
21.033333	1.000	247,403.000000
21.050000	1.000	191,088.000000
21.066667	1.000	142,597.000000
21.083333	1.000	102,412.000000
21.100000	1.000	70,100.000000
21.116667	1.000	44,772.000000
21.133333	1.000	25,465.000000
21.150000	1.000	11,735.000000
21.166667	1.000	3,618.000000
21.183333	1.000	678.000000
21.200000	1.000	1,920.000000
21.216667	1.000	6,321.000000
21.233333	1.000	13,194.000000
21.250000	1.000	21,915.000000
21.266667	1.000	31,997.000000
21.283333	1.000	43,252.000000
21.300000	1.000	55,085.000000
21.316667	1.000	66,525.000000
21.333333	1.000	77,308.000000
21.350000	1.000	87,377.000000
21.366667	1.000	97,031.000000
21.383333	1.000	107,175.000000
21.400000	1.000	118,780.000000
21.416667	1.000	132,499.000000
21.433333	1.000	148,554.000000
21.450000	1.000	167,055.000000
21.466667	1.000	187,036.000000
21.483333	1.000	206,686.000000
21.500000	1.000	223,816.000000
21.516667	1.000	235,865.000000
21.533333	1.000	241,190.000000
21.550000	1.000	238,993.000000
21.566667	1.000	229,193.000000
21.583333	1.000	212,787.000000
21.600000	1.000	190,850.000000
21.616667	1.000	164,675.000000
21.633333	1.000	135,992.000000
21.650000	1.000	106,844.000000
21.666667	1.000	79,348.000000
21.683333	1.000	55,021.000000
21.700000	1.000	34,703.000000
21.716667	1.000	18,644.000000
21.733333	1.000	6,967.000000
21.750000	1.000	-723.000000
21.766667	1.000	-5,111.000000
21.783333	1.000	-7,543.000000
21.800000	1.000	-9,322.000000
21.816667	1.000	-11,263.000000
21.833333	1.000	-13,586.000000
21.850000	1.000	-16,026.000000
21.866667	1.000	-17,954.000000
21.883333	1.000	-18,950.000000
21.900000	1.000	-19,092.000000
21.916667	1.000	-18,792.000000
21.933333	1.000	-18,590.000000
21.950000	1.000	-18,617.000000
21.966667	1.000	-18,886.000000
21.983333	1.000	-19,490.000000
22.000000	1.000	-20,421.000000
22.016667	1.000	-21,036.000000
22.033333	1.000	-20,670.000000
22.050000	1.000	-19,432.000000
22.066667	1.000	-17,553.000000
22.083333	1.000	-14,819.000000
22.100000	1.000	-11,161.000000
22.116667	1.000	-6,994.000000
22.133333	1.000	-2,499.000000
22.150000	1.000	2,635.000000
22.166667	1.000	8,357.000000
22.183333	1.000	14,075.000000
22.200000	1.000	18,866.000000
22.216667	1.000	21,996.000000
22.233333	1.000	22,890.000000
22.250000	1.000	21,666.000000
22.266667	1.000	18,981.000000
22.283333	1.000	15,705.000000
22.300000	1.000	12,334.000000
22.316667	1.000	8,735.000000
22.333333	1.000	4,600.000000
22.350000	1.000	-32.000000
22.366667	1.000	-4,551.000000
22.383333	1.000	-8,100.000000
22.400000	1.000	-10,410.000000
22.416667	1.000	-11,649.000000
22.433333	1.000	-12,624.000000
22.450000	1.000	-13,810.000000
22.466667	1.000	-15,448.000000
22.483333	1.000	-17,680.000000
22.500000	1.000	-19,985.000000
22.516667	1.000	-21,756.000000
22.533333	1.000	-22,612.000000
22.550000	1.000	-22,486.000000
22.566667	1.000	-21,309.000000
22.583333	1.000	-19,099.000000
22.600000	1.000	-15,971.000000
22.616667	1.000	-12,236.000000
22.633333	1.000	-8,333.000000
22.650000	1.000	-4,589.000000
22.666667	1.000	-1,373.000000
22.683333	1.000	1,259.000000
22.700000	1.000	3,903.000000
22.716667	1.000	6,892.000000
22.733333	1.000	10,083.000000
22.750000	1.000	12,887.000000
22.766667	1.000	14,302.000000
22.783333	1.000	13,964.000000
22.800000	1.000	12,364.000000
22.816667	1.000	10,410.000000
22.833333	1.000	8,925.000000
22.850000	1.000	8,447.000000
22.866667	1.000	9,159.000000
22.883333	1.000	10,493.000000
22.900000	1.000	11,509.000000
22.916667	1.000	12,215.000000
22.933333	1.000	13,368.000000
22.950000	1.000	15,427.000000
22.966667	1.000	18,705.000000
22.983333	1.000	23,512.000000
23.000000	1.000	30,211.000000
23.016667	1.000	39,804.000000
23.033333	1.000	54,375.000000
23.050000	1.000	77,759.000000
23.066667	1.000	114,467.000000
23.083333	1.000	168,363.000000
23.100000	1.000	241,123.000000
23.116667	1.000	332,369.000000
23.133333	1.000	439,264.000000
23.150000	1.000	556,118.000000
23.166667	1.000	674,875.000000
23.183333	1.000	785,447.000000
23.200000	1.000	877,199.000000
23.216667	1.000	941,217.000000
23.233333	1.000	972,419.000000
23.250000	1.000	969,577.000000
23.266667	1.000	934,441.000000
23.283333	1.000	871,383.000000
23.300000	1.000	786,932.000000
23.316667	1.000	688,930.000000
23.333333	1.000	585,415.000000
23.350000	1.000	483,675.000000
23.366667	1.000	389,485.000000
23.383333	1.000	306,417.000000
23.400000	1.000	236,247.000000
23.416667	1.000	179,325.000000
23.433333	1.000	134,719.000000
23.450000	1.000	100,773.000000
23.466667	1.000	75,543.000000
23.483333	1.000	57,349.000000
23.500000	1.000	44,842.000000
23.516667	1.000	36,677.000000
23.533333	1.000	31,935.000000
23.550000	1.000	30,147.000000
23.566667	1.000	30,984.000000
23.583333	1.000	34,362.000000
23.600000	1.000	40,522.000000
23.616667	1.000	50,245.000000
23.633333	1.000	63,776.000000
23.650000	1.000	80,570.000000
23.666667	1.000	100,047.000000
23.683333	1.000	121,386.000000
23.700000	1.000	143,428.000000
23.716667	1.000	164,504.000000
23.733333	1.000	182,428.000000
23.750000	1.000	195,251.000000
23.766667	1.000	201,870.000000
23.783333	1.000	201,633.000000
23.800000	1.000	194,503.000000
23.816667	1.000	181,583.000000
23.833333	1.000	164,233.000000
23.850000	1.000	143,923.000000
23.866667	1.000	122,523.000000
23.883333	1.000	101,476.000000
23.900000	1.000	81,881.000000
23.916667	1.000	64,793.000000
23.933333	1.000	50,708.000000
23.950000	1.000	39,688.000000
23.966667	1.000	31,219.000000
23.983333	1.000	24,669.000000
24.000000	1.000	19,594.000000
24.016667	1.000	15,960.000000
24.033333	1.000	13,650.000000
24.050000	1.000	12,501.000000
24.066667	1.000	12,515.000000
24.083333	1.000	13,362.000000
24.100000	1.000	14,574.000000
24.116667	1.000	15,839.000000
24.133333	1.000	17,292.000000
24.150000	1.000	19,084.000000
24.166667	1.000	20,683.000000
24.183333	1.000	21,622.000000
24.200000	1.000	21,459.000000
24.216667	1.000	20,347.000000
24.233333	1.000	19,127.000000
24.250000	1.000	19,017.000000
24.266667	1.000	20,901.000000
24.283333	1.000	25,910.000000
24.300000	1.000	35,475.000000
24.316667	1.000	50,248.000000
24.333333	1.000	70,509.000000
24.350000	1.000	96,491.000000
24.366667	1.000	127,805.000000
24.383333	1.000	163,085.000000
24.400000	1.000	199,843.000000
24.416667	1.000	235,256.000000
24.433333	1.000	267,157.000000
24.450000	1.000	293,386.000000
24.466667	1.000	312,932.000000
24.483333	1.000	326,124.000000
24.500000	1.000	333,448.000000
24.516667	1.000	336,016.000000
24.533333	1.000	335,820.000000
24.550000	1.000	334,885.000000
24.566667	1.000	334,031.000000
24.583333	1.000	333,190.000000
24.600000	1.000	332,483.000000
24.616667	1.000	331,754.000000
24.633333	1.000	330,082.000000
24.650000	1.000	326,024.000000
24.666667	1.000	318,648.000000
24.683333	1.000	307,521.000000
24.700000	1.000	293,178.000000
24.716667	1.000	276,719.000000
24.733333	1.000	259,564.000000
24.750000	1.000	243,520.000000
24.766667	1.000	230,221.000000
24.783333	1.000	220,258.000000
24.800000	1.000	213,193.000000
24.816667	1.000	207,928.000000
24.833333	1.000	203,079.000000
24.850000	1.000	197,443.000000
24.866667	1.000	190,348.000000
24.883333	1.000	181,726.000000
24.900000	1.000	171,614.000000
24.916667	1.000	159,848.000000
24.933333	1.000	145,743.000000
24.950000	1.000	129,220.000000
24.966667	1.000	110,881.000000
24.983333	1.000	91,758.000000
25.000000	1.000	73,389.000000
25.016667	1.000	57,098.000000
25.033333	1.000	43,731.000000
25.050000	1.000	33,222.000000
25.066667	1.000	25,150.000000
25.083333	1.000	18,941.000000
25.100000	1.000	13,841.000000
25.116667	1.000	9,429.000000
25.133333	1.000	5,882.000000
25.150000	1.000	3,559.000000
25.166667	1.000	2,475.000000
25.183333	1.000	2,417.000000
25.200000	1.000	2,657.000000
25.216667	1.000	2,484.000000
25.233333	1.000	1,676.000000
25.250000	1.000	119.000000
25.266667	1.000	-1,913.000000
25.283333	1.000	-3,896.000000
25.300000	1.000	-5,447.000000
25.316667	1.000	-6,249.000000
25.333333	1.000	-6,138.000000
25.350000	1.000	-4,956.000000
25.366667	1.000	-2,507.000000
25.383333	1.000	985.000000
25.400000	1.000	4,970.000000
25.416667	1.000	9,088.000000
25.433333	1.000	13,095.000000
25.450000	1.000	16,610.000000
25.466667	1.000	19,055.000000
25.483333	1.000	20,409.000000
25.500000	1.000	21,110.000000
25.516667	1.000	21,031.000000
25.533333	1.000	19,868.000000
25.550000	1.000	17,733.000000
25.566667	1.000	14,702.000000
25.583333	1.000	11,090.000000
25.600000	1.000	6,818.000000
25.616667	1.000	1,947.000000
25.633333	1.000	-2,707.000000
25.650000	1.000	-6,194.000000
25.666667	1.000	-8,131.000000
25.683333	1.000	-8,685.000000
25.700000	1.000	-8,030.000000
25.716667	1.000	-6,727.000000
25.733333	1.000	-5,603.000000
25.750000	1.000	-5,536.000000
25.766667	1.000	-6,834.000000
25.783333	1.000	-8,771.000000
25.800000	1.000	-9,804.000000
25.816667	1.000	-8,655.000000
25.833333	1.000	-4,408.000000
25.850000	1.000	3,494.000000
25.866667	1.000	15,881.000000
25.883333	1.000	33,966.000000
25.900000	1.000	59,607.000000
25.916667	1.000	95,169.000000
25.933333	1.000	142,852.000000
25.950000	1.000	205,267.000000
25.966667	1.000	285,896.000000
25.983333	1.000	390,299.000000
26.000000	1.000	525,787.000000
26.016667	1.000	700,400.000000
26.033333	1.000	922,439.000000
26.050000	1.000	1,201,402.000000
26.066667	1.000	1,546,212.000000
26.083333	1.000	1,962,273.000000
26.100000	1.000	2,448,364.000000
26.116667	1.000	2,993,093.000000
26.133333	1.000	3,573,234.000000
26.150000	1.000	4,152,979.000000
26.166667	1.000	4,688,454.000000
26.183333	1.000	5,134,122.000000
26.200000	1.000	5,449,309.000000
26.216667	1.000	5,604,563.000000
26.233333	1.000	5,585,733.000000
26.250000	1.000	5,395,945.000000
26.266667	1.000	5,054,737.000000
26.283333	1.000	4,594,231.000000
26.300000	1.000	4,053,982.000000
26.316667	1.000	3,475,268.000000
26.333333	1.000	2,896,053.000000
26.350000	1.000	2,347,796.000000
26.366667	1.000	1,853,204.000000
26.383333	1.000	1,425,837.000000
26.400000	1.000	1,070,320.000000
26.416667	1.000	784,529.000000
26.433333	1.000	562,761.000000
26.450000	1.000	396,850.000000
26.466667	1.000	277,174.000000
26.483333	1.000	193,922.000000
26.500000	1.000	138,111.000000
26.516667	1.000	102,546.000000
26.533333	1.000	81,480.000000
26.550000	1.000	70,154.000000
26.566667	1.000	64,936.000000
26.583333	1.000	63,087.000000
26.600000	1.000	63,155.000000
26.616667	1.000	64,521.000000
26.633333	1.000	67,245.000000
26.650000	1.000	71,296.000000
26.666667	1.000	76,022.000000
26.683333	1.000	80,667.000000
26.700000	1.000	84,372.000000
26.716667	1.000	86,325.000000
26.733333	1.000	85,601.000000
26.750000	1.000	81,890.000000
26.766667	1.000	75,178.000000
26.783333	1.000	66,083.000000
26.800000	1.000	55,582.000000
26.816667	1.000	45,159.000000
26.833333	1.000	36,121.000000
26.850000	1.000	29,060.000000
26.866667	1.000	23,844.000000
26.883333	1.000	20,670.000000
26.900000	1.000	20,014.000000
26.916667	1.000	22,106.000000
26.933333	1.000	27,000.000000
26.950000	1.000	34,957.000000
26.966667	1.000	46,797.000000
26.983333	1.000	63,412.000000
27.000000	1.000	85,429.000000
27.016667	1.000	113,116.000000
27.033333	1.000	145,567.000000
27.050000	1.000	180,483.000000
27.066667	1.000	215,026.000000
27.083333	1.000	246,336.000000
27.100000	1.000	272,196.000000
27.116667	1.000	290,951.000000
27.133333	1.000	301,036.000000
27.150000	1.000	301,626.000000
27.166667	1.000	293,389.000000
27.183333	1.000	277,796.000000
27.200000	1.000	256,320.000000
27.216667	1.000	230,740.000000
27.233333	1.000	203,113.000000
27.250000	1.000	175,671.000000
27.266667	1.000	150,406.000000
27.283333	1.000	129,031.000000
27.300000	1.000	112,569.000000
27.316667	1.000	101,779.000000
27.333333	1.000	97,308.000000
27.350000	1.000	99,333.000000
27.366667	1.000	107,754.000000
27.383333	1.000	121,817.000000
27.400000	1.000	139,696.000000
27.416667	1.000	159,409.000000
27.433333	1.000	179,325.000000
27.450000	1.000	198,838.000000
27.466667	1.000	218,764.000000
27.483333	1.000	241,411.000000
27.500000	1.000	270,055.000000
27.516667	1.000	308,645.000000
27.533333	1.000	361,908.000000
27.550000	1.000	434,651.000000
27.566667	1.000	531,286.000000
27.583333	1.000	655,190.000000
27.600000	1.000	806,526.000000
27.616667	1.000	980,426.000000
27.633333	1.000	1,166,735.000000
27.650000	1.000	1,352,242.000000
27.666667	1.000	1,521,863.000000
27.683333	1.000	1,659,980.000000
27.700000	1.000	1,753,422.000000
27.716667	1.000	1,793,445.000000
27.733333	1.000	1,777,198.000000
27.750000	1.000	1,707,832.000000
27.766667	1.000	1,593,308.000000
27.783333	1.000	1,445,595.000000
27.800000	1.000	1,279,061.000000
27.816667	1.000	1,108,168.000000
27.833333	1.000	945,104.000000
27.850000	1.000	798,500.000000
27.866667	1.000	673,715.000000
27.883333	1.000	572,985.000000
27.900000	1.000	495,443.000000
27.916667	1.000	438,128.000000
27.933333	1.000	396,611.000000
27.950000	1.000	366,330.000000
27.966667	1.000	343,128.000000
27.983333	1.000	323,433.000000
28.000000	1.000	304,857.000000
28.016667	1.000	286,195.000000
28.033333	1.000	267,277.000000
28.050000	1.000	248,590.000000
28.066667	1.000	230,619.000000
28.083333	1.000	213,585.000000
28.100000	1.000	196,843.000000
28.116667	1.000	179,771.000000
28.133333	1.000	162,826.000000
28.150000	1.000	146,966.000000
28.166667	1.000	132,788.000000
28.183333	1.000	120,447.000000
28.200000	1.000	109,989.000000
28.216667	1.000	101,941.000000
28.233333	1.000	96,881.000000
28.250000	1.000	95,648.000000
28.266667	1.000	99,696.000000
28.283333	1.000	110,992.000000
28.300000	1.000	132,094.000000
28.316667	1.000	166,014.000000
28.333333	1.000	215,027.000000
28.350000	1.000	279,700.000000
28.366667	1.000	358,548.000000
28.383333	1.000	447,815.000000
28.400000	1.000	541,154.000000
28.416667	1.000	631,332.000000
28.433333	1.000	710,603.000000
28.450000	1.000	772,040.000000
28.466667	1.000	810,301.000000
28.483333	1.000	822,117.000000
28.500000	1.000	807,124.000000
28.516667	1.000	767,798.000000
28.533333	1.000	708,653.000000
28.550000	1.000	635,929.000000
28.566667	1.000	556,039.000000
28.583333	1.000	474,808.000000
28.600000	1.000	397,039.000000
28.616667	1.000	326,712.000000
28.633333	1.000	266,526.000000
28.650000	1.000	217,958.000000
28.666667	1.000	181,625.000000
28.683333	1.000	158,070.000000
28.700000	1.000	147,718.000000
28.716667	1.000	150,617.000000
28.733333	1.000	166,131.000000
28.750000	1.000	193,297.000000
28.766667	1.000	230,454.000000
28.783333	1.000	275,214.000000
28.800000	1.000	324,492.000000
28.816667	1.000	375,048.000000
28.833333	1.000	423,538.000000
28.850000	1.000	467,219.000000
28.866667	1.000	505,016.000000
28.883333	1.000	538,538.000000
28.900000	1.000	571,232.000000
28.916667	1.000	608,282.000000
28.933333	1.000	657,017.000000
28.950000	1.000	725,153.000000
28.966667	1.000	818,644.000000
28.983333	1.000	940,500.000000
29.000000	1.000	1,089,540.000000
29.016667	1.000	1,259,026.000000
29.033333	1.000	1,437,696.000000
29.050000	1.000	1,610,872.000000
29.066667	1.000	1,761,950.000000
29.083333	1.000	1,874,813.000000
29.100000	1.000	1,936,821.000000
29.116667	1.000	1,941,556.000000
29.133333	1.000	1,889,129.000000
29.150000	1.000	1,785,263.000000
29.166667	1.000	1,639,527.000000
29.183333	1.000	1,464,337.000000
29.200000	1.000	1,273,190.000000
29.216667	1.000	1,079,236.000000
29.233333	1.000	893,711.000000
29.250000	1.000	725,014.000000
29.266667	1.000	578,445.000000
29.283333	1.000	456,010.000000
29.300000	1.000	356,749.000000
29.316667	1.000	277,755.000000
29.333333	1.000	215,458.000000
29.350000	1.000	166,697.000000
29.366667	1.000	129,277.000000
29.383333	1.000	101,329.000000
29.400000	1.000	81,416.000000
29.416667	1.000	68,209.000000
29.433333	1.000	60,058.000000
29.450000	1.000	55,555.000000
29.466667	1.000	53,173.000000
29.483333	1.000	52,186.000000
29.500000	1.000	52,298.000000
29.516667	1.000	53,331.000000
29.533333	1.000	54,899.000000
29.550000	1.000	56,268.000000
29.566667	1.000	56,796.000000
29.583333	1.000	55,848.000000
29.600000	1.000	53,514.000000
29.616667	1.000	50,601.000000
29.633333	1.000	48,132.000000
29.650000	1.000	46,847.000000
29.666667	1.000	46,901.000000
29.683333	1.000	48,365.000000
29.700000	1.000	51,416.000000
29.716667	1.000	56,377.000000
29.733333	1.000	63,280.000000
29.750000	1.000	71,769.000000
29.766667	1.000	81,094.000000
29.783333	1.000	90,480.000000
29.800000	1.000	98,785.000000
29.816667	1.000	104,789.000000
29.833333	1.000	107,949.000000
29.850000	1.000	108,214.000000
29.866667	1.000	105,668.000000
29.883333	1.000	100,606.000000
29.900000	1.000	93,112.000000
29.916667	1.000	83,690.000000
29.933333	1.000	73,192.000000
29.950000	1.000	62,602.000000
29.966667	1.000	52,904.000000
29.983333	1.000	45,144.000000
30.000000	1.000	40,047.000000
30.016667	1.000	37,680.000000
30.033333	1.000	38,102.000000
30.050000	1.000	41,440.000000
30.066667	1.000	47,985.000000
30.083333	1.000	58,613.000000
30.100000	1.000	74,947.000000
30.116667	1.000	99,666.000000
30.133333	1.000	136,942.000000
30.150000	1.000	192,093.000000
30.166667	1.000	273,453.000000
30.183333	1.000	394,298.000000
30.200000	1.000	576,620.000000
30.216667	1.000	853,550.000000
30.233333	1.000	1,269,995.000000
30.250000	1.000	1,882,246.000000
30.266667	1.000	2,755,524.000000
30.283333	1.000	3,954,919.000000
30.300000	1.000	5,528,830.000000
30.316667	1.000	7,491,522.000000
30.333333	1.000	9,805,190.000000
30.350000	1.000	12,368,812.000000
30.366667	1.000	15,022,859.000000
30.383333	1.000	17,567,307.000000
30.400000	1.000	19,789,409.000000
30.416667	1.000	21,493,846.000000
30.433333	1.000	22,530,159.000000
30.450000	1.000	22,813,974.000000
30.466667	1.000	22,337,330.000000
30.483333	1.000	21,166,431.000000
30.500000	1.000	19,427,998.000000
30.516667	1.000	17,287,511.000000
30.533333	1.000	14,924,564.000000
30.550000	1.000	12,509,032.000000
30.566667	1.000	10,184,394.000000
30.583333	1.000	8,058,265.000000
30.600000	1.000	6,199,248.000000
30.616667	1.000	4,639,570.000000
30.633333	1.000	3,380,857.000000
30.650000	1.000	2,401,867.000000
30.666667	1.000	1,667,436.000000
30.683333	1.000	1,135,723.000000
30.700000	1.000	764,374.000000
30.716667	1.000	514,890.000000
30.733333	1.000	354,237.000000
30.750000	1.000	255,463.000000
30.766667	1.000	198,480.000000
30.783333	1.000	169,403.000000
30.800000	1.000	159,454.000000
30.816667	1.000	163,897.000000
30.833333	1.000	180,208.000000
30.850000	1.000	206,200.000000
30.866667	1.000	240,086.000000
30.883333	1.000	279,379.000000
30.900000	1.000	320,848.000000
30.916667	1.000	361,153.000000
30.933333	1.000	396,613.000000
30.950000	1.000	423,755.000000
30.966667	1.000	439,928.000000
30.983333	1.000	443,585.000000
31.000000	1.000	434,434.000000
31.016667	1.000	413,510.000000
31.033333	1.000	383,297.000000
31.050000	1.000	346,985.000000
31.066667	1.000	308,014.000000
31.083333	1.000	269,738.000000
31.100000	1.000	234,427.000000
31.116667	1.000	203,675.000000
31.133333	1.000	178,683.000000
31.150000	1.000	159,594.000000
31.166667	1.000	145,589.000000
31.183333	1.000	135,747.000000
31.200000	1.000	128,430.000000
31.216667	1.000	121,779.000000
31.233333	1.000	115,021.000000
31.250000	1.000	108,811.000000
31.266667	1.000	104,205.000000
31.283333	1.000	102,369.000000
31.300000	1.000	104,561.000000
31.316667	1.000	111,297.000000
31.333333	1.000	122,415.000000
31.350000	1.000	137,940.000000
31.366667	1.000	157,756.000000
31.383333	1.000	181,617.000000
31.400000	1.000	209,323.000000
31.416667	1.000	240,037.000000
31.433333	1.000	271,957.000000
31.450000	1.000	303,342.000000
31.466667	1.000	333,699.000000
31.483333	1.000	364,800.000000
31.500000	1.000	401,269.000000
31.516667	1.000	449,444.000000
31.533333	1.000	517,119.000000
31.550000	1.000	612,498.000000
31.566667	1.000	742,291.000000
31.583333	1.000	910,234.000000
31.600000	1.000	1,114,427.000000
31.616667	1.000	1,346,359.000000
31.633333	1.000	1,591,461.000000
31.650000	1.000	1,830,307.000000
31.666667	1.000	2,040,353.000000
31.683333	1.000	2,200,325.000000
31.700000	1.000	2,294,077.000000
31.716667	1.000	2,313,338.000000
31.733333	1.000	2,257,695.000000
31.750000	1.000	2,134,008.000000
31.766667	1.000	1,955,108.000000
31.783333	1.000	1,737,196.000000
31.800000	1.000	1,497,804.000000
31.816667	1.000	1,254,264.000000
31.833333	1.000	1,022,429.000000
31.850000	1.000	815,157.000000
31.866667	1.000	641,617.000000
31.883333	1.000	508,013.000000
31.900000	1.000	418,238.000000
31.916667	1.000	373,491.000000
31.933333	1.000	372,001.000000
31.950000	1.000	409,566.000000
31.966667	1.000	479,824.000000
31.983333	1.000	573,739.000000
32.000000	1.000	680,562.000000
32.016667	1.000	789,287.000000
32.033333	1.000	889,004.000000
32.050000	1.000	969,805.000000
32.066667	1.000	1,023,748.000000
32.083333	1.000	1,045,657.000000
32.100000	1.000	1,033,751.000000
32.116667	1.000	989,324.000000
32.133333	1.000	917,129.000000
32.150000	1.000	824,387.000000
32.166667	1.000	719,739.000000
32.183333	1.000	611,901.000000
32.200000	1.000	507,872.000000
32.216667	1.000	413,010.000000
32.233333	1.000	331,140.000000
32.250000	1.000	264,450.000000
32.266667	1.000	213,716.000000
32.283333	1.000	178,354.000000
32.300000	1.000	156,640.000000
32.316667	1.000	146,688.000000
32.333333	1.000	146,551.000000
32.350000	1.000	154,645.000000
32.366667	1.000	169,986.000000
32.383333	1.000	192,167.000000
32.400000	1.000	220,767.000000
32.416667	1.000	255,724.000000
32.433333	1.000	297,135.000000
32.450000	1.000	344,854.000000
32.466667	1.000	398,228.000000
32.483333	1.000	455,317.000000
32.500000	1.000	513,127.000000
32.516667	1.000	567,204.000000
32.533333	1.000	612,510.000000
32.550000	1.000	645,159.000000
32.566667	1.000	662,792.000000
32.583333	1.000	664,013.000000
32.600000	1.000	649,439.000000
32.616667	1.000	620,976.000000
32.633333	1.000	581,449.000000
32.650000	1.000	534,197.000000
32.666667	1.000	482,400.000000
32.683333	1.000	428,905.000000
32.700000	1.000	375,840.000000
32.716667	1.000	325,623.000000
32.733333	1.000	280,847.000000
32.750000	1.000	243,104.000000
32.766667	1.000	213,068.000000
32.783333	1.000	191,133.000000
32.800000	1.000	176,662.000000
32.816667	1.000	168,038.000000
32.833333	1.000	163,176.000000
32.850000	1.000	159,935.000000
32.866667	1.000	157,198.000000
32.883333	1.000	154,358.000000
32.900000	1.000	150,676.000000
32.916667	1.000	145,300.000000
32.933333	1.000	137,953.000000
32.950000	1.000	128,676.000000
32.966667	1.000	118,037.000000
32.983333	1.000	106,913.000000
33.000000	1.000	96,305.000000
33.016667	1.000	86,535.000000
33.033333	1.000	77,631.000000
33.050000	1.000	69,874.000000
33.066667	1.000	63,425.000000
33.083333	1.000	57,946.000000
33.100000	1.000	52,888.000000
33.116667	1.000	48,364.000000
33.133333	1.000	45,034.000000
33.150000	1.000	42,787.000000
33.166667	1.000	41,265.000000
33.183333	1.000	40,141.000000
33.200000	1.000	39,532.000000
33.216667	1.000	39,747.000000
33.233333	1.000	40,924.000000
33.250000	1.000	43,512.000000
33.266667	1.000	47,515.000000
33.283333	1.000	52,296.000000
33.300000	1.000	57,268.000000
33.316667	1.000	61,948.000000
33.333333	1.000	65,700.000000
33.350000	1.000	67,723.000000
33.366667	1.000	68,027.000000
33.383333	1.000	66,945.000000
33.400000	1.000	64,793.000000
33.416667	1.000	61,726.000000
33.433333	1.000	58,070.000000
33.450000	1.000	54,532.000000
33.466667	1.000	51,808.000000
33.483333	1.000	50,789.000000
33.500000	1.000	52,294.000000
33.516667	1.000	56,001.000000
33.533333	1.000	61,062.000000
33.550000	1.000	66,849.000000
33.566667	1.000	72,972.000000
33.583333	1.000	79,233.000000
33.600000	1.000	85,034.000000
33.616667	1.000	89,998.000000
33.633333	1.000	94,184.000000
33.650000	1.000	98,326.000000
33.666667	1.000	104,215.000000
33.683333	1.000	114,188.000000
33.700000	1.000	130,733.000000
33.716667	1.000	155,762.000000
33.733333	1.000	190,358.000000
33.750000	1.000	233,912.000000
33.766667	1.000	283,546.000000
33.783333	1.000	334,779.000000
33.800000	1.000	383,325.000000
33.816667	1.000	425,529.000000
33.833333	1.000	458,357.000000
33.850000	1.000	480,171.000000
33.866667	1.000	491,169.000000
33.883333	1.000	492,189.000000
33.900000	1.000	484,286.000000
33.916667	1.000	469,185.000000
33.933333	1.000	448,799.000000
33.950000	1.000	424,436.000000
33.966667	1.000	397,023.000000
33.983333	1.000	367,057.000000
34.000000	1.000	335,171.000000
34.016667	1.000	301,777.000000
34.033333	1.000	267,539.000000
34.050000	1.000	233,695.000000
34.066667	1.000	201,155.000000
34.083333	1.000	170,408.000000
34.100000	1.000	142,095.000000
34.116667	1.000	117,290.000000
34.133333	1.000	97,066.000000
34.150000	1.000	82,181.000000
34.166667	1.000	73,090.000000
34.183333	1.000	69,850.000000
34.200000	1.000	72,340.000000
34.216667	1.000	80,644.000000
34.233333	1.000	94,278.000000
34.250000	1.000	112,381.000000
34.266667	1.000	133,881.000000
34.283333	1.000	157,684.000000
34.300000	1.000	182,474.000000
34.316667	1.000	206,581.000000
34.333333	1.000	228,286.000000
34.350000	1.000	246,114.000000
34.366667	1.000	258,910.000000
34.383333	1.000	265,950.000000
34.400000	1.000	267,225.000000
34.416667	1.000	262,754.000000
34.433333	1.000	253,049.000000
34.450000	1.000	238,817.000000
34.466667	1.000	221,029.000000
34.483333	1.000	201,118.000000
34.500000	1.000	180,304.000000
34.516667	1.000	159,552.000000
34.533333	1.000	139,985.000000
34.550000	1.000	122,982.000000
34.566667	1.000	109,553.000000
34.583333	1.000	101,004.000000
34.600000	1.000	98,325.000000
34.616667	1.000	102,012.000000
34.633333	1.000	112,454.000000
34.650000	1.000	130,091.000000
34.666667	1.000	155,061.000000
34.683333	1.000	187,510.000000
34.700000	1.000	226,415.000000
34.716667	1.000	269,536.000000
34.733333	1.000	314,241.000000
34.750000	1.000	357,917.000000
34.766667	1.000	397,819.000000
34.783333	1.000	430,865.000000
34.800000	1.000	454,057.000000
34.816667	1.000	465,235.000000
34.833333	1.000	463,402.000000
34.850000	1.000	448,981.000000
34.866667	1.000	423,701.000000
34.883333	1.000	389,853.000000
34.900000	1.000	349,834.000000
34.916667	1.000	306,095.000000
34.933333	1.000	261,260.000000
34.950000	1.000	217,995.000000
34.966667	1.000	178,946.000000
34.983333	1.000	146,212.000000
35.000000	1.000	120,567.000000
35.016667	1.000	101,631.000000
35.033333	1.000	88,838.000000
35.050000	1.000	81,686.000000
35.066667	1.000	79,733.000000
35.083333	1.000	82,515.000000
35.100000	1.000	89,680.000000
35.116667	1.000	100,302.000000
35.133333	1.000	112,691.000000
35.150000	1.000	125,085.000000
35.166667	1.000	136,066.000000
35.183333	1.000	144,558.000000
35.200000	1.000	150,133.000000
35.216667	1.000	152,375.000000
35.233333	1.000	150,762.000000
35.250000	1.000	145,302.000000
35.266667	1.000	136,489.000000
35.283333	1.000	125,660.000000
35.300000	1.000	114,363.000000
35.316667	1.000	103,678.000000
35.333333	1.000	94,266.000000
35.350000	1.000	86,157.000000
35.366667	1.000	78,995.000000
35.383333	1.000	72,242.000000
35.400000	1.000	65,628.000000
35.416667	1.000	59,471.000000
35.433333	1.000	54,540.000000
35.450000	1.000	51,197.000000
35.466667	1.000	49,816.000000
35.483333	1.000	50,205.000000
35.500000	1.000	51,811.000000
35.516667	1.000	54,710.000000
35.533333	1.000	59,161.000000
35.550000	1.000	65,614.000000
35.566667	1.000	74,569.000000
35.583333	1.000	85,815.000000
35.600000	1.000	98,352.000000
35.616667	1.000	111,457.000000
35.633333	1.000	125,123.000000
35.650000	1.000	139,755.000000
35.666667	1.000	156,379.000000
35.683333	1.000	177,476.000000
35.700000	1.000	207,202.000000
35.716667	1.000	251,029.000000
35.733333	1.000	316,435.000000
35.750000	1.000	413,803.000000
35.766667	1.000	555,325.000000
35.783333	1.000	751,369.000000
35.800000	1.000	1,008,742.000000
35.816667	1.000	1,328,605.000000
35.833333	1.000	1,702,811.000000
35.850000	1.000	2,113,493.000000
35.866667	1.000	2,533,714.000000
35.883333	1.000	2,930,644.000000
35.900000	1.000	3,270,786.000000
35.916667	1.000	3,523,886.000000
35.933333	1.000	3,667,473.000000
35.950000	1.000	3,690,795.000000
35.966667	1.000	3,596,574.000000
35.983333	1.000	3,400,060.000000
36.000000	1.000	3,124,691.000000
36.016667	1.000	2,798,558.000000
36.033333	1.000	2,449,550.000000
36.050000	1.000	2,102,085.000000
36.066667	1.000	1,775,435.000000
36.083333	1.000	1,482,194.000000
36.100000	1.000	1,228,949.000000
36.116667	1.000	1,017,003.000000
36.133333	1.000	843,771.000000
36.150000	1.000	703,952.000000
36.166667	1.000	591,793.000000
36.183333	1.000	501,824.000000
36.200000	1.000	429,197.000000
36.216667	1.000	369,944.000000
36.233333	1.000	321,477.000000
36.250000	1.000	282,666.000000
36.266667	1.000	253,381.000000
36.283333	1.000	233,267.000000
36.300000	1.000	220,937.000000
36.316667	1.000	214,615.000000
36.333333	1.000	212,164.000000
36.350000	1.000	211,545.000000
36.366667	1.000	210,841.000000
36.383333	1.000	208,231.000000
36.400000	1.000	202,603.000000
36.416667	1.000	193,442.000000
36.433333	1.000	180,644.000000
36.450000	1.000	164,854.000000
36.466667	1.000	147,180.000000
36.483333	1.000	128,789.000000
36.500000	1.000	110,926.000000
36.516667	1.000	94,590.000000
36.533333	1.000	80,544.000000
36.550000	1.000	69,104.000000
36.566667	1.000	60,563.000000
36.583333	1.000	55,096.000000
36.600000	1.000	52,785.000000
36.616667	1.000	53,601.000000
36.633333	1.000	57,134.000000
36.650000	1.000	63,067.000000
36.666667	1.000	71,871.000000
36.683333	1.000	84,572.000000
36.700000	1.000	101,970.000000
36.716667	1.000	124,402.000000
36.733333	1.000	151,332.000000
36.750000	1.000	181,498.000000
36.766667	1.000	213,738.000000
36.783333	1.000	246,079.000000
36.800000	1.000	275,696.000000
36.816667	1.000	299,930.000000
36.833333	1.000	316,828.000000
36.850000	1.000	324,937.000000
36.866667	1.000	323,823.000000
36.883333	1.000	314,151.000000
36.900000	1.000	297,485.000000
36.916667	1.000	275,767.000000
36.933333	1.000	250,935.000000
36.950000	1.000	224,944.000000
36.966667	1.000	199,435.000000
36.983333	1.000	175,628.000000
37.000000	1.000	155,108.000000
37.016667	1.000	139,676.000000
37.033333	1.000	131,853.000000
37.050000	1.000	134,498.000000
37.066667	1.000	150,807.000000
37.083333	1.000	184,907.000000
37.100000	1.000	240,980.000000
37.116667	1.000	321,728.000000
37.133333	1.000	428,137.000000
37.150000	1.000	558,930.000000
37.166667	1.000	709,320.000000
37.183333	1.000	870,697.000000
37.200000	1.000	1,031,004.000000
37.216667	1.000	1,177,012.000000
37.233333	1.000	1,296,504.000000
37.250000	1.000	1,379,360.000000
37.266667	1.000	1,420,076.000000
37.283333	1.000	1,419,402.000000
37.300000	1.000	1,383,500.000000
37.316667	1.000	1,323,568.000000
37.333333	1.000	1,254,136.000000
37.350000	1.000	1,191,440.000000
37.366667	1.000	1,151,018.000000
37.383333	1.000	1,145,080.000000
37.400000	1.000	1,180,008.000000
37.416667	1.000	1,256,205.000000
37.433333	1.000	1,367,724.000000
37.450000	1.000	1,501,521.000000
37.466667	1.000	1,639,946.000000
37.483333	1.000	1,763,621.000000
37.500000	1.000	1,854,441.000000
37.516667	1.000	1,898,579.000000
37.533333	1.000	1,888,936.000000
37.550000	1.000	1,825,173.000000
37.566667	1.000	1,713,545.000000
37.583333	1.000	1,565,031.000000
37.600000	1.000	1,392,474.000000
37.616667	1.000	1,209,714.000000
37.633333	1.000	1,030,181.000000
37.650000	1.000	864,534.000000
37.666667	1.000	720,196.000000
37.683333	1.000	600,904.000000
37.700000	1.000	507,167.000000
37.716667	1.000	436,941.000000
37.733333	1.000	386,792.000000
37.750000	1.000	351,991.000000
37.766667	1.000	327,586.000000
37.783333	1.000	309,356.000000
37.800000	1.000	293,986.000000
37.816667	1.000	279,556.000000
37.833333	1.000	265,125.000000
37.850000	1.000	250,768.000000
37.866667	1.000	237,476.000000
37.883333	1.000	226,604.000000
37.900000	1.000	218,870.000000
37.916667	1.000	214,232.000000
37.933333	1.000	212,305.000000
37.950000	1.000	212,489.000000
37.966667	1.000	214,049.000000
37.983333	1.000	216,459.000000
38.000000	1.000	219,394.000000
38.016667	1.000	222,262.000000
38.033333	1.000	224,111.000000
38.050000	1.000	224,084.000000
38.066667	1.000	221,600.000000
38.083333	1.000	216,148.000000
38.100000	1.000	207,684.000000
38.116667	1.000	196,372.000000
38.133333	1.000	183,010.000000
38.150000	1.000	169,189.000000
38.166667	1.000	156,174.000000
38.183333	1.000	144,802.000000
38.200000	1.000	136,263.000000
38.216667	1.000	131,253.000000
38.233333	1.000	129,996.000000
38.250000	1.000	132,506.000000
38.266667	1.000	138,726.000000
38.283333	1.000	147,748.000000
38.300000	1.000	158,320.000000
38.316667	1.000	169,438.000000
38.333333	1.000	180,048.000000
38.350000	1.000	188,932.000000
38.366667	1.000	194,781.000000
38.383333	1.000	196,782.000000
38.400000	1.000	194,332.000000
38.416667	1.000	187,567.000000
38.433333	1.000	177,208.000000
38.450000	1.000	164,094.000000
38.466667	1.000	149,385.000000
38.483333	1.000	134,336.000000
38.500000	1.000	119,740.000000
38.516667	1.000	105,903.000000
38.533333	1.000	93,366.000000
38.550000	1.000	82,331.000000
38.566667	1.000	72,629.000000
38.583333	1.000	64,036.000000
38.600000	1.000	56,433.000000
38.616667	1.000	49,923.000000
38.633333	1.000	44,679.000000
38.650000	1.000	40,976.000000
38.666667	1.000	38,952.000000
38.683333	1.000	38,422.000000
38.700000	1.000	39,394.000000
38.716667	1.000	41,668.000000
38.733333	1.000	44,982.000000
38.750000	1.000	49,514.000000
38.766667	1.000	55,613.000000
38.783333	1.000	63,284.000000
38.800000	1.000	71,950.000000
38.816667	1.000	81,154.000000
38.833333	1.000	90,771.000000
38.850000	1.000	100,708.000000
38.866667	1.000	110,013.000000
38.883333	1.000	117,652.000000
38.900000	1.000	123,393.000000
38.916667	1.000	127,699.000000
38.933333	1.000	130,654.000000
38.950000	1.000	132,148.000000
38.966667	1.000	132,933.000000
38.983333	1.000	134,165.000000
39.000000	1.000	136,479.000000
39.016667	1.000	139,787.000000
39.033333	1.000	143,723.000000
39.050000	1.000	147,765.000000
39.066667	1.000	151,601.000000
39.083333	1.000	155,341.000000
39.100000	1.000	158,816.000000
39.116667	1.000	161,765.000000
39.133333	1.000	163,751.000000
39.150000	1.000	163,956.000000
39.166667	1.000	161,370.000000
39.183333	1.000	155,648.000000
39.200000	1.000	146,943.000000
39.216667	1.000	135,776.000000
39.233333	1.000	123,202.000000
39.250000	1.000	110,243.000000
39.266667	1.000	97,822.000000
39.283333	1.000	87,084.000000
39.300000	1.000	79,060.000000
39.316667	1.000	74,612.000000
39.333333	1.000	73,610.000000
39.350000	1.000	75,181.000000
39.366667	1.000	78,367.000000
39.383333	1.000	83,386.000000
39.400000	1.000	91,167.000000
39.416667	1.000	102,857.000000
39.433333	1.000	119,443.000000
39.450000	1.000	141,319.000000
39.466667	1.000	168,387.000000
39.483333	1.000	200,249.000000
39.500000	1.000	236,046.000000
39.516667	1.000	273,672.000000
39.533333	1.000	310,178.000000
39.550000	1.000	342,428.000000
39.566667	1.000	367,290.000000
39.583333	1.000	382,151.000000
39.600000	1.000	385,469.000000
39.616667	1.000	377,019.000000
39.633333	1.000	357,696.000000
39.650000	1.000	329,069.000000
39.666667	1.000	293,633.000000
39.683333	1.000	254,032.000000
39.700000	1.000	212,912.000000
39.716667	1.000	172,962.000000
39.733333	1.000	136,319.000000
39.750000	1.000	104,241.000000
39.766667	1.000	77,564.000000
39.783333	1.000	56,785.000000
39.800000	1.000	42,146.000000
39.816667	1.000	33,150.000000
39.833333	1.000	28,310.000000
39.850000	1.000	25,885.000000
39.866667	1.000	24,510.000000
39.883333	1.000	23,340.000000
39.900000	1.000	22,014.000000
39.916667	1.000	20,853.000000
39.933333	1.000	20,352.000000
39.950000	1.000	20,964.000000
39.966667	1.000	23,104.000000
39.983333	1.000	26,806.000000
40.000000	1.000	32,199.000000
40.016667	1.000	39,146.000000
40.033333	1.000	48,410.000000
40.050000	1.000	60,236.000000
40.066667	1.000	73,610.000000
40.083333	1.000	87,428.000000
40.100000	1.000	100,908.000000
40.116667	1.000	113,936.000000
40.133333	1.000	126,366.000000
40.150000	1.000	137,731.000000
40.166667	1.000	147,725.000000
40.183333	1.000	156,853.000000
40.200000	1.000	165,673.000000
40.216667	1.000	174,213.000000
40.233333	1.000	182,929.000000
40.250000	1.000	193,200.000000
40.266667	1.000	205,787.000000
40.283333	1.000	220,860.000000
40.300000	1.000	238,253.000000
40.316667	1.000	257,673.000000
40.333333	1.000	278,307.000000
40.350000	1.000	298,954.000000
40.366667	1.000	317,701.000000
40.383333	1.000	331,924.000000
40.400000	1.000	339,256.000000
40.416667	1.000	338,320.000000
40.433333	1.000	328,959.000000
40.450000	1.000	312,284.000000
40.466667	1.000	289,701.000000
40.483333	1.000	263,075.000000
40.500000	1.000	234,381.000000
40.516667	1.000	205,674.000000
40.533333	1.000	178,736.000000
40.550000	1.000	155,321.000000
40.566667	1.000	137,169.000000
40.583333	1.000	125,003.000000
40.600000	1.000	118,900.000000
40.616667	1.000	118,454.000000
40.633333	1.000	122,909.000000
40.650000	1.000	131,623.000000
40.666667	1.000	143,662.000000
40.683333	1.000	157,577.000000
40.700000	1.000	171,672.000000
40.716667	1.000	184,631.000000
40.733333	1.000	195,522.000000
40.750000	1.000	203,429.000000
40.766667	1.000	207,382.000000
40.783333	1.000	206,620.000000
40.800000	1.000	201,441.000000
40.816667	1.000	192,976.000000
40.833333	1.000	182,125.000000
40.850000	1.000	169,553.000000
40.866667	1.000	156,372.000000
40.883333	1.000	143,784.000000
40.900000	1.000	132,865.000000
40.916667	1.000	124,599.000000
40.933333	1.000	119,761.000000
40.950000	1.000	117,928.000000
40.966667	1.000	117,784.000000
40.983333	1.000	117,957.000000
41.000000	1.000	117,486.000000
41.016667	1.000	115,461.000000
41.033333	1.000	111,327.000000
41.050000	1.000	104,952.000000
41.066667	1.000	96,464.000000
41.083333	1.000	86,622.000000
41.100000	1.000	76,226.000000
41.116667	1.000	66,103.000000
41.133333	1.000	57,159.000000
41.150000	1.000	50,290.000000
41.166667	1.000	45,992.000000
41.183333	1.000	43,761.000000
41.200000	1.000	42,747.000000
41.216667	1.000	42,824.000000
41.233333	1.000	44,166.000000
41.250000	1.000	46,600.000000
41.266667	1.000	49,759.000000
41.283333	1.000	53,105.000000
41.300000	1.000	56,230.000000
41.316667	1.000	58,785.000000
41.333333	1.000	60,413.000000
41.350000	1.000	61,131.000000
41.366667	1.000	61,374.000000
41.383333	1.000	61,978.000000
41.400000	1.000	63,679.000000
41.416667	1.000	67,445.000000
41.433333	1.000	74,193.000000
41.450000	1.000	84,054.000000
41.466667	1.000	96,497.000000
41.483333	1.000	110,741.000000
41.500000	1.000	125,704.000000
41.516667	1.000	140,778.000000
41.533333	1.000	155,792.000000
41.550000	1.000	170,496.000000
41.566667	1.000	184,826.000000
41.583333	1.000	198,366.000000
41.600000	1.000	210,296.000000
41.616667	1.000	219,944.000000
41.633333	1.000	226,816.000000
41.650000	1.000	230,450.000000
41.666667	1.000	230,075.000000
41.683333	1.000	225,227.000000
41.700000	1.000	215,547.000000
41.716667	1.000	201,051.000000
41.733333	1.000	182,732.000000
41.750000	1.000	162,337.000000
41.766667	1.000	141,703.000000
41.783333	1.000	121,919.000000
41.800000	1.000	103,813.000000
41.816667	1.000	87,748.000000
41.833333	1.000	73,509.000000
41.850000	1.000	61,222.000000
41.866667	1.000	51,293.000000
41.883333	1.000	43,745.000000
41.900000	1.000	38,642.000000
41.916667	1.000	36,275.000000
41.933333	1.000	36,771.000000
41.950000	1.000	39,696.000000
41.966667	1.000	44,017.000000
41.983333	1.000	48,260.000000
42.000000	1.000	51,393.000000
42.016667	1.000	53,737.000000
42.033333	1.000	55,734.000000
42.050000	1.000	57,178.000000
42.066667	1.000	58,067.000000
42.083333	1.000	58,372.000000
42.100000	1.000	58,680.000000
42.116667	1.000	59,705.000000
42.133333	1.000	61,581.000000
42.150000	1.000	64,129.000000
42.166667	1.000	66,974.000000
42.183333	1.000	69,585.000000
42.200000	1.000	71,530.000000
42.216667	1.000	72,339.000000
42.233333	1.000	71,838.000000
42.250000	1.000	70,113.000000
42.266667	1.000	67,720.000000
42.283333	1.000	65,041.000000
42.300000	1.000	62,646.000000
42.316667	1.000	60,988.000000
42.333333	1.000	60,081.000000
42.350000	1.000	59,537.000000
42.366667	1.000	59,235.000000
42.383333	1.000	59,194.000000
42.400000	1.000	59,941.000000
42.416667	1.000	61,328.000000
42.433333	1.000	62,823.000000
42.450000	1.000	64,297.000000
42.466667	1.000	65,200.000000
42.483333	1.000	64,811.000000
42.500000	1.000	62,821.000000
42.516667	1.000	59,361.000000
42.533333	1.000	54,568.000000
42.550000	1.000	48,856.000000
42.566667	1.000	43,358.000000
42.583333	1.000	39,144.000000
42.600000	1.000	36,376.000000
42.616667	1.000	34,684.000000
42.633333	1.000	33,716.000000
42.650000	1.000	33,539.000000
42.666667	1.000	33,941.000000
42.683333	1.000	34,596.000000
42.700000	1.000	34,955.000000
42.716667	1.000	34,637.000000
42.733333	1.000	33,222.000000
42.750000	1.000	30,293.000000
42.766667	1.000	26,198.000000
42.783333	1.000	21,946.000000
42.800000	1.000	18,497.000000
42.816667	1.000	16,341.000000
42.833333	1.000	15,835.000000
42.850000	1.000	17,334.000000
42.866667	1.000	20,796.000000
42.883333	1.000	26,561.000000
42.900000	1.000	34,385.000000
42.916667	1.000	43,150.000000
42.933333	1.000	51,597.000000
42.950000	1.000	58,672.000000
42.966667	1.000	63,917.000000
42.983333	1.000	67,132.000000
43.000000	1.000	67,957.000000
43.016667	1.000	66,631.000000
43.033333	1.000	63,904.000000
43.050000	1.000	60,592.000000
43.066667	1.000	57,200.000000
43.083333	1.000	53,642.000000
43.100000	1.000	49,499.000000
43.116667	1.000	44,530.000000
43.133333	1.000	38,191.000000
43.150000	1.000	30,777.000000
43.166667	1.000	23,826.000000
43.183333	1.000	18,355.000000
43.200000	1.000	14,656.000000
43.216667	1.000	12,592.000000
43.233333	1.000	11,838.000000
43.250000	1.000	12,606.000000
43.266667	1.000	14,883.000000
43.283333	1.000	17,979.000000
43.300000	1.000	20,438.000000
43.316667	1.000	21,281.000000
43.333333	1.000	20,393.000000
43.350000	1.000	18,499.000000
43.366667	1.000	16,710.000000
43.383333	1.000	15,656.000000
43.400000	1.000	15,524.000000
43.416667	1.000	16,290.000000
43.433333	1.000	17,607.000000
43.450000	1.000	18,841.000000
43.466667	1.000	19,399.000000
43.483333	1.000	19,103.000000
43.500000	1.000	18,240.000000
43.516667	1.000	17,166.000000
43.533333	1.000	16,248.000000
43.550000	1.000	15,720.000000
43.566667	1.000	15,825.000000
43.583333	1.000	16,367.000000
43.600000	1.000	16,699.000000
43.616667	1.000	16,444.000000
43.633333	1.000	15,394.000000
43.650000	1.000	13,518.000000
43.666667	1.000	11,097.000000
43.683333	1.000	8,929.000000
43.700000	1.000	7,890.000000
43.716667	1.000	8,201.000000
43.733333	1.000	9,209.000000
43.750000	1.000	10,408.000000
43.766667	1.000	11,920.000000
43.783333	1.000	13,243.000000
43.800000	1.000	13,871.000000
43.816667	1.000	14,012.000000
43.833333	1.000	13,920.000000
43.850000	1.000	13,534.000000
43.866667	1.000	12,771.000000
43.883333	1.000	11,738.000000
43.900000	1.000	10,839.000000
43.916667	1.000	10,470.000000
43.933333	1.000	10,391.000000
43.950000	1.000	10,257.000000
43.966667	1.000	10,152.000000
43.983333	1.000	10,130.000000
44.000000	1.000	10,289.000000
44.016667	1.000	10,640.000000
44.033333	1.000	11,220.000000
44.050000	1.000	12,291.000000
44.066667	1.000	13,759.000000
44.083333	1.000	14,993.000000
44.100000	1.000	15,974.000000
44.116667	1.000	17,011.000000
44.133333	1.000	18,200.000000
44.150000	1.000	19,311.000000
44.166667	1.000	19,844.000000
44.183333	1.000	19,507.000000
44.200000	1.000	18,339.000000
44.216667	1.000	16,592.000000
44.233333	1.000	14,913.000000
44.250000	1.000	13,593.000000
44.266667	1.000	12,295.000000
44.283333	1.000	10,930.000000
44.300000	1.000	9,905.000000
44.316667	1.000	9,403.000000
44.333333	1.000	9,058.000000
44.350000	1.000	8,708.000000
44.366667	1.000	8,545.000000
44.383333	1.000	8,799.000000
44.400000	1.000	9,215.000000
44.416667	1.000	9,678.000000
44.433333	1.000	9,812.000000
44.450000	1.000	9,547.000000
44.466667	1.000	8,701.000000
44.483333	1.000	7,157.000000
44.500000	1.000	5,182.000000
44.516667	1.000	3,337.000000
44.533333	1.000	2,012.000000
44.550000	1.000	1,133.000000
44.566667	1.000	512.000000
44.583333	1.000	-325.000000
44.600000	1.000	-1,566.000000
44.616667	1.000	-2,896.000000
44.633333	1.000	-3,758.000000
44.650000	1.000	-3,346.000000
44.666667	1.000	-1,525.000000
44.683333	1.000	711.000000
44.700000	1.000	2,791.000000
44.716667	1.000	4,679.000000
44.733333	1.000	6,671.000000
44.750000	1.000	8,797.000000
44.766667	1.000	10,619.000000
44.783333	1.000	11,999.000000
44.800000	1.000	12,849.000000
44.816667	1.000	13,183.000000
44.833333	1.000	12,938.000000
44.850000	1.000	11,881.000000
44.866667	1.000	10,298.000000
44.883333	1.000	8,429.000000
44.900000	1.000	6,315.000000
44.916667	1.000	3,922.000000
44.933333	1.000	1,591.000000
44.950000	1.000	-486.000000
44.966667	1.000	-2,000.000000
44.983333	1.000	-2,663.000000
45.000000	1.000	-2,573.000000
45.016667	1.000	-1,887.000000
45.033333	1.000	-574.000000
45.050000	1.000	1,372.000000
45.066667	1.000	3,574.000000
45.083333	1.000	5,230.000000
45.100000	1.000	5,677.000000
45.116667	1.000	4,899.000000
45.133333	1.000	3,419.000000
45.150000	1.000	1,669.000000
45.166667	1.000	-81.000000
45.183333	1.000	-1,740.000000
45.200000	1.000	-2,898.000000
45.216667	1.000	-2,959.000000
45.233333	1.000	-2,107.000000
45.250000	1.000	-890.000000
45.266667	1.000	393.000000
45.283333	1.000	1,451.000000
45.300000	1.000	1,951.000000
45.316667	1.000	2,063.000000
45.333333	1.000	2,184.000000
45.350000	1.000	2,576.000000
45.366667	1.000	3,342.000000
45.383333	1.000	4,341.000000
45.400000	1.000	5,426.000000
45.416667	1.000	6,855.000000
45.433333	1.000	8,886.000000
45.450000	1.000	10,921.000000
45.466667	1.000	12,279.000000
45.483333	1.000	12,721.000000
45.500000	1.000	12,345.000000
45.516667	1.000	11,503.000000
45.533333	1.000	10,062.000000
45.550000	1.000	7,891.000000
45.566667	1.000	5,046.000000
45.583333	1.000	2,069.000000
45.600000	1.000	-363.000000
45.616667	1.000	-1,921.000000
45.633333	1.000	-2,638.000000
45.650000	1.000	-2,404.000000
45.666667	1.000	-1,435.000000
45.683333	1.000	-274.000000
45.700000	1.000	715.000000
45.716667	1.000	1,367.000000
45.733333	1.000	1,519.000000
45.750000	1.000	889.000000
45.766667	1.000	-564.000000
45.783333	1.000	-2,495.000000
45.800000	1.000	-4,540.000000
45.816667	1.000	-5,768.000000
45.833333	1.000	-5,795.000000
45.850000	1.000	-5,009.000000
45.866667	1.000	-3,730.000000
45.883333	1.000	-2,210.000000
45.900000	1.000	-472.000000
45.916667	1.000	1,751.000000
45.933333	1.000	4,326.000000
45.950000	1.000	7,025.000000
45.966667	1.000	9,651.000000
45.983333	1.000	12,199.000000
46.000000	1.000	14,635.000000
46.016667	1.000	16,814.000000
46.033333	1.000	18,913.000000
46.050000	1.000	21,327.000000
46.066667	1.000	24,150.000000
46.083333	1.000	27,228.000000
46.100000	1.000	30,374.000000
46.116667	1.000	33,070.000000
46.133333	1.000	35,034.000000
46.150000	1.000	36,284.000000
46.166667	1.000	36,945.000000
46.183333	1.000	36,640.000000
46.200000	1.000	34,961.000000
46.216667	1.000	31,879.000000
46.233333	1.000	28,134.000000
46.250000	1.000	24,639.000000
46.266667	1.000	21,796.000000
46.283333	1.000	19,641.000000
46.300000	1.000	18,183.000000
46.316667	1.000	17,339.000000
46.333333	1.000	16,922.000000
46.350000	1.000	16,427.000000
46.366667	1.000	15,629.000000
46.383333	1.000	14,500.000000
46.400000	1.000	13,209.000000
46.416667	1.000	11,607.000000
46.433333	1.000	9,343.000000
46.450000	1.000	6,589.000000
46.466667	1.000	3,684.000000
46.483333	1.000	1,048.000000
46.500000	1.000	-781.000000
46.516667	1.000	-1,833.000000
46.533333	1.000	-2,521.000000
46.550000	1.000	-2,795.000000
46.566667	1.000	-2,765.000000
46.583333	1.000	-2,306.000000
46.600000	1.000	-1,494.000000
46.616667	1.000	-558.000000
46.633333	1.000	279.000000
46.650000	1.000	1,159.000000
46.666667	1.000	2,242.000000
46.683333	1.000	3,431.000000
46.700000	1.000	4,412.000000
46.716667	1.000	4,914.000000
46.733333	1.000	4,591.000000
46.750000	1.000	3,402.000000
46.766667	1.000	1,580.000000
46.783333	1.000	-606.000000
46.800000	1.000	-3,109.000000
46.816667	1.000	-5,801.000000
46.833333	1.000	-8,394.000000
46.850000	1.000	-10,333.000000
46.866667	1.000	-11,128.000000
46.883333	1.000	-10,797.000000
46.900000	1.000	-9,490.000000
46.916667	1.000	-7,666.000000
46.933333	1.000	-5,697.000000
46.950000	1.000	-3,404.000000
46.966667	1.000	-403.000000
46.983333	1.000	3,039.000000
47.000000	1.000	6,059.000000
47.016667	1.000	8,059.000000
47.033333	1.000	8,881.000000
47.050000	1.000	8,463.000000
47.066667	1.000	6,787.000000
47.083333	1.000	3,784.000000
47.100000	1.000	-285.000000
47.116667	1.000	-4,742.000000
47.133333	1.000	-8,665.000000
47.150000	1.000	-11,619.000000
47.166667	1.000	-13,700.000000
47.183333	1.000	-14,805.000000
47.200000	1.000	-15,069.000000
47.216667	1.000	-14,628.000000
47.233333	1.000	-13,769.000000
47.250000	1.000	-12,546.000000
47.266667	1.000	-10,589.000000
47.283333	1.000	-8,505.000000
47.300000	1.000	-7,002.000000
47.316667	1.000	-6,309.000000
47.333333	1.000	-6,262.000000
47.350000	1.000	-6,419.000000
47.366667	1.000	-6,545.000000
47.383333	1.000	-6,551.000000
47.400000	1.000	-6,270.000000
47.416667	1.000	-5,799.000000
47.433333	1.000	-5,417.000000
47.450000	1.000	-5,127.000000
47.466667	1.000	-4,747.000000
47.483333	1.000	-4,529.000000
47.500000	1.000	-4,778.000000
47.516667	1.000	-5,582.000000
47.533333	1.000	-7,008.000000
47.550000	1.000	-8,753.000000
47.566667	1.000	-10,191.000000
47.583333	1.000	-10,971.000000
47.600000	1.000	-11,076.000000
47.616667	1.000	-10,623.000000
47.633333	1.000	-9,744.000000
47.650000	1.000	-8,725.000000
47.666667	1.000	-8,294.000000
47.683333	1.000	-8,636.000000
47.700000	1.000	-9,380.000000
47.716667	1.000	-10,249.000000
47.733333	1.000	-11,067.000000
47.750000	1.000	-11,500.000000
47.766667	1.000	-11,297.000000
47.783333	1.000	-10,278.000000
47.800000	1.000	-8,684.000000
47.816667	1.000	-6,994.000000
47.833333	1.000	-5,462.000000
47.850000	1.000	-4,606.000000
47.866667	1.000	-4,827.000000
47.883333	1.000	-5,735.000000
47.900000	1.000	-6,691.000000
47.916667	1.000	-7,470.000000
47.933333	1.000	-8,234.000000
47.950000	1.000	-9,413.000000
47.966667	1.000	-11,466.000000
47.983333	1.000	-14,296.000000
48.000000	1.000	-17,175.000000
48.016667	1.000	-18,996.000000
48.033333	1.000	-19,103.000000
48.050000	1.000	-17,411.000000
48.066667	1.000	-14,588.000000
48.083333	1.000	-11,605.000000
48.100000	1.000	-9,186.000000
48.116667	1.000	-7,669.000000
48.133333	1.000	-7,061.000000
48.150000	1.000	-7,142.000000
48.166667	1.000	-7,669.000000
48.183333	1.000	-8,496.000000
48.200000	1.000	-9,845.000000
48.216667	1.000	-11,605.000000
48.233333	1.000	-13,478.000000
48.250000	1.000	-14,922.000000
48.266667	1.000	-15,385.000000
48.283333	1.000	-14,998.000000
48.300000	1.000	-14,155.000000
48.316667	1.000	-13,108.000000
48.333333	1.000	-12,037.000000
48.350000	1.000	-10,907.000000
48.366667	1.000	-10,168.000000
48.383333	1.000	-10,192.000000
48.400000	1.000	-10,572.000000
48.416667	1.000	-10,950.000000
48.433333	1.000	-11,314.000000
48.450000	1.000	-11,935.000000
48.466667	1.000	-12,676.000000
48.483333	1.000	-12,961.000000
48.500000	1.000	-12,522.000000
48.516667	1.000	-11,479.000000
48.533333	1.000	-10,206.000000
48.550000	1.000	-8,884.000000
48.566667	1.000	-7,507.000000
48.583333	1.000	-6,186.000000
48.600000	1.000	-5,392.000000
48.616667	1.000	-5,463.000000
48.633333	1.000	-5,961.000000
48.650000	1.000	-6,383.000000
48.666667	1.000	-6,557.000000
48.683333	1.000	-6,608.000000
48.700000	1.000	-6,737.000000
48.716667	1.000	-7,138.000000
48.733333	1.000	-7,842.000000
48.750000	1.000	-8,578.000000
48.766667	1.000	-9,099.000000
48.783333	1.000	-9,604.000000
48.800000	1.000	-9,982.000000
48.816667	1.000	-9,878.000000
48.833333	1.000	-9,250.000000
48.850000	1.000	-8,073.000000
48.866667	1.000	-6,418.000000
48.883333	1.000	-4,764.000000
48.900000	1.000	-3,291.000000
48.916667	1.000	-2,222.000000
48.933333	1.000	-1,883.000000
48.950000	1.000	-2,468.000000
48.966667	1.000	-4,256.000000
48.983333	1.000	-6,722.000000
49.000000	1.000	-8,809.000000
49.016667	1.000	-10,185.000000
49.033333	1.000	-11,109.000000
49.050000	1.000	-11,441.000000
49.066667	1.000	-10,958.000000
49.083333	1.000	-10,006.000000
49.100000	1.000	-9,406.000000
49.116667	1.000	-9,768.000000
49.133333	1.000	-11,016.000000
49.150000	1.000	-12,619.000000
49.166667	1.000	-13,910.000000
49.183333	1.000	-14,601.000000
49.200000	1.000	-14,585.000000
49.216667	1.000	-13,658.000000
49.233333	1.000	-11,695.000000
49.250000	1.000	-9,001.000000
49.266667	1.000	-6,407.000000
49.283333	1.000	-4,982.000000
49.300000	1.000	-4,571.000000
49.316667	1.000	-4,305.000000
49.333333	1.000	-3,807.000000
49.350000	1.000	-3,261.000000
49.366667	1.000	-2,561.000000
49.383333	1.000	-2,091.000000
49.400000	1.000	-1,888.000000
49.416667	1.000	-1,624.000000
49.433333	1.000	-1,352.000000
49.450000	1.000	-1,137.000000
49.466667	1.000	-881.000000
49.483333	1.000	-846.000000
49.500000	1.000	-1,705.000000
49.516667	1.000	-3,693.000000
49.533333	1.000	-6,149.000000
49.550000	1.000	-8,624.000000
49.566667	1.000	-10,715.000000
49.583333	1.000	-12,029.000000
49.600000	1.000	-12,415.000000
49.616667	1.000	-12,367.000000
49.633333	1.000	-12,382.000000
49.650000	1.000	-12,612.000000
49.666667	1.000	-13,072.000000
49.683333	1.000	-13,364.000000
49.700000	1.000	-13,205.000000
49.716667	1.000	-12,244.000000
49.733333	1.000	-10,743.000000
49.750000	1.000	-9,360.000000
49.766667	1.000	-8,222.000000
49.783333	1.000	-7,030.000000
49.800000	1.000	-5,713.000000
49.816667	1.000	-4,276.000000
49.833333	1.000	-2,968.000000
49.850000	1.000	-2,299.000000
49.866667	1.000	-2,480.000000
49.883333	1.000	-3,590.000000
49.900000	1.000	-5,324.000000
49.916667	1.000	-7,249.000000
49.933333	1.000	-8,880.000000
49.950000	1.000	-10,000.000000
49.966667	1.000	-10,356.000000
49.983333	1.000	-9,587.000000
50.000000	1.000	-7,959.000000
50.016667	1.000	-6,125.000000
50.033333	1.000	-4,386.000000
50.050000	1.000	-3,190.000000
50.066667	1.000	-2,930.000000
50.083333	1.000	-3,629.000000
50.100000	1.000	-4,959.000000
50.116667	1.000	-6,942.000000
50.133333	1.000	-9,391.000000
50.150000	1.000	-11,937.000000
50.166667	1.000	-14,471.000000
50.183333	1.000	-16,880.000000
50.200000	1.000	-18,855.000000
50.216667	1.000	-20,188.000000
50.233333	1.000	-20,869.000000
50.250000	1.000	-21,005.000000
50.266667	1.000	-20,868.000000
50.283333	1.000	-20,509.000000
50.300000	1.000	-19,811.000000
50.316667	1.000	-18,667.000000
50.333333	1.000	-17,044.000000
50.350000	1.000	-15,048.000000
50.366667	1.000	-13,349.000000
50.383333	1.000	-12,553.000000
50.400000	1.000	-12,701.000000
50.416667	1.000	-13,602.000000
50.433333	1.000	-14,884.000000
50.450000	1.000	-15,896.000000
50.466667	1.000	-16,172.000000
50.483333	1.000	-15,685.000000
50.500000	1.000	-14,479.000000
50.516667	1.000	-12,876.000000
50.533333	1.000	-11,288.000000
50.550000	1.000	-10,357.000000
50.566667	1.000	-10,234.000000
50.583333	1.000	-10,984.000000
50.600000	1.000	-12,230.000000
50.616667	1.000	-13,486.000000
50.633333	1.000	-14,247.000000
50.650000	1.000	-13,885.000000
50.666667	1.000	-12,403.000000
50.683333	1.000	-10,474.000000
50.700000	1.000	-9,120.000000
50.716667	1.000	-8,986.000000
50.733333	1.000	-9,754.000000
50.750000	1.000	-11,153.000000
50.766667	1.000	-13,041.000000
50.783333	1.000	-14,871.000000
50.800000	1.000	-16,316.000000
50.816667	1.000	-17,217.000000
50.833333	1.000	-17,521.000000
50.850000	1.000	-16,957.000000
50.866667	1.000	-15,620.000000
50.883333	1.000	-13,949.000000
50.900000	1.000	-12,437.000000
50.916667	1.000	-11,255.000000
50.933333	1.000	-10,531.000000
50.950000	1.000	-10,329.000000
50.966667	1.000	-10,624.000000
50.983333	1.000	-11,119.000000
51.000000	1.000	-11,617.000000
51.016667	1.000	-12,018.000000
51.033333	1.000	-12,205.000000
51.050000	1.000	-11,966.000000
51.066667	1.000	-11,072.000000
51.083333	1.000	-9,497.000000
51.100000	1.000	-7,462.000000
51.116667	1.000	-5,689.000000
51.133333	1.000	-5,072.000000
51.150000	1.000	-6,074.000000
51.166667	1.000	-8,272.000000
51.183333	1.000	-10,672.000000
51.200000	1.000	-12,506.000000
51.216667	1.000	-13,368.000000
51.233333	1.000	-13,111.000000
51.250000	1.000	-12,049.000000
51.266667	1.000	-10,615.000000
51.283333	1.000	-9,365.000000
51.300000	1.000	-8,719.000000
51.316667	1.000	-8,449.000000
51.333333	1.000	-8,334.000000
51.350000	1.000	-8,208.000000
51.366667	1.000	-8,177.000000
51.383333	1.000	-8,615.000000
51.400000	1.000	-9,642.000000
51.416667	1.000	-10,817.000000
51.433333	1.000	-11,058.000000
51.450000	1.000	-9,500.000000
51.466667	1.000	-6,719.000000
51.483333	1.000	-4,110.000000
51.500000	1.000	-2,503.000000
51.516667	1.000	-1,981.000000
51.533333	1.000	-2,136.000000
51.550000	1.000	-2,582.000000
51.566667	1.000	-2,862.000000
51.583333	1.000	-2,745.000000
51.600000	1.000	-2,322.000000
51.616667	1.000	-1,813.000000
51.633333	1.000	-2,004.000000
51.650000	1.000	-3,518.000000
51.666667	1.000	-6,400.000000
51.683333	1.000	-10,381.000000
51.700000	1.000	-14,358.000000
51.716667	1.000	-17,128.000000
51.733333	1.000	-18,169.000000
51.750000	1.000	-17,612.000000
51.766667	1.000	-16,056.000000
51.783333	1.000	-14,571.000000
51.800000	1.000	-13,765.000000
51.816667	1.000	-13,411.000000
51.833333	1.000	-13,384.000000
51.850000	1.000	-13,690.000000
51.866667	1.000	-13,871.000000
51.883333	1.000	-13,702.000000
51.900000	1.000	-13,082.000000
51.916667	1.000	-12,129.000000
51.933333	1.000	-11,306.000000
51.950000	1.000	-10,787.000000
51.966667	1.000	-10,414.000000
51.983333	1.000	-10,170.000000
52.000000	1.000	-10,020.000000
52.016667	1.000	-10,016.000000
52.033333	1.000	-10,017.000000
52.050000	1.000	-9,898.000000
52.066667	1.000	-9,690.000000
52.083333	1.000	-9,225.000000
52.100000	1.000	-8,803.000000
52.116667	1.000	-8,665.000000
52.133333	1.000	-8,872.000000
52.150000	1.000	-9,370.000000
52.166667	1.000	-9,992.000000
52.183333	1.000	-10,442.000000
52.200000	1.000	-10,387.000000
52.216667	1.000	-9,821.000000
52.233333	1.000	-8,761.000000
52.250000	1.000	-7,326.000000
52.266667	1.000	-5,367.000000
52.283333	1.000	-2,940.000000
52.300000	1.000	-747.000000
52.316667	1.000	775.000000
52.333333	1.000	1,642.000000
52.350000	1.000	1,878.000000
52.366667	1.000	1,588.000000
52.383333	1.000	1,059.000000
52.400000	1.000	346.000000
52.416667	1.000	-641.000000
52.433333	1.000	-1,950.000000
52.450000	1.000	-3,691.000000
52.466667	1.000	-5,958.000000
52.483333	1.000	-8,722.000000
52.500000	1.000	-11,721.000000
52.516667	1.000	-14,289.000000
52.533333	1.000	-15,674.000000
52.550000	1.000	-15,363.000000
52.566667	1.000	-13,907.000000
52.583333	1.000	-11,854.000000
52.600000	1.000	-9,298.000000
52.616667	1.000	-6,685.000000
52.633333	1.000	-4,384.000000
52.650000	1.000	-2,555.000000
52.666667	1.000	-1,141.000000
52.683333	1.000	60.000000
52.700000	1.000	1,067.000000
52.716667	1.000	1,744.000000
52.733333	1.000	1,300.000000
52.750000	1.000	-512.000000
52.766667	1.000	-3,121.000000
52.783333	1.000	-5,664.000000
52.800000	1.000	-7,623.000000
52.816667	1.000	-8,893.000000
52.833333	1.000	-9,732.000000
52.850000	1.000	-10,572.000000
52.866667	1.000	-11,550.000000
52.883333	1.000	-12,484.000000
52.900000	1.000	-13,102.000000
52.916667	1.000	-13,024.000000
52.933333	1.000	-12,019.000000
52.950000	1.000	-10,238.000000
52.966667	1.000	-8,215.000000
52.983333	1.000	-6,638.000000
53.000000	1.000	-6,109.000000
53.016667	1.000	-6,502.000000
53.033333	1.000	-7,450.000000
53.050000	1.000	-8,362.000000
53.066667	1.000	-9,113.000000
53.083333	1.000	-10,059.000000
53.100000	1.000	-11,626.000000
53.116667	1.000	-14,033.000000
53.133333	1.000	-17,010.000000
53.150000	1.000	-19,581.000000
53.166667	1.000	-20,668.000000
53.183333	1.000	-20,130.000000
53.200000	1.000	-18,637.000000
53.216667	1.000	-16,654.000000
53.233333	1.000	-14,433.000000
53.250000	1.000	-12,359.000000
53.266667	1.000	-10,227.000000
53.283333	1.000	-7,964.000000
53.300000	1.000	-5,743.000000
53.316667	1.000	-4,153.000000
53.333333	1.000	-3,858.000000
53.350000	1.000	-4,864.000000
53.366667	1.000	-6,623.000000
53.383333	1.000	-8,706.000000
53.400000	1.000	-10,462.000000
53.416667	1.000	-11,337.000000
53.433333	1.000	-11,007.000000
53.450000	1.000	-9,308.000000
53.466667	1.000	-6,396.000000
53.483333	1.000	-3,304.000000
53.500000	1.000	-780.000000
53.516667	1.000	873.000000
53.533333	1.000	1,661.000000
53.550000	1.000	1,716.000000
53.566667	1.000	1,344.000000
53.583333	1.000	909.000000
53.600000	1.000	634.000000
53.616667	1.000	268.000000
53.633333	1.000	-512.000000
53.650000	1.000	-1,867.000000
53.666667	1.000	-3,830.000000
53.683333	1.000	-6,249.000000
53.700000	1.000	-8,792.000000
53.716667	1.000	-10,971.000000
53.733333	1.000	-12,608.000000
53.750000	1.000	-13,863.000000
53.766667	1.000	-14,866.000000
53.783333	1.000	-15,511.000000
53.800000	1.000	-15,625.000000
53.816667	1.000	-15,305.000000
53.833333	1.000	-14,915.000000
53.850000	1.000	-14,868.000000
53.866667	1.000	-15,093.000000
53.883333	1.000	-15,119.000000
53.900000	1.000	-14,761.000000
53.916667	1.000	-13,957.000000
53.933333	1.000	-12,548.000000
53.950000	1.000	-10,479.000000
53.966667	1.000	-8,256.000000
53.983333	1.000	-6,680.000000
54.000000	1.000	-6,189.000000
54.016667	1.000	-6,351.000000
54.033333	1.000	-6,811.000000
54.050000	1.000	-7,427.000000
54.066667	1.000	-8,266.000000
54.083333	1.000	-9,018.000000
54.100000	1.000	-9,081.000000
54.116667	1.000	-8,182.000000
54.133333	1.000	-6,684.000000
54.150000	1.000	-5,332.000000
54.166667	1.000	-4,111.000000
54.183333	1.000	-2,974.000000
54.200000	1.000	-2,066.000000
54.216667	1.000	-1,479.000000
54.233333	1.000	-1,298.000000
54.250000	1.000	-1,658.000000
54.266667	1.000	-2,568.000000
54.283333	1.000	-4,204.000000
54.300000	1.000	-6,748.000000
54.316667	1.000	-10,280.000000
54.333333	1.000	-14,457.000000
54.350000	1.000	-18,816.000000
54.366667	1.000	-22,808.000000
54.383333	1.000	-25,869.000000
54.400000	1.000	-27,309.000000
54.416667	1.000	-26,757.000000
54.433333	1.000	-24,246.000000
54.450000	1.000	-20,330.000000
54.466667	1.000	-15,545.000000
54.483333	1.000	-10,503.000000
54.500000	1.000	-5,983.000000
54.516667	1.000	-2,813.000000
54.533333	1.000	-1,546.000000
54.550000	1.000	-2,448.000000
54.566667	1.000	-5,211.000000
54.583333	1.000	-8,985.000000
54.600000	1.000	-12,549.000000
54.616667	1.000	-15,262.000000
54.633333	1.000	-16,925.000000
54.650000	1.000	-17,298.000000
54.666667	1.000	-16,332.000000
54.683333	1.000	-14,135.000000
54.700000	1.000	-11,006.000000
54.716667	1.000	-7,509.000000
54.733333	1.000	-4,478.000000
54.750000	1.000	-2,307.000000
54.766667	1.000	-1,023.000000
54.783333	1.000	-839.000000
54.800000	1.000	-1,766.000000
54.816667	1.000	-3,296.000000
54.833333	1.000	-5,201.000000
54.850000	1.000	-7,285.000000
54.866667	1.000	-9,102.000000
54.883333	1.000	-10,222.000000
54.900000	1.000	-10,423.000000
54.916667	1.000	-9,353.000000
54.933333	1.000	-6,860.000000
54.950000	1.000	-3,092.000000
54.966667	1.000	1,610.000000
54.983333	1.000	6,662.000000
55.000000	1.000	11,500.000000
55.016667	1.000	15,452.000000
55.033333	1.000	17,974.000000
55.050000	1.000	19,283.000000
55.066667	1.000	19,899.000000
55.083333	1.000	19,793.000000
55.100000	1.000	18,732.000000
55.116667	1.000	16,864.000000
55.133333	1.000	14,205.000000
55.150000	1.000	10,871.000000
55.166667	1.000	7,056.000000
55.183333	1.000	3,079.000000
55.200000	1.000	-282.000000
55.216667	1.000	-2,191.000000
55.233333	1.000	-2,444.000000
55.250000	1.000	-1,481.000000
55.266667	1.000	346.000000
55.283333	1.000	2,733.000000
55.300000	1.000	5,316.000000
55.316667	1.000	7,339.000000
55.333333	1.000	8,264.000000
55.350000	1.000	8,212.000000
55.366667	1.000	7,085.000000
55.383333	1.000	4,701.000000
55.400000	1.000	1,327.000000
55.416667	1.000	-2,371.000000
55.433333	1.000	-5,657.000000
55.450000	1.000	-8,262.000000
55.466667	1.000	-10,134.000000
55.483333	1.000	-11,112.000000
55.500000	1.000	-11,023.000000
55.516667	1.000	-10,168.000000
55.533333	1.000	-8,863.000000
55.550000	1.000	-7,313.000000
55.566667	1.000	-5,980.000000
55.583333	1.000	-5,410.000000
55.600000	1.000	-5,970.000000
55.616667	1.000	-7,645.000000
55.633333	1.000	-10,221.000000
55.650000	1.000	-13,121.000000
55.666667	1.000	-15,582.000000
55.683333	1.000	-17,099.000000
55.700000	1.000	-17,831.000000
55.716667	1.000	-18,150.000000
55.733333	1.000	-18,374.000000
55.750000	1.000	-18,294.000000
55.766667	1.000	-18,015.000000
55.783333	1.000	-17,097.000000
55.800000	1.000	-14,958.000000
55.816667	1.000	-11,605.000000
55.833333	1.000	-7,600.000000
55.850000	1.000	-3,483.000000
55.866667	1.000	68.000000
55.883333	1.000	2,333.000000
55.900000	1.000	2,930.000000
55.916667	1.000	2,087.000000
55.933333	1.000	396.000000
55.950000	1.000	-1,395.000000
55.966667	1.000	-2,597.000000
55.983333	1.000	-3,123.000000
56.000000	1.000	-3,170.000000
56.016667	1.000	-2,954.000000
56.033333	1.000	-2,614.000000
56.050000	1.000	-2,307.000000
56.066667	1.000	-2,202.000000
56.083333	1.000	-2,591.000000
56.100000	1.000	-3,404.000000
56.116667	1.000	-4,069.000000
56.133333	1.000	-4,152.000000
56.150000	1.000	-3,635.000000
56.166667	1.000	-2,912.000000
56.183333	1.000	-2,544.000000
56.200000	1.000	-2,672.000000
56.216667	1.000	-3,284.000000
56.233333	1.000	-4,450.000000
56.250000	1.000	-5,906.000000
56.266667	1.000	-7,392.000000
56.283333	1.000	-8,538.000000
56.300000	1.000	-8,817.000000
56.316667	1.000	-8,204.000000
56.333333	1.000	-6,636.000000
56.350000	1.000	-4,375.000000
56.366667	1.000	-2,378.000000
56.383333	1.000	-1,221.000000
56.400000	1.000	-600.000000
56.416667	1.000	-270.000000
56.433333	1.000	-161.000000
56.450000	1.000	-365.000000
56.466667	1.000	-903.000000
56.483333	1.000	-1,462.000000
56.500000	1.000	-1,679.000000
56.516667	1.000	-1,563.000000
56.533333	1.000	-1,295.000000
56.550000	1.000	-1,248.000000
56.566667	1.000	-1,535.000000
56.583333	1.000	-1,779.000000
56.600000	1.000	-1,380.000000
56.616667	1.000	-544.000000
56.633333	1.000	168.000000
56.650000	1.000	597.000000
56.666667	1.000	414.000000
56.683333	1.000	-446.000000
56.700000	1.000	-1,465.000000
56.716667	1.000	-2,049.000000
56.733333	1.000	-2,087.000000
56.750000	1.000	-1,874.000000
56.766667	1.000	-1,757.000000
56.783333	1.000	-1,432.000000
56.800000	1.000	-616.000000
56.816667	1.000	503.000000
56.833333	1.000	2,006.000000
56.850000	1.000	3,940.000000
56.866667	1.000	5,944.000000
56.883333	1.000	7,536.000000
56.900000	1.000	8,727.000000
56.916667	1.000	9,736.000000
56.933333	1.000	10,714.000000
56.950000	1.000	11,569.000000
56.966667	1.000	12,236.000000
56.983333	1.000	12,515.000000
57.000000	1.000	12,366.000000
57.016667	1.000	12,248.000000
57.033333	1.000	12,098.000000
57.050000	1.000	11,436.000000
57.066667	1.000	10,152.000000
57.083333	1.000	8,372.000000
57.100000	1.000	6,290.000000
57.116667	1.000	3,919.000000
57.133333	1.000	1,322.000000
57.150000	1.000	-827.000000
57.166667	1.000	-1,858.000000
57.183333	1.000	-1,538.000000
57.200000	1.000	-326.000000
57.216667	1.000	1,135.000000
57.233333	1.000	2,427.000000
57.250000	1.000	3,360.000000
57.266667	1.000	4,130.000000
57.283333	1.000	4,884.000000
57.300000	1.000	5,333.000000
57.316667	1.000	5,038.000000
57.333333	1.000	4,010.000000
57.350000	1.000	2,736.000000
57.366667	1.000	1,964.000000
57.383333	1.000	1,756.000000
57.400000	1.000	1,858.000000
57.416667	1.000	1,931.000000
57.433333	1.000	1,803.000000
57.450000	1.000	1,370.000000
57.466667	1.000	719.000000
57.483333	1.000	-193.000000
57.500000	1.000	-1,041.000000
57.516667	1.000	-1,445.000000
57.533333	1.000	-1,421.000000
57.550000	1.000	-719.000000
57.566667	1.000	320.000000
57.583333	1.000	1,083.000000
57.600000	1.000	1,178.000000
57.616667	1.000	596.000000
57.633333	1.000	-290.000000
57.650000	1.000	-1,260.000000
57.666667	1.000	-2,322.000000
57.683333	1.000	-3,124.000000
57.700000	1.000	-3,763.000000
57.716667	1.000	-4,306.000000
57.733333	1.000	-4,199.000000
57.750000	1.000	-3,075.000000
57.766667	1.000	-1,029.000000
57.783333	1.000	1,550.000000
57.800000	1.000	3,970.000000
57.816667	1.000	5,992.000000
57.833333	1.000	7,592.000000
57.850000	1.000	8,706.000000
57.866667	1.000	9,043.000000
57.883333	1.000	8,336.000000
57.900000	1.000	6,801.000000
57.916667	1.000	5,249.000000
57.933333	1.000	4,064.000000
57.950000	1.000	3,268.000000
57.966667	1.000	2,551.000000
57.983333	1.000	1,773.000000
58.000000	1.000	1,074.000000
58.016667	1.000	518.000000
58.033333	1.000	386.000000
58.050000	1.000	943.000000
58.066667	1.000	2,228.000000
58.083333	1.000	3,967.000000
58.100000	1.000	5,972.000000
58.116667	1.000	7,817.000000
58.133333	1.000	9,164.000000
58.150000	1.000	10,196.000000
58.166667	1.000	10,694.000000
58.183333	1.000	10,363.000000
58.200000	1.000	9,526.000000
58.216667	1.000	8,475.000000
58.233333	1.000	7,520.000000
58.250000	1.000	7,033.000000
58.266667	1.000	7,106.000000
58.283333	1.000	7,807.000000
58.300000	1.000	8,900.000000
58.316667	1.000	10,050.000000
58.333333	1.000	10,930.000000
58.350000	1.000	11,072.000000
58.366667	1.000	10,277.000000
58.383333	1.000	8,652.000000
58.400000	1.000	6,356.000000
58.416667	1.000	4,013.000000
58.433333	1.000	2,162.000000
58.450000	1.000	969.000000
58.466667	1.000	639.000000
58.483333	1.000	1,180.000000
58.500000	1.000	2,653.000000
58.516667	1.000	4,599.000000
58.533333	1.000	6,590.000000
58.550000	1.000	8,321.000000
58.566667	1.000	9,851.000000
58.583333	1.000	11,505.000000
58.600000	1.000	13,198.000000
58.616667	1.000	14,602.000000
58.633333	1.000	15,489.000000
58.650000	1.000	15,988.000000
58.666667	1.000	16,072.000000
58.683333	1.000	15,733.000000
58.700000	1.000	15,143.000000
58.716667	1.000	14,463.000000
58.733333	1.000	13,930.000000
58.750000	1.000	14,182.000000
58.766667	1.000	15,380.000000
58.783333	1.000	17,058.000000
58.800000	1.000	18,790.000000
58.816667	1.000	20,085.000000
58.833333	1.000	20,517.000000
58.850000	1.000	19,945.000000
58.866667	1.000	18,663.000000
58.883333	1.000	17,171.000000
58.900000	1.000	16,234.000000
58.916667	1.000	16,427.000000
58.933333	1.000	17,660.000000
58.950000	1.000	19,353.000000
58.966667	1.000	20,799.000000
58.983333	1.000	21,874.000000
59.000000	1.000	22,969.000000
59.016667	1.000	24,033.000000
59.033333	1.000	24,586.000000
59.050000	1.000	24,296.000000
59.066667	1.000	23,120.000000
59.083333	1.000	21,503.000000
59.100000	1.000	20,157.000000
59.116667	1.000	19,649.000000
59.133333	1.000	20,144.000000
59.150000	1.000	21,264.000000
59.166667	1.000	22,145.000000
59.183333	1.000	22,186.000000
59.200000	1.000	21,269.000000
59.216667	1.000	19,989.000000
59.233333	1.000	18,796.000000
59.250000	1.000	17,622.000000
59.266667	1.000	16,626.000000
59.283333	1.000	15,905.000000
59.300000	1.000	15,608.000000
59.316667	1.000	16,043.000000
59.333333	1.000	17,413.000000
59.350000	1.000	19,557.000000
59.366667	1.000	21,754.000000
59.383333	1.000	23,194.000000
59.400000	1.000	23,708.000000
59.416667	1.000	23,432.000000
59.433333	1.000	22,546.000000
59.450000	1.000	21,456.000000
59.466667	1.000	20,678.000000
59.483333	1.000	20,544.000000
59.500000	1.000	20,912.000000
59.516667	1.000	21,287.000000
59.533333	1.000	21,702.000000
59.550000	1.000	22,482.000000
59.566667	1.000	24,104.000000
59.583333	1.000	26,560.000000
59.600000	1.000	29,277.000000
59.616667	1.000	31,685.000000
59.633333	1.000	33,488.000000
59.650000	1.000	34,745.000000
59.666667	1.000	35,149.000000
59.683333	1.000	34,494.000000
59.700000	1.000	33,131.000000
59.716667	1.000	31,893.000000
59.733333	1.000	30,757.000000
59.750000	1.000	29,320.000000
59.766667	1.000	27,703.000000
59.783333	1.000	26,348.000000
59.800000	1.000	25,108.000000
59.816667	1.000	23,850.000000
59.833333	1.000	23,099.000000
59.850000	1.000	23,208.000000
59.866667	1.000	24,116.000000
59.883333	1.000	25,608.000000
59.900000	1.000	27,546.000000
59.916667	1.000	29,657.000000
59.933333	1.000	31,627.000000
59.950000	1.000	33,242.000000
59.966667	1.000	34,203.000000
59.983333	1.000	34,684.000000
60.000000	1.000	34,526.000000
60.016667	1.000	33,928.000000
60.033333	1.000	32,963.000000
60.050000	1.000	31,313.000000
60.066667	1.000	29,130.000000
60.083333	1.000	26,895.000000
60.100000	1.000	25,218.000000
60.116667	1.000	24,207.000000
60.133333	1.000	23,608.000000
60.150000	1.000	23,218.000000
60.166667	1.000	23,113.000000
60.183333	1.000	23,430.000000
60.200000	1.000	24,550.000000
60.216667	1.000	26,883.000000
60.233333	1.000	30,256.000000
60.250000	1.000	33,725.000000
60.266667	1.000	36,429.000000
60.283333	1.000	37,608.000000
60.300000	1.000	37,026.000000
60.316667	1.000	35,151.000000
60.333333	1.000	32,919.000000
60.350000	1.000	31,018.000000
60.366667	1.000	29,394.000000
60.383333	1.000	27,923.000000
60.400000	1.000	26,681.000000
60.416667	1.000	25,610.000000
60.433333	1.000	24,828.000000
60.450000	1.000	24,556.000000
60.466667	1.000	25,006.000000
60.483333	1.000	26,469.000000
60.500000	1.000	29,058.000000
60.516667	1.000	32,787.000000
60.533333	1.000	36,829.000000
60.550000	1.000	40,280.000000
60.566667	1.000	42,686.000000
60.583333	1.000	43,874.000000
60.600000	1.000	44,170.000000
60.616667	1.000	43,833.000000
60.633333	1.000	42,712.000000
60.650000	1.000	40,694.000000
60.666667	1.000	37,498.000000
60.683333	1.000	33,408.000000
60.700000	1.000	29,207.000000
60.716667	1.000	25,695.000000
60.733333	1.000	23,334.000000
60.750000	1.000	22,076.000000
60.766667	1.000	21,772.000000
60.783333	1.000	22,187.000000
60.800000	1.000	23,105.000000
60.816667	1.000	24,225.000000
60.833333	1.000	25,224.000000
60.850000	1.000	26,145.000000
60.866667	1.000	27,198.000000
60.883333	1.000	28,357.000000
60.900000	1.000	29,345.000000
60.916667	1.000	30,290.000000
60.933333	1.000	31,235.000000
60.950000	1.000	31,881.000000
60.966667	1.000	31,955.000000
60.983333	1.000	31,815.000000
61.000000	1.000	31,939.000000
61.016667	1.000	32,873.000000
61.033333	1.000	35,019.000000
61.050000	1.000	38,123.000000
61.066667	1.000	41,643.000000
61.083333	1.000	45,147.000000
61.100000	1.000	48,245.000000
61.116667	1.000	50,503.000000
61.133333	1.000	51,720.000000
61.150000	1.000	51,802.000000
61.166667	1.000	50,655.000000
61.183333	1.000	48,464.000000
61.200000	1.000	45,770.000000
61.216667	1.000	43,215.000000
61.233333	1.000	41,489.000000
61.250000	1.000	40,658.000000
61.266667	1.000	40,314.000000
61.283333	1.000	39,800.000000
61.300000	1.000	38,657.000000
61.316667	1.000	37,057.000000
61.333333	1.000	35,555.000000
61.350000	1.000	34,526.000000
61.366667	1.000	34,199.000000
61.383333	1.000	34,768.000000
61.400000	1.000	36,153.000000
61.416667	1.000	37,887.000000
61.433333	1.000	39,727.000000
61.450000	1.000	41,428.000000
61.466667	1.000	42,510.000000
61.483333	1.000	42,670.000000
61.500000	1.000	42,545.000000
61.516667	1.000	42,637.000000
61.533333	1.000	43,217.000000
61.550000	1.000	44,180.000000
61.566667	1.000	45,498.000000
61.583333	1.000	47,264.000000
61.600000	1.000	49,423.000000
61.616667	1.000	51,479.000000
61.633333	1.000	53,380.000000
61.650000	1.000	55,020.000000
61.666667	1.000	56,531.000000
61.683333	1.000	57,516.000000
61.700000	1.000	57,457.000000
61.716667	1.000	56,419.000000
61.733333	1.000	54,308.000000
61.750000	1.000	51,352.000000
61.766667	1.000	48,187.000000
61.783333	1.000	45,233.000000
61.800000	1.000	42,441.000000
61.816667	1.000	39,749.000000
61.833333	1.000	37,308.000000
61.850000	1.000	35,178.000000
61.866667	1.000	33,184.000000
61.883333	1.000	31,380.000000
61.900000	1.000	30,104.000000
61.916667	1.000	29,985.000000
61.933333	1.000	31,149.000000
61.950000	1.000	33,536.000000
61.966667	1.000	37,096.000000
61.983333	1.000	41,107.000000
62.000000	1.000	44,343.000000
62.016667	1.000	46,116.000000
62.033333	1.000	46,606.000000
62.050000	1.000	46,100.000000
62.066667	1.000	44,674.000000
62.083333	1.000	42,713.000000
62.100000	1.000	40,577.000000
62.116667	1.000	38,352.000000
62.133333	1.000	36,148.000000
62.150000	1.000	34,473.000000
62.166667	1.000	33,299.000000
62.183333	1.000	32,301.000000
62.200000	1.000	31,447.000000
62.216667	1.000	30,984.000000
62.233333	1.000	31,247.000000
62.250000	1.000	32,537.000000
62.266667	1.000	34,805.000000
62.283333	1.000	37,418.000000
62.300000	1.000	39,652.000000
62.316667	1.000	40,973.000000
62.333333	1.000	41,161.000000
62.350000	1.000	40,813.000000
62.366667	1.000	40,432.000000
62.383333	1.000	40,165.000000
62.400000	1.000	39,975.000000
62.416667	1.000	39,819.000000
62.433333	1.000	39,569.000000
62.450000	1.000	39,299.000000
62.466667	1.000	38,990.000000
62.483333	1.000	37,994.000000
62.500000	1.000	35,842.000000
62.516667	1.000	32,760.000000
62.533333	1.000	29,331.000000
62.550000	1.000	25,939.000000
62.566667	1.000	22,762.000000
62.583333	1.000	19,996.000000
62.600000	1.000	17,542.000000
62.616667	1.000	15,487.000000
62.633333	1.000	14,154.000000
62.650000	1.000	13,458.000000
62.666667	1.000	13,105.000000
62.683333	1.000	12,750.000000
62.700000	1.000	12,905.000000
62.716667	1.000	13,992.000000
62.733333	1.000	15,766.000000
62.750000	1.000	17,930.000000
62.766667	1.000	20,096.000000
62.783333	1.000	21,983.000000
62.800000	1.000	23,333.000000
62.816667	1.000	23,725.000000
62.833333	1.000	22,786.000000
62.850000	1.000	20,835.000000
62.866667	1.000	18,640.000000
62.883333	1.000	16,643.000000
62.900000	1.000	14,627.000000
62.916667	1.000	12,252.000000
62.933333	1.000	10,074.000000
62.950000	1.000	8,257.000000
62.966667	1.000	6,770.000000
62.983333	1.000	5,675.000000
63.000000	1.000	4,861.000000
63.016667	1.000	4,377.000000
63.033333	1.000	4,437.000000
63.050000	1.000	5,242.000000
63.066667	1.000	6,691.000000
63.083333	1.000	8,343.000000
63.100000	1.000	9,838.000000
63.116667	1.000	10,961.000000
63.133333	1.000	11,463.000000
63.150000	1.000	11,419.000000
63.166667	1.000	11,144.000000
63.183333	1.000	11,028.000000
63.200000	1.000	11,278.000000
63.216667	1.000	11,790.000000
63.233333	1.000	12,195.000000
63.250000	1.000	11,806.000000
63.266667	1.000	10,299.000000
63.283333	1.000	7,849.000000
63.300000	1.000	5,182.000000
63.316667	1.000	2,629.000000
63.333333	1.000	261.000000
63.350000	1.000	-1,491.000000
63.366667	1.000	-2,333.000000
63.383333	1.000	-2,652.000000
63.400000	1.000	-2,923.000000
63.416667	1.000	-3,159.000000
63.433333	1.000	-3,084.000000
63.450000	1.000	-2,438.000000
63.466667	1.000	-937.000000
63.483333	1.000	1,066.000000
63.500000	1.000	2,801.000000
63.516667	1.000	3,743.000000
63.533333	1.000	3,387.000000
63.550000	1.000	1,851.000000
63.566667	1.000	-128.000000
63.583333	1.000	-1,993.000000
63.600000	1.000	-3,716.000000
63.616667	1.000	-5,627.000000
63.633333	1.000	-7,541.000000
63.650000	1.000	-9,115.000000
63.666667	1.000	-10,183.000000
63.683333	1.000	-10,708.000000
63.700000	1.000	-10,932.000000
63.716667	1.000	-11,065.000000
63.733333	1.000	-11,539.000000
63.750000	1.000	-12,613.000000
63.766667	1.000	-13,992.000000
63.783333	1.000	-15,005.000000
63.800000	1.000	-15,196.000000
63.816667	1.000	-14,305.000000
63.833333	1.000	-12,467.000000
63.850000	1.000	-9,948.000000
63.866667	1.000	-7,221.000000
63.883333	1.000	-4,929.000000
63.900000	1.000	-3,583.000000
63.916667	1.000	-3,193.000000
63.933333	1.000	-3,737.000000
63.950000	1.000	-5,231.000000
63.966667	1.000	-7,443.000000
63.983333	1.000	-9,538.000000
64.000000	1.000	-10,908.000000
64.016667	1.000	-11,545.000000
64.033333	1.000	-11,959.000000
64.050000	1.000	-12,164.000000
64.066667	1.000	-12,028.000000
64.083333	1.000	-11,410.000000
64.100000	1.000	-10,296.000000
64.116667	1.000	-9,395.000000
64.133333	1.000	-9,720.000000
64.150000	1.000	-11,575.000000
64.166667	1.000	-14,797.000000
64.183333	1.000	-18,605.000000
64.200000	1.000	-22,152.000000
64.216667	1.000	-24,985.000000
64.233333	1.000	-27,201.000000
64.250000	1.000	-29,293.000000
64.266667	1.000	-31,497.000000
64.283333	1.000	-33,672.000000
64.300000	1.000	-35,705.000000
64.316667	1.000	-37,550.000000
64.333333	1.000	-39,346.000000
64.350000	1.000	-41,215.000000
64.366667	1.000	-43,049.000000
64.383333	1.000	-44,519.000000
64.400000	1.000	-45,334.000000
64.416667	1.000	-45,226.000000
64.433333	1.000	-43,954.000000
64.450000	1.000	-42,236.000000
64.466667	1.000	-40,739.000000
64.483333	1.000	-39,662.000000
64.500000	1.000	-39,129.000000
64.516667	1.000	-39,145.000000
64.533333	1.000	-39,856.000000
64.550000	1.000	-40,830.000000
64.566667	1.000	-41,478.000000
64.583333	1.000	-41,410.000000
64.600000	1.000	-40,655.000000
64.616667	1.000	-39,462.000000
64.633333	1.000	-38,182.000000
64.650000	1.000	-37,006.000000
64.666667	1.000	-35,777.000000
64.683333	1.000	-34,460.000000
64.700000	1.000	-33,055.000000
64.716667	1.000	-31,675.000000
64.733333	1.000	-30,723.000000
64.750000	1.000	-30,229.000000
64.766667	1.000	-30,633.000000
64.783333	1.000	-32,259.000000
64.800000	1.000	-34,345.000000
64.816667	1.000	-36,375.000000
64.833333	1.000	-38,138.000000
64.850000	1.000	-39,385.000000
64.866667	1.000	-40,352.000000
64.883333	1.000	-41,310.000000
64.900000	1.000	-42,563.000000
64.916667	1.000	-44,130.000000
64.933333	1.000	-45,940.000000
64.950000	1.000	-47,587.000000
64.966667	1.000	-48,313.000000
64.983333	1.000	-47,815.000000
65.000000	1.000	-46,226.000000
65.016667	1.000	-44,079.000000
65.033333	1.000	-41,853.000000
65.050000	1.000	-39,769.000000
65.066667	1.000	-38,071.000000
65.083333	1.000	-37,117.000000
65.100000	1.000	-37,072.000000
65.116667	1.000	-38,038.000000
65.133333	1.000	-40,234.000000
65.150000	1.000	-43,273.000000
65.166667	1.000	-46,596.000000
65.183333	1.000	-49,615.000000
65.200000	1.000	-51,727.000000
65.216667	1.000	-52,814.000000
65.233333	1.000	-53,120.000000
65.250000	1.000	-53,179.000000
65.266667	1.000	-53,207.000000
65.283333	1.000	-53,089.000000
65.300000	1.000	-52,599.000000
65.316667	1.000	-51,391.000000
65.333333	1.000	-49,693.000000
65.350000	1.000	-48,114.000000
65.366667	1.000	-46,984.000000
65.383333	1.000	-46,177.000000
65.400000	1.000	-45,418.000000
65.416667	1.000	-44,707.000000
65.433333	1.000	-44,170.000000
65.450000	1.000	-44,005.000000
65.466667	1.000	-44,398.000000
65.483333	1.000	-45,414.000000
65.500000	1.000	-46,831.000000
65.516667	1.000	-48,698.000000
65.533333	1.000	-50,888.000000
65.550000	1.000	-53,012.000000
65.566667	1.000	-54,884.000000
65.583333	1.000	-56,573.000000
65.600000	1.000	-58,116.000000
65.616667	1.000	-59,747.000000
65.633333	1.000	-61,578.000000
65.650000	1.000	-63,101.000000
65.666667	1.000	-63,916.000000
65.683333	1.000	-63,575.000000
65.700000	1.000	-61,968.000000
65.716667	1.000	-59,341.000000
65.733333	1.000	-56,481.000000
65.750000	1.000	-54,197.000000
65.766667	1.000	-53,017.000000
65.783333	1.000	-52,916.000000
65.800000	1.000	-53,389.000000
65.816667	1.000	-53,925.000000
65.833333	1.000	-53,991.000000
65.850000	1.000	-53,136.000000
65.866667	1.000	-51,507.000000
65.883333	1.000	-49,537.000000
65.900000	1.000	-47,696.000000
65.916667	1.000	-46,409.000000
65.933333	1.000	-45,969.000000
65.950000	1.000	-46,719.000000
65.966667	1.000	-48,543.000000
65.983333	1.000	-50,813.000000
66.000000	1.000	-52,353.000000
66.016667	1.000	-52,837.000000
66.033333	1.000	-52,368.000000
66.050000	1.000	-51,291.000000
66.066667	1.000	-49,911.000000
66.083333	1.000	-48,452.000000
66.100000	1.000	-47,043.000000
66.116667	1.000	-46,066.000000
66.133333	1.000	-45,922.000000
66.150000	1.000	-46,865.000000
66.166667	1.000	-48,632.000000
66.183333	1.000	-50,719.000000
66.200000	1.000	-52,596.000000
66.216667	1.000	-53,887.000000
66.233333	1.000	-54,592.000000
66.250000	1.000	-55,232.000000
66.266667	1.000	-56,175.000000
66.283333	1.000	-57,345.000000
66.300000	1.000	-58,403.000000
66.316667	1.000	-59,370.000000
66.333333	1.000	-60,319.000000
66.350000	1.000	-61,206.000000
66.366667	1.000	-61,926.000000
66.383333	1.000	-62,620.000000
66.400000	1.000	-63,540.000000
66.416667	1.000	-64,700.000000
66.433333	1.000	-66,481.000000
66.450000	1.000	-68,812.000000
66.466667	1.000	-71,361.000000
66.483333	1.000	-73,684.000000
66.500000	1.000	-75,068.000000
66.516667	1.000	-74,858.000000
66.533333	1.000	-73,542.000000
66.550000	1.000	-71,892.000000
66.566667	1.000	-69,991.000000
66.583333	1.000	-67,720.000000
66.600000	1.000	-65,099.000000
66.616667	1.000	-62,350.000000
66.633333	1.000	-59,879.000000
66.650000	1.000	-57,842.000000
66.666667	1.000	-56,366.000000
66.683333	1.000	-55,494.000000
66.700000	1.000	-55,062.000000
66.716667	1.000	-55,077.000000
66.733333	1.000	-55,459.000000
66.750000	1.000	-56,549.000000
66.766667	1.000	-58,737.000000
66.783333	1.000	-61,796.000000
66.800000	1.000	-65,046.000000
66.816667	1.000	-68,150.000000
66.833333	1.000	-71,029.000000
66.850000	1.000	-73,756.000000
66.866667	1.000	-76,252.000000
66.883333	1.000	-78,275.000000
66.900000	1.000	-79,548.000000
66.916667	1.000	-80,188.000000
66.933333	1.000	-80,223.000000
66.950000	1.000	-79,698.000000
66.966667	1.000	-78,753.000000
66.983333	1.000	-77,555.000000
67.000000	1.000	-76,179.000000
67.016667	1.000	-74,456.000000
67.033333	1.000	-72,322.000000
67.050000	1.000	-70,408.000000
67.066667	1.000	-69,270.000000
67.083333	1.000	-68,776.000000
67.100000	1.000	-68,875.000000
67.116667	1.000	-69,765.000000
67.133333	1.000	-71,137.000000
67.150000	1.000	-71,959.000000
67.166667	1.000	-71,687.000000
67.183333	1.000	-70,407.000000
67.200000	1.000	-68,701.000000
67.216667	1.000	-67,361.000000
67.233333	1.000	-66,719.000000
67.250000	1.000	-66,683.000000
67.266667	1.000	-66,976.000000
67.283333	1.000	-67,540.000000
67.300000	1.000	-68,265.000000
67.316667	1.000	-69,018.000000
67.333333	1.000	-69,963.000000
67.350000	1.000	-71,288.000000
67.366667	1.000	-72,438.000000
67.383333	1.000	-72,828.000000
67.400000	1.000	-72,634.000000
67.416667	1.000	-72,685.000000
67.433333	1.000	-73,278.000000
67.450000	1.000	-74,073.000000
67.466667	1.000	-74,613.000000
67.483333	1.000	-74,626.000000
67.500000	1.000	-74,433.000000
67.516667	1.000	-74,719.000000
67.533333	1.000	-76,010.000000
67.550000	1.000	-78,054.000000
67.566667	1.000	-79,816.000000
67.583333	1.000	-80,774.000000
67.600000	1.000	-80,836.000000
67.616667	1.000	-80,062.000000
67.633333	1.000	-78,802.000000
67.650000	1.000	-77,539.000000
67.666667	1.000	-76,556.000000
67.683333	1.000	-76,240.000000
67.700000	1.000	-76,731.000000
67.716667	1.000	-77,986.000000
67.733333	1.000	-79,782.000000
67.750000	1.000	-81,572.000000
67.766667	1.000	-82,507.000000
67.783333	1.000	-82,221.000000
67.800000	1.000	-80,818.000000
67.816667	1.000	-78,820.000000
67.833333	1.000	-76,980.000000
67.850000	1.000	-75,571.000000
67.866667	1.000	-74,620.000000
67.883333	1.000	-73,981.000000
67.900000	1.000	-73,324.000000
67.916667	1.000	-72,516.000000
67.933333	1.000	-71,784.000000
67.950000	1.000	-71,023.000000
67.966667	1.000	-70,018.000000
67.983333	1.000	-69,213.000000
68.000000	1.000	-68,928.000000
68.016667	1.000	-69,295.000000
68.033333	1.000	-70,124.000000
68.050000	1.000	-70,976.000000
68.066667	1.000	-71,198.000000
68.083333	1.000	-70,537.000000
68.100000	1.000	-69,540.000000
68.116667	1.000	-68,754.000000
68.133333	1.000	-68,458.000000
68.150000	1.000	-68,815.000000
68.166667	1.000	-69,702.000000
68.183333	1.000	-70,719.000000
68.200000	1.000	-71,130.000000
68.216667	1.000	-70,703.000000
68.233333	1.000	-69,882.000000
68.250000	1.000	-69,410.000000
68.266667	1.000	-69,625.000000
68.283333	1.000	-70,803.000000
68.300000	1.000	-72,675.000000
68.316667	1.000	-74,582.000000
68.333333	1.000	-76,023.000000
68.350000	1.000	-77,140.000000
68.366667	1.000	-78,324.000000
68.383333	1.000	-79,489.000000
68.400000	1.000	-80,102.000000
68.416667	1.000	-80,119.000000
68.433333	1.000	-79,314.000000
68.450000	1.000	-77,632.000000
68.466667	1.000	-75,193.000000
68.483333	1.000	-72,273.000000
68.500000	1.000	-69,646.000000
68.516667	1.000	-67,496.000000
68.533333	1.000	-65,577.000000
68.550000	1.000	-64,159.000000
68.566667	1.000	-63,492.000000
68.583333	1.000	-63,439.000000
68.600000	1.000	-63,944.000000
68.616667	1.000	-65,252.000000
68.633333	1.000	-67,378.000000
68.650000	1.000	-69,964.000000
68.666667	1.000	-72,361.000000
68.683333	1.000	-74,032.000000
68.700000	1.000	-74,761.000000
68.716667	1.000	-74,894.000000
68.733333	1.000	-74,586.000000
68.750000	1.000	-73,827.000000
68.766667	1.000	-72,950.000000
68.783333	1.000	-72,116.000000
68.800000	1.000	-71,125.000000
68.816667	1.000	-70,347.000000
68.833333	1.000	-70,142.000000
68.850000	1.000	-70,537.000000
68.866667	1.000	-71,492.000000
68.883333	1.000	-72,944.000000
68.900000	1.000	-75,087.000000
68.916667	1.000	-77,881.000000
68.933333	1.000	-80,742.000000
68.950000	1.000	-83,184.000000
68.966667	1.000	-84,798.000000
68.983333	1.000	-85,185.000000
69.000000	1.000	-84,638.000000
69.016667	1.000	-83,724.000000
69.033333	1.000	-83,156.000000
69.050000	1.000	-83,343.000000
69.066667	1.000	-84,276.000000
69.083333	1.000	-85,588.000000
69.100000	1.000	-86,839.000000
69.116667	1.000	-87,495.000000
69.133333	1.000	-87,120.000000
69.150000	1.000	-85,616.000000
69.166667	1.000	-83,205.000000
69.183333	1.000	-80,211.000000
69.200000	1.000	-77,195.000000
69.216667	1.000	-75,012.000000
69.233333	1.000	-74,263.000000
69.250000	1.000	-75,298.000000
69.266667	1.000	-77,947.000000
69.283333	1.000	-81,328.000000
69.300000	1.000	-84,392.000000
69.316667	1.000	-86,609.000000
69.333333	1.000	-87,765.000000
69.350000	1.000	-87,901.000000
69.366667	1.000	-87,108.000000
69.383333	1.000	-85,561.000000
69.400000	1.000	-83,498.000000
69.416667	1.000	-81,037.000000
69.433333	1.000	-78,592.000000
69.450000	1.000	-76,548.000000
69.466667	1.000	-75,269.000000
69.483333	1.000	-74,547.000000
69.500000	1.000	-73,958.000000
69.516667	1.000	-73,677.000000
69.533333	1.000	-74,200.000000
69.550000	1.000	-75,398.000000
69.566667	1.000	-76,713.000000
69.583333	1.000	-77,576.000000
69.600000	1.000	-77,630.000000
69.616667	1.000	-76,719.000000
69.633333	1.000	-75,004.000000
69.650000	1.000	-73,019.000000
69.666667	1.000	-71,424.000000
69.683333	1.000	-70,144.000000
69.700000	1.000	-69,179.000000
69.716667	1.000	-68,982.000000
69.733333	1.000	-69,863.000000
69.750000	1.000	-71,321.000000
69.766667	1.000	-72,545.000000
69.783333	1.000	-72,999.000000
69.800000	1.000	-72,595.000000
69.816667	1.000	-71,612.000000
69.833333	1.000	-70,441.000000
69.850000	1.000	-69,396.000000
69.866667	1.000	-68,808.000000
69.883333	1.000	-69,027.000000
69.900000	1.000	-70,102.000000
69.916667	1.000	-71,993.000000
69.933333	1.000	-74,603.000000
69.950000	1.000	-77,524.000000
69.966667	1.000	-80,269.000000
69.983333	1.000	-82,161.000000
70.000000	1.000	-82,933.000000
70.016667	1.000	-82,824.000000
70.033333	1.000	-82,074.000000
70.050000	1.000	-81,192.000000
70.066667	1.000	-80,786.000000
70.083333	1.000	-80,723.000000
70.100000	1.000	-79,431.000000
