# Supplementary material for: Changes to Serum Sample Tube and Processing Methodology Does Not Cause Inter-Individual Variation in Automated Whole Serum N-Glycan Profiling in Health and Disease
Source: PLoS One. 2015 Apr 1;10(4):e0123028. doi: 10.1371/journal.pone.0123028 (PMC4382121; doi:10.1371/journal.pone.0123028)
Supplement: S1 Data — (ZIP) [file pone.0123028.s006.zip › WholePlasmaData/100-F2.txt]

File Path	chrom://acropora/ChromeleonLocal/Richard Data/May 2014/21 May 2014/HTP-plasma-24-Samples-Robot-Repeat-A2-A1.seq/19214.smp/Emission_1.channel/Emission_1.chm
Channel	Emission_1

Injection Information:
Data Vault	ChromeleonLocal
Injection	2AB-VF-serum-sample-22/100-F2
Injection Number	20
Position	GB6
Comment	
Processing Method	beh-gu
Instrument Method	BEH-70min-right-40-76-04-58
Type	Unknown
Status	Finished
Injection Date	22/05/2014
Injection Time	14:15:38
Injection Volume (µL)	25.0000
Dilution Factor	1.0000
Weight	1.0000

Raw Data Information:
Time Min. (min)	0.000000
Time Max. (min)	70.100000
Data Points	4207
Detector	FLD
Exporting Data System	Chromeleon 7.1.1.1127
Operator	
Signal Quantity	
Signal Unit	counts
Signal Min.	-65,831.000000
Signal Max.	20,164,042.000000
Channel	Emission_1
Driver Name	FLD3000.dll
Channel Type	Evaluation
Min. Step (s)	1.000
Max. Step (s)	1.000
Average Step (s)	1.000

Signal Parameter Information:
Signal Info	

Raw Data:
Time (min)	Step (s)	Value (counts)
0.000000	0.000	0.000000
0.016667	1.000	0.000000
0.033333	1.000	0.000000
0.050000	1.000	0.000000
0.066667	1.000	0.000000
0.083333	1.000	-138.000000
0.100000	1.000	-189.000000
0.116667	1.000	-314.000000
0.133333	1.000	-579.000000
0.150000	1.000	-1,018.000000
0.166667	1.000	-1,570.000000
0.183333	1.000	-2,149.000000
0.200000	1.000	-2,652.000000
0.216667	1.000	-3,014.000000
0.233333	1.000	-3,231.000000
0.250000	1.000	-3,336.000000
0.266667	1.000	-3,346.000000
0.283333	1.000	-3,282.000000
0.300000	1.000	-3,180.000000
0.316667	1.000	-3,080.000000
0.333333	1.000	-2,998.000000
0.350000	1.000	-2,949.000000
0.366667	1.000	-2,919.000000
0.383333	1.000	-2,866.000000
0.400000	1.000	-2,736.000000
0.416667	1.000	-2,503.000000
0.433333	1.000	-2,233.000000
0.450000	1.000	-1,966.000000
0.466667	1.000	-1,691.000000
0.483333	1.000	-1,409.000000
0.500000	1.000	-1,140.000000
0.516667	1.000	-925.000000
0.533333	1.000	-798.000000
0.550000	1.000	-753.000000
0.566667	1.000	-770.000000
0.583333	1.000	-840.000000
0.600000	1.000	-975.000000
0.616667	1.000	-1,170.000000
0.633333	1.000	-1,427.000000
0.650000	1.000	-1,697.000000
0.666667	1.000	-1,945.000000
0.683333	1.000	-2,194.000000
0.700000	1.000	-2,421.000000
0.716667	1.000	-2,583.000000
0.733333	1.000	-2,666.000000
0.750000	1.000	-2,642.000000
0.766667	1.000	-2,501.000000
0.783333	1.000	-2,151.000000
0.800000	1.000	-1,350.000000
0.816667	1.000	266.000000
0.833333	1.000	2,988.000000
0.850000	1.000	6,816.000000
0.866667	1.000	11,525.000000
0.883333	1.000	17,043.000000
0.900000	1.000	23,274.000000
0.916667	1.000	29,878.000000
0.933333	1.000	36,447.000000
0.950000	1.000	42,607.000000
0.966667	1.000	48,111.000000
0.983333	1.000	52,695.000000
1.000000	1.000	56,386.000000
1.016667	1.000	60,425.000000
1.033333	1.000	66,943.000000
1.050000	1.000	77,119.000000
1.066667	1.000	89,960.000000
1.083333	1.000	102,782.000000
1.100000	1.000	112,578.000000
1.116667	1.000	117,177.000000
1.133333	1.000	115,724.000000
1.150000	1.000	108,673.000000
1.166667	1.000	97,389.000000
1.183333	1.000	83,550.000000
1.200000	1.000	68,799.000000
1.216667	1.000	54,532.000000
1.233333	1.000	41,725.000000
1.250000	1.000	30,943.000000
1.266667	1.000	22,398.000000
1.283333	1.000	16,003.000000
1.300000	1.000	11,468.000000
1.316667	1.000	8,433.000000
1.333333	1.000	6,579.000000
1.350000	1.000	5,635.000000
1.366667	1.000	5,406.000000
1.383333	1.000	5,740.000000
1.400000	1.000	6,419.000000
1.416667	1.000	7,181.000000
1.433333	1.000	7,885.000000
1.450000	1.000	8,430.000000
1.466667	1.000	8,810.000000
1.483333	1.000	13,022.000000
1.500000	1.000	69,118.000000
1.516667	1.000	363,366.000000
1.533333	1.000	1,175,637.000000
1.550000	1.000	2,632,557.000000
1.566667	1.000	4,563,169.000000
1.583333	1.000	6,588,519.000000
1.600000	1.000	8,305,614.000000
1.616667	1.000	9,426,788.000000
1.633333	1.000	9,832,339.000000
1.650000	1.000	9,555,770.000000
1.666667	1.000	8,735,511.000000
1.683333	1.000	7,559,594.000000
1.700000	1.000	6,218,550.000000
1.716667	1.000	4,873,557.000000
1.733333	1.000	3,641,078.000000
1.750000	1.000	2,590,573.000000
1.766667	1.000	1,750,539.000000
1.783333	1.000	1,118,407.000000
1.800000	1.000	671,362.000000
1.816667	1.000	376,085.000000
1.833333	1.000	196,451.000000
1.850000	1.000	98,620.000000
1.866667	1.000	53,985.000000
1.883333	1.000	40,466.000000
1.900000	1.000	42,400.000000
1.916667	1.000	49,690.000000
1.933333	1.000	56,535.000000
1.950000	1.000	60,227.000000
1.966667	1.000	60,119.000000
1.983333	1.000	56,797.000000
2.000000	1.000	51,353.000000
2.016667	1.000	44,917.000000
2.033333	1.000	38,373.000000
2.050000	1.000	32,300.000000
2.066667	1.000	27,061.000000
2.083333	1.000	22,748.000000
2.100000	1.000	19,302.000000
2.116667	1.000	16,594.000000
2.133333	1.000	14,506.000000
2.150000	1.000	12,958.000000
2.166667	1.000	11,902.000000
2.183333	1.000	11,325.000000
2.200000	1.000	11,173.000000
2.216667	1.000	11,338.000000
2.233333	1.000	11,656.000000
2.250000	1.000	12,007.000000
2.266667	1.000	12,282.000000
2.283333	1.000	12,378.000000
2.300000	1.000	12,254.000000
2.316667	1.000	11,920.000000
2.333333	1.000	11,425.000000
2.350000	1.000	10,885.000000
2.366667	1.000	10,400.000000
2.383333	1.000	9,967.000000
2.400000	1.000	9,612.000000
2.416667	1.000	9,339.000000
2.433333	1.000	9,109.000000
2.450000	1.000	8,851.000000
2.466667	1.000	8,477.000000
2.483333	1.000	7,961.000000
2.500000	1.000	7,320.000000
2.516667	1.000	6,619.000000
2.533333	1.000	5,932.000000
2.550000	1.000	5,301.000000
2.566667	1.000	4,746.000000
2.583333	1.000	4,249.000000
2.600000	1.000	3,807.000000
2.616667	1.000	3,417.000000
2.633333	1.000	3,113.000000
2.650000	1.000	2,929.000000
2.666667	1.000	2,872.000000
2.683333	1.000	2,874.000000
2.700000	1.000	2,863.000000
2.716667	1.000	2,794.000000
2.733333	1.000	2,683.000000
2.750000	1.000	2,603.000000
2.766667	1.000	2,635.000000
2.783333	1.000	2,798.000000
2.800000	1.000	3,064.000000
2.816667	1.000	3,411.000000
2.833333	1.000	3,848.000000
2.850000	1.000	4,397.000000
2.866667	1.000	5,064.000000
2.883333	1.000	5,834.000000
2.900000	1.000	6,644.000000
2.916667	1.000	7,363.000000
2.933333	1.000	7,884.000000
2.950000	1.000	8,154.000000
2.966667	1.000	8,168.000000
2.983333	1.000	7,966.000000
3.000000	1.000	7,617.000000
3.016667	1.000	7,200.000000
3.033333	1.000	6,734.000000
3.050000	1.000	6,209.000000
3.066667	1.000	5,649.000000
3.083333	1.000	5,083.000000
3.100000	1.000	4,525.000000
3.116667	1.000	4,008.000000
3.133333	1.000	3,532.000000
3.150000	1.000	3,090.000000
3.166667	1.000	2,647.000000
3.183333	1.000	2,216.000000
3.200000	1.000	1,839.000000
3.216667	1.000	1,505.000000
3.233333	1.000	1,212.000000
3.250000	1.000	983.000000
3.266667	1.000	807.000000
3.283333	1.000	679.000000
3.300000	1.000	603.000000
3.316667	1.000	550.000000
3.333333	1.000	482.000000
3.350000	1.000	329.000000
3.366667	1.000	128.000000
3.383333	1.000	-61.000000
3.400000	1.000	-197.000000
3.416667	1.000	-255.000000
3.433333	1.000	-250.000000
3.450000	1.000	-190.000000
3.466667	1.000	-102.000000
3.483333	1.000	-36.000000
3.500000	1.000	-7.000000
3.516667	1.000	27.000000
3.533333	1.000	38.000000
3.550000	1.000	-15.000000
3.566667	1.000	-165.000000
3.583333	1.000	-424.000000
3.600000	1.000	-706.000000
3.616667	1.000	-881.000000
3.633333	1.000	-922.000000
3.650000	1.000	-831.000000
3.666667	1.000	-644.000000
3.683333	1.000	-416.000000
3.700000	1.000	-185.000000
3.716667	1.000	10.000000
3.733333	1.000	159.000000
3.750000	1.000	254.000000
3.766667	1.000	311.000000
3.783333	1.000	377.000000
3.800000	1.000	466.000000
3.816667	1.000	577.000000
3.833333	1.000	706.000000
3.850000	1.000	831.000000
3.866667	1.000	921.000000
3.883333	1.000	988.000000
3.900000	1.000	1,072.000000
3.916667	1.000	1,248.000000
3.933333	1.000	1,557.000000
3.950000	1.000	1,953.000000
3.966667	1.000	2,372.000000
3.983333	1.000	2,756.000000
4.000000	1.000	3,012.000000
4.016667	1.000	3,114.000000
4.033333	1.000	3,050.000000
4.050000	1.000	2,794.000000
4.066667	1.000	2,383.000000
4.083333	1.000	1,901.000000
4.100000	1.000	1,473.000000
4.116667	1.000	1,151.000000
4.133333	1.000	887.000000
4.150000	1.000	604.000000
4.166667	1.000	274.000000
4.183333	1.000	-126.000000
4.200000	1.000	-546.000000
4.216667	1.000	-885.000000
4.233333	1.000	-1,055.000000
4.250000	1.000	-1,090.000000
4.266667	1.000	-1,076.000000
4.283333	1.000	-1,099.000000
4.300000	1.000	-1,169.000000
4.316667	1.000	-1,268.000000
4.333333	1.000	-1,358.000000
4.350000	1.000	-1,414.000000
4.366667	1.000	-1,443.000000
4.383333	1.000	-1,450.000000
4.400000	1.000	-1,409.000000
4.416667	1.000	-1,301.000000
4.433333	1.000	-1,119.000000
4.450000	1.000	-881.000000
4.466667	1.000	-643.000000
4.483333	1.000	-504.000000
4.500000	1.000	-535.000000
4.516667	1.000	-714.000000
4.533333	1.000	-1,043.000000
4.550000	1.000	-1,472.000000
4.566667	1.000	-1,884.000000
4.583333	1.000	-2,181.000000
4.600000	1.000	-2,354.000000
4.616667	1.000	-2,476.000000
4.633333	1.000	-2,618.000000
4.650000	1.000	-2,805.000000
4.666667	1.000	-2,971.000000
4.683333	1.000	-3,028.000000
4.700000	1.000	-2,940.000000
4.716667	1.000	-2,747.000000
4.733333	1.000	-2,548.000000
4.750000	1.000	-2,363.000000
4.766667	1.000	-2,199.000000
4.783333	1.000	-2,074.000000
4.800000	1.000	-1,944.000000
4.816667	1.000	-1,797.000000
4.833333	1.000	-1,651.000000
4.850000	1.000	-1,489.000000
4.866667	1.000	-1,301.000000
4.883333	1.000	-1,097.000000
4.900000	1.000	-911.000000
4.916667	1.000	-749.000000
4.933333	1.000	-614.000000
4.950000	1.000	-515.000000
4.966667	1.000	-451.000000
4.983333	1.000	-377.000000
5.000000	1.000	-276.000000
5.016667	1.000	-276.000000
5.033333	1.000	-276.000000
5.050000	1.000	-276.000000
5.066667	1.000	-276.000000
5.083333	1.000	-130.000000
5.100000	1.000	248.000000
5.116667	1.000	624.000000
5.133333	1.000	1,187.000000
5.150000	1.000	1,915.000000
5.166667	1.000	2,280.000000
5.183333	1.000	2,267.000000
5.200000	1.000	2,315.000000
5.216667	1.000	2,615.000000
5.233333	1.000	3,093.000000
5.250000	1.000	3,457.000000
5.266667	1.000	3,672.000000
5.283333	1.000	3,714.000000
5.300000	1.000	3,745.000000
5.316667	1.000	3,906.000000
5.333333	1.000	4,483.000000
5.350000	1.000	5,091.000000
5.366667	1.000	5,457.000000
5.383333	1.000	5,685.000000
5.400000	1.000	5,928.000000
5.416667	1.000	6,009.000000
5.433333	1.000	5,987.000000
5.450000	1.000	5,956.000000
5.466667	1.000	5,915.000000
5.483333	1.000	5,846.000000
5.500000	1.000	5,712.000000
5.516667	1.000	5,638.000000
5.533333	1.000	5,685.000000
5.550000	1.000	5,904.000000
5.566667	1.000	6,664.000000
5.583333	1.000	7,823.000000
5.600000	1.000	8,595.000000
5.616667	1.000	8,336.000000
5.633333	1.000	7,127.000000
5.650000	1.000	5,632.000000
5.666667	1.000	4,557.000000
5.683333	1.000	3,808.000000
5.700000	1.000	2,566.000000
5.716667	1.000	218.000000
5.733333	1.000	-3,220.000000
5.750000	1.000	-7,085.000000
5.766667	1.000	-10,325.000000
5.783333	1.000	-12,542.000000
5.800000	1.000	-14,157.000000
5.816667	1.000	-15,319.000000
5.833333	1.000	-16,076.000000
5.850000	1.000	-16,622.000000
5.866667	1.000	-16,985.000000
5.883333	1.000	-17,208.000000
5.900000	1.000	-17,528.000000
5.916667	1.000	-17,868.000000
5.933333	1.000	-17,921.000000
5.950000	1.000	-17,625.000000
5.966667	1.000	-17,232.000000
5.983333	1.000	-16,748.000000
6.000000	1.000	-15,555.000000
6.016667	1.000	-13,819.000000
6.033333	1.000	-12,365.000000
6.050000	1.000	-11,506.000000
6.066667	1.000	-11,138.000000
6.083333	1.000	-11,072.000000
6.100000	1.000	-11,452.000000
6.116667	1.000	-12,097.000000
6.133333	1.000	-13,010.000000
6.150000	1.000	-14,231.000000
6.166667	1.000	-15,748.000000
6.183333	1.000	-17,162.000000
6.200000	1.000	-17,794.000000
6.216667	1.000	-17,781.000000
6.233333	1.000	-17,777.000000
6.250000	1.000	-17,722.000000
6.266667	1.000	-17,294.000000
6.283333	1.000	-16,411.000000
6.300000	1.000	-15,285.000000
6.316667	1.000	-14,567.000000
6.333333	1.000	-14,897.000000
6.350000	1.000	-16,487.000000
6.366667	1.000	-18,844.000000
6.383333	1.000	-20,804.000000
6.400000	1.000	-21,778.000000
6.416667	1.000	-22,156.000000
6.433333	1.000	-22,459.000000
6.450000	1.000	-23,051.000000
6.466667	1.000	-24,132.000000
6.483333	1.000	-25,587.000000
6.500000	1.000	-26,970.000000
6.516667	1.000	-27,544.000000
6.533333	1.000	-27,111.000000
6.550000	1.000	-26,626.000000
6.566667	1.000	-26,981.000000
6.583333	1.000	-28,104.000000
6.600000	1.000	-29,189.000000
6.616667	1.000	-29,544.000000
6.633333	1.000	-29,013.000000
6.650000	1.000	-27,470.000000
6.666667	1.000	-24,883.000000
6.683333	1.000	-21,259.000000
6.700000	1.000	-16,775.000000
6.716667	1.000	-11,415.000000
6.733333	1.000	-5,259.000000
6.750000	1.000	717.000000
6.766667	1.000	5,267.000000
6.783333	1.000	7,610.000000
6.800000	1.000	8,110.000000
6.816667	1.000	7,257.000000
6.833333	1.000	5,192.000000
6.850000	1.000	2,264.000000
6.866667	1.000	-1,176.000000
6.883333	1.000	-4,627.000000
6.900000	1.000	-7,388.000000
6.916667	1.000	-9,343.000000
6.933333	1.000	-10,406.000000
6.950000	1.000	-10,629.000000
6.966667	1.000	-9,730.000000
6.983333	1.000	-7,518.000000
7.000000	1.000	-4,503.000000
7.016667	1.000	-1,934.000000
7.033333	1.000	-709.000000
7.050000	1.000	-1,370.000000
7.066667	1.000	-3,710.000000
7.083333	1.000	-7,371.000000
7.100000	1.000	-12,119.000000
7.116667	1.000	-17,274.000000
7.133333	1.000	-21,859.000000
7.150000	1.000	-25,608.000000
7.166667	1.000	-28,328.000000
7.183333	1.000	-30,051.000000
7.200000	1.000	-30,948.000000
7.216667	1.000	-31,345.000000
7.233333	1.000	-31,471.000000
7.250000	1.000	-31,483.000000
7.266667	1.000	-31,591.000000
7.283333	1.000	-31,738.000000
7.300000	1.000	-31,129.000000
7.316667	1.000	-29,178.000000
7.333333	1.000	-25,901.000000
7.350000	1.000	-21,677.000000
7.366667	1.000	-17,038.000000
7.383333	1.000	-12,560.000000
7.400000	1.000	-8,655.000000
7.416667	1.000	-5,578.000000
7.433333	1.000	-3,975.000000
7.450000	1.000	-4,352.000000
7.466667	1.000	-6,602.000000
7.483333	1.000	-9,880.000000
7.500000	1.000	-13,621.000000
7.516667	1.000	-17,368.000000
7.533333	1.000	-20,554.000000
7.550000	1.000	-23,093.000000
7.566667	1.000	-25,263.000000
7.583333	1.000	-27,273.000000
7.600000	1.000	-29,357.000000
7.616667	1.000	-31,231.000000
7.633333	1.000	-32,806.000000
7.650000	1.000	-34,308.000000
7.666667	1.000	-35,697.000000
7.683333	1.000	-36,778.000000
7.700000	1.000	-37,196.000000
7.716667	1.000	-36,472.000000
7.733333	1.000	-34,768.000000
7.750000	1.000	-32,635.000000
7.766667	1.000	-30,410.000000
7.783333	1.000	-28,211.000000
7.800000	1.000	-26,052.000000
7.816667	1.000	-23,861.000000
7.833333	1.000	-22,280.000000
7.850000	1.000	-22,114.000000
7.866667	1.000	-23,153.000000
7.883333	1.000	-24,659.000000
7.900000	1.000	-25,925.000000
7.916667	1.000	-26,569.000000
7.933333	1.000	-26,899.000000
7.950000	1.000	-27,370.000000
7.966667	1.000	-28,043.000000
7.983333	1.000	-28,817.000000
8.000000	1.000	-29,868.000000
8.016667	1.000	-31,323.000000
8.033333	1.000	-33,303.000000
8.050000	1.000	-35,189.000000
8.066667	1.000	-36,559.000000
8.083333	1.000	-36,998.000000
8.100000	1.000	-36,116.000000
8.116667	1.000	-33,895.000000
8.133333	1.000	-31,096.000000
8.150000	1.000	-28,379.000000
8.166667	1.000	-26,240.000000
8.183333	1.000	-24,985.000000
8.200000	1.000	-24,402.000000
8.216667	1.000	-24,275.000000
8.233333	1.000	-24,480.000000
8.250000	1.000	-24,737.000000
8.266667	1.000	-24,888.000000
8.283333	1.000	-24,563.000000
8.300000	1.000	-23,326.000000
8.316667	1.000	-21,502.000000
8.333333	1.000	-19,934.000000
8.350000	1.000	-19,031.000000
8.366667	1.000	-18,532.000000
8.383333	1.000	-18,258.000000
8.400000	1.000	-18,311.000000
8.416667	1.000	-18,722.000000
8.433333	1.000	-19,591.000000
8.450000	1.000	-20,996.000000
8.466667	1.000	-22,846.000000
8.483333	1.000	-24,735.000000
8.500000	1.000	-26,486.000000
8.516667	1.000	-28,069.000000
8.533333	1.000	-29,180.000000
8.550000	1.000	-29,971.000000
8.566667	1.000	-30,570.000000
8.583333	1.000	-30,966.000000
8.600000	1.000	-30,860.000000
8.616667	1.000	-30,383.000000
8.633333	1.000	-29,742.000000
8.650000	1.000	-29,053.000000
8.666667	1.000	-28,506.000000
8.683333	1.000	-28,397.000000
8.700000	1.000	-28,743.000000
8.716667	1.000	-29,172.000000
8.733333	1.000	-29,419.000000
8.750000	1.000	-29,706.000000
8.766667	1.000	-29,965.000000
8.783333	1.000	-29,851.000000
8.800000	1.000	-29,588.000000
8.816667	1.000	-29,724.000000
8.833333	1.000	-30,239.000000
8.850000	1.000	-30,589.000000
8.866667	1.000	-30,618.000000
8.883333	1.000	-30,583.000000
8.900000	1.000	-30,609.000000
8.916667	1.000	-30,500.000000
8.933333	1.000	-30,284.000000
8.950000	1.000	-29,883.000000
8.966667	1.000	-29,035.000000
8.983333	1.000	-27,845.000000
9.000000	1.000	-26,597.000000
9.016667	1.000	-25,195.000000
9.033333	1.000	-23,429.000000
9.050000	1.000	-21,144.000000
9.066667	1.000	-18,744.000000
9.083333	1.000	-16,883.000000
9.100000	1.000	-16,390.000000
9.116667	1.000	-17,866.000000
9.133333	1.000	-20,757.000000
9.150000	1.000	-24,109.000000
9.166667	1.000	-27,504.000000
9.183333	1.000	-30,580.000000
9.200000	1.000	-32,917.000000
9.216667	1.000	-34,132.000000
9.233333	1.000	-34,046.000000
9.250000	1.000	-32,933.000000
9.266667	1.000	-31,436.000000
9.283333	1.000	-29,999.000000
9.300000	1.000	-28,510.000000
9.316667	1.000	-26,922.000000
9.333333	1.000	-25,327.000000
9.350000	1.000	-23,963.000000
9.366667	1.000	-23,421.000000
9.383333	1.000	-24,250.000000
9.400000	1.000	-26,302.000000
9.416667	1.000	-28,907.000000
9.433333	1.000	-31,222.000000
9.450000	1.000	-33,132.000000
9.466667	1.000	-34,871.000000
9.483333	1.000	-36,710.000000
9.500000	1.000	-38,727.000000
9.516667	1.000	-41,000.000000
9.533333	1.000	-43,063.000000
9.550000	1.000	-44,029.000000
9.566667	1.000	-43,539.000000
9.583333	1.000	-41,967.000000
9.600000	1.000	-39,568.000000
9.616667	1.000	-36,538.000000
9.633333	1.000	-33,581.000000
9.650000	1.000	-31,014.000000
9.666667	1.000	-28,756.000000
9.683333	1.000	-26,811.000000
9.700000	1.000	-25,278.000000
9.716667	1.000	-24,183.000000
9.733333	1.000	-23,400.000000
9.750000	1.000	-23,026.000000
9.766667	1.000	-23,545.000000
9.783333	1.000	-25,186.000000
9.800000	1.000	-27,680.000000
9.816667	1.000	-30,681.000000
9.833333	1.000	-33,465.000000
9.850000	1.000	-35,163.000000
9.866667	1.000	-35,693.000000
9.883333	1.000	-35,693.000000
9.900000	1.000	-35,748.000000
9.916667	1.000	-36,199.000000
9.933333	1.000	-37,148.000000
9.950000	1.000	-38,238.000000
9.966667	1.000	-38,840.000000
9.983333	1.000	-38,857.000000
10.000000	1.000	-38,386.000000
10.016667	1.000	-37,626.000000
10.033333	1.000	-36,530.000000
10.050000	1.000	-35,115.000000
10.066667	1.000	-33,581.000000
10.083333	1.000	-32,067.000000
10.100000	1.000	-30,481.000000
10.116667	1.000	-28,707.000000
10.133333	1.000	-26,933.000000
10.150000	1.000	-25,622.000000
10.166667	1.000	-24,791.000000
10.183333	1.000	-24,273.000000
10.200000	1.000	-24,186.000000
10.216667	1.000	-24,442.000000
10.233333	1.000	-24,831.000000
10.250000	1.000	-25,182.000000
10.266667	1.000	-25,421.000000
10.283333	1.000	-25,675.000000
10.300000	1.000	-26,191.000000
10.316667	1.000	-27,202.000000
10.333333	1.000	-28,559.000000
10.350000	1.000	-29,773.000000
10.366667	1.000	-30,659.000000
10.383333	1.000	-31,511.000000
10.400000	1.000	-32,241.000000
10.416667	1.000	-32,516.000000
10.433333	1.000	-32,295.000000
10.450000	1.000	-31,725.000000
10.466667	1.000	-30,713.000000
10.483333	1.000	-29,207.000000
10.500000	1.000	-27,520.000000
10.516667	1.000	-26,304.000000
10.533333	1.000	-26,040.000000
10.550000	1.000	-26,638.000000
10.566667	1.000	-27,917.000000
10.583333	1.000	-29,246.000000
10.600000	1.000	-30,341.000000
10.616667	1.000	-31,387.000000
10.633333	1.000	-32,612.000000
10.650000	1.000	-33,821.000000
10.666667	1.000	-34,659.000000
10.683333	1.000	-35,007.000000
10.700000	1.000	-34,745.000000
10.716667	1.000	-34,221.000000
10.733333	1.000	-33,912.000000
10.750000	1.000	-33,935.000000
10.766667	1.000	-34,245.000000
10.783333	1.000	-34,553.000000
10.800000	1.000	-34,556.000000
10.816667	1.000	-34,377.000000
10.833333	1.000	-34,188.000000
10.850000	1.000	-34,055.000000
10.866667	1.000	-33,860.000000
10.883333	1.000	-33,747.000000
10.900000	1.000	-33,651.000000
10.916667	1.000	-33,286.000000
10.933333	1.000	-32,632.000000
10.950000	1.000	-31,757.000000
10.966667	1.000	-30,470.000000
10.983333	1.000	-28,818.000000
11.000000	1.000	-27,060.000000
11.016667	1.000	-25,571.000000
11.033333	1.000	-25,041.000000
11.050000	1.000	-25,464.000000
11.066667	1.000	-25,854.000000
11.083333	1.000	-25,723.000000
11.100000	1.000	-25,310.000000
11.116667	1.000	-25,188.000000
11.133333	1.000	-25,592.000000
11.150000	1.000	-26,260.000000
11.166667	1.000	-26,942.000000
11.183333	1.000	-27,951.000000
11.200000	1.000	-29,615.000000
11.216667	1.000	-31,750.000000
11.233333	1.000	-33,908.000000
11.250000	1.000	-35,476.000000
11.266667	1.000	-36,076.000000
11.283333	1.000	-35,666.000000
11.300000	1.000	-34,475.000000
11.316667	1.000	-32,857.000000
11.333333	1.000	-30,735.000000
11.350000	1.000	-28,218.000000
11.366667	1.000	-25,879.000000
11.383333	1.000	-23,805.000000
11.400000	1.000	-21,923.000000
11.416667	1.000	-20,270.000000
11.433333	1.000	-19,105.000000
11.450000	1.000	-18,970.000000
11.466667	1.000	-19,839.000000
11.483333	1.000	-21,333.000000
11.500000	1.000	-23,028.000000
11.516667	1.000	-24,484.000000
11.533333	1.000	-25,674.000000
11.550000	1.000	-26,457.000000
11.566667	1.000	-26,674.000000
11.583333	1.000	-26,517.000000
11.600000	1.000	-26,189.000000
11.616667	1.000	-26,071.000000
11.633333	1.000	-26,579.000000
11.650000	1.000	-27,839.000000
11.666667	1.000	-29,551.000000
11.683333	1.000	-30,986.000000
11.700000	1.000	-31,793.000000
11.716667	1.000	-31,968.000000
11.733333	1.000	-31,613.000000
11.750000	1.000	-31,256.000000
11.766667	1.000	-31,162.000000
11.783333	1.000	-31,434.000000
11.800000	1.000	-32,246.000000
11.816667	1.000	-33,372.000000
11.833333	1.000	-34,256.000000
11.850000	1.000	-34,739.000000
11.866667	1.000	-34,761.000000
11.883333	1.000	-34,221.000000
11.900000	1.000	-33,406.000000
11.916667	1.000	-32,669.000000
11.933333	1.000	-31,918.000000
11.950000	1.000	-30,750.000000
11.966667	1.000	-28,926.000000
11.983333	1.000	-26,427.000000
12.000000	1.000	-23,975.000000
12.016667	1.000	-22,365.000000
12.033333	1.000	-21,851.000000
12.050000	1.000	-22,277.000000
12.066667	1.000	-23,195.000000
12.083333	1.000	-24,453.000000
12.100000	1.000	-26,014.000000
12.116667	1.000	-27,674.000000
12.133333	1.000	-29,496.000000
12.150000	1.000	-31,877.000000
12.166667	1.000	-35,066.000000
12.183333	1.000	-38,931.000000
12.200000	1.000	-42,828.000000
12.216667	1.000	-45,958.000000
12.233333	1.000	-48,028.000000
12.250000	1.000	-49,237.000000
12.266667	1.000	-49,754.000000
12.283333	1.000	-49,581.000000
12.300000	1.000	-48,716.000000
12.316667	1.000	-46,903.000000
12.333333	1.000	-43,994.000000
12.350000	1.000	-40,067.000000
12.366667	1.000	-35,823.000000
12.383333	1.000	-32,050.000000
12.400000	1.000	-29,506.000000
12.416667	1.000	-28,482.000000
12.433333	1.000	-28,861.000000
12.450000	1.000	-30,191.000000
12.466667	1.000	-32,032.000000
12.483333	1.000	-33,753.000000
12.500000	1.000	-34,691.000000
12.516667	1.000	-34,319.000000
12.533333	1.000	-32,633.000000
12.550000	1.000	-30,494.000000
12.566667	1.000	-28,687.000000
12.583333	1.000	-27,424.000000
12.600000	1.000	-26,644.000000
12.616667	1.000	-26,500.000000
12.633333	1.000	-26,885.000000
12.650000	1.000	-27,412.000000
12.666667	1.000	-27,863.000000
12.683333	1.000	-28,086.000000
12.700000	1.000	-28,196.000000
12.716667	1.000	-28,569.000000
12.733333	1.000	-29,495.000000
12.750000	1.000	-30,427.000000
12.766667	1.000	-30,607.000000
12.783333	1.000	-29,878.000000
12.800000	1.000	-28,600.000000
12.816667	1.000	-27,330.000000
12.833333	1.000	-26,116.000000
12.850000	1.000	-24,753.000000
12.866667	1.000	-23,148.000000
12.883333	1.000	-21,396.000000
12.900000	1.000	-19,809.000000
12.916667	1.000	-18,501.000000
12.933333	1.000	-17,619.000000
12.950000	1.000	-17,277.000000
12.966667	1.000	-17,309.000000
12.983333	1.000	-17,579.000000
13.000000	1.000	-18,064.000000
13.016667	1.000	-18,951.000000
13.033333	1.000	-20,259.000000
13.050000	1.000	-21,902.000000
13.066667	1.000	-23,571.000000
13.083333	1.000	-24,790.000000
13.100000	1.000	-25,456.000000
13.116667	1.000	-25,812.000000
13.133333	1.000	-25,927.000000
13.150000	1.000	-26,075.000000
13.166667	1.000	-26,241.000000
13.183333	1.000	-26,541.000000
13.200000	1.000	-27,083.000000
13.216667	1.000	-27,340.000000
13.233333	1.000	-27,339.000000
13.250000	1.000	-27,445.000000
13.266667	1.000	-28,185.000000
13.283333	1.000	-29,456.000000
13.300000	1.000	-30,837.000000
13.316667	1.000	-32,089.000000
13.333333	1.000	-33,013.000000
13.350000	1.000	-33,534.000000
13.366667	1.000	-33,773.000000
13.383333	1.000	-33,725.000000
13.400000	1.000	-33,478.000000
13.416667	1.000	-32,974.000000
13.433333	1.000	-32,007.000000
13.450000	1.000	-30,531.000000
13.466667	1.000	-28,357.000000
13.483333	1.000	-25,697.000000
13.500000	1.000	-22,957.000000
13.516667	1.000	-20,296.000000
13.533333	1.000	-17,316.000000
13.550000	1.000	-13,771.000000
13.566667	1.000	-10,001.000000
13.583333	1.000	-6,707.000000
13.600000	1.000	-4,472.000000
13.616667	1.000	-3,871.000000
13.633333	1.000	-4,960.000000
13.650000	1.000	-7,425.000000
13.666667	1.000	-10,806.000000
13.683333	1.000	-14,550.000000
13.700000	1.000	-18,409.000000
13.716667	1.000	-22,159.000000
13.733333	1.000	-25,095.000000
13.750000	1.000	-26,659.000000
13.766667	1.000	-26,829.000000
13.783333	1.000	-25,897.000000
13.800000	1.000	-24,384.000000
13.816667	1.000	-22,681.000000
13.833333	1.000	-20,932.000000
13.850000	1.000	-19,574.000000
13.866667	1.000	-19,063.000000
13.883333	1.000	-19,316.000000
13.900000	1.000	-19,785.000000
13.916667	1.000	-19,671.000000
13.933333	1.000	-18,468.000000
13.950000	1.000	-15,930.000000
13.966667	1.000	-11,922.000000
13.983333	1.000	-6,899.000000
14.000000	1.000	-1,971.000000
14.016667	1.000	2,024.000000
14.033333	1.000	4,491.000000
14.050000	1.000	5,266.000000
14.066667	1.000	4,298.000000
14.083333	1.000	1,625.000000
14.100000	1.000	-2,134.000000
14.116667	1.000	-6,188.000000
14.133333	1.000	-10,044.000000
14.150000	1.000	-13,394.000000
14.166667	1.000	-16,000.000000
14.183333	1.000	-17,818.000000
14.200000	1.000	-18,937.000000
14.216667	1.000	-19,534.000000
14.233333	1.000	-19,657.000000
14.250000	1.000	-19,388.000000
14.266667	1.000	-18,895.000000
14.283333	1.000	-18,465.000000
14.300000	1.000	-18,465.000000
14.316667	1.000	-19,146.000000
14.333333	1.000	-20,309.000000
14.350000	1.000	-21,534.000000
14.366667	1.000	-22,391.000000
14.383333	1.000	-22,286.000000
14.400000	1.000	-21,363.000000
14.416667	1.000	-20,605.000000
14.433333	1.000	-20,716.000000
14.450000	1.000	-21,799.000000
14.466667	1.000	-23,497.000000
14.483333	1.000	-25,289.000000
14.500000	1.000	-26,747.000000
14.516667	1.000	-27,710.000000
14.533333	1.000	-28,307.000000
14.550000	1.000	-28,573.000000
14.566667	1.000	-28,677.000000
14.583333	1.000	-28,381.000000
14.600000	1.000	-27,564.000000
14.616667	1.000	-27,016.000000
14.633333	1.000	-27,526.000000
14.650000	1.000	-29,104.000000
14.666667	1.000	-31,107.000000
14.683333	1.000	-32,696.000000
14.700000	1.000	-33,546.000000
14.716667	1.000	-33,820.000000
14.733333	1.000	-34,114.000000
14.750000	1.000	-34,787.000000
14.766667	1.000	-35,745.000000
14.783333	1.000	-36,894.000000
14.800000	1.000	-37,917.000000
14.816667	1.000	-38,368.000000
14.833333	1.000	-38,095.000000
14.850000	1.000	-37,448.000000
14.866667	1.000	-36,396.000000
14.883333	1.000	-34,516.000000
14.900000	1.000	-32,031.000000
14.916667	1.000	-29,071.000000
14.933333	1.000	-25,880.000000
14.950000	1.000	-22,899.000000
14.966667	1.000	-20,179.000000
14.983333	1.000	-17,786.000000
15.000000	1.000	-15,792.000000
15.016667	1.000	-14,482.000000
15.033333	1.000	-13,882.000000
15.050000	1.000	-14,090.000000
15.066667	1.000	-15,518.000000
15.083333	1.000	-18,559.000000
15.100000	1.000	-22,911.000000
15.116667	1.000	-27,605.000000
15.133333	1.000	-31,900.000000
15.150000	1.000	-35,221.000000
15.166667	1.000	-37,208.000000
15.183333	1.000	-37,645.000000
15.200000	1.000	-36,238.000000
15.216667	1.000	-33,301.000000
15.233333	1.000	-29,829.000000
15.250000	1.000	-26,742.000000
15.266667	1.000	-24,731.000000
15.283333	1.000	-23,551.000000
15.300000	1.000	-22,664.000000
15.316667	1.000	-21,836.000000
15.333333	1.000	-20,618.000000
15.350000	1.000	-18,753.000000
15.366667	1.000	-16,087.000000
15.383333	1.000	-12,626.000000
15.400000	1.000	-8,081.000000
15.416667	1.000	-2,034.000000
15.433333	1.000	5,626.000000
15.450000	1.000	14,653.000000
15.466667	1.000	24,289.000000
15.483333	1.000	33,545.000000
15.500000	1.000	41,719.000000
15.516667	1.000	48,688.000000
15.533333	1.000	53,931.000000
15.550000	1.000	56,621.000000
15.566667	1.000	56,206.000000
15.583333	1.000	52,659.000000
15.600000	1.000	46,317.000000
15.616667	1.000	37,796.000000
15.633333	1.000	28,036.000000
15.650000	1.000	18,077.000000
15.666667	1.000	8,910.000000
15.683333	1.000	1,535.000000
15.700000	1.000	-3,572.000000
15.716667	1.000	-6,387.000000
15.733333	1.000	-6,287.000000
15.750000	1.000	-1,718.000000
15.766667	1.000	9,922.000000
15.783333	1.000	32,595.000000
15.800000	1.000	70,538.000000
15.816667	1.000	126,861.000000
15.833333	1.000	202,558.000000
15.850000	1.000	295,493.000000
15.866667	1.000	400,390.000000
15.883333	1.000	509,487.000000
15.900000	1.000	612,678.000000
15.916667	1.000	699,601.000000
15.933333	1.000	761,356.000000
15.950000	1.000	791,706.000000
15.966667	1.000	788,625.000000
15.983333	1.000	754,380.000000
16.000000	1.000	694,950.000000
16.016667	1.000	618,193.000000
16.033333	1.000	532,063.000000
16.050000	1.000	443,668.000000
16.066667	1.000	358,378.000000
16.083333	1.000	279,803.000000
16.100000	1.000	210,473.000000
16.116667	1.000	152,123.000000
16.133333	1.000	105,225.000000
16.150000	1.000	69,071.000000
16.166667	1.000	42,504.000000
16.183333	1.000	24,204.000000
16.200000	1.000	12,085.000000
16.216667	1.000	4,289.000000
16.233333	1.000	-635.000000
16.250000	1.000	-4,101.000000
16.266667	1.000	-6,713.000000
16.283333	1.000	-8,525.000000
16.300000	1.000	-9,726.000000
16.316667	1.000	-10,532.000000
16.333333	1.000	-11,285.000000
16.350000	1.000	-12,290.000000
16.366667	1.000	-13,500.000000
16.383333	1.000	-14,743.000000
16.400000	1.000	-16,106.000000
16.416667	1.000	-17,650.000000
16.433333	1.000	-19,027.000000
16.450000	1.000	-20,110.000000
16.466667	1.000	-20,841.000000
16.483333	1.000	-21,143.000000
16.500000	1.000	-20,943.000000
16.516667	1.000	-20,616.000000
16.533333	1.000	-20,599.000000
16.550000	1.000	-21,177.000000
16.566667	1.000	-22,489.000000
16.583333	1.000	-24,073.000000
16.600000	1.000	-25,095.000000
16.616667	1.000	-24,829.000000
16.633333	1.000	-23,309.000000
16.650000	1.000	-21,175.000000
16.666667	1.000	-19,095.000000
16.683333	1.000	-17,649.000000
16.700000	1.000	-17,098.000000
16.716667	1.000	-17,689.000000
16.733333	1.000	-19,138.000000
16.750000	1.000	-21,082.000000
16.766667	1.000	-22,631.000000
16.783333	1.000	-22,638.000000
16.800000	1.000	-19,818.000000
16.816667	1.000	-13,226.000000
16.833333	1.000	-1,574.000000
16.850000	1.000	16,804.000000
16.866667	1.000	42,686.000000
16.883333	1.000	75,636.000000
16.900000	1.000	115,221.000000
16.916667	1.000	160,466.000000
16.933333	1.000	208,764.000000
16.950000	1.000	256,300.000000
16.966667	1.000	299,024.000000
16.983333	1.000	332,895.000000
17.000000	1.000	354,254.000000
17.016667	1.000	361,010.000000
17.033333	1.000	353,172.000000
17.050000	1.000	332,358.000000
17.066667	1.000	301,389.000000
17.083333	1.000	263,796.000000
17.100000	1.000	222,734.000000
17.116667	1.000	181,209.000000
17.133333	1.000	141,911.000000
17.150000	1.000	106,693.000000
17.166667	1.000	76,740.000000
17.183333	1.000	52,611.000000
17.200000	1.000	34,363.000000
17.216667	1.000	21,440.000000
17.233333	1.000	13,548.000000
17.250000	1.000	10,825.000000
17.266667	1.000	13,231.000000
17.283333	1.000	20,707.000000
17.300000	1.000	33,314.000000
17.316667	1.000	50,233.000000
17.333333	1.000	70,275.000000
17.350000	1.000	91,387.000000
17.366667	1.000	110,668.000000
17.383333	1.000	125,768.000000
17.400000	1.000	135,573.000000
17.416667	1.000	139,923.000000
17.433333	1.000	139,442.000000
17.450000	1.000	135,338.000000
17.466667	1.000	128,610.000000
17.483333	1.000	120,164.000000
17.500000	1.000	110,420.000000
17.516667	1.000	99,816.000000
17.533333	1.000	89,334.000000
17.550000	1.000	79,297.000000
17.566667	1.000	69,551.000000
17.583333	1.000	59,804.000000
17.600000	1.000	50,137.000000
17.616667	1.000	40,758.000000
17.633333	1.000	32,205.000000
17.650000	1.000	24,892.000000
17.666667	1.000	18,988.000000
17.683333	1.000	14,432.000000
17.700000	1.000	11,089.000000
17.716667	1.000	8,751.000000
17.733333	1.000	7,209.000000
17.750000	1.000	6,279.000000
17.766667	1.000	5,728.000000
17.783333	1.000	5,370.000000
17.800000	1.000	4,954.000000
17.816667	1.000	4,413.000000
17.833333	1.000	3,535.000000
17.850000	1.000	1,955.000000
17.866667	1.000	-661.000000
17.883333	1.000	-4,413.000000
17.900000	1.000	-8,682.000000
17.916667	1.000	-12,683.000000
17.933333	1.000	-15,688.000000
17.950000	1.000	-17,145.000000
17.966667	1.000	-16,786.000000
17.983333	1.000	-14,553.000000
18.000000	1.000	-10,680.000000
18.016667	1.000	-6,041.000000
18.033333	1.000	-1,311.000000
18.050000	1.000	3,185.000000
18.066667	1.000	7,074.000000
18.083333	1.000	10,112.000000
18.100000	1.000	12,087.000000
18.116667	1.000	12,756.000000
18.133333	1.000	12,229.000000
18.150000	1.000	10,778.000000
18.166667	1.000	8,583.000000
18.183333	1.000	5,987.000000
18.200000	1.000	3,228.000000
18.216667	1.000	242.000000
18.233333	1.000	-2,853.000000
18.250000	1.000	-5,915.000000
18.266667	1.000	-8,508.000000
18.283333	1.000	-10,424.000000
18.300000	1.000	-12,316.000000
18.316667	1.000	-14,613.000000
18.333333	1.000	-17,255.000000
18.350000	1.000	-20,156.000000
18.366667	1.000	-23,050.000000
18.383333	1.000	-25,429.000000
18.400000	1.000	-26,765.000000
18.416667	1.000	-26,853.000000
18.433333	1.000	-25,877.000000
18.450000	1.000	-24,553.000000
18.466667	1.000	-23,247.000000
18.483333	1.000	-22,069.000000
18.500000	1.000	-21,251.000000
18.516667	1.000	-20,911.000000
18.533333	1.000	-20,530.000000
18.550000	1.000	-19,711.000000
18.566667	1.000	-18,104.000000
18.583333	1.000	-15,375.000000
18.600000	1.000	-11,479.000000
18.616667	1.000	-6,434.000000
18.633333	1.000	-725.000000
18.650000	1.000	5,253.000000
18.666667	1.000	11,710.000000
18.683333	1.000	19,055.000000
18.700000	1.000	27,518.000000
18.716667	1.000	36,541.000000
18.733333	1.000	44,894.000000
18.750000	1.000	51,444.000000
18.766667	1.000	55,810.000000
18.783333	1.000	57,468.000000
18.800000	1.000	56,433.000000
18.816667	1.000	53,092.000000
18.833333	1.000	47,751.000000
18.850000	1.000	41,251.000000
18.866667	1.000	34,400.000000
18.883333	1.000	27,445.000000
18.900000	1.000	20,573.000000
18.916667	1.000	14,336.000000
18.933333	1.000	9,025.000000
18.950000	1.000	4,627.000000
18.966667	1.000	1,096.000000
18.983333	1.000	-1,407.000000
19.000000	1.000	-2,719.000000
19.016667	1.000	-2,714.000000
19.033333	1.000	-1,315.000000
19.050000	1.000	1,767.000000
19.066667	1.000	6,880.000000
19.083333	1.000	13,772.000000
19.100000	1.000	21,887.000000
19.116667	1.000	30,664.000000
19.133333	1.000	39,254.000000
19.150000	1.000	46,636.000000
19.166667	1.000	52,825.000000
19.183333	1.000	58,454.000000
19.200000	1.000	64,871.000000
19.216667	1.000	74,554.000000
19.233333	1.000	90,911.000000
19.250000	1.000	117,966.000000
19.266667	1.000	159,496.000000
19.283333	1.000	218,615.000000
19.300000	1.000	296,204.000000
19.316667	1.000	389,907.000000
19.333333	1.000	494,067.000000
19.350000	1.000	600,356.000000
19.366667	1.000	698,899.000000
19.383333	1.000	780,427.000000
19.400000	1.000	837,267.000000
19.416667	1.000	863,723.000000
19.433333	1.000	857,676.000000
19.450000	1.000	821,067.000000
19.466667	1.000	758,923.000000
19.483333	1.000	678,148.000000
19.500000	1.000	586,354.000000
19.516667	1.000	491,141.000000
19.533333	1.000	399,003.000000
19.550000	1.000	314,884.000000
19.566667	1.000	241,613.000000
19.583333	1.000	179,707.000000
19.600000	1.000	128,698.000000
19.616667	1.000	88,110.000000
19.633333	1.000	57,481.000000
19.650000	1.000	35,752.000000
19.666667	1.000	21,406.000000
19.683333	1.000	12,736.000000
19.700000	1.000	8,186.000000
19.716667	1.000	6,719.000000
19.733333	1.000	7,620.000000
19.750000	1.000	10,020.000000
19.766667	1.000	13,641.000000
19.783333	1.000	19,417.000000
19.800000	1.000	29,124.000000
19.816667	1.000	44,547.000000
19.833333	1.000	66,649.000000
19.850000	1.000	95,411.000000
19.866667	1.000	129,969.000000
19.883333	1.000	168,427.000000
19.900000	1.000	207,830.000000
19.916667	1.000	245,040.000000
19.933333	1.000	276,373.000000
19.950000	1.000	298,721.000000
19.966667	1.000	310,341.000000
19.983333	1.000	310,313.000000
20.000000	1.000	298,494.000000
20.016667	1.000	276,260.000000
20.033333	1.000	246,439.000000
20.050000	1.000	212,120.000000
20.066667	1.000	176,591.000000
20.083333	1.000	142,650.000000
20.100000	1.000	111,958.000000
20.116667	1.000	85,361.000000
20.133333	1.000	62,906.000000
20.150000	1.000	44,818.000000
20.166667	1.000	31,223.000000
20.183333	1.000	21,872.000000
20.200000	1.000	16,677.000000
20.216667	1.000	16,033.000000
20.233333	1.000	20,366.000000
20.250000	1.000	29,894.000000
20.266667	1.000	44,627.000000
20.283333	1.000	64,390.000000
20.300000	1.000	89,132.000000
20.316667	1.000	118,388.000000
20.333333	1.000	150,640.000000
20.350000	1.000	183,757.000000
20.366667	1.000	215,020.000000
20.383333	1.000	242,013.000000
20.400000	1.000	262,388.000000
20.416667	1.000	274,445.000000
20.433333	1.000	277,300.000000
20.450000	1.000	270,953.000000
20.466667	1.000	256,193.000000
20.483333	1.000	234,674.000000
20.500000	1.000	208,334.000000
20.516667	1.000	179,788.000000
20.533333	1.000	151,167.000000
20.550000	1.000	123,628.000000
20.566667	1.000	98,355.000000
20.583333	1.000	76,328.000000
20.600000	1.000	57,811.000000
20.616667	1.000	42,983.000000
20.633333	1.000	31,970.000000
20.650000	1.000	24,345.000000
20.666667	1.000	19,752.000000
20.683333	1.000	18,661.000000
20.700000	1.000	21,952.000000
20.716667	1.000	30,657.000000
20.733333	1.000	46,029.000000
20.750000	1.000	70,322.000000
20.766667	1.000	105,637.000000
20.783333	1.000	152,479.000000
20.800000	1.000	209,786.000000
20.816667	1.000	274,979.000000
20.833333	1.000	343,977.000000
20.850000	1.000	411,085.000000
20.866667	1.000	470,004.000000
20.883333	1.000	515,156.000000
20.900000	1.000	542,013.000000
20.916667	1.000	548,595.000000
20.933333	1.000	535,112.000000
20.950000	1.000	503,541.000000
20.966667	1.000	457,588.000000
20.983333	1.000	402,444.000000
21.000000	1.000	343,400.000000
21.016667	1.000	285,037.000000
21.033333	1.000	230,468.000000
21.050000	1.000	181,838.000000
21.066667	1.000	140,126.000000
21.083333	1.000	105,365.000000
21.100000	1.000	77,636.000000
21.116667	1.000	56,320.000000
21.133333	1.000	40,373.000000
21.150000	1.000	29,011.000000
21.166667	1.000	21,235.000000
21.183333	1.000	16,132.000000
21.200000	1.000	13,502.000000
21.216667	1.000	13,581.000000
21.233333	1.000	16,556.000000
21.250000	1.000	22,304.000000
21.266667	1.000	30,583.000000
21.283333	1.000	41,016.000000
21.300000	1.000	52,913.000000
21.316667	1.000	65,061.000000
21.333333	1.000	76,408.000000
21.350000	1.000	86,516.000000
21.366667	1.000	95,581.000000
21.383333	1.000	104,199.000000
21.400000	1.000	113,129.000000
21.416667	1.000	123,432.000000
21.433333	1.000	135,974.000000
21.450000	1.000	150,832.000000
21.466667	1.000	167,259.000000
21.483333	1.000	183,814.000000
21.500000	1.000	198,652.000000
21.516667	1.000	209,890.000000
21.533333	1.000	216,168.000000
21.550000	1.000	216,581.000000
21.566667	1.000	210,498.000000
21.583333	1.000	197,991.000000
21.600000	1.000	180,309.000000
21.616667	1.000	159,463.000000
21.633333	1.000	137,246.000000
21.650000	1.000	114,923.000000
21.666667	1.000	93,331.000000
21.683333	1.000	73,407.000000
21.700000	1.000	56,042.000000
21.716667	1.000	41,789.000000
21.733333	1.000	30,736.000000
21.750000	1.000	22,193.000000
21.766667	1.000	15,253.000000
21.783333	1.000	9,710.000000
21.800000	1.000	5,353.000000
21.816667	1.000	2,175.000000
21.833333	1.000	-145.000000
21.850000	1.000	-2,180.000000
21.866667	1.000	-4,320.000000
21.883333	1.000	-6,827.000000
21.900000	1.000	-9,271.000000
21.916667	1.000	-11,317.000000
21.933333	1.000	-12,935.000000
21.950000	1.000	-14,070.000000
21.966667	1.000	-14,622.000000
21.983333	1.000	-14,362.000000
22.000000	1.000	-12,983.000000
22.016667	1.000	-10,924.000000
22.033333	1.000	-8,859.000000
22.050000	1.000	-7,247.000000
22.066667	1.000	-6,167.000000
22.083333	1.000	-5,529.000000
22.100000	1.000	-4,663.000000
22.116667	1.000	-2,650.000000
22.133333	1.000	704.000000
22.150000	1.000	4,820.000000
22.166667	1.000	9,586.000000
22.183333	1.000	15,246.000000
22.200000	1.000	21,603.000000
22.216667	1.000	28,012.000000
22.233333	1.000	33,249.000000
22.250000	1.000	36,414.000000
22.266667	1.000	37,375.000000
22.283333	1.000	36,323.000000
22.300000	1.000	33,250.000000
22.316667	1.000	28,504.000000
22.333333	1.000	22,903.000000
22.350000	1.000	17,261.000000
22.366667	1.000	11,815.000000
22.383333	1.000	6,855.000000
22.400000	1.000	2,467.000000
22.416667	1.000	-1,265.000000
22.433333	1.000	-3,993.000000
22.450000	1.000	-5,593.000000
22.466667	1.000	-6,102.000000
22.483333	1.000	-5,722.000000
22.500000	1.000	-4,628.000000
22.516667	1.000	-3,264.000000
22.533333	1.000	-2,266.000000
22.550000	1.000	-2,037.000000
22.566667	1.000	-2,227.000000
22.583333	1.000	-2,217.000000
22.600000	1.000	-1,234.000000
22.616667	1.000	890.000000
22.633333	1.000	3,960.000000
22.650000	1.000	7,721.000000
22.666667	1.000	12,084.000000
22.683333	1.000	16,558.000000
22.700000	1.000	20,532.000000
22.716667	1.000	23,330.000000
22.733333	1.000	24,785.000000
22.750000	1.000	25,325.000000
22.766667	1.000	25,571.000000
22.783333	1.000	26,003.000000
22.800000	1.000	26,996.000000
22.816667	1.000	28,488.000000
22.833333	1.000	29,892.000000
22.850000	1.000	30,799.000000
22.866667	1.000	31,065.000000
22.883333	1.000	30,831.000000
22.900000	1.000	30,411.000000
22.916667	1.000	30,201.000000
22.933333	1.000	30,304.000000
22.950000	1.000	30,841.000000
22.966667	1.000	32,021.000000
22.983333	1.000	34,331.000000
23.000000	1.000	38,742.000000
23.016667	1.000	46,041.000000
23.033333	1.000	57,268.000000
23.050000	1.000	74,493.000000
23.066667	1.000	100,702.000000
23.083333	1.000	139,109.000000
23.100000	1.000	192,325.000000
23.116667	1.000	261,524.000000
23.133333	1.000	346,707.000000
23.150000	1.000	444,999.000000
23.166667	1.000	550,377.000000
23.183333	1.000	654,545.000000
23.200000	1.000	748,560.000000
23.216667	1.000	824,035.000000
23.233333	1.000	874,045.000000
23.250000	1.000	894,311.000000
23.266667	1.000	883,816.000000
23.283333	1.000	844,509.000000
23.300000	1.000	781,069.000000
23.316667	1.000	699,909.000000
23.333333	1.000	608,619.000000
23.350000	1.000	514,896.000000
23.366667	1.000	425,125.000000
23.383333	1.000	343,908.000000
23.400000	1.000	274,141.000000
23.416667	1.000	216,398.000000
23.433333	1.000	170,067.000000
23.450000	1.000	134,407.000000
23.466667	1.000	107,963.000000
23.483333	1.000	88,532.000000
23.500000	1.000	74,406.000000
23.516667	1.000	64,376.000000
23.533333	1.000	57,480.000000
23.550000	1.000	53,041.000000
23.566667	1.000	50,422.000000
23.583333	1.000	49,261.000000
23.600000	1.000	49,937.000000
23.616667	1.000	52,689.000000
23.633333	1.000	57,732.000000
23.650000	1.000	65,720.000000
23.666667	1.000	76,933.000000
23.683333	1.000	91,053.000000
23.700000	1.000	107,367.000000
23.716667	1.000	124,508.000000
23.733333	1.000	140,607.000000
23.750000	1.000	153,884.000000
23.766667	1.000	162,910.000000
23.783333	1.000	166,718.000000
23.800000	1.000	165,355.000000
23.816667	1.000	159,663.000000
23.833333	1.000	150,519.000000
23.850000	1.000	138,739.000000
23.866667	1.000	125,161.000000
23.883333	1.000	110,696.000000
23.900000	1.000	96,349.000000
23.916667	1.000	82,704.000000
23.933333	1.000	69,850.000000
23.950000	1.000	58,367.000000
23.966667	1.000	49,339.000000
23.983333	1.000	43,995.000000
24.000000	1.000	41,993.000000
24.016667	1.000	41,831.000000
24.033333	1.000	42,119.000000
24.050000	1.000	41,919.000000
24.066667	1.000	40,935.000000
24.083333	1.000	39,208.000000
24.100000	1.000	36,571.000000
24.116667	1.000	33,015.000000
24.133333	1.000	28,774.000000
24.150000	1.000	24,040.000000
24.166667	1.000	19,277.000000
24.183333	1.000	15,178.000000
24.200000	1.000	12,047.000000
24.216667	1.000	10,483.000000
24.233333	1.000	11,359.000000
24.250000	1.000	15,080.000000
24.266667	1.000	21,370.000000
24.283333	1.000	29,970.000000
24.300000	1.000	40,812.000000
24.316667	1.000	54,074.000000
24.333333	1.000	70,556.000000
24.350000	1.000	90,877.000000
24.366667	1.000	115,387.000000
24.383333	1.000	143,987.000000
24.400000	1.000	175,784.000000
24.416667	1.000	208,989.000000
24.433333	1.000	240,957.000000
24.450000	1.000	269,045.000000
24.466667	1.000	291,378.000000
24.483333	1.000	306,890.000000
24.500000	1.000	315,780.000000
24.516667	1.000	319,496.000000
24.533333	1.000	320,114.000000
24.550000	1.000	319,588.000000
24.566667	1.000	318,907.000000
24.583333	1.000	318,333.000000
24.600000	1.000	317,980.000000
24.616667	1.000	317,031.000000
24.633333	1.000	314,910.000000
24.650000	1.000	310,753.000000
24.666667	1.000	303,327.000000
24.683333	1.000	292,395.000000
24.700000	1.000	278,669.000000
24.716667	1.000	263,460.000000
24.733333	1.000	248,114.000000
24.750000	1.000	234,009.000000
24.766667	1.000	222,290.000000
24.783333	1.000	213,156.000000
24.800000	1.000	206,151.000000
24.816667	1.000	200,650.000000
24.833333	1.000	195,992.000000
24.850000	1.000	191,436.000000
24.866667	1.000	186,304.000000
24.883333	1.000	180,085.000000
24.900000	1.000	172,013.000000
24.916667	1.000	161,320.000000
24.933333	1.000	148,145.000000
24.950000	1.000	133,143.000000
24.966667	1.000	117,073.000000
24.983333	1.000	100,444.000000
25.000000	1.000	83,817.000000
25.016667	1.000	68,243.000000
25.033333	1.000	54,459.000000
25.050000	1.000	43,120.000000
25.066667	1.000	34,239.000000
25.083333	1.000	27,518.000000
25.100000	1.000	22,764.000000
25.116667	1.000	19,512.000000
25.133333	1.000	17,360.000000
25.150000	1.000	16,041.000000
25.166667	1.000	15,451.000000
25.183333	1.000	15,375.000000
25.200000	1.000	15,471.000000
25.216667	1.000	16,043.000000
25.233333	1.000	16,791.000000
25.250000	1.000	17,039.000000
25.266667	1.000	16,639.000000
25.283333	1.000	15,739.000000
25.300000	1.000	14,791.000000
25.316667	1.000	13,952.000000
25.333333	1.000	13,380.000000
25.350000	1.000	13,223.000000
25.366667	1.000	13,352.000000
25.383333	1.000	13,412.000000
25.400000	1.000	13,486.000000
25.416667	1.000	13,696.000000
25.433333	1.000	14,056.000000
25.450000	1.000	14,426.000000
25.466667	1.000	14,564.000000
25.483333	1.000	14,226.000000
25.500000	1.000	13,317.000000
25.516667	1.000	12,305.000000
25.533333	1.000	11,029.000000
25.550000	1.000	9,131.000000
25.566667	1.000	6,818.000000
25.583333	1.000	4,269.000000
25.600000	1.000	1,898.000000
25.616667	1.000	278.000000
25.633333	1.000	-141.000000
25.650000	1.000	538.000000
25.666667	1.000	1,738.000000
25.683333	1.000	3,032.000000
25.700000	1.000	4,574.000000
25.716667	1.000	6,737.000000
25.733333	1.000	9,237.000000
25.750000	1.000	11,471.000000
25.766667	1.000	12,957.000000
25.783333	1.000	13,692.000000
25.800000	1.000	13,734.000000
25.816667	1.000	13,481.000000
25.833333	1.000	13,882.000000
25.850000	1.000	16,794.000000
25.866667	1.000	24,027.000000
25.883333	1.000	36,731.000000
25.900000	1.000	55,838.000000
25.916667	1.000	82,812.000000
25.933333	1.000	119,305.000000
25.950000	1.000	167,408.000000
25.966667	1.000	230,044.000000
25.983333	1.000	311,004.000000
26.000000	1.000	414,860.000000
26.016667	1.000	547,898.000000
26.033333	1.000	717,670.000000
26.050000	1.000	932,619.000000
26.066667	1.000	1,200,638.000000
26.083333	1.000	1,528,220.000000
26.100000	1.000	1,919,288.000000
26.116667	1.000	2,371,722.000000
26.133333	1.000	2,873,675.000000
26.150000	1.000	3,400,465.000000
26.166667	1.000	3,917,272.000000
26.183333	1.000	4,383,185.000000
26.200000	1.000	4,757,175.000000
26.216667	1.000	5,004,380.000000
26.233333	1.000	5,100,954.000000
26.250000	1.000	5,038,406.000000
26.266667	1.000	4,824,705.000000
26.283333	1.000	4,481,589.000000
26.300000	1.000	4,040,737.000000
26.316667	1.000	3,538,837.000000
26.333333	1.000	3,012,880.000000
26.350000	1.000	2,495,503.000000
26.366667	1.000	2,012,389.000000
26.383333	1.000	1,581,329.000000
26.400000	1.000	1,212,211.000000
26.416667	1.000	907,763.000000
26.433333	1.000	665,924.000000
26.450000	1.000	480,767.000000
26.466667	1.000	344,092.000000
26.483333	1.000	246,656.000000
26.500000	1.000	179,687.000000
26.516667	1.000	135,606.000000
26.533333	1.000	107,894.000000
26.550000	1.000	91,345.000000
26.566667	1.000	81,923.000000
26.583333	1.000	76,474.000000
26.600000	1.000	73,465.000000
26.616667	1.000	71,885.000000
26.633333	1.000	71,062.000000
26.650000	1.000	70,776.000000
26.666667	1.000	71,036.000000
26.683333	1.000	71,629.000000
26.700000	1.000	72,211.000000
26.716667	1.000	72,575.000000
26.733333	1.000	72,653.000000
26.750000	1.000	72,101.000000
26.766667	1.000	70,632.000000
26.783333	1.000	67,949.000000
26.800000	1.000	63,931.000000
26.816667	1.000	58,729.000000
26.833333	1.000	52,928.000000
26.850000	1.000	47,220.000000
26.866667	1.000	42,014.000000
26.883333	1.000	37,904.000000
26.900000	1.000	35,489.000000
26.916667	1.000	35,052.000000
26.933333	1.000	36,668.000000
26.950000	1.000	40,470.000000
26.966667	1.000	47,171.000000
26.983333	1.000	57,737.000000
27.000000	1.000	73,251.000000
27.016667	1.000	94,313.000000
27.033333	1.000	120,654.000000
27.050000	1.000	151,409.000000
27.066667	1.000	184,933.000000
27.083333	1.000	219,014.000000
27.100000	1.000	250,954.000000
27.116667	1.000	277,819.000000
27.133333	1.000	297,000.000000
27.150000	1.000	306,891.000000
27.166667	1.000	307,033.000000
27.183333	1.000	298,315.000000
27.200000	1.000	282,215.000000
27.216667	1.000	260,338.000000
27.233333	1.000	234,693.000000
27.250000	1.000	207,552.000000
27.266667	1.000	181,362.000000
27.283333	1.000	158,565.000000
27.300000	1.000	140,532.000000
27.316667	1.000	127,828.000000
27.333333	1.000	120,665.000000
27.350000	1.000	118,670.000000
27.366667	1.000	121,272.000000
27.383333	1.000	127,822.000000
27.400000	1.000	138,197.000000
27.416667	1.000	152,452.000000
27.433333	1.000	170,104.000000
27.450000	1.000	190,294.000000
27.466667	1.000	212,100.000000
27.483333	1.000	235,294.000000
27.500000	1.000	261,008.000000
27.516667	1.000	292,068.000000
27.533333	1.000	333,354.000000
27.550000	1.000	390,757.000000
27.566667	1.000	469,859.000000
27.583333	1.000	574,202.000000
27.600000	1.000	703,535.000000
27.616667	1.000	853,995.000000
27.633333	1.000	1,018,152.000000
27.650000	1.000	1,185,353.000000
27.666667	1.000	1,342,257.000000
27.683333	1.000	1,474,517.000000
27.700000	1.000	1,569,791.000000
27.716667	1.000	1,618,916.000000
27.733333	1.000	1,617,798.000000
27.750000	1.000	1,567,721.000000
27.766667	1.000	1,475,122.000000
27.783333	1.000	1,350,398.000000
27.800000	1.000	1,205,678.000000
27.816667	1.000	1,053,695.000000
27.833333	1.000	906,262.000000
27.850000	1.000	772,525.000000
27.866667	1.000	658,083.000000
27.883333	1.000	564,789.000000
27.900000	1.000	491,818.000000
27.916667	1.000	436,876.000000
27.933333	1.000	396,379.000000
27.950000	1.000	366,057.000000
27.966667	1.000	341,571.000000
27.983333	1.000	319,460.000000
28.000000	1.000	298,011.000000
28.016667	1.000	276,915.000000
28.033333	1.000	256,528.000000
28.050000	1.000	237,350.000000
28.066667	1.000	219,651.000000
28.083333	1.000	203,449.000000
28.100000	1.000	188,659.000000
28.116667	1.000	175,051.000000
28.133333	1.000	162,422.000000
28.150000	1.000	150,536.000000
28.166667	1.000	139,513.000000
28.183333	1.000	129,879.000000
28.200000	1.000	121,744.000000
28.216667	1.000	114,724.000000
28.233333	1.000	109,040.000000
28.250000	1.000	105,825.000000
28.266667	1.000	107,315.000000
28.283333	1.000	116,375.000000
28.300000	1.000	135,737.000000
28.316667	1.000	167,272.000000
28.333333	1.000	211,958.000000
28.350000	1.000	269,076.000000
28.366667	1.000	337,272.000000
28.383333	1.000	413,995.000000
28.400000	1.000	494,809.000000
28.416667	1.000	573,797.000000
28.433333	1.000	644,289.000000
28.450000	1.000	700,097.000000
28.466667	1.000	736,416.000000
28.483333	1.000	749,887.000000
28.500000	1.000	739,274.000000
28.516667	1.000	706,129.000000
28.533333	1.000	654,365.000000
28.550000	1.000	589,412.000000
28.566667	1.000	517,088.000000
28.583333	1.000	443,419.000000
28.600000	1.000	373,339.000000
28.616667	1.000	310,284.000000
28.633333	1.000	256,682.000000
28.650000	1.000	213,878.000000
28.666667	1.000	182,131.000000
28.683333	1.000	161,373.000000
28.700000	1.000	152,021.000000
28.716667	1.000	154,227.000000
28.733333	1.000	167,569.000000
28.750000	1.000	190,957.000000
28.766667	1.000	222,671.000000
28.783333	1.000	260,802.000000
28.800000	1.000	302,814.000000
28.816667	1.000	345,906.000000
28.833333	1.000	387,017.000000
28.850000	1.000	423,810.000000
28.866667	1.000	455,752.000000
28.883333	1.000	483,868.000000
28.900000	1.000	510,855.000000
28.916667	1.000	541,467.000000
28.933333	1.000	581,707.000000
28.950000	1.000	638,151.000000
28.966667	1.000	715,901.000000
28.983333	1.000	817,739.000000
29.000000	1.000	943,894.000000
29.016667	1.000	1,090,478.000000
29.033333	1.000	1,248,836.000000
29.050000	1.000	1,406,325.000000
29.066667	1.000	1,548,413.000000
29.083333	1.000	1,660,706.000000
29.100000	1.000	1,731,127.000000
29.116667	1.000	1,751,366.000000
29.133333	1.000	1,718,851.000000
29.150000	1.000	1,636,818.000000
29.166667	1.000	1,513,330.000000
29.183333	1.000	1,360,089.000000
29.200000	1.000	1,190,391.000000
29.216667	1.000	1,016,499.000000
29.233333	1.000	848,290.000000
29.250000	1.000	693,296.000000
29.266667	1.000	555,801.000000
29.283333	1.000	437,899.000000
29.300000	1.000	340,492.000000
29.316667	1.000	262,691.000000
29.333333	1.000	202,210.000000
29.350000	1.000	156,522.000000
29.366667	1.000	123,007.000000
29.383333	1.000	98,960.000000
29.400000	1.000	81,839.000000
29.416667	1.000	69,841.000000
29.433333	1.000	61,908.000000
29.450000	1.000	57,606.000000
29.466667	1.000	56,413.000000
29.483333	1.000	57,495.000000
29.500000	1.000	60,053.000000
29.516667	1.000	63,430.000000
29.533333	1.000	67,016.000000
29.550000	1.000	69,961.000000
29.566667	1.000	71,390.000000
29.583333	1.000	71,146.000000
29.600000	1.000	69,772.000000
29.616667	1.000	67,941.000000
29.633333	1.000	66,029.000000
29.650000	1.000	64,167.000000
29.666667	1.000	62,522.000000
29.683333	1.000	61,776.000000
29.700000	1.000	62,542.000000
29.716667	1.000	65,319.000000
29.733333	1.000	70,216.000000
29.750000	1.000	76,552.000000
29.766667	1.000	83,499.000000
29.783333	1.000	90,463.000000
29.800000	1.000	96,567.000000
29.816667	1.000	101,217.000000
29.833333	1.000	103,827.000000
29.850000	1.000	104,021.000000
29.866667	1.000	101,941.000000
29.883333	1.000	97,917.000000
29.900000	1.000	92,574.000000
29.916667	1.000	86,504.000000
29.933333	1.000	79,878.000000
29.950000	1.000	72,898.000000
29.966667	1.000	65,994.000000
29.983333	1.000	59,604.000000
30.000000	1.000	54,170.000000
30.016667	1.000	50,317.000000
30.033333	1.000	48,556.000000
30.050000	1.000	49,281.000000
30.066667	1.000	52,932.000000
30.083333	1.000	60,042.000000
30.100000	1.000	71,945.000000
30.116667	1.000	90,653.000000
30.133333	1.000	119,275.000000
30.150000	1.000	161,906.000000
30.166667	1.000	225,337.000000
30.183333	1.000	319,913.000000
30.200000	1.000	461,291.000000
30.216667	1.000	673,730.000000
30.233333	1.000	991,922.000000
30.250000	1.000	1,461,388.000000
30.266667	1.000	2,136,968.000000
30.283333	1.000	3,076,416.000000
30.300000	1.000	4,329,022.000000
30.316667	1.000	5,920,653.000000
30.333333	1.000	7,837,450.000000
30.350000	1.000	10,014,875.000000
30.366667	1.000	12,335,801.000000
30.383333	1.000	14,639,605.000000
30.400000	1.000	16,740,752.000000
30.416667	1.000	18,456,393.000000
30.433333	1.000	19,632,097.000000
30.450000	1.000	20,164,042.000000
30.466667	1.000	20,015,010.000000
30.483333	1.000	19,218,344.000000
30.500000	1.000	17,868,215.000000
30.516667	1.000	16,101,080.000000
30.533333	1.000	14,073,476.000000
30.550000	1.000	11,941,282.000000
30.566667	1.000	9,842,327.000000
30.583333	1.000	7,884,595.000000
30.600000	1.000	6,141,623.000000
30.616667	1.000	4,653,754.000000
30.633333	1.000	3,432,639.000000
30.650000	1.000	2,467,165.000000
30.666667	1.000	1,731,035.000000
30.683333	1.000	1,189,451.000000
30.700000	1.000	804,829.000000
30.716667	1.000	541,943.000000
30.733333	1.000	369,568.000000
30.750000	1.000	261,537.000000
30.766667	1.000	197,671.000000
30.783333	1.000	163,285.000000
30.800000	1.000	148,942.000000
30.816667	1.000	148,928.000000
30.833333	1.000	160,193.000000
30.850000	1.000	181,219.000000
30.866667	1.000	210,455.000000
30.883333	1.000	245,671.000000
30.900000	1.000	283,848.000000
30.916667	1.000	321,509.000000
30.933333	1.000	355,300.000000
30.950000	1.000	382,256.000000
30.966667	1.000	400,109.000000
30.983333	1.000	407,262.000000
31.000000	1.000	403,379.000000
31.016667	1.000	389,476.000000
31.033333	1.000	367,097.000000
31.050000	1.000	337,946.000000
31.066667	1.000	303,995.000000
31.083333	1.000	267,898.000000
31.100000	1.000	232,899.000000
31.116667	1.000	201,732.000000
31.133333	1.000	176,225.000000
31.150000	1.000	156,940.000000
31.166667	1.000	143,179.000000
31.183333	1.000	134,016.000000
31.200000	1.000	128,668.000000
31.216667	1.000	126,075.000000
31.233333	1.000	124,848.000000
31.250000	1.000	123,564.000000
31.266667	1.000	121,648.000000
31.283333	1.000	119,651.000000
31.300000	1.000	118,480.000000
31.316667	1.000	119,189.000000
31.333333	1.000	122,839.000000
31.350000	1.000	130,365.000000
31.366667	1.000	142,764.000000
31.383333	1.000	160,452.000000
31.400000	1.000	183,203.000000
31.416667	1.000	209,638.000000
31.433333	1.000	237,759.000000
31.450000	1.000	265,962.000000
31.466667	1.000	293,551.000000
31.483333	1.000	321,056.000000
31.500000	1.000	351,455.000000
31.516667	1.000	389,564.000000
31.533333	1.000	440,993.000000
31.550000	1.000	511,926.000000
31.566667	1.000	608,569.000000
31.583333	1.000	736,090.000000
31.600000	1.000	896,320.000000
31.616667	1.000	1,085,708.000000
31.633333	1.000	1,294,628.000000
31.650000	1.000	1,508,418.000000
31.666667	1.000	1,708,511.000000
31.683333	1.000	1,875,990.000000
31.700000	1.000	1,994,472.000000
31.716667	1.000	2,052,297.000000
31.733333	1.000	2,043,667.000000
31.750000	1.000	1,969,744.000000
31.766667	1.000	1,838,685.000000
31.783333	1.000	1,663,740.000000
31.800000	1.000	1,460,798.000000
31.816667	1.000	1,246,108.000000
31.833333	1.000	1,034,698.000000
31.850000	1.000	839,281.000000
31.866667	1.000	669,639.000000
31.883333	1.000	532,479.000000
31.900000	1.000	431,432.000000
31.916667	1.000	367,551.000000
31.933333	1.000	340,598.000000
31.950000	1.000	349,438.000000
31.966667	1.000	390,964.000000
31.983333	1.000	459,914.000000
32.000000	1.000	547,934.000000
32.016667	1.000	644,899.000000
32.033333	1.000	740,418.000000
32.050000	1.000	824,142.000000
32.066667	1.000	887,714.000000
32.083333	1.000	925,473.000000
32.100000	1.000	934,162.000000
32.116667	1.000	913,304.000000
32.133333	1.000	865,404.000000
32.150000	1.000	795,590.000000
32.166667	1.000	710,606.000000
32.183333	1.000	617,624.000000
32.200000	1.000	523,447.000000
32.216667	1.000	434,340.000000
32.233333	1.000	354,931.000000
32.250000	1.000	287,544.000000
32.266667	1.000	233,178.000000
32.283333	1.000	192,198.000000
32.300000	1.000	164,540.000000
32.316667	1.000	148,976.000000
32.333333	1.000	143,270.000000
32.350000	1.000	145,607.000000
32.366667	1.000	154,480.000000
32.383333	1.000	168,809.000000
32.400000	1.000	188,420.000000
32.416667	1.000	213,437.000000
32.433333	1.000	244,109.000000
32.450000	1.000	281,101.000000
32.466667	1.000	323,967.000000
32.483333	1.000	371,383.000000
32.500000	1.000	421,511.000000
32.516667	1.000	471,838.000000
32.533333	1.000	518,775.000000
32.550000	1.000	558,527.000000
32.566667	1.000	588,071.000000
32.583333	1.000	605,129.000000
32.600000	1.000	608,477.000000
32.616667	1.000	597,964.000000
32.633333	1.000	574,079.000000
32.650000	1.000	538,774.000000
32.666667	1.000	495,060.000000
32.683333	1.000	446,299.000000
32.700000	1.000	395,744.000000
32.716667	1.000	346,111.000000
32.733333	1.000	299,967.000000
32.750000	1.000	259,364.000000
32.766667	1.000	225,225.000000
32.783333	1.000	197,574.000000
32.800000	1.000	176,239.000000
32.816667	1.000	161,113.000000
32.833333	1.000	151,942.000000
32.850000	1.000	147,994.000000
32.866667	1.000	148,091.000000
32.883333	1.000	150,691.000000
32.900000	1.000	153,666.000000
32.916667	1.000	155,101.000000
32.933333	1.000	153,801.000000
32.950000	1.000	149,452.000000
32.966667	1.000	142,344.000000
32.983333	1.000	133,457.000000
33.000000	1.000	123,730.000000
33.016667	1.000	113,491.000000
33.033333	1.000	103,330.000000
33.050000	1.000	93,575.000000
33.066667	1.000	84,253.000000
33.083333	1.000	75,460.000000
33.100000	1.000	67,572.000000
33.116667	1.000	61,190.000000
33.133333	1.000	56,497.000000
33.150000	1.000	53,500.000000
33.166667	1.000	52,290.000000
33.183333	1.000	52,820.000000
33.200000	1.000	54,776.000000
33.216667	1.000	57,448.000000
33.233333	1.000	60,260.000000
33.250000	1.000	62,942.000000
33.266667	1.000	65,179.000000
33.283333	1.000	66,655.000000
33.300000	1.000	67,280.000000
33.316667	1.000	67,175.000000
33.333333	1.000	66,762.000000
33.350000	1.000	66,480.000000
33.366667	1.000	66,634.000000
33.383333	1.000	67,057.000000
33.400000	1.000	67,424.000000
33.416667	1.000	67,634.000000
33.433333	1.000	67,393.000000
33.450000	1.000	66,733.000000
33.466667	1.000	66,128.000000
33.483333	1.000	66,174.000000
33.500000	1.000	67,458.000000
33.516667	1.000	70,258.000000
33.533333	1.000	74,274.000000
33.550000	1.000	78,741.000000
33.566667	1.000	82,917.000000
33.583333	1.000	86,503.000000
33.600000	1.000	89,586.000000
33.616667	1.000	92,268.000000
33.633333	1.000	94,969.000000
33.650000	1.000	98,166.000000
33.666667	1.000	102,756.000000
33.683333	1.000	110,099.000000
33.700000	1.000	121,685.000000
33.716667	1.000	138,936.000000
33.733333	1.000	162,832.000000
33.750000	1.000	193,215.000000
33.766667	1.000	228,899.000000
33.783333	1.000	268,175.000000
33.800000	1.000	308,908.000000
33.816667	1.000	348,507.000000
33.833333	1.000	384,530.000000
33.850000	1.000	414,715.000000
33.866667	1.000	437,197.000000
33.883333	1.000	450,713.000000
33.900000	1.000	455,050.000000
33.916667	1.000	450,368.000000
33.933333	1.000	437,624.000000
33.950000	1.000	418,308.000000
33.966667	1.000	393,928.000000
33.983333	1.000	365,966.000000
34.000000	1.000	335,867.000000
34.016667	1.000	304,659.000000
34.033333	1.000	273,065.000000
34.050000	1.000	241,655.000000
34.066667	1.000	211,307.000000
34.083333	1.000	183,034.000000
34.100000	1.000	157,699.000000
34.116667	1.000	136,222.000000
34.133333	1.000	119,194.000000
34.150000	1.000	106,426.000000
34.166667	1.000	97,710.000000
34.183333	1.000	92,732.000000
34.200000	1.000	91,407.000000
34.216667	1.000	94,088.000000
34.233333	1.000	101,102.000000
34.250000	1.000	112,456.000000
34.266667	1.000	127,843.000000
34.283333	1.000	146,750.000000
34.300000	1.000	168,020.000000
34.316667	1.000	190,199.000000
34.333333	1.000	211,361.000000
34.350000	1.000	229,635.000000
34.366667	1.000	243,771.000000
34.383333	1.000	253,566.000000
34.400000	1.000	258,837.000000
34.416667	1.000	259,159.000000
34.433333	1.000	254,088.000000
34.450000	1.000	244,023.000000
34.466667	1.000	229,741.000000
34.483333	1.000	212,573.000000
34.500000	1.000	194,103.000000
34.516667	1.000	175,183.000000
34.533333	1.000	156,357.000000
34.550000	1.000	138,593.000000
34.566667	1.000	122,931.000000
34.583333	1.000	110,501.000000
34.600000	1.000	102,286.000000
34.616667	1.000	99,716.000000
34.633333	1.000	103,445.000000
34.650000	1.000	114,122.000000
34.666667	1.000	132,011.000000
34.683333	1.000	156,804.000000
34.700000	1.000	188,424.000000
34.716667	1.000	225,836.000000
34.733333	1.000	267,377.000000
34.750000	1.000	310,271.000000
34.766667	1.000	350,814.000000
34.783333	1.000	385,585.000000
34.800000	1.000	411,527.000000
34.816667	1.000	426,752.000000
34.833333	1.000	430,517.000000
34.850000	1.000	423,005.000000
34.866667	1.000	405,299.000000
34.883333	1.000	378,730.000000
34.900000	1.000	345,467.000000
34.916667	1.000	308,043.000000
34.933333	1.000	269,045.000000
34.950000	1.000	230,900.000000
34.966667	1.000	195,444.000000
34.983333	1.000	164,329.000000
35.000000	1.000	138,366.000000
35.016667	1.000	117,476.000000
35.033333	1.000	101,269.000000
35.050000	1.000	90,060.000000
35.066667	1.000	83,897.000000
35.083333	1.000	82,260.000000
35.100000	1.000	84,834.000000
35.116667	1.000	91,463.000000
35.133333	1.000	101,530.000000
35.150000	1.000	113,781.000000
35.166667	1.000	126,451.000000
35.183333	1.000	137,433.000000
35.200000	1.000	145,482.000000
35.216667	1.000	150,166.000000
35.233333	1.000	151,361.000000
35.250000	1.000	149,063.000000
35.266667	1.000	143,250.000000
35.283333	1.000	134,701.000000
35.300000	1.000	124,739.000000
35.316667	1.000	114,259.000000
35.333333	1.000	103,841.000000
35.350000	1.000	94,130.000000
35.366667	1.000	85,295.000000
35.383333	1.000	77,145.000000
35.400000	1.000	69,579.000000
35.416667	1.000	63,064.000000
35.433333	1.000	58,260.000000
35.450000	1.000	55,533.000000
35.466667	1.000	54,763.000000
35.483333	1.000	55,454.000000
35.500000	1.000	57,275.000000
35.516667	1.000	59,655.000000
35.533333	1.000	62,584.000000
35.550000	1.000	66,476.000000
35.566667	1.000	71,424.000000
35.583333	1.000	77,557.000000
35.600000	1.000	84,927.000000
35.616667	1.000	93,852.000000
35.633333	1.000	104,649.000000
35.650000	1.000	117,454.000000
35.666667	1.000	132,618.000000
35.683333	1.000	151,016.000000
35.700000	1.000	174,406.000000
35.716667	1.000	205,932.000000
35.733333	1.000	250,981.000000
35.750000	1.000	317,059.000000
35.766667	1.000	413,456.000000
35.783333	1.000	550,052.000000
35.800000	1.000	735,496.000000
35.816667	1.000	974,587.000000
35.833333	1.000	1,266,342.000000
35.850000	1.000	1,601,575.000000
35.866667	1.000	1,962,674.000000
35.883333	1.000	2,324,226.000000
35.900000	1.000	2,657,000.000000
35.916667	1.000	2,931,150.000000
35.933333	1.000	3,121,734.000000
35.950000	1.000	3,213,180.000000
35.966667	1.000	3,201,018.000000
35.983333	1.000	3,090,898.000000
36.000000	1.000	2,897,226.000000
36.016667	1.000	2,641,568.000000
36.033333	1.000	2,348,740.000000
36.050000	1.000	2,042,942.000000
36.066667	1.000	1,744,950.000000
36.083333	1.000	1,470,040.000000
36.100000	1.000	1,227,630.000000
36.116667	1.000	1,021,745.000000
36.133333	1.000	851,845.000000
36.150000	1.000	714,132.000000
36.166667	1.000	603,033.000000
36.183333	1.000	512,870.000000
36.200000	1.000	439,126.000000
36.216667	1.000	378,525.000000
36.233333	1.000	328,918.000000
36.250000	1.000	288,871.000000
36.266667	1.000	257,551.000000
36.283333	1.000	234,113.000000
36.300000	1.000	217,815.000000
36.316667	1.000	207,948.000000
36.333333	1.000	203,128.000000
36.350000	1.000	201,489.000000
36.366667	1.000	201,009.000000
36.383333	1.000	199,521.000000
36.400000	1.000	195,760.000000
36.416667	1.000	189,035.000000
36.433333	1.000	178,908.000000
36.450000	1.000	165,957.000000
36.466667	1.000	151,391.000000
36.483333	1.000	136,353.000000
36.500000	1.000	121,844.000000
36.516667	1.000	108,801.000000
36.533333	1.000	97,736.000000
36.550000	1.000	88,794.000000
36.566667	1.000	81,651.000000
36.583333	1.000	75,684.000000
36.600000	1.000	70,588.000000
36.616667	1.000	67,316.000000
36.633333	1.000	67,053.000000
36.650000	1.000	70,344.000000
36.666667	1.000	77,589.000000
36.683333	1.000	88,963.000000
36.700000	1.000	104,400.000000
36.716667	1.000	123,668.000000
36.733333	1.000	146,546.000000
36.750000	1.000	172,593.000000
36.766667	1.000	200,524.000000
36.783333	1.000	228,481.000000
36.800000	1.000	254,488.000000
36.816667	1.000	276,845.000000
36.833333	1.000	294,360.000000
36.850000	1.000	305,966.000000
36.866667	1.000	311,008.000000
36.883333	1.000	309,387.000000
36.900000	1.000	301,528.000000
36.916667	1.000	287,964.000000
36.933333	1.000	269,298.000000
36.950000	1.000	246,587.000000
36.966667	1.000	221,461.000000
36.983333	1.000	195,965.000000
37.000000	1.000	171,995.000000
37.016667	1.000	151,844.000000
37.033333	1.000	138,449.000000
37.050000	1.000	134,746.000000
37.066667	1.000	143,937.000000
37.083333	1.000	169,119.000000
37.100000	1.000	213,213.000000
37.116667	1.000	278,284.000000
37.133333	1.000	365,051.000000
37.150000	1.000	472,903.000000
37.166667	1.000	598,523.000000
37.183333	1.000	735,293.000000
37.200000	1.000	873,729.000000
37.216667	1.000	1,002,808.000000
37.233333	1.000	1,111,448.000000
37.250000	1.000	1,190,202.000000
37.266667	1.000	1,233,054.000000
37.283333	1.000	1,239,164.000000
37.300000	1.000	1,213,446.000000
37.316667	1.000	1,164,809.000000
37.333333	1.000	1,105,098.000000
37.350000	1.000	1,047,564.000000
37.366667	1.000	1,005,323.000000
37.383333	1.000	989,599.000000
37.400000	1.000	1,008,623.000000
37.416667	1.000	1,065,308.000000
37.433333	1.000	1,155,996.000000
37.450000	1.000	1,270,872.000000
37.466667	1.000	1,395,190.000000
37.483333	1.000	1,512,142.000000
37.500000	1.000	1,605,480.000000
37.516667	1.000	1,661,947.000000
37.533333	1.000	1,673,155.000000
37.550000	1.000	1,636,508.000000
37.566667	1.000	1,555,004.000000
37.583333	1.000	1,436,160.000000
37.600000	1.000	1,290,441.000000
37.616667	1.000	1,130,476.000000
37.633333	1.000	969,218.000000
37.650000	1.000	817,282.000000
37.666667	1.000	682,302.000000
37.683333	1.000	568,515.000000
37.700000	1.000	477,669.000000
37.716667	1.000	408,795.000000
37.733333	1.000	358,995.000000
37.750000	1.000	324,588.000000
37.766667	1.000	301,103.000000
37.783333	1.000	284,350.000000
37.800000	1.000	271,114.000000
37.816667	1.000	259,031.000000
37.833333	1.000	247,056.000000
37.850000	1.000	235,229.000000
37.866667	1.000	224,133.000000
37.883333	1.000	214,768.000000
37.900000	1.000	207,891.000000
37.916667	1.000	203,507.000000
37.933333	1.000	201,372.000000
37.950000	1.000	201,398.000000
37.966667	1.000	203,316.000000
37.983333	1.000	207,071.000000
38.000000	1.000	212,378.000000
38.016667	1.000	218,369.000000
38.033333	1.000	223,994.000000
38.050000	1.000	228,155.000000
38.066667	1.000	229,799.000000
38.083333	1.000	228,122.000000
38.100000	1.000	222,804.000000
38.116667	1.000	213,861.000000
38.133333	1.000	201,530.000000
38.150000	1.000	186,911.000000
38.166667	1.000	171,524.000000
38.183333	1.000	156,639.000000
38.200000	1.000	143,309.000000
38.216667	1.000	132,219.000000
38.233333	1.000	124,146.000000
38.250000	1.000	120,019.000000
38.266667	1.000	120,715.000000
38.283333	1.000	125,783.000000
38.300000	1.000	133,766.000000
38.316667	1.000	143,236.000000
38.333333	1.000	152,634.000000
38.350000	1.000	160,202.000000
38.366667	1.000	164,878.000000
38.383333	1.000	166,598.000000
38.400000	1.000	166,218.000000
38.416667	1.000	164,151.000000
38.433333	1.000	160,406.000000
38.450000	1.000	154,630.000000
38.466667	1.000	146,647.000000
38.483333	1.000	136,673.000000
38.500000	1.000	125,160.000000
38.516667	1.000	112,844.000000
38.533333	1.000	100,781.000000
38.550000	1.000	89,738.000000
38.566667	1.000	80,303.000000
38.583333	1.000	72,756.000000
38.600000	1.000	66,834.000000
38.616667	1.000	62,111.000000
38.633333	1.000	58,184.000000
38.650000	1.000	55,132.000000
38.666667	1.000	53,220.000000
38.683333	1.000	52,417.000000
38.700000	1.000	52,770.000000
38.716667	1.000	54,413.000000
38.733333	1.000	57,209.000000
38.750000	1.000	60,699.000000
38.766667	1.000	64,919.000000
38.783333	1.000	70,014.000000
38.800000	1.000	76,198.000000
38.816667	1.000	83,772.000000
38.833333	1.000	92,774.000000
38.850000	1.000	102,406.000000
38.866667	1.000	111,609.000000
38.883333	1.000	119,526.000000
38.900000	1.000	125,696.000000
38.916667	1.000	130,261.000000
38.933333	1.000	133,747.000000
38.950000	1.000	136,506.000000
38.966667	1.000	138,756.000000
38.983333	1.000	140,657.000000
39.000000	1.000	142,287.000000
39.016667	1.000	143,792.000000
39.033333	1.000	145,471.000000
39.050000	1.000	147,564.000000
39.066667	1.000	150,228.000000
39.083333	1.000	153,020.000000
39.100000	1.000	155,143.000000
39.116667	1.000	156,561.000000
39.133333	1.000	157,406.000000
39.150000	1.000	157,771.000000
39.166667	1.000	157,680.000000
39.183333	1.000	156,809.000000
39.200000	1.000	154,023.000000
39.216667	1.000	148,606.000000
39.233333	1.000	140,828.000000
39.250000	1.000	131,488.000000
39.266667	1.000	121,891.000000
39.283333	1.000	112,981.000000
39.300000	1.000	104,962.000000
39.316667	1.000	98,159.000000
39.333333	1.000	93,231.000000
39.350000	1.000	90,526.000000
39.366667	1.000	89,868.000000
39.383333	1.000	91,186.000000
39.400000	1.000	94,798.000000
39.416667	1.000	101,332.000000
39.433333	1.000	112,025.000000
39.450000	1.000	127,668.000000
39.466667	1.000	148,453.000000
39.483333	1.000	173,997.000000
39.500000	1.000	203,535.000000
39.516667	1.000	235,704.000000
39.533333	1.000	268,177.000000
39.550000	1.000	297,610.000000
39.566667	1.000	320,819.000000
39.583333	1.000	335,421.000000
39.600000	1.000	340,192.000000
39.616667	1.000	335,251.000000
39.633333	1.000	321,370.000000
39.650000	1.000	300,013.000000
39.666667	1.000	273,153.000000
39.683333	1.000	242,395.000000
39.700000	1.000	209,628.000000
39.716667	1.000	177,270.000000
39.733333	1.000	147,122.000000
39.750000	1.000	120,239.000000
39.766667	1.000	96,858.000000
39.783333	1.000	77,279.000000
39.800000	1.000	62,095.000000
39.816667	1.000	51,862.000000
39.833333	1.000	46,178.000000
39.850000	1.000	43,789.000000
39.866667	1.000	43,195.000000
39.883333	1.000	43,156.000000
39.900000	1.000	43,091.000000
39.916667	1.000	42,705.000000
39.933333	1.000	41,828.000000
39.950000	1.000	40,693.000000
39.966667	1.000	39,670.000000
39.983333	1.000	39,111.000000
40.000000	1.000	39,518.000000
40.016667	1.000	41,675.000000
40.033333	1.000	46,051.000000
40.050000	1.000	52,712.000000
40.066667	1.000	61,686.000000
40.083333	1.000	72,810.000000
40.100000	1.000	85,761.000000
40.116667	1.000	99,818.000000
40.133333	1.000	113,863.000000
40.150000	1.000	126,807.000000
40.166667	1.000	138,310.000000
40.183333	1.000	148,544.000000
40.200000	1.000	157,806.000000
40.216667	1.000	166,275.000000
40.233333	1.000	174,258.000000
40.250000	1.000	182,722.000000
40.266667	1.000	193,021.000000
40.283333	1.000	206,369.000000
40.300000	1.000	223,194.000000
40.316667	1.000	242,765.000000
40.333333	1.000	263,732.000000
40.350000	1.000	284,394.000000
40.366667	1.000	302,399.000000
40.383333	1.000	315,367.000000
40.400000	1.000	321,633.000000
40.416667	1.000	320,527.000000
40.433333	1.000	311,900.000000
40.450000	1.000	296,202.000000
40.466667	1.000	274,410.000000
40.483333	1.000	248,520.000000
40.500000	1.000	221,110.000000
40.516667	1.000	194,441.000000
40.533333	1.000	170,360.000000
40.550000	1.000	150,327.000000
40.566667	1.000	135,126.000000
40.583333	1.000	125,115.000000
40.600000	1.000	120,350.000000
40.616667	1.000	120,399.000000
40.633333	1.000	124,456.000000
40.650000	1.000	131,202.000000
40.666667	1.000	139,305.000000
40.683333	1.000	148,204.000000
40.700000	1.000	157,463.000000
40.716667	1.000	166,295.000000
40.733333	1.000	174,079.000000
40.750000	1.000	180,339.000000
40.766667	1.000	184,746.000000
40.783333	1.000	186,815.000000
40.800000	1.000	186,131.000000
40.816667	1.000	182,659.000000
40.833333	1.000	176,719.000000
40.850000	1.000	168,953.000000
40.866667	1.000	159,729.000000
40.883333	1.000	149,635.000000
40.900000	1.000	139,768.000000
40.916667	1.000	131,315.000000
40.933333	1.000	125,005.000000
40.950000	1.000	120,695.000000
40.966667	1.000	117,876.000000
40.983333	1.000	115,924.000000
41.000000	1.000	114,243.000000
41.016667	1.000	112,261.000000
41.033333	1.000	109,736.000000
41.050000	1.000	106,723.000000
41.066667	1.000	103,314.000000
41.083333	1.000	99,267.000000
41.100000	1.000	94,071.000000
41.116667	1.000	87,757.000000
41.133333	1.000	80,799.000000
41.150000	1.000	73,888.000000
41.166667	1.000	67,495.000000
41.183333	1.000	62,024.000000
41.200000	1.000	58,034.000000
41.216667	1.000	56,151.000000
41.233333	1.000	56,563.000000
41.250000	1.000	58,701.000000
41.266667	1.000	61,293.000000
41.283333	1.000	63,422.000000
41.300000	1.000	64,672.000000
41.316667	1.000	65,149.000000
41.333333	1.000	65,028.000000
41.350000	1.000	64,949.000000
41.366667	1.000	65,743.000000
41.383333	1.000	68,005.000000
41.400000	1.000	71,918.000000
41.416667	1.000	77,322.000000
41.433333	1.000	84,172.000000
41.450000	1.000	92,233.000000
41.466667	1.000	101,531.000000
41.483333	1.000	112,098.000000
41.500000	1.000	123,617.000000
41.516667	1.000	135,746.000000
41.533333	1.000	148,429.000000
41.550000	1.000	161,400.000000
41.566667	1.000	173,958.000000
41.583333	1.000	185,328.000000
41.600000	1.000	194,675.000000
41.616667	1.000	200,962.000000
41.633333	1.000	203,818.000000
41.650000	1.000	203,385.000000
41.666667	1.000	200,269.000000
41.683333	1.000	194,925.000000
41.700000	1.000	187,789.000000
41.716667	1.000	179,439.000000
41.733333	1.000	169,784.000000
41.750000	1.000	158,435.000000
41.766667	1.000	145,854.000000
41.783333	1.000	132,936.000000
41.800000	1.000	120,110.000000
41.816667	1.000	107,506.000000
41.833333	1.000	95,325.000000
41.850000	1.000	84,189.000000
41.866667	1.000	74,767.000000
41.883333	1.000	67,555.000000
41.900000	1.000	62,781.000000
41.916667	1.000	59,876.000000
41.933333	1.000	57,972.000000
41.950000	1.000	56,625.000000
41.966667	1.000	55,765.000000
41.983333	1.000	55,505.000000
42.000000	1.000	55,800.000000
42.016667	1.000	56,651.000000
42.033333	1.000	58,008.000000
42.050000	1.000	60,192.000000
42.066667	1.000	63,075.000000
42.083333	1.000	66,296.000000
42.100000	1.000	69,507.000000
42.116667	1.000	72,807.000000
42.133333	1.000	76,447.000000
42.150000	1.000	80,455.000000
42.166667	1.000	84,695.000000
42.183333	1.000	88,695.000000
42.200000	1.000	92,176.000000
42.216667	1.000	94,987.000000
42.233333	1.000	96,736.000000
42.250000	1.000	97,129.000000
42.266667	1.000	96,055.000000
42.283333	1.000	93,779.000000
42.300000	1.000	90,690.000000
42.316667	1.000	87,439.000000
42.333333	1.000	84,484.000000
42.350000	1.000	82,016.000000
42.366667	1.000	80,287.000000
42.383333	1.000	79,017.000000
42.400000	1.000	77,808.000000
42.416667	1.000	76,574.000000
42.433333	1.000	75,383.000000
42.450000	1.000	74,179.000000
42.466667	1.000	72,819.000000
42.483333	1.000	70,528.000000
42.500000	1.000	66,675.000000
42.516667	1.000	61,617.000000
42.533333	1.000	56,438.000000
42.550000	1.000	51,833.000000
42.566667	1.000	48,498.000000
42.583333	1.000	47,065.000000
42.600000	1.000	47,160.000000
42.616667	1.000	47,768.000000
42.633333	1.000	47,889.000000
42.650000	1.000	47,150.000000
42.666667	1.000	45,546.000000
42.683333	1.000	42,986.000000
42.700000	1.000	39,771.000000
42.716667	1.000	36,547.000000
42.733333	1.000	33,936.000000
42.750000	1.000	32,357.000000
42.766667	1.000	32,463.000000
42.783333	1.000	34,414.000000
42.800000	1.000	37,982.000000
42.816667	1.000	42,808.000000
42.833333	1.000	48,376.000000
42.850000	1.000	53,725.000000
42.866667	1.000	58,340.000000
42.883333	1.000	62,361.000000
42.900000	1.000	66,290.000000
42.916667	1.000	70,222.000000
42.933333	1.000	73,684.000000
42.950000	1.000	76,343.000000
42.966667	1.000	78,355.000000
42.983333	1.000	80,284.000000
43.000000	1.000	82,243.000000
43.016667	1.000	83,930.000000
43.033333	1.000	84,983.000000
43.050000	1.000	84,906.000000
43.066667	1.000	83,039.000000
43.083333	1.000	79,167.000000
43.100000	1.000	73,509.000000
43.116667	1.000	66,762.000000
43.133333	1.000	59,784.000000
43.150000	1.000	53,159.000000
43.166667	1.000	47,215.000000
43.183333	1.000	41,716.000000
43.200000	1.000	36,634.000000
43.216667	1.000	32,387.000000
43.233333	1.000	29,025.000000
43.250000	1.000	26,130.000000
43.266667	1.000	23,650.000000
43.283333	1.000	21,649.000000
43.300000	1.000	20,119.000000
43.316667	1.000	18,989.000000
43.333333	1.000	18,140.000000
43.350000	1.000	17,886.000000
43.366667	1.000	18,716.000000
43.383333	1.000	20,561.000000
43.400000	1.000	22,754.000000
43.416667	1.000	25,063.000000
43.433333	1.000	27,451.000000
43.450000	1.000	29,814.000000
43.466667	1.000	31,614.000000
43.483333	1.000	32,296.000000
43.500000	1.000	32,033.000000
43.516667	1.000	31,444.000000
43.533333	1.000	31,169.000000
43.550000	1.000	31,374.000000
43.566667	1.000	31,929.000000
43.583333	1.000	32,674.000000
43.600000	1.000	33,212.000000
43.616667	1.000	33,243.000000
43.633333	1.000	32,503.000000
43.650000	1.000	30,913.000000
43.666667	1.000	28,350.000000
43.683333	1.000	25,139.000000
43.700000	1.000	22,246.000000
43.716667	1.000	20,213.000000
43.733333	1.000	18,923.000000
43.750000	1.000	17,862.000000
43.766667	1.000	16,760.000000
43.783333	1.000	15,811.000000
43.800000	1.000	15,281.000000
43.816667	1.000	15,180.000000
43.833333	1.000	15,449.000000
43.850000	1.000	15,814.000000
43.866667	1.000	16,304.000000
43.883333	1.000	17,340.000000
43.900000	1.000	19,305.000000
43.916667	1.000	22,336.000000
43.933333	1.000	26,052.000000
43.950000	1.000	29,976.000000
43.966667	1.000	33,817.000000
43.983333	1.000	37,291.000000
44.000000	1.000	40,106.000000
44.016667	1.000	42,221.000000
44.033333	1.000	43,709.000000
44.050000	1.000	44,903.000000
44.066667	1.000	46,403.000000
44.083333	1.000	48,574.000000
44.100000	1.000	51,136.000000
44.116667	1.000	53,438.000000
44.133333	1.000	55,021.000000
44.150000	1.000	55,604.000000
44.166667	1.000	55,071.000000
44.183333	1.000	53,128.000000
44.200000	1.000	50,151.000000
44.216667	1.000	47,018.000000
44.233333	1.000	43,838.000000
44.250000	1.000	40,498.000000
44.266667	1.000	37,184.000000
44.283333	1.000	34,137.000000
44.300000	1.000	31,202.000000
44.316667	1.000	28,247.000000
44.333333	1.000	25,531.000000
44.350000	1.000	23,012.000000
44.366667	1.000	20,927.000000
44.383333	1.000	19,594.000000
44.400000	1.000	18,652.000000
44.416667	1.000	17,793.000000
44.433333	1.000	17,168.000000
44.450000	1.000	16,885.000000
44.466667	1.000	17,038.000000
44.483333	1.000	17,318.000000
44.500000	1.000	17,704.000000
44.516667	1.000	18,533.000000
44.533333	1.000	19,821.000000
44.550000	1.000	21,737.000000
44.566667	1.000	24,191.000000
44.583333	1.000	26,699.000000
44.600000	1.000	28,918.000000
44.616667	1.000	30,752.000000
44.633333	1.000	32,102.000000
44.650000	1.000	32,772.000000
44.666667	1.000	32,718.000000
44.683333	1.000	31,998.000000
44.700000	1.000	31,129.000000
44.716667	1.000	30,613.000000
44.733333	1.000	30,499.000000
44.750000	1.000	30,617.000000
44.766667	1.000	30,591.000000
44.783333	1.000	30,250.000000
44.800000	1.000	29,665.000000
44.816667	1.000	28,964.000000
44.833333	1.000	28,062.000000
44.850000	1.000	26,779.000000
44.866667	1.000	25,366.000000
44.883333	1.000	24,431.000000
44.900000	1.000	23,725.000000
44.916667	1.000	22,667.000000
44.933333	1.000	21,161.000000
44.950000	1.000	19,947.000000
44.966667	1.000	19,569.000000
44.983333	1.000	19,857.000000
45.000000	1.000	20,293.000000
45.016667	1.000	20,533.000000
45.033333	1.000	20,430.000000
45.050000	1.000	20,541.000000
45.066667	1.000	21,581.000000
45.083333	1.000	23,675.000000
45.100000	1.000	26,298.000000
45.116667	1.000	28,663.000000
45.133333	1.000	30,294.000000
45.150000	1.000	30,918.000000
45.166667	1.000	30,419.000000
45.183333	1.000	29,369.000000
45.200000	1.000	28,372.000000
45.216667	1.000	27,503.000000
45.233333	1.000	26,292.000000
45.250000	1.000	24,411.000000
45.266667	1.000	22,182.000000
45.283333	1.000	20,368.000000
45.300000	1.000	19,445.000000
45.316667	1.000	19,183.000000
45.333333	1.000	19,135.000000
45.350000	1.000	19,227.000000
45.366667	1.000	19,527.000000
45.383333	1.000	20,486.000000
45.400000	1.000	21,868.000000
45.416667	1.000	22,831.000000
45.433333	1.000	23,189.000000
45.450000	1.000	22,976.000000
45.466667	1.000	22,240.000000
45.483333	1.000	21,053.000000
45.500000	1.000	19,613.000000
45.516667	1.000	18,289.000000
45.533333	1.000	17,042.000000
45.550000	1.000	15,736.000000
45.566667	1.000	14,419.000000
45.583333	1.000	13,225.000000
45.600000	1.000	12,250.000000
45.616667	1.000	12,011.000000
45.633333	1.000	12,861.000000
45.650000	1.000	14,227.000000
45.666667	1.000	15,803.000000
45.683333	1.000	17,543.000000
45.700000	1.000	19,174.000000
45.716667	1.000	20,619.000000
45.733333	1.000	21,784.000000
45.750000	1.000	22,780.000000
45.766667	1.000	23,607.000000
45.783333	1.000	23,947.000000
45.800000	1.000	23,495.000000
45.816667	1.000	22,258.000000
45.833333	1.000	20,641.000000
45.850000	1.000	18,934.000000
45.866667	1.000	17,304.000000
45.883333	1.000	15,997.000000
45.900000	1.000	15,316.000000
45.916667	1.000	15,364.000000
45.933333	1.000	16,155.000000
45.950000	1.000	17,619.000000
45.966667	1.000	19,560.000000
45.983333	1.000	22,114.000000
46.000000	1.000	25,080.000000
46.016667	1.000	27,859.000000
46.033333	1.000	30,208.000000
46.050000	1.000	31,828.000000
46.066667	1.000	32,691.000000
46.083333	1.000	33,096.000000
46.100000	1.000	33,464.000000
46.116667	1.000	34,437.000000
46.133333	1.000	36,194.000000
46.150000	1.000	38,404.000000
46.166667	1.000	40,433.000000
46.183333	1.000	41,569.000000
46.200000	1.000	41,350.000000
46.216667	1.000	39,497.000000
46.233333	1.000	36,176.000000
46.250000	1.000	32,423.000000
46.266667	1.000	29,300.000000
46.283333	1.000	27,289.000000
46.300000	1.000	26,774.000000
46.316667	1.000	27,371.000000
46.333333	1.000	28,093.000000
46.350000	1.000	28,460.000000
46.366667	1.000	28,437.000000
46.383333	1.000	28,027.000000
46.400000	1.000	27,266.000000
46.416667	1.000	25,973.000000
46.433333	1.000	23,824.000000
46.450000	1.000	20,753.000000
46.466667	1.000	17,238.000000
46.483333	1.000	13,702.000000
46.500000	1.000	10,323.000000
46.516667	1.000	7,474.000000
46.533333	1.000	5,793.000000
46.550000	1.000	5,672.000000
46.566667	1.000	6,984.000000
46.583333	1.000	9,131.000000
46.600000	1.000	11,797.000000
46.616667	1.000	14,624.000000
46.633333	1.000	17,163.000000
46.650000	1.000	18,798.000000
46.666667	1.000	19,237.000000
46.683333	1.000	18,470.000000
46.700000	1.000	16,534.000000
46.716667	1.000	13,829.000000
46.733333	1.000	11,191.000000
46.750000	1.000	9,070.000000
46.766667	1.000	7,633.000000
46.783333	1.000	6,696.000000
46.800000	1.000	5,953.000000
46.816667	1.000	5,470.000000
46.833333	1.000	5,518.000000
46.850000	1.000	6,306.000000
46.866667	1.000	7,878.000000
46.883333	1.000	9,962.000000
46.900000	1.000	12,173.000000
46.916667	1.000	14,048.000000
46.933333	1.000	15,825.000000
46.950000	1.000	17,774.000000
46.966667	1.000	19,614.000000
46.983333	1.000	21,043.000000
47.000000	1.000	22,311.000000
47.016667	1.000	23,934.000000
47.033333	1.000	26,191.000000
47.050000	1.000	28,613.000000
47.066667	1.000	30,557.000000
47.083333	1.000	31,629.000000
47.100000	1.000	31,628.000000
47.116667	1.000	30,326.000000
47.133333	1.000	28,131.000000
47.150000	1.000	25,653.000000
47.166667	1.000	23,083.000000
47.183333	1.000	20,426.000000
47.200000	1.000	17,626.000000
47.216667	1.000	14,676.000000
47.233333	1.000	11,929.000000
47.250000	1.000	9,822.000000
47.266667	1.000	8,752.000000
47.283333	1.000	8,345.000000
47.300000	1.000	8,204.000000
47.316667	1.000	7,995.000000
47.333333	1.000	7,303.000000
47.350000	1.000	5,892.000000
47.366667	1.000	3,916.000000
47.383333	1.000	1,534.000000
47.400000	1.000	-755.000000
47.416667	1.000	-2,638.000000
47.433333	1.000	-4,133.000000
47.450000	1.000	-5,120.000000
47.466667	1.000	-5,364.000000
47.483333	1.000	-4,701.000000
47.500000	1.000	-2,926.000000
47.516667	1.000	-300.000000
47.533333	1.000	3,074.000000
47.550000	1.000	7,128.000000
47.566667	1.000	11,381.000000
47.583333	1.000	15,160.000000
47.600000	1.000	18,031.000000
47.616667	1.000	19,721.000000
47.633333	1.000	20,278.000000
47.650000	1.000	19,963.000000
47.666667	1.000	19,044.000000
47.683333	1.000	18,200.000000
47.700000	1.000	18,184.000000
47.716667	1.000	19,492.000000
47.733333	1.000	22,037.000000
47.750000	1.000	24,844.000000
47.766667	1.000	27,062.000000
47.783333	1.000	28,688.000000
47.800000	1.000	29,537.000000
47.816667	1.000	29,341.000000
47.833333	1.000	28,394.000000
47.850000	1.000	27,019.000000
47.866667	1.000	25,103.000000
47.883333	1.000	22,634.000000
47.900000	1.000	19,738.000000
47.916667	1.000	16,455.000000
47.933333	1.000	12,901.000000
47.950000	1.000	9,215.000000
47.966667	1.000	5,617.000000
47.983333	1.000	2,119.000000
48.000000	1.000	-1,002.000000
48.016667	1.000	-3,305.000000
48.033333	1.000	-4,668.000000
48.050000	1.000	-4,507.000000
48.066667	1.000	-2,445.000000
48.083333	1.000	1,212.000000
48.100000	1.000	5,350.000000
48.116667	1.000	9,247.000000
48.133333	1.000	12,321.000000
48.150000	1.000	14,371.000000
48.166667	1.000	15,606.000000
48.183333	1.000	16,492.000000
48.200000	1.000	17,101.000000
48.216667	1.000	17,634.000000
48.233333	1.000	18,421.000000
48.250000	1.000	19,360.000000
48.266667	1.000	20,377.000000
48.283333	1.000	21,372.000000
48.300000	1.000	22,225.000000
48.316667	1.000	22,848.000000
48.333333	1.000	22,954.000000
48.350000	1.000	22,640.000000
48.366667	1.000	22,235.000000
48.383333	1.000	21,840.000000
48.400000	1.000	21,488.000000
48.416667	1.000	20,960.000000
48.433333	1.000	20,079.000000
48.450000	1.000	18,982.000000
48.466667	1.000	18,066.000000
48.483333	1.000	17,343.000000
48.500000	1.000	16,500.000000
48.516667	1.000	15,566.000000
48.533333	1.000	14,764.000000
48.550000	1.000	14,504.000000
48.566667	1.000	14,524.000000
48.583333	1.000	14,533.000000
48.600000	1.000	14,631.000000
48.616667	1.000	14,936.000000
48.633333	1.000	15,701.000000
48.650000	1.000	17,061.000000
48.666667	1.000	18,770.000000
48.683333	1.000	20,217.000000
48.700000	1.000	20,970.000000
48.716667	1.000	20,986.000000
48.733333	1.000	20,222.000000
48.750000	1.000	18,776.000000
48.766667	1.000	16,637.000000
48.783333	1.000	14,262.000000
48.800000	1.000	12,139.000000
48.816667	1.000	10,350.000000
48.833333	1.000	9,152.000000
48.850000	1.000	8,732.000000
48.866667	1.000	8,903.000000
48.883333	1.000	9,583.000000
48.900000	1.000	10,519.000000
48.916667	1.000	10,912.000000
48.933333	1.000	10,199.000000
48.950000	1.000	8,729.000000
48.966667	1.000	6,919.000000
48.983333	1.000	5,392.000000
49.000000	1.000	5,079.000000
49.016667	1.000	6,012.000000
49.033333	1.000	7,683.000000
49.050000	1.000	9,691.000000
49.066667	1.000	11,662.000000
49.083333	1.000	13,141.000000
49.100000	1.000	13,891.000000
49.116667	1.000	14,231.000000
49.133333	1.000	14,425.000000
49.150000	1.000	14,398.000000
49.166667	1.000	13,839.000000
49.183333	1.000	12,637.000000
49.200000	1.000	10,734.000000
49.216667	1.000	8,473.000000
49.233333	1.000	6,464.000000
49.250000	1.000	5,040.000000
49.266667	1.000	4,123.000000
49.283333	1.000	3,367.000000
49.300000	1.000	2,848.000000
49.316667	1.000	3,014.000000
49.333333	1.000	4,451.000000
49.350000	1.000	6,875.000000
49.366667	1.000	9,467.000000
49.383333	1.000	11,819.000000
49.400000	1.000	13,621.000000
49.416667	1.000	14,224.000000
49.433333	1.000	13,854.000000
49.450000	1.000	13,182.000000
49.466667	1.000	12,379.000000
49.483333	1.000	11,868.000000
49.500000	1.000	11,726.000000
49.516667	1.000	11,579.000000
49.533333	1.000	11,157.000000
49.550000	1.000	10,723.000000
49.566667	1.000	10,757.000000
49.583333	1.000	11,267.000000
49.600000	1.000	11,663.000000
49.616667	1.000	11,563.000000
49.633333	1.000	10,974.000000
49.650000	1.000	10,059.000000
49.666667	1.000	9,362.000000
49.683333	1.000	9,184.000000
49.700000	1.000	9,638.000000
49.716667	1.000	10,621.000000
49.733333	1.000	11,993.000000
49.750000	1.000	13,520.000000
49.766667	1.000	14,686.000000
49.783333	1.000	15,023.000000
49.800000	1.000	14,443.000000
49.816667	1.000	13,116.000000
49.833333	1.000	11,357.000000
49.850000	1.000	9,735.000000
49.866667	1.000	8,752.000000
49.883333	1.000	8,061.000000
49.900000	1.000	7,386.000000
49.916667	1.000	6,575.000000
49.933333	1.000	5,646.000000
49.950000	1.000	4,648.000000
49.966667	1.000	3,760.000000
49.983333	1.000	3,369.000000
50.000000	1.000	3,653.000000
50.016667	1.000	4,481.000000
50.033333	1.000	5,545.000000
50.050000	1.000	6,712.000000
50.066667	1.000	7,883.000000
50.083333	1.000	8,964.000000
50.100000	1.000	10,008.000000
50.116667	1.000	11,026.000000
50.133333	1.000	11,559.000000
50.150000	1.000	11,165.000000
50.166667	1.000	9,949.000000
50.183333	1.000	8,365.000000
50.200000	1.000	6,765.000000
50.216667	1.000	5,089.000000
50.233333	1.000	3,369.000000
50.250000	1.000	1,598.000000
50.266667	1.000	231.000000
50.283333	1.000	-68.000000
50.300000	1.000	942.000000
50.316667	1.000	3,331.000000
50.333333	1.000	6,733.000000
50.350000	1.000	9,969.000000
50.366667	1.000	12,162.000000
50.383333	1.000	13,263.000000
50.400000	1.000	13,577.000000
50.416667	1.000	13,641.000000
50.433333	1.000	13,815.000000
50.450000	1.000	14,041.000000
50.466667	1.000	13,866.000000
50.483333	1.000	13,347.000000
50.500000	1.000	12,497.000000
50.516667	1.000	11,304.000000
50.533333	1.000	10,043.000000
50.550000	1.000	9,357.000000
50.566667	1.000	9,862.000000
50.583333	1.000	11,793.000000
50.600000	1.000	14,736.000000
50.616667	1.000	17,538.000000
50.633333	1.000	19,103.000000
50.650000	1.000	19,078.000000
50.666667	1.000	17,778.000000
50.683333	1.000	15,328.000000
50.700000	1.000	12,140.000000
50.716667	1.000	9,066.000000
50.733333	1.000	7,072.000000
50.750000	1.000	6,421.000000
50.766667	1.000	6,905.000000
50.783333	1.000	8,334.000000
50.800000	1.000	10,428.000000
50.816667	1.000	12,680.000000
50.833333	1.000	14,459.000000
50.850000	1.000	15,472.000000
50.866667	1.000	15,992.000000
50.883333	1.000	16,517.000000
50.900000	1.000	17,109.000000
50.916667	1.000	17,379.000000
50.933333	1.000	17,099.000000
50.950000	1.000	16,131.000000
50.966667	1.000	14,687.000000
50.983333	1.000	13,465.000000
51.000000	1.000	12,451.000000
51.016667	1.000	11,578.000000
51.033333	1.000	10,702.000000
51.050000	1.000	9,939.000000
51.066667	1.000	9,603.000000
51.083333	1.000	9,652.000000
51.100000	1.000	10,176.000000
51.116667	1.000	11,188.000000
51.133333	1.000	12,738.000000
51.150000	1.000	14,781.000000
51.166667	1.000	16,372.000000
51.183333	1.000	16,815.000000
51.200000	1.000	15,945.000000
51.216667	1.000	13,921.000000
51.233333	1.000	11,258.000000
51.250000	1.000	8,505.000000
51.266667	1.000	5,896.000000
51.283333	1.000	3,622.000000
51.300000	1.000	1,689.000000
51.316667	1.000	-45.000000
51.333333	1.000	-1,544.000000
51.350000	1.000	-2,280.000000
51.366667	1.000	-2,033.000000
51.383333	1.000	-764.000000
51.400000	1.000	1,683.000000
51.416667	1.000	5,374.000000
51.433333	1.000	9,943.000000
51.450000	1.000	14,721.000000
51.466667	1.000	18,988.000000
51.483333	1.000	22,311.000000
51.500000	1.000	24,454.000000
51.516667	1.000	25,397.000000
51.533333	1.000	25,281.000000
51.550000	1.000	24,239.000000
51.566667	1.000	22,437.000000
51.583333	1.000	20,339.000000
51.600000	1.000	18,268.000000
51.616667	1.000	16,462.000000
51.633333	1.000	14,783.000000
51.650000	1.000	13,389.000000
51.666667	1.000	12,596.000000
51.683333	1.000	12,097.000000
51.700000	1.000	11,533.000000
51.716667	1.000	11,230.000000
51.733333	1.000	11,525.000000
51.750000	1.000	12,410.000000
51.766667	1.000	13,692.000000
51.783333	1.000	14,987.000000
51.800000	1.000	15,658.000000
51.816667	1.000	15,737.000000
51.833333	1.000	15,873.000000
51.850000	1.000	16,349.000000
51.866667	1.000	16,877.000000
51.883333	1.000	17,061.000000
51.900000	1.000	16,785.000000
51.916667	1.000	16,043.000000
51.933333	1.000	14,912.000000
51.950000	1.000	13,452.000000
51.966667	1.000	11,512.000000
51.983333	1.000	9,531.000000
52.000000	1.000	8,050.000000
52.016667	1.000	7,390.000000
52.033333	1.000	7,461.000000
52.050000	1.000	7,726.000000
52.066667	1.000	7,937.000000
52.083333	1.000	8,318.000000
52.100000	1.000	9,295.000000
52.116667	1.000	10,994.000000
52.133333	1.000	13,079.000000
52.150000	1.000	15,029.000000
52.166667	1.000	16,005.000000
52.183333	1.000	15,379.000000
52.200000	1.000	13,279.000000
52.216667	1.000	10,415.000000
52.233333	1.000	7,642.000000
52.250000	1.000	5,484.000000
52.266667	1.000	4,167.000000
52.283333	1.000	3,854.000000
52.300000	1.000	4,602.000000
52.316667	1.000	6,135.000000
52.333333	1.000	7,823.000000
52.350000	1.000	9,431.000000
52.366667	1.000	11,117.000000
52.383333	1.000	13,063.000000
52.400000	1.000	15,017.000000
52.416667	1.000	16,256.000000
52.433333	1.000	16,283.000000
52.450000	1.000	15,324.000000
52.466667	1.000	13,953.000000
52.483333	1.000	12,649.000000
52.500000	1.000	11,674.000000
52.516667	1.000	10,888.000000
52.533333	1.000	10,436.000000
52.550000	1.000	10,212.000000
52.566667	1.000	10,431.000000
52.583333	1.000	11,284.000000
52.600000	1.000	12,184.000000
52.616667	1.000	12,553.000000
52.633333	1.000	12,106.000000
52.650000	1.000	10,851.000000
52.666667	1.000	8,865.000000
52.683333	1.000	6,459.000000
52.700000	1.000	3,774.000000
52.716667	1.000	937.000000
52.733333	1.000	-1,635.000000
52.750000	1.000	-3,406.000000
52.766667	1.000	-3,965.000000
52.783333	1.000	-3,028.000000
52.800000	1.000	-590.000000
52.816667	1.000	3,050.000000
52.833333	1.000	7,317.000000
52.850000	1.000	11,570.000000
52.866667	1.000	15,093.000000
52.883333	1.000	17,408.000000
52.900000	1.000	18,822.000000
52.916667	1.000	19,735.000000
52.933333	1.000	20,600.000000
52.950000	1.000	21,748.000000
52.966667	1.000	22,954.000000
52.983333	1.000	23,649.000000
53.000000	1.000	23,580.000000
53.016667	1.000	22,686.000000
53.033333	1.000	20,984.000000
53.050000	1.000	19,132.000000
53.066667	1.000	17,841.000000
53.083333	1.000	17,381.000000
53.100000	1.000	17,766.000000
53.116667	1.000	18,720.000000
53.133333	1.000	19,705.000000
53.150000	1.000	20,479.000000
53.166667	1.000	21,028.000000
53.183333	1.000	21,117.000000
53.200000	1.000	20,721.000000
53.216667	1.000	19,726.000000
53.233333	1.000	18,145.000000
53.250000	1.000	16,404.000000
53.266667	1.000	15,100.000000
53.283333	1.000	14,659.000000
53.300000	1.000	15,210.000000
53.316667	1.000	16,809.000000
53.333333	1.000	19,050.000000
53.350000	1.000	21,524.000000
53.366667	1.000	23,822.000000
53.383333	1.000	25,386.000000
53.400000	1.000	25,727.000000
53.416667	1.000	24,701.000000
53.433333	1.000	22,586.000000
53.450000	1.000	19,726.000000
53.466667	1.000	16,888.000000
53.483333	1.000	14,745.000000
53.500000	1.000	13,093.000000
53.516667	1.000	11,621.000000
53.533333	1.000	10,376.000000
53.550000	1.000	8,994.000000
53.566667	1.000	7,140.000000
53.583333	1.000	5,077.000000
53.600000	1.000	3,159.000000
53.616667	1.000	1,668.000000
53.633333	1.000	636.000000
53.650000	1.000	257.000000
53.666667	1.000	726.000000
53.683333	1.000	1,942.000000
53.700000	1.000	3,428.000000
53.716667	1.000	5,135.000000
53.733333	1.000	6,976.000000
53.750000	1.000	8,570.000000
53.766667	1.000	10,335.000000
53.783333	1.000	12,503.000000
53.800000	1.000	14,408.000000
53.816667	1.000	15,539.000000
53.833333	1.000	15,823.000000
53.850000	1.000	15,446.000000
53.866667	1.000	14,573.000000
53.883333	1.000	13,463.000000
53.900000	1.000	12,341.000000
53.916667	1.000	11,439.000000
53.933333	1.000	10,959.000000
53.950000	1.000	11,002.000000
53.966667	1.000	11,566.000000
53.983333	1.000	12,527.000000
54.000000	1.000	13,674.000000
54.016667	1.000	14,689.000000
54.033333	1.000	15,547.000000
54.050000	1.000	16,104.000000
54.066667	1.000	15,898.000000
54.083333	1.000	15,170.000000
54.100000	1.000	14,640.000000
54.116667	1.000	14,302.000000
54.133333	1.000	13,815.000000
54.150000	1.000	12,572.000000
54.166667	1.000	10,382.000000
54.183333	1.000	7,559.000000
54.200000	1.000	4,717.000000
54.216667	1.000	2,197.000000
54.233333	1.000	239.000000
54.250000	1.000	-801.000000
54.266667	1.000	-669.000000
54.283333	1.000	503.000000
54.300000	1.000	2,397.000000
54.316667	1.000	4,532.000000
54.333333	1.000	6,659.000000
54.350000	1.000	8,589.000000
54.366667	1.000	9,508.000000
54.383333	1.000	9,156.000000
54.400000	1.000	8,027.000000
54.416667	1.000	6,305.000000
54.433333	1.000	4,100.000000
54.450000	1.000	2,012.000000
54.466667	1.000	699.000000
54.483333	1.000	749.000000
54.500000	1.000	2,401.000000
54.516667	1.000	5,213.000000
54.533333	1.000	8,511.000000
54.550000	1.000	11,439.000000
54.566667	1.000	13,400.000000
54.583333	1.000	14,142.000000
54.600000	1.000	13,733.000000
54.616667	1.000	12,480.000000
54.633333	1.000	10,761.000000
54.650000	1.000	8,713.000000
54.666667	1.000	6,283.000000
54.683333	1.000	3,935.000000
54.700000	1.000	2,032.000000
54.716667	1.000	637.000000
54.733333	1.000	-476.000000
54.750000	1.000	-1,247.000000
54.766667	1.000	-1,677.000000
54.783333	1.000	-1,754.000000
54.800000	1.000	-1,535.000000
54.816667	1.000	-1,043.000000
54.833333	1.000	68.000000
54.850000	1.000	1,668.000000
54.866667	1.000	3,239.000000
54.883333	1.000	4,191.000000
54.900000	1.000	4,328.000000
54.916667	1.000	4,089.000000
54.933333	1.000	3,769.000000
54.950000	1.000	3,516.000000
54.966667	1.000	3,090.000000
54.983333	1.000	2,620.000000
55.000000	1.000	2,568.000000
55.016667	1.000	3,033.000000
55.033333	1.000	3,729.000000
55.050000	1.000	4,415.000000
55.066667	1.000	4,850.000000
55.083333	1.000	5,128.000000
55.100000	1.000	5,448.000000
55.116667	1.000	5,862.000000
55.133333	1.000	6,301.000000
55.150000	1.000	6,685.000000
55.166667	1.000	6,754.000000
55.183333	1.000	6,386.000000
55.200000	1.000	5,785.000000
55.216667	1.000	5,419.000000
55.233333	1.000	5,130.000000
55.250000	1.000	4,610.000000
55.266667	1.000	3,705.000000
55.283333	1.000	2,638.000000
55.300000	1.000	1,741.000000
55.316667	1.000	1,329.000000
55.333333	1.000	1,418.000000
55.350000	1.000	1,820.000000
55.366667	1.000	2,216.000000
55.383333	1.000	2,588.000000
55.400000	1.000	3,194.000000
55.416667	1.000	4,367.000000
55.433333	1.000	5,804.000000
55.450000	1.000	7,138.000000
55.466667	1.000	8,642.000000
55.483333	1.000	10,546.000000
55.500000	1.000	12,528.000000
55.516667	1.000	13,937.000000
55.533333	1.000	14,606.000000
55.550000	1.000	14,539.000000
55.566667	1.000	13,670.000000
55.583333	1.000	12,169.000000
55.600000	1.000	10,540.000000
55.616667	1.000	9,041.000000
55.633333	1.000	7,872.000000
55.650000	1.000	7,063.000000
55.666667	1.000	6,834.000000
55.683333	1.000	7,000.000000
55.700000	1.000	7,567.000000
55.716667	1.000	8,534.000000
55.733333	1.000	9,789.000000
55.750000	1.000	11,439.000000
55.766667	1.000	13,624.000000
55.783333	1.000	16,274.000000
55.800000	1.000	18,767.000000
55.816667	1.000	20,385.000000
55.833333	1.000	20,774.000000
55.850000	1.000	19,940.000000
55.866667	1.000	18,186.000000
55.883333	1.000	16,188.000000
55.900000	1.000	14,183.000000
55.916667	1.000	12,278.000000
55.933333	1.000	10,656.000000
55.950000	1.000	9,559.000000
55.966667	1.000	9,222.000000
55.983333	1.000	9,610.000000
56.000000	1.000	10,318.000000
56.016667	1.000	11,335.000000
56.033333	1.000	12,852.000000
56.050000	1.000	14,637.000000
56.066667	1.000	16,380.000000
56.083333	1.000	17,571.000000
56.100000	1.000	18,071.000000
56.116667	1.000	17,769.000000
56.133333	1.000	16,685.000000
56.150000	1.000	15,197.000000
56.166667	1.000	13,985.000000
56.183333	1.000	13,418.000000
56.200000	1.000	13,416.000000
56.216667	1.000	13,627.000000
56.233333	1.000	13,413.000000
56.250000	1.000	12,870.000000
56.266667	1.000	12,376.000000
56.283333	1.000	12,219.000000
56.300000	1.000	12,050.000000
56.316667	1.000	11,603.000000
56.333333	1.000	11,308.000000
56.350000	1.000	11,675.000000
56.366667	1.000	12,791.000000
56.383333	1.000	14,328.000000
56.400000	1.000	16,145.000000
56.416667	1.000	17,968.000000
56.433333	1.000	20,030.000000
56.450000	1.000	22,484.000000
56.466667	1.000	24,943.000000
56.483333	1.000	26,972.000000
56.500000	1.000	28,157.000000
56.516667	1.000	28,401.000000
56.533333	1.000	28,142.000000
56.550000	1.000	27,764.000000
56.566667	1.000	27,302.000000
56.583333	1.000	26,643.000000
56.600000	1.000	25,422.000000
56.616667	1.000	23,511.000000
56.633333	1.000	21,239.000000
56.650000	1.000	18,666.000000
56.666667	1.000	16,109.000000
56.683333	1.000	14,040.000000
56.700000	1.000	12,843.000000
56.716667	1.000	12,935.000000
56.733333	1.000	14,007.000000
56.750000	1.000	15,626.000000
56.766667	1.000	17,337.000000
56.783333	1.000	18,918.000000
56.800000	1.000	20,060.000000
56.816667	1.000	20,456.000000
56.833333	1.000	19,919.000000
56.850000	1.000	18,410.000000
56.866667	1.000	16,382.000000
56.883333	1.000	14,264.000000
56.900000	1.000	12,653.000000
56.916667	1.000	11,930.000000
56.933333	1.000	12,498.000000
56.950000	1.000	14,607.000000
56.966667	1.000	17,876.000000
56.983333	1.000	21,510.000000
57.000000	1.000	24,402.000000
57.016667	1.000	25,600.000000
57.033333	1.000	25,130.000000
57.050000	1.000	24,011.000000
57.066667	1.000	23,383.000000
57.083333	1.000	23,835.000000
57.100000	1.000	25,033.000000
57.116667	1.000	26,197.000000
57.133333	1.000	26,747.000000
57.150000	1.000	26,252.000000
57.166667	1.000	24,820.000000
57.183333	1.000	23,026.000000
57.200000	1.000	21,184.000000
57.216667	1.000	19,249.000000
57.233333	1.000	17,020.000000
57.250000	1.000	14,704.000000
57.266667	1.000	12,458.000000
57.283333	1.000	10,294.000000
57.300000	1.000	7,970.000000
57.316667	1.000	5,468.000000
57.333333	1.000	3,054.000000
57.350000	1.000	883.000000
57.366667	1.000	-737.000000
57.383333	1.000	-1,647.000000
57.400000	1.000	-2,043.000000
57.416667	1.000	-2,021.000000
57.433333	1.000	-1,458.000000
57.450000	1.000	-210.000000
57.466667	1.000	1,827.000000
57.483333	1.000	4,406.000000
57.500000	1.000	7,139.000000
57.516667	1.000	9,672.000000
57.533333	1.000	12,146.000000
57.550000	1.000	14,598.000000
57.566667	1.000	17,014.000000
57.583333	1.000	19,140.000000
57.600000	1.000	20,436.000000
57.616667	1.000	20,619.000000
57.633333	1.000	19,929.000000
57.650000	1.000	18,747.000000
57.666667	1.000	17,370.000000
57.683333	1.000	16,348.000000
57.700000	1.000	15,967.000000
57.716667	1.000	15,976.000000
57.733333	1.000	15,933.000000
57.750000	1.000	15,384.000000
57.766667	1.000	14,529.000000
57.783333	1.000	13,927.000000
57.800000	1.000	13,820.000000
57.816667	1.000	13,897.000000
57.833333	1.000	13,879.000000
57.850000	1.000	13,837.000000
57.866667	1.000	14,491.000000
57.883333	1.000	16,565.000000
57.900000	1.000	19,880.000000
57.916667	1.000	23,455.000000
57.933333	1.000	26,554.000000
57.950000	1.000	29,050.000000
57.966667	1.000	30,931.000000
57.983333	1.000	31,695.000000
58.000000	1.000	31,032.000000
58.016667	1.000	29,503.000000
58.033333	1.000	27,567.000000
58.050000	1.000	25,491.000000
58.066667	1.000	23,600.000000
58.083333	1.000	22,501.000000
58.100000	1.000	22,219.000000
58.116667	1.000	22,288.000000
58.133333	1.000	22,566.000000
58.150000	1.000	23,068.000000
58.166667	1.000	23,703.000000
58.183333	1.000	24,402.000000
58.200000	1.000	24,975.000000
58.216667	1.000	25,155.000000
58.233333	1.000	24,699.000000
58.250000	1.000	23,851.000000
58.266667	1.000	23,333.000000
58.283333	1.000	23,860.000000
58.300000	1.000	25,645.000000
58.316667	1.000	28,178.000000
58.333333	1.000	30,918.000000
58.350000	1.000	33,207.000000
58.366667	1.000	34,312.000000
58.383333	1.000	33,987.000000
58.400000	1.000	32,503.000000
58.416667	1.000	30,403.000000
58.433333	1.000	28,180.000000
58.450000	1.000	26,188.000000
58.466667	1.000	24,279.000000
58.483333	1.000	22,373.000000
58.500000	1.000	20,950.000000
58.516667	1.000	19,974.000000
58.533333	1.000	19,576.000000
58.550000	1.000	20,021.000000
58.566667	1.000	21,266.000000
58.583333	1.000	23,050.000000
58.600000	1.000	25,271.000000
58.616667	1.000	27,612.000000
58.633333	1.000	29,792.000000
58.650000	1.000	31,358.000000
58.666667	1.000	32,046.000000
58.683333	1.000	31,772.000000
58.700000	1.000	30,639.000000
58.716667	1.000	29,115.000000
58.733333	1.000	27,750.000000
58.750000	1.000	26,628.000000
58.766667	1.000	25,786.000000
58.783333	1.000	25,650.000000
58.800000	1.000	26,551.000000
58.816667	1.000	28,410.000000
58.833333	1.000	30,641.000000
58.850000	1.000	32,879.000000
58.866667	1.000	34,679.000000
58.883333	1.000	35,762.000000
58.900000	1.000	36,290.000000
58.916667	1.000	36,428.000000
58.933333	1.000	36,645.000000
58.950000	1.000	37,290.000000
58.966667	1.000	38,426.000000
58.983333	1.000	39,878.000000
59.000000	1.000	40,949.000000
59.016667	1.000	41,125.000000
59.033333	1.000	40,746.000000
59.050000	1.000	40,311.000000
59.066667	1.000	39,704.000000
59.083333	1.000	39,109.000000
59.100000	1.000	38,536.000000
59.116667	1.000	38,008.000000
59.133333	1.000	37,794.000000
59.150000	1.000	37,719.000000
59.166667	1.000	37,412.000000
59.183333	1.000	36,814.000000
59.200000	1.000	36,146.000000
59.216667	1.000	35,710.000000
59.233333	1.000	35,356.000000
59.250000	1.000	35,175.000000
59.266667	1.000	35,505.000000
59.283333	1.000	36,328.000000
59.300000	1.000	37,389.000000
59.316667	1.000	38,313.000000
59.333333	1.000	38,927.000000
59.350000	1.000	39,325.000000
59.366667	1.000	39,742.000000
59.383333	1.000	40,383.000000
59.400000	1.000	41,247.000000
59.416667	1.000	41,980.000000
59.433333	1.000	42,114.000000
59.450000	1.000	41,724.000000
59.466667	1.000	41,398.000000
59.483333	1.000	41,570.000000
59.500000	1.000	42,575.000000
59.516667	1.000	44,869.000000
59.533333	1.000	48,008.000000
59.550000	1.000	51,218.000000
59.566667	1.000	54,346.000000
59.583333	1.000	57,031.000000
59.600000	1.000	59,001.000000
59.616667	1.000	59,733.000000
59.633333	1.000	59,154.000000
59.650000	1.000	57,500.000000
59.666667	1.000	55,113.000000
59.683333	1.000	52,562.000000
59.700000	1.000	50,290.000000
59.716667	1.000	48,484.000000
59.733333	1.000	47,652.000000
59.750000	1.000	48,290.000000
59.766667	1.000	50,336.000000
59.783333	1.000	53,232.000000
59.800000	1.000	56,087.000000
59.816667	1.000	57,937.000000
59.833333	1.000	58,673.000000
59.850000	1.000	58,450.000000
59.866667	1.000	57,659.000000
59.883333	1.000	56,706.000000
59.900000	1.000	55,836.000000
59.916667	1.000	55,067.000000
59.933333	1.000	54,082.000000
59.950000	1.000	52,631.000000
59.966667	1.000	50,845.000000
59.983333	1.000	49,118.000000
60.000000	1.000	47,837.000000
60.016667	1.000	47,062.000000
60.033333	1.000	46,793.000000
60.050000	1.000	46,902.000000
60.066667	1.000	46,881.000000
60.083333	1.000	46,117.000000
60.100000	1.000	44,530.000000
60.116667	1.000	42,809.000000
60.133333	1.000	41,693.000000
60.150000	1.000	41,466.000000
60.166667	1.000	42,187.000000
60.183333	1.000	43,574.000000
60.200000	1.000	45,505.000000
60.216667	1.000	47,891.000000
60.233333	1.000	50,210.000000
60.250000	1.000	51,825.000000
60.266667	1.000	52,359.000000
60.283333	1.000	51,584.000000
60.300000	1.000	49,686.000000
60.316667	1.000	46,952.000000
60.333333	1.000	43,863.000000
60.350000	1.000	41,350.000000
60.366667	1.000	39,714.000000
60.383333	1.000	39,125.000000
60.400000	1.000	39,603.000000
60.416667	1.000	40,797.000000
60.433333	1.000	42,308.000000
60.450000	1.000	44,077.000000
60.466667	1.000	45,772.000000
60.483333	1.000	46,956.000000
60.500000	1.000	47,714.000000
60.516667	1.000	48,502.000000
60.533333	1.000	49,327.000000
60.550000	1.000	49,928.000000
60.566667	1.000	50,071.000000
60.583333	1.000	49,471.000000
60.600000	1.000	48,199.000000
60.616667	1.000	46,534.000000
60.633333	1.000	44,531.000000
60.650000	1.000	42,571.000000
60.666667	1.000	40,963.000000
60.683333	1.000	40,027.000000
60.700000	1.000	40,321.000000
60.716667	1.000	41,833.000000
60.733333	1.000	44,237.000000
60.750000	1.000	47,323.000000
60.766667	1.000	50,750.000000
60.783333	1.000	54,127.000000
60.800000	1.000	57,017.000000
60.816667	1.000	58,832.000000
60.833333	1.000	59,512.000000
60.850000	1.000	59,384.000000
60.866667	1.000	59,261.000000
60.883333	1.000	59,409.000000
60.900000	1.000	59,394.000000
60.916667	1.000	59,249.000000
60.933333	1.000	59,062.000000
60.950000	1.000	58,887.000000
60.966667	1.000	58,928.000000
60.983333	1.000	59,213.000000
61.000000	1.000	59,320.000000
61.016667	1.000	59,036.000000
61.033333	1.000	58,540.000000
61.050000	1.000	58,075.000000
61.066667	1.000	57,695.000000
61.083333	1.000	57,484.000000
61.100000	1.000	57,368.000000
61.116667	1.000	57,388.000000
61.133333	1.000	57,985.000000
61.150000	1.000	59,167.000000
61.166667	1.000	60,585.000000
61.183333	1.000	61,914.000000
61.200000	1.000	62,461.000000
61.216667	1.000	61,703.000000
61.233333	1.000	59,937.000000
61.250000	1.000	57,456.000000
61.266667	1.000	54,455.000000
61.283333	1.000	51,216.000000
61.300000	1.000	48,174.000000
61.316667	1.000	46,127.000000
61.333333	1.000	45,406.000000
61.350000	1.000	45,816.000000
61.366667	1.000	47,332.000000
61.383333	1.000	49,610.000000
61.400000	1.000	52,364.000000
61.416667	1.000	55,604.000000
61.433333	1.000	59,236.000000
61.450000	1.000	63,206.000000
61.466667	1.000	66,878.000000
61.483333	1.000	69,303.000000
61.500000	1.000	70,406.000000
61.516667	1.000	70,427.000000
61.533333	1.000	69,469.000000
61.550000	1.000	67,631.000000
61.566667	1.000	65,427.000000
61.583333	1.000	63,055.000000
61.600000	1.000	60,844.000000
61.616667	1.000	59,359.000000
61.633333	1.000	58,833.000000
61.650000	1.000	59,215.000000
61.666667	1.000	60,159.000000
61.683333	1.000	60,878.000000
61.700000	1.000	61,173.000000
61.716667	1.000	61,175.000000
61.733333	1.000	61,131.000000
61.750000	1.000	61,395.000000
61.766667	1.000	62,148.000000
61.783333	1.000	63,201.000000
61.800000	1.000	64,107.000000
61.816667	1.000	64,688.000000
61.833333	1.000	64,742.000000
61.850000	1.000	63,921.000000
61.866667	1.000	62,300.000000
61.883333	1.000	60,071.000000
61.900000	1.000	57,563.000000
61.916667	1.000	55,296.000000
61.933333	1.000	53,690.000000
61.950000	1.000	52,701.000000
61.966667	1.000	52,220.000000
61.983333	1.000	52,341.000000
62.000000	1.000	53,144.000000
62.016667	1.000	54,311.000000
62.033333	1.000	55,288.000000
62.050000	1.000	55,895.000000
62.066667	1.000	56,628.000000
62.083333	1.000	57,819.000000
62.100000	1.000	59,493.000000
62.116667	1.000	61,148.000000
62.133333	1.000	62,089.000000
62.150000	1.000	62,013.000000
62.166667	1.000	60,857.000000
62.183333	1.000	58,708.000000
62.200000	1.000	55,976.000000
62.216667	1.000	53,275.000000
62.233333	1.000	50,991.000000
62.250000	1.000	48,977.000000
62.266667	1.000	47,252.000000
62.283333	1.000	46,175.000000
62.300000	1.000	45,798.000000
62.316667	1.000	46,211.000000
62.333333	1.000	47,860.000000
62.350000	1.000	50,372.000000
62.366667	1.000	53,117.000000
62.383333	1.000	55,453.000000
62.400000	1.000	57,236.000000
62.416667	1.000	58,449.000000
62.433333	1.000	58,909.000000
62.450000	1.000	58,454.000000
62.466667	1.000	56,818.000000
62.483333	1.000	53,797.000000
62.500000	1.000	49,798.000000
62.516667	1.000	45,832.000000
62.533333	1.000	42,708.000000
62.550000	1.000	40,631.000000
62.566667	1.000	39,508.000000
62.583333	1.000	39,364.000000
62.600000	1.000	39,886.000000
62.616667	1.000	40,586.000000
62.633333	1.000	41,221.000000
62.650000	1.000	42,002.000000
62.666667	1.000	42,992.000000
62.683333	1.000	43,861.000000
62.700000	1.000	44,344.000000
62.716667	1.000	44,455.000000
62.733333	1.000	44,391.000000
62.750000	1.000	44,186.000000
62.766667	1.000	43,790.000000
62.783333	1.000	43,359.000000
62.800000	1.000	43,184.000000
62.816667	1.000	43,217.000000
62.833333	1.000	43,130.000000
62.850000	1.000	42,630.000000
62.866667	1.000	41,463.000000
62.883333	1.000	40,122.000000
62.900000	1.000	39,165.000000
62.916667	1.000	38,591.000000
62.933333	1.000	38,394.000000
62.950000	1.000	38,437.000000
62.966667	1.000	38,410.000000
62.983333	1.000	37,942.000000
63.000000	1.000	37,085.000000
63.016667	1.000	35,823.000000
63.033333	1.000	34,311.000000
63.050000	1.000	32,896.000000
63.066667	1.000	31,741.000000
63.083333	1.000	30,957.000000
63.100000	1.000	30,534.000000
63.116667	1.000	30,498.000000
63.133333	1.000	31,089.000000
63.150000	1.000	32,536.000000
63.166667	1.000	34,445.000000
63.183333	1.000	36,191.000000
63.200000	1.000	37,097.000000
63.216667	1.000	37,077.000000
63.233333	1.000	36,362.000000
63.250000	1.000	35,003.000000
63.266667	1.000	32,948.000000
63.283333	1.000	29,994.000000
63.300000	1.000	26,471.000000
63.316667	1.000	22,747.000000
63.333333	1.000	19,080.000000
63.350000	1.000	15,805.000000
63.366667	1.000	12,832.000000
63.383333	1.000	10,174.000000
63.400000	1.000	7,997.000000
63.416667	1.000	6,462.000000
63.433333	1.000	5,944.000000
63.450000	1.000	6,368.000000
63.466667	1.000	7,187.000000
63.483333	1.000	7,629.000000
63.500000	1.000	7,803.000000
63.516667	1.000	8,022.000000
63.533333	1.000	8,574.000000
63.550000	1.000	9,371.000000
63.566667	1.000	10,294.000000
63.583333	1.000	10,986.000000
63.600000	1.000	11,113.000000
63.616667	1.000	10,549.000000
63.633333	1.000	9,092.000000
63.650000	1.000	7,051.000000
63.666667	1.000	4,980.000000
63.683333	1.000	3,405.000000
63.700000	1.000	2,817.000000
63.716667	1.000	3,538.000000
63.733333	1.000	5,416.000000
63.750000	1.000	8,034.000000
63.766667	1.000	11,014.000000
63.783333	1.000	14,011.000000
63.800000	1.000	16,593.000000
63.816667	1.000	18,628.000000
63.833333	1.000	20,203.000000
63.850000	1.000	21,315.000000
63.866667	1.000	22,085.000000
63.883333	1.000	22,561.000000
63.900000	1.000	22,525.000000
63.916667	1.000	21,598.000000
63.933333	1.000	19,663.000000
63.950000	1.000	17,076.000000
63.966667	1.000	14,426.000000
63.983333	1.000	11,712.000000
64.000000	1.000	8,669.000000
64.016667	1.000	5,549.000000
64.033333	1.000	2,930.000000
64.050000	1.000	925.000000
64.066667	1.000	-707.000000
64.083333	1.000	-2,202.000000
64.100000	1.000	-3,536.000000
64.116667	1.000	-4,453.000000
64.133333	1.000	-4,673.000000
64.150000	1.000	-4,401.000000
64.166667	1.000	-3,706.000000
64.183333	1.000	-2,747.000000
64.200000	1.000	-1,547.000000
64.216667	1.000	-457.000000
64.233333	1.000	46.000000
64.250000	1.000	-313.000000
64.266667	1.000	-1,392.000000
64.283333	1.000	-2,585.000000
64.300000	1.000	-3,521.000000
64.316667	1.000	-4,280.000000
64.333333	1.000	-4,861.000000
64.350000	1.000	-4,920.000000
64.366667	1.000	-4,628.000000
64.383333	1.000	-4,132.000000
64.400000	1.000	-3,497.000000
64.416667	1.000	-3,024.000000
64.433333	1.000	-3,462.000000
64.450000	1.000	-5,294.000000
64.466667	1.000	-7,924.000000
64.483333	1.000	-10,621.000000
64.500000	1.000	-12,727.000000
64.516667	1.000	-13,982.000000
64.533333	1.000	-14,305.000000
64.550000	1.000	-13,837.000000
64.566667	1.000	-12,768.000000
64.583333	1.000	-11,598.000000
64.600000	1.000	-10,724.000000
64.616667	1.000	-10,172.000000
64.633333	1.000	-9,770.000000
64.650000	1.000	-9,422.000000
64.666667	1.000	-9,212.000000
64.683333	1.000	-9,521.000000
64.700000	1.000	-10,710.000000
64.716667	1.000	-12,896.000000
64.733333	1.000	-16,219.000000
64.750000	1.000	-20,680.000000
64.766667	1.000	-25,618.000000
64.783333	1.000	-29,976.000000
64.800000	1.000	-32,804.000000
64.816667	1.000	-34,168.000000
64.833333	1.000	-34,535.000000
64.850000	1.000	-34,325.000000
64.866667	1.000	-33,564.000000
64.883333	1.000	-31,968.000000
64.900000	1.000	-29,628.000000
64.916667	1.000	-26,693.000000
64.933333	1.000	-23,281.000000
64.950000	1.000	-19,909.000000
64.966667	1.000	-17,083.000000
64.983333	1.000	-15,622.000000
65.000000	1.000	-16,165.000000
65.016667	1.000	-18,524.000000
65.033333	1.000	-22,111.000000
65.050000	1.000	-26,144.000000
65.066667	1.000	-29,863.000000
65.083333	1.000	-32,987.000000
65.100000	1.000	-35,272.000000
65.116667	1.000	-36,689.000000
65.133333	1.000	-37,034.000000
65.150000	1.000	-36,632.000000
65.166667	1.000	-36,357.000000
65.183333	1.000	-36,710.000000
65.200000	1.000	-37,379.000000
65.216667	1.000	-37,820.000000
65.233333	1.000	-37,539.000000
65.250000	1.000	-36,143.000000
65.266667	1.000	-33,771.000000
65.283333	1.000	-31,134.000000
65.300000	1.000	-28,827.000000
65.316667	1.000	-26,821.000000
65.333333	1.000	-24,891.000000
65.350000	1.000	-23,214.000000
65.366667	1.000	-21,936.000000
65.383333	1.000	-20,909.000000
65.400000	1.000	-19,824.000000
65.416667	1.000	-18,672.000000
65.433333	1.000	-17,763.000000
65.450000	1.000	-17,223.000000
65.466667	1.000	-17,741.000000
65.483333	1.000	-19,800.000000
65.500000	1.000	-23,550.000000
65.516667	1.000	-28,586.000000
65.533333	1.000	-34,109.000000
65.550000	1.000	-39,271.000000
65.566667	1.000	-43,508.000000
65.583333	1.000	-46,529.000000
65.600000	1.000	-48,202.000000
65.616667	1.000	-48,602.000000
65.633333	1.000	-47,834.000000
65.650000	1.000	-45,807.000000
65.666667	1.000	-42,763.000000
65.683333	1.000	-39,428.000000
65.700000	1.000	-36,505.000000
65.716667	1.000	-34,259.000000
65.733333	1.000	-32,734.000000
65.750000	1.000	-32,038.000000
65.766667	1.000	-31,869.000000
65.783333	1.000	-31,745.000000
65.800000	1.000	-31,587.000000
65.816667	1.000	-31,899.000000
65.833333	1.000	-32,998.000000
65.850000	1.000	-34,872.000000
65.866667	1.000	-37,136.000000
65.883333	1.000	-39,196.000000
65.900000	1.000	-40,853.000000
65.916667	1.000	-41,716.000000
65.933333	1.000	-41,665.000000
65.950000	1.000	-40,743.000000
65.966667	1.000	-38,988.000000
65.983333	1.000	-36,769.000000
66.000000	1.000	-34,540.000000
66.016667	1.000	-32,772.000000
66.033333	1.000	-32,038.000000
66.050000	1.000	-32,226.000000
66.066667	1.000	-32,647.000000
66.083333	1.000	-32,976.000000
66.100000	1.000	-33,481.000000
66.116667	1.000	-34,132.000000
66.133333	1.000	-34,967.000000
66.150000	1.000	-35,797.000000
66.166667	1.000	-36,371.000000
66.183333	1.000	-36,728.000000
66.200000	1.000	-36,892.000000
66.216667	1.000	-36,975.000000
66.233333	1.000	-37,070.000000
66.250000	1.000	-37,292.000000
66.266667	1.000	-38,032.000000
66.283333	1.000	-39,513.000000
66.300000	1.000	-41,339.000000
66.316667	1.000	-43,194.000000
66.333333	1.000	-44,745.000000
66.350000	1.000	-45,863.000000
66.366667	1.000	-46,821.000000
66.383333	1.000	-47,719.000000
66.400000	1.000	-48,444.000000
66.416667	1.000	-49,167.000000
66.433333	1.000	-49,717.000000
66.450000	1.000	-49,768.000000
66.466667	1.000	-49,216.000000
66.483333	1.000	-48,542.000000
66.500000	1.000	-48,138.000000
66.516667	1.000	-48,235.000000
66.533333	1.000	-48,817.000000
66.550000	1.000	-49,943.000000
66.566667	1.000	-51,200.000000
66.583333	1.000	-51,753.000000
66.600000	1.000	-51,431.000000
66.616667	1.000	-50,364.000000
66.633333	1.000	-48,976.000000
66.650000	1.000	-47,993.000000
66.666667	1.000	-47,619.000000
66.683333	1.000	-47,442.000000
66.700000	1.000	-46,889.000000
66.716667	1.000	-46,185.000000
66.733333	1.000	-45,655.000000
66.750000	1.000	-45,042.000000
66.766667	1.000	-44,336.000000
66.783333	1.000	-43,784.000000
66.800000	1.000	-43,417.000000
66.816667	1.000	-42,968.000000
66.833333	1.000	-42,439.000000
66.850000	1.000	-41,927.000000
66.866667	1.000	-41,737.000000
66.883333	1.000	-42,544.000000
66.900000	1.000	-44,369.000000
66.916667	1.000	-46,838.000000
66.933333	1.000	-49,297.000000
66.950000	1.000	-51,308.000000
66.966667	1.000	-52,399.000000
66.983333	1.000	-52,424.000000
67.000000	1.000	-51,872.000000
67.016667	1.000	-51,135.000000
67.033333	1.000	-50,800.000000
67.050000	1.000	-50,684.000000
67.066667	1.000	-50,187.000000
67.083333	1.000	-49,286.000000
67.100000	1.000	-48,389.000000
67.116667	1.000	-47,621.000000
67.133333	1.000	-46,681.000000
67.150000	1.000	-45,267.000000
67.166667	1.000	-43,932.000000
67.183333	1.000	-43,490.000000
67.200000	1.000	-43,629.000000
67.216667	1.000	-43,780.000000
67.233333	1.000	-43,847.000000
67.250000	1.000	-43,917.000000
67.266667	1.000	-43,986.000000
67.283333	1.000	-44,119.000000
67.300000	1.000	-44,456.000000
67.316667	1.000	-44,649.000000
67.333333	1.000	-44,149.000000
67.350000	1.000	-42,976.000000
67.366667	1.000	-41,552.000000
67.383333	1.000	-40,438.000000
67.400000	1.000	-39,867.000000
67.416667	1.000	-39,941.000000
67.433333	1.000	-40,890.000000
67.450000	1.000	-42,698.000000
67.466667	1.000	-45,083.000000
67.483333	1.000	-47,649.000000
67.500000	1.000	-50,125.000000
67.516667	1.000	-52,618.000000
67.533333	1.000	-55,385.000000
67.550000	1.000	-57,979.000000
67.566667	1.000	-59,963.000000
67.583333	1.000	-60,785.000000
67.600000	1.000	-60,814.000000
67.616667	1.000	-60,624.000000
67.633333	1.000	-60,394.000000
67.650000	1.000	-60,012.000000
67.666667	1.000	-59,443.000000
67.683333	1.000	-58,750.000000
67.700000	1.000	-58,092.000000
67.716667	1.000	-57,392.000000
67.733333	1.000	-56,163.000000
67.750000	1.000	-54,099.000000
67.766667	1.000	-51,292.000000
67.783333	1.000	-48,048.000000
67.800000	1.000	-44,841.000000
67.816667	1.000	-42,252.000000
67.833333	1.000	-40,755.000000
67.850000	1.000	-40,364.000000
67.866667	1.000	-40,580.000000
67.883333	1.000	-41,023.000000
67.900000	1.000	-41,783.000000
67.916667	1.000	-43,084.000000
67.933333	1.000	-45,007.000000
67.950000	1.000	-47,454.000000
67.966667	1.000	-49,842.000000
67.983333	1.000	-51,637.000000
68.000000	1.000	-52,748.000000
68.016667	1.000	-53,573.000000
68.033333	1.000	-54,532.000000
68.050000	1.000	-55,354.000000
68.066667	1.000	-55,705.000000
68.083333	1.000	-55,394.000000
68.100000	1.000	-54,206.000000
68.116667	1.000	-52,467.000000
68.133333	1.000	-51,091.000000
68.150000	1.000	-50,526.000000
68.166667	1.000	-50,776.000000
68.183333	1.000	-51,553.000000
68.200000	1.000	-52,636.000000
68.216667	1.000	-53,775.000000
68.233333	1.000	-54,924.000000
68.250000	1.000	-56,064.000000
68.266667	1.000	-56,911.000000
68.283333	1.000	-57,240.000000
68.300000	1.000	-56,930.000000
68.316667	1.000	-55,696.000000
68.333333	1.000	-53,803.000000
68.350000	1.000	-51,812.000000
68.366667	1.000	-49,949.000000
68.383333	1.000	-48,259.000000
68.400000	1.000	-46,889.000000
68.416667	1.000	-46,177.000000
68.433333	1.000	-46,264.000000
68.450000	1.000	-46,795.000000
68.466667	1.000	-47,235.000000
68.483333	1.000	-47,401.000000
68.500000	1.000	-47,336.000000
68.516667	1.000	-47,224.000000
68.533333	1.000	-47,516.000000
68.550000	1.000	-48,403.000000
68.566667	1.000	-49,981.000000
68.583333	1.000	-51,778.000000
68.600000	1.000	-52,715.000000
68.616667	1.000	-52,037.000000
68.633333	1.000	-49,823.000000
68.650000	1.000	-46,840.000000
68.666667	1.000	-44,407.000000
68.683333	1.000	-43,328.000000
68.700000	1.000	-43,722.000000
68.716667	1.000	-45,404.000000
68.733333	1.000	-47,901.000000
68.750000	1.000	-50,868.000000
68.766667	1.000	-54,322.000000
68.783333	1.000	-57,856.000000
68.800000	1.000	-60,677.000000
68.816667	1.000	-62,382.000000
68.833333	1.000	-62,749.000000
68.850000	1.000	-62,171.000000
68.866667	1.000	-61,214.000000
68.883333	1.000	-60,329.000000
68.900000	1.000	-59,603.000000
68.916667	1.000	-58,343.000000
68.933333	1.000	-56,126.000000
68.950000	1.000	-53,323.000000
68.966667	1.000	-50,480.000000
68.983333	1.000	-48,322.000000
69.000000	1.000	-47,017.000000
69.016667	1.000	-45,912.000000
69.033333	1.000	-44,844.000000
69.050000	1.000	-44,200.000000
69.066667	1.000	-43,982.000000
69.083333	1.000	-44,134.000000
69.100000	1.000	-44,705.000000
69.116667	1.000	-45,279.000000
69.133333	1.000	-45,460.000000
69.150000	1.000	-45,604.000000
69.166667	1.000	-46,096.000000
69.183333	1.000	-46,639.000000
69.200000	1.000	-47,140.000000
69.216667	1.000	-47,729.000000
69.233333	1.000	-48,554.000000
69.250000	1.000	-49,541.000000
69.266667	1.000	-50,379.000000
69.283333	1.000	-51,080.000000
69.300000	1.000	-51,850.000000
69.316667	1.000	-52,834.000000
69.333333	1.000	-53,912.000000
69.350000	1.000	-54,994.000000
69.366667	1.000	-55,831.000000
69.383333	1.000	-56,395.000000
69.400000	1.000	-56,362.000000
69.416667	1.000	-55,263.000000
69.433333	1.000	-53,571.000000
69.450000	1.000	-52,401.000000
69.466667	1.000	-52,430.000000
69.483333	1.000	-53,318.000000
69.500000	1.000	-54,699.000000
69.516667	1.000	-56,417.000000
69.533333	1.000	-58,135.000000
69.550000	1.000	-59,302.000000
69.566667	1.000	-59,254.000000
69.583333	1.000	-57,778.000000
69.600000	1.000	-55,379.000000
69.616667	1.000	-52,769.000000
69.633333	1.000	-50,625.000000
69.650000	1.000	-49,278.000000
69.666667	1.000	-48,825.000000
69.683333	1.000	-48,979.000000
69.700000	1.000	-49,598.000000
69.716667	1.000	-50,989.000000
69.733333	1.000	-53,108.000000
69.750000	1.000	-55,522.000000
69.766667	1.000	-57,790.000000
69.783333	1.000	-59,563.000000
69.800000	1.000	-60,359.000000
69.816667	1.000	-59,859.000000
69.833333	1.000	-58,430.000000
69.850000	1.000	-56,613.000000
69.866667	1.000	-55,024.000000
69.883333	1.000	-54,041.000000
69.900000	1.000	-54,092.000000
69.916667	1.000	-54,983.000000
69.933333	1.000	-56,600.000000
69.950000	1.000	-58,892.000000
69.966667	1.000	-61,287.000000
69.983333	1.000	-63,258.000000
70.000000	1.000	-64,629.000000
70.016667	1.000	-65,538.000000
70.033333	1.000	-65,831.000000
70.050000	1.000	-65,319.000000
70.066667	1.000	-63,819.000000
70.083333	1.000	-61,613.000000
70.100000	1.000	-56,835.000000
