# Supplementary material for: Changes to Serum Sample Tube and Processing Methodology Does Not Cause Inter-Individual Variation in Automated Whole Serum N-Glycan Profiling in Health and Disease
Source: PLoS One. 2015 Apr 1;10(4):e0123028. doi: 10.1371/journal.pone.0123028 (PMC4382121; doi:10.1371/journal.pone.0123028)
Supplement: S1 Data — (ZIP) [file pone.0123028.s006.zip › WholePlasmaData/100-F3.txt]

File Path	chrom://acropora/ChromeleonLocal/Richard Data/May 2014/21 May 2014/HTP-plasma-24-Samples-Robot-Repeat-A2-A1.seq/10412.smp/Emission_1.channel/Emission_1.chm
Channel	Emission_1

Injection Information:
Data Vault	ChromeleonLocal
Injection	2AB-VF-serum-sample-22/100-F3
Injection Number	29
Position	GC6
Comment	
Processing Method	beh-gu
Instrument Method	BEH-70min-right-40-76-04-58
Type	Unknown
Status	Finished
Injection Date	23/05/2014
Injection Time	00:55:01
Injection Volume (µL)	25.0000
Dilution Factor	1.0000
Weight	1.0000

Raw Data Information:
Time Min. (min)	0.000000
Time Max. (min)	70.100000
Data Points	4207
Detector	FLD
Exporting Data System	Chromeleon 7.1.1.1127
Operator	
Signal Quantity	
Signal Unit	counts
Signal Min.	-54,674.000000
Signal Max.	15,504,130.000000
Channel	Emission_1
Driver Name	FLD3000.dll
Channel Type	Evaluation
Min. Step (s)	1.000
Max. Step (s)	1.000
Average Step (s)	1.000

Signal Parameter Information:
Signal Info	

Raw Data:
Time (min)	Step (s)	Value (counts)
0.000000	0.000	0.000000
0.016667	1.000	0.000000
0.033333	1.000	0.000000
0.050000	1.000	0.000000
0.066667	1.000	0.000000
0.083333	1.000	330.000000
0.100000	1.000	338.000000
0.116667	1.000	385.000000
0.133333	1.000	497.000000
0.150000	1.000	631.000000
0.166667	1.000	739.000000
0.183333	1.000	840.000000
0.200000	1.000	924.000000
0.216667	1.000	943.000000
0.233333	1.000	945.000000
0.250000	1.000	979.000000
0.266667	1.000	1,027.000000
0.283333	1.000	1,052.000000
0.300000	1.000	1,022.000000
0.316667	1.000	949.000000
0.333333	1.000	890.000000
0.350000	1.000	865.000000
0.366667	1.000	830.000000
0.383333	1.000	769.000000
0.400000	1.000	676.000000
0.416667	1.000	599.000000
0.433333	1.000	613.000000
0.450000	1.000	725.000000
0.466667	1.000	883.000000
0.483333	1.000	998.000000
0.500000	1.000	995.000000
0.516667	1.000	957.000000
0.533333	1.000	964.000000
0.550000	1.000	1,006.000000
0.566667	1.000	1,065.000000
0.583333	1.000	1,165.000000
0.600000	1.000	1,307.000000
0.616667	1.000	1,452.000000
0.633333	1.000	1,595.000000
0.650000	1.000	1,735.000000
0.666667	1.000	1,878.000000
0.683333	1.000	2,033.000000
0.700000	1.000	2,193.000000
0.716667	1.000	2,332.000000
0.733333	1.000	2,430.000000
0.750000	1.000	2,467.000000
0.766667	1.000	2,457.000000
0.783333	1.000	2,450.000000
0.800000	1.000	2,675.000000
0.816667	1.000	3,571.000000
0.833333	1.000	5,464.000000
0.850000	1.000	8,381.000000
0.866667	1.000	12,389.000000
0.883333	1.000	17,968.000000
0.900000	1.000	25,236.000000
0.916667	1.000	33,390.000000
0.933333	1.000	41,064.000000
0.950000	1.000	47,069.000000
0.966667	1.000	50,789.000000
0.983333	1.000	52,167.000000
1.000000	1.000	51,878.000000
1.016667	1.000	51,702.000000
1.033333	1.000	53,856.000000
1.050000	1.000	59,270.000000
1.066667	1.000	66,864.000000
1.083333	1.000	74,416.000000
1.100000	1.000	79,737.000000
1.116667	1.000	81,402.000000
1.133333	1.000	79,033.000000
1.150000	1.000	73,147.000000
1.166667	1.000	64,758.000000
1.183333	1.000	54,997.000000
1.200000	1.000	44,962.000000
1.216667	1.000	35,589.000000
1.233333	1.000	27,517.000000
1.250000	1.000	21,037.000000
1.266667	1.000	16,181.000000
1.283333	1.000	12,735.000000
1.300000	1.000	10,389.000000
1.316667	1.000	8,877.000000
1.333333	1.000	8,038.000000
1.350000	1.000	7,748.000000
1.366667	1.000	7,883.000000
1.383333	1.000	8,389.000000
1.400000	1.000	9,170.000000
1.416667	1.000	10,034.000000
1.433333	1.000	10,746.000000
1.450000	1.000	11,190.000000
1.466667	1.000	11,749.000000
1.483333	1.000	23,163.000000
1.500000	1.000	131,518.000000
1.516667	1.000	574,109.000000
1.533333	1.000	1,597,009.000000
1.550000	1.000	3,205,784.000000
1.566667	1.000	5,124,934.000000
1.583333	1.000	6,954,593.000000
1.600000	1.000	8,346,067.000000
1.616667	1.000	9,097,868.000000
1.633333	1.000	9,169,807.000000
1.650000	1.000	8,648,385.000000
1.666667	1.000	7,694,627.000000
1.683333	1.000	6,493,539.000000
1.700000	1.000	5,215,394.000000
1.716667	1.000	3,993,046.000000
1.733333	1.000	2,914,130.000000
1.750000	1.000	2,023,782.000000
1.766667	1.000	1,332,843.000000
1.783333	1.000	828,062.000000
1.800000	1.000	482,114.000000
1.816667	1.000	261,688.000000
1.833333	1.000	133,504.000000
1.850000	1.000	68,132.000000
1.866667	1.000	41,846.000000
1.883333	1.000	37,027.000000
1.900000	1.000	41,727.000000
1.916667	1.000	48,659.000000
1.933333	1.000	53,972.000000
1.950000	1.000	56,153.000000
1.966667	1.000	55,172.000000
1.983333	1.000	51,737.000000
2.000000	1.000	46,706.000000
2.016667	1.000	40,945.000000
2.033333	1.000	35,229.000000
2.050000	1.000	30,051.000000
2.066667	1.000	25,685.000000
2.083333	1.000	22,199.000000
2.100000	1.000	19,501.000000
2.116667	1.000	17,479.000000
2.133333	1.000	15,989.000000
2.150000	1.000	14,894.000000
2.166667	1.000	14,137.000000
2.183333	1.000	13,729.000000
2.200000	1.000	13,707.000000
2.216667	1.000	14,001.000000
2.233333	1.000	14,459.000000
2.250000	1.000	14,919.000000
2.266667	1.000	15,226.000000
2.283333	1.000	15,271.000000
2.300000	1.000	15,086.000000
2.316667	1.000	14,788.000000
2.333333	1.000	14,466.000000
2.350000	1.000	14,126.000000
2.366667	1.000	13,712.000000
2.383333	1.000	13,177.000000
2.400000	1.000	12,515.000000
2.416667	1.000	11,809.000000
2.433333	1.000	11,198.000000
2.450000	1.000	10,742.000000
2.466667	1.000	10,386.000000
2.483333	1.000	10,035.000000
2.500000	1.000	9,650.000000
2.516667	1.000	9,239.000000
2.533333	1.000	8,813.000000
2.550000	1.000	8,354.000000
2.566667	1.000	7,866.000000
2.583333	1.000	7,387.000000
2.600000	1.000	6,947.000000
2.616667	1.000	6,569.000000
2.633333	1.000	6,265.000000
2.650000	1.000	6,043.000000
2.666667	1.000	5,949.000000
2.683333	1.000	6,054.000000
2.700000	1.000	6,313.000000
2.716667	1.000	6,571.000000
2.733333	1.000	6,703.000000
2.750000	1.000	6,685.000000
2.766667	1.000	6,577.000000
2.783333	1.000	6,469.000000
2.800000	1.000	6,404.000000
2.816667	1.000	6,420.000000
2.833333	1.000	6,564.000000
2.850000	1.000	6,829.000000
2.866667	1.000	7,174.000000
2.883333	1.000	7,547.000000
2.900000	1.000	7,995.000000
2.916667	1.000	8,556.000000
2.933333	1.000	9,147.000000
2.950000	1.000	9,672.000000
2.966667	1.000	10,065.000000
2.983333	1.000	10,267.000000
3.000000	1.000	10,249.000000
3.016667	1.000	10,033.000000
3.033333	1.000	9,667.000000
3.050000	1.000	9,222.000000
3.066667	1.000	8,734.000000
3.083333	1.000	8,210.000000
3.100000	1.000	7,668.000000
3.116667	1.000	7,143.000000
3.133333	1.000	6,721.000000
3.150000	1.000	6,433.000000
3.166667	1.000	6,213.000000
3.183333	1.000	5,981.000000
3.200000	1.000	5,726.000000
3.216667	1.000	5,434.000000
3.233333	1.000	5,139.000000
3.250000	1.000	4,946.000000
3.266667	1.000	4,895.000000
3.283333	1.000	4,958.000000
3.300000	1.000	5,031.000000
3.316667	1.000	5,057.000000
3.333333	1.000	5,047.000000
3.350000	1.000	5,018.000000
3.366667	1.000	5,003.000000
3.383333	1.000	5,010.000000
3.400000	1.000	5,014.000000
3.416667	1.000	4,991.000000
3.433333	1.000	4,981.000000
3.450000	1.000	5,068.000000
3.466667	1.000	5,218.000000
3.483333	1.000	5,340.000000
3.500000	1.000	5,411.000000
3.516667	1.000	5,467.000000
3.533333	1.000	5,501.000000
3.550000	1.000	5,453.000000
3.566667	1.000	5,266.000000
3.583333	1.000	4,926.000000
3.600000	1.000	4,511.000000
3.616667	1.000	4,120.000000
3.633333	1.000	3,792.000000
3.650000	1.000	3,516.000000
3.666667	1.000	3,284.000000
3.683333	1.000	3,117.000000
3.700000	1.000	3,050.000000
3.716667	1.000	3,070.000000
3.733333	1.000	3,166.000000
3.750000	1.000	3,362.000000
3.766667	1.000	3,672.000000
3.783333	1.000	3,981.000000
3.800000	1.000	4,119.000000
3.816667	1.000	4,051.000000
3.833333	1.000	3,838.000000
3.850000	1.000	3,528.000000
3.866667	1.000	3,160.000000
3.883333	1.000	2,839.000000
3.900000	1.000	2,634.000000
3.916667	1.000	2,602.000000
3.933333	1.000	2,733.000000
3.950000	1.000	2,933.000000
3.966667	1.000	3,135.000000
3.983333	1.000	3,356.000000
4.000000	1.000	3,647.000000
4.016667	1.000	3,966.000000
4.033333	1.000	4,254.000000
4.050000	1.000	4,490.000000
4.066667	1.000	4,659.000000
4.083333	1.000	4,718.000000
4.100000	1.000	4,658.000000
4.116667	1.000	4,451.000000
4.133333	1.000	4,120.000000
4.150000	1.000	3,741.000000
4.166667	1.000	3,367.000000
4.183333	1.000	3,043.000000
4.200000	1.000	2,809.000000
4.216667	1.000	2,695.000000
4.233333	1.000	2,700.000000
4.250000	1.000	2,809.000000
4.266667	1.000	2,967.000000
4.283333	1.000	3,111.000000
4.300000	1.000	3,206.000000
4.316667	1.000	3,289.000000
4.333333	1.000	3,402.000000
4.350000	1.000	3,586.000000
4.366667	1.000	3,851.000000
4.383333	1.000	4,152.000000
4.400000	1.000	4,421.000000
4.416667	1.000	4,618.000000
4.433333	1.000	4,714.000000
4.450000	1.000	4,720.000000
4.466667	1.000	4,659.000000
4.483333	1.000	4,485.000000
4.500000	1.000	4,202.000000
4.516667	1.000	3,855.000000
4.533333	1.000	3,504.000000
4.550000	1.000	3,244.000000
4.566667	1.000	3,161.000000
4.583333	1.000	3,256.000000
4.600000	1.000	3,415.000000
4.616667	1.000	3,552.000000
4.633333	1.000	3,641.000000
4.650000	1.000	3,725.000000
4.666667	1.000	3,828.000000
4.683333	1.000	3,950.000000
4.700000	1.000	4,046.000000
4.716667	1.000	4,058.000000
4.733333	1.000	3,948.000000
4.750000	1.000	3,699.000000
4.766667	1.000	3,335.000000
4.783333	1.000	2,957.000000
4.800000	1.000	2,618.000000
4.816667	1.000	2,356.000000
4.833333	1.000	2,160.000000
4.850000	1.000	2,019.000000
4.866667	1.000	1,918.000000
4.883333	1.000	1,853.000000
4.900000	1.000	1,801.000000
4.916667	1.000	1,729.000000
4.933333	1.000	1,598.000000
4.950000	1.000	1,418.000000
4.966667	1.000	1,276.000000
4.983333	1.000	1,249.000000
5.000000	1.000	1,322.000000
5.016667	1.000	1,322.000000
5.033333	1.000	1,322.000000
5.050000	1.000	1,322.000000
5.066667	1.000	1,322.000000
5.083333	1.000	968.000000
5.100000	1.000	41.000000
5.116667	1.000	-914.000000
5.133333	1.000	-1,554.000000
5.150000	1.000	-1,572.000000
5.166667	1.000	-729.000000
5.183333	1.000	800.000000
5.200000	1.000	2,923.000000
5.216667	1.000	5,493.000000
5.233333	1.000	7,941.000000
5.250000	1.000	9,692.000000
5.266667	1.000	10,805.000000
5.283333	1.000	11,482.000000
5.300000	1.000	12,277.000000
5.316667	1.000	13,039.000000
5.333333	1.000	13,513.000000
5.350000	1.000	13,947.000000
5.366667	1.000	14,570.000000
5.383333	1.000	15,628.000000
5.400000	1.000	17,147.000000
5.416667	1.000	18,369.000000
5.433333	1.000	18,580.000000
5.450000	1.000	17,830.000000
5.466667	1.000	16,200.000000
5.483333	1.000	13,958.000000
5.500000	1.000	11,468.000000
5.516667	1.000	8,789.000000
5.533333	1.000	5,783.000000
5.550000	1.000	2,711.000000
5.566667	1.000	-142.000000
5.583333	1.000	-2,375.000000
5.600000	1.000	-3,364.000000
5.616667	1.000	-2,930.000000
5.633333	1.000	-1,296.000000
5.650000	1.000	919.000000
5.666667	1.000	3,145.000000
5.683333	1.000	4,968.000000
5.700000	1.000	6,027.000000
5.716667	1.000	6,268.000000
5.733333	1.000	5,837.000000
5.750000	1.000	5,228.000000
5.766667	1.000	4,948.000000
5.783333	1.000	5,264.000000
5.800000	1.000	6,098.000000
5.816667	1.000	7,377.000000
5.833333	1.000	8,814.000000
5.850000	1.000	9,521.000000
5.866667	1.000	8,272.000000
5.883333	1.000	5,005.000000
5.900000	1.000	803.000000
5.916667	1.000	-2,893.000000
5.933333	1.000	-5,635.000000
5.950000	1.000	-7,687.000000
5.966667	1.000	-9,379.000000
5.983333	1.000	-10,709.000000
6.000000	1.000	-11,410.000000
6.016667	1.000	-11,507.000000
6.033333	1.000	-11,027.000000
6.050000	1.000	-10,146.000000
6.066667	1.000	-9,252.000000
6.083333	1.000	-8,817.000000
6.100000	1.000	-9,004.000000
6.116667	1.000	-9,548.000000
6.133333	1.000	-10,033.000000
6.150000	1.000	-9,978.000000
6.166667	1.000	-9,603.000000
6.183333	1.000	-9,121.000000
6.200000	1.000	-8,951.000000
6.216667	1.000	-9,400.000000
6.233333	1.000	-9,908.000000
6.250000	1.000	-10,098.000000
6.266667	1.000	-10,069.000000
6.283333	1.000	-9,765.000000
6.300000	1.000	-9,369.000000
6.316667	1.000	-9,020.000000
6.333333	1.000	-8,759.000000
6.350000	1.000	-8,696.000000
6.366667	1.000	-8,790.000000
6.383333	1.000	-8,832.000000
6.400000	1.000	-9,113.000000
6.416667	1.000	-9,848.000000
6.433333	1.000	-10,697.000000
6.450000	1.000	-11,560.000000
6.466667	1.000	-12,524.000000
6.483333	1.000	-13,718.000000
6.500000	1.000	-14,773.000000
6.516667	1.000	-15,376.000000
6.533333	1.000	-15,369.000000
6.550000	1.000	-14,799.000000
6.566667	1.000	-14,054.000000
6.583333	1.000	-13,696.000000
6.600000	1.000	-13,992.000000
6.616667	1.000	-14,080.000000
6.633333	1.000	-13,499.000000
6.650000	1.000	-12,303.000000
6.666667	1.000	-10,340.000000
6.683333	1.000	-7,766.000000
6.700000	1.000	-5,310.000000
6.716667	1.000	-3,450.000000
6.733333	1.000	-2,715.000000
6.750000	1.000	-3,340.000000
6.766667	1.000	-5,191.000000
6.783333	1.000	-7,946.000000
6.800000	1.000	-11,107.000000
6.816667	1.000	-14,322.000000
6.833333	1.000	-17,136.000000
6.850000	1.000	-19,016.000000
6.866667	1.000	-19,571.000000
6.883333	1.000	-18,661.000000
6.900000	1.000	-16,355.000000
6.916667	1.000	-12,966.000000
6.933333	1.000	-9,323.000000
6.950000	1.000	-6,420.000000
6.966667	1.000	-4,855.000000
6.983333	1.000	-4,745.000000
7.000000	1.000	-5,673.000000
7.016667	1.000	-7,222.000000
7.033333	1.000	-9,351.000000
7.050000	1.000	-12,064.000000
7.066667	1.000	-14,960.000000
7.083333	1.000	-17,631.000000
7.100000	1.000	-20,026.000000
7.116667	1.000	-21,892.000000
7.133333	1.000	-23,160.000000
7.150000	1.000	-23,958.000000
7.166667	1.000	-24,565.000000
7.183333	1.000	-25,423.000000
7.200000	1.000	-26,534.000000
7.216667	1.000	-27,227.000000
7.233333	1.000	-27,260.000000
7.250000	1.000	-26,818.000000
7.266667	1.000	-25,802.000000
7.283333	1.000	-23,909.000000
7.300000	1.000	-21,025.000000
7.316667	1.000	-17,649.000000
7.333333	1.000	-14,535.000000
7.350000	1.000	-12,344.000000
7.366667	1.000	-10,980.000000
7.383333	1.000	-10,008.000000
7.400000	1.000	-9,485.000000
7.416667	1.000	-9,377.000000
7.433333	1.000	-9,793.000000
7.450000	1.000	-11,153.000000
7.466667	1.000	-13,371.000000
7.483333	1.000	-15,887.000000
7.500000	1.000	-18,246.000000
7.516667	1.000	-20,036.000000
7.533333	1.000	-21,328.000000
7.550000	1.000	-22,086.000000
7.566667	1.000	-22,209.000000
7.583333	1.000	-21,863.000000
7.600000	1.000	-20,908.000000
7.616667	1.000	-19,309.000000
7.633333	1.000	-16,968.000000
7.650000	1.000	-13,805.000000
7.666667	1.000	-10,394.000000
7.683333	1.000	-7,264.000000
7.700000	1.000	-4,978.000000
7.716667	1.000	-3,821.000000
7.733333	1.000	-3,414.000000
7.750000	1.000	-3,314.000000
7.766667	1.000	-3,616.000000
7.783333	1.000	-4,519.000000
7.800000	1.000	-6,529.000000
7.816667	1.000	-9,572.000000
7.833333	1.000	-13,275.000000
7.850000	1.000	-17,132.000000
7.866667	1.000	-20,646.000000
7.883333	1.000	-23,100.000000
7.900000	1.000	-23,863.000000
7.916667	1.000	-23,207.000000
7.933333	1.000	-21,852.000000
7.950000	1.000	-20,621.000000
7.966667	1.000	-19,863.000000
7.983333	1.000	-19,709.000000
8.000000	1.000	-20,334.000000
8.016667	1.000	-21,706.000000
8.033333	1.000	-23,454.000000
8.050000	1.000	-25,116.000000
8.066667	1.000	-26,033.000000
8.083333	1.000	-25,981.000000
8.100000	1.000	-25,228.000000
8.116667	1.000	-23,971.000000
8.133333	1.000	-22,552.000000
8.150000	1.000	-20,872.000000
8.166667	1.000	-18,891.000000
8.183333	1.000	-16,366.000000
8.200000	1.000	-13,459.000000
8.216667	1.000	-10,465.000000
8.233333	1.000	-7,827.000000
8.250000	1.000	-6,123.000000
8.266667	1.000	-5,396.000000
8.283333	1.000	-5,477.000000
8.300000	1.000	-6,407.000000
8.316667	1.000	-7,925.000000
8.333333	1.000	-9,535.000000
8.350000	1.000	-10,709.000000
8.366667	1.000	-11,323.000000
8.383333	1.000	-11,353.000000
8.400000	1.000	-11,162.000000
8.416667	1.000	-11,270.000000
8.433333	1.000	-11,448.000000
8.450000	1.000	-11,432.000000
8.466667	1.000	-11,205.000000
8.483333	1.000	-10,589.000000
8.500000	1.000	-9,369.000000
8.516667	1.000	-7,892.000000
8.533333	1.000	-6,890.000000
8.550000	1.000	-6,800.000000
8.566667	1.000	-7,135.000000
8.583333	1.000	-7,456.000000
8.600000	1.000	-8,021.000000
8.616667	1.000	-9,187.000000
8.633333	1.000	-10,982.000000
8.650000	1.000	-12,924.000000
8.666667	1.000	-14,601.000000
8.683333	1.000	-15,699.000000
8.700000	1.000	-16,220.000000
8.716667	1.000	-16,360.000000
8.733333	1.000	-16,212.000000
8.750000	1.000	-15,650.000000
8.766667	1.000	-14,639.000000
8.783333	1.000	-13,371.000000
8.800000	1.000	-12,336.000000
8.816667	1.000	-11,629.000000
8.833333	1.000	-11,676.000000
8.850000	1.000	-12,418.000000
8.866667	1.000	-13,498.000000
8.883333	1.000	-14,508.000000
8.900000	1.000	-15,302.000000
8.916667	1.000	-15,282.000000
8.933333	1.000	-14,154.000000
8.950000	1.000	-12,176.000000
8.966667	1.000	-9,915.000000
8.983333	1.000	-8,400.000000
9.000000	1.000	-7,761.000000
9.016667	1.000	-7,754.000000
9.033333	1.000	-8,434.000000
9.050000	1.000	-9,760.000000
9.066667	1.000	-11,518.000000
9.083333	1.000	-13,297.000000
9.100000	1.000	-14,405.000000
9.116667	1.000	-14,277.000000
9.133333	1.000	-13,229.000000
9.150000	1.000	-11,778.000000
9.166667	1.000	-10,077.000000
9.183333	1.000	-8,104.000000
9.200000	1.000	-6,105.000000
9.216667	1.000	-4,704.000000
9.233333	1.000	-4,319.000000
9.250000	1.000	-4,756.000000
9.266667	1.000	-5,944.000000
9.283333	1.000	-7,844.000000
9.300000	1.000	-10,339.000000
9.316667	1.000	-12,948.000000
9.333333	1.000	-14,989.000000
9.350000	1.000	-16,113.000000
9.366667	1.000	-16,179.000000
9.383333	1.000	-15,284.000000
9.400000	1.000	-13,877.000000
9.416667	1.000	-12,498.000000
9.433333	1.000	-11,599.000000
9.450000	1.000	-11,496.000000
9.466667	1.000	-12,446.000000
9.483333	1.000	-14,666.000000
9.500000	1.000	-17,796.000000
9.516667	1.000	-21,219.000000
9.533333	1.000	-24,244.000000
9.550000	1.000	-26,423.000000
9.566667	1.000	-27,285.000000
9.583333	1.000	-26,874.000000
9.600000	1.000	-25,752.000000
9.616667	1.000	-23,780.000000
9.633333	1.000	-21,110.000000
9.650000	1.000	-18,009.000000
9.666667	1.000	-14,808.000000
9.683333	1.000	-11,677.000000
9.700000	1.000	-8,522.000000
9.716667	1.000	-5,362.000000
9.733333	1.000	-2,879.000000
9.750000	1.000	-1,546.000000
9.766667	1.000	-1,959.000000
9.783333	1.000	-4,367.000000
9.800000	1.000	-7,972.000000
9.816667	1.000	-11,708.000000
9.833333	1.000	-15,021.000000
9.850000	1.000	-17,397.000000
9.866667	1.000	-19,069.000000
9.883333	1.000	-20,261.000000
9.900000	1.000	-20,858.000000
9.916667	1.000	-21,011.000000
9.933333	1.000	-20,996.000000
9.950000	1.000	-20,745.000000
9.966667	1.000	-20,525.000000
9.983333	1.000	-20,805.000000
10.000000	1.000	-21,998.000000
10.016667	1.000	-24,349.000000
10.033333	1.000	-27,488.000000
10.050000	1.000	-30,633.000000
10.066667	1.000	-33,317.000000
10.083333	1.000	-35,222.000000
10.100000	1.000	-35,801.000000
10.116667	1.000	-34,574.000000
10.133333	1.000	-31,940.000000
10.150000	1.000	-28,372.000000
10.166667	1.000	-24,169.000000
10.183333	1.000	-20,082.000000
10.200000	1.000	-17,099.000000
10.216667	1.000	-15,856.000000
10.233333	1.000	-16,479.000000
10.250000	1.000	-18,592.000000
10.266667	1.000	-21,601.000000
10.283333	1.000	-25,015.000000
10.300000	1.000	-28,332.000000
10.316667	1.000	-31,260.000000
10.333333	1.000	-33,489.000000
10.350000	1.000	-34,434.000000
10.366667	1.000	-33,767.000000
10.383333	1.000	-31,806.000000
10.400000	1.000	-29,362.000000
10.416667	1.000	-26,865.000000
10.433333	1.000	-24,614.000000
10.450000	1.000	-22,902.000000
10.466667	1.000	-21,776.000000
10.483333	1.000	-21,361.000000
10.500000	1.000	-21,682.000000
10.516667	1.000	-22,280.000000
10.533333	1.000	-22,659.000000
10.550000	1.000	-22,495.000000
10.566667	1.000	-21,828.000000
10.583333	1.000	-20,791.000000
10.600000	1.000	-19,365.000000
10.616667	1.000	-17,663.000000
10.633333	1.000	-16,076.000000
10.650000	1.000	-14,574.000000
10.666667	1.000	-12,838.000000
10.683333	1.000	-11,060.000000
10.700000	1.000	-9,622.000000
10.716667	1.000	-8,598.000000
10.733333	1.000	-7,758.000000
10.750000	1.000	-6,988.000000
10.766667	1.000	-6,458.000000
10.783333	1.000	-6,485.000000
10.800000	1.000	-7,221.000000
10.816667	1.000	-8,551.000000
10.833333	1.000	-10,511.000000
10.850000	1.000	-13,020.000000
10.866667	1.000	-15,594.000000
10.883333	1.000	-17,167.000000
10.900000	1.000	-17,588.000000
10.916667	1.000	-17,301.000000
10.933333	1.000	-16,664.000000
10.950000	1.000	-16,014.000000
10.966667	1.000	-15,738.000000
10.983333	1.000	-16,243.000000
11.000000	1.000	-17,279.000000
11.016667	1.000	-18,411.000000
11.033333	1.000	-19,058.000000
11.050000	1.000	-18,996.000000
11.066667	1.000	-18,215.000000
11.083333	1.000	-17,046.000000
11.100000	1.000	-15,907.000000
11.116667	1.000	-14,786.000000
11.133333	1.000	-13,788.000000
11.150000	1.000	-12,734.000000
11.166667	1.000	-11,353.000000
11.183333	1.000	-9,527.000000
11.200000	1.000	-7,525.000000
11.216667	1.000	-5,604.000000
11.233333	1.000	-3,910.000000
11.250000	1.000	-2,991.000000
11.266667	1.000	-3,003.000000
11.283333	1.000	-3,727.000000
11.300000	1.000	-5,214.000000
11.316667	1.000	-6,969.000000
11.333333	1.000	-8,298.000000
11.350000	1.000	-9,175.000000
11.366667	1.000	-9,716.000000
11.383333	1.000	-10,126.000000
11.400000	1.000	-10,486.000000
11.416667	1.000	-10,642.000000
11.433333	1.000	-10,505.000000
11.450000	1.000	-10,355.000000
11.466667	1.000	-10,338.000000
11.483333	1.000	-10,659.000000
11.500000	1.000	-11,405.000000
11.516667	1.000	-12,413.000000
11.533333	1.000	-13,233.000000
11.550000	1.000	-13,433.000000
11.566667	1.000	-13,133.000000
11.583333	1.000	-12,631.000000
11.600000	1.000	-11,747.000000
11.616667	1.000	-10,243.000000
11.633333	1.000	-8,333.000000
11.650000	1.000	-6,086.000000
11.666667	1.000	-3,980.000000
11.683333	1.000	-2,519.000000
11.700000	1.000	-2,079.000000
11.716667	1.000	-2,493.000000
11.733333	1.000	-3,649.000000
11.750000	1.000	-5,267.000000
11.766667	1.000	-6,923.000000
11.783333	1.000	-8,375.000000
11.800000	1.000	-9,537.000000
11.816667	1.000	-9,895.000000
11.833333	1.000	-9,574.000000
11.850000	1.000	-8,868.000000
11.866667	1.000	-8,117.000000
11.883333	1.000	-7,538.000000
11.900000	1.000	-7,001.000000
11.916667	1.000	-6,274.000000
11.933333	1.000	-5,685.000000
11.950000	1.000	-5,418.000000
11.966667	1.000	-5,352.000000
11.983333	1.000	-5,627.000000
12.000000	1.000	-6,487.000000
12.016667	1.000	-7,636.000000
12.033333	1.000	-8,544.000000
12.050000	1.000	-8,929.000000
12.066667	1.000	-9,446.000000
12.083333	1.000	-10,520.000000
12.100000	1.000	-11,948.000000
12.116667	1.000	-13,493.000000
12.133333	1.000	-15,195.000000
12.150000	1.000	-16,841.000000
12.166667	1.000	-18,451.000000
12.183333	1.000	-19,799.000000
12.200000	1.000	-21,003.000000
12.216667	1.000	-22,323.000000
12.233333	1.000	-23,733.000000
12.250000	1.000	-25,185.000000
12.266667	1.000	-26,689.000000
12.283333	1.000	-27,964.000000
12.300000	1.000	-28,782.000000
12.316667	1.000	-29,330.000000
12.333333	1.000	-30,146.000000
12.350000	1.000	-31,559.000000
12.366667	1.000	-33,390.000000
12.383333	1.000	-35,184.000000
12.400000	1.000	-36,779.000000
12.416667	1.000	-38,309.000000
12.433333	1.000	-39,676.000000
12.450000	1.000	-40,422.000000
12.466667	1.000	-40,261.000000
12.483333	1.000	-38,781.000000
12.500000	1.000	-36,006.000000
12.516667	1.000	-32,571.000000
12.533333	1.000	-29,115.000000
12.550000	1.000	-26,258.000000
12.566667	1.000	-24,556.000000
12.583333	1.000	-24,112.000000
12.600000	1.000	-24,702.000000
12.616667	1.000	-26,155.000000
12.633333	1.000	-28,344.000000
12.650000	1.000	-30,634.000000
12.666667	1.000	-32,005.000000
12.683333	1.000	-31,750.000000
12.700000	1.000	-30,089.000000
12.716667	1.000	-27,209.000000
12.733333	1.000	-23,355.000000
12.750000	1.000	-19,057.000000
12.766667	1.000	-14,715.000000
12.783333	1.000	-10,924.000000
12.800000	1.000	-8,274.000000
12.816667	1.000	-6,728.000000
12.833333	1.000	-5,732.000000
12.850000	1.000	-4,873.000000
12.866667	1.000	-3,959.000000
12.883333	1.000	-2,849.000000
12.900000	1.000	-1,525.000000
12.916667	1.000	-63.000000
12.933333	1.000	1,156.000000
12.950000	1.000	1,743.000000
12.966667	1.000	1,472.000000
12.983333	1.000	203.000000
13.000000	1.000	-2,036.000000
13.016667	1.000	-5,104.000000
13.033333	1.000	-8,645.000000
13.050000	1.000	-11,944.000000
13.066667	1.000	-14,438.000000
13.083333	1.000	-15,990.000000
13.100000	1.000	-16,618.000000
13.116667	1.000	-16,834.000000
13.133333	1.000	-17,609.000000
13.150000	1.000	-19,230.000000
13.166667	1.000	-21,381.000000
13.183333	1.000	-23,618.000000
13.200000	1.000	-25,161.000000
13.216667	1.000	-25,440.000000
13.233333	1.000	-24,532.000000
13.250000	1.000	-23,314.000000
13.266667	1.000	-22,785.000000
13.283333	1.000	-23,238.000000
13.300000	1.000	-24,438.000000
13.316667	1.000	-25,793.000000
13.333333	1.000	-26,714.000000
13.350000	1.000	-26,906.000000
13.366667	1.000	-26,264.000000
13.383333	1.000	-24,947.000000
13.400000	1.000	-23,257.000000
13.416667	1.000	-21,925.000000
13.433333	1.000	-21,194.000000
13.450000	1.000	-20,890.000000
13.466667	1.000	-20,695.000000
13.483333	1.000	-20,513.000000
13.500000	1.000	-20,015.000000
13.516667	1.000	-18,968.000000
13.533333	1.000	-17,246.000000
13.550000	1.000	-15,129.000000
13.566667	1.000	-12,788.000000
13.583333	1.000	-10,422.000000
13.600000	1.000	-8,501.000000
13.616667	1.000	-7,454.000000
13.633333	1.000	-7,415.000000
13.650000	1.000	-8,253.000000
13.666667	1.000	-9,234.000000
13.683333	1.000	-9,802.000000
13.700000	1.000	-9,840.000000
13.716667	1.000	-9,401.000000
13.733333	1.000	-8,742.000000
13.750000	1.000	-8,251.000000
13.766667	1.000	-7,970.000000
13.783333	1.000	-7,714.000000
13.800000	1.000	-7,673.000000
13.816667	1.000	-8,232.000000
13.833333	1.000	-9,355.000000
13.850000	1.000	-10,378.000000
13.866667	1.000	-10,523.000000
13.883333	1.000	-9,381.000000
13.900000	1.000	-7,146.000000
13.916667	1.000	-4,017.000000
13.933333	1.000	-155.000000
13.950000	1.000	4,257.000000
13.966667	1.000	8,707.000000
13.983333	1.000	12,430.000000
14.000000	1.000	14,683.000000
14.016667	1.000	15,257.000000
14.033333	1.000	14,389.000000
14.050000	1.000	12,244.000000
14.066667	1.000	8,838.000000
14.083333	1.000	4,735.000000
14.100000	1.000	622.000000
14.116667	1.000	-3,130.000000
14.133333	1.000	-6,273.000000
14.150000	1.000	-7,969.000000
14.166667	1.000	-7,667.000000
14.183333	1.000	-5,872.000000
14.200000	1.000	-3,707.000000
14.216667	1.000	-2,312.000000
14.233333	1.000	-2,030.000000
14.250000	1.000	-2,645.000000
14.266667	1.000	-3,933.000000
14.283333	1.000	-5,404.000000
14.300000	1.000	-6,715.000000
14.316667	1.000	-7,544.000000
14.333333	1.000	-8,197.000000
14.350000	1.000	-8,979.000000
14.366667	1.000	-9,552.000000
14.383333	1.000	-9,520.000000
14.400000	1.000	-8,641.000000
14.416667	1.000	-7,105.000000
14.433333	1.000	-5,546.000000
14.450000	1.000	-4,392.000000
14.466667	1.000	-3,632.000000
14.483333	1.000	-3,149.000000
14.500000	1.000	-2,939.000000
14.516667	1.000	-3,139.000000
14.533333	1.000	-3,731.000000
14.550000	1.000	-4,972.000000
14.566667	1.000	-7,150.000000
14.583333	1.000	-9,926.000000
14.600000	1.000	-12,782.000000
14.616667	1.000	-15,269.000000
14.633333	1.000	-16,928.000000
14.650000	1.000	-17,842.000000
14.666667	1.000	-18,275.000000
14.683333	1.000	-18,148.000000
14.700000	1.000	-17,475.000000
14.716667	1.000	-16,411.000000
14.733333	1.000	-15,169.000000
14.750000	1.000	-14,150.000000
14.766667	1.000	-13,473.000000
14.783333	1.000	-12,823.000000
14.800000	1.000	-12,341.000000
14.816667	1.000	-12,177.000000
14.833333	1.000	-12,205.000000
14.850000	1.000	-12,184.000000
14.866667	1.000	-11,992.000000
14.883333	1.000	-11,705.000000
14.900000	1.000	-11,509.000000
14.916667	1.000	-11,716.000000
14.933333	1.000	-12,788.000000
14.950000	1.000	-14,651.000000
14.966667	1.000	-16,928.000000
14.983333	1.000	-18,988.000000
15.000000	1.000	-20,538.000000
15.016667	1.000	-21,683.000000
15.033333	1.000	-22,410.000000
15.050000	1.000	-22,478.000000
15.066667	1.000	-21,689.000000
15.083333	1.000	-20,016.000000
15.100000	1.000	-17,233.000000
15.116667	1.000	-13,812.000000
15.133333	1.000	-10,401.000000
15.150000	1.000	-7,335.000000
15.166667	1.000	-4,932.000000
15.183333	1.000	-3,914.000000
15.200000	1.000	-4,523.000000
15.216667	1.000	-6,363.000000
15.233333	1.000	-8,845.000000
15.250000	1.000	-11,407.000000
15.266667	1.000	-13,590.000000
15.283333	1.000	-15,118.000000
15.300000	1.000	-16,037.000000
15.316667	1.000	-16,183.000000
15.333333	1.000	-15,187.000000
15.350000	1.000	-13,133.000000
15.366667	1.000	-9,919.000000
15.383333	1.000	-5,166.000000
15.400000	1.000	1,176.000000
15.416667	1.000	8,664.000000
15.433333	1.000	16,746.000000
15.450000	1.000	25,201.000000
15.466667	1.000	33,790.000000
15.483333	1.000	41,670.000000
15.500000	1.000	48,071.000000
15.516667	1.000	52,804.000000
15.533333	1.000	55,992.000000
15.550000	1.000	57,628.000000
15.566667	1.000	57,825.000000
15.583333	1.000	56,373.000000
15.600000	1.000	52,888.000000
15.616667	1.000	47,452.000000
15.633333	1.000	40,474.000000
15.650000	1.000	32,924.000000
15.666667	1.000	25,611.000000
15.683333	1.000	19,316.000000
15.700000	1.000	15,102.000000
15.716667	1.000	13,691.000000
15.733333	1.000	16,246.000000
15.750000	1.000	24,463.000000
15.766667	1.000	40,433.000000
15.783333	1.000	66,630.000000
15.800000	1.000	105,081.000000
15.816667	1.000	156,798.000000
15.833333	1.000	220,954.000000
15.850000	1.000	294,528.000000
15.866667	1.000	372,638.000000
15.883333	1.000	449,119.000000
15.900000	1.000	517,108.000000
15.916667	1.000	569,964.000000
15.933333	1.000	602,276.000000
15.950000	1.000	611,155.000000
15.966667	1.000	596,521.000000
15.983333	1.000	560,764.000000
16.000000	1.000	508,253.000000
16.016667	1.000	444,418.000000
16.033333	1.000	375,265.000000
16.050000	1.000	306,544.000000
16.066667	1.000	242,949.000000
16.083333	1.000	187,225.000000
16.100000	1.000	140,573.000000
16.116667	1.000	102,892.000000
16.133333	1.000	73,410.000000
16.150000	1.000	51,252.000000
16.166667	1.000	35,546.000000
16.183333	1.000	24,761.000000
16.200000	1.000	17,291.000000
16.216667	1.000	11,980.000000
16.233333	1.000	7,977.000000
16.250000	1.000	4,462.000000
16.266667	1.000	906.000000
16.283333	1.000	-3,014.000000
16.300000	1.000	-6,906.000000
16.316667	1.000	-10,403.000000
16.333333	1.000	-13,098.000000
16.350000	1.000	-14,888.000000
16.366667	1.000	-15,619.000000
16.383333	1.000	-15,485.000000
16.400000	1.000	-15,019.000000
16.416667	1.000	-14,386.000000
16.433333	1.000	-12,913.000000
16.450000	1.000	-10,264.000000
16.466667	1.000	-6,610.000000
16.483333	1.000	-2,788.000000
16.500000	1.000	-44.000000
16.516667	1.000	576.000000
16.533333	1.000	-1,207.000000
16.550000	1.000	-4,753.000000
16.566667	1.000	-8,955.000000
16.583333	1.000	-12,878.000000
16.600000	1.000	-16,106.000000
16.616667	1.000	-18,513.000000
16.633333	1.000	-19,998.000000
16.650000	1.000	-20,846.000000
16.666667	1.000	-21,269.000000
16.683333	1.000	-21,296.000000
16.700000	1.000	-20,892.000000
16.716667	1.000	-19,946.000000
16.733333	1.000	-18,413.000000
16.750000	1.000	-16,374.000000
16.766667	1.000	-13,936.000000
16.783333	1.000	-10,794.000000
16.800000	1.000	-6,072.000000
16.816667	1.000	1,593.000000
16.833333	1.000	13,538.000000
16.850000	1.000	30,585.000000
16.866667	1.000	53,503.000000
16.883333	1.000	82,697.000000
16.900000	1.000	117,345.000000
16.916667	1.000	155,268.000000
16.933333	1.000	193,590.000000
16.950000	1.000	228,927.000000
16.966667	1.000	257,959.000000
16.983333	1.000	277,968.000000
17.000000	1.000	287,225.000000
17.016667	1.000	285,505.000000
17.033333	1.000	273,798.000000
17.050000	1.000	253,697.000000
17.066667	1.000	227,231.000000
17.083333	1.000	196,463.000000
17.100000	1.000	163,492.000000
17.116667	1.000	130,635.000000
17.133333	1.000	100,201.000000
17.150000	1.000	74,058.000000
17.166667	1.000	53,374.000000
17.183333	1.000	38,237.000000
17.200000	1.000	28,196.000000
17.216667	1.000	22,658.000000
17.233333	1.000	21,332.000000
17.250000	1.000	24,274.000000
17.266667	1.000	31,260.000000
17.283333	1.000	41,583.000000
17.300000	1.000	54,295.000000
17.316667	1.000	68,354.000000
17.333333	1.000	82,734.000000
17.350000	1.000	96,396.000000
17.366667	1.000	108,218.000000
17.383333	1.000	117,269.000000
17.400000	1.000	122,884.000000
17.416667	1.000	124,453.000000
17.433333	1.000	122,244.000000
17.450000	1.000	116,795.000000
17.466667	1.000	108,759.000000
17.483333	1.000	99,372.000000
17.500000	1.000	90,180.000000
17.516667	1.000	82,272.000000
17.533333	1.000	75,909.000000
17.550000	1.000	70,471.000000
17.566667	1.000	65,299.000000
17.583333	1.000	59,943.000000
17.600000	1.000	53,963.000000
17.616667	1.000	47,200.000000
17.633333	1.000	40,149.000000
17.650000	1.000	33,882.000000
17.666667	1.000	28,925.000000
17.683333	1.000	24,314.000000
17.700000	1.000	19,321.000000
17.716667	1.000	14,338.000000
17.733333	1.000	10,508.000000
17.750000	1.000	8,282.000000
17.766667	1.000	7,262.000000
17.783333	1.000	7,072.000000
17.800000	1.000	7,489.000000
17.816667	1.000	8,442.000000
17.833333	1.000	9,326.000000
17.850000	1.000	9,615.000000
17.866667	1.000	9,331.000000
17.883333	1.000	8,502.000000
17.900000	1.000	7,436.000000
17.916667	1.000	6,612.000000
17.933333	1.000	6,627.000000
17.950000	1.000	7,531.000000
17.966667	1.000	9,438.000000
17.983333	1.000	11,984.000000
18.000000	1.000	14,613.000000
18.016667	1.000	16,952.000000
18.033333	1.000	18,376.000000
18.050000	1.000	18,258.000000
18.066667	1.000	16,590.000000
18.083333	1.000	13,737.000000
18.100000	1.000	10,137.000000
18.116667	1.000	6,539.000000
18.133333	1.000	3,129.000000
18.150000	1.000	-90.000000
18.166667	1.000	-2,820.000000
18.183333	1.000	-5,228.000000
18.200000	1.000	-7,555.000000
18.216667	1.000	-9,474.000000
18.233333	1.000	-10,624.000000
18.250000	1.000	-10,990.000000
18.266667	1.000	-10,556.000000
18.283333	1.000	-9,765.000000
18.300000	1.000	-9,138.000000
18.316667	1.000	-8,962.000000
18.333333	1.000	-8,851.000000
18.350000	1.000	-8,544.000000
18.366667	1.000	-7,991.000000
18.383333	1.000	-6,875.000000
18.400000	1.000	-4,973.000000
18.416667	1.000	-2,697.000000
18.433333	1.000	-609.000000
18.450000	1.000	849.000000
18.466667	1.000	1,642.000000
18.483333	1.000	1,856.000000
18.500000	1.000	2,083.000000
18.516667	1.000	2,481.000000
18.533333	1.000	2,807.000000
18.550000	1.000	3,280.000000
18.566667	1.000	4,321.000000
18.583333	1.000	5,916.000000
18.600000	1.000	8,079.000000
18.616667	1.000	10,606.000000
18.633333	1.000	13,170.000000
18.650000	1.000	16,175.000000
18.666667	1.000	20,048.000000
18.683333	1.000	24,784.000000
18.700000	1.000	30,158.000000
18.716667	1.000	35,640.000000
18.733333	1.000	40,163.000000
18.750000	1.000	42,968.000000
18.766667	1.000	44,270.000000
18.783333	1.000	44,131.000000
18.800000	1.000	42,522.000000
18.816667	1.000	39,650.000000
18.833333	1.000	35,828.000000
18.850000	1.000	31,288.000000
18.866667	1.000	26,214.000000
18.883333	1.000	21,173.000000
18.900000	1.000	16,637.000000
18.916667	1.000	13,245.000000
18.933333	1.000	11,333.000000
18.950000	1.000	10,610.000000
18.966667	1.000	10,514.000000
18.983333	1.000	10,862.000000
19.000000	1.000	11,516.000000
19.016667	1.000	12,059.000000
19.033333	1.000	12,328.000000
19.050000	1.000	12,498.000000
19.066667	1.000	12,877.000000
19.083333	1.000	13,637.000000
19.100000	1.000	15,090.000000
19.116667	1.000	17,608.000000
19.133333	1.000	21,198.000000
19.150000	1.000	25,857.000000
19.166667	1.000	31,780.000000
19.183333	1.000	39,769.000000
19.200000	1.000	50,852.000000
19.216667	1.000	66,703.000000
19.233333	1.000	89,678.000000
19.250000	1.000	122,460.000000
19.266667	1.000	167,545.000000
19.283333	1.000	225,472.000000
19.300000	1.000	294,796.000000
19.316667	1.000	371,684.000000
19.333333	1.000	451,236.000000
19.350000	1.000	527,320.000000
19.366667	1.000	593,022.000000
19.383333	1.000	642,174.000000
19.400000	1.000	669,964.000000
19.416667	1.000	673,965.000000
19.433333	1.000	654,409.000000
19.450000	1.000	613,613.000000
19.466667	1.000	555,521.000000
19.483333	1.000	485,581.000000
19.500000	1.000	409,772.000000
19.516667	1.000	333,734.000000
19.533333	1.000	262,164.000000
19.550000	1.000	198,680.000000
19.566667	1.000	145,418.000000
19.583333	1.000	103,096.000000
19.600000	1.000	70,861.000000
19.616667	1.000	47,352.000000
19.633333	1.000	31,052.000000
19.650000	1.000	20,260.000000
19.666667	1.000	13,378.000000
19.683333	1.000	9,465.000000
19.700000	1.000	7,742.000000
19.716667	1.000	7,498.000000
19.733333	1.000	8,909.000000
19.750000	1.000	12,454.000000
19.766667	1.000	18,558.000000
19.783333	1.000	27,677.000000
19.800000	1.000	40,266.000000
19.816667	1.000	56,952.000000
19.833333	1.000	78,379.000000
19.850000	1.000	104,472.000000
19.866667	1.000	134,270.000000
19.883333	1.000	165,544.000000
19.900000	1.000	195,447.000000
19.916667	1.000	221,160.000000
19.933333	1.000	240,566.000000
19.950000	1.000	251,702.000000
19.966667	1.000	253,233.000000
19.983333	1.000	245,149.000000
20.000000	1.000	228,348.000000
20.016667	1.000	204,747.000000
20.033333	1.000	177,117.000000
20.050000	1.000	148,257.000000
20.066667	1.000	120,361.000000
20.083333	1.000	95,596.000000
20.100000	1.000	74,889.000000
20.116667	1.000	58,518.000000
20.133333	1.000	46,218.000000
20.150000	1.000	37,658.000000
20.166667	1.000	32,349.000000
20.183333	1.000	29,891.000000
20.200000	1.000	29,980.000000
20.216667	1.000	32,538.000000
20.233333	1.000	37,815.000000
20.250000	1.000	46,093.000000
20.266667	1.000	57,885.000000
20.283333	1.000	74,040.000000
20.300000	1.000	94,866.000000
20.316667	1.000	119,308.000000
20.333333	1.000	145,127.000000
20.350000	1.000	169,827.000000
20.366667	1.000	191,001.000000
20.383333	1.000	206,711.000000
20.400000	1.000	215,429.000000
20.416667	1.000	216,486.000000
20.433333	1.000	210,310.000000
20.450000	1.000	198,032.000000
20.466667	1.000	181,039.000000
20.483333	1.000	161,208.000000
20.500000	1.000	140,436.000000
20.516667	1.000	120,153.000000
20.533333	1.000	101,250.000000
20.550000	1.000	84,071.000000
20.566667	1.000	68,661.000000
20.583333	1.000	54,676.000000
20.600000	1.000	42,050.000000
20.616667	1.000	31,087.000000
20.633333	1.000	22,180.000000
20.650000	1.000	15,907.000000
20.666667	1.000	13,128.000000
20.683333	1.000	15,188.000000
20.700000	1.000	23,485.000000
20.716667	1.000	38,998.000000
20.733333	1.000	62,747.000000
20.750000	1.000	95,131.000000
20.766667	1.000	135,599.000000
20.783333	1.000	182,937.000000
20.800000	1.000	234,813.000000
20.816667	1.000	287,655.000000
20.833333	1.000	337,071.000000
20.850000	1.000	378,787.000000
20.866667	1.000	409,329.000000
20.883333	1.000	426,479.000000
20.900000	1.000	429,209.000000
20.916667	1.000	417,417.000000
20.933333	1.000	392,390.000000
20.950000	1.000	357,113.000000
20.966667	1.000	314,885.000000
20.983333	1.000	268,939.000000
21.000000	1.000	222,252.000000
21.016667	1.000	177,589.000000
21.033333	1.000	137,052.000000
21.050000	1.000	102,343.000000
21.066667	1.000	74,106.000000
21.083333	1.000	52,275.000000
21.100000	1.000	36,419.000000
21.116667	1.000	25,878.000000
21.133333	1.000	19,505.000000
21.150000	1.000	16,196.000000
21.166667	1.000	15,149.000000
21.183333	1.000	15,751.000000
21.200000	1.000	17,541.000000
21.216667	1.000	20,453.000000
21.233333	1.000	24,585.000000
21.250000	1.000	30,237.000000
21.266667	1.000	37,495.000000
21.283333	1.000	46,153.000000
21.300000	1.000	55,607.000000
21.316667	1.000	64,735.000000
21.333333	1.000	72,567.000000
21.350000	1.000	79,074.000000
21.366667	1.000	85,295.000000
21.383333	1.000	92,288.000000
21.400000	1.000	100,744.000000
21.416667	1.000	111,414.000000
21.433333	1.000	124,466.000000
21.450000	1.000	138,847.000000
21.466667	1.000	153,291.000000
21.483333	1.000	166,148.000000
21.500000	1.000	175,548.000000
21.516667	1.000	179,579.000000
21.533333	1.000	177,246.000000
21.550000	1.000	168,935.000000
21.566667	1.000	155,718.000000
21.583333	1.000	138,974.000000
21.600000	1.000	120,103.000000
21.616667	1.000	100,476.000000
21.633333	1.000	81,868.000000
21.650000	1.000	65,153.000000
21.666667	1.000	50,495.000000
21.683333	1.000	38,298.000000
21.700000	1.000	28,417.000000
21.716667	1.000	20,532.000000
21.733333	1.000	14,838.000000
21.750000	1.000	11,539.000000
21.766667	1.000	10,425.000000
21.783333	1.000	10,475.000000
21.800000	1.000	10,465.000000
21.816667	1.000	10,022.000000
21.833333	1.000	9,111.000000
21.850000	1.000	7,793.000000
21.866667	1.000	5,869.000000
21.883333	1.000	3,882.000000
21.900000	1.000	2,571.000000
21.916667	1.000	1,927.000000
21.933333	1.000	1,909.000000
21.950000	1.000	2,875.000000
21.966667	1.000	4,983.000000
21.983333	1.000	7,943.000000
22.000000	1.000	10,901.000000
22.016667	1.000	13,117.000000
22.033333	1.000	14,478.000000
22.050000	1.000	15,073.000000
22.066667	1.000	15,201.000000
22.083333	1.000	14,930.000000
22.100000	1.000	14,576.000000
22.116667	1.000	14,652.000000
22.133333	1.000	15,773.000000
22.150000	1.000	17,855.000000
22.166667	1.000	20,442.000000
22.183333	1.000	23,258.000000
22.200000	1.000	26,247.000000
22.216667	1.000	29,096.000000
22.233333	1.000	31,112.000000
22.250000	1.000	31,806.000000
22.266667	1.000	31,263.000000
22.283333	1.000	30,010.000000
22.300000	1.000	28,258.000000
22.316667	1.000	26,034.000000
22.333333	1.000	23,260.000000
22.350000	1.000	19,710.000000
22.366667	1.000	15,450.000000
22.383333	1.000	10,917.000000
22.400000	1.000	6,165.000000
22.416667	1.000	1,387.000000
22.433333	1.000	-2,610.000000
22.450000	1.000	-4,891.000000
22.466667	1.000	-5,283.000000
22.483333	1.000	-4,110.000000
22.500000	1.000	-1,578.000000
22.516667	1.000	1,790.000000
22.533333	1.000	5,361.000000
22.550000	1.000	8,665.000000
22.566667	1.000	11,431.000000
22.583333	1.000	13,505.000000
22.600000	1.000	14,770.000000
22.616667	1.000	15,631.000000
22.633333	1.000	16,527.000000
22.650000	1.000	18,046.000000
22.666667	1.000	20,884.000000
22.683333	1.000	24,934.000000
22.700000	1.000	29,708.000000
22.716667	1.000	34,506.000000
22.733333	1.000	38,595.000000
22.750000	1.000	41,528.000000
22.766667	1.000	43,109.000000
22.783333	1.000	43,652.000000
22.800000	1.000	43,558.000000
22.816667	1.000	43,103.000000
22.833333	1.000	42,778.000000
22.850000	1.000	42,948.000000
22.866667	1.000	43,691.000000
22.883333	1.000	44,796.000000
22.900000	1.000	46,025.000000
22.916667	1.000	47,116.000000
22.933333	1.000	48,220.000000
22.950000	1.000	49,452.000000
22.966667	1.000	51,045.000000
22.983333	1.000	53,566.000000
23.000000	1.000	58,240.000000
23.016667	1.000	66,651.000000
23.033333	1.000	80,809.000000
23.050000	1.000	103,335.000000
23.066667	1.000	136,816.000000
23.083333	1.000	182,731.000000
23.100000	1.000	241,035.000000
23.116667	1.000	310,099.000000
23.133333	1.000	386,713.000000
23.150000	1.000	466,302.000000
23.166667	1.000	542,639.000000
23.183333	1.000	608,782.000000
23.200000	1.000	658,274.000000
23.216667	1.000	686,075.000000
23.233333	1.000	690,280.000000
23.250000	1.000	671,722.000000
23.266667	1.000	633,311.000000
23.283333	1.000	579,599.000000
23.300000	1.000	515,870.000000
23.316667	1.000	447,242.000000
23.333333	1.000	378,673.000000
23.350000	1.000	314,066.000000
23.366667	1.000	256,019.000000
23.383333	1.000	206,043.000000
23.400000	1.000	164,902.000000
23.416667	1.000	132,687.000000
23.433333	1.000	108,606.000000
23.450000	1.000	90,759.000000
23.466667	1.000	77,367.000000
23.483333	1.000	67,124.000000
23.500000	1.000	58,907.000000
23.516667	1.000	52,060.000000
23.533333	1.000	46,354.000000
23.550000	1.000	41,891.000000
23.566667	1.000	39,244.000000
23.583333	1.000	38,560.000000
23.600000	1.000	39,902.000000
23.616667	1.000	43,344.000000
23.633333	1.000	49,174.000000
23.650000	1.000	57,849.000000
23.666667	1.000	69,380.000000
23.683333	1.000	83,138.000000
23.700000	1.000	97,937.000000
23.716667	1.000	112,248.000000
23.733333	1.000	124,682.000000
23.750000	1.000	133,942.000000
23.766667	1.000	139,129.000000
23.783333	1.000	140,417.000000
23.800000	1.000	137,950.000000
23.816667	1.000	132,358.000000
23.833333	1.000	124,785.000000
23.850000	1.000	115,963.000000
23.866667	1.000	106,242.000000
23.883333	1.000	95,937.000000
23.900000	1.000	85,833.000000
23.916667	1.000	76,451.000000
23.933333	1.000	67,828.000000
23.950000	1.000	60,037.000000
23.966667	1.000	53,035.000000
23.983333	1.000	46,708.000000
24.000000	1.000	40,841.000000
24.016667	1.000	35,438.000000
24.033333	1.000	30,808.000000
24.050000	1.000	27,543.000000
24.066667	1.000	25,901.000000
24.083333	1.000	25,618.000000
24.100000	1.000	26,394.000000
24.116667	1.000	27,920.000000
24.133333	1.000	30,004.000000
24.150000	1.000	32,110.000000
24.166667	1.000	33,416.000000
24.183333	1.000	33,885.000000
24.200000	1.000	34,279.000000
24.216667	1.000	35,092.000000
24.233333	1.000	36,533.000000
24.250000	1.000	38,995.000000
24.266667	1.000	43,048.000000
24.283333	1.000	49,576.000000
24.300000	1.000	59,425.000000
24.316667	1.000	72,530.000000
24.333333	1.000	88,758.000000
24.350000	1.000	108,460.000000
24.366667	1.000	131,316.000000
24.383333	1.000	155,988.000000
24.400000	1.000	180,455.000000
24.416667	1.000	202,258.000000
24.433333	1.000	219,899.000000
24.450000	1.000	233,070.000000
24.466667	1.000	242,030.000000
24.483333	1.000	247,623.000000
24.500000	1.000	250,746.000000
24.516667	1.000	252,197.000000
24.533333	1.000	252,750.000000
24.550000	1.000	253,248.000000
24.566667	1.000	254,288.000000
24.583333	1.000	255,287.000000
24.600000	1.000	255,358.000000
24.616667	1.000	253,756.000000
24.633333	1.000	249,601.000000
24.650000	1.000	242,451.000000
24.666667	1.000	232,538.000000
24.683333	1.000	220,747.000000
24.700000	1.000	207,948.000000
24.716667	1.000	195,172.000000
24.733333	1.000	183,293.000000
24.750000	1.000	172,810.000000
24.766667	1.000	164,163.000000
24.783333	1.000	157,929.000000
24.800000	1.000	153,927.000000
24.816667	1.000	151,372.000000
24.833333	1.000	149,376.000000
24.850000	1.000	146,977.000000
24.866667	1.000	143,505.000000
24.883333	1.000	138,727.000000
24.900000	1.000	132,691.000000
24.916667	1.000	125,825.000000
24.933333	1.000	118,345.000000
24.950000	1.000	109,983.000000
24.966667	1.000	100,823.000000
24.983333	1.000	91,242.000000
25.000000	1.000	81,611.000000
25.016667	1.000	71,964.000000
25.033333	1.000	62,771.000000
25.050000	1.000	54,270.000000
25.066667	1.000	46,310.000000
25.083333	1.000	38,894.000000
25.100000	1.000	31,978.000000
25.116667	1.000	25,792.000000
25.133333	1.000	20,906.000000
25.150000	1.000	17,803.000000
25.166667	1.000	16,355.000000
25.183333	1.000	16,443.000000
25.200000	1.000	17,731.000000
25.216667	1.000	19,541.000000
25.233333	1.000	21,197.000000
25.250000	1.000	22,603.000000
25.266667	1.000	23,489.000000
25.283333	1.000	23,168.000000
25.300000	1.000	21,633.000000
25.316667	1.000	19,733.000000
25.333333	1.000	18,213.000000
25.350000	1.000	17,452.000000
25.366667	1.000	17,779.000000
25.383333	1.000	18,922.000000
25.400000	1.000	20,144.000000
25.416667	1.000	21,260.000000
25.433333	1.000	22,307.000000
25.450000	1.000	23,696.000000
25.466667	1.000	25,933.000000
25.483333	1.000	29,134.000000
25.500000	1.000	32,858.000000
25.516667	1.000	36,543.000000
25.533333	1.000	39,103.000000
25.550000	1.000	39,783.000000
25.566667	1.000	38,722.000000
25.583333	1.000	36,536.000000
25.600000	1.000	34,147.000000
25.616667	1.000	32,518.000000
25.633333	1.000	32,055.000000
25.650000	1.000	32,385.000000
25.666667	1.000	33,074.000000
25.683333	1.000	33,716.000000
25.700000	1.000	34,103.000000
25.716667	1.000	34,338.000000
25.733333	1.000	34,485.000000
25.750000	1.000	34,524.000000
25.766667	1.000	34,593.000000
25.783333	1.000	35,138.000000
25.800000	1.000	36,409.000000
25.816667	1.000	38,567.000000
25.833333	1.000	41,694.000000
25.850000	1.000	46,583.000000
25.866667	1.000	54,412.000000
25.883333	1.000	66,218.000000
25.900000	1.000	83,198.000000
25.916667	1.000	107,137.000000
25.933333	1.000	139,951.000000
25.950000	1.000	183,898.000000
25.966667	1.000	241,748.000000
25.983333	1.000	316,717.000000
26.000000	1.000	412,872.000000
26.016667	1.000	535,908.000000
26.033333	1.000	692,471.000000
26.050000	1.000	889,488.000000
26.066667	1.000	1,132,465.000000
26.083333	1.000	1,424,132.000000
26.100000	1.000	1,762,642.000000
26.116667	1.000	2,139,388.000000
26.133333	1.000	2,537,209.000000
26.150000	1.000	2,931,814.000000
26.166667	1.000	3,294,179.000000
26.183333	1.000	3,593,798.000000
26.200000	1.000	3,803,412.000000
26.216667	1.000	3,903,778.000000
26.233333	1.000	3,886,655.000000
26.250000	1.000	3,754,610.000000
26.266667	1.000	3,520,710.000000
26.283333	1.000	3,206,605.000000
26.300000	1.000	2,838,705.000000
26.316667	1.000	2,444,533.000000
26.333333	1.000	2,049,459.000000
26.350000	1.000	1,674,135.000000
26.366667	1.000	1,333,613.000000
26.383333	1.000	1,037,487.000000
26.400000	1.000	790,099.000000
26.416667	1.000	590,816.000000
26.433333	1.000	435,523.000000
26.450000	1.000	318,594.000000
26.466667	1.000	233,653.000000
26.483333	1.000	174,175.000000
26.500000	1.000	133,915.000000
26.516667	1.000	107,517.000000
26.533333	1.000	90,857.000000
26.550000	1.000	80,678.000000
26.566667	1.000	74,638.000000
26.583333	1.000	71,373.000000
26.600000	1.000	70,040.000000
26.616667	1.000	70,005.000000
26.633333	1.000	70,448.000000
26.650000	1.000	70,668.000000
26.666667	1.000	70,303.000000
26.683333	1.000	69,470.000000
26.700000	1.000	68,385.000000
26.716667	1.000	67,568.000000
26.733333	1.000	67,020.000000
26.750000	1.000	66,132.000000
26.766667	1.000	64,496.000000
26.783333	1.000	62,230.000000
26.800000	1.000	59,554.000000
26.816667	1.000	56,711.000000
26.833333	1.000	53,888.000000
26.850000	1.000	50,830.000000
26.866667	1.000	47,307.000000
26.883333	1.000	43,832.000000
26.900000	1.000	41,283.000000
26.916667	1.000	40,806.000000
26.933333	1.000	43,015.000000
26.950000	1.000	48,499.000000
26.966667	1.000	57,406.000000
26.983333	1.000	69,622.000000
27.000000	1.000	84,802.000000
27.016667	1.000	102,953.000000
27.033333	1.000	124,082.000000
27.050000	1.000	147,819.000000
27.066667	1.000	172,498.000000
27.083333	1.000	195,540.000000
27.100000	1.000	214,437.000000
27.116667	1.000	227,595.000000
27.133333	1.000	234,167.000000
27.150000	1.000	234,013.000000
27.166667	1.000	227,992.000000
27.183333	1.000	217,315.000000
27.200000	1.000	203,233.000000
27.216667	1.000	186,876.000000
27.233333	1.000	169,254.000000
27.250000	1.000	151,676.000000
27.266667	1.000	135,202.000000
27.283333	1.000	120,583.000000
27.300000	1.000	108,541.000000
27.316667	1.000	100,018.000000
27.333333	1.000	95,856.000000
27.350000	1.000	96,319.000000
27.366667	1.000	101,511.000000
27.383333	1.000	111,185.000000
27.400000	1.000	124,535.000000
27.416667	1.000	140,623.000000
27.433333	1.000	158,345.000000
27.450000	1.000	176,739.000000
27.466667	1.000	196,062.000000
27.483333	1.000	216,938.000000
27.500000	1.000	240,968.000000
27.516667	1.000	270,963.000000
27.533333	1.000	310,740.000000
27.550000	1.000	364,589.000000
27.566667	1.000	435,973.000000
27.583333	1.000	526,294.000000
27.600000	1.000	634,538.000000
27.616667	1.000	755,958.000000
27.633333	1.000	882,792.000000
27.650000	1.000	1,005,724.000000
27.666667	1.000	1,114,331.000000
27.683333	1.000	1,198,625.000000
27.700000	1.000	1,250,923.000000
27.716667	1.000	1,266,659.000000
27.733333	1.000	1,245,063.000000
27.750000	1.000	1,189,053.000000
27.766667	1.000	1,104,997.000000
27.783333	1.000	1,001,533.000000
27.800000	1.000	888,213.000000
27.816667	1.000	774,249.000000
27.833333	1.000	667,125.000000
27.850000	1.000	572,049.000000
27.866667	1.000	491,699.000000
27.883333	1.000	426,413.000000
27.900000	1.000	374,359.000000
27.916667	1.000	333,145.000000
27.933333	1.000	300,451.000000
27.950000	1.000	274,308.000000
27.966667	1.000	252,552.000000
27.983333	1.000	233,443.000000
28.000000	1.000	216,027.000000
28.016667	1.000	200,081.000000
28.033333	1.000	185,778.000000
28.050000	1.000	172,760.000000
28.066667	1.000	160,473.000000
28.083333	1.000	148,577.000000
28.100000	1.000	137,181.000000
28.116667	1.000	126,575.000000
28.133333	1.000	116,943.000000
28.150000	1.000	108,582.000000
28.166667	1.000	101,655.000000
28.183333	1.000	96,070.000000
28.200000	1.000	91,651.000000
28.216667	1.000	88,509.000000
28.233333	1.000	87,013.000000
28.250000	1.000	88,203.000000
28.266667	1.000	93,240.000000
28.283333	1.000	103,577.000000
28.300000	1.000	121,325.000000
28.316667	1.000	148,228.000000
28.333333	1.000	185,484.000000
28.350000	1.000	232,689.000000
28.366667	1.000	287,972.000000
28.383333	1.000	348,140.000000
28.400000	1.000	408,769.000000
28.416667	1.000	465,634.000000
28.433333	1.000	514,918.000000
28.450000	1.000	552,857.000000
28.466667	1.000	576,004.000000
28.483333	1.000	582,415.000000
28.500000	1.000	571,845.000000
28.516667	1.000	545,916.000000
28.533333	1.000	507,638.000000
28.550000	1.000	460,411.000000
28.566667	1.000	407,676.000000
28.583333	1.000	353,237.000000
28.600000	1.000	300,537.000000
28.616667	1.000	252,171.000000
28.633333	1.000	210,135.000000
28.650000	1.000	176,020.000000
28.666667	1.000	150,967.000000
28.683333	1.000	135,606.000000
28.700000	1.000	129,964.000000
28.716667	1.000	133,508.000000
28.733333	1.000	145,601.000000
28.750000	1.000	165,142.000000
28.766667	1.000	190,634.000000
28.783333	1.000	220,409.000000
28.800000	1.000	252,374.000000
28.816667	1.000	284,397.000000
28.833333	1.000	314,857.000000
28.850000	1.000	342,641.000000
28.866667	1.000	367,923.000000
28.883333	1.000	392,147.000000
28.900000	1.000	417,469.000000
28.916667	1.000	446,377.000000
28.933333	1.000	482,171.000000
28.950000	1.000	528,432.000000
28.966667	1.000	588,248.000000
28.983333	1.000	663,863.000000
29.000000	1.000	755,479.000000
29.016667	1.000	860,837.000000
29.033333	1.000	974,554.000000
29.050000	1.000	1,088,015.000000
29.066667	1.000	1,190,521.000000
29.083333	1.000	1,271,926.000000
29.100000	1.000	1,323,802.000000
29.116667	1.000	1,340,155.000000
29.133333	1.000	1,318,670.000000
29.150000	1.000	1,261,139.000000
29.166667	1.000	1,172,784.000000
29.183333	1.000	1,060,963.000000
29.200000	1.000	934,627.000000
29.216667	1.000	802,604.000000
29.233333	1.000	673,011.000000
29.250000	1.000	552,633.000000
29.266667	1.000	446,020.000000
29.283333	1.000	355,458.000000
29.300000	1.000	281,135.000000
29.316667	1.000	221,783.000000
29.333333	1.000	175,550.000000
29.350000	1.000	140,579.000000
29.366667	1.000	114,618.000000
29.383333	1.000	95,590.000000
29.400000	1.000	82,235.000000
29.416667	1.000	73,795.000000
29.433333	1.000	69,249.000000
29.450000	1.000	67,471.000000
29.466667	1.000	67,512.000000
29.483333	1.000	68,734.000000
29.500000	1.000	70,318.000000
29.516667	1.000	71,142.000000
29.533333	1.000	70,899.000000
29.550000	1.000	70,104.000000
29.566667	1.000	69,400.000000
29.583333	1.000	69,381.000000
29.600000	1.000	70,060.000000
29.616667	1.000	71,232.000000
29.633333	1.000	72,603.000000
29.650000	1.000	73,690.000000
29.666667	1.000	74,307.000000
29.683333	1.000	74,637.000000
29.700000	1.000	75,398.000000
29.716667	1.000	77,087.000000
29.733333	1.000	79,887.000000
29.750000	1.000	83,580.000000
29.766667	1.000	87,902.000000
29.783333	1.000	92,545.000000
29.800000	1.000	96,770.000000
29.816667	1.000	99,826.000000
29.833333	1.000	101,728.000000
29.850000	1.000	102,702.000000
29.866667	1.000	102,435.000000
29.883333	1.000	100,685.000000
29.900000	1.000	97,352.000000
29.916667	1.000	92,361.000000
29.933333	1.000	85,386.000000
29.950000	1.000	76,750.000000
29.966667	1.000	67,334.000000
29.983333	1.000	58,505.000000
30.000000	1.000	51,852.000000
30.016667	1.000	48,092.000000
30.033333	1.000	47,161.000000
30.050000	1.000	48,837.000000
30.066667	1.000	53,265.000000
30.083333	1.000	61,073.000000
30.100000	1.000	73,494.000000
30.116667	1.000	91,818.000000
30.133333	1.000	118,017.000000
30.150000	1.000	155,710.000000
30.166667	1.000	210,472.000000
30.183333	1.000	290,588.000000
30.200000	1.000	408,652.000000
30.216667	1.000	584,107.000000
30.233333	1.000	844,812.000000
30.250000	1.000	1,225,824.000000
30.266667	1.000	1,767,835.000000
30.283333	1.000	2,512,213.000000
30.300000	1.000	3,492,287.000000
30.316667	1.000	4,722,697.000000
30.333333	1.000	6,189,790.000000
30.350000	1.000	7,843,528.000000
30.366667	1.000	9,596,370.000000
30.383333	1.000	11,329,412.000000
30.400000	1.000	12,907,633.000000
30.416667	1.000	14,198,369.000000
30.433333	1.000	15,088,887.000000
30.450000	1.000	15,504,130.000000
30.466667	1.000	15,415,789.000000
30.483333	1.000	14,844,318.000000
30.500000	1.000	13,853,929.000000
30.516667	1.000	12,540,796.000000
30.533333	1.000	11,017,817.000000
30.550000	1.000	9,399,894.000000
30.566667	1.000	7,791,347.000000
30.583333	1.000	6,276,722.000000
30.600000	1.000	4,916,494.000000
30.616667	1.000	3,746,287.000000
30.633333	1.000	2,778,820.000000
30.650000	1.000	2,008,124.000000
30.666667	1.000	1,415,939.000000
30.683333	1.000	977,173.000000
30.700000	1.000	663,904.000000
30.716667	1.000	448,508.000000
30.733333	1.000	306,518.000000
30.750000	1.000	217,840.000000
30.766667	1.000	166,846.000000
30.783333	1.000	141,848.000000
30.800000	1.000	134,326.000000
30.816667	1.000	138,918.000000
30.833333	1.000	152,129.000000
30.850000	1.000	171,779.000000
30.866667	1.000	196,452.000000
30.883333	1.000	224,774.000000
30.900000	1.000	255,116.000000
30.916667	1.000	285,095.000000
30.933333	1.000	311,919.000000
30.950000	1.000	332,441.000000
30.966667	1.000	343,824.000000
30.983333	1.000	344,864.000000
31.000000	1.000	336,574.000000
31.016667	1.000	320,607.000000
31.033333	1.000	298,207.000000
31.050000	1.000	271,264.000000
31.066667	1.000	242,402.000000
31.083333	1.000	213,945.000000
31.100000	1.000	187,388.000000
31.116667	1.000	163,741.000000
31.133333	1.000	143,843.000000
31.150000	1.000	128,213.000000
31.166667	1.000	117,094.000000
31.183333	1.000	110,082.000000
31.200000	1.000	106,100.000000
31.216667	1.000	104,267.000000
31.233333	1.000	104,025.000000
31.250000	1.000	104,628.000000
31.266667	1.000	105,889.000000
31.283333	1.000	107,973.000000
31.300000	1.000	111,296.000000
31.316667	1.000	116,464.000000
31.333333	1.000	124,416.000000
31.350000	1.000	135,563.000000
31.366667	1.000	150,122.000000
31.383333	1.000	167,992.000000
31.400000	1.000	188,300.000000
31.416667	1.000	209,383.000000
31.433333	1.000	229,836.000000
31.450000	1.000	249,077.000000
31.466667	1.000	267,534.000000
31.483333	1.000	286,723.000000
31.500000	1.000	309,037.000000
31.516667	1.000	337,945.000000
31.533333	1.000	377,929.000000
31.550000	1.000	433,806.000000
31.566667	1.000	510,247.000000
31.583333	1.000	610,461.000000
31.600000	1.000	734,235.000000
31.616667	1.000	877,346.000000
31.633333	1.000	1,031,358.000000
31.650000	1.000	1,185,194.000000
31.666667	1.000	1,326,007.000000
31.683333	1.000	1,441,210.000000
31.700000	1.000	1,520,191.000000
31.716667	1.000	1,555,510.000000
31.733333	1.000	1,543,983.000000
31.750000	1.000	1,487,461.000000
31.766667	1.000	1,391,808.000000
31.783333	1.000	1,265,410.000000
31.800000	1.000	1,118,563.000000
31.816667	1.000	962,430.000000
31.833333	1.000	807,387.000000
31.850000	1.000	662,509.000000
31.866667	1.000	535,183.000000
31.883333	1.000	430,900.000000
31.900000	1.000	353,353.000000
31.916667	1.000	304,655.000000
31.933333	1.000	285,202.000000
31.950000	1.000	293,768.000000
31.966667	1.000	327,404.000000
31.983333	1.000	380,747.000000
32.000000	1.000	447,437.000000
32.016667	1.000	520,427.000000
32.033333	1.000	592,220.000000
32.050000	1.000	655,169.000000
32.066667	1.000	702,978.000000
32.083333	1.000	731,219.000000
32.100000	1.000	737,154.000000
32.116667	1.000	720,582.000000
32.133333	1.000	683,492.000000
32.150000	1.000	630,065.000000
32.166667	1.000	565,614.000000
32.183333	1.000	495,658.000000
32.200000	1.000	425,137.000000
32.216667	1.000	357,913.000000
32.233333	1.000	297,200.000000
32.250000	1.000	245,270.000000
32.266667	1.000	203,319.000000
32.283333	1.000	171,727.000000
32.300000	1.000	149,807.000000
32.316667	1.000	136,503.000000
32.333333	1.000	130,860.000000
32.350000	1.000	131,659.000000
32.366667	1.000	137,475.000000
32.383333	1.000	147,957.000000
32.400000	1.000	163,594.000000
32.416667	1.000	185,126.000000
32.433333	1.000	212,926.000000
32.450000	1.000	246,225.000000
32.466667	1.000	283,336.000000
32.483333	1.000	322,322.000000
32.500000	1.000	361,144.000000
32.516667	1.000	397,360.000000
32.533333	1.000	428,591.000000
32.550000	1.000	452,837.000000
32.566667	1.000	468,812.000000
32.583333	1.000	475,504.000000
32.600000	1.000	472,609.000000
32.616667	1.000	460,874.000000
32.633333	1.000	441,382.000000
32.650000	1.000	415,431.000000
32.666667	1.000	384,151.000000
32.683333	1.000	348,879.000000
32.700000	1.000	311,380.000000
32.716667	1.000	273,657.000000
32.733333	1.000	237,962.000000
32.750000	1.000	206,513.000000
32.766667	1.000	180,571.000000
32.783333	1.000	160,540.000000
32.800000	1.000	146,277.000000
32.816667	1.000	137,014.000000
32.833333	1.000	131,784.000000
32.850000	1.000	129,535.000000
32.866667	1.000	129,380.000000
32.883333	1.000	130,326.000000
32.900000	1.000	131,029.000000
32.916667	1.000	130,107.000000
32.933333	1.000	126,695.000000
32.950000	1.000	121,188.000000
32.966667	1.000	114,485.000000
32.983333	1.000	106,881.000000
33.000000	1.000	98,323.000000
33.016667	1.000	89,137.000000
33.033333	1.000	80,048.000000
33.050000	1.000	72,119.000000
33.066667	1.000	66,220.000000
33.083333	1.000	62,303.000000
33.100000	1.000	59,704.000000
33.116667	1.000	57,723.000000
33.133333	1.000	55,887.000000
33.150000	1.000	54,282.000000
33.166667	1.000	53,268.000000
33.183333	1.000	52,742.000000
33.200000	1.000	52,585.000000
33.216667	1.000	52,490.000000
33.233333	1.000	52,288.000000
33.250000	1.000	52,186.000000
33.266667	1.000	52,731.000000
33.283333	1.000	54,441.000000
33.300000	1.000	57,113.000000
33.316667	1.000	59,573.000000
33.333333	1.000	61,167.000000
33.350000	1.000	61,970.000000
33.366667	1.000	62,200.000000
33.383333	1.000	62,054.000000
33.400000	1.000	61,953.000000
33.416667	1.000	62,196.000000
33.433333	1.000	62,785.000000
33.450000	1.000	63,718.000000
33.466667	1.000	64,829.000000
33.483333	1.000	66,095.000000
33.500000	1.000	67,538.000000
33.516667	1.000	69,261.000000
33.533333	1.000	71,383.000000
33.550000	1.000	73,788.000000
33.566667	1.000	76,130.000000
33.583333	1.000	78,330.000000
33.600000	1.000	80,449.000000
33.616667	1.000	82,842.000000
33.633333	1.000	86,005.000000
33.650000	1.000	90,611.000000
33.666667	1.000	97,289.000000
33.683333	1.000	106,460.000000
33.700000	1.000	118,722.000000
33.716667	1.000	134,605.000000
33.733333	1.000	154,463.000000
33.750000	1.000	177,799.000000
33.766667	1.000	203,865.000000
33.783333	1.000	232,080.000000
33.800000	1.000	261,132.000000
33.816667	1.000	289,447.000000
33.833333	1.000	314,986.000000
33.850000	1.000	336,075.000000
33.866667	1.000	351,888.000000
33.883333	1.000	362,077.000000
33.900000	1.000	366,902.000000
33.916667	1.000	366,670.000000
33.933333	1.000	361,616.000000
33.950000	1.000	352,410.000000
33.966667	1.000	339,625.000000
33.983333	1.000	323,694.000000
34.000000	1.000	305,095.000000
34.016667	1.000	283,934.000000
34.033333	1.000	260,674.000000
34.050000	1.000	236,382.000000
34.066667	1.000	212,078.000000
34.083333	1.000	188,101.000000
34.100000	1.000	164,957.000000
34.116667	1.000	143,626.000000
34.133333	1.000	124,958.000000
34.150000	1.000	109,622.000000
34.166667	1.000	98,201.000000
34.183333	1.000	91,086.000000
34.200000	1.000	88,425.000000
34.216667	1.000	90,140.000000
34.233333	1.000	95,802.000000
34.250000	1.000	105,036.000000
34.266667	1.000	117,639.000000
34.283333	1.000	132,719.000000
34.300000	1.000	148,728.000000
34.316667	1.000	164,591.000000
34.333333	1.000	179,421.000000
34.350000	1.000	192,497.000000
34.366667	1.000	202,982.000000
34.383333	1.000	210,240.000000
34.400000	1.000	214,467.000000
34.416667	1.000	215,718.000000
34.433333	1.000	213,541.000000
34.450000	1.000	207,931.000000
34.466667	1.000	199,597.000000
34.483333	1.000	188,983.000000
34.500000	1.000	176,429.000000
34.516667	1.000	162,728.000000
34.533333	1.000	148,954.000000
34.550000	1.000	135,846.000000
34.566667	1.000	124,150.000000
34.583333	1.000	114,324.000000
34.600000	1.000	107,116.000000
34.616667	1.000	103,661.000000
34.633333	1.000	105,466.000000
34.650000	1.000	113,373.000000
34.666667	1.000	127,276.000000
34.683333	1.000	146,771.000000
34.700000	1.000	170,901.000000
34.716667	1.000	198,765.000000
34.733333	1.000	229,390.000000
34.750000	1.000	261,208.000000
34.766667	1.000	291,894.000000
34.783333	1.000	318,604.000000
34.800000	1.000	338,617.000000
34.816667	1.000	350,056.000000
34.833333	1.000	352,073.000000
34.850000	1.000	345,259.000000
34.866667	1.000	331,149.000000
34.883333	1.000	311,238.000000
34.900000	1.000	287,086.000000
34.916667	1.000	259,836.000000
34.933333	1.000	230,466.000000
34.950000	1.000	199,980.000000
34.966667	1.000	170,184.000000
34.983333	1.000	143,353.000000
35.000000	1.000	120,829.000000
35.016667	1.000	103,223.000000
35.033333	1.000	90,681.000000
35.050000	1.000	83,185.000000
35.066667	1.000	80,183.000000
35.083333	1.000	80,633.000000
35.100000	1.000	83,674.000000
35.116667	1.000	88,872.000000
35.133333	1.000	95,784.000000
35.150000	1.000	103,566.000000
35.166667	1.000	111,422.000000
35.183333	1.000	118,452.000000
35.200000	1.000	123,437.000000
35.216667	1.000	125,705.000000
35.233333	1.000	125,495.000000
35.250000	1.000	123,444.000000
35.266667	1.000	120,203.000000
35.283333	1.000	115,987.000000
35.300000	1.000	110,734.000000
35.316667	1.000	104,653.000000
35.333333	1.000	98,110.000000
35.350000	1.000	91,295.000000
35.366667	1.000	84,467.000000
35.383333	1.000	78,055.000000
35.400000	1.000	72,474.000000
35.416667	1.000	67,905.000000
35.433333	1.000	64,278.000000
35.450000	1.000	61,386.000000
35.466667	1.000	59,012.000000
35.483333	1.000	57,380.000000
35.500000	1.000	56,549.000000
35.516667	1.000	56,616.000000
35.533333	1.000	58,114.000000
35.550000	1.000	61,316.000000
35.566667	1.000	66,160.000000
35.583333	1.000	72,529.000000
35.600000	1.000	80,514.000000
35.616667	1.000	90,037.000000
35.633333	1.000	100,941.000000
35.650000	1.000	113,041.000000
35.666667	1.000	126,611.000000
35.683333	1.000	142,542.000000
35.700000	1.000	162,737.000000
35.716667	1.000	190,387.000000
35.733333	1.000	229,536.000000
35.750000	1.000	285,954.000000
35.766667	1.000	366,789.000000
35.783333	1.000	479,316.000000
35.800000	1.000	629,564.000000
35.816667	1.000	820,602.000000
35.833333	1.000	1,050,036.000000
35.850000	1.000	1,309,131.000000
35.866667	1.000	1,582,982.000000
35.883333	1.000	1,851,991.000000
35.900000	1.000	2,095,356.000000
35.916667	1.000	2,293,765.000000
35.933333	1.000	2,430,964.000000
35.950000	1.000	2,496,542.000000
35.966667	1.000	2,487,431.000000
35.983333	1.000	2,407,514.000000
36.000000	1.000	2,266,384.000000
36.016667	1.000	2,078,244.000000
36.033333	1.000	1,860,281.000000
36.050000	1.000	1,630,124.000000
36.066667	1.000	1,403,022.000000
36.083333	1.000	1,190,316.000000
36.100000	1.000	999,560.000000
36.116667	1.000	834,822.000000
36.133333	1.000	696,665.000000
36.150000	1.000	583,175.000000
36.166667	1.000	490,958.000000
36.183333	1.000	415,981.000000
36.200000	1.000	354,753.000000
36.216667	1.000	304,710.000000
36.233333	1.000	264,198.000000
36.250000	1.000	232,103.000000
36.266667	1.000	207,610.000000
36.283333	1.000	190,180.000000
36.300000	1.000	179,183.000000
36.316667	1.000	173,497.000000
36.333333	1.000	171,548.000000
36.350000	1.000	171,729.000000
36.366667	1.000	172,315.000000
36.383333	1.000	171,530.000000
36.400000	1.000	168,418.000000
36.416667	1.000	162,941.000000
36.433333	1.000	155,769.000000
36.450000	1.000	147,452.000000
36.466667	1.000	138,264.000000
36.483333	1.000	128,543.000000
36.500000	1.000	118,576.000000
36.516667	1.000	108,678.000000
36.533333	1.000	99,161.000000
36.550000	1.000	90,624.000000
36.566667	1.000	83,673.000000
36.583333	1.000	78,426.000000
36.600000	1.000	75,081.000000
36.616667	1.000	73,970.000000
36.633333	1.000	75,126.000000
36.650000	1.000	78,396.000000
36.666667	1.000	83,792.000000
36.683333	1.000	91,677.000000
36.700000	1.000	102,389.000000
36.716667	1.000	116,304.000000
36.733333	1.000	133,004.000000
36.750000	1.000	151,649.000000
36.766667	1.000	171,117.000000
36.783333	1.000	190,512.000000
36.800000	1.000	209,262.000000
36.816667	1.000	226,518.000000
36.833333	1.000	240,772.000000
36.850000	1.000	250,290.000000
36.866667	1.000	254,156.000000
36.883333	1.000	252,043.000000
36.900000	1.000	244,616.000000
36.916667	1.000	232,770.000000
36.933333	1.000	217,549.000000
36.950000	1.000	200,220.000000
36.966667	1.000	181,929.000000
36.983333	1.000	163,741.000000
37.000000	1.000	147,098.000000
37.016667	1.000	134,017.000000
37.033333	1.000	126,464.000000
37.050000	1.000	126,260.000000
37.066667	1.000	135,424.000000
37.083333	1.000	156,367.000000
37.100000	1.000	191,368.000000
37.116667	1.000	241,985.000000
37.133333	1.000	308,466.000000
37.150000	1.000	389,730.000000
37.166667	1.000	482,798.000000
37.183333	1.000	583,342.000000
37.200000	1.000	685,346.000000
37.216667	1.000	781,809.000000
37.233333	1.000	865,778.000000
37.250000	1.000	930,923.000000
37.266667	1.000	972,467.000000
37.283333	1.000	988,232.000000
37.300000	1.000	979,822.000000
37.316667	1.000	952,586.000000
37.333333	1.000	914,147.000000
37.350000	1.000	873,531.000000
37.366667	1.000	840,404.000000
37.383333	1.000	823,740.000000
37.400000	1.000	830,503.000000
37.416667	1.000	864,025.000000
37.433333	1.000	922,405.000000
37.450000	1.000	998,548.000000
37.466667	1.000	1,082,788.000000
37.483333	1.000	1,164,721.000000
37.500000	1.000	1,233,320.000000
37.516667	1.000	1,278,462.000000
37.533333	1.000	1,292,991.000000
37.550000	1.000	1,273,906.000000
37.566667	1.000	1,222,467.000000
37.583333	1.000	1,142,910.000000
37.600000	1.000	1,042,098.000000
37.616667	1.000	928,049.000000
37.633333	1.000	809,315.000000
37.650000	1.000	693,887.000000
37.666667	1.000	587,760.000000
37.683333	1.000	495,052.000000
37.700000	1.000	418,174.000000
37.716667	1.000	357,939.000000
37.733333	1.000	313,251.000000
37.750000	1.000	281,531.000000
37.766667	1.000	259,243.000000
37.783333	1.000	243,605.000000
37.800000	1.000	232,742.000000
37.816667	1.000	224,790.000000
37.833333	1.000	218,139.000000
37.850000	1.000	211,633.000000
37.866667	1.000	204,869.000000
37.883333	1.000	198,082.000000
37.900000	1.000	191,395.000000
37.916667	1.000	185,209.000000
37.933333	1.000	180,404.000000
37.950000	1.000	177,391.000000
37.966667	1.000	176,397.000000
37.983333	1.000	177,100.000000
38.000000	1.000	178,652.000000
38.016667	1.000	180,351.000000
38.033333	1.000	181,460.000000
38.050000	1.000	181,375.000000
38.066667	1.000	179,674.000000
38.083333	1.000	176,124.000000
38.100000	1.000	170,602.000000
38.116667	1.000	163,258.000000
38.133333	1.000	154,516.000000
38.150000	1.000	144,828.000000
38.166667	1.000	134,658.000000
38.183333	1.000	125,195.000000
38.200000	1.000	117,296.000000
38.216667	1.000	111,796.000000
38.233333	1.000	109,254.000000
38.250000	1.000	109,701.000000
38.266667	1.000	113,053.000000
38.283333	1.000	118,758.000000
38.300000	1.000	125,792.000000
38.316667	1.000	133,127.000000
38.333333	1.000	140,155.000000
38.350000	1.000	146,775.000000
38.366667	1.000	152,404.000000
38.383333	1.000	156,496.000000
38.400000	1.000	158,597.000000
38.416667	1.000	158,403.000000
38.433333	1.000	156,083.000000
38.450000	1.000	151,696.000000
38.466667	1.000	145,026.000000
38.483333	1.000	136,192.000000
38.500000	1.000	126,253.000000
38.516667	1.000	116,743.000000
38.533333	1.000	108,236.000000
38.550000	1.000	100,395.000000
38.566667	1.000	92,904.000000
38.583333	1.000	85,653.000000
38.600000	1.000	78,831.000000
38.616667	1.000	72,737.000000
38.633333	1.000	67,550.000000
38.650000	1.000	63,442.000000
38.666667	1.000	60,620.000000
38.683333	1.000	59,589.000000
38.700000	1.000	60,340.000000
38.716667	1.000	62,209.000000
38.733333	1.000	64,449.000000
38.750000	1.000	66,584.000000
38.766667	1.000	68,539.000000
38.783333	1.000	70,644.000000
38.800000	1.000	73,517.000000
38.816667	1.000	77,399.000000
38.833333	1.000	82,096.000000
38.850000	1.000	87,268.000000
38.866667	1.000	92,628.000000
38.883333	1.000	97,988.000000
38.900000	1.000	103,264.000000
38.916667	1.000	108,507.000000
38.933333	1.000	113,823.000000
38.950000	1.000	119,111.000000
38.966667	1.000	123,731.000000
38.983333	1.000	127,172.000000
39.000000	1.000	129,417.000000
39.016667	1.000	130,877.000000
39.033333	1.000	131,853.000000
39.050000	1.000	133,064.000000
39.066667	1.000	135,102.000000
39.083333	1.000	137,953.000000
39.100000	1.000	141,320.000000
39.116667	1.000	144,639.000000
39.133333	1.000	147,361.000000
39.150000	1.000	149,193.000000
39.166667	1.000	149,705.000000
39.183333	1.000	148,454.000000
39.200000	1.000	145,164.000000
39.216667	1.000	139,966.000000
39.233333	1.000	133,373.000000
39.250000	1.000	125,817.000000
39.266667	1.000	117,396.000000
39.283333	1.000	108,710.000000
39.300000	1.000	100,666.000000
39.316667	1.000	93,795.000000
39.333333	1.000	88,477.000000
39.350000	1.000	85,070.000000
39.366667	1.000	83,857.000000
39.383333	1.000	84,919.000000
39.400000	1.000	88,529.000000
39.416667	1.000	94,992.000000
39.433333	1.000	104,733.000000
39.450000	1.000	118,194.000000
39.466667	1.000	135,409.000000
39.483333	1.000	155,895.000000
39.500000	1.000	178,504.000000
39.516667	1.000	201,978.000000
39.533333	1.000	224,682.000000
39.550000	1.000	244,348.000000
39.566667	1.000	259,437.000000
39.583333	1.000	269,013.000000
39.600000	1.000	272,416.000000
39.616667	1.000	269,526.000000
39.633333	1.000	260,774.000000
39.650000	1.000	246,933.000000
39.666667	1.000	229,327.000000
39.683333	1.000	209,193.000000
39.700000	1.000	187,578.000000
39.716667	1.000	165,436.000000
39.733333	1.000	143,818.000000
39.750000	1.000	123,726.000000
39.766667	1.000	106,082.000000
39.783333	1.000	91,644.000000
39.800000	1.000	80,427.000000
39.816667	1.000	71,745.000000
39.833333	1.000	64,691.000000
39.850000	1.000	58,731.000000
39.866667	1.000	53,979.000000
39.883333	1.000	50,660.000000
39.900000	1.000	48,483.000000
39.916667	1.000	47,241.000000
39.933333	1.000	46,451.000000
39.950000	1.000	46,284.000000
39.966667	1.000	47,231.000000
39.983333	1.000	49,350.000000
40.000000	1.000	52,308.000000
40.016667	1.000	55,886.000000
40.033333	1.000	60,144.000000
40.050000	1.000	65,454.000000
40.066667	1.000	72,556.000000
40.083333	1.000	81,919.000000
40.100000	1.000	93,187.000000
40.116667	1.000	105,465.000000
40.133333	1.000	118,001.000000
40.150000	1.000	130,128.000000
40.166667	1.000	141,086.000000
40.183333	1.000	150,141.000000
40.200000	1.000	156,952.000000
40.216667	1.000	161,707.000000
40.233333	1.000	165,362.000000
40.250000	1.000	169,160.000000
40.266667	1.000	174,289.000000
40.283333	1.000	181,656.000000
40.300000	1.000	191,994.000000
40.316667	1.000	205,205.000000
40.333333	1.000	220,085.000000
40.350000	1.000	234,609.000000
40.366667	1.000	247,045.000000
40.383333	1.000	255,900.000000
40.400000	1.000	260,024.000000
40.416667	1.000	258,942.000000
40.433333	1.000	252,246.000000
40.450000	1.000	240,053.000000
40.466667	1.000	223,714.000000
40.483333	1.000	204,965.000000
40.500000	1.000	185,619.000000
40.516667	1.000	167,255.000000
40.533333	1.000	151,035.000000
40.550000	1.000	137,579.000000
40.566667	1.000	126,940.000000
40.583333	1.000	118,917.000000
40.600000	1.000	113,370.000000
40.616667	1.000	110,349.000000
40.633333	1.000	109,989.000000
40.650000	1.000	112,164.000000
40.666667	1.000	116,644.000000
40.683333	1.000	122,946.000000
40.700000	1.000	130,262.000000
40.716667	1.000	137,622.000000
40.733333	1.000	144,682.000000
40.750000	1.000	151,118.000000
40.766667	1.000	156,118.000000
40.783333	1.000	158,959.000000
40.800000	1.000	159,831.000000
40.816667	1.000	159,226.000000
40.833333	1.000	157,364.000000
40.850000	1.000	154,344.000000
40.866667	1.000	150,171.000000
40.883333	1.000	145,179.000000
40.900000	1.000	139,880.000000
40.916667	1.000	134,339.000000
40.933333	1.000	128,748.000000
40.950000	1.000	123,712.000000
40.966667	1.000	119,878.000000
40.983333	1.000	117,146.000000
41.000000	1.000	115,338.000000
41.016667	1.000	113,908.000000
41.033333	1.000	111,894.000000
41.050000	1.000	108,112.000000
41.066667	1.000	102,131.000000
41.083333	1.000	94,346.000000
41.100000	1.000	85,325.000000
41.116667	1.000	75,704.000000
41.133333	1.000	66,402.000000
41.150000	1.000	58,572.000000
41.166667	1.000	52,916.000000
41.183333	1.000	49,754.000000
41.200000	1.000	49,057.000000
41.216667	1.000	50,161.000000
41.233333	1.000	52,491.000000
41.250000	1.000	55,657.000000
41.266667	1.000	59,272.000000
41.283333	1.000	63,129.000000
41.300000	1.000	67,072.000000
41.316667	1.000	71,143.000000
41.333333	1.000	74,946.000000
41.350000	1.000	77,571.000000
41.366667	1.000	78,093.000000
41.383333	1.000	76,969.000000
41.400000	1.000	76,157.000000
41.416667	1.000	77,011.000000
41.433333	1.000	79,608.000000
41.450000	1.000	83,834.000000
41.466667	1.000	89,482.000000
41.483333	1.000	96,228.000000
41.500000	1.000	103,984.000000
41.516667	1.000	112,719.000000
41.533333	1.000	121,732.000000
41.550000	1.000	130,625.000000
41.566667	1.000	139,695.000000
41.583333	1.000	149,101.000000
41.600000	1.000	158,242.000000
41.616667	1.000	166,178.000000
41.633333	1.000	172,097.000000
41.650000	1.000	175,818.000000
41.666667	1.000	177,062.000000
41.683333	1.000	175,661.000000
41.700000	1.000	171,506.000000
41.716667	1.000	164,295.000000
41.733333	1.000	154,372.000000
41.750000	1.000	142,473.000000
41.766667	1.000	128,969.000000
41.783333	1.000	114,855.000000
41.800000	1.000	101,259.000000
41.816667	1.000	88,514.000000
41.833333	1.000	76,865.000000
41.850000	1.000	66,903.000000
41.866667	1.000	59,039.000000
41.883333	1.000	53,435.000000
41.900000	1.000	49,628.000000
41.916667	1.000	47,219.000000
41.933333	1.000	45,931.000000
41.950000	1.000	45,585.000000
41.966667	1.000	46,350.000000
41.983333	1.000	48,704.000000
42.000000	1.000	53,043.000000
42.016667	1.000	58,812.000000
42.033333	1.000	65,024.000000
42.050000	1.000	70,827.000000
42.066667	1.000	75,582.000000
42.083333	1.000	79,367.000000
42.100000	1.000	82,667.000000
42.116667	1.000	85,986.000000
42.133333	1.000	89,095.000000
42.150000	1.000	91,407.000000
42.166667	1.000	92,595.000000
42.183333	1.000	92,659.000000
42.200000	1.000	91,931.000000
42.216667	1.000	90,904.000000
42.233333	1.000	89,790.000000
42.250000	1.000	88,649.000000
42.266667	1.000	87,584.000000
42.283333	1.000	86,492.000000
42.300000	1.000	85,154.000000
42.316667	1.000	83,353.000000
42.333333	1.000	80,893.000000
42.350000	1.000	77,945.000000
42.366667	1.000	75,006.000000
42.383333	1.000	72,399.000000
42.400000	1.000	70,490.000000
42.416667	1.000	69,503.000000
42.433333	1.000	69,028.000000
42.450000	1.000	68,295.000000
42.466667	1.000	66,987.000000
42.483333	1.000	64,899.000000
42.500000	1.000	62,119.000000
42.516667	1.000	58,624.000000
42.533333	1.000	54,749.000000
42.550000	1.000	51,028.000000
42.566667	1.000	47,488.000000
42.583333	1.000	44,616.000000
42.600000	1.000	43,114.000000
42.616667	1.000	42,800.000000
42.633333	1.000	42,760.000000
42.650000	1.000	42,360.000000
42.666667	1.000	41,705.000000
42.683333	1.000	41,069.000000
42.700000	1.000	40,299.000000
42.716667	1.000	39,175.000000
42.733333	1.000	37,691.000000
42.750000	1.000	36,515.000000
42.766667	1.000	36,609.000000
42.783333	1.000	38,145.000000
42.800000	1.000	40,644.000000
42.816667	1.000	43,624.000000
42.833333	1.000	46,832.000000
42.850000	1.000	50,162.000000
42.866667	1.000	53,719.000000
42.883333	1.000	57,704.000000
42.900000	1.000	61,977.000000
42.916667	1.000	66,183.000000
42.933333	1.000	69,789.000000
42.950000	1.000	72,575.000000
42.966667	1.000	74,654.000000
42.983333	1.000	76,257.000000
43.000000	1.000	77,208.000000
43.016667	1.000	77,413.000000
43.033333	1.000	77,036.000000
43.050000	1.000	76,313.000000
43.066667	1.000	75,078.000000
43.083333	1.000	73,251.000000
43.100000	1.000	70,996.000000
43.116667	1.000	68,368.000000
43.133333	1.000	65,400.000000
43.150000	1.000	62,149.000000
43.166667	1.000	58,520.000000
43.183333	1.000	54,579.000000
43.200000	1.000	50,712.000000
43.216667	1.000	47,550.000000
43.233333	1.000	45,201.000000
43.250000	1.000	43,469.000000
43.266667	1.000	42,400.000000
43.283333	1.000	42,001.000000
43.300000	1.000	42,187.000000
43.316667	1.000	42,926.000000
43.333333	1.000	44,495.000000
43.350000	1.000	46,627.000000
43.366667	1.000	48,452.000000
43.383333	1.000	49,180.000000
43.400000	1.000	48,370.000000
43.416667	1.000	46,172.000000
43.433333	1.000	43,109.000000
43.450000	1.000	39,970.000000
43.466667	1.000	37,012.000000
43.483333	1.000	34,256.000000
43.500000	1.000	31,892.000000
43.516667	1.000	29,873.000000
43.533333	1.000	28,114.000000
43.550000	1.000	26,874.000000
43.566667	1.000	26,137.000000
43.583333	1.000	25,849.000000
43.600000	1.000	26,054.000000
43.616667	1.000	26,626.000000
43.633333	1.000	27,826.000000
43.650000	1.000	29,829.000000
43.666667	1.000	32,735.000000
43.683333	1.000	36,168.000000
43.700000	1.000	39,295.000000
43.716667	1.000	41,322.000000
43.733333	1.000	41,953.000000
43.750000	1.000	41,150.000000
43.766667	1.000	38,939.000000
43.783333	1.000	35,985.000000
43.800000	1.000	32,982.000000
43.816667	1.000	30,554.000000
43.833333	1.000	29,150.000000
43.850000	1.000	28,861.000000
43.866667	1.000	29,645.000000
43.883333	1.000	31,389.000000
43.900000	1.000	33,543.000000
43.916667	1.000	35,583.000000
43.933333	1.000	37,774.000000
43.950000	1.000	40,412.000000
43.966667	1.000	43,165.000000
43.983333	1.000	45,497.000000
44.000000	1.000	47,082.000000
44.016667	1.000	48,173.000000
44.033333	1.000	49,428.000000
44.050000	1.000	51,437.000000
44.066667	1.000	54,264.000000
44.083333	1.000	57,289.000000
44.100000	1.000	59,711.000000
44.116667	1.000	60,924.000000
44.133333	1.000	60,736.000000
44.150000	1.000	59,135.000000
44.166667	1.000	56,109.000000
44.183333	1.000	52,221.000000
44.200000	1.000	48,295.000000
44.216667	1.000	44,572.000000
44.233333	1.000	40,786.000000
44.250000	1.000	36,925.000000
44.266667	1.000	33,230.000000
44.283333	1.000	30,180.000000
44.300000	1.000	28,035.000000
44.316667	1.000	26,730.000000
44.333333	1.000	25,899.000000
44.350000	1.000	25,421.000000
44.366667	1.000	25,332.000000
44.383333	1.000	25,649.000000
44.400000	1.000	26,342.000000
44.416667	1.000	27,214.000000
44.433333	1.000	28,206.000000
44.450000	1.000	29,277.000000
44.466667	1.000	30,526.000000
44.483333	1.000	31,863.000000
44.500000	1.000	33,273.000000
44.516667	1.000	34,832.000000
44.533333	1.000	37,043.000000
44.550000	1.000	39,780.000000
44.566667	1.000	42,299.000000
44.583333	1.000	44,106.000000
44.600000	1.000	44,864.000000
44.616667	1.000	44,407.000000
44.633333	1.000	42,915.000000
44.650000	1.000	40,633.000000
44.666667	1.000	38,177.000000
44.683333	1.000	36,195.000000
44.700000	1.000	35,105.000000
44.716667	1.000	34,961.000000
44.733333	1.000	35,572.000000
44.750000	1.000	36,442.000000
44.766667	1.000	37,081.000000
44.783333	1.000	37,429.000000
44.800000	1.000	37,894.000000
44.816667	1.000	38,399.000000
44.833333	1.000	38,941.000000
44.850000	1.000	39,740.000000
44.866667	1.000	40,953.000000
44.883333	1.000	42,204.000000
44.900000	1.000	43,109.000000
44.916667	1.000	43,622.000000
44.933333	1.000	43,730.000000
44.950000	1.000	43,345.000000
44.966667	1.000	42,513.000000
44.983333	1.000	41,619.000000
45.000000	1.000	41,077.000000
45.016667	1.000	41,038.000000
45.033333	1.000	41,405.000000
45.050000	1.000	42,388.000000
45.066667	1.000	44,274.000000
45.083333	1.000	46,628.000000
45.100000	1.000	48,696.000000
45.116667	1.000	49,678.000000
45.133333	1.000	49,330.000000
45.150000	1.000	47,922.000000
45.166667	1.000	45,647.000000
45.183333	1.000	42,671.000000
45.200000	1.000	39,408.000000
45.216667	1.000	36,465.000000
45.233333	1.000	34,143.000000
45.250000	1.000	32,587.000000
45.266667	1.000	31,687.000000
45.283333	1.000	31,473.000000
45.300000	1.000	31,728.000000
45.316667	1.000	32,294.000000
45.333333	1.000	33,228.000000
45.350000	1.000	33,935.000000
45.366667	1.000	33,624.000000
45.383333	1.000	32,023.000000
45.400000	1.000	29,534.000000
45.416667	1.000	26,509.000000
45.433333	1.000	23,182.000000
45.450000	1.000	19,591.000000
45.466667	1.000	15,905.000000
45.483333	1.000	12,949.000000
45.500000	1.000	11,481.000000
45.516667	1.000	11,733.000000
45.533333	1.000	13,541.000000
45.550000	1.000	16,509.000000
45.566667	1.000	19,959.000000
45.583333	1.000	22,819.000000
45.600000	1.000	24,202.000000
45.616667	1.000	24,272.000000
45.633333	1.000	23,623.000000
45.650000	1.000	22,647.000000
45.666667	1.000	21,686.000000
45.683333	1.000	21,065.000000
45.700000	1.000	20,951.000000
45.716667	1.000	21,340.000000
45.733333	1.000	22,033.000000
45.750000	1.000	22,890.000000
45.766667	1.000	23,906.000000
45.783333	1.000	25,065.000000
45.800000	1.000	26,565.000000
45.816667	1.000	28,682.000000
45.833333	1.000	31,253.000000
45.850000	1.000	33,664.000000
45.866667	1.000	35,490.000000
45.883333	1.000	36,411.000000
45.900000	1.000	36,449.000000
45.916667	1.000	36,066.000000
45.933333	1.000	35,710.000000
45.950000	1.000	35,588.000000
45.966667	1.000	35,941.000000
45.983333	1.000	36,995.000000
46.000000	1.000	38,628.000000
46.016667	1.000	40,409.000000
46.033333	1.000	42,076.000000
46.050000	1.000	43,687.000000
46.066667	1.000	45,443.000000
46.083333	1.000	47,178.000000
46.100000	1.000	48,700.000000
46.116667	1.000	49,914.000000
46.133333	1.000	50,978.000000
46.150000	1.000	52,138.000000
46.166667	1.000	53,031.000000
46.183333	1.000	52,988.000000
46.200000	1.000	51,964.000000
46.216667	1.000	50,301.000000
46.233333	1.000	47,994.000000
46.250000	1.000	44,981.000000
46.266667	1.000	41,524.000000
46.283333	1.000	38,008.000000
46.300000	1.000	34,776.000000
46.316667	1.000	32,181.000000
46.333333	1.000	30,634.000000
46.350000	1.000	30,156.000000
46.366667	1.000	30,188.000000
46.383333	1.000	30,183.000000
46.400000	1.000	30,060.000000
46.416667	1.000	29,933.000000
46.433333	1.000	29,482.000000
46.450000	1.000	28,139.000000
46.466667	1.000	25,541.000000
46.483333	1.000	22,227.000000
46.500000	1.000	19,407.000000
46.516667	1.000	18,107.000000
46.533333	1.000	18,646.000000
46.550000	1.000	20,876.000000
46.566667	1.000	24,075.000000
46.583333	1.000	27,415.000000
46.600000	1.000	30,084.000000
46.616667	1.000	31,532.000000
46.633333	1.000	31,963.000000
46.650000	1.000	32,273.000000
46.666667	1.000	32,958.000000
46.683333	1.000	34,022.000000
46.700000	1.000	35,386.000000
46.716667	1.000	36,749.000000
46.733333	1.000	37,948.000000
46.750000	1.000	38,958.000000
46.766667	1.000	39,559.000000
46.783333	1.000	39,634.000000
46.800000	1.000	39,290.000000
46.816667	1.000	38,816.000000
46.833333	1.000	38,165.000000
46.850000	1.000	37,690.000000
46.866667	1.000	37,548.000000
46.883333	1.000	37,856.000000
46.900000	1.000	38,309.000000
46.916667	1.000	38,572.000000
46.933333	1.000	38,704.000000
46.950000	1.000	39,124.000000
46.966667	1.000	39,579.000000
46.983333	1.000	39,807.000000
47.000000	1.000	40,216.000000
47.016667	1.000	40,789.000000
47.033333	1.000	41,276.000000
47.050000	1.000	41,785.000000
47.066667	1.000	42,319.000000
47.083333	1.000	43,099.000000
47.100000	1.000	43,990.000000
47.116667	1.000	44,856.000000
47.133333	1.000	45,565.000000
47.150000	1.000	45,794.000000
47.166667	1.000	45,263.000000
47.183333	1.000	44,029.000000
47.200000	1.000	42,282.000000
47.216667	1.000	39,984.000000
47.233333	1.000	37,536.000000
47.250000	1.000	35,280.000000
47.266667	1.000	33,594.000000
47.283333	1.000	32,521.000000
47.300000	1.000	31,892.000000
47.316667	1.000	31,422.000000
47.333333	1.000	31,067.000000
47.350000	1.000	30,965.000000
47.366667	1.000	30,913.000000
47.383333	1.000	30,667.000000
47.400000	1.000	30,605.000000
47.416667	1.000	30,921.000000
47.433333	1.000	31,344.000000
47.450000	1.000	31,817.000000
47.466667	1.000	31,989.000000
47.483333	1.000	32,112.000000
47.500000	1.000	32,493.000000
47.516667	1.000	33,293.000000
47.533333	1.000	34,559.000000
47.550000	1.000	35,747.000000
47.566667	1.000	36,537.000000
47.583333	1.000	37,176.000000
47.600000	1.000	37,762.000000
47.616667	1.000	38,404.000000
47.633333	1.000	39,241.000000
47.650000	1.000	40,444.000000
47.666667	1.000	41,553.000000
47.683333	1.000	41,821.000000
47.700000	1.000	41,119.000000
47.716667	1.000	39,984.000000
47.733333	1.000	38,904.000000
47.750000	1.000	38,120.000000
47.766667	1.000	37,444.000000
47.783333	1.000	36,372.000000
47.800000	1.000	35,140.000000
47.816667	1.000	34,107.000000
47.833333	1.000	33,443.000000
47.850000	1.000	33,029.000000
47.866667	1.000	32,972.000000
47.883333	1.000	33,393.000000
47.900000	1.000	34,116.000000
47.916667	1.000	35,191.000000
47.933333	1.000	36,348.000000
47.950000	1.000	36,911.000000
47.966667	1.000	36,473.000000
47.983333	1.000	34,784.000000
48.000000	1.000	31,974.000000
48.016667	1.000	28,128.000000
48.033333	1.000	23,666.000000
48.050000	1.000	19,349.000000
48.066667	1.000	15,996.000000
48.083333	1.000	14,240.000000
48.100000	1.000	14,180.000000
48.116667	1.000	15,383.000000
48.133333	1.000	17,201.000000
48.150000	1.000	18,901.000000
48.166667	1.000	20,501.000000
48.183333	1.000	22,448.000000
48.200000	1.000	24,893.000000
48.216667	1.000	27,486.000000
48.233333	1.000	29,771.000000
48.250000	1.000	31,246.000000
48.266667	1.000	31,493.000000
48.283333	1.000	30,726.000000
48.300000	1.000	29,825.000000
48.316667	1.000	29,178.000000
48.333333	1.000	28,877.000000
48.350000	1.000	29,183.000000
48.366667	1.000	30,199.000000
48.383333	1.000	31,455.000000
48.400000	1.000	32,225.000000
48.416667	1.000	32,194.000000
48.433333	1.000	31,223.000000
48.450000	1.000	29,726.000000
48.466667	1.000	28,084.000000
48.483333	1.000	26,305.000000
48.500000	1.000	24,920.000000
48.516667	1.000	24,551.000000
48.533333	1.000	25,009.000000
48.550000	1.000	25,892.000000
48.566667	1.000	26,844.000000
48.583333	1.000	27,700.000000
48.600000	1.000	28,348.000000
48.616667	1.000	28,815.000000
48.633333	1.000	29,367.000000
48.650000	1.000	29,893.000000
48.666667	1.000	30,293.000000
48.683333	1.000	30,712.000000
48.700000	1.000	30,651.000000
48.716667	1.000	29,705.000000
48.733333	1.000	27,824.000000
48.750000	1.000	25,403.000000
48.766667	1.000	23,004.000000
48.783333	1.000	20,858.000000
48.800000	1.000	19,043.000000
48.816667	1.000	17,749.000000
48.833333	1.000	17,023.000000
48.850000	1.000	16,996.000000
48.866667	1.000	17,499.000000
48.883333	1.000	17,975.000000
48.900000	1.000	18,106.000000
48.916667	1.000	18,404.000000
48.933333	1.000	19,305.000000
48.950000	1.000	20,784.000000
48.966667	1.000	22,344.000000
48.983333	1.000	23,940.000000
49.000000	1.000	25,725.000000
49.016667	1.000	27,631.000000
49.033333	1.000	29,588.000000
49.050000	1.000	31,569.000000
49.066667	1.000	33,444.000000
49.083333	1.000	34,985.000000
49.100000	1.000	36,300.000000
49.116667	1.000	37,152.000000
49.133333	1.000	36,986.000000
49.150000	1.000	35,511.000000
49.166667	1.000	33,020.000000
49.183333	1.000	30,011.000000
49.200000	1.000	26,995.000000
49.216667	1.000	24,773.000000
49.233333	1.000	23,573.000000
49.250000	1.000	23,198.000000
49.266667	1.000	22,928.000000
49.283333	1.000	22,007.000000
49.300000	1.000	20,712.000000
49.316667	1.000	19,996.000000
49.333333	1.000	20,102.000000
49.350000	1.000	20,755.000000
49.366667	1.000	21,586.000000
49.383333	1.000	22,076.000000
49.400000	1.000	21,990.000000
49.416667	1.000	21,294.000000
49.433333	1.000	20,763.000000
49.450000	1.000	21,041.000000
49.466667	1.000	21,974.000000
49.483333	1.000	23,729.000000
49.500000	1.000	26,475.000000
49.516667	1.000	29,691.000000
49.533333	1.000	32,707.000000
49.550000	1.000	35,153.000000
49.566667	1.000	36,990.000000
49.583333	1.000	38,145.000000
49.600000	1.000	38,519.000000
49.616667	1.000	38,180.000000
49.633333	1.000	37,567.000000
49.650000	1.000	36,853.000000
49.666667	1.000	35,675.000000
49.683333	1.000	33,419.000000
49.700000	1.000	30,275.000000
49.716667	1.000	27,054.000000
49.733333	1.000	24,133.000000
49.750000	1.000	21,808.000000
49.766667	1.000	19,858.000000
49.783333	1.000	18,264.000000
49.800000	1.000	17,075.000000
49.816667	1.000	16,129.000000
49.833333	1.000	15,355.000000
49.850000	1.000	14,592.000000
49.866667	1.000	13,701.000000
49.883333	1.000	12,934.000000
49.900000	1.000	12,707.000000
49.916667	1.000	13,219.000000
49.933333	1.000	14,482.000000
49.950000	1.000	16,427.000000
49.966667	1.000	18,687.000000
49.983333	1.000	20,901.000000
50.000000	1.000	22,872.000000
50.016667	1.000	24,707.000000
50.033333	1.000	26,758.000000
50.050000	1.000	29,322.000000
50.066667	1.000	32,390.000000
50.083333	1.000	35,873.000000
50.100000	1.000	39,321.000000
50.116667	1.000	42,167.000000
50.133333	1.000	44,200.000000
50.150000	1.000	45,058.000000
50.166667	1.000	44,584.000000
50.183333	1.000	42,937.000000
50.200000	1.000	40,562.000000
50.216667	1.000	38,215.000000
50.233333	1.000	36,352.000000
50.250000	1.000	35,085.000000
50.266667	1.000	34,302.000000
50.283333	1.000	33,622.000000
50.300000	1.000	32,605.000000
50.316667	1.000	31,107.000000
50.333333	1.000	29,328.000000
50.350000	1.000	27,663.000000
50.366667	1.000	26,353.000000
50.383333	1.000	25,507.000000
50.400000	1.000	24,877.000000
50.416667	1.000	24,139.000000
50.433333	1.000	23,284.000000
50.450000	1.000	22,764.000000
50.466667	1.000	22,817.000000
50.483333	1.000	23,598.000000
50.500000	1.000	25,181.000000
50.516667	1.000	27,211.000000
50.533333	1.000	28,974.000000
50.550000	1.000	29,689.000000
50.566667	1.000	28,896.000000
50.583333	1.000	27,104.000000
50.600000	1.000	25,118.000000
50.616667	1.000	23,461.000000
50.633333	1.000	21,973.000000
50.650000	1.000	20,431.000000
50.666667	1.000	19,163.000000
50.683333	1.000	18,465.000000
50.700000	1.000	18,462.000000
50.716667	1.000	18,875.000000
50.733333	1.000	19,529.000000
50.750000	1.000	20,332.000000
50.766667	1.000	21,190.000000
50.783333	1.000	21,982.000000
50.800000	1.000	22,808.000000
50.816667	1.000	23,328.000000
50.833333	1.000	23,120.000000
50.850000	1.000	22,390.000000
50.866667	1.000	21,671.000000
50.883333	1.000	21,157.000000
50.900000	1.000	20,959.000000
50.916667	1.000	20,933.000000
50.933333	1.000	21,058.000000
50.950000	1.000	21,317.000000
50.966667	1.000	21,680.000000
50.983333	1.000	22,593.000000
51.000000	1.000	24,402.000000
51.016667	1.000	26,877.000000
51.033333	1.000	29,417.000000
51.050000	1.000	31,510.000000
51.066667	1.000	33,222.000000
51.083333	1.000	34,401.000000
51.100000	1.000	34,725.000000
51.116667	1.000	34,405.000000
51.133333	1.000	33,615.000000
51.150000	1.000	32,293.000000
51.166667	1.000	30,453.000000
51.183333	1.000	28,279.000000
51.200000	1.000	25,813.000000
51.216667	1.000	23,455.000000
51.233333	1.000	21,468.000000
51.250000	1.000	19,989.000000
51.266667	1.000	18,861.000000
51.283333	1.000	17,841.000000
51.300000	1.000	16,654.000000
51.316667	1.000	15,287.000000
51.333333	1.000	14,310.000000
51.350000	1.000	14,287.000000
51.366667	1.000	15,299.000000
51.383333	1.000	17,020.000000
51.400000	1.000	19,538.000000
51.416667	1.000	22,694.000000
51.433333	1.000	26,083.000000
51.450000	1.000	29,226.000000
51.466667	1.000	31,745.000000
51.483333	1.000	33,318.000000
51.500000	1.000	33,483.000000
51.516667	1.000	32,581.000000
51.533333	1.000	31,072.000000
51.550000	1.000	29,492.000000
51.566667	1.000	28,308.000000
51.583333	1.000	27,159.000000
51.600000	1.000	25,846.000000
51.616667	1.000	24,620.000000
51.633333	1.000	24,030.000000
51.650000	1.000	24,434.000000
51.666667	1.000	25,739.000000
51.683333	1.000	27,350.000000
51.700000	1.000	28,901.000000
51.716667	1.000	30,555.000000
51.733333	1.000	32,648.000000
51.750000	1.000	34,955.000000
51.766667	1.000	36,750.000000
51.783333	1.000	37,738.000000
51.800000	1.000	38,131.000000
51.816667	1.000	38,313.000000
51.833333	1.000	38,550.000000
51.850000	1.000	38,846.000000
51.866667	1.000	39,216.000000
51.883333	1.000	39,722.000000
51.900000	1.000	40,434.000000
51.916667	1.000	41,131.000000
51.933333	1.000	41,395.000000
51.950000	1.000	40,876.000000
51.966667	1.000	39,574.000000
51.983333	1.000	37,782.000000
52.000000	1.000	35,632.000000
52.016667	1.000	33,530.000000
52.033333	1.000	31,704.000000
52.050000	1.000	30,346.000000
52.066667	1.000	29,680.000000
52.083333	1.000	29,440.000000
52.100000	1.000	29,253.000000
52.116667	1.000	28,831.000000
52.133333	1.000	28,433.000000
52.150000	1.000	28,262.000000
52.166667	1.000	28,096.000000
52.183333	1.000	27,244.000000
52.200000	1.000	25,418.000000
52.216667	1.000	23,008.000000
52.233333	1.000	20,386.000000
52.250000	1.000	17,330.000000
52.266667	1.000	14,223.000000
52.283333	1.000	12,116.000000
52.300000	1.000	11,718.000000
52.316667	1.000	12,965.000000
52.333333	1.000	15,351.000000
52.350000	1.000	18,157.000000
52.366667	1.000	20,809.000000
52.383333	1.000	23,109.000000
52.400000	1.000	25,035.000000
52.416667	1.000	26,762.000000
52.433333	1.000	28,279.000000
52.450000	1.000	29,471.000000
52.466667	1.000	30,221.000000
52.483333	1.000	30,511.000000
52.500000	1.000	30,663.000000
52.516667	1.000	30,892.000000
52.533333	1.000	31,084.000000
52.550000	1.000	31,155.000000
52.566667	1.000	30,756.000000
52.583333	1.000	29,627.000000
52.600000	1.000	28,093.000000
52.616667	1.000	26,549.000000
52.633333	1.000	25,251.000000
52.650000	1.000	24,171.000000
52.666667	1.000	23,357.000000
52.683333	1.000	22,750.000000
52.700000	1.000	22,139.000000
52.716667	1.000	21,511.000000
52.733333	1.000	21,054.000000
52.750000	1.000	21,019.000000
52.766667	1.000	21,023.000000
52.783333	1.000	20,990.000000
52.800000	1.000	21,431.000000
52.816667	1.000	22,348.000000
52.833333	1.000	23,580.000000
52.850000	1.000	25,200.000000
52.866667	1.000	27,051.000000
52.883333	1.000	28,486.000000
52.900000	1.000	28,870.000000
52.916667	1.000	28,243.000000
52.933333	1.000	27,325.000000
52.950000	1.000	26,870.000000
52.966667	1.000	27,425.000000
52.983333	1.000	28,842.000000
53.000000	1.000	30,661.000000
53.016667	1.000	32,333.000000
53.033333	1.000	33,342.000000
53.050000	1.000	33,464.000000
53.066667	1.000	32,622.000000
53.083333	1.000	31,160.000000
53.100000	1.000	29,329.000000
53.116667	1.000	27,593.000000
53.133333	1.000	26,411.000000
53.150000	1.000	26,087.000000
53.166667	1.000	26,520.000000
53.183333	1.000	27,141.000000
53.200000	1.000	27,729.000000
53.216667	1.000	28,346.000000
53.233333	1.000	29,361.000000
53.250000	1.000	31,052.000000
53.266667	1.000	33,365.000000
53.283333	1.000	35,999.000000
53.300000	1.000	38,396.000000
53.316667	1.000	40,128.000000
53.333333	1.000	41,329.000000
53.350000	1.000	41,977.000000
53.366667	1.000	42,384.000000
53.383333	1.000	43,032.000000
53.400000	1.000	44,059.000000
53.416667	1.000	45,204.000000
53.433333	1.000	46,090.000000
53.450000	1.000	46,457.000000
53.466667	1.000	46,268.000000
53.483333	1.000	45,377.000000
53.500000	1.000	43,700.000000
53.516667	1.000	41,004.000000
53.533333	1.000	37,941.000000
53.550000	1.000	34,991.000000
53.566667	1.000	32,235.000000
53.583333	1.000	29,796.000000
53.600000	1.000	27,853.000000
53.616667	1.000	26,670.000000
53.633333	1.000	26,559.000000
53.650000	1.000	27,561.000000
53.666667	1.000	29,229.000000
53.683333	1.000	30,992.000000
53.700000	1.000	32,446.000000
53.716667	1.000	33,168.000000
53.733333	1.000	32,745.000000
53.750000	1.000	31,437.000000
53.766667	1.000	29,769.000000
53.783333	1.000	28,243.000000
53.800000	1.000	27,388.000000
53.816667	1.000	27,340.000000
53.833333	1.000	27,821.000000
53.850000	1.000	28,338.000000
53.866667	1.000	28,016.000000
53.883333	1.000	26,572.000000
53.900000	1.000	24,503.000000
53.916667	1.000	22,027.000000
53.933333	1.000	19,247.000000
53.950000	1.000	16,465.000000
53.966667	1.000	14,049.000000
53.983333	1.000	12,228.000000
54.000000	1.000	11,571.000000
54.016667	1.000	12,539.000000
54.033333	1.000	15,042.000000
54.050000	1.000	18,607.000000
54.066667	1.000	22,811.000000
54.083333	1.000	27,053.000000
54.100000	1.000	30,449.000000
54.116667	1.000	32,712.000000
54.133333	1.000	34,200.000000
54.150000	1.000	35,133.000000
54.166667	1.000	35,768.000000
54.183333	1.000	36,209.000000
54.200000	1.000	35,950.000000
54.216667	1.000	34,996.000000
54.233333	1.000	33,343.000000
54.250000	1.000	30,725.000000
54.266667	1.000	27,619.000000
54.283333	1.000	24,566.000000
54.300000	1.000	22,064.000000
54.316667	1.000	20,233.000000
54.333333	1.000	18,914.000000
54.350000	1.000	18,129.000000
54.366667	1.000	18,276.000000
54.383333	1.000	19,468.000000
54.400000	1.000	21,401.000000
54.416667	1.000	23,763.000000
54.433333	1.000	25,953.000000
54.450000	1.000	27,220.000000
54.466667	1.000	27,659.000000
54.483333	1.000	27,436.000000
54.500000	1.000	26,574.000000
54.516667	1.000	25,809.000000
54.533333	1.000	25,564.000000
54.550000	1.000	25,703.000000
54.566667	1.000	25,498.000000
54.583333	1.000	24,819.000000
54.600000	1.000	23,828.000000
54.616667	1.000	22,608.000000
54.633333	1.000	21,284.000000
54.650000	1.000	20,355.000000
54.666667	1.000	20,389.000000
54.683333	1.000	21,381.000000
54.700000	1.000	22,814.000000
54.716667	1.000	24,317.000000
54.733333	1.000	25,973.000000
54.750000	1.000	27,805.000000
54.766667	1.000	29,701.000000
54.783333	1.000	31,767.000000
54.800000	1.000	33,891.000000
54.816667	1.000	35,960.000000
54.833333	1.000	37,771.000000
54.850000	1.000	38,883.000000
54.866667	1.000	39,022.000000
54.883333	1.000	38,460.000000
54.900000	1.000	37,660.000000
54.916667	1.000	36,752.000000
54.933333	1.000	35,735.000000
54.950000	1.000	34,885.000000
54.966667	1.000	34,890.000000
54.983333	1.000	35,701.000000
55.000000	1.000	36,593.000000
55.016667	1.000	37,231.000000
55.033333	1.000	37,890.000000
55.050000	1.000	38,321.000000
55.066667	1.000	38,270.000000
55.083333	1.000	37,516.000000
55.100000	1.000	36,008.000000
55.116667	1.000	34,046.000000
55.133333	1.000	32,355.000000
55.150000	1.000	31,454.000000
55.166667	1.000	31,109.000000
55.183333	1.000	30,956.000000
55.200000	1.000	30,801.000000
55.216667	1.000	30,517.000000
55.233333	1.000	30,218.000000
55.250000	1.000	30,168.000000
55.266667	1.000	30,361.000000
55.283333	1.000	30,425.000000
55.300000	1.000	29,958.000000
55.316667	1.000	28,979.000000
55.333333	1.000	27,943.000000
55.350000	1.000	27,337.000000
55.366667	1.000	27,441.000000
55.383333	1.000	27,774.000000
55.400000	1.000	28,111.000000
55.416667	1.000	28,712.000000
55.433333	1.000	29,567.000000
55.450000	1.000	30,417.000000
55.466667	1.000	31,391.000000
55.483333	1.000	32,552.000000
55.500000	1.000	33,425.000000
55.516667	1.000	33,688.000000
55.533333	1.000	33,672.000000
55.550000	1.000	33,428.000000
55.566667	1.000	32,538.000000
55.583333	1.000	30,865.000000
55.600000	1.000	28,883.000000
55.616667	1.000	27,138.000000
55.633333	1.000	26,061.000000
55.650000	1.000	25,841.000000
55.666667	1.000	26,407.000000
55.683333	1.000	27,155.000000
55.700000	1.000	27,996.000000
55.716667	1.000	28,926.000000
55.733333	1.000	30,123.000000
55.750000	1.000	31,751.000000
55.766667	1.000	33,084.000000
55.783333	1.000	33,587.000000
55.800000	1.000	33,284.000000
55.816667	1.000	32,119.000000
55.833333	1.000	30,559.000000
55.850000	1.000	28,939.000000
55.866667	1.000	27,777.000000
55.883333	1.000	27,515.000000
55.900000	1.000	28,227.000000
55.916667	1.000	29,992.000000
55.933333	1.000	32,570.000000
55.950000	1.000	35,442.000000
55.966667	1.000	37,741.000000
55.983333	1.000	38,678.000000
56.000000	1.000	38,256.000000
56.016667	1.000	36,417.000000
56.033333	1.000	33,299.000000
56.050000	1.000	29,460.000000
56.066667	1.000	25,372.000000
56.083333	1.000	21,374.000000
56.100000	1.000	18,010.000000
56.116667	1.000	15,988.000000
56.133333	1.000	15,673.000000
56.150000	1.000	16,750.000000
56.166667	1.000	18,675.000000
56.183333	1.000	21,221.000000
56.200000	1.000	24,074.000000
56.216667	1.000	26,871.000000
56.233333	1.000	29,623.000000
56.250000	1.000	32,324.000000
56.266667	1.000	34,789.000000
56.283333	1.000	36,765.000000
56.300000	1.000	37,951.000000
56.316667	1.000	37,878.000000
56.333333	1.000	36,328.000000
56.350000	1.000	33,719.000000
56.366667	1.000	30,683.000000
56.383333	1.000	27,560.000000
56.400000	1.000	24,696.000000
56.416667	1.000	22,409.000000
56.433333	1.000	21,074.000000
56.450000	1.000	20,472.000000
56.466667	1.000	19,954.000000
56.483333	1.000	19,072.000000
56.500000	1.000	18,030.000000
56.516667	1.000	17,314.000000
56.533333	1.000	17,226.000000
56.550000	1.000	17,770.000000
56.566667	1.000	18,823.000000
56.583333	1.000	19,772.000000
56.600000	1.000	20,074.000000
56.616667	1.000	19,672.000000
56.633333	1.000	18,765.000000
56.650000	1.000	17,819.000000
56.666667	1.000	17,173.000000
56.683333	1.000	16,857.000000
56.700000	1.000	16,995.000000
56.716667	1.000	17,648.000000
56.733333	1.000	18,790.000000
56.750000	1.000	20,578.000000
56.766667	1.000	23,244.000000
56.783333	1.000	26,901.000000
56.800000	1.000	31,167.000000
56.816667	1.000	35,310.000000
56.833333	1.000	38,636.000000
56.850000	1.000	40,585.000000
56.866667	1.000	40,857.000000
56.883333	1.000	39,443.000000
56.900000	1.000	37,095.000000
56.916667	1.000	34,644.000000
56.933333	1.000	32,562.000000
56.950000	1.000	30,671.000000
56.966667	1.000	28,751.000000
56.983333	1.000	27,171.000000
57.000000	1.000	26,687.000000
57.016667	1.000	27,739.000000
57.033333	1.000	30,212.000000
57.050000	1.000	33,347.000000
57.066667	1.000	36,116.000000
57.083333	1.000	37,867.000000
57.100000	1.000	38,270.000000
57.116667	1.000	37,488.000000
57.133333	1.000	36,029.000000
57.150000	1.000	34,536.000000
57.166667	1.000	33,627.000000
57.183333	1.000	33,551.000000
57.200000	1.000	33,873.000000
57.216667	1.000	34,207.000000
57.233333	1.000	34,499.000000
57.250000	1.000	34,641.000000
57.266667	1.000	34,460.000000
57.283333	1.000	33,662.000000
57.300000	1.000	32,250.000000
57.316667	1.000	30,681.000000
57.333333	1.000	29,209.000000
57.350000	1.000	28,044.000000
57.366667	1.000	27,234.000000
57.383333	1.000	26,743.000000
57.400000	1.000	26,568.000000
57.416667	1.000	27,267.000000
57.433333	1.000	28,959.000000
57.450000	1.000	31,084.000000
57.466667	1.000	33,134.000000
57.483333	1.000	35,320.000000
57.500000	1.000	37,910.000000
57.516667	1.000	40,415.000000
57.533333	1.000	42,257.000000
57.550000	1.000	43,364.000000
57.566667	1.000	44,061.000000
57.583333	1.000	44,605.000000
57.600000	1.000	44,799.000000
57.616667	1.000	44,401.000000
57.633333	1.000	42,964.000000
57.650000	1.000	40,328.000000
57.666667	1.000	36,929.000000
57.683333	1.000	33,648.000000
57.700000	1.000	31,014.000000
57.716667	1.000	29,514.000000
57.733333	1.000	28,993.000000
57.750000	1.000	29,273.000000
57.766667	1.000	30,400.000000
57.783333	1.000	32,137.000000
57.800000	1.000	33,921.000000
57.816667	1.000	35,224.000000
57.833333	1.000	35,845.000000
57.850000	1.000	35,755.000000
57.866667	1.000	35,160.000000
57.883333	1.000	34,420.000000
57.900000	1.000	33,856.000000
57.916667	1.000	33,529.000000
57.933333	1.000	33,473.000000
57.950000	1.000	33,654.000000
57.966667	1.000	34,137.000000
57.983333	1.000	35,169.000000
58.000000	1.000	36,456.000000
58.016667	1.000	37,669.000000
58.033333	1.000	39,024.000000
58.050000	1.000	40,991.000000
58.066667	1.000	43,275.000000
58.083333	1.000	45,307.000000
58.100000	1.000	47,053.000000
58.116667	1.000	48,871.000000
58.133333	1.000	50,909.000000
58.150000	1.000	52,842.000000
58.166667	1.000	54,162.000000
58.183333	1.000	54,520.000000
58.200000	1.000	53,910.000000
58.216667	1.000	52,466.000000
58.233333	1.000	50,670.000000
58.250000	1.000	48,807.000000
58.266667	1.000	46,790.000000
58.283333	1.000	44,913.000000
58.300000	1.000	43,230.000000
58.316667	1.000	41,798.000000
58.333333	1.000	40,877.000000
58.350000	1.000	40,777.000000
58.366667	1.000	41,277.000000
58.383333	1.000	42,291.000000
58.400000	1.000	43,489.000000
58.416667	1.000	44,492.000000
58.433333	1.000	45,392.000000
58.450000	1.000	46,228.000000
58.466667	1.000	47,018.000000
58.483333	1.000	47,279.000000
58.500000	1.000	46,807.000000
58.516667	1.000	45,636.000000
58.533333	1.000	43,606.000000
58.550000	1.000	40,414.000000
58.566667	1.000	36,868.000000
58.583333	1.000	34,170.000000
58.600000	1.000	33,411.000000
58.616667	1.000	34,383.000000
58.633333	1.000	36,528.000000
58.650000	1.000	39,341.000000
58.666667	1.000	42,119.000000
58.683333	1.000	44,141.000000
58.700000	1.000	45,266.000000
58.716667	1.000	45,855.000000
58.733333	1.000	46,548.000000
58.750000	1.000	47,788.000000
58.766667	1.000	49,155.000000
58.783333	1.000	50,074.000000
58.800000	1.000	50,150.000000
58.816667	1.000	49,460.000000
58.833333	1.000	48,267.000000
58.850000	1.000	46,832.000000
58.866667	1.000	45,472.000000
58.883333	1.000	44,566.000000
58.900000	1.000	44,585.000000
58.916667	1.000	45,402.000000
58.933333	1.000	46,874.000000
58.950000	1.000	49,091.000000
58.966667	1.000	52,023.000000
58.983333	1.000	54,879.000000
59.000000	1.000	57,288.000000
59.016667	1.000	59,136.000000
59.033333	1.000	60,376.000000
59.050000	1.000	61,068.000000
59.066667	1.000	61,832.000000
59.083333	1.000	62,753.000000
59.100000	1.000	63,388.000000
59.116667	1.000	63,325.000000
59.133333	1.000	62,590.000000
59.150000	1.000	61,395.000000
59.166667	1.000	59,832.000000
59.183333	1.000	57,811.000000
59.200000	1.000	55,396.000000
59.216667	1.000	52,749.000000
59.233333	1.000	50,067.000000
59.250000	1.000	47,712.000000
59.266667	1.000	46,213.000000
59.283333	1.000	45,926.000000
59.300000	1.000	46,776.000000
59.316667	1.000	48,392.000000
59.333333	1.000	50,378.000000
59.350000	1.000	52,740.000000
59.366667	1.000	55,461.000000
59.383333	1.000	58,581.000000
59.400000	1.000	61,590.000000
59.416667	1.000	63,495.000000
59.433333	1.000	63,468.000000
59.450000	1.000	61,289.000000
59.466667	1.000	57,840.000000
59.483333	1.000	54,618.000000
59.500000	1.000	52,685.000000
59.516667	1.000	52,365.000000
59.533333	1.000	53,360.000000
59.550000	1.000	54,886.000000
59.566667	1.000	56,030.000000
59.583333	1.000	56,408.000000
59.600000	1.000	56,054.000000
59.616667	1.000	55,108.000000
59.633333	1.000	54,041.000000
59.650000	1.000	53,370.000000
59.666667	1.000	53,413.000000
59.683333	1.000	53,907.000000
59.700000	1.000	54,061.000000
59.716667	1.000	53,671.000000
59.733333	1.000	52,862.000000
59.750000	1.000	51,592.000000
59.766667	1.000	49,764.000000
59.783333	1.000	47,759.000000
59.800000	1.000	46,439.000000
59.816667	1.000	46,161.000000
59.833333	1.000	47,040.000000
59.850000	1.000	48,979.000000
59.866667	1.000	51,515.000000
59.883333	1.000	53,962.000000
59.900000	1.000	55,450.000000
59.916667	1.000	56,100.000000
59.933333	1.000	56,172.000000
59.950000	1.000	55,807.000000
59.966667	1.000	55,238.000000
59.983333	1.000	54,661.000000
60.000000	1.000	54,131.000000
60.016667	1.000	53,625.000000
60.033333	1.000	53,101.000000
60.050000	1.000	52,613.000000
60.066667	1.000	52,213.000000
60.083333	1.000	51,392.000000
60.100000	1.000	49,824.000000
60.116667	1.000	48,057.000000
60.133333	1.000	46,826.000000
60.150000	1.000	46,102.000000
60.166667	1.000	46,298.000000
60.183333	1.000	47,642.000000
60.200000	1.000	49,917.000000
60.216667	1.000	52,722.000000
60.233333	1.000	55,869.000000
60.250000	1.000	58,559.000000
60.266667	1.000	59,942.000000
60.283333	1.000	60,027.000000
60.300000	1.000	59,068.000000
60.316667	1.000	57,738.000000
60.333333	1.000	56,609.000000
60.350000	1.000	55,873.000000
60.366667	1.000	55,981.000000
60.383333	1.000	56,776.000000
60.400000	1.000	57,897.000000
60.416667	1.000	59,390.000000
60.433333	1.000	61,412.000000
60.450000	1.000	64,158.000000
60.466667	1.000	67,082.000000
60.483333	1.000	69,348.000000
60.500000	1.000	70,818.000000
60.516667	1.000	71,620.000000
60.533333	1.000	71,695.000000
60.550000	1.000	71,208.000000
60.566667	1.000	70,386.000000
60.583333	1.000	69,443.000000
60.600000	1.000	68,478.000000
60.616667	1.000	67,178.000000
60.633333	1.000	65,772.000000
60.650000	1.000	64,799.000000
60.666667	1.000	64,165.000000
60.683333	1.000	63,699.000000
60.700000	1.000	63,348.000000
60.716667	1.000	63,350.000000
60.733333	1.000	63,804.000000
60.750000	1.000	64,567.000000
60.766667	1.000	65,299.000000
60.783333	1.000	65,891.000000
60.800000	1.000	66,422.000000
60.816667	1.000	66,927.000000
60.833333	1.000	67,602.000000
60.850000	1.000	68,501.000000
60.866667	1.000	69,478.000000
60.883333	1.000	70,100.000000
60.900000	1.000	70,123.000000
60.916667	1.000	69,489.000000
60.933333	1.000	68,232.000000
60.950000	1.000	66,624.000000
60.966667	1.000	64,552.000000
60.983333	1.000	61,802.000000
61.000000	1.000	58,808.000000
61.016667	1.000	56,434.000000
61.033333	1.000	55,066.000000
61.050000	1.000	54,745.000000
61.066667	1.000	55,456.000000
61.083333	1.000	56,629.000000
61.100000	1.000	57,960.000000
61.116667	1.000	59,003.000000
61.133333	1.000	59,150.000000
61.150000	1.000	58,509.000000
61.166667	1.000	57,966.000000
61.183333	1.000	57,967.000000
61.200000	1.000	58,367.000000
61.216667	1.000	59,130.000000
61.233333	1.000	60,449.000000
61.250000	1.000	62,100.000000
61.266667	1.000	63,716.000000
61.283333	1.000	65,539.000000
61.300000	1.000	67,427.000000
61.316667	1.000	68,911.000000
61.333333	1.000	70,089.000000
61.350000	1.000	71,295.000000
61.366667	1.000	72,495.000000
61.383333	1.000	73,479.000000
61.400000	1.000	73,932.000000
61.416667	1.000	73,714.000000
61.433333	1.000	72,666.000000
61.450000	1.000	70,996.000000
61.466667	1.000	69,494.000000
61.483333	1.000	69,003.000000
61.500000	1.000	69,603.000000
61.516667	1.000	70,789.000000
61.533333	1.000	71,845.000000
61.550000	1.000	72,256.000000
61.566667	1.000	72,082.000000
61.583333	1.000	71,369.000000
61.600000	1.000	69,892.000000
61.616667	1.000	67,785.000000
61.633333	1.000	65,480.000000
61.650000	1.000	63,326.000000
61.666667	1.000	61,738.000000
61.683333	1.000	61,009.000000
61.700000	1.000	61,067.000000
61.716667	1.000	61,304.000000
61.733333	1.000	61,019.000000
61.750000	1.000	59,546.000000
61.766667	1.000	56,573.000000
61.783333	1.000	52,538.000000
61.800000	1.000	48,497.000000
61.816667	1.000	45,544.000000
61.833333	1.000	44,503.000000
61.850000	1.000	45,503.000000
61.866667	1.000	47,596.000000
61.883333	1.000	49,893.000000
61.900000	1.000	52,078.000000
61.916667	1.000	54,281.000000
61.933333	1.000	56,588.000000
61.950000	1.000	59,245.000000
61.966667	1.000	62,116.000000
61.983333	1.000	65,011.000000
62.000000	1.000	68,084.000000
62.016667	1.000	71,049.000000
62.033333	1.000	73,320.000000
62.050000	1.000	75,133.000000
62.066667	1.000	76,825.000000
62.083333	1.000	78,351.000000
62.100000	1.000	79,219.000000
62.116667	1.000	79,292.000000
62.133333	1.000	78,819.000000
62.150000	1.000	77,646.000000
62.166667	1.000	75,974.000000
62.183333	1.000	73,780.000000
62.200000	1.000	71,101.000000
62.216667	1.000	68,306.000000
62.233333	1.000	65,877.000000
62.250000	1.000	64,239.000000
62.266667	1.000	63,447.000000
62.283333	1.000	63,366.000000
62.300000	1.000	64,225.000000
62.316667	1.000	66,015.000000
62.333333	1.000	67,580.000000
62.350000	1.000	68,029.000000
62.366667	1.000	67,619.000000
62.383333	1.000	66,940.000000
62.400000	1.000	66,706.000000
62.416667	1.000	67,429.000000
62.433333	1.000	68,870.000000
62.450000	1.000	70,331.000000
62.466667	1.000	71,682.000000
62.483333	1.000	72,795.000000
62.500000	1.000	73,482.000000
62.516667	1.000	73,626.000000
62.533333	1.000	73,464.000000
62.550000	1.000	73,085.000000
62.566667	1.000	72,705.000000
62.583333	1.000	72,802.000000
62.600000	1.000	73,332.000000
62.616667	1.000	74,181.000000
62.633333	1.000	75,178.000000
62.650000	1.000	75,952.000000
62.666667	1.000	75,995.000000
62.683333	1.000	75,404.000000
62.700000	1.000	74,369.000000
62.716667	1.000	73,011.000000
62.733333	1.000	71,357.000000
62.750000	1.000	69,637.000000
62.766667	1.000	68,325.000000
62.783333	1.000	67,229.000000
62.800000	1.000	66,275.000000
62.816667	1.000	65,429.000000
62.833333	1.000	64,691.000000
62.850000	1.000	64,141.000000
62.866667	1.000	63,603.000000
62.883333	1.000	62,878.000000
62.900000	1.000	62,249.000000
62.916667	1.000	61,884.000000
62.933333	1.000	61,584.000000
62.950000	1.000	61,163.000000
62.966667	1.000	60,494.000000
62.983333	1.000	59,676.000000
63.000000	1.000	58,943.000000
63.016667	1.000	58,272.000000
63.033333	1.000	57,390.000000
63.050000	1.000	55,871.000000
63.066667	1.000	53,260.000000
63.083333	1.000	49,804.000000
63.100000	1.000	46,142.000000
63.116667	1.000	43,023.000000
63.133333	1.000	40,537.000000
63.150000	1.000	38,858.000000
63.166667	1.000	38,171.000000
63.183333	1.000	38,009.000000
63.200000	1.000	38,139.000000
63.216667	1.000	38,548.000000
63.233333	1.000	38,963.000000
63.250000	1.000	39,491.000000
63.266667	1.000	40,259.000000
63.283333	1.000	41,348.000000
63.300000	1.000	43,016.000000
63.316667	1.000	45,133.000000
63.333333	1.000	46,984.000000
63.350000	1.000	47,951.000000
63.366667	1.000	48,094.000000
63.383333	1.000	47,743.000000
63.400000	1.000	46,905.000000
63.416667	1.000	45,633.000000
63.433333	1.000	44,040.000000
63.450000	1.000	42,239.000000
63.466667	1.000	40,600.000000
63.483333	1.000	39,569.000000
63.500000	1.000	39,300.000000
63.516667	1.000	39,478.000000
63.533333	1.000	39,201.000000
63.550000	1.000	37,649.000000
63.566667	1.000	34,951.000000
63.583333	1.000	32,035.000000
63.600000	1.000	29,521.000000
63.616667	1.000	27,427.000000
63.633333	1.000	25,474.000000
63.650000	1.000	23,247.000000
63.666667	1.000	21,275.000000
63.683333	1.000	20,126.000000
63.700000	1.000	19,743.000000
63.716667	1.000	19,848.000000
63.733333	1.000	20,148.000000
63.750000	1.000	20,134.000000
63.766667	1.000	19,275.000000
63.783333	1.000	18,016.000000
63.800000	1.000	17,343.000000
63.816667	1.000	17,876.000000
63.833333	1.000	19,587.000000
63.850000	1.000	22,162.000000
63.866667	1.000	25,287.000000
63.883333	1.000	28,748.000000
63.900000	1.000	32,116.000000
63.916667	1.000	34,806.000000
63.933333	1.000	36,009.000000
63.950000	1.000	35,702.000000
63.966667	1.000	34,666.000000
63.983333	1.000	33,324.000000
64.000000	1.000	31,504.000000
64.016667	1.000	29,096.000000
64.033333	1.000	26,466.000000
64.050000	1.000	24,102.000000
64.066667	1.000	21,945.000000
64.083333	1.000	19,700.000000
64.100000	1.000	17,127.000000
64.116667	1.000	14,074.000000
64.133333	1.000	10,795.000000
64.150000	1.000	7,719.000000
64.166667	1.000	5,436.000000
64.183333	1.000	4,147.000000
64.200000	1.000	3,501.000000
64.216667	1.000	3,135.000000
64.233333	1.000	2,717.000000
64.250000	1.000	2,156.000000
64.266667	1.000	1,729.000000
64.283333	1.000	1,510.000000
64.300000	1.000	1,380.000000
64.316667	1.000	1,349.000000
64.333333	1.000	1,417.000000
64.350000	1.000	1,539.000000
64.366667	1.000	1,600.000000
64.383333	1.000	1,484.000000
64.400000	1.000	1,745.000000
64.416667	1.000	2,793.000000
64.433333	1.000	4,444.000000
64.450000	1.000	6,208.000000
64.466667	1.000	7,326.000000
64.483333	1.000	7,201.000000
64.500000	1.000	6,035.000000
64.516667	1.000	4,054.000000
64.533333	1.000	1,418.000000
64.550000	1.000	-1,582.000000
64.566667	1.000	-4,871.000000
64.583333	1.000	-8,051.000000
64.600000	1.000	-10,401.000000
64.616667	1.000	-11,521.000000
64.633333	1.000	-11,272.000000
64.650000	1.000	-9,746.000000
64.666667	1.000	-7,095.000000
64.683333	1.000	-3,514.000000
64.700000	1.000	589.000000
64.716667	1.000	4,440.000000
64.733333	1.000	7,346.000000
64.750000	1.000	8,570.000000
64.766667	1.000	8,041.000000
64.783333	1.000	6,290.000000
64.800000	1.000	3,536.000000
64.816667	1.000	411.000000
64.833333	1.000	-2,120.000000
64.850000	1.000	-3,788.000000
64.866667	1.000	-4,431.000000
64.883333	1.000	-4,136.000000
64.900000	1.000	-3,341.000000
64.916667	1.000	-2,248.000000
64.933333	1.000	-1,247.000000
64.950000	1.000	-437.000000
64.966667	1.000	343.000000
64.983333	1.000	1,425.000000
65.000000	1.000	2,855.000000
65.016667	1.000	4,240.000000
65.033333	1.000	5,089.000000
65.050000	1.000	5,077.000000
65.066667	1.000	3,932.000000
65.083333	1.000	1,518.000000
65.100000	1.000	-1,758.000000
65.116667	1.000	-5,408.000000
65.133333	1.000	-8,905.000000
65.150000	1.000	-11,860.000000
65.166667	1.000	-13,819.000000
65.183333	1.000	-14,625.000000
65.200000	1.000	-14,576.000000
65.216667	1.000	-13,985.000000
65.233333	1.000	-12,919.000000
65.250000	1.000	-12,120.000000
65.266667	1.000	-12,373.000000
65.283333	1.000	-13,571.000000
65.300000	1.000	-15,210.000000
65.316667	1.000	-16,698.000000
65.333333	1.000	-17,618.000000
65.350000	1.000	-18,263.000000
65.366667	1.000	-18,646.000000
65.383333	1.000	-18,450.000000
65.400000	1.000	-17,583.000000
65.416667	1.000	-16,354.000000
65.433333	1.000	-15,169.000000
65.450000	1.000	-14,131.000000
65.466667	1.000	-13,012.000000
65.483333	1.000	-11,610.000000
65.500000	1.000	-10,322.000000
65.516667	1.000	-9,459.000000
65.533333	1.000	-8,951.000000
65.550000	1.000	-8,727.000000
65.566667	1.000	-8,906.000000
65.583333	1.000	-9,622.000000
65.600000	1.000	-11,130.000000
65.616667	1.000	-13,594.000000
65.633333	1.000	-16,580.000000
65.650000	1.000	-19,227.000000
65.666667	1.000	-21,165.000000
65.683333	1.000	-22,313.000000
65.700000	1.000	-22,922.000000
65.716667	1.000	-23,244.000000
65.733333	1.000	-23,443.000000
65.750000	1.000	-23,318.000000
65.766667	1.000	-22,665.000000
65.783333	1.000	-21,699.000000
65.800000	1.000	-20,523.000000
65.816667	1.000	-19,396.000000
65.833333	1.000	-18,397.000000
65.850000	1.000	-17,489.000000
65.866667	1.000	-16,638.000000
65.883333	1.000	-15,619.000000
65.900000	1.000	-14,427.000000
65.916667	1.000	-13,284.000000
65.933333	1.000	-12,149.000000
65.950000	1.000	-10,941.000000
65.966667	1.000	-10,245.000000
65.983333	1.000	-10,354.000000
66.000000	1.000	-11,239.000000
66.016667	1.000	-12,575.000000
66.033333	1.000	-13,742.000000
66.050000	1.000	-14,485.000000
66.066667	1.000	-15,204.000000
66.083333	1.000	-16,412.000000
66.100000	1.000	-18,049.000000
66.116667	1.000	-19,896.000000
66.133333	1.000	-21,791.000000
66.150000	1.000	-23,389.000000
66.166667	1.000	-24,547.000000
66.183333	1.000	-25,259.000000
66.200000	1.000	-25,684.000000
66.216667	1.000	-25,800.000000
66.233333	1.000	-25,770.000000
66.250000	1.000	-25,479.000000
66.266667	1.000	-24,714.000000
66.283333	1.000	-23,528.000000
66.300000	1.000	-22,465.000000
66.316667	1.000	-22,267.000000
66.333333	1.000	-23,265.000000
66.350000	1.000	-25,256.000000
66.366667	1.000	-27,629.000000
66.383333	1.000	-29,674.000000
66.400000	1.000	-30,938.000000
66.416667	1.000	-31,499.000000
66.433333	1.000	-31,641.000000
66.450000	1.000	-31,637.000000
66.466667	1.000	-31,898.000000
66.483333	1.000	-32,646.000000
66.500000	1.000	-33,514.000000
66.516667	1.000	-34,227.000000
66.533333	1.000	-34,335.000000
66.550000	1.000	-33,743.000000
66.566667	1.000	-32,871.000000
66.583333	1.000	-32,039.000000
66.600000	1.000	-31,478.000000
66.616667	1.000	-31,431.000000
66.633333	1.000	-32,162.000000
66.650000	1.000	-33,806.000000
66.666667	1.000	-36,031.000000
66.683333	1.000	-38,373.000000
66.700000	1.000	-40,937.000000
66.716667	1.000	-43,617.000000
66.733333	1.000	-46,082.000000
66.750000	1.000	-47,948.000000
66.766667	1.000	-48,681.000000
66.783333	1.000	-47,897.000000
66.800000	1.000	-45,824.000000
66.816667	1.000	-43,050.000000
66.833333	1.000	-40,418.000000
66.850000	1.000	-38,559.000000
66.866667	1.000	-37,281.000000
66.883333	1.000	-36,366.000000
66.900000	1.000	-35,568.000000
66.916667	1.000	-34,586.000000
66.933333	1.000	-33,388.000000
66.950000	1.000	-32,836.000000
66.966667	1.000	-33,596.000000
66.983333	1.000	-35,311.000000
67.000000	1.000	-37,128.000000
67.016667	1.000	-38,320.000000
67.033333	1.000	-38,757.000000
67.050000	1.000	-38,783.000000
67.066667	1.000	-38,746.000000
67.083333	1.000	-38,981.000000
67.100000	1.000	-39,216.000000
67.116667	1.000	-39,011.000000
67.133333	1.000	-38,373.000000
67.150000	1.000	-37,714.000000
67.166667	1.000	-37,314.000000
67.183333	1.000	-37,408.000000
67.200000	1.000	-37,996.000000
67.216667	1.000	-38,797.000000
67.233333	1.000	-39,276.000000
67.250000	1.000	-39,044.000000
67.266667	1.000	-38,231.000000
67.283333	1.000	-37,068.000000
67.300000	1.000	-36,215.000000
67.316667	1.000	-36,474.000000
67.333333	1.000	-38,030.000000
67.350000	1.000	-40,072.000000
67.366667	1.000	-41,988.000000
67.383333	1.000	-43,630.000000
67.400000	1.000	-44,666.000000
67.416667	1.000	-44,981.000000
67.433333	1.000	-44,357.000000
67.450000	1.000	-42,776.000000
67.466667	1.000	-39,993.000000
67.483333	1.000	-36,555.000000
67.500000	1.000	-33,616.000000
67.516667	1.000	-31,670.000000
67.533333	1.000	-30,927.000000
67.550000	1.000	-31,338.000000
67.566667	1.000	-32,819.000000
67.583333	1.000	-35,143.000000
67.600000	1.000	-37,574.000000
67.616667	1.000	-39,662.000000
67.633333	1.000	-41,308.000000
67.650000	1.000	-42,353.000000
67.666667	1.000	-42,861.000000
67.683333	1.000	-43,202.000000
67.700000	1.000	-43,644.000000
67.716667	1.000	-43,794.000000
67.733333	1.000	-43,502.000000
67.750000	1.000	-42,939.000000
67.766667	1.000	-42,089.000000
67.783333	1.000	-41,081.000000
67.800000	1.000	-40,213.000000
67.816667	1.000	-39,934.000000
67.833333	1.000	-40,131.000000
67.850000	1.000	-40,213.000000
67.866667	1.000	-39,895.000000
67.883333	1.000	-39,308.000000
67.900000	1.000	-38,584.000000
67.916667	1.000	-37,920.000000
67.933333	1.000	-37,464.000000
67.950000	1.000	-37,243.000000
67.966667	1.000	-37,257.000000
67.983333	1.000	-37,942.000000
68.000000	1.000	-39,311.000000
68.016667	1.000	-41,095.000000
68.033333	1.000	-42,916.000000
68.050000	1.000	-43,848.000000
68.066667	1.000	-43,049.000000
68.083333	1.000	-41,053.000000
68.100000	1.000	-38,773.000000
68.116667	1.000	-36,540.000000
68.133333	1.000	-34,728.000000
68.150000	1.000	-33,669.000000
68.166667	1.000	-33,365.000000
68.183333	1.000	-33,431.000000
68.200000	1.000	-33,160.000000
68.216667	1.000	-32,025.000000
68.233333	1.000	-30,146.000000
68.250000	1.000	-27,899.000000
68.266667	1.000	-25,938.000000
68.283333	1.000	-25,003.000000
68.300000	1.000	-25,170.000000
68.316667	1.000	-26,126.000000
68.333333	1.000	-27,368.000000
68.350000	1.000	-28,402.000000
68.366667	1.000	-28,916.000000
68.383333	1.000	-28,911.000000
68.400000	1.000	-28,712.000000
68.416667	1.000	-28,640.000000
68.433333	1.000	-29,090.000000
68.450000	1.000	-30,067.000000
68.466667	1.000	-31,178.000000
68.483333	1.000	-32,488.000000
68.500000	1.000	-33,815.000000
68.516667	1.000	-34,942.000000
68.533333	1.000	-35,652.000000
68.550000	1.000	-35,538.000000
68.566667	1.000	-34,634.000000
68.583333	1.000	-33,378.000000
68.600000	1.000	-32,229.000000
68.616667	1.000	-31,578.000000
68.633333	1.000	-31,793.000000
68.650000	1.000	-32,884.000000
68.666667	1.000	-34,468.000000
68.683333	1.000	-36,057.000000
68.700000	1.000	-37,655.000000
68.716667	1.000	-39,522.000000
68.733333	1.000	-41,503.000000
68.750000	1.000	-43,021.000000
68.766667	1.000	-43,501.000000
68.783333	1.000	-42,963.000000
68.800000	1.000	-41,601.000000
68.816667	1.000	-39,588.000000
68.833333	1.000	-37,489.000000
68.850000	1.000	-35,032.000000
68.866667	1.000	-31,813.000000
68.883333	1.000	-28,540.000000
68.900000	1.000	-26,143.000000
68.916667	1.000	-25,139.000000
68.933333	1.000	-25,491.000000
68.950000	1.000	-27,030.000000
68.966667	1.000	-29,344.000000
68.983333	1.000	-32,185.000000
69.000000	1.000	-35,036.000000
69.016667	1.000	-37,273.000000
69.033333	1.000	-38,815.000000
69.050000	1.000	-39,747.000000
69.066667	1.000	-40,338.000000
69.083333	1.000	-40,907.000000
69.100000	1.000	-41,659.000000
69.116667	1.000	-42,317.000000
69.133333	1.000	-42,242.000000
69.150000	1.000	-41,361.000000
69.166667	1.000	-40,069.000000
69.183333	1.000	-38,724.000000
69.200000	1.000	-37,981.000000
69.216667	1.000	-38,306.000000
69.233333	1.000	-39,520.000000
69.250000	1.000	-41,337.000000
69.266667	1.000	-43,636.000000
69.283333	1.000	-45,912.000000
69.300000	1.000	-48,009.000000
69.316667	1.000	-49,690.000000
69.333333	1.000	-50,823.000000
69.350000	1.000	-51,303.000000
69.366667	1.000	-50,904.000000
69.383333	1.000	-49,526.000000
69.400000	1.000	-47,402.000000
69.416667	1.000	-44,777.000000
69.433333	1.000	-41,956.000000
69.450000	1.000	-39,471.000000
69.466667	1.000	-37,715.000000
69.483333	1.000	-36,790.000000
69.500000	1.000	-36,585.000000
69.516667	1.000	-36,790.000000
69.533333	1.000	-36,859.000000
69.550000	1.000	-36,513.000000
69.566667	1.000	-36,071.000000
69.583333	1.000	-36,354.000000
69.600000	1.000	-37,729.000000
69.616667	1.000	-39,545.000000
69.633333	1.000	-41,229.000000
69.650000	1.000	-42,848.000000
69.666667	1.000	-44,526.000000
69.683333	1.000	-45,650.000000
69.700000	1.000	-45,959.000000
69.716667	1.000	-45,378.000000
69.733333	1.000	-43,816.000000
69.750000	1.000	-41,618.000000
69.766667	1.000	-39,480.000000
69.783333	1.000	-38,169.000000
69.800000	1.000	-38,171.000000
69.816667	1.000	-39,608.000000
69.833333	1.000	-42,293.000000
69.850000	1.000	-45,693.000000
69.866667	1.000	-49,044.000000
69.883333	1.000	-51,667.000000
69.900000	1.000	-53,449.000000
69.916667	1.000	-54,445.000000
69.933333	1.000	-54,674.000000
69.950000	1.000	-54,214.000000
69.966667	1.000	-53,033.000000
69.983333	1.000	-51,183.000000
70.000000	1.000	-49,020.000000
70.016667	1.000	-46,636.000000
70.033333	1.000	-44,103.000000
70.050000	1.000	-41,938.000000
70.066667	1.000	-40,299.000000
70.083333	1.000	-39,051.000000
70.100000	1.000	-36,909.000000
