# Supplementary material for: Changes to Serum Sample Tube and Processing Methodology Does Not Cause Inter-Individual Variation in Automated Whole Serum N-Glycan Profiling in Health and Disease
Source: PLoS One. 2015 Apr 1;10(4):e0123028. doi: 10.1371/journal.pone.0123028 (PMC4382121; doi:10.1371/journal.pone.0123028)
Supplement: S1 Data — (ZIP) [file pone.0123028.s006.zip › WholePlasmaData/100-G1.txt]

File Path	chrom://acropora/ChromeleonLocal/Richard Data/May 2014/21 May 2014/HTP-plasma-24-Samples-Robot-Repeat-A2-A1.seq/14221.smp/Emission_1.channel/Emission_1.chm
Channel	Emission_1

Injection Information:
Data Vault	ChromeleonLocal
Injection	2AB-VF-serum-sample-22/100-G1
Injection Number	11
Position	GA7
Comment	
Processing Method	beh-gu
Instrument Method	BEH-70min-right-40-76-04-58
Type	Unknown
Status	Finished
Injection Date	22/05/2014
Injection Time	04:47:18
Injection Volume (µL)	25.0000
Dilution Factor	1.0000
Weight	1.0000

Raw Data Information:
Time Min. (min)	0.000000
Time Max. (min)	70.100000
Data Points	4207
Detector	FLD
Exporting Data System	Chromeleon 7.1.1.1127
Operator	
Signal Quantity	
Signal Unit	counts
Signal Min.	-110,201.000000
Signal Max.	34,072,821.000000
Channel	Emission_1
Driver Name	FLD3000.dll
Channel Type	Evaluation
Min. Step (s)	1.000
Max. Step (s)	1.000
Average Step (s)	1.000

Signal Parameter Information:
Signal Info	

Raw Data:
Time (min)	Step (s)	Value (counts)
0.000000	0.000	0.000000
0.016667	1.000	0.000000
0.033333	1.000	0.000000
0.050000	1.000	0.000000
0.066667	1.000	0.000000
0.083333	1.000	918.000000
0.100000	1.000	921.000000
0.116667	1.000	925.000000
0.133333	1.000	887.000000
0.150000	1.000	764.000000
0.166667	1.000	615.000000
0.183333	1.000	506.000000
0.200000	1.000	451.000000
0.216667	1.000	455.000000
0.233333	1.000	494.000000
0.250000	1.000	538.000000
0.266667	1.000	547.000000
0.283333	1.000	528.000000
0.300000	1.000	509.000000
0.316667	1.000	551.000000
0.333333	1.000	689.000000
0.350000	1.000	925.000000
0.366667	1.000	1,224.000000
0.383333	1.000	1,516.000000
0.400000	1.000	1,764.000000
0.416667	1.000	1,962.000000
0.433333	1.000	2,156.000000
0.450000	1.000	2,356.000000
0.466667	1.000	2,551.000000
0.483333	1.000	2,716.000000
0.500000	1.000	2,818.000000
0.516667	1.000	2,866.000000
0.533333	1.000	2,910.000000
0.550000	1.000	2,997.000000
0.566667	1.000	3,144.000000
0.583333	1.000	3,317.000000
0.600000	1.000	3,450.000000
0.616667	1.000	3,597.000000
0.633333	1.000	3,761.000000
0.650000	1.000	3,858.000000
0.666667	1.000	3,788.000000
0.683333	1.000	3,526.000000
0.700000	1.000	3,118.000000
0.716667	1.000	2,625.000000
0.733333	1.000	2,073.000000
0.750000	1.000	1,492.000000
0.766667	1.000	962.000000
0.783333	1.000	683.000000
0.800000	1.000	1,044.000000
0.816667	1.000	2,626.000000
0.833333	1.000	5,911.000000
0.850000	1.000	10,996.000000
0.866667	1.000	17,806.000000
0.883333	1.000	26,457.000000
0.900000	1.000	36,798.000000
0.916667	1.000	47,934.000000
0.933333	1.000	58,395.000000
0.950000	1.000	66,775.000000
0.966667	1.000	72,299.000000
0.983333	1.000	74,870.000000
1.000000	1.000	75,193.000000
1.016667	1.000	75,265.000000
1.033333	1.000	78,019.000000
1.050000	1.000	85,436.000000
1.066667	1.000	97,030.000000
1.083333	1.000	110,134.000000
1.100000	1.000	121,340.000000
1.116667	1.000	127,817.000000
1.133333	1.000	128,084.000000
1.150000	1.000	122,156.000000
1.166667	1.000	111,236.000000
1.183333	1.000	97,156.000000
1.200000	1.000	81,760.000000
1.216667	1.000	66,621.000000
1.233333	1.000	52,908.000000
1.250000	1.000	41,352.000000
1.266667	1.000	32,257.000000
1.283333	1.000	25,505.000000
1.300000	1.000	20,668.000000
1.316667	1.000	17,274.000000
1.333333	1.000	14,964.000000
1.350000	1.000	13,492.000000
1.366667	1.000	12,720.000000
1.383333	1.000	12,601.000000
1.400000	1.000	13,107.000000
1.416667	1.000	14,102.000000
1.433333	1.000	15,343.000000
1.450000	1.000	16,620.000000
1.466667	1.000	17,973.000000
1.483333	1.000	26,062.000000
1.500000	1.000	105,708.000000
1.516667	1.000	481,525.000000
1.533333	1.000	1,502,390.000000
1.550000	1.000	3,405,861.000000
1.566667	1.000	6,108,836.000000
1.583333	1.000	9,201,215.000000
1.600000	1.000	12,116,771.000000
1.616667	1.000	14,344,652.000000
1.633333	1.000	15,569,058.000000
1.650000	1.000	15,708,526.000000
1.666667	1.000	14,880,535.000000
1.683333	1.000	13,328,790.000000
1.700000	1.000	11,345,079.000000
1.716667	1.000	9,206,440.000000
1.733333	1.000	7,135,813.000000
1.750000	1.000	5,285,675.000000
1.766667	1.000	3,739,271.000000
1.783333	1.000	2,522,231.000000
1.800000	1.000	1,618,451.000000
1.816667	1.000	986,287.000000
1.833333	1.000	572,325.000000
1.850000	1.000	321,670.000000
1.866667	1.000	184,657.000000
1.883333	1.000	120,401.000000
1.900000	1.000	98,034.000000
1.916667	1.000	96,122.000000
1.933333	1.000	101,121.000000
1.950000	1.000	105,519.000000
1.966667	1.000	106,013.000000
1.983333	1.000	101,942.000000
2.000000	1.000	94,102.000000
2.016667	1.000	83,893.000000
2.033333	1.000	72,764.000000
2.050000	1.000	61,967.000000
2.066667	1.000	52,310.000000
2.083333	1.000	44,153.000000
2.100000	1.000	37,599.000000
2.116667	1.000	32,569.000000
2.133333	1.000	28,841.000000
2.150000	1.000	26,185.000000
2.166667	1.000	24,472.000000
2.183333	1.000	23,646.000000
2.200000	1.000	23,544.000000
2.216667	1.000	23,957.000000
2.233333	1.000	24,690.000000
2.250000	1.000	25,516.000000
2.266667	1.000	26,225.000000
2.283333	1.000	26,696.000000
2.300000	1.000	26,806.000000
2.316667	1.000	26,515.000000
2.333333	1.000	25,878.000000
2.350000	1.000	24,926.000000
2.366667	1.000	23,720.000000
2.383333	1.000	22,394.000000
2.400000	1.000	21,053.000000
2.416667	1.000	19,773.000000
2.433333	1.000	18,610.000000
2.450000	1.000	17,568.000000
2.466667	1.000	16,593.000000
2.483333	1.000	15,660.000000
2.500000	1.000	14,815.000000
2.516667	1.000	14,071.000000
2.533333	1.000	13,374.000000
2.550000	1.000	12,722.000000
2.566667	1.000	12,125.000000
2.583333	1.000	11,607.000000
2.600000	1.000	11,213.000000
2.616667	1.000	11,021.000000
2.633333	1.000	11,074.000000
2.650000	1.000	11,352.000000
2.666667	1.000	11,794.000000
2.683333	1.000	12,297.000000
2.700000	1.000	12,741.000000
2.716667	1.000	13,044.000000
2.733333	1.000	13,283.000000
2.750000	1.000	13,635.000000
2.766667	1.000	14,245.000000
2.783333	1.000	15,145.000000
2.800000	1.000	16,241.000000
2.816667	1.000	17,347.000000
2.833333	1.000	18,258.000000
2.850000	1.000	18,778.000000
2.866667	1.000	18,834.000000
2.883333	1.000	18,424.000000
2.900000	1.000	17,600.000000
2.916667	1.000	16,471.000000
2.933333	1.000	15,154.000000
2.950000	1.000	13,779.000000
2.966667	1.000	12,521.000000
2.983333	1.000	11,517.000000
3.000000	1.000	10,854.000000
3.016667	1.000	10,501.000000
3.033333	1.000	10,382.000000
3.050000	1.000	10,439.000000
3.066667	1.000	10,623.000000
3.083333	1.000	10,863.000000
3.100000	1.000	11,038.000000
3.116667	1.000	11,081.000000
3.133333	1.000	10,969.000000
3.150000	1.000	10,684.000000
3.166667	1.000	10,262.000000
3.183333	1.000	9,776.000000
3.200000	1.000	9,288.000000
3.216667	1.000	8,839.000000
3.233333	1.000	8,431.000000
3.250000	1.000	8,051.000000
3.266667	1.000	7,733.000000
3.283333	1.000	7,514.000000
3.300000	1.000	7,381.000000
3.316667	1.000	7,285.000000
3.333333	1.000	7,153.000000
3.350000	1.000	6,975.000000
3.366667	1.000	6,766.000000
3.383333	1.000	6,530.000000
3.400000	1.000	6,243.000000
3.416667	1.000	5,943.000000
3.433333	1.000	5,673.000000
3.450000	1.000	5,445.000000
3.466667	1.000	5,289.000000
3.483333	1.000	5,207.000000
3.500000	1.000	5,157.000000
3.516667	1.000	5,090.000000
3.533333	1.000	5,061.000000
3.550000	1.000	5,132.000000
3.566667	1.000	5,310.000000
3.583333	1.000	5,580.000000
3.600000	1.000	5,847.000000
3.616667	1.000	6,019.000000
3.633333	1.000	6,053.000000
3.650000	1.000	5,925.000000
3.666667	1.000	5,626.000000
3.683333	1.000	5,195.000000
3.700000	1.000	4,743.000000
3.716667	1.000	4,411.000000
3.733333	1.000	4,304.000000
3.750000	1.000	4,433.000000
3.766667	1.000	4,758.000000
3.783333	1.000	5,199.000000
3.800000	1.000	5,654.000000
3.816667	1.000	6,001.000000
3.833333	1.000	6,150.000000
3.850000	1.000	6,068.000000
3.866667	1.000	5,790.000000
3.883333	1.000	5,398.000000
3.900000	1.000	4,971.000000
3.916667	1.000	4,575.000000
3.933333	1.000	4,251.000000
3.950000	1.000	4,032.000000
3.966667	1.000	3,877.000000
3.983333	1.000	3,736.000000
4.000000	1.000	3,611.000000
4.016667	1.000	3,512.000000
4.033333	1.000	3,444.000000
4.050000	1.000	3,421.000000
4.066667	1.000	3,503.000000
4.083333	1.000	3,720.000000
4.100000	1.000	4,037.000000
4.116667	1.000	4,369.000000
4.133333	1.000	4,668.000000
4.150000	1.000	4,905.000000
4.166667	1.000	5,063.000000
4.183333	1.000	5,191.000000
4.200000	1.000	5,323.000000
4.216667	1.000	5,448.000000
4.233333	1.000	5,550.000000
4.250000	1.000	5,613.000000
4.266667	1.000	5,638.000000
4.283333	1.000	5,674.000000
4.300000	1.000	5,701.000000
4.316667	1.000	5,585.000000
4.333333	1.000	5,178.000000
4.350000	1.000	4,548.000000
4.366667	1.000	3,938.000000
4.383333	1.000	3,477.000000
4.400000	1.000	3,202.000000
4.416667	1.000	3,079.000000
4.433333	1.000	3,050.000000
4.450000	1.000	3,078.000000
4.466667	1.000	3,110.000000
4.483333	1.000	3,154.000000
4.500000	1.000	3,264.000000
4.516667	1.000	3,430.000000
4.533333	1.000	3,559.000000
4.550000	1.000	3,581.000000
4.566667	1.000	3,500.000000
4.583333	1.000	3,378.000000
4.600000	1.000	3,308.000000
4.616667	1.000	3,339.000000
4.633333	1.000	3,430.000000
4.650000	1.000	3,541.000000
4.666667	1.000	3,664.000000
4.683333	1.000	3,753.000000
4.700000	1.000	3,769.000000
4.716667	1.000	3,754.000000
4.733333	1.000	3,740.000000
4.750000	1.000	3,734.000000
4.766667	1.000	3,735.000000
4.783333	1.000	3,749.000000
4.800000	1.000	3,764.000000
4.816667	1.000	3,746.000000
4.833333	1.000	3,686.000000
4.850000	1.000	3,593.000000
4.866667	1.000	3,482.000000
4.883333	1.000	3,374.000000
4.900000	1.000	3,283.000000
4.916667	1.000	3,198.000000
4.933333	1.000	3,124.000000
4.950000	1.000	3,067.000000
4.966667	1.000	3,024.000000
4.983333	1.000	2,970.000000
5.000000	1.000	2,896.000000
5.016667	1.000	2,896.000000
5.033333	1.000	2,896.000000
5.050000	1.000	2,896.000000
5.066667	1.000	2,896.000000
5.083333	1.000	2,323.000000
5.100000	1.000	852.000000
5.116667	1.000	-690.000000
5.133333	1.000	-2,572.000000
5.150000	1.000	-5,083.000000
5.166667	1.000	-8,051.000000
5.183333	1.000	-10,971.000000
5.200000	1.000	-13,363.000000
5.216667	1.000	-15,063.000000
5.233333	1.000	-16,568.000000
5.250000	1.000	-18,309.000000
5.266667	1.000	-20,592.000000
5.283333	1.000	-23,411.000000
5.300000	1.000	-26,467.000000
5.316667	1.000	-29,075.000000
5.333333	1.000	-30,392.000000
5.350000	1.000	-30,184.000000
5.366667	1.000	-28,563.000000
5.383333	1.000	-26,166.000000
5.400000	1.000	-23,522.000000
5.416667	1.000	-21,120.000000
5.433333	1.000	-19,429.000000
5.450000	1.000	-18,848.000000
5.466667	1.000	-19,555.000000
5.483333	1.000	-21,132.000000
5.500000	1.000	-22,787.000000
5.516667	1.000	-23,940.000000
5.533333	1.000	-24,452.000000
5.550000	1.000	-24,525.000000
5.566667	1.000	-24,381.000000
5.583333	1.000	-23,982.000000
5.600000	1.000	-23,420.000000
5.616667	1.000	-22,969.000000
5.633333	1.000	-22,580.000000
5.650000	1.000	-22,402.000000
5.666667	1.000	-22,768.000000
5.683333	1.000	-23,985.000000
5.700000	1.000	-26,047.000000
5.716667	1.000	-28,773.000000
5.733333	1.000	-31,811.000000
5.750000	1.000	-34,860.000000
5.766667	1.000	-37,521.000000
5.783333	1.000	-39,719.000000
5.800000	1.000	-41,363.000000
5.816667	1.000	-42,403.000000
5.833333	1.000	-42,896.000000
5.850000	1.000	-42,763.000000
5.866667	1.000	-42,002.000000
5.883333	1.000	-40,634.000000
5.900000	1.000	-38,599.000000
5.916667	1.000	-36,468.000000
5.933333	1.000	-34,978.000000
5.950000	1.000	-34,280.000000
5.966667	1.000	-34,089.000000
5.983333	1.000	-34,338.000000
6.000000	1.000	-35,173.000000
6.016667	1.000	-36,420.000000
6.033333	1.000	-37,476.000000
6.050000	1.000	-38,302.000000
6.066667	1.000	-39,121.000000
6.083333	1.000	-40,062.000000
6.100000	1.000	-40,994.000000
6.116667	1.000	-41,351.000000
6.133333	1.000	-40,792.000000
6.150000	1.000	-39,485.000000
6.166667	1.000	-37,681.000000
6.183333	1.000	-35,601.000000
6.200000	1.000	-33,890.000000
6.216667	1.000	-33,403.000000
6.233333	1.000	-34,403.000000
6.250000	1.000	-37,118.000000
6.266667	1.000	-41,101.000000
6.283333	1.000	-45,531.000000
6.300000	1.000	-49,826.000000
6.316667	1.000	-53,400.000000
6.333333	1.000	-55,879.000000
6.350000	1.000	-57,139.000000
6.366667	1.000	-57,284.000000
6.383333	1.000	-56,693.000000
6.400000	1.000	-55,947.000000
6.416667	1.000	-55,519.000000
6.433333	1.000	-55,363.000000
6.450000	1.000	-55,193.000000
6.466667	1.000	-54,621.000000
6.483333	1.000	-53,302.000000
6.500000	1.000	-51,340.000000
6.516667	1.000	-49,325.000000
6.533333	1.000	-47,974.000000
6.550000	1.000	-47,432.000000
6.566667	1.000	-47,353.000000
6.583333	1.000	-47,752.000000
6.600000	1.000	-48,376.000000
6.616667	1.000	-48,823.000000
6.633333	1.000	-49,002.000000
6.650000	1.000	-49,386.000000
6.666667	1.000	-50,398.000000
6.683333	1.000	-51,898.000000
6.700000	1.000	-53,543.000000
6.716667	1.000	-55,095.000000
6.733333	1.000	-56,754.000000
6.750000	1.000	-58,938.000000
6.766667	1.000	-61,665.000000
6.783333	1.000	-64,328.000000
6.800000	1.000	-66,405.000000
6.816667	1.000	-67,565.000000
6.833333	1.000	-67,687.000000
6.850000	1.000	-67,044.000000
6.866667	1.000	-66,013.000000
6.883333	1.000	-64,846.000000
6.900000	1.000	-63,948.000000
6.916667	1.000	-63,645.000000
6.933333	1.000	-63,397.000000
6.950000	1.000	-62,783.000000
6.966667	1.000	-61,765.000000
6.983333	1.000	-60,253.000000
7.000000	1.000	-57,973.000000
7.016667	1.000	-55,213.000000
7.033333	1.000	-52,595.000000
7.050000	1.000	-50,654.000000
7.066667	1.000	-49,176.000000
7.083333	1.000	-47,909.000000
7.100000	1.000	-46,986.000000
7.116667	1.000	-46,466.000000
7.133333	1.000	-46,362.000000
7.150000	1.000	-46,398.000000
7.166667	1.000	-46,586.000000
7.183333	1.000	-47,342.000000
7.200000	1.000	-48,669.000000
7.216667	1.000	-49,991.000000
7.233333	1.000	-51,034.000000
7.250000	1.000	-51,736.000000
7.266667	1.000	-51,906.000000
7.283333	1.000	-51,330.000000
7.300000	1.000	-50,017.000000
7.316667	1.000	-47,900.000000
7.333333	1.000	-45,527.000000
7.350000	1.000	-43,462.000000
7.366667	1.000	-42,062.000000
7.383333	1.000	-41,542.000000
7.400000	1.000	-41,595.000000
7.416667	1.000	-41,734.000000
7.433333	1.000	-42,115.000000
7.450000	1.000	-43,293.000000
7.466667	1.000	-45,898.000000
7.483333	1.000	-49,814.000000
7.500000	1.000	-54,459.000000
7.516667	1.000	-59,133.000000
7.533333	1.000	-63,122.000000
7.550000	1.000	-66,119.000000
7.566667	1.000	-67,872.000000
7.583333	1.000	-67,981.000000
7.600000	1.000	-66,715.000000
7.616667	1.000	-64,690.000000
7.633333	1.000	-62,275.000000
7.650000	1.000	-60,053.000000
7.666667	1.000	-58,277.000000
7.683333	1.000	-56,964.000000
7.700000	1.000	-55,988.000000
7.716667	1.000	-55,254.000000
7.733333	1.000	-54,738.000000
7.750000	1.000	-54,447.000000
7.766667	1.000	-54,371.000000
7.783333	1.000	-54,366.000000
7.800000	1.000	-54,703.000000
7.816667	1.000	-55,802.000000
7.833333	1.000	-57,619.000000
7.850000	1.000	-59,989.000000
7.866667	1.000	-62,716.000000
7.883333	1.000	-65,402.000000
7.900000	1.000	-67,615.000000
7.916667	1.000	-69,296.000000
7.933333	1.000	-70,221.000000
7.950000	1.000	-70,242.000000
7.966667	1.000	-69,937.000000
7.983333	1.000	-69,876.000000
8.000000	1.000	-70,141.000000
8.016667	1.000	-70,199.000000
8.033333	1.000	-69,606.000000
8.050000	1.000	-68,589.000000
8.066667	1.000	-67,737.000000
8.083333	1.000	-66,937.000000
8.100000	1.000	-65,740.000000
8.116667	1.000	-64,150.000000
8.133333	1.000	-62,646.000000
8.150000	1.000	-61,988.000000
8.166667	1.000	-62,215.000000
8.183333	1.000	-62,891.000000
8.200000	1.000	-63,470.000000
8.216667	1.000	-63,804.000000
8.233333	1.000	-64,009.000000
8.250000	1.000	-64,197.000000
8.266667	1.000	-64,310.000000
8.283333	1.000	-64,222.000000
8.300000	1.000	-63,837.000000
8.316667	1.000	-63,145.000000
8.333333	1.000	-62,157.000000
8.350000	1.000	-60,866.000000
8.366667	1.000	-59,146.000000
8.383333	1.000	-57,378.000000
8.400000	1.000	-56,038.000000
8.416667	1.000	-55,166.000000
8.433333	1.000	-54,491.000000
8.450000	1.000	-53,730.000000
8.466667	1.000	-53,077.000000
8.483333	1.000	-52,821.000000
8.500000	1.000	-52,931.000000
8.516667	1.000	-53,127.000000
8.533333	1.000	-53,290.000000
8.550000	1.000	-54,015.000000
8.566667	1.000	-55,804.000000
8.583333	1.000	-58,520.000000
8.600000	1.000	-61,851.000000
8.616667	1.000	-65,358.000000
8.633333	1.000	-68,595.000000
8.650000	1.000	-71,091.000000
8.666667	1.000	-72,891.000000
8.683333	1.000	-74,119.000000
8.700000	1.000	-74,429.000000
8.716667	1.000	-73,489.000000
8.733333	1.000	-71,316.000000
8.750000	1.000	-68,406.000000
8.766667	1.000	-65,421.000000
8.783333	1.000	-62,926.000000
8.800000	1.000	-61,130.000000
8.816667	1.000	-59,722.000000
8.833333	1.000	-58,654.000000
8.850000	1.000	-57,687.000000
8.866667	1.000	-56,484.000000
8.883333	1.000	-54,854.000000
8.900000	1.000	-53,073.000000
8.916667	1.000	-51,616.000000
8.933333	1.000	-50,720.000000
8.950000	1.000	-50,402.000000
8.966667	1.000	-50,454.000000
8.983333	1.000	-50,789.000000
9.000000	1.000	-51,322.000000
9.016667	1.000	-52,187.000000
9.033333	1.000	-53,733.000000
9.050000	1.000	-55,857.000000
9.066667	1.000	-58,611.000000
9.083333	1.000	-61,911.000000
9.100000	1.000	-65,441.000000
9.116667	1.000	-68,952.000000
9.133333	1.000	-72,014.000000
9.150000	1.000	-74,048.000000
9.166667	1.000	-75,250.000000
9.183333	1.000	-76,175.000000
9.200000	1.000	-76,750.000000
9.216667	1.000	-76,538.000000
9.233333	1.000	-75,668.000000
9.250000	1.000	-74,256.000000
9.266667	1.000	-72,488.000000
9.283333	1.000	-70,584.000000
9.300000	1.000	-68,684.000000
9.316667	1.000	-66,995.000000
9.333333	1.000	-66,019.000000
9.350000	1.000	-65,807.000000
9.366667	1.000	-66,037.000000
9.383333	1.000	-66,527.000000
9.400000	1.000	-67,300.000000
9.416667	1.000	-68,114.000000
9.433333	1.000	-68,561.000000
9.450000	1.000	-68,214.000000
9.466667	1.000	-66,460.000000
9.483333	1.000	-63,432.000000
9.500000	1.000	-59,630.000000
9.516667	1.000	-55,798.000000
9.533333	1.000	-52,831.000000
9.550000	1.000	-51,279.000000
9.566667	1.000	-51,024.000000
9.583333	1.000	-51,635.000000
9.600000	1.000	-52,690.000000
9.616667	1.000	-54,111.000000
9.633333	1.000	-56,024.000000
9.650000	1.000	-57,975.000000
9.666667	1.000	-59,832.000000
9.683333	1.000	-61,626.000000
9.700000	1.000	-62,848.000000
9.716667	1.000	-63,185.000000
9.733333	1.000	-62,568.000000
9.750000	1.000	-61,029.000000
9.766667	1.000	-58,572.000000
9.783333	1.000	-55,313.000000
9.800000	1.000	-51,746.000000
9.816667	1.000	-48,913.000000
9.833333	1.000	-47,469.000000
9.850000	1.000	-47,624.000000
9.866667	1.000	-49,083.000000
9.883333	1.000	-51,461.000000
9.900000	1.000	-54,761.000000
9.916667	1.000	-58,973.000000
9.933333	1.000	-63,655.000000
9.950000	1.000	-68,105.000000
9.966667	1.000	-71,485.000000
9.983333	1.000	-72,816.000000
10.000000	1.000	-72,233.000000
10.016667	1.000	-70,343.000000
10.033333	1.000	-68,245.000000
10.050000	1.000	-66,967.000000
10.066667	1.000	-66,692.000000
10.083333	1.000	-66,849.000000
10.100000	1.000	-67,204.000000
10.116667	1.000	-67,765.000000
10.133333	1.000	-68,397.000000
10.150000	1.000	-68,618.000000
10.166667	1.000	-68,468.000000
10.183333	1.000	-68,440.000000
10.200000	1.000	-68,909.000000
10.216667	1.000	-69,804.000000
10.233333	1.000	-70,687.000000
10.250000	1.000	-71,338.000000
10.266667	1.000	-72,113.000000
10.283333	1.000	-73,555.000000
10.300000	1.000	-75,643.000000
10.316667	1.000	-78,073.000000
10.333333	1.000	-80,362.000000
10.350000	1.000	-81,561.000000
10.366667	1.000	-81,041.000000
10.383333	1.000	-78,924.000000
10.400000	1.000	-75,673.000000
10.416667	1.000	-72,303.000000
10.433333	1.000	-69,552.000000
10.450000	1.000	-67,529.000000
10.466667	1.000	-66,273.000000
10.483333	1.000	-65,815.000000
10.500000	1.000	-65,817.000000
10.516667	1.000	-65,648.000000
10.533333	1.000	-65,044.000000
10.550000	1.000	-63,848.000000
10.566667	1.000	-61,974.000000
10.583333	1.000	-59,836.000000
10.600000	1.000	-58,185.000000
10.616667	1.000	-57,901.000000
10.633333	1.000	-59,060.000000
10.650000	1.000	-61,249.000000
10.666667	1.000	-63,836.000000
10.683333	1.000	-66,187.000000
10.700000	1.000	-68,113.000000
10.716667	1.000	-69,344.000000
10.733333	1.000	-69,535.000000
10.750000	1.000	-68,740.000000
10.766667	1.000	-67,135.000000
10.783333	1.000	-65,278.000000
10.800000	1.000	-63,830.000000
10.816667	1.000	-63,109.000000
10.833333	1.000	-63,388.000000
10.850000	1.000	-64,774.000000
10.866667	1.000	-66,767.000000
10.883333	1.000	-68,724.000000
10.900000	1.000	-70,701.000000
10.916667	1.000	-72,732.000000
10.933333	1.000	-74,513.000000
10.950000	1.000	-75,492.000000
10.966667	1.000	-75,297.000000
10.983333	1.000	-74,363.000000
11.000000	1.000	-73,216.000000
11.016667	1.000	-71,897.000000
11.033333	1.000	-70,406.000000
11.050000	1.000	-68,761.000000
11.066667	1.000	-66,966.000000
11.083333	1.000	-65,392.000000
11.100000	1.000	-64,640.000000
11.116667	1.000	-64,805.000000
11.133333	1.000	-65,239.000000
11.150000	1.000	-65,407.000000
11.166667	1.000	-65,094.000000
11.183333	1.000	-64,446.000000
11.200000	1.000	-63,945.000000
11.216667	1.000	-64,064.000000
11.233333	1.000	-64,595.000000
11.250000	1.000	-65,060.000000
11.266667	1.000	-65,324.000000
11.283333	1.000	-65,456.000000
11.300000	1.000	-65,694.000000
11.316667	1.000	-66,215.000000
11.333333	1.000	-67,015.000000
11.350000	1.000	-67,816.000000
11.366667	1.000	-67,980.000000
11.383333	1.000	-67,254.000000
11.400000	1.000	-65,670.000000
11.416667	1.000	-63,502.000000
11.433333	1.000	-60,871.000000
11.450000	1.000	-57,760.000000
11.466667	1.000	-54,597.000000
11.483333	1.000	-51,984.000000
11.500000	1.000	-50,216.000000
11.516667	1.000	-49,651.000000
11.533333	1.000	-49,958.000000
11.550000	1.000	-50,557.000000
11.566667	1.000	-51,638.000000
11.583333	1.000	-53,435.000000
11.600000	1.000	-55,814.000000
11.616667	1.000	-58,498.000000
11.633333	1.000	-61,075.000000
11.650000	1.000	-62,993.000000
11.666667	1.000	-63,915.000000
11.683333	1.000	-63,657.000000
11.700000	1.000	-62,615.000000
11.716667	1.000	-61,403.000000
11.733333	1.000	-60,325.000000
11.750000	1.000	-59,400.000000
11.766667	1.000	-58,741.000000
11.783333	1.000	-58,464.000000
11.800000	1.000	-58,690.000000
11.816667	1.000	-59,425.000000
11.833333	1.000	-60,581.000000
11.850000	1.000	-61,993.000000
11.866667	1.000	-63,398.000000
11.883333	1.000	-64,084.000000
11.900000	1.000	-63,239.000000
11.916667	1.000	-61,187.000000
11.933333	1.000	-58,519.000000
11.950000	1.000	-55,722.000000
11.966667	1.000	-53,512.000000
11.983333	1.000	-52,334.000000
12.000000	1.000	-52,283.000000
12.016667	1.000	-52,988.000000
12.033333	1.000	-54,096.000000
12.050000	1.000	-55,322.000000
12.066667	1.000	-56,372.000000
12.083333	1.000	-57,333.000000
12.100000	1.000	-58,359.000000
12.116667	1.000	-59,465.000000
12.133333	1.000	-60,462.000000
12.150000	1.000	-60,799.000000
12.166667	1.000	-60,464.000000
12.183333	1.000	-59,675.000000
12.200000	1.000	-58,468.000000
12.216667	1.000	-57,056.000000
12.233333	1.000	-55,749.000000
12.250000	1.000	-55,012.000000
12.266667	1.000	-55,125.000000
12.283333	1.000	-55,787.000000
12.300000	1.000	-56,462.000000
12.316667	1.000	-56,995.000000
12.333333	1.000	-57,265.000000
12.350000	1.000	-57,415.000000
12.366667	1.000	-57,559.000000
12.383333	1.000	-57,726.000000
12.400000	1.000	-57,931.000000
12.416667	1.000	-58,298.000000
12.433333	1.000	-58,876.000000
12.450000	1.000	-59,294.000000
12.466667	1.000	-58,967.000000
12.483333	1.000	-57,849.000000
12.500000	1.000	-56,064.000000
12.516667	1.000	-53,710.000000
12.533333	1.000	-51,243.000000
12.550000	1.000	-49,101.000000
12.566667	1.000	-47,808.000000
12.583333	1.000	-47,627.000000
12.600000	1.000	-48,605.000000
12.616667	1.000	-50,899.000000
12.633333	1.000	-53,937.000000
12.650000	1.000	-56,684.000000
12.666667	1.000	-59,287.000000
12.683333	1.000	-61,908.000000
12.700000	1.000	-63,950.000000
12.716667	1.000	-65,105.000000
12.733333	1.000	-64,894.000000
12.750000	1.000	-63,339.000000
12.766667	1.000	-60,858.000000
12.783333	1.000	-57,792.000000
12.800000	1.000	-54,275.000000
12.816667	1.000	-50,490.000000
12.833333	1.000	-46,585.000000
12.850000	1.000	-42,613.000000
12.866667	1.000	-38,553.000000
12.883333	1.000	-34,870.000000
12.900000	1.000	-32,270.000000
12.916667	1.000	-30,931.000000
12.933333	1.000	-30,511.000000
12.950000	1.000	-30,898.000000
12.966667	1.000	-31,761.000000
12.983333	1.000	-32,904.000000
13.000000	1.000	-34,268.000000
13.016667	1.000	-35,685.000000
13.033333	1.000	-37,015.000000
13.050000	1.000	-38,330.000000
13.066667	1.000	-40,090.000000
13.083333	1.000	-42,501.000000
13.100000	1.000	-45,208.000000
13.116667	1.000	-48,052.000000
13.133333	1.000	-51,198.000000
13.150000	1.000	-54,504.000000
13.166667	1.000	-57,591.000000
13.183333	1.000	-60,294.000000
13.200000	1.000	-62,348.000000
13.216667	1.000	-63,685.000000
13.233333	1.000	-64,122.000000
13.250000	1.000	-63,524.000000
13.266667	1.000	-62,372.000000
13.283333	1.000	-61,374.000000
13.300000	1.000	-60,648.000000
13.316667	1.000	-59,477.000000
13.333333	1.000	-57,534.000000
13.350000	1.000	-55,107.000000
13.366667	1.000	-52,604.000000
13.383333	1.000	-50,580.000000
13.400000	1.000	-49,409.000000
13.416667	1.000	-49,382.000000
13.433333	1.000	-50,210.000000
13.450000	1.000	-51,618.000000
13.466667	1.000	-53,196.000000
13.483333	1.000	-54,021.000000
13.500000	1.000	-53,453.000000
13.516667	1.000	-51,354.000000
13.533333	1.000	-48,086.000000
13.550000	1.000	-44,249.000000
13.566667	1.000	-40,404.000000
13.583333	1.000	-36,981.000000
13.600000	1.000	-34,389.000000
13.616667	1.000	-33,465.000000
13.633333	1.000	-34,491.000000
13.650000	1.000	-37,259.000000
13.666667	1.000	-41,068.000000
13.683333	1.000	-45,231.000000
13.700000	1.000	-49,064.000000
13.716667	1.000	-52,161.000000
13.733333	1.000	-54,423.000000
13.750000	1.000	-55,718.000000
13.766667	1.000	-56,171.000000
13.783333	1.000	-56,229.000000
13.800000	1.000	-56,688.000000
13.816667	1.000	-57,880.000000
13.833333	1.000	-59,295.000000
13.850000	1.000	-59,504.000000
13.866667	1.000	-57,141.000000
13.883333	1.000	-51,840.000000
13.900000	1.000	-44,267.000000
13.916667	1.000	-35,506.000000
13.933333	1.000	-26,790.000000
13.950000	1.000	-19,192.000000
13.966667	1.000	-13,152.000000
13.983333	1.000	-8,624.000000
14.000000	1.000	-5,642.000000
14.016667	1.000	-4,383.000000
14.033333	1.000	-4,784.000000
14.050000	1.000	-6,618.000000
14.066667	1.000	-9,685.000000
14.083333	1.000	-13,641.000000
14.100000	1.000	-18,279.000000
14.116667	1.000	-23,537.000000
14.133333	1.000	-29,290.000000
14.150000	1.000	-35,287.000000
14.166667	1.000	-41,253.000000
14.183333	1.000	-46,843.000000
14.200000	1.000	-51,743.000000
14.216667	1.000	-55,885.000000
14.233333	1.000	-59,500.000000
14.250000	1.000	-62,637.000000
14.266667	1.000	-64,664.000000
14.283333	1.000	-65,445.000000
14.300000	1.000	-65,280.000000
14.316667	1.000	-64,359.000000
14.333333	1.000	-62,511.000000
14.350000	1.000	-59,708.000000
14.366667	1.000	-56,611.000000
14.383333	1.000	-54,030.000000
14.400000	1.000	-52,173.000000
14.416667	1.000	-50,930.000000
14.433333	1.000	-50,174.000000
14.450000	1.000	-50,003.000000
14.466667	1.000	-50,507.000000
14.483333	1.000	-51,394.000000
14.500000	1.000	-52,007.000000
14.516667	1.000	-51,724.000000
14.533333	1.000	-50,312.000000
14.550000	1.000	-48,458.000000
14.566667	1.000	-46,827.000000
14.583333	1.000	-45,683.000000
14.600000	1.000	-44,797.000000
14.616667	1.000	-43,954.000000
14.633333	1.000	-43,028.000000
14.650000	1.000	-42,168.000000
14.666667	1.000	-41,877.000000
14.683333	1.000	-42,447.000000
14.700000	1.000	-43,958.000000
14.716667	1.000	-45,906.000000
14.733333	1.000	-47,510.000000
14.750000	1.000	-48,555.000000
14.766667	1.000	-49,222.000000
14.783333	1.000	-49,851.000000
14.800000	1.000	-50,792.000000
14.816667	1.000	-52,306.000000
14.833333	1.000	-54,369.000000
14.850000	1.000	-56,952.000000
14.866667	1.000	-59,653.000000
14.883333	1.000	-61,604.000000
14.900000	1.000	-62,103.000000
14.916667	1.000	-60,833.000000
14.933333	1.000	-58,113.000000
14.950000	1.000	-54,667.000000
14.966667	1.000	-51,141.000000
14.983333	1.000	-47,578.000000
15.000000	1.000	-44,073.000000
15.016667	1.000	-40,748.000000
15.033333	1.000	-37,935.000000
15.050000	1.000	-36,020.000000
15.066667	1.000	-35,031.000000
15.083333	1.000	-34,637.000000
15.100000	1.000	-34,307.000000
15.116667	1.000	-34,011.000000
15.133333	1.000	-33,940.000000
15.150000	1.000	-34,046.000000
15.166667	1.000	-34,623.000000
15.183333	1.000	-35,973.000000
15.200000	1.000	-37,831.000000
15.216667	1.000	-39,885.000000
15.233333	1.000	-42,317.000000
15.250000	1.000	-45,084.000000
15.266667	1.000	-47,799.000000
15.283333	1.000	-49,964.000000
15.300000	1.000	-51,085.000000
15.316667	1.000	-50,793.000000
15.333333	1.000	-48,492.000000
15.350000	1.000	-43,695.000000
15.366667	1.000	-36,517.000000
15.383333	1.000	-26,932.000000
15.400000	1.000	-14,573.000000
15.416667	1.000	742.000000
15.433333	1.000	18,172.000000
15.450000	1.000	36,406.000000
15.466667	1.000	54,005.000000
15.483333	1.000	69,557.000000
15.500000	1.000	81,311.000000
15.516667	1.000	88,111.000000
15.533333	1.000	89,807.000000
15.550000	1.000	87,013.000000
15.566667	1.000	80,526.000000
15.583333	1.000	71,095.000000
15.600000	1.000	59,563.000000
15.616667	1.000	46,885.000000
15.633333	1.000	34,334.000000
15.650000	1.000	23,387.000000
15.666667	1.000	14,757.000000
15.683333	1.000	8,403.000000
15.700000	1.000	4,538.000000
15.716667	1.000	4,009.000000
15.733333	1.000	8,901.000000
15.750000	1.000	22,651.000000
15.766667	1.000	50,107.000000
15.783333	1.000	97,072.000000
15.800000	1.000	168,922.000000
15.816667	1.000	269,645.000000
15.833333	1.000	399,839.000000
15.850000	1.000	554,882.000000
15.866667	1.000	724,495.000000
15.883333	1.000	894,056.000000
15.900000	1.000	1,047,393.000000
15.916667	1.000	1,169,507.000000
15.933333	1.000	1,248,771.000000
15.950000	1.000	1,278,541.000000
15.966667	1.000	1,258,390.000000
15.983333	1.000	1,192,617.000000
16.000000	1.000	1,089,346.000000
16.016667	1.000	959,572.000000
16.033333	1.000	815,141.000000
16.050000	1.000	667,729.000000
16.066667	1.000	527,088.000000
16.083333	1.000	400,523.000000
16.100000	1.000	292,349.000000
16.116667	1.000	203,911.000000
16.133333	1.000	134,466.000000
16.150000	1.000	82,201.000000
16.166667	1.000	44,699.000000
16.183333	1.000	18,945.000000
16.200000	1.000	2,069.000000
16.216667	1.000	-8,560.000000
16.233333	1.000	-15,241.000000
16.250000	1.000	-19,499.000000
16.266667	1.000	-22,026.000000
16.283333	1.000	-23,567.000000
16.300000	1.000	-24,560.000000
16.316667	1.000	-25,245.000000
16.333333	1.000	-26,026.000000
16.350000	1.000	-27,346.000000
16.366667	1.000	-29,073.000000
16.383333	1.000	-30,957.000000
16.400000	1.000	-32,758.000000
16.416667	1.000	-34,132.000000
16.433333	1.000	-35,026.000000
16.450000	1.000	-35,853.000000
16.466667	1.000	-36,907.000000
16.483333	1.000	-38,227.000000
16.500000	1.000	-39,688.000000
16.516667	1.000	-41,139.000000
16.533333	1.000	-41,979.000000
16.550000	1.000	-41,825.000000
16.566667	1.000	-40,435.000000
16.583333	1.000	-37,958.000000
16.600000	1.000	-35,162.000000
16.616667	1.000	-33,042.000000
16.633333	1.000	-32,206.000000
16.650000	1.000	-32,627.000000
16.666667	1.000	-33,684.000000
16.683333	1.000	-34,848.000000
16.700000	1.000	-36,043.000000
16.716667	1.000	-37,159.000000
16.733333	1.000	-38,110.000000
16.750000	1.000	-38,858.000000
16.766667	1.000	-38,920.000000
16.783333	1.000	-37,034.000000
16.800000	1.000	-31,513.000000
16.816667	1.000	-20,316.000000
16.833333	1.000	-1,159.000000
16.850000	1.000	28,340.000000
16.866667	1.000	70,107.000000
16.883333	1.000	125,646.000000
16.900000	1.000	194,928.000000
16.916667	1.000	275,261.000000
16.933333	1.000	361,165.000000
16.950000	1.000	445,210.000000
16.966667	1.000	519,118.000000
16.983333	1.000	575,800.000000
17.000000	1.000	610,096.000000
17.016667	1.000	619,327.000000
17.033333	1.000	603,429.000000
17.050000	1.000	565,110.000000
17.066667	1.000	509,175.000000
17.083333	1.000	441,567.000000
17.100000	1.000	368,444.000000
17.116667	1.000	295,659.000000
17.133333	1.000	227,611.000000
17.150000	1.000	167,387.000000
17.166667	1.000	116,892.000000
17.183333	1.000	76,911.000000
17.200000	1.000	47,722.000000
17.216667	1.000	28,749.000000
17.233333	1.000	19,397.000000
17.250000	1.000	19,401.000000
17.266667	1.000	28,263.000000
17.283333	1.000	45,027.000000
17.300000	1.000	68,824.000000
17.316667	1.000	98,408.000000
17.333333	1.000	131,814.000000
17.350000	1.000	166,219.000000
17.366667	1.000	198,567.000000
17.383333	1.000	225,781.000000
17.400000	1.000	245,176.000000
17.416667	1.000	255,362.000000
17.433333	1.000	256,095.000000
17.450000	1.000	247,825.000000
17.466667	1.000	231,884.000000
17.483333	1.000	210,960.000000
17.500000	1.000	187,753.000000
17.516667	1.000	164,009.000000
17.533333	1.000	140,999.000000
17.550000	1.000	119,627.000000
17.566667	1.000	100,822.000000
17.583333	1.000	84,940.000000
17.600000	1.000	71,323.000000
17.616667	1.000	59,170.000000
17.633333	1.000	47,950.000000
17.650000	1.000	37,408.000000
17.666667	1.000	27,458.000000
17.683333	1.000	18,095.000000
17.700000	1.000	9,547.000000
17.716667	1.000	2,285.000000
17.733333	1.000	-3,375.000000
17.750000	1.000	-7,249.000000
17.766667	1.000	-9,288.000000
17.783333	1.000	-9,517.000000
17.800000	1.000	-8,507.000000
17.816667	1.000	-7,404.000000
17.833333	1.000	-7,000.000000
17.850000	1.000	-7,458.000000
17.866667	1.000	-8,690.000000
17.883333	1.000	-10,539.000000
17.900000	1.000	-12,810.000000
17.916667	1.000	-14,850.000000
17.933333	1.000	-16,018.000000
17.950000	1.000	-15,900.000000
17.966667	1.000	-14,515.000000
17.983333	1.000	-11,928.000000
18.000000	1.000	-8,440.000000
18.016667	1.000	-4,354.000000
18.033333	1.000	230.000000
18.050000	1.000	5,018.000000
18.066667	1.000	9,318.000000
18.083333	1.000	12,232.000000
18.100000	1.000	12,954.000000
18.116667	1.000	10,876.000000
18.133333	1.000	6,342.000000
18.150000	1.000	102.000000
18.166667	1.000	-6,736.000000
18.183333	1.000	-13,194.000000
18.200000	1.000	-18,859.000000
18.216667	1.000	-23,763.000000
18.233333	1.000	-28,114.000000
18.250000	1.000	-31,721.000000
18.266667	1.000	-34,401.000000
18.283333	1.000	-36,593.000000
18.300000	1.000	-38,858.000000
18.316667	1.000	-41,383.000000
18.333333	1.000	-43,693.000000
18.350000	1.000	-45,454.000000
18.366667	1.000	-46,629.000000
18.383333	1.000	-47,041.000000
18.400000	1.000	-46,767.000000
18.416667	1.000	-46,047.000000
18.433333	1.000	-44,845.000000
18.450000	1.000	-43,306.000000
18.466667	1.000	-41,682.000000
18.483333	1.000	-39,999.000000
18.500000	1.000	-38,325.000000
18.516667	1.000	-36,707.000000
18.533333	1.000	-35,260.000000
18.550000	1.000	-33,610.000000
18.566667	1.000	-31,384.000000
18.583333	1.000	-28,365.000000
18.600000	1.000	-24,112.000000
18.616667	1.000	-18,428.000000
18.633333	1.000	-11,167.000000
18.650000	1.000	-1,952.000000
18.666667	1.000	9,665.000000
18.683333	1.000	23,441.000000
18.700000	1.000	38,042.000000
18.716667	1.000	51,832.000000
18.733333	1.000	63,366.000000
18.750000	1.000	71,239.000000
18.766667	1.000	74,724.000000
18.783333	1.000	74,001.000000
18.800000	1.000	69,724.000000
18.816667	1.000	62,293.000000
18.833333	1.000	52,612.000000
18.850000	1.000	41,591.000000
18.866667	1.000	30,154.000000
18.883333	1.000	19,337.000000
18.900000	1.000	9,922.000000
18.916667	1.000	2,447.000000
18.933333	1.000	-3,101.000000
18.950000	1.000	-6,687.000000
18.966667	1.000	-8,021.000000
18.983333	1.000	-6,734.000000
19.000000	1.000	-3,206.000000
19.016667	1.000	1,382.000000
19.033333	1.000	6,380.000000
19.050000	1.000	12,289.000000
19.066667	1.000	19,149.000000
19.083333	1.000	26,536.000000
19.100000	1.000	33,990.000000
19.116667	1.000	41,666.000000
19.133333	1.000	49,833.000000
19.150000	1.000	58,218.000000
19.166667	1.000	66,975.000000
19.183333	1.000	77,085.000000
19.200000	1.000	91,243.000000
19.216667	1.000	113,367.000000
19.233333	1.000	148,917.000000
19.250000	1.000	204,028.000000
19.266667	1.000	284,168.000000
19.283333	1.000	392,463.000000
19.300000	1.000	528,551.000000
19.316667	1.000	687,922.000000
19.333333	1.000	861,088.000000
19.350000	1.000	1,034,079.000000
19.366667	1.000	1,190,828.000000
19.383333	1.000	1,315,900.000000
19.400000	1.000	1,396,933.000000
19.416667	1.000	1,426,018.000000
19.433333	1.000	1,401,122.000000
19.450000	1.000	1,326,577.000000
19.466667	1.000	1,211,514.000000
19.483333	1.000	1,068,121.000000
19.500000	1.000	910,184.000000
19.516667	1.000	750,378.000000
19.533333	1.000	599,132.000000
19.550000	1.000	463,758.000000
19.566667	1.000	348,237.000000
19.583333	1.000	253,685.000000
19.600000	1.000	179,132.000000
19.616667	1.000	122,448.000000
19.633333	1.000	81,389.000000
19.650000	1.000	53,121.000000
19.666667	1.000	34,656.000000
19.683333	1.000	23,402.000000
19.700000	1.000	16,323.000000
19.716667	1.000	11,142.000000
19.733333	1.000	8,000.000000
19.750000	1.000	7,975.000000
19.766667	1.000	12,319.000000
19.783333	1.000	22,851.000000
19.800000	1.000	42,018.000000
19.816667	1.000	71,673.000000
19.833333	1.000	112,676.000000
19.850000	1.000	165,167.000000
19.866667	1.000	227,209.000000
19.883333	1.000	294,767.000000
19.900000	1.000	362,311.000000
19.916667	1.000	423,706.000000
19.933333	1.000	472,555.000000
19.950000	1.000	503,808.000000
19.966667	1.000	515,211.000000
19.983333	1.000	506,186.000000
20.000000	1.000	478,142.000000
20.016667	1.000	434,440.000000
20.033333	1.000	379,344.000000
20.050000	1.000	317,961.000000
20.066667	1.000	255,340.000000
20.083333	1.000	195,857.000000
20.100000	1.000	142,546.000000
20.116667	1.000	97,280.000000
20.133333	1.000	60,901.000000
20.150000	1.000	33,275.000000
20.166667	1.000	14,016.000000
20.183333	1.000	2,419.000000
20.200000	1.000	-2,367.000000
20.216667	1.000	-705.000000
20.233333	1.000	8,075.000000
20.250000	1.000	25,137.000000
20.266667	1.000	51,482.000000
20.283333	1.000	87,815.000000
20.300000	1.000	134,286.000000
20.316667	1.000	188,850.000000
20.333333	1.000	247,875.000000
20.350000	1.000	306,722.000000
20.366667	1.000	359,936.000000
20.383333	1.000	402,667.000000
20.400000	1.000	431,617.000000
20.416667	1.000	445,105.000000
20.433333	1.000	442,921.000000
20.450000	1.000	425,444.000000
20.466667	1.000	394,477.000000
20.483333	1.000	353,211.000000
20.500000	1.000	305,552.000000
20.516667	1.000	255,545.000000
20.533333	1.000	206,481.000000
20.550000	1.000	160,651.000000
20.566667	1.000	119,339.000000
20.583333	1.000	83,285.000000
20.600000	1.000	53,186.000000
20.616667	1.000	29,603.000000
20.633333	1.000	12,855.000000
20.650000	1.000	2,881.000000
20.666667	1.000	-473.000000
20.683333	1.000	3,151.000000
20.700000	1.000	15,187.000000
20.716667	1.000	37,963.000000
20.733333	1.000	74,163.000000
20.750000	1.000	126,351.000000
20.766667	1.000	196,668.000000
20.783333	1.000	285,047.000000
20.800000	1.000	388,121.000000
20.816667	1.000	499,889.000000
20.833333	1.000	611,781.000000
20.850000	1.000	714,275.000000
20.866667	1.000	798,780.000000
20.883333	1.000	858,430.000000
20.900000	1.000	888,162.000000
20.916667	1.000	885,962.000000
20.933333	1.000	853,260.000000
20.950000	1.000	794,257.000000
20.966667	1.000	715,004.000000
20.983333	1.000	622,756.000000
21.000000	1.000	524,981.000000
21.016667	1.000	428,965.000000
21.033333	1.000	340,068.000000
21.050000	1.000	261,500.000000
21.066667	1.000	194,717.000000
21.083333	1.000	139,708.000000
21.100000	1.000	95,893.000000
21.116667	1.000	62,697.000000
21.133333	1.000	39,156.000000
21.150000	1.000	23,895.000000
21.166667	1.000	15,474.000000
21.183333	1.000	12,888.000000
21.200000	1.000	15,685.000000
21.216667	1.000	23,672.000000
21.233333	1.000	36,523.000000
21.250000	1.000	53,285.000000
21.266667	1.000	72,198.000000
21.283333	1.000	91,770.000000
21.300000	1.000	110,359.000000
21.316667	1.000	126,412.000000
21.333333	1.000	139,946.000000
21.350000	1.000	151,939.000000
21.366667	1.000	163,101.000000
21.383333	1.000	174,342.000000
21.400000	1.000	186,980.000000
21.416667	1.000	202,311.000000
21.433333	1.000	221,260.000000
21.450000	1.000	244,041.000000
21.466667	1.000	269,571.000000
21.483333	1.000	295,184.000000
21.500000	1.000	318,182.000000
21.516667	1.000	335,708.000000
21.533333	1.000	344,934.000000
21.550000	1.000	343,988.000000
21.566667	1.000	332,528.000000
21.583333	1.000	311,267.000000
21.600000	1.000	281,587.000000
21.616667	1.000	245,729.000000
21.633333	1.000	206,553.000000
21.650000	1.000	167,153.000000
21.666667	1.000	129,825.000000
21.683333	1.000	96,456.000000
21.700000	1.000	68,366.000000
21.716667	1.000	45,564.000000
21.733333	1.000	27,348.000000
21.750000	1.000	13,210.000000
21.766667	1.000	2,727.000000
21.783333	1.000	-4,762.000000
21.800000	1.000	-10,163.000000
21.816667	1.000	-14,366.000000
21.833333	1.000	-18,044.000000
21.850000	1.000	-21,408.000000
21.866667	1.000	-24,180.000000
21.883333	1.000	-25,990.000000
21.900000	1.000	-26,437.000000
21.916667	1.000	-25,760.000000
21.933333	1.000	-24,404.000000
21.950000	1.000	-22,588.000000
21.966667	1.000	-20,855.000000
21.983333	1.000	-19,710.000000
22.000000	1.000	-19,543.000000
22.016667	1.000	-19,972.000000
22.033333	1.000	-20,349.000000
22.050000	1.000	-20,120.000000
22.066667	1.000	-18,625.000000
22.083333	1.000	-15,084.000000
22.100000	1.000	-9,707.000000
22.116667	1.000	-3,320.000000
22.133333	1.000	3,572.000000
22.150000	1.000	10,446.000000
22.166667	1.000	16,949.000000
22.183333	1.000	22,968.000000
22.200000	1.000	27,921.000000
22.216667	1.000	31,790.000000
22.233333	1.000	34,594.000000
22.250000	1.000	36,093.000000
22.266667	1.000	35,758.000000
22.283333	1.000	32,762.000000
22.300000	1.000	27,293.000000
22.316667	1.000	20,466.000000
22.333333	1.000	12,948.000000
22.350000	1.000	5,336.000000
22.366667	1.000	-2,094.000000
22.383333	1.000	-9,262.000000
22.400000	1.000	-15,842.000000
22.416667	1.000	-21,461.000000
22.433333	1.000	-25,858.000000
22.450000	1.000	-29,070.000000
22.466667	1.000	-31,373.000000
22.483333	1.000	-32,873.000000
22.500000	1.000	-33,398.000000
22.516667	1.000	-33,004.000000
22.533333	1.000	-31,862.000000
22.550000	1.000	-30,124.000000
22.566667	1.000	-27,856.000000
22.583333	1.000	-25,055.000000
22.600000	1.000	-21,842.000000
22.616667	1.000	-18,352.000000
22.633333	1.000	-14,111.000000
22.650000	1.000	-8,927.000000
22.666667	1.000	-3,200.000000
22.683333	1.000	2,502.000000
22.700000	1.000	7,600.000000
22.716667	1.000	11,985.000000
22.733333	1.000	15,789.000000
22.750000	1.000	19,109.000000
22.766667	1.000	21,831.000000
22.783333	1.000	23,931.000000
22.800000	1.000	25,445.000000
22.816667	1.000	26,402.000000
22.833333	1.000	27,321.000000
22.850000	1.000	28,562.000000
22.866667	1.000	30,235.000000
22.883333	1.000	32,683.000000
22.900000	1.000	36,096.000000
22.916667	1.000	40,289.000000
22.933333	1.000	44,847.000000
22.950000	1.000	49,496.000000
22.966667	1.000	54,401.000000
22.983333	1.000	60,286.000000
23.000000	1.000	68,372.000000
23.016667	1.000	80,339.000000
23.033333	1.000	99,205.000000
23.050000	1.000	129,874.000000
23.066667	1.000	177,792.000000
23.083333	1.000	247,394.000000
23.100000	1.000	342,214.000000
23.116667	1.000	464,436.000000
23.133333	1.000	612,426.000000
23.150000	1.000	779,525.000000
23.166667	1.000	954,465.000000
23.183333	1.000	1,123,223.000000
23.200000	1.000	1,271,064.000000
23.216667	1.000	1,384,393.000000
23.233333	1.000	1,452,718.000000
23.250000	1.000	1,470,202.000000
23.266667	1.000	1,436,529.000000
23.283333	1.000	1,356,828.000000
23.300000	1.000	1,240,254.000000
23.316667	1.000	1,098,277.000000
23.333333	1.000	943,392.000000
23.350000	1.000	787,216.000000
23.366667	1.000	639,245.000000
23.383333	1.000	506,158.000000
23.400000	1.000	391,796.000000
23.416667	1.000	297,504.000000
23.433333	1.000	222,462.000000
23.450000	1.000	164,321.000000
23.466667	1.000	120,547.000000
23.483333	1.000	88,923.000000
23.500000	1.000	67,060.000000
23.516667	1.000	52,266.000000
23.533333	1.000	42,359.000000
23.550000	1.000	36,132.000000
23.566667	1.000	33,181.000000
23.583333	1.000	33,359.000000
23.600000	1.000	37,205.000000
23.616667	1.000	45,534.000000
23.633333	1.000	59,157.000000
23.650000	1.000	78,108.000000
23.666667	1.000	101,909.000000
23.683333	1.000	129,502.000000
23.700000	1.000	159,163.000000
23.716667	1.000	188,764.000000
23.733333	1.000	215,774.000000
23.750000	1.000	237,785.000000
23.766667	1.000	252,668.000000
23.783333	1.000	259,042.000000
23.800000	1.000	256,392.000000
23.816667	1.000	244,955.000000
23.833333	1.000	226,260.000000
23.850000	1.000	202,614.000000
23.866667	1.000	176,647.000000
23.883333	1.000	150,492.000000
23.900000	1.000	126,107.000000
23.916667	1.000	104,835.000000
23.933333	1.000	86,919.000000
23.950000	1.000	72,166.000000
23.966667	1.000	60,253.000000
23.983333	1.000	51,101.000000
24.000000	1.000	45,041.000000
24.016667	1.000	42,000.000000
24.033333	1.000	40,721.000000
24.050000	1.000	39,763.000000
24.066667	1.000	37,994.000000
24.083333	1.000	35,025.000000
24.100000	1.000	31,235.000000
24.116667	1.000	27,457.000000
24.133333	1.000	24,203.000000
24.150000	1.000	21,620.000000
24.166667	1.000	19,859.000000
24.183333	1.000	18,728.000000
24.200000	1.000	17,916.000000
24.216667	1.000	18,121.000000
24.233333	1.000	19,910.000000
24.250000	1.000	23,525.000000
24.266667	1.000	29,717.000000
24.283333	1.000	40,080.000000
24.300000	1.000	56,582.000000
24.316667	1.000	80,688.000000
24.333333	1.000	112,992.000000
24.350000	1.000	152,964.000000
24.366667	1.000	199,380.000000
24.383333	1.000	249,960.000000
24.400000	1.000	301,559.000000
24.416667	1.000	350,847.000000
24.433333	1.000	394,597.000000
24.450000	1.000	430,650.000000
24.466667	1.000	457,823.000000
24.483333	1.000	476,124.000000
24.500000	1.000	486,400.000000
24.516667	1.000	490,234.000000
24.533333	1.000	489,723.000000
24.550000	1.000	487,284.000000
24.566667	1.000	484,765.000000
24.583333	1.000	483,083.000000
24.600000	1.000	482,398.000000
24.616667	1.000	481,744.000000
24.633333	1.000	479,023.000000
24.650000	1.000	472,665.000000
24.666667	1.000	461,655.000000
24.683333	1.000	445,201.000000
24.700000	1.000	423,199.000000
24.716667	1.000	396,877.000000
24.733333	1.000	368,786.000000
24.750000	1.000	341,625.000000
24.766667	1.000	317,710.000000
24.783333	1.000	298,570.000000
24.800000	1.000	285,350.000000
24.816667	1.000	278,049.000000
24.833333	1.000	275,284.000000
24.850000	1.000	274,770.000000
24.866667	1.000	273,876.000000
24.883333	1.000	269,720.000000
24.900000	1.000	260,211.000000
24.916667	1.000	244,694.000000
24.933333	1.000	223,896.000000
24.950000	1.000	199,377.000000
24.966667	1.000	172,678.000000
24.983333	1.000	145,159.000000
25.000000	1.000	118,126.000000
25.016667	1.000	92,707.000000
25.033333	1.000	69,549.000000
25.050000	1.000	49,371.000000
25.066667	1.000	32,881.000000
25.083333	1.000	20,267.000000
25.100000	1.000	11,550.000000
25.116667	1.000	6,355.000000
25.133333	1.000	3,943.000000
25.150000	1.000	3,736.000000
25.166667	1.000	5,240.000000
25.183333	1.000	7,949.000000
25.200000	1.000	11,221.000000
25.216667	1.000	14,278.000000
25.233333	1.000	16,335.000000
25.250000	1.000	17,039.000000
25.266667	1.000	16,038.000000
25.283333	1.000	13,366.000000
25.300000	1.000	9,151.000000
25.316667	1.000	4,034.000000
25.333333	1.000	-523.000000
25.350000	1.000	-3,372.000000
25.366667	1.000	-4,367.000000
25.383333	1.000	-3,670.000000
25.400000	1.000	-1,627.000000
25.416667	1.000	1,464.000000
25.433333	1.000	5,399.000000
25.450000	1.000	9,913.000000
25.466667	1.000	14,236.000000
25.483333	1.000	17,786.000000
25.500000	1.000	19,919.000000
25.516667	1.000	20,246.000000
25.533333	1.000	18,911.000000
25.550000	1.000	16,256.000000
25.566667	1.000	12,912.000000
25.583333	1.000	9,086.000000
25.600000	1.000	5,391.000000
25.616667	1.000	2,473.000000
25.633333	1.000	538.000000
25.650000	1.000	-501.000000
25.666667	1.000	-749.000000
25.683333	1.000	-586.000000
25.700000	1.000	-672.000000
25.716667	1.000	-1,296.000000
25.733333	1.000	-2,334.000000
25.750000	1.000	-3,759.000000
25.766667	1.000	-5,266.000000
25.783333	1.000	-6,460.000000
25.800000	1.000	-6,769.000000
25.816667	1.000	-5,481.000000
25.833333	1.000	-1,149.000000
25.850000	1.000	8,215.000000
25.866667	1.000	24,184.000000
25.883333	1.000	48,145.000000
25.900000	1.000	81,643.000000
25.916667	1.000	126,613.000000
25.933333	1.000	185,868.000000
25.950000	1.000	264,176.000000
25.966667	1.000	367,789.000000
25.983333	1.000	504,466.000000
26.000000	1.000	683,858.000000
26.016667	1.000	916,823.000000
26.033333	1.000	1,215,214.000000
26.050000	1.000	1,592,686.000000
26.066667	1.000	2,062,554.000000
26.083333	1.000	2,635,886.000000
26.100000	1.000	3,316,901.000000
26.116667	1.000	4,096,116.000000
26.133333	1.000	4,945,898.000000
26.150000	1.000	5,820,121.000000
26.166667	1.000	6,657,915.000000
26.183333	1.000	7,390,586.000000
26.200000	1.000	7,953,276.000000
26.216667	1.000	8,294,607.000000
26.233333	1.000	8,383,436.000000
26.250000	1.000	8,213,557.000000
26.266667	1.000	7,802,898.000000
26.283333	1.000	7,190,643.000000
26.300000	1.000	6,431,700.000000
26.316667	1.000	5,587,603.000000
26.333333	1.000	4,717,485.000000
26.350000	1.000	3,872,306.000000
26.366667	1.000	3,091,588.000000
26.383333	1.000	2,402,324.000000
26.400000	1.000	1,819,095.000000
26.416667	1.000	1,345,235.000000
26.433333	1.000	974,632.000000
26.450000	1.000	695,194.000000
26.466667	1.000	491,803.000000
26.483333	1.000	348,602.000000
26.500000	1.000	250,842.000000
26.516667	1.000	186,271.000000
26.533333	1.000	145,311.000000
26.550000	1.000	120,675.000000
26.566667	1.000	106,761.000000
26.583333	1.000	99,610.000000
26.600000	1.000	97,161.000000
26.616667	1.000	97,914.000000
26.633333	1.000	100,270.000000
26.650000	1.000	103,054.000000
26.666667	1.000	105,701.000000
26.683333	1.000	107,781.000000
26.700000	1.000	108,933.000000
26.716667	1.000	108,935.000000
26.733333	1.000	107,390.000000
26.750000	1.000	104,059.000000
26.766667	1.000	98,656.000000
26.783333	1.000	90,896.000000
26.800000	1.000	80,767.000000
26.816667	1.000	69,171.000000
26.833333	1.000	57,070.000000
26.850000	1.000	45,472.000000
26.866667	1.000	35,426.000000
26.883333	1.000	27,860.000000
26.900000	1.000	23,572.000000
26.916667	1.000	23,137.000000
26.933333	1.000	27,377.000000
26.950000	1.000	37,594.000000
26.966667	1.000	55,250.000000
26.983333	1.000	81,492.000000
27.000000	1.000	116,600.000000
27.016667	1.000	159,851.000000
27.033333	1.000	209,489.000000
27.050000	1.000	262,685.000000
27.066667	1.000	316,242.000000
27.083333	1.000	366,799.000000
27.100000	1.000	410,455.000000
27.116667	1.000	443,505.000000
27.133333	1.000	463,451.000000
27.150000	1.000	469,109.000000
27.166667	1.000	460,979.000000
27.183333	1.000	440,973.000000
27.200000	1.000	411,512.000000
27.216667	1.000	375,160.000000
27.233333	1.000	334,458.000000
27.250000	1.000	292,173.000000
27.266667	1.000	251,191.000000
27.283333	1.000	213,935.000000
27.300000	1.000	182,897.000000
27.316667	1.000	160,513.000000
27.333333	1.000	148,737.000000
27.350000	1.000	148,406.000000
27.366667	1.000	158,597.000000
27.383333	1.000	177,111.000000
27.400000	1.000	201,532.000000
27.416667	1.000	229,471.000000
27.433333	1.000	258,903.000000
27.450000	1.000	289,028.000000
27.466667	1.000	320,311.000000
27.483333	1.000	354,781.000000
27.500000	1.000	396,431.000000
27.516667	1.000	450,874.000000
27.533333	1.000	525,442.000000
27.550000	1.000	627,932.000000
27.566667	1.000	764,809.000000
27.583333	1.000	940,487.000000
27.600000	1.000	1,155,362.000000
27.616667	1.000	1,402,905.000000
27.633333	1.000	1,670,650.000000
27.650000	1.000	1,940,704.000000
27.666667	1.000	2,191,159.000000
27.683333	1.000	2,399,847.000000
27.700000	1.000	2,547,456.000000
27.716667	1.000	2,620,294.000000
27.733333	1.000	2,612,920.000000
27.750000	1.000	2,528,061.000000
27.766667	1.000	2,376,504.000000
27.783333	1.000	2,175,094.000000
27.800000	1.000	1,943,515.000000
27.816667	1.000	1,701,654.000000
27.833333	1.000	1,467,290.000000
27.850000	1.000	1,253,918.000000
27.866667	1.000	1,069,463.000000
27.883333	1.000	917,128.000000
27.900000	1.000	796,404.000000
27.916667	1.000	703,618.000000
27.933333	1.000	633,325.000000
27.950000	1.000	579,823.000000
27.966667	1.000	537,523.000000
27.983333	1.000	501,611.000000
28.000000	1.000	468,758.000000
28.016667	1.000	437,193.000000
28.033333	1.000	406,344.000000
28.050000	1.000	375,767.000000
28.066667	1.000	344,736.000000
28.083333	1.000	313,240.000000
28.100000	1.000	282,423.000000
28.116667	1.000	253,179.000000
28.133333	1.000	226,070.000000
28.150000	1.000	201,678.000000
28.166667	1.000	180,301.000000
28.183333	1.000	161,943.000000
28.200000	1.000	146,686.000000
28.216667	1.000	135,055.000000
28.233333	1.000	127,975.000000
28.250000	1.000	127,040.000000
28.266667	1.000	134,436.000000
28.283333	1.000	153,193.000000
28.300000	1.000	186,836.000000
28.316667	1.000	239,007.000000
28.333333	1.000	313,174.000000
28.350000	1.000	410,595.000000
28.366667	1.000	529,028.000000
28.383333	1.000	662,902.000000
28.400000	1.000	803,195.000000
28.416667	1.000	938,739.000000
28.433333	1.000	1,057,997.000000
28.450000	1.000	1,150,482.000000
28.466667	1.000	1,208,276.000000
28.483333	1.000	1,226,908.000000
28.500000	1.000	1,205,628.000000
28.516667	1.000	1,147,837.000000
28.533333	1.000	1,060,620.000000
28.550000	1.000	952,636.000000
28.566667	1.000	833,024.000000
28.583333	1.000	710,693.000000
28.600000	1.000	593,559.000000
28.616667	1.000	487,861.000000
28.633333	1.000	398,441.000000
28.650000	1.000	328,227.000000
28.666667	1.000	278,212.000000
28.683333	1.000	248,416.000000
28.700000	1.000	238,557.000000
28.716667	1.000	247,901.000000
28.733333	1.000	275,228.000000
28.750000	1.000	318,374.000000
28.766667	1.000	374,752.000000
28.783333	1.000	440,842.000000
28.800000	1.000	511,586.000000
28.816667	1.000	582,264.000000
28.833333	1.000	648,920.000000
28.850000	1.000	708,734.000000
28.866667	1.000	761,184.000000
28.883333	1.000	808,986.000000
28.900000	1.000	857,738.000000
28.916667	1.000	915,686.000000
28.933333	1.000	993,292.000000
28.950000	1.000	1,101,759.000000
28.966667	1.000	1,250,189.000000
28.983333	1.000	1,441,946.000000
29.000000	1.000	1,673,376.000000
29.016667	1.000	1,932,523.000000
29.033333	1.000	2,200,360.000000
29.050000	1.000	2,452,964.000000
29.066667	1.000	2,665,429.000000
29.083333	1.000	2,815,496.000000
29.100000	1.000	2,886,861.000000
29.116667	1.000	2,872,129.000000
29.133333	1.000	2,772,931.000000
29.150000	1.000	2,599,153.000000
29.166667	1.000	2,367,202.000000
29.183333	1.000	2,097,140.000000
29.200000	1.000	1,809,996.000000
29.216667	1.000	1,524,492.000000
29.233333	1.000	1,255,371.000000
29.250000	1.000	1,012,854.000000
29.266667	1.000	802,977.000000
29.283333	1.000	627,918.000000
29.300000	1.000	486,443.000000
29.316667	1.000	375,147.000000
29.333333	1.000	289,664.000000
29.350000	1.000	225,259.000000
29.366667	1.000	177,373.000000
29.383333	1.000	142,624.000000
29.400000	1.000	118,140.000000
29.416667	1.000	101,740.000000
29.433333	1.000	91,993.000000
29.450000	1.000	87,696.000000
29.466667	1.000	87,600.000000
29.483333	1.000	90,174.000000
29.500000	1.000	93,885.000000
29.516667	1.000	97,454.000000
29.533333	1.000	99,584.000000
29.550000	1.000	99,836.000000
29.566667	1.000	98,270.000000
29.583333	1.000	94,774.000000
29.600000	1.000	89,671.000000
29.616667	1.000	83,873.000000
29.633333	1.000	78,239.000000
29.650000	1.000	73,411.000000
29.666667	1.000	69,950.000000
29.683333	1.000	68,261.000000
29.700000	1.000	68,886.000000
29.716667	1.000	72,164.000000
29.733333	1.000	78,082.000000
29.750000	1.000	86,015.000000
29.766667	1.000	95,093.000000
29.783333	1.000	104,549.000000
29.800000	1.000	113,820.000000
29.816667	1.000	121,883.000000
29.833333	1.000	127,350.000000
29.850000	1.000	129,093.000000
29.866667	1.000	126,941.000000
29.883333	1.000	121,495.000000
29.900000	1.000	113,836.000000
29.916667	1.000	105,007.000000
29.933333	1.000	95,470.000000
29.950000	1.000	85,774.000000
29.966667	1.000	76,966.000000
29.983333	1.000	69,591.000000
30.000000	1.000	63,844.000000
30.016667	1.000	60,163.000000
30.033333	1.000	59,549.000000
30.050000	1.000	63,107.000000
30.066667	1.000	71,529.000000
30.083333	1.000	85,889.000000
30.100000	1.000	107,885.000000
30.116667	1.000	140,674.000000
30.133333	1.000	189,217.000000
30.150000	1.000	260,712.000000
30.166667	1.000	366,642.000000
30.183333	1.000	524,490.000000
30.200000	1.000	762,136.000000
30.216667	1.000	1,122,194.000000
30.233333	1.000	1,665,531.000000
30.250000	1.000	2,474,888.000000
30.266667	1.000	3,650,620.000000
30.283333	1.000	5,296,790.000000
30.300000	1.000	7,497,986.000000
30.316667	1.000	10,290,695.000000
30.333333	1.000	13,638,400.000000
30.350000	1.000	17,413,210.000000
30.366667	1.000	21,396,952.000000
30.383333	1.000	25,299,153.000000
30.400000	1.000	28,795,719.000000
30.416667	1.000	31,575,089.000000
30.433333	1.000	33,385,406.000000
30.450000	1.000	34,072,821.000000
30.466667	1.000	33,599,864.000000
30.483333	1.000	32,044,815.000000
30.500000	1.000	29,584,765.000000
30.516667	1.000	26,463,492.000000
30.533333	1.000	22,952,975.000000
30.550000	1.000	19,316,964.000000
30.566667	1.000	15,783,061.000000
30.583333	1.000	12,525,710.000000
30.600000	1.000	9,659,233.000000
30.616667	1.000	7,240,958.000000
30.633333	1.000	5,279,741.000000
30.650000	1.000	3,748,176.000000
30.666667	1.000	2,595,580.000000
30.683333	1.000	1,759,499.000000
30.700000	1.000	1,175,527.000000
30.716667	1.000	783,256.000000
30.733333	1.000	530,349.000000
30.750000	1.000	374,923.000000
30.766667	1.000	285,374.000000
30.783333	1.000	239,547.000000
30.800000	1.000	223,698.000000
30.816667	1.000	230,242.000000
30.833333	1.000	254,889.000000
30.850000	1.000	294,491.000000
30.866667	1.000	346,458.000000
30.883333	1.000	406,703.000000
30.900000	1.000	470,025.000000
30.916667	1.000	530,407.000000
30.933333	1.000	582,197.000000
30.950000	1.000	620,390.000000
30.966667	1.000	641,494.000000
30.983333	1.000	644,186.000000
31.000000	1.000	628,750.000000
31.016667	1.000	597,167.000000
31.033333	1.000	552,943.000000
31.050000	1.000	500,589.000000
31.066667	1.000	444,562.000000
31.083333	1.000	389,361.000000
31.100000	1.000	338,650.000000
31.116667	1.000	294,752.000000
31.133333	1.000	258,455.000000
31.150000	1.000	229,944.000000
31.166667	1.000	208,595.000000
31.183333	1.000	193,027.000000
31.200000	1.000	181,623.000000
31.216667	1.000	173,039.000000
31.233333	1.000	166,271.000000
31.250000	1.000	160,851.000000
31.266667	1.000	156,991.000000
31.283333	1.000	155,115.000000
31.300000	1.000	156,000.000000
31.316667	1.000	161,374.000000
31.333333	1.000	172,671.000000
31.350000	1.000	191,059.000000
31.366667	1.000	217,325.000000
31.383333	1.000	251,287.000000
31.400000	1.000	291,445.000000
31.416667	1.000	335,631.000000
31.433333	1.000	381,925.000000
31.450000	1.000	428,481.000000
31.466667	1.000	474,758.000000
31.483333	1.000	523,031.000000
31.500000	1.000	578,822.000000
31.516667	1.000	650,946.000000
31.533333	1.000	750,133.000000
31.550000	1.000	887,871.000000
31.566667	1.000	1,074,650.000000
31.583333	1.000	1,316,543.000000
31.600000	1.000	1,611,591.000000
31.616667	1.000	1,948,163.000000
31.633333	1.000	2,304,821.000000
31.650000	1.000	2,653,104.000000
31.666667	1.000	2,961,902.000000
31.683333	1.000	3,201,662.000000
31.700000	1.000	3,348,919.000000
31.716667	1.000	3,390,195.000000
31.733333	1.000	3,323,183.000000
31.750000	1.000	3,156,248.000000
31.766667	1.000	2,906,211.000000
31.783333	1.000	2,595,866.000000
31.800000	1.000	2,251,061.000000
31.816667	1.000	1,897,609.000000
31.833333	1.000	1,558,138.000000
31.850000	1.000	1,251,015.000000
31.866667	1.000	990,094.000000
31.883333	1.000	784,512.000000
31.900000	1.000	639,421.000000
31.916667	1.000	556,118.000000
31.933333	1.000	532,754.000000
31.950000	1.000	565,468.000000
31.966667	1.000	648,145.000000
31.983333	1.000	771,170.000000
32.000000	1.000	921,277.000000
32.016667	1.000	1,082,815.000000
32.033333	1.000	1,238,803.000000
32.050000	1.000	1,372,433.000000
32.066667	1.000	1,469,335.000000
32.083333	1.000	1,520,342.000000
32.100000	1.000	1,521,886.000000
32.116667	1.000	1,475,782.000000
32.133333	1.000	1,387,897.000000
32.150000	1.000	1,267,194.000000
32.166667	1.000	1,124,527.000000
32.183333	1.000	971,220.000000
32.200000	1.000	817,763.000000
32.216667	1.000	673,374.000000
32.233333	1.000	545,145.000000
32.250000	1.000	437,418.000000
32.266667	1.000	352,330.000000
32.283333	1.000	290,385.000000
32.300000	1.000	250,382.000000
32.316667	1.000	229,647.000000
32.333333	1.000	224,552.000000
32.350000	1.000	231,479.000000
32.366667	1.000	248,215.000000
32.383333	1.000	274,106.000000
32.400000	1.000	309,252.000000
32.416667	1.000	354,189.000000
32.433333	1.000	409,588.000000
32.450000	1.000	475,205.000000
32.466667	1.000	549,561.000000
32.483333	1.000	630,378.000000
32.500000	1.000	713,887.000000
32.516667	1.000	794,492.000000
32.533333	1.000	866,240.000000
32.550000	1.000	923,769.000000
32.566667	1.000	962,422.000000
32.583333	1.000	979,359.000000
32.600000	1.000	973,512.000000
32.616667	1.000	945,281.000000
32.633333	1.000	896,983.000000
32.650000	1.000	832,713.000000
32.666667	1.000	757,356.000000
32.683333	1.000	675,911.000000
32.700000	1.000	593,244.000000
32.716667	1.000	513,734.000000
32.733333	1.000	441,286.000000
32.750000	1.000	378,198.000000
32.766667	1.000	325,471.000000
32.783333	1.000	283,684.000000
32.800000	1.000	253,114.000000
32.816667	1.000	233,301.000000
32.833333	1.000	222,522.000000
32.850000	1.000	218,143.000000
32.866667	1.000	217,274.000000
32.883333	1.000	217,100.000000
32.900000	1.000	215,007.000000
32.916667	1.000	209,510.000000
32.933333	1.000	199,999.000000
32.950000	1.000	186,874.000000
32.966667	1.000	171,533.000000
32.983333	1.000	155,620.000000
33.000000	1.000	140,244.000000
33.016667	1.000	126,019.000000
33.033333	1.000	112,792.000000
33.050000	1.000	100,125.000000
33.066667	1.000	88,091.000000
33.083333	1.000	77,385.000000
33.100000	1.000	68,487.000000
33.116667	1.000	61,087.000000
33.133333	1.000	54,929.000000
33.150000	1.000	49,943.000000
33.166667	1.000	46,305.000000
33.183333	1.000	44,504.000000
33.200000	1.000	44,595.000000
33.216667	1.000	46,613.000000
33.233333	1.000	50,188.000000
33.250000	1.000	55,198.000000
33.266667	1.000	61,858.000000
33.283333	1.000	69,850.000000
33.300000	1.000	78,134.000000
33.316667	1.000	85,220.000000
33.333333	1.000	89,888.000000
33.350000	1.000	91,425.000000
33.366667	1.000	90,202.000000
33.383333	1.000	87,470.000000
33.400000	1.000	84,550.000000
33.416667	1.000	82,038.000000
33.433333	1.000	80,611.000000
33.450000	1.000	81,100.000000
33.466667	1.000	83,850.000000
33.483333	1.000	88,642.000000
33.500000	1.000	95,126.000000
33.516667	1.000	102,757.000000
33.533333	1.000	111,425.000000
33.550000	1.000	120,424.000000
33.566667	1.000	128,775.000000
33.583333	1.000	135,745.000000
33.600000	1.000	141,019.000000
33.616667	1.000	144,195.000000
33.633333	1.000	145,643.000000
33.650000	1.000	147,077.000000
33.666667	1.000	151,601.000000
33.683333	1.000	162,407.000000
33.700000	1.000	182,389.000000
33.716667	1.000	213,576.000000
33.733333	1.000	256,859.000000
33.750000	1.000	311,629.000000
33.766667	1.000	375,466.000000
33.783333	1.000	444,441.000000
33.800000	1.000	513,255.000000
33.816667	1.000	576,315.000000
33.833333	1.000	629,488.000000
33.850000	1.000	669,902.000000
33.866667	1.000	696,084.000000
33.883333	1.000	707,868.000000
33.900000	1.000	705,819.000000
33.916667	1.000	691,560.000000
33.933333	1.000	667,032.000000
33.950000	1.000	634,126.000000
33.966667	1.000	594,770.000000
33.983333	1.000	550,913.000000
34.000000	1.000	504,868.000000
34.016667	1.000	458,321.000000
34.033333	1.000	411,711.000000
34.050000	1.000	365,380.000000
34.066667	1.000	319,751.000000
34.083333	1.000	275,517.000000
34.100000	1.000	233,956.000000
34.116667	1.000	196,049.000000
34.133333	1.000	162,752.000000
34.150000	1.000	135,633.000000
34.166667	1.000	116,097.000000
34.183333	1.000	104,906.000000
34.200000	1.000	102,397.000000
34.216667	1.000	108,673.000000
34.233333	1.000	123,854.000000
34.250000	1.000	147,982.000000
34.266667	1.000	180,256.000000
34.283333	1.000	218,338.000000
34.300000	1.000	259,102.000000
34.316667	1.000	299,011.000000
34.333333	1.000	335,053.000000
34.350000	1.000	364,769.000000
34.366667	1.000	385,984.000000
34.383333	1.000	397,162.000000
34.400000	1.000	397,894.000000
34.416667	1.000	389,129.000000
34.433333	1.000	372,573.000000
34.450000	1.000	349,931.000000
34.466667	1.000	322,731.000000
34.483333	1.000	292,908.000000
34.500000	1.000	262,194.000000
34.516667	1.000	232,361.000000
34.533333	1.000	205,205.000000
34.550000	1.000	181,930.000000
34.566667	1.000	163,573.000000
34.583333	1.000	151,106.000000
34.600000	1.000	145,441.000000
34.616667	1.000	147,730.000000
34.633333	1.000	159,422.000000
34.650000	1.000	181,936.000000
34.666667	1.000	216,030.000000
34.683333	1.000	261,766.000000
34.700000	1.000	318,089.000000
34.716667	1.000	382,582.000000
34.733333	1.000	451,449.000000
34.750000	1.000	519,650.000000
34.766667	1.000	581,093.000000
34.783333	1.000	630,935.000000
34.800000	1.000	665,787.000000
34.816667	1.000	683,663.000000
34.833333	1.000	683,457.000000
34.850000	1.000	665,303.000000
34.866667	1.000	630,586.000000
34.883333	1.000	581,787.000000
34.900000	1.000	522,621.000000
34.916667	1.000	457,062.000000
34.933333	1.000	389,642.000000
34.950000	1.000	325,101.000000
34.966667	1.000	267,227.000000
34.983333	1.000	217,732.000000
35.000000	1.000	176,857.000000
35.016667	1.000	144,819.000000
35.033333	1.000	122,394.000000
35.050000	1.000	109,804.000000
35.066667	1.000	106,634.000000
35.083333	1.000	111,876.000000
35.100000	1.000	123,897.000000
35.116667	1.000	140,370.000000
35.133333	1.000	158,957.000000
35.150000	1.000	177,564.000000
35.166667	1.000	194,697.000000
35.183333	1.000	208,809.000000
35.200000	1.000	218,400.000000
35.216667	1.000	222,058.000000
35.233333	1.000	219,086.000000
35.250000	1.000	210,388.000000
35.266667	1.000	197,167.000000
35.283333	1.000	180,947.000000
35.300000	1.000	163,167.000000
35.316667	1.000	144,971.000000
35.333333	1.000	127,053.000000
35.350000	1.000	109,985.000000
35.366667	1.000	94,337.000000
35.383333	1.000	80,066.000000
35.400000	1.000	67,343.000000
35.416667	1.000	56,690.000000
35.433333	1.000	48,818.000000
35.450000	1.000	43,876.000000
35.466667	1.000	41,118.000000
35.483333	1.000	40,178.000000
35.500000	1.000	41,424.000000
35.516667	1.000	45,109.000000
35.533333	1.000	51,462.000000
35.550000	1.000	60,717.000000
35.566667	1.000	73,106.000000
35.583333	1.000	88,792.000000
35.600000	1.000	107,821.000000
35.616667	1.000	129,986.000000
35.633333	1.000	154,952.000000
35.650000	1.000	182,960.000000
35.666667	1.000	214,971.000000
35.683333	1.000	253,942.000000
35.700000	1.000	305,587.000000
35.716667	1.000	378,474.000000
35.733333	1.000	484,823.000000
35.750000	1.000	640,334.000000
35.766667	1.000	861,075.000000
35.783333	1.000	1,161,629.000000
35.800000	1.000	1,551,568.000000
35.816667	1.000	2,030,936.000000
35.833333	1.000	2,586,894.000000
35.850000	1.000	3,192,239.000000
35.866667	1.000	3,806,851.000000
35.883333	1.000	4,382,192.000000
35.900000	1.000	4,868,725.000000
35.916667	1.000	5,223,466.000000
35.933333	1.000	5,416,316.000000
35.950000	1.000	5,434,040.000000
35.966667	1.000	5,281,746.000000
35.983333	1.000	4,981,003.000000
36.000000	1.000	4,565,769.000000
36.016667	1.000	4,076,876.000000
36.033333	1.000	3,555,970.000000
36.050000	1.000	3,040,053.000000
36.066667	1.000	2,557,381.000000
36.083333	1.000	2,126,235.000000
36.100000	1.000	1,755,912.000000
36.116667	1.000	1,448,063.000000
36.133333	1.000	1,197,949.000000
36.150000	1.000	997,475.000000
36.166667	1.000	837,829.000000
36.183333	1.000	710,492.000000
36.200000	1.000	607,962.000000
36.216667	1.000	524,553.000000
36.233333	1.000	456,306.000000
36.250000	1.000	401,692.000000
36.266667	1.000	360,332.000000
36.283333	1.000	331,546.000000
36.300000	1.000	313,871.000000
36.316667	1.000	304,998.000000
36.333333	1.000	302,454.000000
36.350000	1.000	303,380.000000
36.366667	1.000	304,837.000000
36.383333	1.000	304,359.000000
36.400000	1.000	299,949.000000
36.416667	1.000	290,305.000000
36.433333	1.000	275,561.000000
36.450000	1.000	256,243.000000
36.466667	1.000	233,059.000000
36.483333	1.000	207,252.000000
36.500000	1.000	180,583.000000
36.516667	1.000	154,743.000000
36.533333	1.000	130,969.000000
36.550000	1.000	110,463.000000
36.566667	1.000	93,774.000000
36.583333	1.000	81,259.000000
36.600000	1.000	73,121.000000
36.616667	1.000	69,882.000000
36.633333	1.000	72,013.000000
36.650000	1.000	80,015.000000
36.666667	1.000	94,126.000000
36.683333	1.000	114,456.000000
36.700000	1.000	141,123.000000
36.716667	1.000	173,775.000000
36.733333	1.000	212,217.000000
36.750000	1.000	255,664.000000
36.766667	1.000	302,611.000000
36.783333	1.000	350,602.000000
36.800000	1.000	396,460.000000
36.816667	1.000	436,741.000000
36.833333	1.000	467,774.000000
36.850000	1.000	486,373.000000
36.866667	1.000	490,180.000000
36.883333	1.000	478,892.000000
36.900000	1.000	454,516.000000
36.916667	1.000	420,543.000000
36.933333	1.000	380,659.000000
36.950000	1.000	338,278.000000
36.966667	1.000	296,618.000000
36.983333	1.000	258,401.000000
37.000000	1.000	225,644.000000
37.016667	1.000	200,669.000000
37.033333	1.000	186,655.000000
37.050000	1.000	187,182.000000
37.066667	1.000	206,825.000000
37.083333	1.000	251,286.000000
37.100000	1.000	326,035.000000
37.116667	1.000	435,330.000000
37.133333	1.000	582,091.000000
37.150000	1.000	766,147.000000
37.166667	1.000	981,727.000000
37.183333	1.000	1,216,921.000000
37.200000	1.000	1,455,410.000000
37.216667	1.000	1,678,521.000000
37.233333	1.000	1,868,134.000000
37.250000	1.000	2,008,994.000000
37.266667	1.000	2,090,894.000000
37.283333	1.000	2,111,048.000000
37.300000	1.000	2,075,054.000000
37.316667	1.000	1,996,254.000000
37.333333	1.000	1,894,979.000000
37.350000	1.000	1,795,414.000000
37.366667	1.000	1,721,867.000000
37.383333	1.000	1,695,159.000000
37.400000	1.000	1,728,761.000000
37.416667	1.000	1,825,705.000000
37.433333	1.000	1,978,094.000000
37.450000	1.000	2,168,591.000000
37.466667	1.000	2,372,707.000000
37.483333	1.000	2,562,459.000000
37.500000	1.000	2,711,117.000000
37.516667	1.000	2,796,626.000000
37.533333	1.000	2,805,322.000000
37.550000	1.000	2,733,595.000000
37.566667	1.000	2,587,696.000000
37.583333	1.000	2,381,746.000000
37.600000	1.000	2,134,655.000000
37.616667	1.000	1,866,824.000000
37.633333	1.000	1,597,756.000000
37.650000	1.000	1,344,402.000000
37.666667	1.000	1,119,150.000000
37.683333	1.000	928,936.000000
37.700000	1.000	775,536.000000
37.716667	1.000	657,014.000000
37.733333	1.000	568,943.000000
37.750000	1.000	505,533.000000
37.766667	1.000	460,926.000000
37.783333	1.000	429,752.000000
37.800000	1.000	407,111.000000
37.816667	1.000	388,958.000000
37.833333	1.000	372,664.000000
37.850000	1.000	357,019.000000
37.866667	1.000	342,354.000000
37.883333	1.000	329,227.000000
37.900000	1.000	318,477.000000
37.916667	1.000	311,346.000000
37.933333	1.000	308,625.000000
37.950000	1.000	310,375.000000
37.966667	1.000	315,939.000000
37.983333	1.000	323,913.000000
38.000000	1.000	332,528.000000
38.016667	1.000	339,743.000000
38.033333	1.000	343,830.000000
38.050000	1.000	343,547.000000
38.066667	1.000	338,117.000000
38.083333	1.000	327,779.000000
38.100000	1.000	312,933.000000
38.116667	1.000	293,969.000000
38.133333	1.000	271,685.000000
38.150000	1.000	247,380.000000
38.166667	1.000	222,930.000000
38.183333	1.000	200,660.000000
38.200000	1.000	182,530.000000
38.216667	1.000	170,194.000000
38.233333	1.000	164,186.000000
38.250000	1.000	164,275.000000
38.266667	1.000	170,473.000000
38.283333	1.000	182,471.000000
38.300000	1.000	199,171.000000
38.316667	1.000	218,783.000000
38.333333	1.000	239,077.000000
38.350000	1.000	257,602.000000
38.366667	1.000	271,933.000000
38.383333	1.000	280,026.000000
38.400000	1.000	280,871.000000
38.416667	1.000	274,719.000000
38.433333	1.000	262,649.000000
38.450000	1.000	246,017.000000
38.466667	1.000	226,094.000000
38.483333	1.000	204,186.000000
38.500000	1.000	181,395.000000
38.516667	1.000	158,833.000000
38.533333	1.000	137,247.000000
38.550000	1.000	117,330.000000
38.566667	1.000	99,926.000000
38.583333	1.000	85,732.000000
38.600000	1.000	74,862.000000
38.616667	1.000	66,779.000000
38.633333	1.000	60,930.000000
38.650000	1.000	57,171.000000
38.666667	1.000	55,720.000000
38.683333	1.000	56,844.000000
38.700000	1.000	60,063.000000
38.716667	1.000	64,660.000000
38.733333	1.000	70,354.000000
38.750000	1.000	77,082.000000
38.766667	1.000	84,852.000000
38.783333	1.000	94,016.000000
38.800000	1.000	104,665.000000
38.816667	1.000	116,665.000000
38.833333	1.000	129,500.000000
38.850000	1.000	142,075.000000
38.866667	1.000	153,744.000000
38.883333	1.000	164,204.000000
38.900000	1.000	173,291.000000
38.916667	1.000	181,042.000000
38.933333	1.000	187,368.000000
38.950000	1.000	192,442.000000
38.966667	1.000	196,258.000000
38.983333	1.000	198,457.000000
39.000000	1.000	199,005.000000
39.016667	1.000	198,809.000000
39.033333	1.000	198,751.000000
39.050000	1.000	199,259.000000
39.066667	1.000	200,346.000000
39.083333	1.000	202,158.000000
39.100000	1.000	205,083.000000
39.116667	1.000	209,188.000000
39.133333	1.000	213,629.000000
39.150000	1.000	217,260.000000
39.166667	1.000	218,830.000000
39.183333	1.000	216,947.000000
39.200000	1.000	210,994.000000
39.216667	1.000	201,342.000000
39.233333	1.000	188,725.000000
39.250000	1.000	173,951.000000
39.266667	1.000	157,910.000000
39.283333	1.000	141,853.000000
39.300000	1.000	127,074.000000
39.316667	1.000	114,535.000000
39.333333	1.000	105,033.000000
39.350000	1.000	99,228.000000
39.366667	1.000	97,925.000000
39.383333	1.000	101,898.000000
39.400000	1.000	111,780.000000
39.416667	1.000	128,249.000000
39.433333	1.000	151,944.000000
39.450000	1.000	182,992.000000
39.466667	1.000	221,398.000000
39.483333	1.000	266,492.000000
39.500000	1.000	317,599.000000
39.516667	1.000	372,842.000000
39.533333	1.000	428,512.000000
39.550000	1.000	479,784.000000
39.566667	1.000	521,870.000000
39.583333	1.000	550,580.000000
39.600000	1.000	562,907.000000
39.616667	1.000	557,915.000000
39.633333	1.000	536,423.000000
39.650000	1.000	500,339.000000
39.666667	1.000	452,644.000000
39.683333	1.000	397,285.000000
39.700000	1.000	338,493.000000
39.716667	1.000	280,125.000000
39.733333	1.000	225,435.000000
39.750000	1.000	176,693.000000
39.766667	1.000	135,485.000000
39.783333	1.000	102,750.000000
39.800000	1.000	78,167.000000
39.816667	1.000	60,597.000000
39.833333	1.000	48,548.000000
39.850000	1.000	40,244.000000
39.866667	1.000	34,342.000000
39.883333	1.000	29,652.000000
39.900000	1.000	25,609.000000
39.916667	1.000	22,394.000000
39.933333	1.000	20,449.000000
39.950000	1.000	19,998.000000
39.966667	1.000	21,354.000000
39.983333	1.000	24,523.000000
40.000000	1.000	29,652.000000
40.016667	1.000	36,927.000000
40.033333	1.000	46,583.000000
40.050000	1.000	59,005.000000
40.066667	1.000	74,232.000000
40.083333	1.000	92,082.000000
40.100000	1.000	112,318.000000
40.116667	1.000	134,520.000000
40.133333	1.000	158,444.000000
40.150000	1.000	183,689.000000
40.166667	1.000	208,747.000000
40.183333	1.000	232,006.000000
40.200000	1.000	252,434.000000
40.216667	1.000	270,032.000000
40.233333	1.000	286,096.000000
40.250000	1.000	302,470.000000
40.266667	1.000	321,206.000000
40.283333	1.000	343,911.000000
40.300000	1.000	371,135.000000
40.316667	1.000	402,352.000000
40.333333	1.000	435,597.000000
40.350000	1.000	467,656.000000
40.366667	1.000	494,858.000000
40.383333	1.000	514,110.000000
40.400000	1.000	523,209.000000
40.416667	1.000	520,700.000000
40.433333	1.000	505,898.000000
40.450000	1.000	479,456.000000
40.466667	1.000	443,192.000000
40.483333	1.000	399,836.000000
40.500000	1.000	352,723.000000
40.516667	1.000	305,800.000000
40.533333	1.000	262,803.000000
40.550000	1.000	226,270.000000
40.566667	1.000	197,276.000000
40.583333	1.000	175,996.000000
40.600000	1.000	162,072.000000
40.616667	1.000	155,295.000000
40.633333	1.000	155,442.000000
40.650000	1.000	161,984.000000
40.666667	1.000	174,260.000000
40.683333	1.000	190,873.000000
40.700000	1.000	210,037.000000
40.716667	1.000	229,952.000000
40.733333	1.000	248,372.000000
40.750000	1.000	263,336.000000
40.766667	1.000	273,907.000000
40.783333	1.000	279,707.000000
40.800000	1.000	280,550.000000
40.816667	1.000	276,647.000000
40.833333	1.000	268,540.000000
40.850000	1.000	256,914.000000
40.866667	1.000	242,597.000000
40.883333	1.000	226,812.000000
40.900000	1.000	211,183.000000
40.916667	1.000	197,334.000000
40.933333	1.000	185,892.000000
40.950000	1.000	176,843.000000
40.966667	1.000	170,151.000000
40.983333	1.000	164,858.000000
41.000000	1.000	159,174.000000
41.016667	1.000	151,906.000000
41.033333	1.000	143,120.000000
41.050000	1.000	132,993.000000
41.066667	1.000	121,614.000000
41.083333	1.000	109,611.000000
41.100000	1.000	97,654.000000
41.116667	1.000	86,149.000000
41.133333	1.000	76,058.000000
41.150000	1.000	68,159.000000
41.166667	1.000	62,580.000000
41.183333	1.000	59,205.000000
41.200000	1.000	57,777.000000
41.216667	1.000	58,079.000000
41.233333	1.000	59,945.000000
41.250000	1.000	63,066.000000
41.266667	1.000	66,498.000000
41.283333	1.000	69,128.000000
41.300000	1.000	70,710.000000
41.316667	1.000	71,584.000000
41.333333	1.000	72,372.000000
41.350000	1.000	73,734.000000
41.366667	1.000	76,367.000000
41.383333	1.000	80,585.000000
41.400000	1.000	86,775.000000
41.416667	1.000	95,253.000000
41.433333	1.000	106,126.000000
41.450000	1.000	119,256.000000
41.466667	1.000	134,509.000000
41.483333	1.000	151,962.000000
41.500000	1.000	171,815.000000
41.516667	1.000	193,984.000000
41.533333	1.000	217,816.000000
41.550000	1.000	242,823.000000
41.566667	1.000	268,123.000000
41.583333	1.000	292,273.000000
41.600000	1.000	313,450.000000
41.616667	1.000	329,869.000000
41.633333	1.000	340,251.000000
41.650000	1.000	343,897.000000
41.666667	1.000	341,042.000000
41.683333	1.000	332,129.000000
41.700000	1.000	317,351.000000
41.716667	1.000	297,061.000000
41.733333	1.000	271,776.000000
41.750000	1.000	242,652.000000
41.766667	1.000	211,771.000000
41.783333	1.000	181,051.000000
41.800000	1.000	152,073.000000
41.816667	1.000	126,393.000000
41.833333	1.000	105,211.000000
41.850000	1.000	89,003.000000
41.866667	1.000	77,271.000000
41.883333	1.000	68,583.000000
41.900000	1.000	61,775.000000
41.916667	1.000	56,667.000000
41.933333	1.000	53,597.000000
41.950000	1.000	52,844.000000
41.966667	1.000	54,652.000000
41.983333	1.000	58,701.000000
42.000000	1.000	63,806.000000
42.016667	1.000	69,194.000000
42.033333	1.000	74,770.000000
42.050000	1.000	80,533.000000
42.066667	1.000	86,107.000000
42.083333	1.000	91,222.000000
42.100000	1.000	95,618.000000
42.116667	1.000	99,527.000000
42.133333	1.000	103,274.000000
42.150000	1.000	106,636.000000
42.166667	1.000	109,421.000000
42.183333	1.000	111,650.000000
42.200000	1.000	113,203.000000
42.216667	1.000	113,855.000000
42.233333	1.000	113,524.000000
42.250000	1.000	112,014.000000
42.266667	1.000	109,201.000000
42.283333	1.000	105,360.000000
42.300000	1.000	100,990.000000
42.316667	1.000	96,620.000000
42.333333	1.000	92,728.000000
42.350000	1.000	89,680.000000
42.366667	1.000	87,715.000000
42.383333	1.000	86,965.000000
42.400000	1.000	87,284.000000
42.416667	1.000	87,966.000000
42.433333	1.000	88,065.000000
42.450000	1.000	86,976.000000
42.466667	1.000	84,336.000000
42.483333	1.000	79,789.000000
42.500000	1.000	73,362.000000
42.516667	1.000	65,631.000000
42.533333	1.000	57,287.000000
42.550000	1.000	48,703.000000
42.566667	1.000	40,628.000000
42.583333	1.000	33,725.000000
42.600000	1.000	28,049.000000
42.616667	1.000	23,416.000000
42.633333	1.000	19,928.000000
42.650000	1.000	17,541.000000
42.666667	1.000	16,287.000000
42.683333	1.000	16,214.000000
42.700000	1.000	17,054.000000
42.716667	1.000	18,511.000000
42.733333	1.000	20,186.000000
42.750000	1.000	21,900.000000
42.766667	1.000	23,658.000000
42.783333	1.000	25,266.000000
42.800000	1.000	26,593.000000
42.816667	1.000	28,035.000000
42.833333	1.000	29,663.000000
42.850000	1.000	31,293.000000
42.866667	1.000	33,369.000000
42.883333	1.000	36,593.000000
42.900000	1.000	41,271.000000
42.916667	1.000	47,216.000000
42.933333	1.000	54,443.000000
42.950000	1.000	62,622.000000
42.966667	1.000	71,311.000000
42.983333	1.000	79,650.000000
43.000000	1.000	86,627.000000
43.016667	1.000	91,341.000000
43.033333	1.000	93,124.000000
43.050000	1.000	91,747.000000
43.066667	1.000	87,577.000000
43.083333	1.000	81,133.000000
43.100000	1.000	73,067.000000
43.116667	1.000	64,145.000000
43.133333	1.000	55,033.000000
43.150000	1.000	46,336.000000
43.166667	1.000	38,696.000000
43.183333	1.000	32,437.000000
43.200000	1.000	27,407.000000
43.216667	1.000	23,167.000000
43.233333	1.000	19,930.000000
43.250000	1.000	17,963.000000
43.266667	1.000	17,202.000000
43.283333	1.000	17,096.000000
43.300000	1.000	16,765.000000
43.316667	1.000	15,317.000000
43.333333	1.000	12,545.000000
43.350000	1.000	8,915.000000
43.366667	1.000	4,934.000000
43.383333	1.000	1,007.000000
43.400000	1.000	-2,783.000000
43.416667	1.000	-6,036.000000
43.433333	1.000	-8,423.000000
43.450000	1.000	-9,673.000000
43.466667	1.000	-9,575.000000
43.483333	1.000	-8,512.000000
43.500000	1.000	-6,863.000000
43.516667	1.000	-4,855.000000
43.533333	1.000	-3,061.000000
43.550000	1.000	-1,763.000000
43.566667	1.000	-951.000000
43.583333	1.000	-462.000000
43.600000	1.000	-29.000000
43.616667	1.000	496.000000
43.633333	1.000	1,222.000000
43.650000	1.000	2,469.000000
43.666667	1.000	4,319.000000
43.683333	1.000	6,346.000000
43.700000	1.000	8,097.000000
43.716667	1.000	9,444.000000
43.733333	1.000	10,439.000000
43.750000	1.000	10,713.000000
43.766667	1.000	10,043.000000
43.783333	1.000	8,681.000000
43.800000	1.000	7,130.000000
43.816667	1.000	5,580.000000
43.833333	1.000	4,524.000000
43.850000	1.000	4,036.000000
43.866667	1.000	4,163.000000
43.883333	1.000	5,074.000000
43.900000	1.000	6,611.000000
43.916667	1.000	8,277.000000
43.933333	1.000	9,605.000000
43.950000	1.000	10,615.000000
43.966667	1.000	11,803.000000
43.983333	1.000	13,491.000000
44.000000	1.000	15,796.000000
44.016667	1.000	18,472.000000
44.033333	1.000	20,739.000000
44.050000	1.000	21,960.000000
44.066667	1.000	22,279.000000
44.083333	1.000	21,840.000000
44.100000	1.000	20,857.000000
44.116667	1.000	19,707.000000
44.133333	1.000	18,230.000000
44.150000	1.000	15,985.000000
44.166667	1.000	12,993.000000
44.183333	1.000	9,615.000000
44.200000	1.000	6,247.000000
44.216667	1.000	3,040.000000
44.233333	1.000	70.000000
44.250000	1.000	-2,383.000000
44.266667	1.000	-3,807.000000
44.283333	1.000	-3,722.000000
44.300000	1.000	-1,982.000000
44.316667	1.000	918.000000
44.333333	1.000	4,229.000000
44.350000	1.000	7,079.000000
44.366667	1.000	9,212.000000
44.383333	1.000	10,865.000000
44.400000	1.000	12,064.000000
44.416667	1.000	12,451.000000
44.433333	1.000	11,654.000000
44.450000	1.000	9,682.000000
44.466667	1.000	7,024.000000
44.483333	1.000	4,663.000000
44.500000	1.000	2,686.000000
44.516667	1.000	787.000000
44.533333	1.000	-860.000000
44.550000	1.000	-1,943.000000
44.566667	1.000	-2,147.000000
44.583333	1.000	-1,467.000000
44.600000	1.000	-242.000000
44.616667	1.000	956.000000
44.633333	1.000	1,655.000000
44.650000	1.000	1,480.000000
44.666667	1.000	233.000000
44.683333	1.000	-1,540.000000
44.700000	1.000	-3,018.000000
44.716667	1.000	-3,744.000000
44.733333	1.000	-3,788.000000
44.750000	1.000	-3,521.000000
44.766667	1.000	-3,474.000000
44.783333	1.000	-3,949.000000
44.800000	1.000	-4,901.000000
44.816667	1.000	-6,732.000000
44.833333	1.000	-9,649.000000
44.850000	1.000	-13,088.000000
44.866667	1.000	-16,120.000000
44.883333	1.000	-18,287.000000
44.900000	1.000	-19,341.000000
44.916667	1.000	-19,254.000000
44.933333	1.000	-18,073.000000
44.950000	1.000	-16,339.000000
44.966667	1.000	-14,554.000000
44.983333	1.000	-12,400.000000
45.000000	1.000	-9,518.000000
45.016667	1.000	-6,123.000000
45.033333	1.000	-2,533.000000
45.050000	1.000	1,222.000000
45.066667	1.000	5,154.000000
45.083333	1.000	9,275.000000
45.100000	1.000	13,216.000000
45.116667	1.000	16,465.000000
45.133333	1.000	18,475.000000
45.150000	1.000	18,669.000000
45.166667	1.000	17,324.000000
45.183333	1.000	14,948.000000
45.200000	1.000	11,818.000000
45.216667	1.000	8,384.000000
45.233333	1.000	4,709.000000
45.250000	1.000	752.000000
45.266667	1.000	-3,186.000000
45.283333	1.000	-6,669.000000
45.300000	1.000	-9,216.000000
45.316667	1.000	-10,439.000000
45.333333	1.000	-10,182.000000
45.350000	1.000	-8,624.000000
45.366667	1.000	-6,839.000000
45.383333	1.000	-6,052.000000
45.400000	1.000	-6,760.000000
45.416667	1.000	-9,155.000000
45.433333	1.000	-12,832.000000
45.450000	1.000	-17,221.000000
45.466667	1.000	-21,227.000000
45.483333	1.000	-23,835.000000
45.500000	1.000	-24,989.000000
45.516667	1.000	-24,948.000000
45.533333	1.000	-24,066.000000
45.550000	1.000	-22,727.000000
45.566667	1.000	-21,253.000000
45.583333	1.000	-19,813.000000
45.600000	1.000	-17,964.000000
45.616667	1.000	-15,792.000000
45.633333	1.000	-13,834.000000
45.650000	1.000	-12,205.000000
45.666667	1.000	-10,863.000000
45.683333	1.000	-9,563.000000
45.700000	1.000	-8,355.000000
45.716667	1.000	-7,652.000000
45.733333	1.000	-7,720.000000
45.750000	1.000	-8,594.000000
45.766667	1.000	-9,799.000000
45.783333	1.000	-10,801.000000
45.800000	1.000	-11,140.000000
45.816667	1.000	-10,979.000000
45.833333	1.000	-10,655.000000
45.850000	1.000	-10,284.000000
45.866667	1.000	-9,688.000000
45.883333	1.000	-8,862.000000
45.900000	1.000	-7,722.000000
45.916667	1.000	-6,391.000000
45.933333	1.000	-5,060.000000
45.950000	1.000	-3,900.000000
45.966667	1.000	-2,764.000000
45.983333	1.000	-1,552.000000
46.000000	1.000	-383.000000
46.016667	1.000	807.000000
46.033333	1.000	2,210.000000
46.050000	1.000	4,288.000000
46.066667	1.000	7,751.000000
46.083333	1.000	12,794.000000
46.100000	1.000	18,980.000000
46.116667	1.000	25,372.000000
46.133333	1.000	31,058.000000
46.150000	1.000	35,067.000000
46.166667	1.000	36,538.000000
46.183333	1.000	35,405.000000
46.200000	1.000	32,114.000000
46.216667	1.000	27,206.000000
46.233333	1.000	21,431.000000
46.250000	1.000	15,595.000000
46.266667	1.000	10,338.000000
46.283333	1.000	6,215.000000
46.300000	1.000	3,575.000000
46.316667	1.000	2,414.000000
46.333333	1.000	1,956.000000
46.350000	1.000	1,408.000000
46.366667	1.000	449.000000
46.383333	1.000	-1,106.000000
46.400000	1.000	-3,527.000000
46.416667	1.000	-7,004.000000
46.433333	1.000	-10,982.000000
46.450000	1.000	-14,966.000000
46.466667	1.000	-18,572.000000
46.483333	1.000	-21,268.000000
46.500000	1.000	-22,671.000000
46.516667	1.000	-22,732.000000
46.533333	1.000	-21,829.000000
46.550000	1.000	-20,670.000000
46.566667	1.000	-19,873.000000
46.583333	1.000	-19,796.000000
46.600000	1.000	-20,229.000000
46.616667	1.000	-20,668.000000
46.633333	1.000	-20,878.000000
46.650000	1.000	-20,402.000000
46.666667	1.000	-18,746.000000
46.683333	1.000	-15,828.000000
46.700000	1.000	-12,238.000000
46.716667	1.000	-8,876.000000
46.733333	1.000	-6,222.000000
46.750000	1.000	-4,411.000000
46.766667	1.000	-3,777.000000
46.783333	1.000	-4,719.000000
46.800000	1.000	-7,208.000000
46.816667	1.000	-10,329.000000
46.833333	1.000	-13,024.000000
46.850000	1.000	-15,147.000000
46.866667	1.000	-16,526.000000
46.883333	1.000	-17,154.000000
46.900000	1.000	-17,473.000000
46.916667	1.000	-17,989.000000
46.933333	1.000	-18,425.000000
46.950000	1.000	-18,430.000000
46.966667	1.000	-18,249.000000
46.983333	1.000	-18,517.000000
47.000000	1.000	-19,015.000000
47.016667	1.000	-19,021.000000
47.033333	1.000	-18,219.000000
47.050000	1.000	-16,862.000000
47.066667	1.000	-15,307.000000
47.083333	1.000	-14,196.000000
47.100000	1.000	-14,124.000000
47.116667	1.000	-15,001.000000
47.133333	1.000	-16,021.000000
47.150000	1.000	-16,726.000000
47.166667	1.000	-17,031.000000
47.183333	1.000	-16,852.000000
47.200000	1.000	-16,489.000000
47.216667	1.000	-16,325.000000
47.233333	1.000	-16,417.000000
47.250000	1.000	-16,648.000000
47.266667	1.000	-16,898.000000
47.283333	1.000	-16,930.000000
47.300000	1.000	-16,702.000000
47.316667	1.000	-16,441.000000
47.333333	1.000	-16,606.000000
47.350000	1.000	-17,131.000000
47.366667	1.000	-18,257.000000
47.383333	1.000	-19,655.000000
47.400000	1.000	-20,825.000000
47.416667	1.000	-21,654.000000
47.433333	1.000	-21,850.000000
47.450000	1.000	-20,835.000000
47.466667	1.000	-18,154.000000
47.483333	1.000	-14,157.000000
47.500000	1.000	-9,412.000000
47.516667	1.000	-4,607.000000
47.533333	1.000	-776.000000
47.550000	1.000	1,107.000000
47.566667	1.000	740.000000
47.583333	1.000	-1,404.000000
47.600000	1.000	-4,423.000000
47.616667	1.000	-7,735.000000
47.633333	1.000	-11,102.000000
47.650000	1.000	-14,111.000000
47.666667	1.000	-16,226.000000
47.683333	1.000	-17,117.000000
47.700000	1.000	-16,997.000000
47.716667	1.000	-16,361.000000
47.733333	1.000	-15,492.000000
47.750000	1.000	-14,567.000000
47.766667	1.000	-13,591.000000
47.783333	1.000	-12,507.000000
47.800000	1.000	-11,700.000000
47.816667	1.000	-11,381.000000
47.833333	1.000	-11,764.000000
47.850000	1.000	-12,713.000000
47.866667	1.000	-13,742.000000
47.883333	1.000	-14,504.000000
47.900000	1.000	-14,936.000000
47.916667	1.000	-14,942.000000
47.933333	1.000	-14,569.000000
47.950000	1.000	-14,126.000000
47.966667	1.000	-14,030.000000
47.983333	1.000	-14,481.000000
48.000000	1.000	-15,334.000000
48.016667	1.000	-16,300.000000
48.033333	1.000	-17,533.000000
48.050000	1.000	-19,411.000000
48.066667	1.000	-21,669.000000
48.083333	1.000	-23,992.000000
48.100000	1.000	-26,038.000000
48.116667	1.000	-27,557.000000
48.133333	1.000	-28,610.000000
48.150000	1.000	-28,898.000000
48.166667	1.000	-28,161.000000
48.183333	1.000	-26,819.000000
48.200000	1.000	-25,227.000000
48.216667	1.000	-23,473.000000
48.233333	1.000	-21,725.000000
48.250000	1.000	-20,284.000000
48.266667	1.000	-19,656.000000
48.283333	1.000	-20,206.000000
48.300000	1.000	-21,854.000000
48.316667	1.000	-24,056.000000
48.333333	1.000	-26,284.000000
48.350000	1.000	-28,061.000000
48.366667	1.000	-29,104.000000
48.383333	1.000	-29,407.000000
48.400000	1.000	-29,324.000000
48.416667	1.000	-29,212.000000
48.433333	1.000	-29,220.000000
48.450000	1.000	-29,413.000000
48.466667	1.000	-30,058.000000
48.483333	1.000	-31,366.000000
48.500000	1.000	-32,917.000000
48.516667	1.000	-34,370.000000
48.533333	1.000	-35,408.000000
48.550000	1.000	-35,690.000000
48.566667	1.000	-34,837.000000
48.583333	1.000	-33,070.000000
48.600000	1.000	-30,568.000000
48.616667	1.000	-27,598.000000
48.633333	1.000	-24,772.000000
48.650000	1.000	-22,826.000000
48.666667	1.000	-21,962.000000
48.683333	1.000	-21,772.000000
48.700000	1.000	-21,808.000000
48.716667	1.000	-21,688.000000
48.733333	1.000	-20,999.000000
48.750000	1.000	-19,644.000000
48.766667	1.000	-17,789.000000
48.783333	1.000	-15,792.000000
48.800000	1.000	-13,738.000000
48.816667	1.000	-11,694.000000
48.833333	1.000	-9,863.000000
48.850000	1.000	-8,207.000000
48.866667	1.000	-6,944.000000
48.883333	1.000	-5,878.000000
48.900000	1.000	-4,709.000000
48.916667	1.000	-4,047.000000
48.933333	1.000	-4,425.000000
48.950000	1.000	-5,803.000000
48.966667	1.000	-7,996.000000
48.983333	1.000	-10,577.000000
49.000000	1.000	-13,355.000000
49.016667	1.000	-16,238.000000
49.033333	1.000	-18,832.000000
49.050000	1.000	-20,672.000000
49.066667	1.000	-21,832.000000
49.083333	1.000	-22,637.000000
49.100000	1.000	-23,350.000000
49.116667	1.000	-23,934.000000
49.133333	1.000	-24,436.000000
49.150000	1.000	-25,070.000000
49.166667	1.000	-26,142.000000
49.183333	1.000	-27,808.000000
49.200000	1.000	-29,849.000000
49.216667	1.000	-31,907.000000
49.233333	1.000	-33,409.000000
49.250000	1.000	-34,136.000000
49.266667	1.000	-34,254.000000
49.283333	1.000	-34,237.000000
49.300000	1.000	-34,404.000000
49.316667	1.000	-34,844.000000
49.333333	1.000	-35,428.000000
49.350000	1.000	-36,055.000000
49.366667	1.000	-36,799.000000
49.383333	1.000	-37,745.000000
49.400000	1.000	-38,593.000000
49.416667	1.000	-38,230.000000
49.433333	1.000	-36,362.000000
49.450000	1.000	-33,531.000000
49.466667	1.000	-30,330.000000
49.483333	1.000	-27,484.000000
49.500000	1.000	-25,394.000000
49.516667	1.000	-24,481.000000
49.533333	1.000	-24,706.000000
49.550000	1.000	-25,622.000000
49.566667	1.000	-26,803.000000
49.583333	1.000	-27,848.000000
49.600000	1.000	-28,740.000000
49.616667	1.000	-29,786.000000
49.633333	1.000	-30,824.000000
49.650000	1.000	-31,538.000000
49.666667	1.000	-32,029.000000
49.683333	1.000	-32,661.000000
49.700000	1.000	-33,489.000000
49.716667	1.000	-34,029.000000
49.733333	1.000	-33,742.000000
49.750000	1.000	-32,584.000000
49.766667	1.000	-30,727.000000
49.783333	1.000	-28,577.000000
49.800000	1.000	-26,399.000000
49.816667	1.000	-24,666.000000
49.833333	1.000	-23,608.000000
49.850000	1.000	-22,981.000000
49.866667	1.000	-22,057.000000
49.883333	1.000	-20,194.000000
49.900000	1.000	-17,453.000000
49.916667	1.000	-14,379.000000
49.933333	1.000	-11,651.000000
49.950000	1.000	-10,045.000000
49.966667	1.000	-10,271.000000
49.983333	1.000	-12,499.000000
50.000000	1.000	-16,280.000000
50.016667	1.000	-20,600.000000
50.033333	1.000	-24,853.000000
50.050000	1.000	-28,569.000000
50.066667	1.000	-31,075.000000
50.083333	1.000	-32,039.000000
50.100000	1.000	-31,771.000000
50.116667	1.000	-30,352.000000
50.133333	1.000	-27,919.000000
50.150000	1.000	-25,078.000000
50.166667	1.000	-22,297.000000
50.183333	1.000	-19,613.000000
50.200000	1.000	-17,365.000000
50.216667	1.000	-15,858.000000
50.233333	1.000	-15,145.000000
50.250000	1.000	-15,465.000000
50.266667	1.000	-17,158.000000
50.283333	1.000	-19,923.000000
50.300000	1.000	-23,145.000000
50.316667	1.000	-25,980.000000
50.333333	1.000	-28,070.000000
50.350000	1.000	-29,370.000000
50.366667	1.000	-30,206.000000
50.383333	1.000	-31,037.000000
50.400000	1.000	-31,980.000000
50.416667	1.000	-33,114.000000
50.433333	1.000	-34,136.000000
50.450000	1.000	-34,734.000000
50.466667	1.000	-34,489.000000
50.483333	1.000	-33,338.000000
50.500000	1.000	-31,886.000000
50.516667	1.000	-31,084.000000
50.533333	1.000	-31,116.000000
50.550000	1.000	-31,675.000000
50.566667	1.000	-32,400.000000
50.583333	1.000	-33,113.000000
50.600000	1.000	-33,662.000000
50.616667	1.000	-33,766.000000
50.633333	1.000	-33,177.000000
50.650000	1.000	-31,809.000000
50.666667	1.000	-29,774.000000
50.683333	1.000	-27,396.000000
50.700000	1.000	-25,020.000000
50.716667	1.000	-23,368.000000
50.733333	1.000	-22,792.000000
50.750000	1.000	-23,125.000000
50.766667	1.000	-24,212.000000
50.783333	1.000	-25,809.000000
50.800000	1.000	-27,537.000000
50.816667	1.000	-29,112.000000
50.833333	1.000	-30,724.000000
50.850000	1.000	-32,307.000000
50.866667	1.000	-33,543.000000
50.883333	1.000	-34,374.000000
50.900000	1.000	-35,205.000000
50.916667	1.000	-36,312.000000
50.933333	1.000	-37,440.000000
50.950000	1.000	-38,002.000000
50.966667	1.000	-38,167.000000
50.983333	1.000	-38,530.000000
51.000000	1.000	-39,054.000000
51.016667	1.000	-39,278.000000
51.033333	1.000	-38,504.000000
51.050000	1.000	-36,708.000000
51.066667	1.000	-34,184.000000
51.083333	1.000	-31,203.000000
51.100000	1.000	-28,317.000000
51.116667	1.000	-26,168.000000
51.133333	1.000	-25,353.000000
51.150000	1.000	-25,863.000000
51.166667	1.000	-27,474.000000
51.183333	1.000	-30,036.000000
51.200000	1.000	-32,873.000000
51.216667	1.000	-35,210.000000
51.233333	1.000	-36,357.000000
51.250000	1.000	-36,007.000000
51.266667	1.000	-34,490.000000
51.283333	1.000	-32,710.000000
51.300000	1.000	-31,307.000000
51.316667	1.000	-30,386.000000
51.333333	1.000	-29,609.000000
51.350000	1.000	-28,642.000000
51.366667	1.000	-27,422.000000
51.383333	1.000	-25,826.000000
51.400000	1.000	-24,099.000000
51.416667	1.000	-22,904.000000
51.433333	1.000	-22,712.000000
51.450000	1.000	-23,316.000000
51.466667	1.000	-24,212.000000
51.483333	1.000	-25,117.000000
51.500000	1.000	-26,002.000000
51.516667	1.000	-26,814.000000
51.533333	1.000	-27,618.000000
51.550000	1.000	-28,720.000000
51.566667	1.000	-30,060.000000
51.583333	1.000	-31,503.000000
51.600000	1.000	-33,142.000000
51.616667	1.000	-35,104.000000
51.633333	1.000	-37,206.000000
51.650000	1.000	-39,129.000000
51.666667	1.000	-40,421.000000
51.683333	1.000	-40,792.000000
51.700000	1.000	-40,395.000000
51.716667	1.000	-39,433.000000
51.733333	1.000	-38,392.000000
51.750000	1.000	-37,915.000000
51.766667	1.000	-38,208.000000
51.783333	1.000	-38,937.000000
51.800000	1.000	-39,452.000000
51.816667	1.000	-39,499.000000
51.833333	1.000	-39,153.000000
51.850000	1.000	-38,187.000000
51.866667	1.000	-36,505.000000
51.883333	1.000	-34,488.000000
51.900000	1.000	-32,359.000000
51.916667	1.000	-30,014.000000
51.933333	1.000	-27,650.000000
51.950000	1.000	-25,562.000000
51.966667	1.000	-24,199.000000
51.983333	1.000	-23,621.000000
52.000000	1.000	-23,621.000000
52.016667	1.000	-23,976.000000
52.033333	1.000	-24,576.000000
52.050000	1.000	-25,326.000000
52.066667	1.000	-25,950.000000
52.083333	1.000	-26,408.000000
52.100000	1.000	-26,802.000000
52.116667	1.000	-27,315.000000
52.133333	1.000	-28,265.000000
52.150000	1.000	-29,378.000000
52.166667	1.000	-30,331.000000
52.183333	1.000	-31,146.000000
52.200000	1.000	-32,283.000000
52.216667	1.000	-34,271.000000
52.233333	1.000	-36,881.000000
52.250000	1.000	-39,663.000000
52.266667	1.000	-42,052.000000
52.283333	1.000	-43,465.000000
52.300000	1.000	-43,794.000000
52.316667	1.000	-43,259.000000
52.333333	1.000	-42,062.000000
52.350000	1.000	-40,417.000000
52.366667	1.000	-38,250.000000
52.383333	1.000	-35,855.000000
52.400000	1.000	-33,682.000000
52.416667	1.000	-32,219.000000
52.433333	1.000	-31,717.000000
52.450000	1.000	-31,637.000000
52.466667	1.000	-31,422.000000
52.483333	1.000	-31,056.000000
52.500000	1.000	-30,564.000000
52.516667	1.000	-30,487.000000
52.533333	1.000	-31,356.000000
52.550000	1.000	-32,999.000000
52.566667	1.000	-34,809.000000
52.583333	1.000	-36,187.000000
52.600000	1.000	-37,167.000000
52.616667	1.000	-37,885.000000
52.633333	1.000	-38,022.000000
52.650000	1.000	-37,273.000000
52.666667	1.000	-35,853.000000
52.683333	1.000	-34,300.000000
52.700000	1.000	-33,307.000000
52.716667	1.000	-33,343.000000
52.733333	1.000	-34,121.000000
52.750000	1.000	-34,908.000000
52.766667	1.000	-35,327.000000
52.783333	1.000	-35,156.000000
52.800000	1.000	-34,586.000000
52.816667	1.000	-33,975.000000
52.833333	1.000	-33,643.000000
52.850000	1.000	-33,682.000000
52.866667	1.000	-33,881.000000
52.883333	1.000	-34,369.000000
52.900000	1.000	-34,973.000000
52.916667	1.000	-35,497.000000
52.933333	1.000	-36,167.000000
52.950000	1.000	-37,064.000000
52.966667	1.000	-37,868.000000
52.983333	1.000	-38,158.000000
53.000000	1.000	-37,824.000000
53.016667	1.000	-36,930.000000
53.033333	1.000	-35,646.000000
53.050000	1.000	-34,031.000000
53.066667	1.000	-32,049.000000
53.083333	1.000	-29,996.000000
53.100000	1.000	-28,228.000000
53.116667	1.000	-27,052.000000
53.133333	1.000	-26,364.000000
53.150000	1.000	-25,919.000000
53.166667	1.000	-25,433.000000
53.183333	1.000	-24,545.000000
53.200000	1.000	-23,276.000000
53.216667	1.000	-21,907.000000
53.233333	1.000	-21,013.000000
53.250000	1.000	-21,018.000000
53.266667	1.000	-21,747.000000
53.283333	1.000	-23,231.000000
53.300000	1.000	-25,332.000000
53.316667	1.000	-27,411.000000
53.333333	1.000	-29,076.000000
53.350000	1.000	-30,630.000000
53.366667	1.000	-32,103.000000
53.383333	1.000	-32,992.000000
53.400000	1.000	-32,928.000000
53.416667	1.000	-31,513.000000
53.433333	1.000	-28,801.000000
53.450000	1.000	-25,801.000000
53.466667	1.000	-23,416.000000
53.483333	1.000	-21,959.000000
53.500000	1.000	-21,299.000000
53.516667	1.000	-21,139.000000
53.533333	1.000	-20,921.000000
53.550000	1.000	-20,758.000000
53.566667	1.000	-20,907.000000
53.583333	1.000	-21,432.000000
53.600000	1.000	-22,369.000000
53.616667	1.000	-23,585.000000
53.633333	1.000	-24,710.000000
53.650000	1.000	-25,294.000000
53.666667	1.000	-25,380.000000
53.683333	1.000	-25,497.000000
53.700000	1.000	-26,074.000000
53.716667	1.000	-27,098.000000
53.733333	1.000	-28,597.000000
53.750000	1.000	-30,049.000000
53.766667	1.000	-31,019.000000
53.783333	1.000	-31,499.000000
53.800000	1.000	-31,558.000000
53.816667	1.000	-31,480.000000
53.833333	1.000	-31,655.000000
53.850000	1.000	-31,701.000000
53.866667	1.000	-31,305.000000
53.883333	1.000	-30,783.000000
53.900000	1.000	-30,416.000000
53.916667	1.000	-30,152.000000
53.933333	1.000	-29,969.000000
53.950000	1.000	-30,085.000000
53.966667	1.000	-30,660.000000
53.983333	1.000	-31,850.000000
54.000000	1.000	-33,428.000000
54.016667	1.000	-35,106.000000
54.033333	1.000	-36,571.000000
54.050000	1.000	-37,442.000000
54.066667	1.000	-37,182.000000
54.083333	1.000	-35,976.000000
54.100000	1.000	-34,129.000000
54.116667	1.000	-31,870.000000
54.133333	1.000	-29,430.000000
54.150000	1.000	-27,142.000000
54.166667	1.000	-25,187.000000
54.183333	1.000	-23,886.000000
54.200000	1.000	-23,481.000000
54.216667	1.000	-23,977.000000
54.233333	1.000	-25,348.000000
54.250000	1.000	-27,488.000000
54.266667	1.000	-30,131.000000
54.283333	1.000	-32,422.000000
54.300000	1.000	-33,748.000000
54.316667	1.000	-33,998.000000
54.333333	1.000	-33,351.000000
54.350000	1.000	-31,909.000000
54.366667	1.000	-29,598.000000
54.383333	1.000	-26,456.000000
54.400000	1.000	-23,094.000000
54.416667	1.000	-19,717.000000
54.433333	1.000	-16,412.000000
54.450000	1.000	-13,593.000000
54.466667	1.000	-11,546.000000
54.483333	1.000	-10,579.000000
54.500000	1.000	-10,929.000000
54.516667	1.000	-12,683.000000
54.533333	1.000	-15,964.000000
54.550000	1.000	-20,831.000000
54.566667	1.000	-26,319.000000
54.583333	1.000	-31,278.000000
54.600000	1.000	-35,238.000000
54.616667	1.000	-37,876.000000
54.633333	1.000	-39,099.000000
54.650000	1.000	-38,998.000000
54.666667	1.000	-37,910.000000
54.683333	1.000	-35,924.000000
54.700000	1.000	-33,649.000000
54.716667	1.000	-31,390.000000
54.733333	1.000	-28,871.000000
54.750000	1.000	-25,934.000000
54.766667	1.000	-22,838.000000
54.783333	1.000	-20,180.000000
54.800000	1.000	-17,978.000000
54.816667	1.000	-15,690.000000
54.833333	1.000	-12,999.000000
54.850000	1.000	-10,097.000000
54.866667	1.000	-7,539.000000
54.883333	1.000	-6,102.000000
54.900000	1.000	-6,160.000000
54.916667	1.000	-7,590.000000
54.933333	1.000	-9,684.000000
54.950000	1.000	-11,957.000000
54.966667	1.000	-14,093.000000
54.983333	1.000	-15,803.000000
55.000000	1.000	-17,163.000000
55.016667	1.000	-18,800.000000
55.033333	1.000	-21,523.000000
55.050000	1.000	-25,275.000000
55.066667	1.000	-29,603.000000
55.083333	1.000	-33,771.000000
55.100000	1.000	-37,417.000000
55.116667	1.000	-40,224.000000
55.133333	1.000	-42,061.000000
55.150000	1.000	-42,738.000000
55.166667	1.000	-42,157.000000
55.183333	1.000	-40,517.000000
55.200000	1.000	-38,250.000000
55.216667	1.000	-35,622.000000
55.233333	1.000	-32,977.000000
55.250000	1.000	-30,689.000000
55.266667	1.000	-28,938.000000
55.283333	1.000	-28,040.000000
55.300000	1.000	-28,242.000000
55.316667	1.000	-29,109.000000
55.333333	1.000	-30,297.000000
55.350000	1.000	-31,502.000000
55.366667	1.000	-32,391.000000
55.383333	1.000	-32,808.000000
55.400000	1.000	-32,724.000000
55.416667	1.000	-32,196.000000
55.433333	1.000	-30,914.000000
55.450000	1.000	-28,919.000000
55.466667	1.000	-26,818.000000
55.483333	1.000	-24,955.000000
55.500000	1.000	-23,376.000000
55.516667	1.000	-22,075.000000
55.533333	1.000	-21,119.000000
55.550000	1.000	-20,302.000000
55.566667	1.000	-19,611.000000
55.583333	1.000	-18,927.000000
55.600000	1.000	-17,953.000000
55.616667	1.000	-16,798.000000
55.633333	1.000	-15,831.000000
55.650000	1.000	-15,235.000000
55.666667	1.000	-14,834.000000
55.683333	1.000	-14,331.000000
55.700000	1.000	-13,276.000000
55.716667	1.000	-11,780.000000
55.733333	1.000	-10,022.000000
55.750000	1.000	-8,542.000000
55.766667	1.000	-7,489.000000
55.783333	1.000	-6,717.000000
55.800000	1.000	-6,577.000000
55.816667	1.000	-7,272.000000
55.833333	1.000	-8,896.000000
55.850000	1.000	-11,485.000000
55.866667	1.000	-14,767.000000
55.883333	1.000	-18,464.000000
55.900000	1.000	-22,130.000000
55.916667	1.000	-25,221.000000
55.933333	1.000	-27,425.000000
55.950000	1.000	-28,866.000000
55.966667	1.000	-29,636.000000
55.983333	1.000	-29,749.000000
56.000000	1.000	-29,421.000000
56.016667	1.000	-28,924.000000
56.033333	1.000	-28,330.000000
56.050000	1.000	-27,571.000000
56.066667	1.000	-26,813.000000
56.083333	1.000	-26,469.000000
56.100000	1.000	-26,458.000000
56.116667	1.000	-26,988.000000
56.133333	1.000	-27,750.000000
56.150000	1.000	-28,311.000000
56.166667	1.000	-28,693.000000
56.183333	1.000	-29,059.000000
56.200000	1.000	-29,720.000000
56.216667	1.000	-30,710.000000
56.233333	1.000	-31,578.000000
56.250000	1.000	-32,041.000000
56.266667	1.000	-32,496.000000
56.283333	1.000	-33,106.000000
56.300000	1.000	-33,945.000000
56.316667	1.000	-35,122.000000
56.333333	1.000	-36,436.000000
56.350000	1.000	-37,403.000000
56.366667	1.000	-37,557.000000
56.383333	1.000	-36,709.000000
56.400000	1.000	-34,983.000000
56.416667	1.000	-32,681.000000
56.433333	1.000	-30,434.000000
56.450000	1.000	-28,038.000000
56.466667	1.000	-25,404.000000
56.483333	1.000	-22,857.000000
56.500000	1.000	-20,986.000000
56.516667	1.000	-20,255.000000
56.533333	1.000	-20,320.000000
56.550000	1.000	-20,636.000000
56.566667	1.000	-20,896.000000
56.583333	1.000	-20,983.000000
56.600000	1.000	-20,912.000000
56.616667	1.000	-20,777.000000
56.633333	1.000	-20,395.000000
56.650000	1.000	-19,654.000000
56.666667	1.000	-18,553.000000
56.683333	1.000	-17,337.000000
56.700000	1.000	-16,372.000000
56.716667	1.000	-16,201.000000
56.733333	1.000	-17,191.000000
56.750000	1.000	-19,531.000000
56.766667	1.000	-22,781.000000
56.783333	1.000	-25,831.000000
56.800000	1.000	-27,725.000000
56.816667	1.000	-28,336.000000
56.833333	1.000	-28,173.000000
56.850000	1.000	-27,616.000000
56.866667	1.000	-26,754.000000
56.883333	1.000	-25,856.000000
56.900000	1.000	-25,039.000000
56.916667	1.000	-24,223.000000
56.933333	1.000	-23,218.000000
56.950000	1.000	-22,095.000000
56.966667	1.000	-20,813.000000
56.983333	1.000	-19,380.000000
57.000000	1.000	-18,087.000000
57.016667	1.000	-17,188.000000
57.033333	1.000	-16,973.000000
57.050000	1.000	-17,517.000000
57.066667	1.000	-18,166.000000
57.083333	1.000	-18,794.000000
57.100000	1.000	-19,534.000000
57.116667	1.000	-20,620.000000
57.133333	1.000	-22,020.000000
57.150000	1.000	-23,184.000000
57.166667	1.000	-23,579.000000
57.183333	1.000	-23,421.000000
57.200000	1.000	-23,211.000000
57.216667	1.000	-23,194.000000
57.233333	1.000	-23,116.000000
57.250000	1.000	-22,763.000000
57.266667	1.000	-21,990.000000
57.283333	1.000	-20,731.000000
57.300000	1.000	-19,284.000000
57.316667	1.000	-18,074.000000
57.333333	1.000	-17,345.000000
57.350000	1.000	-17,373.000000
57.366667	1.000	-17,989.000000
57.383333	1.000	-18,577.000000
57.400000	1.000	-18,858.000000
57.416667	1.000	-18,961.000000
57.433333	1.000	-19,052.000000
57.450000	1.000	-19,145.000000
57.466667	1.000	-19,060.000000
57.483333	1.000	-18,728.000000
57.500000	1.000	-18,388.000000
57.516667	1.000	-18,705.000000
57.533333	1.000	-20,173.000000
57.550000	1.000	-22,702.000000
57.566667	1.000	-25,987.000000
57.583333	1.000	-29,574.000000
57.600000	1.000	-32,849.000000
57.616667	1.000	-35,326.000000
57.633333	1.000	-36,430.000000
57.650000	1.000	-36,149.000000
57.666667	1.000	-34,900.000000
57.683333	1.000	-33,410.000000
57.700000	1.000	-32,025.000000
57.716667	1.000	-30,405.000000
57.733333	1.000	-27,927.000000
57.750000	1.000	-24,714.000000
57.766667	1.000	-21,452.000000
57.783333	1.000	-18,555.000000
57.800000	1.000	-16,172.000000
57.816667	1.000	-14,070.000000
57.833333	1.000	-12,130.000000
57.850000	1.000	-10,304.000000
57.866667	1.000	-8,507.000000
57.883333	1.000	-7,048.000000
57.900000	1.000	-6,197.000000
57.916667	1.000	-6,271.000000
57.933333	1.000	-7,252.000000
57.950000	1.000	-9,064.000000
57.966667	1.000	-11,431.000000
57.983333	1.000	-13,895.000000
58.000000	1.000	-16,040.000000
58.016667	1.000	-17,334.000000
58.033333	1.000	-17,561.000000
58.050000	1.000	-17,011.000000
58.066667	1.000	-16,030.000000
58.083333	1.000	-14,668.000000
58.100000	1.000	-13,043.000000
58.116667	1.000	-11,570.000000
58.133333	1.000	-10,749.000000
58.150000	1.000	-11,037.000000
58.166667	1.000	-12,187.000000
58.183333	1.000	-13,602.000000
58.200000	1.000	-14,880.000000
58.216667	1.000	-15,783.000000
58.233333	1.000	-15,981.000000
58.250000	1.000	-15,312.000000
58.266667	1.000	-14,105.000000
58.283333	1.000	-12,958.000000
58.300000	1.000	-12,596.000000
58.316667	1.000	-13,254.000000
58.333333	1.000	-14,652.000000
58.350000	1.000	-16,163.000000
58.366667	1.000	-17,034.000000
58.383333	1.000	-17,485.000000
58.400000	1.000	-17,957.000000
58.416667	1.000	-18,666.000000
58.433333	1.000	-19,708.000000
58.450000	1.000	-20,888.000000
58.466667	1.000	-21,819.000000
58.483333	1.000	-22,499.000000
58.500000	1.000	-22,889.000000
58.516667	1.000	-22,539.000000
58.533333	1.000	-21,052.000000
58.550000	1.000	-18,867.000000
58.566667	1.000	-16,636.000000
58.583333	1.000	-14,736.000000
58.600000	1.000	-13,323.000000
58.616667	1.000	-12,400.000000
58.633333	1.000	-12,183.000000
58.650000	1.000	-12,160.000000
58.666667	1.000	-11,530.000000
58.683333	1.000	-10,113.000000
58.700000	1.000	-8,119.000000
58.716667	1.000	-6,282.000000
58.733333	1.000	-5,187.000000
58.750000	1.000	-4,692.000000
58.766667	1.000	-4,644.000000
58.783333	1.000	-4,851.000000
58.800000	1.000	-5,200.000000
58.816667	1.000	-5,723.000000
58.833333	1.000	-6,271.000000
58.850000	1.000	-6,556.000000
58.866667	1.000	-6,319.000000
58.883333	1.000	-5,556.000000
58.900000	1.000	-4,539.000000
58.916667	1.000	-3,980.000000
58.933333	1.000	-4,088.000000
58.950000	1.000	-4,933.000000
58.966667	1.000	-6,171.000000
58.983333	1.000	-7,359.000000
59.000000	1.000	-8,109.000000
59.016667	1.000	-8,194.000000
59.033333	1.000	-8,146.000000
59.050000	1.000	-8,283.000000
59.066667	1.000	-8,286.000000
59.083333	1.000	-8,142.000000
59.100000	1.000	-8,084.000000
59.116667	1.000	-7,988.000000
59.133333	1.000	-7,507.000000
59.150000	1.000	-6,699.000000
59.166667	1.000	-6,137.000000
59.183333	1.000	-6,133.000000
59.200000	1.000	-6,692.000000
59.216667	1.000	-7,876.000000
59.233333	1.000	-9,753.000000
59.250000	1.000	-11,795.000000
59.266667	1.000	-13,283.000000
59.283333	1.000	-13,531.000000
59.300000	1.000	-12,193.000000
59.316667	1.000	-9,182.000000
59.333333	1.000	-4,776.000000
59.350000	1.000	243.000000
59.366667	1.000	5,050.000000
59.383333	1.000	8,999.000000
59.400000	1.000	11,735.000000
59.416667	1.000	13,310.000000
59.433333	1.000	14,028.000000
59.450000	1.000	14,625.000000
59.466667	1.000	15,647.000000
59.483333	1.000	16,843.000000
59.500000	1.000	17,847.000000
59.516667	1.000	18,337.000000
59.533333	1.000	18,134.000000
59.550000	1.000	17,266.000000
59.566667	1.000	15,829.000000
59.583333	1.000	13,792.000000
59.600000	1.000	11,457.000000
59.616667	1.000	9,532.000000
59.633333	1.000	8,498.000000
59.650000	1.000	8,165.000000
59.666667	1.000	8,160.000000
59.683333	1.000	7,837.000000
59.700000	1.000	6,975.000000
59.716667	1.000	5,993.000000
59.733333	1.000	5,060.000000
59.750000	1.000	4,068.000000
59.766667	1.000	3,147.000000
59.783333	1.000	2,627.000000
59.800000	1.000	2,736.000000
59.816667	1.000	3,359.000000
59.833333	1.000	4,079.000000
59.850000	1.000	4,484.000000
59.866667	1.000	4,684.000000
59.883333	1.000	4,754.000000
59.900000	1.000	4,654.000000
59.916667	1.000	4,363.000000
59.933333	1.000	3,928.000000
59.950000	1.000	3,194.000000
59.966667	1.000	1,955.000000
59.983333	1.000	270.000000
60.000000	1.000	-1,705.000000
60.016667	1.000	-3,512.000000
60.033333	1.000	-4,621.000000
60.050000	1.000	-4,848.000000
60.066667	1.000	-4,153.000000
60.083333	1.000	-2,595.000000
60.100000	1.000	-584.000000
60.116667	1.000	1,159.000000
60.133333	1.000	2,146.000000
60.150000	1.000	2,503.000000
60.166667	1.000	2,532.000000
60.183333	1.000	2,328.000000
60.200000	1.000	1,652.000000
60.216667	1.000	1,022.000000
60.233333	1.000	878.000000
60.250000	1.000	1,224.000000
60.266667	1.000	1,996.000000
60.283333	1.000	3,395.000000
60.300000	1.000	5,407.000000
60.316667	1.000	7,778.000000
60.333333	1.000	10,245.000000
60.350000	1.000	12,445.000000
60.366667	1.000	13,923.000000
60.383333	1.000	14,725.000000
60.400000	1.000	15,218.000000
60.416667	1.000	15,269.000000
60.433333	1.000	14,738.000000
60.450000	1.000	13,893.000000
60.466667	1.000	13,147.000000
60.483333	1.000	12,456.000000
60.500000	1.000	11,688.000000
60.516667	1.000	10,807.000000
60.533333	1.000	10,134.000000
60.550000	1.000	9,783.000000
60.566667	1.000	9,635.000000
60.583333	1.000	9,714.000000
60.600000	1.000	9,852.000000
60.616667	1.000	9,779.000000
60.633333	1.000	9,239.000000
60.650000	1.000	8,120.000000
60.666667	1.000	6,556.000000
60.683333	1.000	5,104.000000
60.700000	1.000	4,352.000000
60.716667	1.000	4,354.000000
60.733333	1.000	4,751.000000
60.750000	1.000	4,866.000000
60.766667	1.000	3,990.000000
60.783333	1.000	2,473.000000
60.800000	1.000	953.000000
60.816667	1.000	-200.000000
60.833333	1.000	-383.000000
60.850000	1.000	700.000000
60.866667	1.000	3,027.000000
60.883333	1.000	6,164.000000
60.900000	1.000	9,554.000000
60.916667	1.000	12,146.000000
60.933333	1.000	13,305.000000
60.950000	1.000	13,212.000000
60.966667	1.000	12,166.000000
60.983333	1.000	10,280.000000
61.000000	1.000	7,734.000000
61.016667	1.000	5,306.000000
61.033333	1.000	3,908.000000
61.050000	1.000	3,678.000000
61.066667	1.000	4,393.000000
61.083333	1.000	5,275.000000
61.100000	1.000	5,643.000000
61.116667	1.000	5,406.000000
61.133333	1.000	5,038.000000
61.150000	1.000	5,219.000000
61.166667	1.000	6,128.000000
61.183333	1.000	7,200.000000
61.200000	1.000	8,304.000000
61.216667	1.000	9,936.000000
61.233333	1.000	12,203.000000
61.250000	1.000	14,714.000000
61.266667	1.000	17,173.000000
61.283333	1.000	19,200.000000
61.300000	1.000	20,627.000000
61.316667	1.000	21,716.000000
61.333333	1.000	22,431.000000
61.350000	1.000	22,450.000000
61.366667	1.000	21,549.000000
61.383333	1.000	19,996.000000
61.400000	1.000	18,021.000000
61.416667	1.000	15,798.000000
61.433333	1.000	14,030.000000
61.450000	1.000	12,838.000000
61.466667	1.000	12,322.000000
61.483333	1.000	12,766.000000
61.500000	1.000	13,998.000000
61.516667	1.000	15,616.000000
61.533333	1.000	17,140.000000
61.550000	1.000	18,312.000000
61.566667	1.000	19,368.000000
61.583333	1.000	20,394.000000
61.600000	1.000	21,365.000000
61.616667	1.000	22,097.000000
61.633333	1.000	22,255.000000
61.650000	1.000	21,806.000000
61.666667	1.000	21,025.000000
61.683333	1.000	20,297.000000
61.700000	1.000	19,754.000000
61.716667	1.000	19,249.000000
61.733333	1.000	18,833.000000
61.750000	1.000	18,829.000000
61.766667	1.000	19,670.000000
61.783333	1.000	21,201.000000
61.800000	1.000	23,095.000000
61.816667	1.000	25,447.000000
61.833333	1.000	28,356.000000
61.850000	1.000	31,185.000000
61.866667	1.000	32,913.000000
61.883333	1.000	32,828.000000
61.900000	1.000	30,979.000000
61.916667	1.000	28,036.000000
61.933333	1.000	24,951.000000
61.950000	1.000	22,550.000000
61.966667	1.000	20,983.000000
61.983333	1.000	20,036.000000
62.000000	1.000	19,472.000000
62.016667	1.000	19,359.000000
62.033333	1.000	20,344.000000
62.050000	1.000	22,510.000000
62.066667	1.000	25,129.000000
62.083333	1.000	27,347.000000
62.100000	1.000	28,537.000000
62.116667	1.000	28,390.000000
62.133333	1.000	27,086.000000
62.150000	1.000	25,357.000000
62.166667	1.000	23,708.000000
62.183333	1.000	22,590.000000
62.200000	1.000	22,133.000000
62.216667	1.000	22,386.000000
62.233333	1.000	22,910.000000
62.250000	1.000	23,506.000000
62.266667	1.000	24,150.000000
62.283333	1.000	24,574.000000
62.300000	1.000	24,682.000000
62.316667	1.000	24,614.000000
62.333333	1.000	24,223.000000
62.350000	1.000	23,240.000000
62.366667	1.000	21,570.000000
62.383333	1.000	19,159.000000
62.400000	1.000	16,483.000000
62.416667	1.000	14,388.000000
62.433333	1.000	13,198.000000
62.450000	1.000	12,777.000000
62.466667	1.000	12,759.000000
62.483333	1.000	12,966.000000
62.500000	1.000	13,580.000000
62.516667	1.000	14,407.000000
62.533333	1.000	15,035.000000
62.550000	1.000	14,916.000000
62.566667	1.000	13,922.000000
62.583333	1.000	12,257.000000
62.600000	1.000	10,150.000000
62.616667	1.000	7,668.000000
62.633333	1.000	5,131.000000
62.650000	1.000	3,002.000000
62.666667	1.000	1,691.000000
62.683333	1.000	1,697.000000
62.700000	1.000	2,873.000000
62.716667	1.000	4,337.000000
62.733333	1.000	5,675.000000
62.750000	1.000	6,790.000000
62.766667	1.000	7,639.000000
62.783333	1.000	8,216.000000
62.800000	1.000	8,491.000000
62.816667	1.000	8,380.000000
62.833333	1.000	7,377.000000
62.850000	1.000	4,932.000000
62.866667	1.000	1,074.000000
62.883333	1.000	-3,846.000000
62.900000	1.000	-9,091.000000
62.916667	1.000	-13,688.000000
62.933333	1.000	-17,115.000000
62.950000	1.000	-19,225.000000
62.966667	1.000	-19,925.000000
62.983333	1.000	-19,223.000000
63.000000	1.000	-17,383.000000
63.016667	1.000	-14,757.000000
63.033333	1.000	-12,289.000000
63.050000	1.000	-10,898.000000
63.066667	1.000	-10,799.000000
63.083333	1.000	-11,290.000000
63.100000	1.000	-11,425.000000
63.116667	1.000	-11,011.000000
63.133333	1.000	-10,313.000000
63.150000	1.000	-9,551.000000
63.166667	1.000	-9,100.000000
63.183333	1.000	-9,210.000000
63.200000	1.000	-9,770.000000
63.216667	1.000	-10,617.000000
63.233333	1.000	-11,769.000000
63.250000	1.000	-12,555.000000
63.266667	1.000	-12,324.000000
63.283333	1.000	-11,348.000000
63.300000	1.000	-10,495.000000
63.316667	1.000	-10,641.000000
63.333333	1.000	-12,089.000000
63.350000	1.000	-14,422.000000
63.366667	1.000	-17,025.000000
63.383333	1.000	-19,536.000000
63.400000	1.000	-21,817.000000
63.416667	1.000	-24,097.000000
63.433333	1.000	-26,297.000000
63.450000	1.000	-28,138.000000
63.466667	1.000	-29,678.000000
63.483333	1.000	-30,701.000000
63.500000	1.000	-30,754.000000
63.516667	1.000	-30,143.000000
63.533333	1.000	-28,973.000000
63.550000	1.000	-27,578.000000
63.566667	1.000	-26,436.000000
63.583333	1.000	-25,857.000000
63.600000	1.000	-26,001.000000
63.616667	1.000	-26,626.000000
63.633333	1.000	-27,350.000000
63.650000	1.000	-27,760.000000
63.666667	1.000	-27,788.000000
63.683333	1.000	-27,805.000000
63.700000	1.000	-28,101.000000
63.716667	1.000	-28,666.000000
63.733333	1.000	-29,112.000000
63.750000	1.000	-29,335.000000
63.766667	1.000	-29,560.000000
63.783333	1.000	-29,490.000000
63.800000	1.000	-28,891.000000
63.816667	1.000	-28,144.000000
63.833333	1.000	-27,585.000000
63.850000	1.000	-27,510.000000
63.866667	1.000	-28,097.000000
63.883333	1.000	-29,181.000000
63.900000	1.000	-30,537.000000
63.916667	1.000	-31,828.000000
63.933333	1.000	-32,711.000000
63.950000	1.000	-33,185.000000
63.966667	1.000	-33,367.000000
63.983333	1.000	-33,358.000000
64.000000	1.000	-33,444.000000
64.016667	1.000	-34,038.000000
64.033333	1.000	-35,283.000000
64.050000	1.000	-36,886.000000
64.066667	1.000	-38,783.000000
64.083333	1.000	-41,129.000000
64.100000	1.000	-43,529.000000
64.116667	1.000	-45,113.000000
64.133333	1.000	-45,773.000000
64.150000	1.000	-45,263.000000
64.166667	1.000	-43,593.000000
64.183333	1.000	-41,131.000000
64.200000	1.000	-38,712.000000
64.216667	1.000	-36,840.000000
64.233333	1.000	-35,757.000000
64.250000	1.000	-35,654.000000
64.266667	1.000	-36,622.000000
64.283333	1.000	-38,684.000000
64.300000	1.000	-41,846.000000
64.316667	1.000	-45,689.000000
64.333333	1.000	-49,426.000000
64.350000	1.000	-52,386.000000
64.366667	1.000	-54,221.000000
64.383333	1.000	-54,933.000000
64.400000	1.000	-54,844.000000
64.416667	1.000	-54,603.000000
64.433333	1.000	-54,875.000000
64.450000	1.000	-55,712.000000
64.466667	1.000	-56,747.000000
64.483333	1.000	-57,755.000000
64.500000	1.000	-58,786.000000
64.516667	1.000	-59,962.000000
64.533333	1.000	-60,866.000000
64.550000	1.000	-60,704.000000
64.566667	1.000	-59,290.000000
64.583333	1.000	-57,240.000000
64.600000	1.000	-55,269.000000
64.616667	1.000	-54,035.000000
64.633333	1.000	-53,904.000000
64.650000	1.000	-54,934.000000
64.666667	1.000	-56,639.000000
64.683333	1.000	-58,814.000000
64.700000	1.000	-61,011.000000
64.716667	1.000	-62,633.000000
64.733333	1.000	-63,490.000000
64.750000	1.000	-63,976.000000
64.766667	1.000	-64,604.000000
64.783333	1.000	-65,379.000000
64.800000	1.000	-66,271.000000
64.816667	1.000	-66,876.000000
64.833333	1.000	-66,944.000000
64.850000	1.000	-66,701.000000
64.866667	1.000	-66,366.000000
64.883333	1.000	-66,204.000000
64.900000	1.000	-66,359.000000
64.916667	1.000	-66,603.000000
64.933333	1.000	-66,739.000000
64.950000	1.000	-66,535.000000
64.966667	1.000	-65,759.000000
64.983333	1.000	-64,412.000000
65.000000	1.000	-63,039.000000
65.016667	1.000	-61,994.000000
65.033333	1.000	-61,424.000000
65.050000	1.000	-61,250.000000
65.066667	1.000	-61,021.000000
65.083333	1.000	-60,419.000000
65.100000	1.000	-59,938.000000
65.116667	1.000	-59,522.000000
65.133333	1.000	-59,083.000000
65.150000	1.000	-58,910.000000
65.166667	1.000	-59,622.000000
65.183333	1.000	-61,137.000000
65.200000	1.000	-63,183.000000
65.216667	1.000	-65,141.000000
65.233333	1.000	-66,848.000000
65.250000	1.000	-68,404.000000
65.266667	1.000	-69,714.000000
65.283333	1.000	-70,653.000000
65.300000	1.000	-71,473.000000
65.316667	1.000	-72,142.000000
65.333333	1.000	-72,632.000000
65.350000	1.000	-72,807.000000
65.366667	1.000	-72,655.000000
65.383333	1.000	-72,265.000000
65.400000	1.000	-71,351.000000
65.416667	1.000	-70,009.000000
65.433333	1.000	-68,624.000000
65.450000	1.000	-68,012.000000
65.466667	1.000	-68,771.000000
65.483333	1.000	-70,835.000000
65.500000	1.000	-73,698.000000
65.516667	1.000	-76,765.000000
65.533333	1.000	-79,986.000000
65.550000	1.000	-83,177.000000
65.566667	1.000	-85,982.000000
65.583333	1.000	-88,073.000000
65.600000	1.000	-89,235.000000
65.616667	1.000	-89,071.000000
65.633333	1.000	-87,434.000000
65.650000	1.000	-85,009.000000
65.666667	1.000	-82,682.000000
65.683333	1.000	-81,216.000000
65.700000	1.000	-80,924.000000
65.716667	1.000	-81,525.000000
65.733333	1.000	-82,687.000000
65.750000	1.000	-83,991.000000
65.766667	1.000	-84,835.000000
65.783333	1.000	-84,925.000000
65.800000	1.000	-84,514.000000
65.816667	1.000	-84,117.000000
65.833333	1.000	-84,102.000000
65.850000	1.000	-84,463.000000
65.866667	1.000	-84,905.000000
65.883333	1.000	-85,245.000000
65.900000	1.000	-85,635.000000
65.916667	1.000	-86,699.000000
65.933333	1.000	-88,396.000000
65.950000	1.000	-90,413.000000
65.966667	1.000	-92,585.000000
65.983333	1.000	-94,708.000000
66.000000	1.000	-96,286.000000
66.016667	1.000	-96,646.000000
66.033333	1.000	-95,803.000000
66.050000	1.000	-94,161.000000
66.066667	1.000	-92,038.000000
66.083333	1.000	-89,682.000000
66.100000	1.000	-87,599.000000
66.116667	1.000	-86,267.000000
66.133333	1.000	-85,654.000000
66.150000	1.000	-85,433.000000
66.166667	1.000	-84,870.000000
66.183333	1.000	-83,744.000000
66.200000	1.000	-82,236.000000
66.216667	1.000	-80,739.000000
66.233333	1.000	-79,872.000000
66.250000	1.000	-79,597.000000
66.266667	1.000	-79,986.000000
66.283333	1.000	-80,935.000000
66.300000	1.000	-82,238.000000
66.316667	1.000	-83,315.000000
66.333333	1.000	-83,657.000000
66.350000	1.000	-83,400.000000
66.366667	1.000	-83,055.000000
66.383333	1.000	-82,995.000000
66.400000	1.000	-83,310.000000
66.416667	1.000	-83,412.000000
66.433333	1.000	-82,509.000000
66.450000	1.000	-80,446.000000
66.466667	1.000	-77,682.000000
66.483333	1.000	-74,803.000000
66.500000	1.000	-72,333.000000
66.516667	1.000	-70,729.000000
66.533333	1.000	-70,431.000000
66.550000	1.000	-71,601.000000
66.566667	1.000	-73,798.000000
66.583333	1.000	-76,256.000000
66.600000	1.000	-78,230.000000
66.616667	1.000	-79,412.000000
66.633333	1.000	-79,690.000000
66.650000	1.000	-79,067.000000
66.666667	1.000	-77,958.000000
66.683333	1.000	-76,830.000000
66.700000	1.000	-75,749.000000
66.716667	1.000	-74,932.000000
66.733333	1.000	-74,692.000000
66.750000	1.000	-75,084.000000
66.766667	1.000	-76,048.000000
66.783333	1.000	-77,318.000000
66.800000	1.000	-78,593.000000
66.816667	1.000	-80,078.000000
66.833333	1.000	-82,149.000000
66.850000	1.000	-84,395.000000
66.866667	1.000	-86,305.000000
66.883333	1.000	-87,716.000000
66.900000	1.000	-88,531.000000
66.916667	1.000	-88,339.000000
66.933333	1.000	-87,064.000000
66.950000	1.000	-85,256.000000
66.966667	1.000	-83,619.000000
66.983333	1.000	-82,520.000000
67.000000	1.000	-82,418.000000
67.016667	1.000	-83,151.000000
67.033333	1.000	-84,250.000000
67.050000	1.000	-85,880.000000
67.066667	1.000	-87,807.000000
67.083333	1.000	-89,909.000000
67.100000	1.000	-92,142.000000
67.116667	1.000	-94,535.000000
67.133333	1.000	-96,461.000000
67.150000	1.000	-97,344.000000
67.166667	1.000	-97,290.000000
67.183333	1.000	-96,845.000000
67.200000	1.000	-96,314.000000
67.216667	1.000	-95,889.000000
67.233333	1.000	-95,953.000000
67.250000	1.000	-96,700.000000
67.266667	1.000	-97,859.000000
67.283333	1.000	-99,050.000000
67.300000	1.000	-99,939.000000
67.316667	1.000	-99,966.000000
67.333333	1.000	-98,975.000000
67.350000	1.000	-97,030.000000
67.366667	1.000	-94,598.000000
67.383333	1.000	-91,849.000000
67.400000	1.000	-88,822.000000
67.416667	1.000	-85,891.000000
67.433333	1.000	-83,459.000000
67.450000	1.000	-81,766.000000
67.466667	1.000	-80,924.000000
67.483333	1.000	-80,940.000000
67.500000	1.000	-81,799.000000
67.516667	1.000	-83,484.000000
67.533333	1.000	-86,003.000000
67.550000	1.000	-89,361.000000
67.566667	1.000	-93,332.000000
67.583333	1.000	-97,472.000000
67.600000	1.000	-101,364.000000
67.616667	1.000	-104,377.000000
67.633333	1.000	-106,339.000000
67.650000	1.000	-107,523.000000
67.666667	1.000	-107,912.000000
67.683333	1.000	-107,145.000000
67.700000	1.000	-105,279.000000
67.716667	1.000	-102,802.000000
67.733333	1.000	-100,312.000000
67.750000	1.000	-98,454.000000
67.766667	1.000	-97,504.000000
67.783333	1.000	-97,092.000000
67.800000	1.000	-96,759.000000
67.816667	1.000	-96,631.000000
67.833333	1.000	-97,108.000000
67.850000	1.000	-98,201.000000
67.866667	1.000	-99,470.000000
67.883333	1.000	-100,245.000000
67.900000	1.000	-100,078.000000
67.916667	1.000	-99,088.000000
67.933333	1.000	-97,418.000000
67.950000	1.000	-95,133.000000
67.966667	1.000	-92,536.000000
67.983333	1.000	-90,029.000000
68.000000	1.000	-87,973.000000
68.016667	1.000	-86,367.000000
68.033333	1.000	-85,231.000000
68.050000	1.000	-84,574.000000
68.066667	1.000	-84,144.000000
68.083333	1.000	-83,814.000000
68.100000	1.000	-83,704.000000
68.116667	1.000	-83,959.000000
68.133333	1.000	-84,559.000000
68.150000	1.000	-85,022.000000
68.166667	1.000	-84,791.000000
68.183333	1.000	-83,709.000000
68.200000	1.000	-82,149.000000
68.216667	1.000	-80,722.000000
68.233333	1.000	-80,152.000000
68.250000	1.000	-80,815.000000
68.266667	1.000	-82,787.000000
68.283333	1.000	-85,574.000000
68.300000	1.000	-88,309.000000
68.316667	1.000	-90,337.000000
68.333333	1.000	-91,230.000000
68.350000	1.000	-90,934.000000
68.366667	1.000	-89,888.000000
68.383333	1.000	-88,499.000000
68.400000	1.000	-87,117.000000
68.416667	1.000	-85,892.000000
68.433333	1.000	-84,896.000000
68.450000	1.000	-84,301.000000
68.466667	1.000	-84,485.000000
68.483333	1.000	-85,582.000000
68.500000	1.000	-87,284.000000
68.516667	1.000	-89,042.000000
68.533333	1.000	-90,632.000000
68.550000	1.000	-92,104.000000
68.566667	1.000	-93,078.000000
68.583333	1.000	-93,252.000000
68.600000	1.000	-92,822.000000
68.616667	1.000	-92,386.000000
68.633333	1.000	-92,645.000000
68.650000	1.000	-93,697.000000
68.666667	1.000	-94,961.000000
68.683333	1.000	-95,742.000000
68.700000	1.000	-95,704.000000
68.716667	1.000	-94,994.000000
68.733333	1.000	-94,026.000000
68.750000	1.000	-93,193.000000
68.766667	1.000	-92,642.000000
68.783333	1.000	-92,492.000000
68.800000	1.000	-92,410.000000
68.816667	1.000	-92,345.000000
68.833333	1.000	-92,539.000000
68.850000	1.000	-93,520.000000
68.866667	1.000	-95,566.000000
68.883333	1.000	-98,043.000000
68.900000	1.000	-99,668.000000
68.916667	1.000	-99,526.000000
68.933333	1.000	-97,512.000000
68.950000	1.000	-94,311.000000
68.966667	1.000	-91,223.000000
68.983333	1.000	-89,070.000000
69.000000	1.000	-88,280.000000
69.016667	1.000	-88,685.000000
69.033333	1.000	-89,587.000000
69.050000	1.000	-90,377.000000
69.066667	1.000	-90,846.000000
69.083333	1.000	-91,161.000000
69.100000	1.000	-91,770.000000
69.116667	1.000	-93,202.000000
69.133333	1.000	-95,349.000000
69.150000	1.000	-97,297.000000
69.166667	1.000	-98,001.000000
69.183333	1.000	-97,078.000000
69.200000	1.000	-94,812.000000
69.216667	1.000	-91,852.000000
69.233333	1.000	-88,830.000000
69.250000	1.000	-86,426.000000
69.266667	1.000	-85,025.000000
69.283333	1.000	-84,430.000000
69.300000	1.000	-84,830.000000
69.316667	1.000	-86,548.000000
69.333333	1.000	-89,672.000000
69.350000	1.000	-93,854.000000
69.366667	1.000	-98,217.000000
69.383333	1.000	-101,858.000000
69.400000	1.000	-104,246.000000
69.416667	1.000	-105,233.000000
69.433333	1.000	-105,155.000000
69.450000	1.000	-104,710.000000
69.466667	1.000	-104,189.000000
69.483333	1.000	-103,418.000000
69.500000	1.000	-102,316.000000
69.516667	1.000	-101,133.000000
69.533333	1.000	-99,979.000000
69.550000	1.000	-98,792.000000
69.566667	1.000	-97,373.000000
69.583333	1.000	-95,848.000000
69.600000	1.000	-94,636.000000
69.616667	1.000	-93,865.000000
69.633333	1.000	-93,152.000000
69.650000	1.000	-92,233.000000
69.666667	1.000	-91,467.000000
69.683333	1.000	-91,171.000000
69.700000	1.000	-90,970.000000
69.716667	1.000	-90,572.000000
69.733333	1.000	-90,217.000000
69.750000	1.000	-89,731.000000
69.766667	1.000	-88,952.000000
69.783333	1.000	-87,967.000000
69.800000	1.000	-87,049.000000
69.816667	1.000	-86,507.000000
69.833333	1.000	-86,563.000000
69.850000	1.000	-87,528.000000
69.866667	1.000	-89,363.000000
69.883333	1.000	-91,952.000000
69.900000	1.000	-94,914.000000
69.916667	1.000	-98,102.000000
69.933333	1.000	-101,610.000000
69.950000	1.000	-105,026.000000
69.966667	1.000	-107,693.000000
69.983333	1.000	-109,464.000000
70.000000	1.000	-110,201.000000
70.016667	1.000	-109,936.000000
70.033333	1.000	-108,783.000000
70.050000	1.000	-106,674.000000
70.066667	1.000	-104,017.000000
70.083333	1.000	-101,647.000000
70.100000	1.000	-98,814.000000
