# Supplementary material for: Changes to Serum Sample Tube and Processing Methodology Does Not Cause Inter-Individual Variation in Automated Whole Serum N-Glycan Profiling in Health and Disease
Source: PLoS One. 2015 Apr 1;10(4):e0123028. doi: 10.1371/journal.pone.0123028 (PMC4382121; doi:10.1371/journal.pone.0123028)
Supplement: S1 Data — (ZIP) [file pone.0123028.s006.zip › WholePlasmaData/100-G2.txt]

File Path	chrom://acropora/ChromeleonLocal/Richard Data/May 2014/21 May 2014/HTP-plasma-24-Samples-Robot-Repeat-A2-A1.seq/16140.smp/Emission_1.channel/Emission_1.chm
Channel	Emission_1

Injection Information:
Data Vault	ChromeleonLocal
Injection	2AB-VF-serum-sample-22/100-G2
Injection Number	21
Position	GB7
Comment	
Processing Method	beh-gu
Instrument Method	BEH-70min-right-40-76-04-58
Type	Unknown
Status	Finished
Injection Date	22/05/2014
Injection Time	15:26:40
Injection Volume (µL)	25.0000
Dilution Factor	1.0000
Weight	1.0000

Raw Data Information:
Time Min. (min)	0.000000
Time Max. (min)	70.100000
Data Points	4207
Detector	FLD
Exporting Data System	Chromeleon 7.1.1.1127
Operator	
Signal Quantity	
Signal Unit	counts
Signal Min.	-40,507.000000
Signal Max.	14,958,662.000000
Channel	Emission_1
Driver Name	FLD3000.dll
Channel Type	Evaluation
Min. Step (s)	1.000
Max. Step (s)	1.000
Average Step (s)	1.000

Signal Parameter Information:
Signal Info	

Raw Data:
Time (min)	Step (s)	Value (counts)
0.000000	0.000	0.000000
0.016667	1.000	0.000000
0.033333	1.000	0.000000
0.050000	1.000	0.000000
0.066667	1.000	0.000000
0.083333	1.000	552.000000
0.100000	1.000	538.000000
0.116667	1.000	508.000000
0.133333	1.000	466.000000
0.150000	1.000	454.000000
0.166667	1.000	523.000000
0.183333	1.000	682.000000
0.200000	1.000	898.000000
0.216667	1.000	1,138.000000
0.233333	1.000	1,324.000000
0.250000	1.000	1,418.000000
0.266667	1.000	1,385.000000
0.283333	1.000	1,219.000000
0.300000	1.000	954.000000
0.316667	1.000	662.000000
0.333333	1.000	452.000000
0.350000	1.000	431.000000
0.366667	1.000	647.000000
0.383333	1.000	1,048.000000
0.400000	1.000	1,522.000000
0.416667	1.000	1,964.000000
0.433333	1.000	2,335.000000
0.450000	1.000	2,621.000000
0.466667	1.000	2,834.000000
0.483333	1.000	2,942.000000
0.500000	1.000	2,898.000000
0.516667	1.000	2,709.000000
0.533333	1.000	2,467.000000
0.550000	1.000	2,255.000000
0.566667	1.000	2,099.000000
0.583333	1.000	1,982.000000
0.600000	1.000	1,888.000000
0.616667	1.000	1,801.000000
0.633333	1.000	1,722.000000
0.650000	1.000	1,704.000000
0.666667	1.000	1,789.000000
0.683333	1.000	1,956.000000
0.700000	1.000	2,153.000000
0.716667	1.000	2,341.000000
0.733333	1.000	2,474.000000
0.750000	1.000	2,508.000000
0.766667	1.000	2,431.000000
0.783333	1.000	2,294.000000
0.800000	1.000	2,420.000000
0.816667	1.000	3,391.000000
0.833333	1.000	5,627.000000
0.850000	1.000	9,113.000000
0.866667	1.000	13,844.000000
0.883333	1.000	20,248.000000
0.900000	1.000	28,416.000000
0.916667	1.000	37,495.000000
0.933333	1.000	46,085.000000
0.950000	1.000	52,878.000000
0.966667	1.000	57,117.000000
0.983333	1.000	58,609.000000
1.000000	1.000	57,784.000000
1.016667	1.000	56,139.000000
1.033333	1.000	55,648.000000
1.050000	1.000	57,362.000000
1.066667	1.000	61,042.000000
1.083333	1.000	65,821.000000
1.100000	1.000	70,665.000000
1.116667	1.000	74,412.000000
1.133333	1.000	75,971.000000
1.150000	1.000	74,704.000000
1.166667	1.000	70,560.000000
1.183333	1.000	64,000.000000
1.200000	1.000	55,787.000000
1.216667	1.000	46,807.000000
1.233333	1.000	37,915.000000
1.250000	1.000	29,756.000000
1.266667	1.000	22,713.000000
1.283333	1.000	16,962.000000
1.300000	1.000	12,495.000000
1.316667	1.000	9,229.000000
1.333333	1.000	7,060.000000
1.350000	1.000	5,819.000000
1.366667	1.000	5,340.000000
1.383333	1.000	5,482.000000
1.400000	1.000	6,027.000000
1.416667	1.000	6,681.000000
1.433333	1.000	7,273.000000
1.450000	1.000	7,721.000000
1.466667	1.000	8,160.000000
1.483333	1.000	12,767.000000
1.500000	1.000	55,929.000000
1.516667	1.000	238,052.000000
1.533333	1.000	674,162.000000
1.550000	1.000	1,383,424.000000
1.566667	1.000	2,256,713.000000
1.583333	1.000	3,116,464.000000
1.600000	1.000	3,796,794.000000
1.616667	1.000	4,193,533.000000
1.633333	1.000	4,276,560.000000
1.650000	1.000	4,077,151.000000
1.666667	1.000	3,665,000.000000
1.683333	1.000	3,124,614.000000
1.700000	1.000	2,536,328.000000
1.716667	1.000	1,964,557.000000
1.733333	1.000	1,453,100.000000
1.750000	1.000	1,025,772.000000
1.766667	1.000	689,937.000000
1.783333	1.000	441,148.000000
1.800000	1.000	267,728.000000
1.816667	1.000	154,728.000000
1.833333	1.000	86,849.000000
1.850000	1.000	50,273.000000
1.866667	1.000	33,648.000000
1.883333	1.000	28,403.000000
1.900000	1.000	28,635.000000
1.916667	1.000	30,686.000000
1.933333	1.000	32,461.000000
1.950000	1.000	32,988.000000
1.966667	1.000	32,087.000000
1.983333	1.000	30,035.000000
2.000000	1.000	27,222.000000
2.016667	1.000	24,007.000000
2.033333	1.000	20,741.000000
2.050000	1.000	17,686.000000
2.066667	1.000	15,004.000000
2.083333	1.000	12,765.000000
2.100000	1.000	11,010.000000
2.116667	1.000	9,662.000000
2.133333	1.000	8,629.000000
2.150000	1.000	7,853.000000
2.166667	1.000	7,323.000000
2.183333	1.000	7,056.000000
2.200000	1.000	7,032.000000
2.216667	1.000	7,177.000000
2.233333	1.000	7,356.000000
2.250000	1.000	7,493.000000
2.266667	1.000	7,547.000000
2.283333	1.000	7,485.000000
2.300000	1.000	7,308.000000
2.316667	1.000	7,059.000000
2.333333	1.000	6,742.000000
2.350000	1.000	6,368.000000
2.366667	1.000	5,972.000000
2.383333	1.000	5,635.000000
2.400000	1.000	5,406.000000
2.416667	1.000	5,258.000000
2.433333	1.000	5,133.000000
2.450000	1.000	5,046.000000
2.466667	1.000	4,999.000000
2.483333	1.000	4,980.000000
2.500000	1.000	4,981.000000
2.516667	1.000	4,988.000000
2.533333	1.000	4,983.000000
2.550000	1.000	4,993.000000
2.566667	1.000	5,038.000000
2.583333	1.000	5,114.000000
2.600000	1.000	5,191.000000
2.616667	1.000	5,243.000000
2.633333	1.000	5,221.000000
2.650000	1.000	5,048.000000
2.666667	1.000	4,773.000000
2.683333	1.000	4,496.000000
2.700000	1.000	4,278.000000
2.716667	1.000	4,183.000000
2.733333	1.000	4,213.000000
2.750000	1.000	4,333.000000
2.766667	1.000	4,505.000000
2.783333	1.000	4,701.000000
2.800000	1.000	4,854.000000
2.816667	1.000	4,886.000000
2.833333	1.000	4,837.000000
2.850000	1.000	4,876.000000
2.866667	1.000	5,130.000000
2.883333	1.000	5,616.000000
2.900000	1.000	6,227.000000
2.916667	1.000	6,853.000000
2.933333	1.000	7,410.000000
2.950000	1.000	7,819.000000
2.966667	1.000	8,087.000000
2.983333	1.000	8,254.000000
3.000000	1.000	8,295.000000
3.016667	1.000	8,209.000000
3.033333	1.000	8,008.000000
3.050000	1.000	7,704.000000
3.066667	1.000	7,297.000000
3.083333	1.000	6,783.000000
3.100000	1.000	6,237.000000
3.116667	1.000	5,749.000000
3.133333	1.000	5,325.000000
3.150000	1.000	4,939.000000
3.166667	1.000	4,616.000000
3.183333	1.000	4,379.000000
3.200000	1.000	4,176.000000
3.216667	1.000	3,918.000000
3.233333	1.000	3,569.000000
3.250000	1.000	3,138.000000
3.266667	1.000	2,671.000000
3.283333	1.000	2,290.000000
3.300000	1.000	2,075.000000
3.316667	1.000	2,033.000000
3.333333	1.000	2,128.000000
3.350000	1.000	2,346.000000
3.366667	1.000	2,657.000000
3.383333	1.000	2,955.000000
3.400000	1.000	3,148.000000
3.416667	1.000	3,239.000000
3.433333	1.000	3,251.000000
3.450000	1.000	3,189.000000
3.466667	1.000	3,066.000000
3.483333	1.000	2,912.000000
3.500000	1.000	2,765.000000
3.516667	1.000	2,668.000000
3.533333	1.000	2,640.000000
3.550000	1.000	2,668.000000
3.566667	1.000	2,725.000000
3.583333	1.000	2,801.000000
3.600000	1.000	2,896.000000
3.616667	1.000	2,993.000000
3.633333	1.000	3,040.000000
3.650000	1.000	3,009.000000
3.666667	1.000	2,882.000000
3.683333	1.000	2,687.000000
3.700000	1.000	2,514.000000
3.716667	1.000	2,365.000000
3.733333	1.000	2,230.000000
3.750000	1.000	2,099.000000
3.766667	1.000	2,013.000000
3.783333	1.000	1,972.000000
3.800000	1.000	1,934.000000
3.816667	1.000	1,839.000000
3.833333	1.000	1,681.000000
3.850000	1.000	1,511.000000
3.866667	1.000	1,383.000000
3.883333	1.000	1,376.000000
3.900000	1.000	1,534.000000
3.916667	1.000	1,862.000000
3.933333	1.000	2,318.000000
3.950000	1.000	2,801.000000
3.966667	1.000	3,189.000000
3.983333	1.000	3,446.000000
4.000000	1.000	3,556.000000
4.016667	1.000	3,555.000000
4.033333	1.000	3,478.000000
4.050000	1.000	3,351.000000
4.066667	1.000	3,235.000000
4.083333	1.000	3,178.000000
4.100000	1.000	3,169.000000
4.116667	1.000	3,155.000000
4.133333	1.000	3,103.000000
4.150000	1.000	2,921.000000
4.166667	1.000	2,611.000000
4.183333	1.000	2,226.000000
4.200000	1.000	1,845.000000
4.216667	1.000	1,531.000000
4.233333	1.000	1,351.000000
4.250000	1.000	1,366.000000
4.266667	1.000	1,575.000000
4.283333	1.000	1,896.000000
4.300000	1.000	2,249.000000
4.316667	1.000	2,593.000000
4.333333	1.000	2,952.000000
4.350000	1.000	3,303.000000
4.366667	1.000	3,533.000000
4.383333	1.000	3,595.000000
4.400000	1.000	3,502.000000
4.416667	1.000	3,334.000000
4.433333	1.000	3,118.000000
4.450000	1.000	2,933.000000
4.466667	1.000	2,949.000000
4.483333	1.000	3,162.000000
4.500000	1.000	3,440.000000
4.516667	1.000	3,698.000000
4.533333	1.000	3,927.000000
4.550000	1.000	4,157.000000
4.566667	1.000	4,365.000000
4.583333	1.000	4,491.000000
4.600000	1.000	4,521.000000
4.616667	1.000	4,492.000000
4.633333	1.000	4,418.000000
4.650000	1.000	4,241.000000
4.666667	1.000	3,924.000000
4.683333	1.000	3,514.000000
4.700000	1.000	3,079.000000
4.716667	1.000	2,670.000000
4.733333	1.000	2,329.000000
4.750000	1.000	2,058.000000
4.766667	1.000	1,838.000000
4.783333	1.000	1,680.000000
4.800000	1.000	1,607.000000
4.816667	1.000	1,581.000000
4.833333	1.000	1,627.000000
4.850000	1.000	1,755.000000
4.866667	1.000	1,899.000000
4.883333	1.000	1,960.000000
4.900000	1.000	1,905.000000
4.916667	1.000	1,801.000000
4.933333	1.000	1,744.000000
4.950000	1.000	1,796.000000
4.966667	1.000	1,951.000000
4.983333	1.000	2,124.000000
5.000000	1.000	2,237.000000
5.016667	1.000	2,237.000000
5.033333	1.000	2,237.000000
5.050000	1.000	2,237.000000
5.066667	1.000	2,237.000000
5.083333	1.000	3,087.000000
5.100000	1.000	5,331.000000
5.116667	1.000	7,868.000000
5.133333	1.000	9,923.000000
5.150000	1.000	11,044.000000
5.166667	1.000	11,428.000000
5.183333	1.000	11,399.000000
5.200000	1.000	11,193.000000
5.216667	1.000	11,158.000000
5.233333	1.000	11,363.000000
5.250000	1.000	11,577.000000
5.266667	1.000	11,760.000000
5.283333	1.000	11,829.000000
5.300000	1.000	11,904.000000
5.316667	1.000	12,221.000000
5.333333	1.000	12,555.000000
5.350000	1.000	12,621.000000
5.366667	1.000	12,482.000000
5.383333	1.000	12,438.000000
5.400000	1.000	12,880.000000
5.416667	1.000	13,905.000000
5.433333	1.000	15,320.000000
5.450000	1.000	16,689.000000
5.466667	1.000	17,746.000000
5.483333	1.000	18,331.000000
5.500000	1.000	18,291.000000
5.516667	1.000	17,688.000000
5.533333	1.000	16,501.000000
5.550000	1.000	14,959.000000
5.566667	1.000	13,454.000000
5.583333	1.000	12,075.000000
5.600000	1.000	10,381.000000
5.616667	1.000	8,482.000000
5.633333	1.000	7,027.000000
5.650000	1.000	6,617.000000
5.666667	1.000	7,467.000000
5.683333	1.000	9,019.000000
5.700000	1.000	10,401.000000
5.716667	1.000	11,280.000000
5.733333	1.000	11,686.000000
5.750000	1.000	11,638.000000
5.766667	1.000	11,218.000000
5.783333	1.000	10,537.000000
5.800000	1.000	9,462.000000
5.816667	1.000	7,632.000000
5.833333	1.000	4,915.000000
5.850000	1.000	1,860.000000
5.866667	1.000	-975.000000
5.883333	1.000	-2,878.000000
5.900000	1.000	-3,751.000000
5.916667	1.000	-4,115.000000
5.933333	1.000	-4,333.000000
5.950000	1.000	-4,710.000000
5.966667	1.000	-4,876.000000
5.983333	1.000	-4,599.000000
6.000000	1.000	-3,947.000000
6.016667	1.000	-2,687.000000
6.033333	1.000	-1,147.000000
6.050000	1.000	96.000000
6.066667	1.000	648.000000
6.083333	1.000	230.000000
6.100000	1.000	-1,070.000000
6.116667	1.000	-2,938.000000
6.133333	1.000	-4,860.000000
6.150000	1.000	-6,173.000000
6.166667	1.000	-6,506.000000
6.183333	1.000	-5,963.000000
6.200000	1.000	-5,200.000000
6.216667	1.000	-4,708.000000
6.233333	1.000	-4,648.000000
6.250000	1.000	-4,646.000000
6.266667	1.000	-4,175.000000
6.283333	1.000	-3,502.000000
6.300000	1.000	-3,038.000000
6.316667	1.000	-2,852.000000
6.333333	1.000	-2,921.000000
6.350000	1.000	-3,215.000000
6.366667	1.000	-3,418.000000
6.383333	1.000	-3,564.000000
6.400000	1.000	-3,542.000000
6.416667	1.000	-3,392.000000
6.433333	1.000	-3,206.000000
6.450000	1.000	-2,822.000000
6.466667	1.000	-2,332.000000
6.483333	1.000	-2,099.000000
6.500000	1.000	-2,041.000000
6.516667	1.000	-1,927.000000
6.533333	1.000	-1,685.000000
6.550000	1.000	-1,548.000000
6.566667	1.000	-1,136.000000
6.583333	1.000	-389.000000
6.600000	1.000	350.000000
6.616667	1.000	1,224.000000
6.633333	1.000	2,189.000000
6.650000	1.000	2,917.000000
6.666667	1.000	3,268.000000
6.683333	1.000	3,426.000000
6.700000	1.000	3,435.000000
6.716667	1.000	2,858.000000
6.733333	1.000	1,720.000000
6.750000	1.000	248.000000
6.766667	1.000	-1,231.000000
6.783333	1.000	-2,852.000000
6.800000	1.000	-4,918.000000
6.816667	1.000	-7,648.000000
6.833333	1.000	-10,888.000000
6.850000	1.000	-13,967.000000
6.866667	1.000	-16,271.000000
6.883333	1.000	-17,101.000000
6.900000	1.000	-16,399.000000
6.916667	1.000	-14,849.000000
6.933333	1.000	-13,296.000000
6.950000	1.000	-12,343.000000
6.966667	1.000	-11,903.000000
6.983333	1.000	-11,598.000000
7.000000	1.000	-11,222.000000
7.016667	1.000	-10,266.000000
7.033333	1.000	-8,339.000000
7.050000	1.000	-5,681.000000
7.066667	1.000	-2,726.000000
7.083333	1.000	519.000000
7.100000	1.000	4,111.000000
7.116667	1.000	7,668.000000
7.133333	1.000	10,912.000000
7.150000	1.000	13,593.000000
7.166667	1.000	15,367.000000
7.183333	1.000	15,927.000000
7.200000	1.000	15,112.000000
7.216667	1.000	13,044.000000
7.233333	1.000	9,933.000000
7.250000	1.000	6,091.000000
7.266667	1.000	1,851.000000
7.283333	1.000	-2,188.000000
7.300000	1.000	-5,257.000000
7.316667	1.000	-6,726.000000
7.333333	1.000	-6,568.000000
7.350000	1.000	-5,096.000000
7.366667	1.000	-3,035.000000
7.383333	1.000	-998.000000
7.400000	1.000	746.000000
7.416667	1.000	2,203.000000
7.433333	1.000	2,892.000000
7.450000	1.000	2,103.000000
7.466667	1.000	26.000000
7.483333	1.000	-2,316.000000
7.500000	1.000	-4,267.000000
7.516667	1.000	-5,349.000000
7.533333	1.000	-5,521.000000
7.550000	1.000	-5,222.000000
7.566667	1.000	-4,900.000000
7.583333	1.000	-4,588.000000
7.600000	1.000	-4,100.000000
7.616667	1.000	-3,202.000000
7.633333	1.000	-1,888.000000
7.650000	1.000	-188.000000
7.666667	1.000	2,084.000000
7.683333	1.000	4,759.000000
7.700000	1.000	7,315.000000
7.716667	1.000	9,107.000000
7.733333	1.000	9,480.000000
7.750000	1.000	8,121.000000
7.766667	1.000	5,214.000000
7.783333	1.000	918.000000
7.800000	1.000	-4,137.000000
7.816667	1.000	-8,932.000000
7.833333	1.000	-12,832.000000
7.850000	1.000	-15,806.000000
7.866667	1.000	-17,739.000000
7.883333	1.000	-18,464.000000
7.900000	1.000	-18,070.000000
7.916667	1.000	-16,490.000000
7.933333	1.000	-13,952.000000
7.950000	1.000	-11,051.000000
7.966667	1.000	-8,464.000000
7.983333	1.000	-6,570.000000
8.000000	1.000	-5,242.000000
8.016667	1.000	-4,345.000000
8.033333	1.000	-3,685.000000
8.050000	1.000	-2,973.000000
8.066667	1.000	-2,223.000000
8.083333	1.000	-1,362.000000
8.100000	1.000	-530.000000
8.116667	1.000	32.000000
8.133333	1.000	82.000000
8.150000	1.000	-437.000000
8.166667	1.000	-1,556.000000
8.183333	1.000	-3,282.000000
8.200000	1.000	-5,182.000000
8.216667	1.000	-6,979.000000
8.233333	1.000	-8,895.000000
8.250000	1.000	-10,813.000000
8.266667	1.000	-12,435.000000
8.283333	1.000	-13,901.000000
8.300000	1.000	-15,409.000000
8.316667	1.000	-17,000.000000
8.333333	1.000	-18,711.000000
8.350000	1.000	-20,614.000000
8.366667	1.000	-22,666.000000
8.383333	1.000	-24,434.000000
8.400000	1.000	-25,319.000000
8.416667	1.000	-24,975.000000
8.433333	1.000	-23,220.000000
8.450000	1.000	-20,312.000000
8.466667	1.000	-16,801.000000
8.483333	1.000	-13,338.000000
8.500000	1.000	-10,311.000000
8.516667	1.000	-7,975.000000
8.533333	1.000	-6,352.000000
8.550000	1.000	-5,438.000000
8.566667	1.000	-5,285.000000
8.583333	1.000	-5,902.000000
8.600000	1.000	-6,889.000000
8.616667	1.000	-7,888.000000
8.633333	1.000	-8,749.000000
8.650000	1.000	-9,339.000000
8.666667	1.000	-9,906.000000
8.683333	1.000	-10,707.000000
8.700000	1.000	-11,772.000000
8.716667	1.000	-13,306.000000
8.733333	1.000	-14,888.000000
8.750000	1.000	-15,819.000000
8.766667	1.000	-15,751.000000
8.783333	1.000	-14,540.000000
8.800000	1.000	-12,175.000000
8.816667	1.000	-8,855.000000
8.833333	1.000	-4,586.000000
8.850000	1.000	202.000000
8.866667	1.000	4,859.000000
8.883333	1.000	8,482.000000
8.900000	1.000	10,525.000000
8.916667	1.000	10,735.000000
8.933333	1.000	9,055.000000
8.950000	1.000	6,002.000000
8.966667	1.000	2,557.000000
8.983333	1.000	-603.000000
9.000000	1.000	-3,376.000000
9.016667	1.000	-5,584.000000
9.033333	1.000	-7,043.000000
9.050000	1.000	-7,675.000000
9.066667	1.000	-7,802.000000
9.083333	1.000	-7,595.000000
9.100000	1.000	-7,100.000000
9.116667	1.000	-6,234.000000
9.133333	1.000	-4,970.000000
9.150000	1.000	-3,538.000000
9.166667	1.000	-2,188.000000
9.183333	1.000	-1,211.000000
9.200000	1.000	-726.000000
9.216667	1.000	-866.000000
9.233333	1.000	-1,560.000000
9.250000	1.000	-2,589.000000
9.266667	1.000	-4,072.000000
9.283333	1.000	-5,896.000000
9.300000	1.000	-7,765.000000
9.316667	1.000	-9,528.000000
9.333333	1.000	-11,100.000000
9.350000	1.000	-12,110.000000
9.366667	1.000	-12,245.000000
9.383333	1.000	-11,412.000000
9.400000	1.000	-9,853.000000
9.416667	1.000	-8,043.000000
9.433333	1.000	-6,320.000000
9.450000	1.000	-4,814.000000
9.466667	1.000	-3,508.000000
9.483333	1.000	-2,327.000000
9.500000	1.000	-1,278.000000
9.516667	1.000	-493.000000
9.533333	1.000	-114.000000
9.550000	1.000	-219.000000
9.566667	1.000	-914.000000
9.583333	1.000	-2,002.000000
9.600000	1.000	-3,085.000000
9.616667	1.000	-4,105.000000
9.633333	1.000	-4,724.000000
9.650000	1.000	-4,938.000000
9.666667	1.000	-4,958.000000
9.683333	1.000	-4,716.000000
9.700000	1.000	-4,239.000000
9.716667	1.000	-3,479.000000
9.733333	1.000	-2,374.000000
9.750000	1.000	-948.000000
9.766667	1.000	649.000000
9.783333	1.000	2,205.000000
9.800000	1.000	3,651.000000
9.816667	1.000	4,928.000000
9.833333	1.000	5,769.000000
9.850000	1.000	5,814.000000
9.866667	1.000	4,671.000000
9.883333	1.000	2,552.000000
9.900000	1.000	152.000000
9.916667	1.000	-1,508.000000
9.933333	1.000	-1,743.000000
9.950000	1.000	-825.000000
9.966667	1.000	731.000000
9.983333	1.000	2,406.000000
10.000000	1.000	3,618.000000
10.016667	1.000	3,756.000000
10.033333	1.000	2,977.000000
10.050000	1.000	1,927.000000
10.066667	1.000	1,273.000000
10.083333	1.000	715.000000
10.100000	1.000	-89.000000
10.116667	1.000	-1,399.000000
10.133333	1.000	-3,039.000000
10.150000	1.000	-4,492.000000
10.166667	1.000	-5,615.000000
10.183333	1.000	-6,446.000000
10.200000	1.000	-7,187.000000
10.216667	1.000	-8,152.000000
10.233333	1.000	-9,516.000000
10.250000	1.000	-10,949.000000
10.266667	1.000	-12,010.000000
10.283333	1.000	-12,510.000000
10.300000	1.000	-12,463.000000
10.316667	1.000	-11,760.000000
10.333333	1.000	-10,481.000000
10.350000	1.000	-8,901.000000
10.366667	1.000	-7,574.000000
10.383333	1.000	-6,852.000000
10.400000	1.000	-6,598.000000
10.416667	1.000	-6,506.000000
10.433333	1.000	-6,441.000000
10.450000	1.000	-6,577.000000
10.466667	1.000	-7,181.000000
10.483333	1.000	-8,087.000000
10.500000	1.000	-8,824.000000
10.516667	1.000	-8,942.000000
10.533333	1.000	-8,296.000000
10.550000	1.000	-7,087.000000
10.566667	1.000	-5,824.000000
10.583333	1.000	-4,804.000000
10.600000	1.000	-4,227.000000
10.616667	1.000	-4,011.000000
10.633333	1.000	-3,984.000000
10.650000	1.000	-4,368.000000
10.666667	1.000	-5,096.000000
10.683333	1.000	-5,927.000000
10.700000	1.000	-6,929.000000
10.716667	1.000	-8,193.000000
10.733333	1.000	-9,728.000000
10.750000	1.000	-11,181.000000
10.766667	1.000	-12,088.000000
10.783333	1.000	-12,278.000000
10.800000	1.000	-12,043.000000
10.816667	1.000	-11,575.000000
10.833333	1.000	-11,349.000000
10.850000	1.000	-11,707.000000
10.866667	1.000	-12,296.000000
10.883333	1.000	-12,550.000000
10.900000	1.000	-12,425.000000
10.916667	1.000	-12,032.000000
10.933333	1.000	-11,364.000000
10.950000	1.000	-10,452.000000
10.966667	1.000	-9,387.000000
10.983333	1.000	-7,947.000000
11.000000	1.000	-6,226.000000
11.016667	1.000	-4,173.000000
11.033333	1.000	-1,826.000000
11.050000	1.000	497.000000
11.066667	1.000	2,389.000000
11.083333	1.000	3,746.000000
11.100000	1.000	4,452.000000
11.116667	1.000	4,523.000000
11.133333	1.000	4,252.000000
11.150000	1.000	3,988.000000
11.166667	1.000	3,946.000000
11.183333	1.000	4,171.000000
11.200000	1.000	4,503.000000
11.216667	1.000	4,896.000000
11.233333	1.000	5,152.000000
11.250000	1.000	5,006.000000
11.266667	1.000	4,002.000000
11.283333	1.000	1,935.000000
11.300000	1.000	-850.000000
11.316667	1.000	-3,866.000000
11.333333	1.000	-6,600.000000
11.350000	1.000	-8,610.000000
11.366667	1.000	-9,505.000000
11.383333	1.000	-9,062.000000
11.400000	1.000	-7,665.000000
11.416667	1.000	-5,713.000000
11.433333	1.000	-3,495.000000
11.450000	1.000	-1,115.000000
11.466667	1.000	1,131.000000
11.483333	1.000	2,913.000000
11.500000	1.000	4,028.000000
11.516667	1.000	4,439.000000
11.533333	1.000	4,165.000000
11.550000	1.000	2,803.000000
11.566667	1.000	179.000000
11.583333	1.000	-3,129.000000
11.600000	1.000	-6,622.000000
11.616667	1.000	-9,577.000000
11.633333	1.000	-11,291.000000
11.650000	1.000	-11,635.000000
11.666667	1.000	-10,982.000000
11.683333	1.000	-9,543.000000
11.700000	1.000	-7,437.000000
11.716667	1.000	-5,174.000000
11.733333	1.000	-3,098.000000
11.750000	1.000	-1,494.000000
11.766667	1.000	-491.000000
11.783333	1.000	-320.000000
11.800000	1.000	-604.000000
11.816667	1.000	-832.000000
11.833333	1.000	-769.000000
11.850000	1.000	-441.000000
11.866667	1.000	72.000000
11.883333	1.000	624.000000
11.900000	1.000	809.000000
11.916667	1.000	653.000000
11.933333	1.000	428.000000
11.950000	1.000	7.000000
11.966667	1.000	-740.000000
11.983333	1.000	-1,401.000000
12.000000	1.000	-1,712.000000
12.016667	1.000	-2,109.000000
12.033333	1.000	-2,697.000000
12.050000	1.000	-3,347.000000
12.066667	1.000	-4,039.000000
12.083333	1.000	-5,164.000000
12.100000	1.000	-6,656.000000
12.116667	1.000	-8,050.000000
12.133333	1.000	-9,299.000000
12.150000	1.000	-10,512.000000
12.166667	1.000	-11,597.000000
12.183333	1.000	-12,915.000000
12.200000	1.000	-14,293.000000
12.216667	1.000	-15,203.000000
12.233333	1.000	-15,234.000000
12.250000	1.000	-14,034.000000
12.266667	1.000	-11,333.000000
12.283333	1.000	-7,927.000000
12.300000	1.000	-4,924.000000
12.316667	1.000	-2,990.000000
12.333333	1.000	-2,027.000000
12.350000	1.000	-2,017.000000
12.366667	1.000	-2,582.000000
12.383333	1.000	-3,333.000000
12.400000	1.000	-4,411.000000
12.416667	1.000	-5,998.000000
12.433333	1.000	-7,974.000000
12.450000	1.000	-10,187.000000
12.466667	1.000	-12,247.000000
12.483333	1.000	-13,854.000000
12.500000	1.000	-14,605.000000
12.516667	1.000	-14,121.000000
12.533333	1.000	-12,858.000000
12.550000	1.000	-11,428.000000
12.566667	1.000	-10,036.000000
12.583333	1.000	-8,534.000000
12.600000	1.000	-6,775.000000
12.616667	1.000	-4,804.000000
12.633333	1.000	-2,761.000000
12.650000	1.000	-864.000000
12.666667	1.000	251.000000
12.683333	1.000	431.000000
12.700000	1.000	79.000000
12.716667	1.000	-514.000000
12.733333	1.000	-1,145.000000
12.750000	1.000	-1,470.000000
12.766667	1.000	-1,179.000000
12.783333	1.000	-349.000000
12.800000	1.000	873.000000
12.816667	1.000	2,502.000000
12.833333	1.000	4,327.000000
12.850000	1.000	5,643.000000
12.866667	1.000	6,211.000000
12.883333	1.000	5,775.000000
12.900000	1.000	4,376.000000
12.916667	1.000	2,319.000000
12.933333	1.000	56.000000
12.950000	1.000	-2,095.000000
12.966667	1.000	-4,279.000000
12.983333	1.000	-6,617.000000
13.000000	1.000	-8,916.000000
13.016667	1.000	-10,817.000000
13.033333	1.000	-11,798.000000
13.050000	1.000	-11,988.000000
13.066667	1.000	-11,684.000000
13.083333	1.000	-11,207.000000
13.100000	1.000	-10,749.000000
13.116667	1.000	-10,401.000000
13.133333	1.000	-10,055.000000
13.150000	1.000	-9,292.000000
13.166667	1.000	-7,875.000000
13.183333	1.000	-5,964.000000
13.200000	1.000	-3,651.000000
13.216667	1.000	-967.000000
13.233333	1.000	1,676.000000
13.250000	1.000	3,334.000000
13.266667	1.000	3,514.000000
13.283333	1.000	2,719.000000
13.300000	1.000	1,511.000000
13.316667	1.000	60.000000
13.333333	1.000	-1,712.000000
13.350000	1.000	-3,427.000000
13.366667	1.000	-4,367.000000
13.383333	1.000	-4,388.000000
13.400000	1.000	-3,657.000000
13.416667	1.000	-2,806.000000
13.433333	1.000	-2,335.000000
13.450000	1.000	-2,100.000000
13.466667	1.000	-2,210.000000
13.483333	1.000	-2,783.000000
13.500000	1.000	-3,462.000000
13.516667	1.000	-4,075.000000
13.533333	1.000	-4,810.000000
13.550000	1.000	-5,794.000000
13.566667	1.000	-7,032.000000
13.583333	1.000	-7,994.000000
13.600000	1.000	-8,416.000000
13.616667	1.000	-8,252.000000
13.633333	1.000	-7,668.000000
13.650000	1.000	-6,749.000000
13.666667	1.000	-5,799.000000
13.683333	1.000	-5,416.000000
13.700000	1.000	-5,279.000000
13.716667	1.000	-4,918.000000
13.733333	1.000	-4,413.000000
13.750000	1.000	-3,916.000000
13.766667	1.000	-3,637.000000
13.783333	1.000	-3,626.000000
13.800000	1.000	-3,926.000000
13.816667	1.000	-4,550.000000
13.833333	1.000	-5,268.000000
13.850000	1.000	-5,588.000000
13.866667	1.000	-4,995.000000
13.883333	1.000	-3,544.000000
13.900000	1.000	-1,223.000000
13.916667	1.000	1,989.000000
13.933333	1.000	5,595.000000
13.950000	1.000	8,921.000000
13.966667	1.000	11,859.000000
13.983333	1.000	14,560.000000
14.000000	1.000	17,143.000000
14.016667	1.000	19,534.000000
14.033333	1.000	21,427.000000
14.050000	1.000	22,382.000000
14.066667	1.000	22,187.000000
14.083333	1.000	21,005.000000
14.100000	1.000	18,938.000000
14.116667	1.000	16,331.000000
14.133333	1.000	13,517.000000
14.150000	1.000	10,683.000000
14.166667	1.000	7,923.000000
14.183333	1.000	5,225.000000
14.200000	1.000	2,474.000000
14.216667	1.000	-434.000000
14.233333	1.000	-3,195.000000
14.250000	1.000	-5,435.000000
14.266667	1.000	-6,778.000000
14.283333	1.000	-7,274.000000
14.300000	1.000	-7,033.000000
14.316667	1.000	-6,420.000000
14.333333	1.000	-5,410.000000
14.350000	1.000	-4,200.000000
14.366667	1.000	-3,139.000000
14.383333	1.000	-2,163.000000
14.400000	1.000	-773.000000
14.416667	1.000	1,261.000000
14.433333	1.000	3,557.000000
14.450000	1.000	5,476.000000
14.466667	1.000	6,454.000000
14.483333	1.000	6,076.000000
14.500000	1.000	4,202.000000
14.516667	1.000	1,451.000000
14.533333	1.000	-1,603.000000
14.550000	1.000	-4,949.000000
14.566667	1.000	-8,161.000000
14.583333	1.000	-10,644.000000
14.600000	1.000	-11,919.000000
14.616667	1.000	-11,899.000000
14.633333	1.000	-11,085.000000
14.650000	1.000	-9,607.000000
14.666667	1.000	-7,167.000000
14.683333	1.000	-4,154.000000
14.700000	1.000	-1,436.000000
14.716667	1.000	166.000000
14.733333	1.000	362.000000
14.750000	1.000	-657.000000
14.766667	1.000	-2,742.000000
14.783333	1.000	-5,505.000000
14.800000	1.000	-8,534.000000
14.816667	1.000	-11,577.000000
14.833333	1.000	-14,362.000000
14.850000	1.000	-16,572.000000
14.866667	1.000	-18,163.000000
14.883333	1.000	-18,807.000000
14.900000	1.000	-18,422.000000
14.916667	1.000	-17,093.000000
14.933333	1.000	-15,398.000000
14.950000	1.000	-14,251.000000
14.966667	1.000	-13,933.000000
14.983333	1.000	-14,282.000000
15.000000	1.000	-14,898.000000
15.016667	1.000	-14,731.000000
15.033333	1.000	-12,928.000000
15.050000	1.000	-9,903.000000
15.066667	1.000	-6,384.000000
15.083333	1.000	-2,623.000000
15.100000	1.000	522.000000
15.116667	1.000	2,222.000000
15.133333	1.000	2,141.000000
15.150000	1.000	464.000000
15.166667	1.000	-2,101.000000
15.183333	1.000	-4,724.000000
15.200000	1.000	-6,887.000000
15.216667	1.000	-8,419.000000
15.233333	1.000	-9,430.000000
15.250000	1.000	-10,077.000000
15.266667	1.000	-10,192.000000
15.283333	1.000	-9,477.000000
15.300000	1.000	-7,941.000000
15.316667	1.000	-5,796.000000
15.333333	1.000	-3,167.000000
15.350000	1.000	110.000000
15.366667	1.000	4,747.000000
15.383333	1.000	11,008.000000
15.400000	1.000	18,418.000000
15.416667	1.000	26,724.000000
15.433333	1.000	35,763.000000
15.450000	1.000	44,872.000000
15.466667	1.000	53,370.000000
15.483333	1.000	60,859.000000
15.500000	1.000	66,862.000000
15.516667	1.000	70,605.000000
15.533333	1.000	71,724.000000
15.550000	1.000	70,113.000000
15.566667	1.000	66,046.000000
15.583333	1.000	60,260.000000
15.600000	1.000	53,668.000000
15.616667	1.000	46,920.000000
15.633333	1.000	40,101.000000
15.650000	1.000	33,515.000000
15.666667	1.000	27,599.000000
15.683333	1.000	22,805.000000
15.700000	1.000	19,520.000000
15.716667	1.000	17,984.000000
15.733333	1.000	18,776.000000
15.750000	1.000	23,293.000000
15.766667	1.000	33,911.000000
15.783333	1.000	53,356.000000
15.800000	1.000	83,411.000000
15.816667	1.000	124,713.000000
15.833333	1.000	177,055.000000
15.850000	1.000	238,666.000000
15.866667	1.000	306,254.000000
15.883333	1.000	375,110.000000
15.900000	1.000	439,158.000000
15.916667	1.000	492,203.000000
15.933333	1.000	529,076.000000
15.950000	1.000	546,112.000000
15.966667	1.000	541,771.000000
15.983333	1.000	517,029.000000
16.000000	1.000	475,312.000000
16.016667	1.000	421,613.000000
16.033333	1.000	361,400.000000
16.050000	1.000	299,650.000000
16.066667	1.000	240,137.000000
16.083333	1.000	185,702.000000
16.100000	1.000	138,170.000000
16.116667	1.000	98,281.000000
16.133333	1.000	66,112.000000
16.150000	1.000	41,580.000000
16.166667	1.000	24,059.000000
16.183333	1.000	12,906.000000
16.200000	1.000	7,038.000000
16.216667	1.000	5,033.000000
16.233333	1.000	5,637.000000
16.250000	1.000	7,475.000000
16.266667	1.000	9,257.000000
16.283333	1.000	9,910.000000
16.300000	1.000	8,917.000000
16.316667	1.000	6,378.000000
16.333333	1.000	2,987.000000
16.350000	1.000	-248.000000
16.366667	1.000	-2,562.000000
16.383333	1.000	-3,615.000000
16.400000	1.000	-3,465.000000
16.416667	1.000	-2,485.000000
16.433333	1.000	-1,176.000000
16.450000	1.000	-25.000000
16.466667	1.000	692.000000
16.483333	1.000	1,028.000000
16.500000	1.000	805.000000
16.516667	1.000	11.000000
16.533333	1.000	-901.000000
16.550000	1.000	-1,747.000000
16.566667	1.000	-2,270.000000
16.583333	1.000	-2,428.000000
16.600000	1.000	-2,468.000000
16.616667	1.000	-2,621.000000
16.633333	1.000	-2,555.000000
16.650000	1.000	-1,955.000000
16.666667	1.000	-1,028.000000
16.683333	1.000	-385.000000
16.700000	1.000	-458.000000
16.716667	1.000	-1,175.000000
16.733333	1.000	-1,877.000000
16.750000	1.000	-1,588.000000
16.766667	1.000	199.000000
16.783333	1.000	2,975.000000
16.800000	1.000	6,244.000000
16.816667	1.000	9,876.000000
16.833333	1.000	14,771.000000
16.850000	1.000	22,575.000000
16.866667	1.000	35,257.000000
16.883333	1.000	54,630.000000
16.900000	1.000	81,049.000000
16.916667	1.000	113,317.000000
16.933333	1.000	149,355.000000
16.950000	1.000	186,314.000000
16.966667	1.000	220,844.000000
16.983333	1.000	249,382.000000
17.000000	1.000	268,827.000000
17.016667	1.000	277,468.000000
17.033333	1.000	275,200.000000
17.050000	1.000	263,396.000000
17.066667	1.000	244,047.000000
17.083333	1.000	219,679.000000
17.100000	1.000	192,834.000000
17.116667	1.000	165,291.000000
17.133333	1.000	138,330.000000
17.150000	1.000	113,208.000000
17.166667	1.000	90,773.000000
17.183333	1.000	71,612.000000
17.200000	1.000	56,038.000000
17.216667	1.000	44,207.000000
17.233333	1.000	36,474.000000
17.250000	1.000	33,081.000000
17.266667	1.000	33,698.000000
17.283333	1.000	37,740.000000
17.300000	1.000	44,710.000000
17.316667	1.000	54,683.000000
17.333333	1.000	67,632.000000
17.350000	1.000	82,376.000000
17.366667	1.000	97,131.000000
17.383333	1.000	110,187.000000
17.400000	1.000	120,077.000000
17.416667	1.000	126,383.000000
17.433333	1.000	129,165.000000
17.450000	1.000	128,451.000000
17.466667	1.000	124,522.000000
17.483333	1.000	118,019.000000
17.500000	1.000	110,059.000000
17.516667	1.000	101,497.000000
17.533333	1.000	92,697.000000
17.550000	1.000	83,877.000000
17.566667	1.000	75,281.000000
17.583333	1.000	67,102.000000
17.600000	1.000	59,657.000000
17.616667	1.000	52,610.000000
17.633333	1.000	45,557.000000
17.650000	1.000	38,367.000000
17.666667	1.000	30,938.000000
17.683333	1.000	23,536.000000
17.700000	1.000	16,735.000000
17.716667	1.000	11,115.000000
17.733333	1.000	7,375.000000
17.750000	1.000	5,561.000000
17.766667	1.000	5,175.000000
17.783333	1.000	5,877.000000
17.800000	1.000	7,337.000000
17.816667	1.000	9,061.000000
17.833333	1.000	10,464.000000
17.850000	1.000	11,349.000000
17.866667	1.000	11,840.000000
17.883333	1.000	12,221.000000
17.900000	1.000	12,604.000000
17.916667	1.000	13,615.000000
17.933333	1.000	15,439.000000
17.950000	1.000	17,219.000000
17.966667	1.000	18,423.000000
17.983333	1.000	19,065.000000
18.000000	1.000	19,166.000000
18.016667	1.000	19,150.000000
18.033333	1.000	19,068.000000
18.050000	1.000	18,679.000000
18.066667	1.000	18,225.000000
18.083333	1.000	18,111.000000
18.100000	1.000	18,194.000000
18.116667	1.000	18,246.000000
18.133333	1.000	18,513.000000
18.150000	1.000	19,177.000000
18.166667	1.000	20,209.000000
18.183333	1.000	21,009.000000
18.200000	1.000	20,989.000000
18.216667	1.000	20,271.000000
18.233333	1.000	19,072.000000
18.250000	1.000	17,849.000000
18.266667	1.000	16,760.000000
18.283333	1.000	15,623.000000
18.300000	1.000	13,710.000000
18.316667	1.000	10,835.000000
18.333333	1.000	7,523.000000
18.350000	1.000	4,516.000000
18.366667	1.000	2,800.000000
18.383333	1.000	2,438.000000
18.400000	1.000	2,711.000000
18.416667	1.000	2,627.000000
18.433333	1.000	1,474.000000
18.450000	1.000	-186.000000
18.466667	1.000	-1,444.000000
18.483333	1.000	-1,850.000000
18.500000	1.000	-1,144.000000
18.516667	1.000	597.000000
18.533333	1.000	3,127.000000
18.550000	1.000	6,245.000000
18.566667	1.000	9,817.000000
18.583333	1.000	13,529.000000
18.600000	1.000	16,963.000000
18.616667	1.000	19,813.000000
18.633333	1.000	22,019.000000
18.650000	1.000	24,071.000000
18.666667	1.000	26,782.000000
18.683333	1.000	30,812.000000
18.700000	1.000	35,490.000000
18.716667	1.000	40,236.000000
18.733333	1.000	44,675.000000
18.750000	1.000	48,370.000000
18.766667	1.000	50,780.000000
18.783333	1.000	51,953.000000
18.800000	1.000	52,202.000000
18.816667	1.000	51,343.000000
18.833333	1.000	49,187.000000
18.850000	1.000	45,373.000000
18.866667	1.000	39,727.000000
18.883333	1.000	32,788.000000
18.900000	1.000	25,436.000000
18.916667	1.000	18,844.000000
18.933333	1.000	14,063.000000
18.950000	1.000	11,629.000000
18.966667	1.000	11,478.000000
18.983333	1.000	13,239.000000
19.000000	1.000	15,885.000000
19.016667	1.000	18,461.000000
19.033333	1.000	21,022.000000
19.050000	1.000	24,287.000000
19.066667	1.000	28,386.000000
19.083333	1.000	33,060.000000
19.100000	1.000	38,128.000000
19.116667	1.000	43,139.000000
19.133333	1.000	47,984.000000
19.150000	1.000	52,632.000000
19.166667	1.000	57,181.000000
19.183333	1.000	62,007.000000
19.200000	1.000	67,820.000000
19.216667	1.000	76,151.000000
19.233333	1.000	89,161.000000
19.250000	1.000	109,251.000000
19.266667	1.000	138,454.000000
19.283333	1.000	178,380.000000
19.300000	1.000	229,970.000000
19.316667	1.000	292,311.000000
19.333333	1.000	362,007.000000
19.350000	1.000	433,329.000000
19.366667	1.000	499,376.000000
19.383333	1.000	553,099.000000
19.400000	1.000	589,126.000000
19.416667	1.000	604,323.000000
19.433333	1.000	597,939.000000
19.450000	1.000	571,323.000000
19.466667	1.000	527,560.000000
19.483333	1.000	471,155.000000
19.500000	1.000	407,902.000000
19.516667	1.000	343,331.000000
19.533333	1.000	281,515.000000
19.550000	1.000	224,921.000000
19.566667	1.000	175,539.000000
19.583333	1.000	134,403.000000
19.600000	1.000	101,438.000000
19.616667	1.000	76,523.000000
19.633333	1.000	58,938.000000
19.650000	1.000	47,162.000000
19.666667	1.000	39,270.000000
19.683333	1.000	34,073.000000
19.700000	1.000	30,875.000000
19.716667	1.000	29,022.000000
19.733333	1.000	28,035.000000
19.750000	1.000	28,155.000000
19.766667	1.000	30,306.000000
19.783333	1.000	35,162.000000
19.800000	1.000	43,397.000000
19.816667	1.000	56,034.000000
19.833333	1.000	73,647.000000
19.850000	1.000	95,947.000000
19.866667	1.000	122,007.000000
19.883333	1.000	149,868.000000
19.900000	1.000	176,722.000000
19.916667	1.000	200,255.000000
19.933333	1.000	218,594.000000
19.950000	1.000	230,408.000000
19.966667	1.000	235,165.000000
19.983333	1.000	232,680.000000
20.000000	1.000	222,972.000000
20.016667	1.000	206,819.000000
20.033333	1.000	186,081.000000
20.050000	1.000	162,507.000000
20.066667	1.000	137,438.000000
20.083333	1.000	112,750.000000
20.100000	1.000	90,127.000000
20.116667	1.000	70,651.000000
20.133333	1.000	55,053.000000
20.150000	1.000	43,522.000000
20.166667	1.000	35,666.000000
20.183333	1.000	30,910.000000
20.200000	1.000	28,870.000000
20.216667	1.000	29,264.000000
20.233333	1.000	31,753.000000
20.250000	1.000	36,237.000000
20.266667	1.000	43,283.000000
20.283333	1.000	53,794.000000
20.300000	1.000	68,124.000000
20.316667	1.000	85,676.000000
20.333333	1.000	105,430.000000
20.350000	1.000	126,396.000000
20.366667	1.000	146,625.000000
20.383333	1.000	164,591.000000
20.400000	1.000	179,483.000000
20.416667	1.000	190,334.000000
20.433333	1.000	196,160.000000
20.450000	1.000	196,586.000000
20.466667	1.000	191,377.000000
20.483333	1.000	180,723.000000
20.500000	1.000	165,617.000000
20.516667	1.000	147,406.000000
20.533333	1.000	127,820.000000
20.550000	1.000	108,621.000000
20.566667	1.000	91,085.000000
20.583333	1.000	75,663.000000
20.600000	1.000	62,394.000000
20.616667	1.000	50,941.000000
20.633333	1.000	41,147.000000
20.650000	1.000	33,421.000000
20.666667	1.000	28,479.000000
20.683333	1.000	26,610.000000
20.700000	1.000	28,129.000000
20.716667	1.000	33,609.000000
20.733333	1.000	44,162.000000
20.750000	1.000	61,067.000000
20.766667	1.000	85,296.000000
20.783333	1.000	117,693.000000
20.800000	1.000	157,993.000000
20.816667	1.000	204,546.000000
20.833333	1.000	254,312.000000
20.850000	1.000	303,095.000000
20.866667	1.000	346,695.000000
20.883333	1.000	380,910.000000
20.900000	1.000	402,396.000000
20.916667	1.000	409,343.000000
20.933333	1.000	401,453.000000
20.950000	1.000	379,983.000000
20.966667	1.000	347,875.000000
20.983333	1.000	308,448.000000
21.000000	1.000	265,180.000000
21.016667	1.000	221,570.000000
21.033333	1.000	180,490.000000
21.050000	1.000	144,036.000000
21.066667	1.000	113,380.000000
21.083333	1.000	88,661.000000
21.100000	1.000	69,283.000000
21.116667	1.000	54,271.000000
21.133333	1.000	43,130.000000
21.150000	1.000	35,645.000000
21.166667	1.000	31,135.000000
21.183333	1.000	28,685.000000
21.200000	1.000	27,567.000000
21.216667	1.000	27,630.000000
21.233333	1.000	29,005.000000
21.250000	1.000	31,867.000000
21.266667	1.000	36,246.000000
21.283333	1.000	41,980.000000
21.300000	1.000	48,880.000000
21.316667	1.000	56,613.000000
21.333333	1.000	64,905.000000
21.350000	1.000	73,551.000000
21.366667	1.000	82,516.000000
21.383333	1.000	91,843.000000
21.400000	1.000	102,274.000000
21.416667	1.000	114,479.000000
21.433333	1.000	128,656.000000
21.450000	1.000	144,499.000000
21.466667	1.000	160,847.000000
21.483333	1.000	176,265.000000
21.500000	1.000	189,347.000000
21.516667	1.000	198,661.000000
21.533333	1.000	202,947.000000
21.550000	1.000	201,601.000000
21.566667	1.000	194,753.000000
21.583333	1.000	182,911.000000
21.600000	1.000	167,136.000000
21.616667	1.000	148,782.000000
21.633333	1.000	129,182.000000
21.650000	1.000	109,918.000000
21.666667	1.000	92,432.000000
21.683333	1.000	77,474.000000
21.700000	1.000	64,795.000000
21.716667	1.000	54,106.000000
21.733333	1.000	45,267.000000
21.750000	1.000	38,305.000000
21.766667	1.000	32,727.000000
21.783333	1.000	27,747.000000
21.800000	1.000	23,101.000000
21.816667	1.000	19,133.000000
21.833333	1.000	16,111.000000
21.850000	1.000	13,977.000000
21.866667	1.000	12,701.000000
21.883333	1.000	12,126.000000
21.900000	1.000	12,009.000000
21.916667	1.000	11,960.000000
21.933333	1.000	11,901.000000
21.950000	1.000	11,988.000000
21.966667	1.000	12,534.000000
21.983333	1.000	13,827.000000
22.000000	1.000	15,832.000000
22.016667	1.000	18,660.000000
22.033333	1.000	21,843.000000
22.050000	1.000	24,851.000000
22.066667	1.000	27,514.000000
22.083333	1.000	29,646.000000
22.100000	1.000	31,104.000000
22.116667	1.000	32,375.000000
22.133333	1.000	33,949.000000
22.150000	1.000	35,712.000000
22.166667	1.000	37,481.000000
22.183333	1.000	39,218.000000
22.200000	1.000	40,992.000000
22.216667	1.000	42,717.000000
22.233333	1.000	43,821.000000
22.250000	1.000	43,575.000000
22.266667	1.000	41,944.000000
22.283333	1.000	39,701.000000
22.300000	1.000	37,418.000000
22.316667	1.000	35,462.000000
22.333333	1.000	33,805.000000
22.350000	1.000	32,117.000000
22.366667	1.000	30,141.000000
22.383333	1.000	27,930.000000
22.400000	1.000	25,172.000000
22.416667	1.000	21,432.000000
22.433333	1.000	16,741.000000
22.450000	1.000	11,943.000000
22.466667	1.000	8,094.000000
22.483333	1.000	5,543.000000
22.500000	1.000	4,254.000000
22.516667	1.000	4,142.000000
22.533333	1.000	5,248.000000
22.550000	1.000	7,499.000000
22.566667	1.000	10,683.000000
22.583333	1.000	14,679.000000
22.600000	1.000	18,896.000000
22.616667	1.000	22,900.000000
22.633333	1.000	26,598.000000
22.650000	1.000	29,774.000000
22.666667	1.000	32,007.000000
22.683333	1.000	33,060.000000
22.700000	1.000	33,010.000000
22.716667	1.000	32,144.000000
22.733333	1.000	30,705.000000
22.750000	1.000	29,201.000000
22.766667	1.000	27,900.000000
22.783333	1.000	26,915.000000
22.800000	1.000	26,152.000000
22.816667	1.000	25,792.000000
22.833333	1.000	26,070.000000
22.850000	1.000	27,204.000000
22.866667	1.000	28,815.000000
22.883333	1.000	30,804.000000
22.900000	1.000	33,309.000000
22.916667	1.000	36,034.000000
22.933333	1.000	38,538.000000
22.950000	1.000	40,615.000000
22.966667	1.000	42,694.000000
22.983333	1.000	45,424.000000
23.000000	1.000	49,181.000000
23.016667	1.000	54,341.000000
23.033333	1.000	61,688.000000
23.050000	1.000	73,145.000000
23.066667	1.000	91,498.000000
23.083333	1.000	119,261.000000
23.100000	1.000	158,349.000000
23.116667	1.000	208,864.000000
23.133333	1.000	269,514.000000
23.150000	1.000	338,055.000000
23.166667	1.000	410,790.000000
23.183333	1.000	482,528.000000
23.200000	1.000	547,318.000000
23.216667	1.000	598,516.000000
23.233333	1.000	630,327.000000
23.250000	1.000	639,794.000000
23.266667	1.000	626,992.000000
23.283333	1.000	594,272.000000
23.300000	1.000	545,875.000000
23.316667	1.000	487,219.000000
23.333333	1.000	423,359.000000
23.350000	1.000	358,866.000000
23.366667	1.000	297,494.000000
23.383333	1.000	241,842.000000
23.400000	1.000	193,589.000000
23.416667	1.000	153,483.000000
23.433333	1.000	121,397.000000
23.450000	1.000	96,408.000000
23.466667	1.000	77,124.000000
23.483333	1.000	62,323.000000
23.500000	1.000	51,423.000000
23.516667	1.000	44,254.000000
23.533333	1.000	40,109.000000
23.550000	1.000	37,759.000000
23.566667	1.000	36,757.000000
23.583333	1.000	36,886.000000
23.600000	1.000	37,747.000000
23.616667	1.000	39,420.000000
23.633333	1.000	42,091.000000
23.650000	1.000	46,077.000000
23.666667	1.000	51,900.000000
23.683333	1.000	60,199.000000
23.700000	1.000	71,401.000000
23.716667	1.000	84,920.000000
23.733333	1.000	99,200.000000
23.750000	1.000	112,126.000000
23.766667	1.000	121,992.000000
23.783333	1.000	128,206.000000
23.800000	1.000	130,451.000000
23.816667	1.000	128,622.000000
23.833333	1.000	123,191.000000
23.850000	1.000	114,885.000000
23.866667	1.000	105,021.000000
23.883333	1.000	95,126.000000
23.900000	1.000	86,082.000000
23.916667	1.000	78,094.000000
23.933333	1.000	71,010.000000
23.950000	1.000	64,828.000000
23.966667	1.000	59,800.000000
23.983333	1.000	55,782.000000
24.000000	1.000	52,515.000000
24.016667	1.000	49,901.000000
24.033333	1.000	47,693.000000
24.050000	1.000	45,455.000000
24.066667	1.000	43,005.000000
24.083333	1.000	40,684.000000
24.100000	1.000	38,814.000000
24.116667	1.000	37,710.000000
24.133333	1.000	37,500.000000
24.150000	1.000	37,621.000000
24.166667	1.000	37,289.000000
24.183333	1.000	36,734.000000
24.200000	1.000	36,119.000000
24.216667	1.000	36,135.000000
24.233333	1.000	37,505.000000
24.250000	1.000	40,010.000000
24.266667	1.000	43,155.000000
24.283333	1.000	47,172.000000
24.300000	1.000	52,837.000000
24.316667	1.000	60,764.000000
24.333333	1.000	71,649.000000
24.350000	1.000	85,760.000000
24.366667	1.000	102,876.000000
24.383333	1.000	121,996.000000
24.400000	1.000	142,237.000000
24.416667	1.000	163,309.000000
24.433333	1.000	184,259.000000
24.450000	1.000	203,981.000000
24.466667	1.000	221,536.000000
24.483333	1.000	235,787.000000
24.500000	1.000	246,098.000000
24.516667	1.000	252,359.000000
24.533333	1.000	255,178.000000
24.550000	1.000	255,361.000000
24.566667	1.000	254,126.000000
24.583333	1.000	252,567.000000
24.600000	1.000	251,465.000000
24.616667	1.000	250,760.000000
24.633333	1.000	249,328.000000
24.650000	1.000	246,132.000000
24.666667	1.000	240,893.000000
24.683333	1.000	233,951.000000
24.700000	1.000	225,603.000000
24.716667	1.000	216,131.000000
24.733333	1.000	206,155.000000
24.750000	1.000	196,533.000000
24.766667	1.000	187,977.000000
24.783333	1.000	180,576.000000
24.800000	1.000	174,426.000000
24.816667	1.000	169,715.000000
24.833333	1.000	166,092.000000
24.850000	1.000	162,833.000000
24.866667	1.000	159,198.000000
24.883333	1.000	154,402.000000
24.900000	1.000	148,203.000000
24.916667	1.000	140,510.000000
24.933333	1.000	131,564.000000
24.950000	1.000	121,781.000000
24.966667	1.000	111,210.000000
24.983333	1.000	100,176.000000
25.000000	1.000	89,028.000000
25.016667	1.000	78,112.000000
25.033333	1.000	67,857.000000
25.050000	1.000	58,517.000000
25.066667	1.000	50,432.000000
25.083333	1.000	43,795.000000
25.100000	1.000	38,803.000000
25.116667	1.000	35,344.000000
25.133333	1.000	33,263.000000
25.150000	1.000	31,910.000000
25.166667	1.000	30,617.000000
25.183333	1.000	28,871.000000
25.200000	1.000	26,701.000000
25.216667	1.000	24,008.000000
25.233333	1.000	20,834.000000
25.250000	1.000	17,664.000000
25.266667	1.000	14,810.000000
25.283333	1.000	12,700.000000
25.300000	1.000	11,023.000000
25.316667	1.000	9,439.000000
25.333333	1.000	8,136.000000
25.350000	1.000	7,715.000000
25.366667	1.000	8,475.000000
25.383333	1.000	10,519.000000
25.400000	1.000	13,659.000000
25.416667	1.000	17,442.000000
25.433333	1.000	21,361.000000
25.450000	1.000	24,838.000000
25.466667	1.000	27,625.000000
25.483333	1.000	29,766.000000
25.500000	1.000	31,341.000000
25.516667	1.000	32,374.000000
25.533333	1.000	32,684.000000
25.550000	1.000	32,327.000000
25.566667	1.000	31,628.000000
25.583333	1.000	30,793.000000
25.600000	1.000	29,555.000000
25.616667	1.000	27,945.000000
25.633333	1.000	26,197.000000
25.650000	1.000	24,558.000000
25.666667	1.000	23,143.000000
25.683333	1.000	22,471.000000
25.700000	1.000	22,689.000000
25.716667	1.000	23,439.000000
25.733333	1.000	24,470.000000
25.750000	1.000	25,681.000000
25.766667	1.000	26,941.000000
25.783333	1.000	27,961.000000
25.800000	1.000	28,815.000000
25.816667	1.000	29,975.000000
25.833333	1.000	32,075.000000
25.850000	1.000	35,810.000000
25.866667	1.000	42,051.000000
25.883333	1.000	51,666.000000
25.900000	1.000	65,726.000000
25.916667	1.000	85,790.000000
25.933333	1.000	113,342.000000
25.950000	1.000	150,122.000000
25.966667	1.000	198,902.000000
25.983333	1.000	263,102.000000
26.000000	1.000	346,345.000000
26.016667	1.000	453,095.000000
26.033333	1.000	587,836.000000
26.050000	1.000	755,423.000000
26.066667	1.000	960,097.000000
26.083333	1.000	1,205,862.000000
26.100000	1.000	1,495,406.000000
26.116667	1.000	1,825,963.000000
26.133333	1.000	2,187,602.000000
26.150000	1.000	2,563,066.000000
26.166667	1.000	2,928,510.000000
26.183333	1.000	3,255,946.000000
26.200000	1.000	3,516,804.000000
26.216667	1.000	3,686,397.000000
26.233333	1.000	3,747,329.000000
26.250000	1.000	3,693,199.000000
26.266667	1.000	3,529,850.000000
26.283333	1.000	3,273,975.000000
26.300000	1.000	2,949,136.000000
26.316667	1.000	2,581,857.000000
26.333333	1.000	2,198,767.000000
26.350000	1.000	1,823,252.000000
26.366667	1.000	1,473,623.000000
26.383333	1.000	1,162,480.000000
26.400000	1.000	896,878.000000
26.416667	1.000	678,459.000000
26.433333	1.000	504,654.000000
26.450000	1.000	370,569.000000
26.466667	1.000	270,218.000000
26.483333	1.000	197,708.000000
26.500000	1.000	147,509.000000
26.516667	1.000	114,222.000000
26.533333	1.000	92,469.000000
26.550000	1.000	78,260.000000
26.566667	1.000	69,166.000000
26.583333	1.000	63,950.000000
26.600000	1.000	61,958.000000
26.616667	1.000	62,302.000000
26.633333	1.000	63,903.000000
26.650000	1.000	66,112.000000
26.666667	1.000	68,389.000000
26.683333	1.000	70,395.000000
26.700000	1.000	71,884.000000
26.716667	1.000	72,417.000000
26.733333	1.000	71,769.000000
26.750000	1.000	70,233.000000
26.766667	1.000	68,325.000000
26.783333	1.000	66,446.000000
26.800000	1.000	64,370.000000
26.816667	1.000	61,733.000000
26.833333	1.000	58,488.000000
26.850000	1.000	54,846.000000
26.866667	1.000	50,973.000000
26.883333	1.000	47,217.000000
26.900000	1.000	44,032.000000
26.916667	1.000	41,995.000000
26.933333	1.000	41,648.000000
26.950000	1.000	43,528.000000
26.966667	1.000	48,430.000000
26.983333	1.000	56,888.000000
27.000000	1.000	69,418.000000
27.016667	1.000	85,690.000000
27.033333	1.000	105,060.000000
27.050000	1.000	126,563.000000
27.066667	1.000	148,807.000000
27.083333	1.000	170,238.000000
27.100000	1.000	189,547.000000
27.116667	1.000	205,554.000000
27.133333	1.000	217,024.000000
27.150000	1.000	222,666.000000
27.166667	1.000	221,361.000000
27.183333	1.000	213,201.000000
27.200000	1.000	199,564.000000
27.216667	1.000	182,263.000000
27.233333	1.000	162,931.000000
27.250000	1.000	142,896.000000
27.266667	1.000	123,298.000000
27.283333	1.000	105,410.000000
27.300000	1.000	90,148.000000
27.316667	1.000	78,286.000000
27.333333	1.000	70,479.000000
27.350000	1.000	66,502.000000
27.366667	1.000	65,904.000000
27.383333	1.000	68,138.000000
27.400000	1.000	72,427.000000
27.416667	1.000	78,028.000000
27.433333	1.000	84,879.000000
27.450000	1.000	93,424.000000
27.466667	1.000	104,466.000000
27.483333	1.000	118,933.000000
27.500000	1.000	137,936.000000
27.516667	1.000	163,205.000000
27.533333	1.000	197,581.000000
27.550000	1.000	244,528.000000
27.566667	1.000	306,809.000000
27.583333	1.000	386,360.000000
27.600000	1.000	483,897.000000
27.616667	1.000	596,978.000000
27.633333	1.000	719,826.000000
27.650000	1.000	844,125.000000
27.666667	1.000	959,854.000000
27.683333	1.000	1,056,607.000000
27.700000	1.000	1,125,286.000000
27.716667	1.000	1,159,757.000000
27.733333	1.000	1,157,745.000000
27.750000	1.000	1,120,848.000000
27.766667	1.000	1,054,238.000000
27.783333	1.000	965,578.000000
27.800000	1.000	863,347.000000
27.816667	1.000	756,223.000000
27.833333	1.000	652,200.000000
27.850000	1.000	557,319.000000
27.866667	1.000	475,586.000000
27.883333	1.000	409,138.000000
27.900000	1.000	357,597.000000
27.916667	1.000	318,470.000000
27.933333	1.000	288,723.000000
27.950000	1.000	265,633.000000
27.966667	1.000	246,833.000000
27.983333	1.000	230,096.000000
28.000000	1.000	213,775.000000
28.016667	1.000	197,522.000000
28.033333	1.000	181,699.000000
28.050000	1.000	166,044.000000
28.066667	1.000	150,467.000000
28.083333	1.000	135,271.000000
28.100000	1.000	120,561.000000
28.116667	1.000	106,811.000000
28.133333	1.000	94,859.000000
28.150000	1.000	85,201.000000
28.166667	1.000	77,589.000000
28.183333	1.000	71,450.000000
28.200000	1.000	66,445.000000
28.216667	1.000	62,871.000000
28.233333	1.000	61,445.000000
28.250000	1.000	62,725.000000
28.266667	1.000	67,556.000000
28.283333	1.000	77,568.000000
28.300000	1.000	94,705.000000
28.316667	1.000	120,753.000000
28.333333	1.000	156,771.000000
28.350000	1.000	202,684.000000
28.366667	1.000	257,157.000000
28.383333	1.000	317,230.000000
28.400000	1.000	378,727.000000
28.416667	1.000	436,920.000000
28.433333	1.000	487,087.000000
28.450000	1.000	524,821.000000
28.466667	1.000	546,610.000000
28.483333	1.000	550,678.000000
28.500000	1.000	537,074.000000
28.516667	1.000	507,584.000000
28.533333	1.000	465,738.000000
28.550000	1.000	415,998.000000
28.566667	1.000	362,524.000000
28.583333	1.000	308,823.000000
28.600000	1.000	258,086.000000
28.616667	1.000	212,631.000000
28.633333	1.000	174,067.000000
28.650000	1.000	143,190.000000
28.666667	1.000	120,388.000000
28.683333	1.000	106,139.000000
28.700000	1.000	100,646.000000
28.716667	1.000	103,604.000000
28.733333	1.000	115,133.000000
28.750000	1.000	135,099.000000
28.766667	1.000	162,442.000000
28.783333	1.000	194,895.000000
28.800000	1.000	229,604.000000
28.816667	1.000	263,876.000000
28.833333	1.000	295,600.000000
28.850000	1.000	323,871.000000
28.866667	1.000	348,938.000000
28.883333	1.000	371,560.000000
28.900000	1.000	393,415.000000
28.916667	1.000	418,546.000000
28.933333	1.000	452,379.000000
28.950000	1.000	499,521.000000
28.966667	1.000	563,016.000000
28.983333	1.000	644,596.000000
29.000000	1.000	743,741.000000
29.016667	1.000	856,378.000000
29.033333	1.000	974,560.000000
29.050000	1.000	1,088,363.000000
29.066667	1.000	1,187,207.000000
29.083333	1.000	1,260,798.000000
29.100000	1.000	1,301,429.000000
29.116667	1.000	1,304,885.000000
29.133333	1.000	1,270,526.000000
29.150000	1.000	1,201,464.000000
29.166667	1.000	1,104,359.000000
29.183333	1.000	988,304.000000
29.200000	1.000	862,623.000000
29.216667	1.000	735,441.000000
29.233333	1.000	613,307.000000
29.250000	1.000	501,368.000000
29.266667	1.000	403,156.000000
29.283333	1.000	320,211.000000
29.300000	1.000	252,275.000000
29.316667	1.000	198,638.000000
29.333333	1.000	157,968.000000
29.350000	1.000	128,272.000000
29.366667	1.000	107,380.000000
29.383333	1.000	92,923.000000
29.400000	1.000	82,590.000000
29.416667	1.000	74,971.000000
29.433333	1.000	68,917.000000
29.450000	1.000	64,054.000000
29.466667	1.000	60,194.000000
29.483333	1.000	57,118.000000
29.500000	1.000	55,030.000000
29.516667	1.000	54,070.000000
29.533333	1.000	54,025.000000
29.550000	1.000	54,442.000000
29.566667	1.000	55,147.000000
29.583333	1.000	55,888.000000
29.600000	1.000	56,067.000000
29.616667	1.000	55,508.000000
29.633333	1.000	54,571.000000
29.650000	1.000	53,583.000000
29.666667	1.000	52,901.000000
29.683333	1.000	53,183.000000
29.700000	1.000	54,728.000000
29.716667	1.000	57,430.000000
29.733333	1.000	60,665.000000
29.750000	1.000	64,054.000000
29.766667	1.000	67,647.000000
29.783333	1.000	71,437.000000
29.800000	1.000	74,960.000000
29.816667	1.000	77,209.000000
29.833333	1.000	77,571.000000
29.850000	1.000	76,056.000000
29.866667	1.000	72,845.000000
29.883333	1.000	68,309.000000
29.900000	1.000	63,242.000000
29.916667	1.000	58,191.000000
29.933333	1.000	53,206.000000
29.950000	1.000	48,604.000000
29.966667	1.000	45,097.000000
29.983333	1.000	43,191.000000
30.000000	1.000	43,259.000000
30.016667	1.000	45,122.000000
30.033333	1.000	48,173.000000
30.050000	1.000	52,037.000000
30.066667	1.000	57,263.000000
30.083333	1.000	65,138.000000
30.100000	1.000	77,111.000000
30.116667	1.000	94,688.000000
30.133333	1.000	119,861.000000
30.150000	1.000	155,385.000000
30.166667	1.000	205,834.000000
30.183333	1.000	278,947.000000
30.200000	1.000	387,114.000000
30.216667	1.000	548,969.000000
30.233333	1.000	790,843.000000
30.250000	1.000	1,148,254.000000
30.266667	1.000	1,662,786.000000
30.283333	1.000	2,375,761.000000
30.300000	1.000	3,321,612.000000
30.316667	1.000	4,517,269.000000
30.333333	1.000	5,950,943.000000
30.350000	1.000	7,574,211.000000
30.366667	1.000	9,298,151.000000
30.383333	1.000	11,000,397.000000
30.400000	1.000	12,541,709.000000
30.416667	1.000	13,784,463.000000
30.433333	1.000	14,614,589.000000
30.450000	1.000	14,958,662.000000
30.466667	1.000	14,794,106.000000
30.483333	1.000	14,150,924.000000
30.500000	1.000	13,103,646.000000
30.516667	1.000	11,757,052.000000
30.533333	1.000	10,230,131.000000
30.550000	1.000	8,639,478.000000
30.566667	1.000	7,085,814.000000
30.583333	1.000	5,646,899.000000
30.600000	1.000	4,374,799.000000
30.616667	1.000	3,296,962.000000
30.633333	1.000	2,419,280.000000
30.650000	1.000	1,731,098.000000
30.666667	1.000	1,211,378.000000
30.683333	1.000	833,653.000000
30.700000	1.000	569,572.000000
30.716667	1.000	392,181.000000
30.733333	1.000	277,702.000000
30.750000	1.000	206,788.000000
30.766667	1.000	165,154.000000
30.783333	1.000	142,750.000000
30.800000	1.000	133,159.000000
30.816667	1.000	132,821.000000
30.833333	1.000	140,225.000000
30.850000	1.000	154,657.000000
30.866667	1.000	174,887.000000
30.883333	1.000	199,124.000000
30.900000	1.000	225,508.000000
30.916667	1.000	251,889.000000
30.933333	1.000	275,468.000000
30.950000	1.000	293,318.000000
30.966667	1.000	303,090.000000
30.983333	1.000	303,740.000000
31.000000	1.000	295,911.000000
31.016667	1.000	281,092.000000
31.033333	1.000	261,279.000000
31.050000	1.000	238,416.000000
31.066667	1.000	214,805.000000
31.083333	1.000	192,620.000000
31.100000	1.000	173,066.000000
31.116667	1.000	156,501.000000
31.133333	1.000	143,000.000000
31.150000	1.000	132,342.000000
31.166667	1.000	124,693.000000
31.183333	1.000	120,461.000000
31.200000	1.000	119,103.000000
31.216667	1.000	119,047.000000
31.233333	1.000	119,315.000000
31.250000	1.000	119,623.000000
31.266667	1.000	119,834.000000
31.283333	1.000	120,131.000000
31.300000	1.000	121,172.000000
31.316667	1.000	123,030.000000
31.333333	1.000	126,032.000000
31.350000	1.000	131,129.000000
31.366667	1.000	139,563.000000
31.383333	1.000	151,752.000000
31.400000	1.000	167,640.000000
31.416667	1.000	186,805.000000
31.433333	1.000	208,173.000000
31.450000	1.000	230,429.000000
31.466667	1.000	252,596.000000
31.483333	1.000	274,789.000000
31.500000	1.000	298,902.000000
31.516667	1.000	328,419.000000
31.533333	1.000	368,730.000000
31.550000	1.000	426,065.000000
31.566667	1.000	505,436.000000
31.583333	1.000	609,066.000000
31.600000	1.000	736,457.000000
31.616667	1.000	883,196.000000
31.633333	1.000	1,040,980.000000
31.650000	1.000	1,197,662.000000
31.666667	1.000	1,338,750.000000
31.683333	1.000	1,449,886.000000
31.700000	1.000	1,519,618.000000
31.716667	1.000	1,541,182.000000
31.733333	1.000	1,513,203.000000
31.750000	1.000	1,439,171.000000
31.766667	1.000	1,326,452.000000
31.783333	1.000	1,185,924.000000
31.800000	1.000	1,029,955.000000
31.816667	1.000	870,161.000000
31.833333	1.000	716,822.000000
31.850000	1.000	578,676.000000
31.866667	1.000	462,338.000000
31.883333	1.000	371,894.000000
31.900000	1.000	309,762.000000
31.916667	1.000	276,641.000000
31.933333	1.000	271,885.000000
31.950000	1.000	293,409.000000
31.966667	1.000	336,950.000000
31.983333	1.000	396,543.000000
32.000000	1.000	464,784.000000
32.016667	1.000	533,690.000000
32.033333	1.000	595,845.000000
32.050000	1.000	645,093.000000
32.066667	1.000	676,922.000000
32.083333	1.000	689,066.000000
32.100000	1.000	680,688.000000
32.116667	1.000	652,825.000000
32.133333	1.000	608,448.000000
32.150000	1.000	551,433.000000
32.166667	1.000	486,197.000000
32.183333	1.000	418,003.000000
32.200000	1.000	351,626.000000
32.216667	1.000	290,731.000000
32.233333	1.000	238,030.000000
32.250000	1.000	195,007.000000
32.266667	1.000	162,481.000000
32.283333	1.000	140,509.000000
32.300000	1.000	128,208.000000
32.316667	1.000	124,220.000000
32.333333	1.000	127,206.000000
32.350000	1.000	135,380.000000
32.366667	1.000	147,480.000000
32.383333	1.000	163,194.000000
32.400000	1.000	182,741.000000
32.416667	1.000	206,395.000000
32.433333	1.000	234,750.000000
32.450000	1.000	267,590.000000
32.466667	1.000	304,197.000000
32.483333	1.000	343,653.000000
32.500000	1.000	384,043.000000
32.516667	1.000	422,772.000000
32.533333	1.000	457,060.000000
32.550000	1.000	483,821.000000
32.566667	1.000	500,886.000000
32.583333	1.000	506,921.000000
32.600000	1.000	501,586.000000
32.616667	1.000	485,536.000000
32.633333	1.000	459,735.000000
32.650000	1.000	426,266.000000
32.666667	1.000	387,687.000000
32.683333	1.000	346,595.000000
32.700000	1.000	305,644.000000
32.716667	1.000	267,382.000000
32.733333	1.000	233,645.000000
32.750000	1.000	205,471.000000
32.766667	1.000	183,084.000000
32.783333	1.000	166,203.000000
32.800000	1.000	154,398.000000
32.816667	1.000	146,495.000000
32.833333	1.000	141,511.000000
32.850000	1.000	138,666.000000
32.866667	1.000	137,025.000000
32.883333	1.000	135,973.000000
32.900000	1.000	134,912.000000
32.916667	1.000	133,234.000000
32.933333	1.000	130,095.000000
32.950000	1.000	124,869.000000
32.966667	1.000	117,867.000000
32.983333	1.000	109,910.000000
33.000000	1.000	101,542.000000
33.016667	1.000	93,106.000000
33.033333	1.000	84,984.000000
33.050000	1.000	77,357.000000
33.066667	1.000	70,061.000000
33.083333	1.000	63,025.000000
33.100000	1.000	56,631.000000
33.116667	1.000	51,639.000000
33.133333	1.000	48,510.000000
33.150000	1.000	47,435.000000
33.166667	1.000	47,880.000000
33.183333	1.000	49,100.000000
33.200000	1.000	50,701.000000
33.216667	1.000	52,611.000000
33.233333	1.000	54,449.000000
33.250000	1.000	55,640.000000
33.266667	1.000	56,290.000000
33.283333	1.000	57,140.000000
33.300000	1.000	58,637.000000
33.316667	1.000	60,680.000000
33.333333	1.000	62,789.000000
33.350000	1.000	64,424.000000
33.366667	1.000	65,433.000000
33.383333	1.000	65,797.000000
33.400000	1.000	65,134.000000
33.416667	1.000	63,341.000000
33.433333	1.000	61,095.000000
33.450000	1.000	58,761.000000
33.466667	1.000	56,167.000000
33.483333	1.000	53,866.000000
33.500000	1.000	52,682.000000
33.516667	1.000	53,529.000000
33.533333	1.000	56,860.000000
33.550000	1.000	62,084.000000
33.566667	1.000	68,151.000000
33.583333	1.000	74,148.000000
33.600000	1.000	79,619.000000
33.616667	1.000	84,941.000000
33.633333	1.000	90,410.000000
33.650000	1.000	96,370.000000
33.666667	1.000	103,699.000000
33.683333	1.000	113,428.000000
33.700000	1.000	126,577.000000
33.716667	1.000	144,323.000000
33.733333	1.000	166,784.000000
33.750000	1.000	193,346.000000
33.766667	1.000	223,158.000000
33.783333	1.000	254,585.000000
33.800000	1.000	285,767.000000
33.816667	1.000	314,761.000000
33.833333	1.000	339,645.000000
33.850000	1.000	358,723.000000
33.866667	1.000	371,087.000000
33.883333	1.000	376,285.000000
33.900000	1.000	374,077.000000
33.916667	1.000	365,103.000000
33.933333	1.000	350,991.000000
33.950000	1.000	333,550.000000
33.966667	1.000	313,988.000000
33.983333	1.000	292,864.000000
34.000000	1.000	270,379.000000
34.016667	1.000	247,184.000000
34.033333	1.000	224,676.000000
34.050000	1.000	203,557.000000
34.066667	1.000	183,767.000000
34.083333	1.000	164,883.000000
34.100000	1.000	146,740.000000
34.116667	1.000	129,615.000000
34.133333	1.000	114,230.000000
34.150000	1.000	101,580.000000
34.166667	1.000	93,131.000000
34.183333	1.000	89,414.000000
34.200000	1.000	89,912.000000
34.216667	1.000	94,219.000000
34.233333	1.000	102,173.000000
34.250000	1.000	113,345.000000
34.266667	1.000	126,951.000000
34.283333	1.000	142,420.000000
34.300000	1.000	159,111.000000
34.316667	1.000	175,931.000000
34.333333	1.000	191,515.000000
34.350000	1.000	204,701.000000
34.366667	1.000	214,669.000000
34.383333	1.000	220,709.000000
34.400000	1.000	222,362.000000
34.416667	1.000	219,603.000000
34.433333	1.000	213,027.000000
34.450000	1.000	203,445.000000
34.466667	1.000	191,215.000000
34.483333	1.000	176,784.000000
34.500000	1.000	161,135.000000
34.516667	1.000	144,909.000000
34.533333	1.000	128,798.000000
34.550000	1.000	114,205.000000
34.566667	1.000	102,270.000000
34.583333	1.000	93,396.000000
34.600000	1.000	87,955.000000
34.616667	1.000	87,224.000000
34.633333	1.000	92,046.000000
34.650000	1.000	102,768.000000
34.666667	1.000	119,492.000000
34.683333	1.000	142,076.000000
34.700000	1.000	169,921.000000
34.716667	1.000	201,455.000000
34.733333	1.000	234,695.000000
34.750000	1.000	267,057.000000
34.766667	1.000	295,764.000000
34.783333	1.000	318,961.000000
34.800000	1.000	335,259.000000
34.816667	1.000	343,486.000000
34.833333	1.000	343,041.000000
34.850000	1.000	334,212.000000
34.866667	1.000	317,865.000000
34.883333	1.000	295,250.000000
34.900000	1.000	268,296.000000
34.916667	1.000	238,777.000000
34.933333	1.000	208,156.000000
34.950000	1.000	178,434.000000
34.966667	1.000	151,204.000000
34.983333	1.000	127,276.000000
35.000000	1.000	107,192.000000
35.016667	1.000	91,358.000000
35.033333	1.000	79,753.000000
35.050000	1.000	72,162.000000
35.066667	1.000	68,167.000000
35.083333	1.000	67,558.000000
35.100000	1.000	70,374.000000
35.116667	1.000	76,497.000000
35.133333	1.000	85,384.000000
35.150000	1.000	95,836.000000
35.166667	1.000	106,913.000000
35.183333	1.000	117,484.000000
35.200000	1.000	126,263.000000
35.216667	1.000	132,141.000000
35.233333	1.000	134,887.000000
35.250000	1.000	134,937.000000
35.266667	1.000	132,511.000000
35.283333	1.000	127,873.000000
35.300000	1.000	121,345.000000
35.316667	1.000	113,349.000000
35.333333	1.000	104,303.000000
35.350000	1.000	94,804.000000
35.366667	1.000	85,914.000000
35.383333	1.000	78,390.000000
35.400000	1.000	72,681.000000
35.416667	1.000	68,446.000000
35.433333	1.000	64,732.000000
35.450000	1.000	61,360.000000
35.466667	1.000	58,928.000000
35.483333	1.000	58,103.000000
35.500000	1.000	59,169.000000
35.516667	1.000	62,247.000000
35.533333	1.000	67,095.000000
35.550000	1.000	73,239.000000
35.566667	1.000	79,970.000000
35.583333	1.000	86,697.000000
35.600000	1.000	93,755.000000
35.616667	1.000	101,653.000000
35.633333	1.000	111,088.000000
35.650000	1.000	122,588.000000
35.666667	1.000	136,406.000000
35.683333	1.000	152,689.000000
35.700000	1.000	172,665.000000
35.716667	1.000	198,635.000000
35.733333	1.000	234,480.000000
35.750000	1.000	286,138.000000
35.766667	1.000	361,392.000000
35.783333	1.000	469,407.000000
35.800000	1.000	617,806.000000
35.816667	1.000	809,649.000000
35.833333	1.000	1,043,069.000000
35.850000	1.000	1,309,866.000000
35.866667	1.000	1,594,621.000000
35.883333	1.000	1,876,492.000000
35.900000	1.000	2,131,415.000000
35.916667	1.000	2,336,802.000000
35.933333	1.000	2,474,451.000000
35.950000	1.000	2,533,318.000000
35.966667	1.000	2,510,720.000000
35.983333	1.000	2,412,094.000000
36.000000	1.000	2,249,975.000000
36.016667	1.000	2,041,983.000000
36.033333	1.000	1,808,124.000000
36.050000	1.000	1,567,293.000000
36.066667	1.000	1,334,816.000000
36.083333	1.000	1,121,585.000000
36.100000	1.000	934,151.000000
36.116667	1.000	775,069.000000
36.133333	1.000	643,897.000000
36.150000	1.000	537,944.000000
36.166667	1.000	453,256.000000
36.183333	1.000	385,650.000000
36.200000	1.000	331,700.000000
36.216667	1.000	288,376.000000
36.233333	1.000	253,363.000000
36.250000	1.000	225,228.000000
36.266667	1.000	203,336.000000
36.283333	1.000	187,647.000000
36.300000	1.000	177,839.000000
36.316667	1.000	172,709.000000
36.333333	1.000	171,194.000000
36.350000	1.000	171,656.000000
36.366667	1.000	172,206.000000
36.383333	1.000	171,685.000000
36.400000	1.000	169,643.000000
36.416667	1.000	166,156.000000
36.433333	1.000	161,016.000000
36.450000	1.000	154,293.000000
36.466667	1.000	145,931.000000
36.483333	1.000	136,002.000000
36.500000	1.000	124,935.000000
36.516667	1.000	113,632.000000
36.533333	1.000	103,123.000000
36.550000	1.000	94,305.000000
36.566667	1.000	87,514.000000
36.583333	1.000	82,736.000000
36.600000	1.000	79,960.000000
36.616667	1.000	79,223.000000
36.633333	1.000	80,495.000000
36.650000	1.000	83,597.000000
36.666667	1.000	88,894.000000
36.683333	1.000	97,295.000000
36.700000	1.000	109,232.000000
36.716667	1.000	124,039.000000
36.733333	1.000	140,947.000000
36.750000	1.000	159,479.000000
36.766667	1.000	179,301.000000
36.783333	1.000	199,304.000000
36.800000	1.000	218,119.000000
36.816667	1.000	234,453.000000
36.833333	1.000	247,295.000000
36.850000	1.000	255,698.000000
36.866667	1.000	258,852.000000
36.883333	1.000	256,315.000000
36.900000	1.000	248,082.000000
36.916667	1.000	235,036.000000
36.933333	1.000	218,546.000000
36.950000	1.000	200,071.000000
36.966667	1.000	180,797.000000
36.983333	1.000	162,072.000000
37.000000	1.000	145,249.000000
37.016667	1.000	131,952.000000
37.033333	1.000	123,746.000000
37.050000	1.000	122,140.000000
37.066667	1.000	129,092.000000
37.083333	1.000	147,143.000000
37.100000	1.000	178,643.000000
37.116667	1.000	225,672.000000
37.133333	1.000	289,417.000000
37.150000	1.000	369,330.000000
37.166667	1.000	463,502.000000
37.183333	1.000	567,697.000000
37.200000	1.000	675,172.000000
37.216667	1.000	777,821.000000
37.233333	1.000	867,248.000000
37.250000	1.000	936,065.000000
37.266667	1.000	978,873.000000
37.283333	1.000	993,484.000000
37.300000	1.000	981,800.000000
37.316667	1.000	949,955.000000
37.333333	1.000	907,093.000000
37.350000	1.000	863,948.000000
37.366667	1.000	831,462.000000
37.383333	1.000	818,288.000000
37.400000	1.000	830,371.000000
37.416667	1.000	870,519.000000
37.433333	1.000	936,516.000000
37.450000	1.000	1,020,996.000000
37.466667	1.000	1,112,694.000000
37.483333	1.000	1,199,238.000000
37.500000	1.000	1,268,493.000000
37.516667	1.000	1,309,742.000000
37.533333	1.000	1,315,978.000000
37.550000	1.000	1,284,731.000000
37.566667	1.000	1,218,376.000000
37.583333	1.000	1,123,519.000000
37.600000	1.000	1,009,255.000000
37.616667	1.000	885,109.000000
37.633333	1.000	760,003.000000
37.650000	1.000	641,934.000000
37.666667	1.000	537,208.000000
37.683333	1.000	449,437.000000
37.700000	1.000	379,779.000000
37.716667	1.000	327,594.000000
37.733333	1.000	290,693.000000
37.750000	1.000	265,824.000000
37.766667	1.000	249,795.000000
37.783333	1.000	239,202.000000
37.800000	1.000	231,013.000000
37.816667	1.000	223,372.000000
37.833333	1.000	215,632.000000
37.850000	1.000	208,123.000000
37.866667	1.000	201,840.000000
37.883333	1.000	197,386.000000
37.900000	1.000	194,761.000000
37.916667	1.000	193,542.000000
37.933333	1.000	193,169.000000
37.950000	1.000	193,287.000000
37.966667	1.000	193,811.000000
37.983333	1.000	195,015.000000
38.000000	1.000	196,883.000000
38.016667	1.000	198,904.000000
38.033333	1.000	200,193.000000
38.050000	1.000	199,455.000000
38.066667	1.000	195,840.000000
38.083333	1.000	189,054.000000
38.100000	1.000	179,437.000000
38.116667	1.000	168,022.000000
38.133333	1.000	156,367.000000
38.150000	1.000	145,463.000000
38.166667	1.000	135,334.000000
38.183333	1.000	126,482.000000
38.200000	1.000	120,135.000000
38.216667	1.000	117,089.000000
38.233333	1.000	117,388.000000
38.250000	1.000	120,709.000000
38.266667	1.000	126,618.000000
38.283333	1.000	134,335.000000
38.300000	1.000	142,847.000000
38.316667	1.000	151,251.000000
38.333333	1.000	158,981.000000
38.350000	1.000	165,744.000000
38.366667	1.000	171,082.000000
38.383333	1.000	174,241.000000
38.400000	1.000	174,462.000000
38.416667	1.000	171,515.000000
38.433333	1.000	165,630.000000
38.450000	1.000	157,364.000000
38.466667	1.000	147,152.000000
38.483333	1.000	135,791.000000
38.500000	1.000	124,060.000000
38.516667	1.000	112,550.000000
38.533333	1.000	101,836.000000
38.550000	1.000	92,763.000000
38.566667	1.000	85,836.000000
38.583333	1.000	80,961.000000
38.600000	1.000	77,878.000000
38.616667	1.000	76,254.000000
38.633333	1.000	75,802.000000
38.650000	1.000	76,417.000000
38.666667	1.000	77,824.000000
38.683333	1.000	79,566.000000
38.700000	1.000	81,277.000000
38.716667	1.000	83,170.000000
38.733333	1.000	85,666.000000
38.750000	1.000	88,811.000000
38.766667	1.000	92,525.000000
38.783333	1.000	96,438.000000
38.800000	1.000	100,244.000000
38.816667	1.000	104,040.000000
38.833333	1.000	107,621.000000
38.850000	1.000	111,416.000000
38.866667	1.000	115,956.000000
38.883333	1.000	121,178.000000
38.900000	1.000	126,672.000000
38.916667	1.000	131,594.000000
38.933333	1.000	135,472.000000
38.950000	1.000	138,345.000000
38.966667	1.000	140,141.000000
38.983333	1.000	140,752.000000
39.000000	1.000	140,428.000000
39.016667	1.000	139,510.000000
39.033333	1.000	138,214.000000
39.050000	1.000	136,553.000000
39.066667	1.000	134,921.000000
39.083333	1.000	133,466.000000
39.100000	1.000	132,340.000000
39.116667	1.000	131,902.000000
39.133333	1.000	132,135.000000
39.150000	1.000	132,622.000000
39.166667	1.000	132,908.000000
39.183333	1.000	132,389.000000
39.200000	1.000	130,342.000000
39.216667	1.000	126,481.000000
39.233333	1.000	121,111.000000
39.250000	1.000	115,102.000000
39.266667	1.000	109,439.000000
39.283333	1.000	104,282.000000
39.300000	1.000	99,371.000000
39.316667	1.000	94,977.000000
39.333333	1.000	92,013.000000
39.350000	1.000	91,268.000000
39.366667	1.000	93,210.000000
39.383333	1.000	97,809.000000
39.400000	1.000	104,729.000000
39.416667	1.000	114,211.000000
39.433333	1.000	126,451.000000
39.450000	1.000	141,936.000000
39.466667	1.000	161,287.000000
39.483333	1.000	184,320.000000
39.500000	1.000	209,735.000000
39.516667	1.000	235,397.000000
39.533333	1.000	258,735.000000
39.550000	1.000	277,212.000000
39.566667	1.000	288,965.000000
39.583333	1.000	293,071.000000
39.600000	1.000	289,686.000000
39.616667	1.000	279,450.000000
39.633333	1.000	263,417.000000
39.650000	1.000	243,047.000000
39.666667	1.000	219,673.000000
39.683333	1.000	194,821.000000
39.700000	1.000	170,120.000000
39.716667	1.000	146,872.000000
39.733333	1.000	125,994.000000
39.750000	1.000	107,980.000000
39.766667	1.000	92,636.000000
39.783333	1.000	79,486.000000
39.800000	1.000	68,273.000000
39.816667	1.000	59,300.000000
39.833333	1.000	52,508.000000
39.850000	1.000	47,420.000000
39.866667	1.000	43,871.000000
39.883333	1.000	41,689.000000
39.900000	1.000	40,542.000000
39.916667	1.000	40,415.000000
39.933333	1.000	41,356.000000
39.950000	1.000	43,335.000000
39.966667	1.000	46,472.000000
39.983333	1.000	51,010.000000
40.000000	1.000	56,884.000000
40.016667	1.000	63,809.000000
40.033333	1.000	71,196.000000
40.050000	1.000	78,714.000000
40.066667	1.000	86,299.000000
40.083333	1.000	94,149.000000
40.100000	1.000	102,836.000000
40.116667	1.000	112,744.000000
40.133333	1.000	123,653.000000
40.150000	1.000	134,715.000000
40.166667	1.000	145,111.000000
40.183333	1.000	154,419.000000
40.200000	1.000	162,432.000000
40.216667	1.000	168,983.000000
40.233333	1.000	174,880.000000
40.250000	1.000	181,387.000000
40.266667	1.000	189,518.000000
40.283333	1.000	199,763.000000
40.300000	1.000	211,859.000000
40.316667	1.000	225,316.000000
40.333333	1.000	239,273.000000
40.350000	1.000	252,558.000000
40.366667	1.000	263,783.000000
40.383333	1.000	271,089.000000
40.400000	1.000	272,937.000000
40.416667	1.000	268,699.000000
40.433333	1.000	259,081.000000
40.450000	1.000	245,270.000000
40.466667	1.000	228,616.000000
40.483333	1.000	210,021.000000
40.500000	1.000	190,372.000000
40.516667	1.000	170,752.000000
40.533333	1.000	152,493.000000
40.550000	1.000	136,907.000000
40.566667	1.000	124,988.000000
40.583333	1.000	117,276.000000
40.600000	1.000	113,703.000000
40.616667	1.000	113,729.000000
40.633333	1.000	116,972.000000
40.650000	1.000	122,813.000000
40.666667	1.000	130,658.000000
40.683333	1.000	139,857.000000
40.700000	1.000	149,503.000000
40.716667	1.000	158,528.000000
40.733333	1.000	165,928.000000
40.750000	1.000	171,001.000000
40.766667	1.000	173,636.000000
40.783333	1.000	173,751.000000
40.800000	1.000	171,547.000000
40.816667	1.000	167,539.000000
40.833333	1.000	161,730.000000
40.850000	1.000	154,468.000000
40.866667	1.000	146,665.000000
40.883333	1.000	139,165.000000
40.900000	1.000	132,817.000000
40.916667	1.000	127,783.000000
40.933333	1.000	123,971.000000
40.950000	1.000	121,375.000000
40.966667	1.000	119,704.000000
40.983333	1.000	118,198.000000
41.000000	1.000	116,305.000000
41.016667	1.000	114,043.000000
41.033333	1.000	111,406.000000
41.050000	1.000	107,672.000000
41.066667	1.000	102,879.000000
41.083333	1.000	97,746.000000
41.100000	1.000	92,674.000000
41.116667	1.000	87,962.000000
41.133333	1.000	84,042.000000
41.150000	1.000	81,180.000000
41.166667	1.000	79,119.000000
41.183333	1.000	77,748.000000
41.200000	1.000	77,069.000000
41.216667	1.000	76,956.000000
41.233333	1.000	77,028.000000
41.250000	1.000	77,198.000000
41.266667	1.000	77,224.000000
41.283333	1.000	76,746.000000
41.300000	1.000	75,852.000000
41.316667	1.000	74,964.000000
41.333333	1.000	74,503.000000
41.350000	1.000	75,058.000000
41.366667	1.000	77,077.000000
41.383333	1.000	80,819.000000
41.400000	1.000	86,170.000000
41.416667	1.000	92,193.000000
41.433333	1.000	98,475.000000
41.450000	1.000	105,135.000000
41.466667	1.000	112,223.000000
41.483333	1.000	119,579.000000
41.500000	1.000	127,125.000000
41.516667	1.000	135,214.000000
41.533333	1.000	144,158.000000
41.550000	1.000	153,680.000000
41.566667	1.000	163,154.000000
41.583333	1.000	171,925.000000
41.600000	1.000	179,464.000000
41.616667	1.000	185,354.000000
41.633333	1.000	188,856.000000
41.650000	1.000	189,708.000000
41.666667	1.000	187,968.000000
41.683333	1.000	183,780.000000
41.700000	1.000	177,590.000000
41.716667	1.000	169,650.000000
41.733333	1.000	159,812.000000
41.750000	1.000	148,468.000000
41.766667	1.000	136,224.000000
41.783333	1.000	123,895.000000
41.800000	1.000	112,274.000000
41.816667	1.000	101,722.000000
41.833333	1.000	92,271.000000
41.850000	1.000	84,161.000000
41.866667	1.000	77,274.000000
41.883333	1.000	71,576.000000
41.900000	1.000	67,033.000000
41.916667	1.000	63,638.000000
41.933333	1.000	61,450.000000
41.950000	1.000	60,677.000000
41.966667	1.000	61,005.000000
41.983333	1.000	61,906.000000
42.000000	1.000	63,175.000000
42.016667	1.000	65,198.000000
42.033333	1.000	68,168.000000
42.050000	1.000	71,987.000000
42.066667	1.000	76,082.000000
42.083333	1.000	79,989.000000
42.100000	1.000	83,340.000000
42.116667	1.000	85,957.000000
42.133333	1.000	88,246.000000
42.150000	1.000	90,183.000000
42.166667	1.000	91,723.000000
42.183333	1.000	92,241.000000
42.200000	1.000	91,275.000000
42.216667	1.000	88,753.000000
42.233333	1.000	85,269.000000
42.250000	1.000	81,666.000000
42.266667	1.000	78,175.000000
42.283333	1.000	74,721.000000
42.300000	1.000	71,802.000000
42.316667	1.000	69,859.000000
42.333333	1.000	69,133.000000
42.350000	1.000	69,576.000000
42.366667	1.000	70,997.000000
42.383333	1.000	73,040.000000
42.400000	1.000	75,306.000000
42.416667	1.000	77,231.000000
42.433333	1.000	78,519.000000
42.450000	1.000	79,149.000000
42.466667	1.000	79,079.000000
42.483333	1.000	78,065.000000
42.500000	1.000	75,774.000000
42.516667	1.000	72,200.000000
42.533333	1.000	67,880.000000
42.550000	1.000	63,742.000000
42.566667	1.000	60,522.000000
42.583333	1.000	58,229.000000
42.600000	1.000	56,871.000000
42.616667	1.000	56,210.000000
42.633333	1.000	55,864.000000
42.650000	1.000	55,479.000000
42.666667	1.000	54,925.000000
42.683333	1.000	54,330.000000
42.700000	1.000	54,011.000000
42.716667	1.000	54,115.000000
42.733333	1.000	54,356.000000
42.750000	1.000	54,521.000000
42.766667	1.000	54,689.000000
42.783333	1.000	55,001.000000
42.800000	1.000	55,399.000000
42.816667	1.000	55,974.000000
42.833333	1.000	57,004.000000
42.850000	1.000	58,461.000000
42.866667	1.000	60,249.000000
42.883333	1.000	62,185.000000
42.900000	1.000	64,172.000000
42.916667	1.000	66,055.000000
42.933333	1.000	67,803.000000
42.950000	1.000	69,897.000000
42.966667	1.000	72,892.000000
42.983333	1.000	76,527.000000
43.000000	1.000	80,322.000000
43.016667	1.000	84,099.000000
43.033333	1.000	87,581.000000
43.050000	1.000	90,500.000000
43.066667	1.000	92,399.000000
43.083333	1.000	92,812.000000
43.100000	1.000	91,399.000000
43.116667	1.000	88,451.000000
43.133333	1.000	84,544.000000
43.150000	1.000	80,328.000000
43.166667	1.000	76,160.000000
43.183333	1.000	72,133.000000
43.200000	1.000	68,223.000000
43.216667	1.000	64,818.000000
43.233333	1.000	62,412.000000
43.250000	1.000	61,290.000000
43.266667	1.000	61,313.000000
43.283333	1.000	61,969.000000
43.300000	1.000	62,927.000000
43.316667	1.000	64,196.000000
43.333333	1.000	65,229.000000
43.350000	1.000	65,277.000000
43.366667	1.000	64,242.000000
43.383333	1.000	62,523.000000
43.400000	1.000	60,980.000000
43.416667	1.000	59,847.000000
43.433333	1.000	58,743.000000
43.450000	1.000	57,243.000000
43.466667	1.000	55,216.000000
43.483333	1.000	52,890.000000
43.500000	1.000	50,544.000000
43.516667	1.000	48,748.000000
43.533333	1.000	47,837.000000
43.550000	1.000	47,384.000000
43.566667	1.000	46,761.000000
43.583333	1.000	45,930.000000
43.600000	1.000	44,893.000000
43.616667	1.000	43,518.000000
43.633333	1.000	41,651.000000
43.650000	1.000	39,630.000000
43.666667	1.000	37,848.000000
43.683333	1.000	36,272.000000
43.700000	1.000	34,842.000000
43.716667	1.000	33,832.000000
43.733333	1.000	33,333.000000
43.750000	1.000	33,488.000000
43.766667	1.000	33,964.000000
43.783333	1.000	34,776.000000
43.800000	1.000	36,349.000000
43.816667	1.000	38,709.000000
43.833333	1.000	41,810.000000
43.850000	1.000	45,609.000000
43.866667	1.000	49,554.000000
43.883333	1.000	53,042.000000
43.900000	1.000	55,520.000000
43.916667	1.000	56,717.000000
43.933333	1.000	57,296.000000
43.950000	1.000	57,840.000000
43.966667	1.000	58,695.000000
43.983333	1.000	59,660.000000
44.000000	1.000	60,102.000000
44.016667	1.000	60,286.000000
44.033333	1.000	60,760.000000
44.050000	1.000	61,707.000000
44.066667	1.000	62,964.000000
44.083333	1.000	64,230.000000
44.100000	1.000	65,085.000000
44.116667	1.000	64,805.000000
44.133333	1.000	63,224.000000
44.150000	1.000	60,693.000000
44.166667	1.000	57,455.000000
44.183333	1.000	54,058.000000
44.200000	1.000	50,995.000000
44.216667	1.000	48,624.000000
44.233333	1.000	46,917.000000
44.250000	1.000	45,358.000000
44.266667	1.000	43,516.000000
44.283333	1.000	41,397.000000
44.300000	1.000	39,177.000000
44.316667	1.000	36,824.000000
44.333333	1.000	34,340.000000
44.350000	1.000	32,011.000000
44.366667	1.000	30,483.000000
44.383333	1.000	30,106.000000
44.400000	1.000	31,084.000000
44.416667	1.000	33,067.000000
44.433333	1.000	35,401.000000
44.450000	1.000	38,061.000000
44.466667	1.000	40,814.000000
44.483333	1.000	43,237.000000
44.500000	1.000	45,227.000000
44.516667	1.000	46,942.000000
44.533333	1.000	48,680.000000
44.550000	1.000	50,560.000000
44.566667	1.000	52,272.000000
44.583333	1.000	53,499.000000
44.600000	1.000	53,816.000000
44.616667	1.000	53,358.000000
44.633333	1.000	52,412.000000
44.650000	1.000	51,145.000000
44.666667	1.000	49,577.000000
44.683333	1.000	48,057.000000
44.700000	1.000	46,584.000000
44.716667	1.000	44,652.000000
44.733333	1.000	42,126.000000
44.750000	1.000	39,440.000000
44.766667	1.000	37,100.000000
44.783333	1.000	35,385.000000
44.800000	1.000	34,606.000000
44.816667	1.000	34,612.000000
44.833333	1.000	34,854.000000
44.850000	1.000	34,826.000000
44.866667	1.000	34,739.000000
44.883333	1.000	34,680.000000
44.900000	1.000	34,681.000000
44.916667	1.000	34,914.000000
44.933333	1.000	35,279.000000
44.950000	1.000	35,592.000000
44.966667	1.000	35,913.000000
44.983333	1.000	36,395.000000
45.000000	1.000	37,211.000000
45.016667	1.000	38,244.000000
45.033333	1.000	39,374.000000
45.050000	1.000	40,566.000000
45.066667	1.000	41,833.000000
45.083333	1.000	43,033.000000
45.100000	1.000	44,453.000000
45.116667	1.000	46,445.000000
45.133333	1.000	48,715.000000
45.150000	1.000	50,912.000000
45.166667	1.000	52,771.000000
45.183333	1.000	54,470.000000
45.200000	1.000	56,176.000000
45.216667	1.000	57,410.000000
45.233333	1.000	57,637.000000
45.250000	1.000	56,974.000000
45.266667	1.000	55,826.000000
45.283333	1.000	54,277.000000
45.300000	1.000	52,258.000000
45.316667	1.000	50,003.000000
45.333333	1.000	47,744.000000
45.350000	1.000	45,458.000000
45.366667	1.000	43,216.000000
45.383333	1.000	41,903.000000
45.400000	1.000	42,108.000000
45.416667	1.000	43,606.000000
45.433333	1.000	45,471.000000
45.450000	1.000	46,617.000000
45.466667	1.000	46,455.000000
45.483333	1.000	44,668.000000
45.500000	1.000	41,791.000000
45.516667	1.000	38,685.000000
45.533333	1.000	35,896.000000
45.550000	1.000	33,862.000000
45.566667	1.000	32,680.000000
45.583333	1.000	32,355.000000
45.600000	1.000	32,664.000000
45.616667	1.000	33,277.000000
45.633333	1.000	34,387.000000
45.650000	1.000	36,039.000000
45.666667	1.000	38,425.000000
45.683333	1.000	41,200.000000
45.700000	1.000	43,725.000000
45.716667	1.000	45,710.000000
45.733333	1.000	46,713.000000
45.750000	1.000	46,768.000000
45.766667	1.000	46,297.000000
45.783333	1.000	45,928.000000
45.800000	1.000	45,723.000000
45.816667	1.000	45,746.000000
45.833333	1.000	46,097.000000
45.850000	1.000	46,847.000000
45.866667	1.000	47,898.000000
45.883333	1.000	48,833.000000
45.900000	1.000	49,027.000000
45.916667	1.000	48,429.000000
45.933333	1.000	47,202.000000
45.950000	1.000	45,923.000000
45.966667	1.000	45,150.000000
45.983333	1.000	45,123.000000
46.000000	1.000	45,748.000000
46.016667	1.000	46,970.000000
46.033333	1.000	48,517.000000
46.050000	1.000	49,952.000000
46.066667	1.000	50,965.000000
46.083333	1.000	51,533.000000
46.100000	1.000	51,664.000000
46.116667	1.000	51,163.000000
46.133333	1.000	50,158.000000
46.150000	1.000	49,042.000000
46.166667	1.000	47,885.000000
46.183333	1.000	46,772.000000
46.200000	1.000	46,046.000000
46.216667	1.000	45,747.000000
46.233333	1.000	45,453.000000
46.250000	1.000	44,798.000000
46.266667	1.000	43,489.000000
46.283333	1.000	41,751.000000
46.300000	1.000	40,301.000000
46.316667	1.000	39,539.000000
46.333333	1.000	39,443.000000
46.350000	1.000	40,276.000000
46.366667	1.000	42,003.000000
46.383333	1.000	44,124.000000
46.400000	1.000	46,050.000000
46.416667	1.000	47,360.000000
46.433333	1.000	48,289.000000
46.450000	1.000	48,789.000000
46.466667	1.000	48,772.000000
46.483333	1.000	48,411.000000
46.500000	1.000	47,915.000000
46.516667	1.000	47,358.000000
46.533333	1.000	46,915.000000
46.550000	1.000	46,628.000000
46.566667	1.000	46,302.000000
46.583333	1.000	45,746.000000
46.600000	1.000	44,688.000000
46.616667	1.000	43,312.000000
46.633333	1.000	41,979.000000
46.650000	1.000	40,737.000000
46.666667	1.000	39,683.000000
46.683333	1.000	39,151.000000
46.700000	1.000	38,832.000000
46.716667	1.000	38,049.000000
46.733333	1.000	36,549.000000
46.750000	1.000	34,509.000000
46.766667	1.000	32,486.000000
46.783333	1.000	31,004.000000
46.800000	1.000	30,334.000000
46.816667	1.000	30,375.000000
46.833333	1.000	30,891.000000
46.850000	1.000	31,717.000000
46.866667	1.000	32,711.000000
46.883333	1.000	33,584.000000
46.900000	1.000	33,835.000000
46.916667	1.000	33,554.000000
46.933333	1.000	33,065.000000
46.950000	1.000	32,626.000000
46.966667	1.000	32,381.000000
46.983333	1.000	32,260.000000
47.000000	1.000	32,269.000000
47.016667	1.000	32,356.000000
47.033333	1.000	32,444.000000
47.050000	1.000	32,697.000000
47.066667	1.000	33,251.000000
47.083333	1.000	34,331.000000
47.100000	1.000	36,181.000000
47.116667	1.000	38,386.000000
47.133333	1.000	40,092.000000
47.150000	1.000	40,635.000000
47.166667	1.000	40,084.000000
47.183333	1.000	38,983.000000
47.200000	1.000	37,360.000000
47.216667	1.000	35,197.000000
47.233333	1.000	32,968.000000
47.250000	1.000	31,220.000000
47.266667	1.000	30,327.000000
47.283333	1.000	30,480.000000
47.300000	1.000	31,785.000000
47.316667	1.000	33,987.000000
47.333333	1.000	36,292.000000
47.350000	1.000	37,853.000000
47.366667	1.000	38,553.000000
47.383333	1.000	38,745.000000
47.400000	1.000	38,460.000000
47.416667	1.000	37,519.000000
47.433333	1.000	36,022.000000
47.450000	1.000	34,330.000000
47.466667	1.000	32,768.000000
47.483333	1.000	31,516.000000
47.500000	1.000	30,085.000000
47.516667	1.000	28,353.000000
47.533333	1.000	26,848.000000
47.550000	1.000	26,014.000000
47.566667	1.000	26,061.000000
47.583333	1.000	26,506.000000
47.600000	1.000	26,802.000000
47.616667	1.000	27,260.000000
47.633333	1.000	28,276.000000
47.650000	1.000	29,652.000000
47.666667	1.000	31,027.000000
47.683333	1.000	32,430.000000
47.700000	1.000	33,944.000000
47.716667	1.000	35,450.000000
47.733333	1.000	36,533.000000
47.750000	1.000	37,352.000000
47.766667	1.000	37,993.000000
47.783333	1.000	38,491.000000
47.800000	1.000	38,960.000000
47.816667	1.000	39,566.000000
47.833333	1.000	40,308.000000
47.850000	1.000	41,057.000000
47.866667	1.000	41,572.000000
47.883333	1.000	41,790.000000
47.900000	1.000	41,908.000000
47.916667	1.000	41,887.000000
47.933333	1.000	41,978.000000
47.950000	1.000	42,507.000000
47.966667	1.000	43,285.000000
47.983333	1.000	44,047.000000
48.000000	1.000	44,644.000000
48.016667	1.000	45,085.000000
48.033333	1.000	45,467.000000
48.050000	1.000	45,775.000000
48.066667	1.000	45,755.000000
48.083333	1.000	45,094.000000
48.100000	1.000	44,065.000000
48.116667	1.000	43,226.000000
48.133333	1.000	42,492.000000
48.150000	1.000	42,119.000000
48.166667	1.000	42,128.000000
48.183333	1.000	41,859.000000
48.200000	1.000	40,862.000000
48.216667	1.000	39,504.000000
48.233333	1.000	37,917.000000
48.250000	1.000	35,953.000000
48.266667	1.000	33,889.000000
48.283333	1.000	32,464.000000
48.300000	1.000	31,732.000000
48.316667	1.000	31,545.000000
48.333333	1.000	31,956.000000
48.350000	1.000	32,985.000000
48.366667	1.000	34,548.000000
48.383333	1.000	36,537.000000
48.400000	1.000	38,418.000000
48.416667	1.000	39,582.000000
48.433333	1.000	39,962.000000
48.450000	1.000	39,830.000000
48.466667	1.000	39,320.000000
48.483333	1.000	38,433.000000
48.500000	1.000	37,227.000000
48.516667	1.000	36,010.000000
48.533333	1.000	35,138.000000
48.550000	1.000	34,576.000000
48.566667	1.000	34,410.000000
48.583333	1.000	34,939.000000
48.600000	1.000	36,142.000000
48.616667	1.000	37,495.000000
48.633333	1.000	38,529.000000
48.650000	1.000	39,128.000000
48.666667	1.000	39,404.000000
48.683333	1.000	39,487.000000
48.700000	1.000	39,664.000000
48.716667	1.000	40,080.000000
48.733333	1.000	40,642.000000
48.750000	1.000	41,276.000000
48.766667	1.000	41,985.000000
48.783333	1.000	42,694.000000
48.800000	1.000	43,128.000000
48.816667	1.000	43,516.000000
48.833333	1.000	44,300.000000
48.850000	1.000	45,663.000000
48.866667	1.000	47,363.000000
48.883333	1.000	49,369.000000
48.900000	1.000	51,163.000000
48.916667	1.000	52,255.000000
48.933333	1.000	52,336.000000
48.950000	1.000	51,176.000000
48.966667	1.000	48,647.000000
48.983333	1.000	45,306.000000
49.000000	1.000	41,857.000000
49.016667	1.000	38,812.000000
49.033333	1.000	36,246.000000
49.050000	1.000	34,382.000000
49.066667	1.000	33,415.000000
49.083333	1.000	33,017.000000
49.100000	1.000	32,599.000000
49.116667	1.000	31,847.000000
49.133333	1.000	30,363.000000
49.150000	1.000	28,104.000000
49.166667	1.000	25,589.000000
49.183333	1.000	23,485.000000
49.200000	1.000	22,201.000000
49.216667	1.000	22,046.000000
49.233333	1.000	23,085.000000
49.250000	1.000	25,425.000000
49.266667	1.000	29,175.000000
49.283333	1.000	33,802.000000
49.300000	1.000	38,264.000000
49.316667	1.000	41,626.000000
49.333333	1.000	43,529.000000
49.350000	1.000	44,218.000000
49.366667	1.000	44,360.000000
49.383333	1.000	44,352.000000
49.400000	1.000	44,021.000000
49.416667	1.000	43,253.000000
49.433333	1.000	42,217.000000
49.450000	1.000	41,075.000000
49.466667	1.000	40,310.000000
49.483333	1.000	40,051.000000
49.500000	1.000	40,079.000000
49.516667	1.000	40,384.000000
49.533333	1.000	40,627.000000
49.550000	1.000	40,610.000000
49.566667	1.000	40,419.000000
49.583333	1.000	40,058.000000
49.600000	1.000	39,689.000000
49.616667	1.000	39,541.000000
49.633333	1.000	39,534.000000
49.650000	1.000	39,148.000000
49.666667	1.000	38,038.000000
49.683333	1.000	36,127.000000
49.700000	1.000	34,041.000000
49.716667	1.000	32,581.000000
49.733333	1.000	32,273.000000
49.750000	1.000	33,247.000000
49.766667	1.000	35,185.000000
49.783333	1.000	37,613.000000
49.800000	1.000	40,017.000000
49.816667	1.000	41,985.000000
49.833333	1.000	43,538.000000
49.850000	1.000	44,818.000000
49.866667	1.000	45,967.000000
49.883333	1.000	46,692.000000
49.900000	1.000	46,695.000000
49.916667	1.000	46,295.000000
49.933333	1.000	45,586.000000
49.950000	1.000	44,073.000000
49.966667	1.000	41,946.000000
49.983333	1.000	39,867.000000
50.000000	1.000	38,385.000000
50.016667	1.000	37,979.000000
50.033333	1.000	38,483.000000
50.050000	1.000	39,523.000000
50.066667	1.000	40,604.000000
50.083333	1.000	41,646.000000
50.100000	1.000	42,958.000000
50.116667	1.000	44,673.000000
50.133333	1.000	46,595.000000
50.150000	1.000	48,020.000000
50.166667	1.000	48,277.000000
50.183333	1.000	46,881.000000
50.200000	1.000	43,845.000000
50.216667	1.000	40,122.000000
50.233333	1.000	36,746.000000
50.250000	1.000	34,385.000000
50.266667	1.000	33,440.000000
50.283333	1.000	33,974.000000
50.300000	1.000	35,760.000000
50.316667	1.000	37,927.000000
50.333333	1.000	39,650.000000
50.350000	1.000	40,469.000000
50.366667	1.000	40,318.000000
50.383333	1.000	39,621.000000
50.400000	1.000	39,449.000000
50.416667	1.000	40,313.000000
50.433333	1.000	42,348.000000
50.450000	1.000	45,115.000000
50.466667	1.000	48,002.000000
50.483333	1.000	50,498.000000
50.500000	1.000	52,380.000000
50.516667	1.000	53,605.000000
50.533333	1.000	54,431.000000
50.550000	1.000	54,568.000000
50.566667	1.000	54,066.000000
50.583333	1.000	53,453.000000
50.600000	1.000	52,819.000000
50.616667	1.000	52,179.000000
50.633333	1.000	51,298.000000
50.650000	1.000	49,758.000000
50.666667	1.000	47,298.000000
50.683333	1.000	44,265.000000
50.700000	1.000	41,427.000000
50.716667	1.000	39,247.000000
50.733333	1.000	37,847.000000
50.750000	1.000	37,063.000000
50.766667	1.000	36,458.000000
50.783333	1.000	36,008.000000
50.800000	1.000	35,787.000000
50.816667	1.000	35,303.000000
50.833333	1.000	34,165.000000
50.850000	1.000	32,826.000000
50.866667	1.000	31,748.000000
50.883333	1.000	31,229.000000
50.900000	1.000	31,409.000000
50.916667	1.000	31,864.000000
50.933333	1.000	32,218.000000
50.950000	1.000	32,584.000000
50.966667	1.000	32,983.000000
50.983333	1.000	33,000.000000
51.000000	1.000	32,671.000000
51.016667	1.000	32,173.000000
51.033333	1.000	31,837.000000
51.050000	1.000	31,708.000000
51.066667	1.000	31,860.000000
51.083333	1.000	32,624.000000
51.100000	1.000	33,927.000000
51.116667	1.000	35,332.000000
51.133333	1.000	36,680.000000
51.150000	1.000	37,720.000000
51.166667	1.000	38,473.000000
51.183333	1.000	39,265.000000
51.200000	1.000	40,041.000000
51.216667	1.000	40,262.000000
51.233333	1.000	39,480.000000
51.250000	1.000	37,665.000000
51.266667	1.000	34,868.000000
51.283333	1.000	32,348.000000
51.300000	1.000	31,388.000000
51.316667	1.000	32,154.000000
51.333333	1.000	34,415.000000
51.350000	1.000	37,654.000000
51.366667	1.000	41,080.000000
51.383333	1.000	43,884.000000
51.400000	1.000	45,740.000000
51.416667	1.000	46,611.000000
51.433333	1.000	46,932.000000
51.450000	1.000	47,312.000000
51.466667	1.000	48,040.000000
51.483333	1.000	49,029.000000
51.500000	1.000	49,996.000000
51.516667	1.000	50,582.000000
51.533333	1.000	50,333.000000
51.550000	1.000	49,325.000000
51.566667	1.000	48,116.000000
51.583333	1.000	46,942.000000
51.600000	1.000	45,475.000000
51.616667	1.000	43,272.000000
51.633333	1.000	40,327.000000
51.650000	1.000	37,117.000000
51.666667	1.000	34,430.000000
51.683333	1.000	33,259.000000
51.700000	1.000	33,900.000000
51.716667	1.000	36,022.000000
51.733333	1.000	39,035.000000
51.750000	1.000	42,726.000000
51.766667	1.000	46,567.000000
51.783333	1.000	49,773.000000
51.800000	1.000	51,587.000000
51.816667	1.000	52,012.000000
51.833333	1.000	51,667.000000
51.850000	1.000	50,840.000000
51.866667	1.000	49,705.000000
51.883333	1.000	48,322.000000
51.900000	1.000	46,671.000000
51.916667	1.000	44,562.000000
51.933333	1.000	41,853.000000
51.950000	1.000	38,490.000000
51.966667	1.000	35,111.000000
51.983333	1.000	32,717.000000
52.000000	1.000	32,166.000000
52.016667	1.000	33,293.000000
52.033333	1.000	35,338.000000
52.050000	1.000	37,806.000000
52.066667	1.000	40,113.000000
52.083333	1.000	41,599.000000
52.100000	1.000	41,705.000000
52.116667	1.000	40,494.000000
52.133333	1.000	38,143.000000
52.150000	1.000	35,714.000000
52.166667	1.000	34,139.000000
52.183333	1.000	33,617.000000
52.200000	1.000	33,957.000000
52.216667	1.000	34,784.000000
52.233333	1.000	35,916.000000
52.250000	1.000	37,011.000000
52.266667	1.000	37,839.000000
52.283333	1.000	38,537.000000
52.300000	1.000	38,930.000000
52.316667	1.000	38,871.000000
52.333333	1.000	38,457.000000
52.350000	1.000	37,923.000000
52.366667	1.000	37,223.000000
52.383333	1.000	36,279.000000
52.400000	1.000	35,754.000000
52.416667	1.000	36,359.000000
52.433333	1.000	38,240.000000
52.450000	1.000	41,121.000000
52.466667	1.000	44,468.000000
52.483333	1.000	47,567.000000
52.500000	1.000	49,669.000000
52.516667	1.000	50,411.000000
52.533333	1.000	49,583.000000
52.550000	1.000	47,444.000000
52.566667	1.000	44,514.000000
52.583333	1.000	41,608.000000
52.600000	1.000	39,294.000000
52.616667	1.000	37,928.000000
52.633333	1.000	37,519.000000
52.650000	1.000	38,200.000000
52.666667	1.000	39,981.000000
52.683333	1.000	42,678.000000
52.700000	1.000	45,961.000000
52.716667	1.000	49,136.000000
52.733333	1.000	51,480.000000
52.750000	1.000	52,266.000000
52.766667	1.000	51,038.000000
52.783333	1.000	47,823.000000
52.800000	1.000	43,108.000000
52.816667	1.000	37,906.000000
52.833333	1.000	32,763.000000
52.850000	1.000	28,158.000000
52.866667	1.000	24,291.000000
52.883333	1.000	21,534.000000
52.900000	1.000	20,081.000000
52.916667	1.000	19,732.000000
52.933333	1.000	19,976.000000
52.950000	1.000	20,456.000000
52.966667	1.000	20,957.000000
52.983333	1.000	21,656.000000
53.000000	1.000	22,780.000000
53.016667	1.000	24,712.000000
53.033333	1.000	27,361.000000
53.050000	1.000	30,105.000000
53.066667	1.000	32,983.000000
53.083333	1.000	35,811.000000
53.100000	1.000	38,304.000000
53.116667	1.000	40,120.000000
53.133333	1.000	41,260.000000
53.150000	1.000	41,957.000000
53.166667	1.000	42,039.000000
53.183333	1.000	41,665.000000
53.200000	1.000	41,134.000000
53.216667	1.000	40,408.000000
53.233333	1.000	39,088.000000
53.250000	1.000	37,202.000000
53.266667	1.000	35,391.000000
53.283333	1.000	34,432.000000
53.300000	1.000	34,522.000000
53.316667	1.000	35,512.000000
53.333333	1.000	37,287.000000
53.350000	1.000	39,945.000000
53.366667	1.000	43,125.000000
53.383333	1.000	46,071.000000
53.400000	1.000	48,530.000000
53.416667	1.000	50,080.000000
53.433333	1.000	49,913.000000
53.450000	1.000	48,007.000000
53.466667	1.000	45,295.000000
53.483333	1.000	42,760.000000
53.500000	1.000	40,693.000000
53.516667	1.000	39,241.000000
53.533333	1.000	38,208.000000
53.550000	1.000	37,661.000000
53.566667	1.000	37,631.000000
53.583333	1.000	37,948.000000
53.600000	1.000	38,445.000000
53.616667	1.000	38,584.000000
53.633333	1.000	37,888.000000
53.650000	1.000	36,314.000000
53.666667	1.000	34,002.000000
53.683333	1.000	31,424.000000
53.700000	1.000	28,886.000000
53.716667	1.000	26,826.000000
53.733333	1.000	25,464.000000
53.750000	1.000	24,899.000000
53.766667	1.000	25,390.000000
53.783333	1.000	26,947.000000
53.800000	1.000	29,426.000000
53.816667	1.000	32,208.000000
53.833333	1.000	34,771.000000
53.850000	1.000	36,617.000000
53.866667	1.000	37,622.000000
53.883333	1.000	38,116.000000
53.900000	1.000	38,560.000000
53.916667	1.000	39,036.000000
53.933333	1.000	39,234.000000
53.950000	1.000	39,035.000000
53.966667	1.000	38,198.000000
53.983333	1.000	36,512.000000
54.000000	1.000	34,147.000000
54.016667	1.000	31,148.000000
54.033333	1.000	27,636.000000
54.050000	1.000	24,034.000000
54.066667	1.000	20,886.000000
54.083333	1.000	19,073.000000
54.100000	1.000	19,268.000000
54.116667	1.000	21,300.000000
54.133333	1.000	24,897.000000
54.150000	1.000	29,983.000000
54.166667	1.000	35,782.000000
54.183333	1.000	41,508.000000
54.200000	1.000	46,705.000000
54.216667	1.000	51,066.000000
54.233333	1.000	54,173.000000
54.250000	1.000	55,789.000000
54.266667	1.000	55,873.000000
54.283333	1.000	54,363.000000
54.300000	1.000	51,205.000000
54.316667	1.000	47,243.000000
54.333333	1.000	43,503.000000
54.350000	1.000	40,761.000000
54.366667	1.000	39,201.000000
54.383333	1.000	38,605.000000
54.400000	1.000	38,704.000000
54.416667	1.000	39,761.000000
54.433333	1.000	41,821.000000
54.450000	1.000	44,789.000000
54.466667	1.000	48,429.000000
54.483333	1.000	52,252.000000
54.500000	1.000	55,604.000000
54.516667	1.000	57,930.000000
54.533333	1.000	58,922.000000
54.550000	1.000	58,611.000000
54.566667	1.000	57,099.000000
54.583333	1.000	54,806.000000
54.600000	1.000	52,414.000000
54.616667	1.000	50,229.000000
54.633333	1.000	48,453.000000
54.650000	1.000	47,305.000000
54.666667	1.000	46,931.000000
54.683333	1.000	47,343.000000
54.700000	1.000	48,536.000000
54.716667	1.000	50,124.000000
54.733333	1.000	51,472.000000
54.750000	1.000	51,983.000000
54.766667	1.000	51,332.000000
54.783333	1.000	49,463.000000
54.800000	1.000	46,602.000000
54.816667	1.000	43,468.000000
54.833333	1.000	40,679.000000
54.850000	1.000	38,407.000000
54.866667	1.000	36,757.000000
54.883333	1.000	35,644.000000
54.900000	1.000	35,295.000000
54.916667	1.000	35,800.000000
54.933333	1.000	37,177.000000
54.950000	1.000	39,344.000000
54.966667	1.000	42,242.000000
54.983333	1.000	45,621.000000
55.000000	1.000	48,750.000000
55.016667	1.000	51,079.000000
55.033333	1.000	52,538.000000
55.050000	1.000	52,775.000000
55.066667	1.000	51,863.000000
55.083333	1.000	50,543.000000
55.100000	1.000	49,626.000000
55.116667	1.000	49,499.000000
55.133333	1.000	50,212.000000
55.150000	1.000	51,391.000000
55.166667	1.000	52,789.000000
55.183333	1.000	54,165.000000
55.200000	1.000	55,198.000000
55.216667	1.000	55,772.000000
55.233333	1.000	55,533.000000
55.250000	1.000	54,714.000000
55.266667	1.000	53,650.000000
55.283333	1.000	52,297.000000
55.300000	1.000	50,478.000000
55.316667	1.000	48,049.000000
55.333333	1.000	45,479.000000
55.350000	1.000	43,229.000000
55.366667	1.000	41,594.000000
55.383333	1.000	41,029.000000
55.400000	1.000	41,698.000000
55.416667	1.000	43,525.000000
55.433333	1.000	46,474.000000
55.450000	1.000	49,959.000000
55.466667	1.000	53,299.000000
55.483333	1.000	55,927.000000
55.500000	1.000	57,643.000000
55.516667	1.000	58,352.000000
55.533333	1.000	58,119.000000
55.550000	1.000	56,896.000000
55.566667	1.000	54,975.000000
55.583333	1.000	52,898.000000
55.600000	1.000	51,040.000000
55.616667	1.000	49,317.000000
55.633333	1.000	47,883.000000
55.650000	1.000	47,390.000000
55.666667	1.000	48,147.000000
55.683333	1.000	49,960.000000
55.700000	1.000	52,319.000000
55.716667	1.000	54,782.000000
55.733333	1.000	56,641.000000
55.750000	1.000	57,354.000000
55.766667	1.000	57,021.000000
55.783333	1.000	55,577.000000
55.800000	1.000	53,002.000000
55.816667	1.000	49,361.000000
55.833333	1.000	44,604.000000
55.850000	1.000	39,201.000000
55.866667	1.000	33,991.000000
55.883333	1.000	29,937.000000
55.900000	1.000	27,505.000000
55.916667	1.000	26,836.000000
55.933333	1.000	28,244.000000
55.950000	1.000	31,200.000000
55.966667	1.000	34,896.000000
55.983333	1.000	38,796.000000
56.000000	1.000	42,083.000000
56.016667	1.000	43,992.000000
56.033333	1.000	44,218.000000
56.050000	1.000	42,877.000000
56.066667	1.000	40,481.000000
56.083333	1.000	37,940.000000
56.100000	1.000	35,982.000000
56.116667	1.000	35,075.000000
56.133333	1.000	35,201.000000
56.150000	1.000	35,830.000000
56.166667	1.000	36,730.000000
56.183333	1.000	38,238.000000
56.200000	1.000	40,330.000000
56.216667	1.000	42,777.000000
56.233333	1.000	45,122.000000
56.250000	1.000	47,196.000000
56.266667	1.000	48,989.000000
56.283333	1.000	49,934.000000
56.300000	1.000	49,572.000000
56.316667	1.000	48,194.000000
56.333333	1.000	46,320.000000
56.350000	1.000	44,706.000000
56.366667	1.000	43,865.000000
56.383333	1.000	43,829.000000
56.400000	1.000	44,278.000000
56.416667	1.000	45,059.000000
56.433333	1.000	45,771.000000
56.450000	1.000	46,097.000000
56.466667	1.000	46,161.000000
56.483333	1.000	46,038.000000
56.500000	1.000	45,673.000000
56.516667	1.000	45,113.000000
56.533333	1.000	44,744.000000
56.550000	1.000	45,323.000000
56.566667	1.000	46,832.000000
56.583333	1.000	48,181.000000
56.600000	1.000	48,443.000000
56.616667	1.000	47,315.000000
56.633333	1.000	45,373.000000
56.650000	1.000	43,009.000000
56.666667	1.000	40,666.000000
56.683333	1.000	39,106.000000
56.700000	1.000	38,935.000000
56.716667	1.000	40,336.000000
56.733333	1.000	42,642.000000
56.750000	1.000	44,900.000000
56.766667	1.000	46,375.000000
56.783333	1.000	46,777.000000
56.800000	1.000	46,311.000000
56.816667	1.000	45,291.000000
56.833333	1.000	44,204.000000
56.850000	1.000	43,732.000000
56.866667	1.000	44,353.000000
56.883333	1.000	46,092.000000
56.900000	1.000	48,419.000000
56.916667	1.000	50,860.000000
56.933333	1.000	52,889.000000
56.950000	1.000	54,481.000000
56.966667	1.000	55,825.000000
56.983333	1.000	56,903.000000
57.000000	1.000	57,468.000000
57.016667	1.000	57,598.000000
57.033333	1.000	57,067.000000
57.050000	1.000	55,639.000000
57.066667	1.000	53,427.000000
57.083333	1.000	50,614.000000
57.100000	1.000	47,537.000000
57.116667	1.000	44,450.000000
57.133333	1.000	41,634.000000
57.150000	1.000	39,299.000000
57.166667	1.000	37,684.000000
57.183333	1.000	36,987.000000
57.200000	1.000	36,857.000000
57.216667	1.000	37,151.000000
57.233333	1.000	38,105.000000
57.250000	1.000	39,480.000000
57.266667	1.000	40,825.000000
57.283333	1.000	41,945.000000
57.300000	1.000	43,001.000000
57.316667	1.000	44,177.000000
57.333333	1.000	45,686.000000
57.350000	1.000	47,788.000000
57.366667	1.000	50,250.000000
57.383333	1.000	52,565.000000
57.400000	1.000	54,328.000000
57.416667	1.000	55,227.000000
57.433333	1.000	55,541.000000
57.450000	1.000	55,345.000000
57.466667	1.000	54,737.000000
57.483333	1.000	53,713.000000
57.500000	1.000	52,171.000000
57.516667	1.000	50,490.000000
57.533333	1.000	48,848.000000
57.550000	1.000	47,165.000000
57.566667	1.000	45,667.000000
57.583333	1.000	44,872.000000
57.600000	1.000	44,707.000000
57.616667	1.000	44,656.000000
57.633333	1.000	44,319.000000
57.650000	1.000	43,351.000000
57.666667	1.000	41,713.000000
57.683333	1.000	39,722.000000
57.700000	1.000	38,564.000000
57.716667	1.000	38,721.000000
57.733333	1.000	39,972.000000
57.750000	1.000	41,751.000000
57.766667	1.000	43,486.000000
57.783333	1.000	44,986.000000
57.800000	1.000	46,245.000000
57.816667	1.000	47,071.000000
57.833333	1.000	47,809.000000
57.850000	1.000	48,791.000000
57.866667	1.000	50,124.000000
57.883333	1.000	51,872.000000
57.900000	1.000	54,066.000000
57.916667	1.000	56,269.000000
57.933333	1.000	58,008.000000
57.950000	1.000	59,390.000000
57.966667	1.000	60,481.000000
57.983333	1.000	61,539.000000
58.000000	1.000	63,078.000000
58.016667	1.000	64,963.000000
58.033333	1.000	66,819.000000
58.050000	1.000	68,179.000000
58.066667	1.000	68,643.000000
58.083333	1.000	67,957.000000
58.100000	1.000	66,097.000000
58.116667	1.000	63,595.000000
58.133333	1.000	61,207.000000
58.150000	1.000	59,340.000000
58.166667	1.000	57,869.000000
58.183333	1.000	56,644.000000
58.200000	1.000	56,060.000000
58.216667	1.000	56,378.000000
58.233333	1.000	57,640.000000
58.250000	1.000	59,764.000000
58.266667	1.000	62,803.000000
58.283333	1.000	66,533.000000
58.300000	1.000	70,215.000000
58.316667	1.000	73,103.000000
58.333333	1.000	74,548.000000
58.350000	1.000	74,263.000000
58.366667	1.000	72,258.000000
58.383333	1.000	68,887.000000
58.400000	1.000	64,557.000000
58.416667	1.000	59,649.000000
58.433333	1.000	54,680.000000
58.450000	1.000	50,246.000000
58.466667	1.000	46,716.000000
58.483333	1.000	44,105.000000
58.500000	1.000	42,540.000000
58.516667	1.000	42,281.000000
58.533333	1.000	43,309.000000
58.550000	1.000	45,347.000000
58.566667	1.000	47,773.000000
58.583333	1.000	50,005.000000
58.600000	1.000	51,890.000000
58.616667	1.000	53,390.000000
58.633333	1.000	54,424.000000
58.650000	1.000	55,294.000000
58.666667	1.000	56,426.000000
58.683333	1.000	57,748.000000
58.700000	1.000	59,336.000000
58.716667	1.000	61,257.000000
58.733333	1.000	63,115.000000
58.750000	1.000	64,512.000000
58.766667	1.000	65,069.000000
58.783333	1.000	64,452.000000
58.800000	1.000	62,968.000000
58.816667	1.000	61,316.000000
58.833333	1.000	60,077.000000
58.850000	1.000	59,285.000000
58.866667	1.000	58,697.000000
58.883333	1.000	58,530.000000
58.900000	1.000	59,253.000000
58.916667	1.000	60,820.000000
58.933333	1.000	63,188.000000
58.950000	1.000	66,109.000000
58.966667	1.000	68,894.000000
58.983333	1.000	71,155.000000
59.000000	1.000	73,097.000000
59.016667	1.000	74,703.000000
59.033333	1.000	75,522.000000
59.050000	1.000	75,049.000000
59.066667	1.000	73,373.000000
59.083333	1.000	71,049.000000
59.100000	1.000	68,673.000000
59.116667	1.000	67,086.000000
59.133333	1.000	66,451.000000
59.150000	1.000	66,614.000000
59.166667	1.000	67,634.000000
59.183333	1.000	69,116.000000
59.200000	1.000	70,397.000000
59.216667	1.000	71,471.000000
59.233333	1.000	72,712.000000
59.250000	1.000	74,048.000000
59.266667	1.000	75,495.000000
59.283333	1.000	76,609.000000
59.300000	1.000	76,819.000000
59.316667	1.000	76,057.000000
59.333333	1.000	74,760.000000
59.350000	1.000	73,411.000000
59.366667	1.000	72,254.000000
59.383333	1.000	71,786.000000
59.400000	1.000	72,158.000000
59.416667	1.000	72,865.000000
59.433333	1.000	73,217.000000
59.450000	1.000	72,742.000000
59.466667	1.000	71,648.000000
59.483333	1.000	70,081.000000
59.500000	1.000	67,906.000000
59.516667	1.000	65,320.000000
59.533333	1.000	62,804.000000
59.550000	1.000	60,851.000000
59.566667	1.000	59,762.000000
59.583333	1.000	59,362.000000
59.600000	1.000	59,729.000000
59.616667	1.000	60,593.000000
59.633333	1.000	61,610.000000
59.650000	1.000	62,506.000000
59.666667	1.000	63,570.000000
59.683333	1.000	65,003.000000
59.700000	1.000	66,952.000000
59.716667	1.000	69,237.000000
59.733333	1.000	71,416.000000
59.750000	1.000	73,091.000000
59.766667	1.000	74,089.000000
59.783333	1.000	74,464.000000
59.800000	1.000	74,512.000000
59.816667	1.000	74,594.000000
59.833333	1.000	75,208.000000
59.850000	1.000	76,518.000000
59.866667	1.000	77,863.000000
59.883333	1.000	78,834.000000
59.900000	1.000	79,403.000000
59.916667	1.000	79,515.000000
59.933333	1.000	79,223.000000
59.950000	1.000	78,858.000000
59.966667	1.000	78,726.000000
59.983333	1.000	78,622.000000
60.000000	1.000	78,319.000000
60.016667	1.000	77,707.000000
60.033333	1.000	76,647.000000
60.050000	1.000	75,017.000000
60.066667	1.000	72,835.000000
60.083333	1.000	69,993.000000
60.100000	1.000	66,699.000000
60.116667	1.000	63,634.000000
60.133333	1.000	61,306.000000
60.150000	1.000	59,997.000000
60.166667	1.000	59,830.000000
60.183333	1.000	60,757.000000
60.200000	1.000	62,160.000000
60.216667	1.000	63,411.000000
60.233333	1.000	64,023.000000
60.250000	1.000	63,978.000000
60.266667	1.000	63,665.000000
60.283333	1.000	63,506.000000
60.300000	1.000	63,646.000000
60.316667	1.000	64,257.000000
60.333333	1.000	65,383.000000
60.350000	1.000	66,894.000000
60.366667	1.000	68,513.000000
60.383333	1.000	70,097.000000
60.400000	1.000	71,555.000000
60.416667	1.000	73,305.000000
60.433333	1.000	75,632.000000
60.450000	1.000	78,051.000000
60.466667	1.000	80,341.000000
60.483333	1.000	82,493.000000
60.500000	1.000	84,616.000000
60.516667	1.000	86,766.000000
60.533333	1.000	88,560.000000
60.550000	1.000	89,759.000000
60.566667	1.000	90,525.000000
60.583333	1.000	91,118.000000
60.600000	1.000	91,213.000000
60.616667	1.000	90,760.000000
60.633333	1.000	90,117.000000
60.650000	1.000	89,289.000000
60.666667	1.000	88,420.000000
60.683333	1.000	87,825.000000
60.700000	1.000	87,405.000000
60.716667	1.000	87,351.000000
60.733333	1.000	87,671.000000
60.750000	1.000	87,881.000000
60.766667	1.000	87,660.000000
60.783333	1.000	86,979.000000
60.800000	1.000	86,020.000000
60.816667	1.000	84,930.000000
60.833333	1.000	83,587.000000
60.850000	1.000	81,662.000000
60.866667	1.000	79,529.000000
60.883333	1.000	77,842.000000
60.900000	1.000	77,092.000000
60.916667	1.000	77,113.000000
60.933333	1.000	77,464.000000
60.950000	1.000	77,674.000000
60.966667	1.000	77,495.000000
60.983333	1.000	77,226.000000
61.000000	1.000	77,547.000000
61.016667	1.000	78,729.000000
61.033333	1.000	80,220.000000
61.050000	1.000	81,401.000000
61.066667	1.000	82,013.000000
61.083333	1.000	82,163.000000
61.100000	1.000	82,121.000000
61.116667	1.000	82,243.000000
61.133333	1.000	82,778.000000
61.150000	1.000	83,877.000000
61.166667	1.000	85,338.000000
61.183333	1.000	86,927.000000
61.200000	1.000	88,708.000000
61.216667	1.000	90,543.000000
61.233333	1.000	91,881.000000
61.250000	1.000	92,553.000000
61.266667	1.000	92,485.000000
61.283333	1.000	91,511.000000
61.300000	1.000	89,985.000000
61.316667	1.000	88,709.000000
61.333333	1.000	88,130.000000
61.350000	1.000	88,075.000000
61.366667	1.000	88,170.000000
61.383333	1.000	88,302.000000
61.400000	1.000	88,783.000000
61.416667	1.000	90,035.000000
61.433333	1.000	92,014.000000
61.450000	1.000	94,522.000000
61.466667	1.000	96,839.000000
61.483333	1.000	98,241.000000
61.500000	1.000	98,501.000000
61.516667	1.000	97,843.000000
61.533333	1.000	96,826.000000
61.550000	1.000	95,574.000000
61.566667	1.000	94,161.000000
61.583333	1.000	92,891.000000
61.600000	1.000	91,795.000000
61.616667	1.000	91,026.000000
61.633333	1.000	90,972.000000
61.650000	1.000	91,641.000000
61.666667	1.000	92,647.000000
61.683333	1.000	93,382.000000
61.700000	1.000	93,573.000000
61.716667	1.000	93,382.000000
61.733333	1.000	93,103.000000
61.750000	1.000	92,848.000000
61.766667	1.000	92,429.000000
61.783333	1.000	91,649.000000
61.800000	1.000	90,775.000000
61.816667	1.000	89,953.000000
61.833333	1.000	89,200.000000
61.850000	1.000	88,454.000000
61.866667	1.000	87,795.000000
61.883333	1.000	87,565.000000
61.900000	1.000	87,577.000000
61.916667	1.000	87,193.000000
61.933333	1.000	86,274.000000
61.950000	1.000	85,295.000000
61.966667	1.000	84,641.000000
61.983333	1.000	84,248.000000
62.000000	1.000	84,532.000000
62.016667	1.000	85,881.000000
62.033333	1.000	87,813.000000
62.050000	1.000	89,760.000000
62.066667	1.000	91,371.000000
62.083333	1.000	92,209.000000
62.100000	1.000	92,205.000000
62.116667	1.000	91,588.000000
62.133333	1.000	90,838.000000
62.150000	1.000	90,219.000000
62.166667	1.000	89,985.000000
62.183333	1.000	90,377.000000
62.200000	1.000	91,713.000000
62.216667	1.000	93,804.000000
62.233333	1.000	95,807.000000
62.250000	1.000	97,057.000000
62.266667	1.000	96,975.000000
62.283333	1.000	95,350.000000
62.300000	1.000	92,514.000000
62.316667	1.000	89,301.000000
62.333333	1.000	86,641.000000
62.350000	1.000	85,082.000000
62.366667	1.000	84,380.000000
62.383333	1.000	83,647.000000
62.400000	1.000	82,268.000000
62.416667	1.000	80,247.000000
62.433333	1.000	77,927.000000
62.450000	1.000	75,631.000000
62.466667	1.000	73,298.000000
62.483333	1.000	71,255.000000
62.500000	1.000	69,910.000000
62.516667	1.000	69,223.000000
62.533333	1.000	68,961.000000
62.550000	1.000	69,090.000000
62.566667	1.000	69,752.000000
62.583333	1.000	71,041.000000
62.600000	1.000	72,637.000000
62.616667	1.000	74,483.000000
62.633333	1.000	76,444.000000
62.650000	1.000	78,226.000000
62.666667	1.000	79,701.000000
62.683333	1.000	80,683.000000
62.700000	1.000	81,180.000000
62.716667	1.000	81,932.000000
62.733333	1.000	83,027.000000
62.750000	1.000	83,729.000000
62.766667	1.000	83,691.000000
62.783333	1.000	82,714.000000
62.800000	1.000	80,551.000000
62.816667	1.000	77,502.000000
62.833333	1.000	74,377.000000
62.850000	1.000	71,853.000000
62.866667	1.000	70,177.000000
62.883333	1.000	69,316.000000
62.900000	1.000	69,316.000000
62.916667	1.000	70,070.000000
62.933333	1.000	70,880.000000
62.950000	1.000	70,720.000000
62.966667	1.000	69,794.000000
62.983333	1.000	69,073.000000
63.000000	1.000	69,097.000000
63.016667	1.000	69,944.000000
63.033333	1.000	71,458.000000
63.050000	1.000	73,277.000000
63.066667	1.000	74,351.000000
63.083333	1.000	73,906.000000
63.100000	1.000	72,061.000000
63.116667	1.000	69,100.000000
63.133333	1.000	65,168.000000
63.150000	1.000	60,624.000000
63.166667	1.000	56,251.000000
63.183333	1.000	52,559.000000
63.200000	1.000	49,605.000000
63.216667	1.000	47,399.000000
63.233333	1.000	45,975.000000
63.250000	1.000	45,527.000000
63.266667	1.000	46,114.000000
63.283333	1.000	47,474.000000
63.300000	1.000	49,095.000000
63.316667	1.000	50,510.000000
63.333333	1.000	51,322.000000
63.350000	1.000	51,298.000000
63.366667	1.000	50,197.000000
63.383333	1.000	48,261.000000
63.400000	1.000	46,207.000000
63.416667	1.000	44,753.000000
63.433333	1.000	44,135.000000
63.450000	1.000	44,291.000000
63.466667	1.000	45,115.000000
63.483333	1.000	46,403.000000
63.500000	1.000	47,712.000000
63.516667	1.000	48,666.000000
63.533333	1.000	49,820.000000
63.550000	1.000	51,183.000000
63.566667	1.000	52,309.000000
63.583333	1.000	53,091.000000
63.600000	1.000	53,243.000000
63.616667	1.000	52,632.000000
63.633333	1.000	51,284.000000
63.650000	1.000	49,389.000000
63.666667	1.000	47,418.000000
63.683333	1.000	45,710.000000
63.700000	1.000	43,844.000000
63.716667	1.000	42,011.000000
63.733333	1.000	40,688.000000
63.750000	1.000	40,021.000000
63.766667	1.000	39,903.000000
63.783333	1.000	39,929.000000
63.800000	1.000	39,424.000000
63.816667	1.000	38,351.000000
63.833333	1.000	37,361.000000
63.850000	1.000	36,504.000000
63.866667	1.000	35,067.000000
63.883333	1.000	32,847.000000
63.900000	1.000	30,309.000000
63.916667	1.000	27,761.000000
63.933333	1.000	25,337.000000
63.950000	1.000	23,016.000000
63.966667	1.000	21,182.000000
63.983333	1.000	20,208.000000
64.000000	1.000	20,527.000000
64.016667	1.000	22,347.000000
64.033333	1.000	24,908.000000
64.050000	1.000	27,206.000000
64.066667	1.000	28,659.000000
64.083333	1.000	28,871.000000
64.100000	1.000	28,059.000000
64.116667	1.000	26,630.000000
64.133333	1.000	25,395.000000
64.150000	1.000	24,923.000000
64.166667	1.000	25,292.000000
64.183333	1.000	26,300.000000
64.200000	1.000	27,188.000000
64.216667	1.000	27,217.000000
64.233333	1.000	26,130.000000
64.250000	1.000	24,173.000000
64.266667	1.000	21,915.000000
64.283333	1.000	19,695.000000
64.300000	1.000	18,031.000000
64.316667	1.000	17,176.000000
64.333333	1.000	16,667.000000
64.350000	1.000	15,909.000000
64.366667	1.000	14,914.000000
64.383333	1.000	13,968.000000
64.400000	1.000	13,284.000000
64.416667	1.000	12,696.000000
64.433333	1.000	11,937.000000
64.450000	1.000	11,151.000000
64.466667	1.000	10,380.000000
64.483333	1.000	9,699.000000
64.500000	1.000	9,571.000000
64.516667	1.000	9,993.000000
64.533333	1.000	10,602.000000
64.550000	1.000	11,041.000000
64.566667	1.000	11,195.000000
64.583333	1.000	10,778.000000
64.600000	1.000	9,798.000000
64.616667	1.000	8,694.000000
64.633333	1.000	7,771.000000
64.650000	1.000	7,187.000000
64.666667	1.000	6,804.000000
64.683333	1.000	6,616.000000
64.700000	1.000	6,899.000000
64.716667	1.000	7,833.000000
64.733333	1.000	8,652.000000
64.750000	1.000	8,749.000000
64.766667	1.000	8,158.000000
64.783333	1.000	6,984.000000
64.800000	1.000	5,324.000000
64.816667	1.000	3,759.000000
64.833333	1.000	2,939.000000
64.850000	1.000	2,834.000000
64.866667	1.000	2,909.000000
64.883333	1.000	2,615.000000
64.900000	1.000	1,784.000000
64.916667	1.000	717.000000
64.933333	1.000	-154.000000
64.950000	1.000	-724.000000
64.966667	1.000	-1,156.000000
64.983333	1.000	-1,743.000000
65.000000	1.000	-2,707.000000
65.016667	1.000	-3,904.000000
65.033333	1.000	-5,135.000000
65.050000	1.000	-6,258.000000
65.066667	1.000	-7,156.000000
65.083333	1.000	-7,778.000000
65.100000	1.000	-8,098.000000
65.116667	1.000	-7,819.000000
65.133333	1.000	-6,668.000000
65.150000	1.000	-4,611.000000
65.166667	1.000	-1,938.000000
65.183333	1.000	567.000000
65.200000	1.000	2,307.000000
65.216667	1.000	2,711.000000
65.233333	1.000	1,540.000000
65.250000	1.000	-897.000000
65.266667	1.000	-4,022.000000
65.283333	1.000	-7,028.000000
65.300000	1.000	-9,256.000000
65.316667	1.000	-10,516.000000
65.333333	1.000	-11,129.000000
65.350000	1.000	-11,099.000000
65.366667	1.000	-10,282.000000
65.383333	1.000	-9,326.000000
65.400000	1.000	-8,774.000000
65.416667	1.000	-8,503.000000
65.433333	1.000	-7,784.000000
65.450000	1.000	-6,067.000000
65.466667	1.000	-4,010.000000
65.483333	1.000	-2,554.000000
65.500000	1.000	-2,226.000000
65.516667	1.000	-3,067.000000
65.533333	1.000	-4,697.000000
65.550000	1.000	-6,686.000000
65.566667	1.000	-8,571.000000
65.583333	1.000	-10,030.000000
65.600000	1.000	-10,884.000000
65.616667	1.000	-11,094.000000
65.633333	1.000	-10,502.000000
65.650000	1.000	-8,981.000000
65.666667	1.000	-6,754.000000
65.683333	1.000	-4,070.000000
65.700000	1.000	-1,144.000000
65.716667	1.000	1,673.000000
65.733333	1.000	3,959.000000
65.750000	1.000	5,157.000000
65.766667	1.000	4,910.000000
65.783333	1.000	3,524.000000
65.800000	1.000	1,588.000000
65.816667	1.000	-336.000000
65.833333	1.000	-1,721.000000
65.850000	1.000	-2,535.000000
65.866667	1.000	-3,291.000000
65.883333	1.000	-3,947.000000
65.900000	1.000	-4,357.000000
65.916667	1.000	-4,535.000000
65.933333	1.000	-4,772.000000
65.950000	1.000	-5,302.000000
65.966667	1.000	-6,268.000000
65.983333	1.000	-7,757.000000
66.000000	1.000	-9,824.000000
66.016667	1.000	-12,264.000000
66.033333	1.000	-14,530.000000
66.050000	1.000	-16,061.000000
66.066667	1.000	-16,620.000000
66.083333	1.000	-16,030.000000
66.100000	1.000	-14,635.000000
66.116667	1.000	-13,239.000000
66.133333	1.000	-11,868.000000
66.150000	1.000	-10,349.000000
66.166667	1.000	-9,012.000000
66.183333	1.000	-7,948.000000
66.200000	1.000	-7,286.000000
66.216667	1.000	-7,434.000000
66.233333	1.000	-8,268.000000
66.250000	1.000	-9,490.000000
66.266667	1.000	-10,381.000000
66.283333	1.000	-10,155.000000
66.300000	1.000	-8,619.000000
66.316667	1.000	-6,215.000000
66.333333	1.000	-3,461.000000
66.350000	1.000	-904.000000
66.366667	1.000	1,026.000000
66.383333	1.000	2,102.000000
66.400000	1.000	2,236.000000
66.416667	1.000	1,314.000000
66.433333	1.000	-319.000000
66.450000	1.000	-2,121.000000
66.466667	1.000	-3,627.000000
66.483333	1.000	-4,617.000000
66.500000	1.000	-4,917.000000
66.516667	1.000	-4,788.000000
66.533333	1.000	-4,417.000000
66.550000	1.000	-4,064.000000
66.566667	1.000	-4,023.000000
66.583333	1.000	-4,261.000000
66.600000	1.000	-4,456.000000
66.616667	1.000	-4,505.000000
66.633333	1.000	-4,908.000000
66.650000	1.000	-6,041.000000
66.666667	1.000	-8,078.000000
66.683333	1.000	-10,714.000000
66.700000	1.000	-13,639.000000
66.716667	1.000	-16,569.000000
66.733333	1.000	-19,169.000000
66.750000	1.000	-21,159.000000
66.766667	1.000	-22,190.000000
66.783333	1.000	-22,165.000000
66.800000	1.000	-21,252.000000
66.816667	1.000	-19,817.000000
66.833333	1.000	-18,253.000000
66.850000	1.000	-17,086.000000
66.866667	1.000	-17,140.000000
66.883333	1.000	-18,750.000000
66.900000	1.000	-21,625.000000
66.916667	1.000	-24,790.000000
66.933333	1.000	-27,667.000000
66.950000	1.000	-29,639.000000
66.966667	1.000	-30,260.000000
66.983333	1.000	-29,717.000000
67.000000	1.000	-28,244.000000
67.016667	1.000	-25,942.000000
67.033333	1.000	-23,305.000000
67.050000	1.000	-21,121.000000
67.066667	1.000	-19,938.000000
67.083333	1.000	-19,745.000000
67.100000	1.000	-20,171.000000
67.116667	1.000	-20,938.000000
67.133333	1.000	-22,070.000000
67.150000	1.000	-23,812.000000
67.166667	1.000	-25,647.000000
67.183333	1.000	-26,963.000000
67.200000	1.000	-27,117.000000
67.216667	1.000	-25,783.000000
67.233333	1.000	-23,492.000000
67.250000	1.000	-20,796.000000
67.266667	1.000	-18,061.000000
67.283333	1.000	-15,555.000000
67.300000	1.000	-13,195.000000
67.316667	1.000	-10,852.000000
67.333333	1.000	-8,696.000000
67.350000	1.000	-6,961.000000
67.366667	1.000	-5,625.000000
67.383333	1.000	-4,438.000000
67.400000	1.000	-3,742.000000
67.416667	1.000	-3,820.000000
67.433333	1.000	-5,076.000000
67.450000	1.000	-7,755.000000
67.466667	1.000	-11,600.000000
67.483333	1.000	-15,921.000000
67.500000	1.000	-20,182.000000
67.516667	1.000	-23,899.000000
67.533333	1.000	-26,552.000000
67.550000	1.000	-27,974.000000
67.566667	1.000	-28,243.000000
67.583333	1.000	-27,796.000000
67.600000	1.000	-26,737.000000
67.616667	1.000	-25,013.000000
67.633333	1.000	-22,956.000000
67.650000	1.000	-21,057.000000
67.666667	1.000	-19,665.000000
67.683333	1.000	-18,909.000000
67.700000	1.000	-18,773.000000
67.716667	1.000	-19,045.000000
67.733333	1.000	-19,432.000000
67.750000	1.000	-19,779.000000
67.766667	1.000	-19,928.000000
67.783333	1.000	-19,435.000000
67.800000	1.000	-18,023.000000
67.816667	1.000	-16,042.000000
67.833333	1.000	-13,894.000000
67.850000	1.000	-12,077.000000
67.866667	1.000	-11,237.000000
67.883333	1.000	-11,705.000000
67.900000	1.000	-13,091.000000
67.916667	1.000	-14,910.000000
67.933333	1.000	-16,673.000000
67.950000	1.000	-18,063.000000
67.966667	1.000	-19,138.000000
67.983333	1.000	-20,272.000000
68.000000	1.000	-21,493.000000
68.016667	1.000	-22,668.000000
68.033333	1.000	-23,400.000000
68.050000	1.000	-23,477.000000
68.066667	1.000	-23,131.000000
68.083333	1.000	-22,587.000000
68.100000	1.000	-21,841.000000
68.116667	1.000	-20,961.000000
68.133333	1.000	-20,033.000000
68.150000	1.000	-19,287.000000
68.166667	1.000	-18,766.000000
68.183333	1.000	-18,097.000000
68.200000	1.000	-16,908.000000
68.216667	1.000	-15,641.000000
68.233333	1.000	-14,981.000000
68.250000	1.000	-15,468.000000
68.266667	1.000	-17,204.000000
68.283333	1.000	-19,512.000000
68.300000	1.000	-21,943.000000
68.316667	1.000	-24,042.000000
68.333333	1.000	-25,041.000000
68.350000	1.000	-25,143.000000
68.366667	1.000	-24,641.000000
68.383333	1.000	-23,894.000000
68.400000	1.000	-22,984.000000
68.416667	1.000	-21,787.000000
68.433333	1.000	-19,856.000000
68.450000	1.000	-17,182.000000
68.466667	1.000	-14,377.000000
68.483333	1.000	-12,081.000000
68.500000	1.000	-10,452.000000
68.516667	1.000	-9,455.000000
68.533333	1.000	-9,506.000000
68.550000	1.000	-10,754.000000
68.566667	1.000	-12,602.000000
68.583333	1.000	-14,562.000000
68.600000	1.000	-16,425.000000
68.616667	1.000	-18,446.000000
68.633333	1.000	-20,933.000000
68.650000	1.000	-23,739.000000
68.666667	1.000	-26,340.000000
68.683333	1.000	-28,314.000000
68.700000	1.000	-29,684.000000
68.716667	1.000	-30,415.000000
68.733333	1.000	-30,688.000000
68.750000	1.000	-30,584.000000
68.766667	1.000	-29,872.000000
68.783333	1.000	-28,456.000000
68.800000	1.000	-26,541.000000
68.816667	1.000	-24,329.000000
68.833333	1.000	-21,917.000000
68.850000	1.000	-19,514.000000
68.866667	1.000	-17,592.000000
68.883333	1.000	-16,610.000000
68.900000	1.000	-16,604.000000
68.916667	1.000	-17,351.000000
68.933333	1.000	-18,325.000000
68.950000	1.000	-18,985.000000
68.966667	1.000	-19,366.000000
68.983333	1.000	-19,696.000000
69.000000	1.000	-20,122.000000
69.016667	1.000	-20,871.000000
69.033333	1.000	-22,256.000000
69.050000	1.000	-24,364.000000
69.066667	1.000	-27,068.000000
69.083333	1.000	-30,039.000000
69.100000	1.000	-32,553.000000
69.116667	1.000	-33,940.000000
69.133333	1.000	-34,179.000000
69.150000	1.000	-33,943.000000
69.166667	1.000	-33,660.000000
69.183333	1.000	-33,694.000000
69.200000	1.000	-34,124.000000
69.216667	1.000	-34,876.000000
69.233333	1.000	-35,491.000000
69.250000	1.000	-35,419.000000
69.266667	1.000	-34,248.000000
69.283333	1.000	-32,082.000000
69.300000	1.000	-29,547.000000
69.316667	1.000	-27,440.000000
69.333333	1.000	-25,824.000000
69.350000	1.000	-24,761.000000
69.366667	1.000	-24,337.000000
69.383333	1.000	-24,671.000000
69.400000	1.000	-25,732.000000
69.416667	1.000	-27,224.000000
69.433333	1.000	-29,096.000000
69.450000	1.000	-31,078.000000
69.466667	1.000	-32,859.000000
69.483333	1.000	-34,140.000000
69.500000	1.000	-34,861.000000
69.516667	1.000	-34,982.000000
69.533333	1.000	-34,215.000000
69.550000	1.000	-32,424.000000
69.566667	1.000	-30,259.000000
69.583333	1.000	-28,218.000000
69.600000	1.000	-26,881.000000
69.616667	1.000	-26,537.000000
69.633333	1.000	-27,170.000000
69.650000	1.000	-28,502.000000
69.666667	1.000	-29,994.000000
69.683333	1.000	-31,305.000000
69.700000	1.000	-32,560.000000
69.716667	1.000	-34,031.000000
69.733333	1.000	-35,681.000000
69.750000	1.000	-37,372.000000
69.766667	1.000	-38,857.000000
69.783333	1.000	-39,787.000000
69.800000	1.000	-39,941.000000
69.816667	1.000	-39,588.000000
69.833333	1.000	-39,372.000000
69.850000	1.000	-39,402.000000
69.866667	1.000	-39,715.000000
69.883333	1.000	-40,255.000000
69.900000	1.000	-40,507.000000
69.916667	1.000	-39,985.000000
69.933333	1.000	-38,828.000000
69.950000	1.000	-37,255.000000
69.966667	1.000	-35,662.000000
69.983333	1.000	-34,461.000000
70.000000	1.000	-33,640.000000
70.016667	1.000	-33,042.000000
70.033333	1.000	-32,633.000000
70.050000	1.000	-32,153.000000
70.066667	1.000	-31,230.000000
70.083333	1.000	-29,642.000000
70.100000	1.000	-24,984.000000
