# Supplementary material for: Changes to Serum Sample Tube and Processing Methodology Does Not Cause Inter-Individual Variation in Automated Whole Serum N-Glycan Profiling in Health and Disease
Source: PLoS One. 2015 Apr 1;10(4):e0123028. doi: 10.1371/journal.pone.0123028 (PMC4382121; doi:10.1371/journal.pone.0123028)
Supplement: S1 Data — (ZIP) [file pone.0123028.s006.zip › WholePlasmaData/100-G3.txt]

File Path	chrom://acropora/ChromeleonLocal/Richard Data/May 2014/21 May 2014/HTP-plasma-24-Samples-Robot-Repeat-A2-A1.seq/12254.smp/Emission_1.channel/Emission_1.chm
Channel	Emission_1

Injection Information:
Data Vault	ChromeleonLocal
Injection	2AB-VF-serum-sample-22/100-G3
Injection Number	30
Position	GC7
Comment	
Processing Method	beh-gu
Instrument Method	BEH-70min-right-40-76-04-58
Type	Unknown
Status	Finished
Injection Date	23/05/2014
Injection Time	02:06:04
Injection Volume (µL)	25.0000
Dilution Factor	1.0000
Weight	1.0000

Raw Data Information:
Time Min. (min)	0.000000
Time Max. (min)	70.100000
Data Points	4207
Detector	FLD
Exporting Data System	Chromeleon 7.1.1.1127
Operator	
Signal Quantity	
Signal Unit	counts
Signal Min.	-66,801.000000
Signal Max.	18,421,547.000000
Channel	Emission_1
Driver Name	FLD3000.dll
Channel Type	Evaluation
Min. Step (s)	1.000
Max. Step (s)	1.000
Average Step (s)	1.000

Signal Parameter Information:
Signal Info	

Raw Data:
Time (min)	Step (s)	Value (counts)
0.000000	0.000	0.000000
0.016667	1.000	0.000000
0.033333	1.000	0.000000
0.050000	1.000	0.000000
0.066667	1.000	0.000000
0.083333	1.000	912.000000
0.100000	1.000	843.000000
0.116667	1.000	657.000000
0.133333	1.000	384.000000
0.150000	1.000	74.000000
0.166667	1.000	-298.000000
0.183333	1.000	-742.000000
0.200000	1.000	-1,212.000000
0.216667	1.000	-1,626.000000
0.233333	1.000	-1,911.000000
0.250000	1.000	-2,011.000000
0.266667	1.000	-1,938.000000
0.283333	1.000	-1,735.000000
0.300000	1.000	-1,456.000000
0.316667	1.000	-1,153.000000
0.333333	1.000	-844.000000
0.350000	1.000	-565.000000
0.366667	1.000	-378.000000
0.383333	1.000	-305.000000
0.400000	1.000	-333.000000
0.416667	1.000	-450.000000
0.433333	1.000	-574.000000
0.450000	1.000	-595.000000
0.466667	1.000	-496.000000
0.483333	1.000	-352.000000
0.500000	1.000	-195.000000
0.516667	1.000	-59.000000
0.533333	1.000	22.000000
0.550000	1.000	67.000000
0.566667	1.000	119.000000
0.583333	1.000	190.000000
0.600000	1.000	275.000000
0.616667	1.000	323.000000
0.633333	1.000	296.000000
0.650000	1.000	142.000000
0.666667	1.000	-138.000000
0.683333	1.000	-494.000000
0.700000	1.000	-844.000000
0.716667	1.000	-1,146.000000
0.733333	1.000	-1,432.000000
0.750000	1.000	-1,687.000000
0.766667	1.000	-1,856.000000
0.783333	1.000	-1,822.000000
0.800000	1.000	-1,387.000000
0.816667	1.000	-137.000000
0.833333	1.000	2,288.000000
0.850000	1.000	5,991.000000
0.866667	1.000	10,846.000000
0.883333	1.000	16,560.000000
0.900000	1.000	22,592.000000
0.916667	1.000	28,321.000000
0.933333	1.000	33,252.000000
0.950000	1.000	37,002.000000
0.966667	1.000	39,319.000000
0.983333	1.000	40,090.000000
1.000000	1.000	39,717.000000
1.016667	1.000	39,559.000000
1.033333	1.000	41,177.000000
1.050000	1.000	44,890.000000
1.066667	1.000	49,647.000000
1.083333	1.000	53,820.000000
1.100000	1.000	56,033.000000
1.116667	1.000	55,557.000000
1.133333	1.000	52,456.000000
1.150000	1.000	47,386.000000
1.166667	1.000	41,190.000000
1.183333	1.000	34,656.000000
1.200000	1.000	28,404.000000
1.216667	1.000	22,833.000000
1.233333	1.000	18,130.000000
1.250000	1.000	14,371.000000
1.266667	1.000	11,453.000000
1.283333	1.000	9,208.000000
1.300000	1.000	7,540.000000
1.316667	1.000	6,341.000000
1.333333	1.000	5,539.000000
1.350000	1.000	5,078.000000
1.366667	1.000	4,906.000000
1.383333	1.000	5,006.000000
1.400000	1.000	5,394.000000
1.416667	1.000	6,034.000000
1.433333	1.000	6,816.000000
1.450000	1.000	7,572.000000
1.466667	1.000	8,439.000000
1.483333	1.000	19,236.000000
1.500000	1.000	123,881.000000
1.516667	1.000	568,549.000000
1.533333	1.000	1,632,555.000000
1.550000	1.000	3,356,725.000000
1.566667	1.000	5,469,425.000000
1.583333	1.000	7,537,909.000000
1.600000	1.000	9,163,114.000000
1.616667	1.000	10,098,202.000000
1.633333	1.000	10,275,590.000000
1.650000	1.000	9,774,687.000000
1.666667	1.000	8,765,718.000000
1.683333	1.000	7,452,787.000000
1.700000	1.000	6,028,994.000000
1.716667	1.000	4,648,784.000000
1.733333	1.000	3,417,051.000000
1.750000	1.000	2,390,606.000000
1.766667	1.000	1,586,611.000000
1.783333	1.000	993,731.000000
1.800000	1.000	583,275.000000
1.816667	1.000	318,713.000000
1.833333	1.000	162,670.000000
1.850000	1.000	81,453.000000
1.866667	1.000	47,467.000000
1.883333	1.000	39,913.000000
1.900000	1.000	44,499.000000
1.916667	1.000	52,360.000000
1.933333	1.000	58,704.000000
1.950000	1.000	61,560.000000
1.966667	1.000	60,699.000000
1.983333	1.000	56,812.000000
2.000000	1.000	50,943.000000
2.016667	1.000	44,166.000000
2.033333	1.000	37,328.000000
2.050000	1.000	30,963.000000
2.066667	1.000	25,438.000000
2.083333	1.000	20,916.000000
2.100000	1.000	17,463.000000
2.116667	1.000	14,987.000000
2.133333	1.000	13,317.000000
2.150000	1.000	12,281.000000
2.166667	1.000	11,741.000000
2.183333	1.000	11,607.000000
2.200000	1.000	11,785.000000
2.216667	1.000	12,148.000000
2.233333	1.000	12,584.000000
2.250000	1.000	12,984.000000
2.266667	1.000	13,259.000000
2.283333	1.000	13,369.000000
2.300000	1.000	13,293.000000
2.316667	1.000	13,017.000000
2.333333	1.000	12,567.000000
2.350000	1.000	11,975.000000
2.366667	1.000	11,293.000000
2.383333	1.000	10,605.000000
2.400000	1.000	9,962.000000
2.416667	1.000	9,377.000000
2.433333	1.000	8,896.000000
2.450000	1.000	8,537.000000
2.466667	1.000	8,262.000000
2.483333	1.000	8,025.000000
2.500000	1.000	7,775.000000
2.516667	1.000	7,445.000000
2.533333	1.000	7,056.000000
2.550000	1.000	6,652.000000
2.566667	1.000	6,236.000000
2.583333	1.000	5,832.000000
2.600000	1.000	5,473.000000
2.616667	1.000	5,149.000000
2.633333	1.000	4,847.000000
2.650000	1.000	4,574.000000
2.666667	1.000	4,354.000000
2.683333	1.000	4,235.000000
2.700000	1.000	4,249.000000
2.716667	1.000	4,382.000000
2.733333	1.000	4,585.000000
2.750000	1.000	4,790.000000
2.766667	1.000	4,960.000000
2.783333	1.000	5,093.000000
2.800000	1.000	5,171.000000
2.816667	1.000	5,131.000000
2.833333	1.000	4,956.000000
2.850000	1.000	4,703.000000
2.866667	1.000	4,506.000000
2.883333	1.000	4,537.000000
2.900000	1.000	4,907.000000
2.916667	1.000	5,602.000000
2.933333	1.000	6,492.000000
2.950000	1.000	7,370.000000
2.966667	1.000	8,113.000000
2.983333	1.000	8,647.000000
3.000000	1.000	8,922.000000
3.016667	1.000	8,924.000000
3.033333	1.000	8,674.000000
3.050000	1.000	8,279.000000
3.066667	1.000	7,812.000000
3.083333	1.000	7,305.000000
3.100000	1.000	6,740.000000
3.116667	1.000	6,116.000000
3.133333	1.000	5,437.000000
3.150000	1.000	4,693.000000
3.166667	1.000	3,982.000000
3.183333	1.000	3,470.000000
3.200000	1.000	3,206.000000
3.216667	1.000	3,157.000000
3.233333	1.000	3,207.000000
3.250000	1.000	3,243.000000
3.266667	1.000	3,212.000000
3.283333	1.000	3,139.000000
3.300000	1.000	3,069.000000
3.316667	1.000	2,981.000000
3.333333	1.000	2,813.000000
3.350000	1.000	2,521.000000
3.366667	1.000	2,104.000000
3.383333	1.000	1,620.000000
3.400000	1.000	1,138.000000
3.416667	1.000	758.000000
3.433333	1.000	569.000000
3.450000	1.000	572.000000
3.466667	1.000	709.000000
3.483333	1.000	880.000000
3.500000	1.000	1,043.000000
3.516667	1.000	1,140.000000
3.533333	1.000	1,182.000000
3.550000	1.000	1,191.000000
3.566667	1.000	1,153.000000
3.583333	1.000	1,050.000000
3.600000	1.000	929.000000
3.616667	1.000	878.000000
3.633333	1.000	920.000000
3.650000	1.000	1,014.000000
3.666667	1.000	1,095.000000
3.683333	1.000	1,148.000000
3.700000	1.000	1,225.000000
3.716667	1.000	1,361.000000
3.733333	1.000	1,544.000000
3.750000	1.000	1,715.000000
3.766667	1.000	1,791.000000
3.783333	1.000	1,718.000000
3.800000	1.000	1,573.000000
3.816667	1.000	1,446.000000
3.833333	1.000	1,318.000000
3.850000	1.000	1,142.000000
3.866667	1.000	957.000000
3.883333	1.000	841.000000
3.900000	1.000	812.000000
3.916667	1.000	787.000000
3.933333	1.000	747.000000
3.950000	1.000	714.000000
3.966667	1.000	699.000000
3.983333	1.000	737.000000
4.000000	1.000	841.000000
4.016667	1.000	998.000000
4.033333	1.000	1,205.000000
4.050000	1.000	1,469.000000
4.066667	1.000	1,729.000000
4.083333	1.000	1,892.000000
4.100000	1.000	1,957.000000
4.116667	1.000	1,981.000000
4.133333	1.000	1,971.000000
4.150000	1.000	1,907.000000
4.166667	1.000	1,792.000000
4.183333	1.000	1,585.000000
4.200000	1.000	1,233.000000
4.216667	1.000	760.000000
4.233333	1.000	273.000000
4.250000	1.000	-135.000000
4.266667	1.000	-408.000000
4.283333	1.000	-548.000000
4.300000	1.000	-589.000000
4.316667	1.000	-553.000000
4.333333	1.000	-479.000000
4.350000	1.000	-376.000000
4.366667	1.000	-234.000000
4.383333	1.000	-83.000000
4.400000	1.000	65.000000
4.416667	1.000	218.000000
4.433333	1.000	363.000000
4.450000	1.000	476.000000
4.466667	1.000	513.000000
4.483333	1.000	455.000000
4.500000	1.000	331.000000
4.516667	1.000	128.000000
4.533333	1.000	-130.000000
4.550000	1.000	-409.000000
4.566667	1.000	-683.000000
4.583333	1.000	-917.000000
4.600000	1.000	-1,087.000000
4.616667	1.000	-1,153.000000
4.633333	1.000	-1,122.000000
4.650000	1.000	-1,043.000000
4.666667	1.000	-971.000000
4.683333	1.000	-905.000000
4.700000	1.000	-805.000000
4.716667	1.000	-634.000000
4.733333	1.000	-414.000000
4.750000	1.000	-210.000000
4.766667	1.000	-63.000000
4.783333	1.000	28.000000
4.800000	1.000	100.000000
4.816667	1.000	171.000000
4.833333	1.000	227.000000
4.850000	1.000	248.000000
4.866667	1.000	227.000000
4.883333	1.000	208.000000
4.900000	1.000	256.000000
4.916667	1.000	379.000000
4.933333	1.000	539.000000
4.950000	1.000	692.000000
4.966667	1.000	805.000000
4.983333	1.000	860.000000
5.000000	1.000	852.000000
5.016667	1.000	852.000000
5.033333	1.000	852.000000
5.050000	1.000	852.000000
5.066667	1.000	852.000000
5.083333	1.000	1,076.000000
5.100000	1.000	1,630.000000
5.116667	1.000	2,199.000000
5.133333	1.000	2,652.000000
5.150000	1.000	2,651.000000
5.166667	1.000	1,895.000000
5.183333	1.000	290.000000
5.200000	1.000	-2,437.000000
5.216667	1.000	-6,098.000000
5.233333	1.000	-10,356.000000
5.250000	1.000	-14,704.000000
5.266667	1.000	-18,427.000000
5.283333	1.000	-20,773.000000
5.300000	1.000	-21,242.000000
5.316667	1.000	-19,985.000000
5.333333	1.000	-17,481.000000
5.350000	1.000	-14,194.000000
5.366667	1.000	-10,822.000000
5.383333	1.000	-7,931.000000
5.400000	1.000	-5,804.000000
5.416667	1.000	-4,126.000000
5.433333	1.000	-2,923.000000
5.450000	1.000	-2,252.000000
5.466667	1.000	-1,942.000000
5.483333	1.000	-1,723.000000
5.500000	1.000	-1,715.000000
5.516667	1.000	-2,516.000000
5.533333	1.000	-4,704.000000
5.550000	1.000	-8,229.000000
5.566667	1.000	-12,801.000000
5.583333	1.000	-17,707.000000
5.600000	1.000	-22,072.000000
5.616667	1.000	-25,251.000000
5.633333	1.000	-27,260.000000
5.650000	1.000	-28,604.000000
5.666667	1.000	-29,725.000000
5.683333	1.000	-30,394.000000
5.700000	1.000	-30,302.000000
5.716667	1.000	-29,613.000000
5.733333	1.000	-28,809.000000
5.750000	1.000	-28,185.000000
5.766667	1.000	-27,444.000000
5.783333	1.000	-26,633.000000
5.800000	1.000	-26,380.000000
5.816667	1.000	-26,483.000000
5.833333	1.000	-26,199.000000
5.850000	1.000	-24,903.000000
5.866667	1.000	-22,584.000000
5.883333	1.000	-20,112.000000
5.900000	1.000	-17,955.000000
5.916667	1.000	-16,002.000000
5.933333	1.000	-14,378.000000
5.950000	1.000	-13,490.000000
5.966667	1.000	-13,797.000000
5.983333	1.000	-15,243.000000
6.000000	1.000	-17,537.000000
6.016667	1.000	-20,259.000000
6.033333	1.000	-23,121.000000
6.050000	1.000	-25,493.000000
6.066667	1.000	-27,118.000000
6.083333	1.000	-28,516.000000
6.100000	1.000	-29,913.000000
6.116667	1.000	-31,257.000000
6.133333	1.000	-31,964.000000
6.150000	1.000	-31,707.000000
6.166667	1.000	-30,807.000000
6.183333	1.000	-29,523.000000
6.200000	1.000	-28,173.000000
6.216667	1.000	-26,859.000000
6.233333	1.000	-25,782.000000
6.250000	1.000	-25,224.000000
6.266667	1.000	-25,004.000000
6.283333	1.000	-24,808.000000
6.300000	1.000	-24,817.000000
6.316667	1.000	-25,141.000000
6.333333	1.000	-25,497.000000
6.350000	1.000	-26,005.000000
6.366667	1.000	-26,570.000000
6.383333	1.000	-27,095.000000
6.400000	1.000	-27,536.000000
6.416667	1.000	-27,757.000000
6.433333	1.000	-27,903.000000
6.450000	1.000	-28,038.000000
6.466667	1.000	-27,837.000000
6.483333	1.000	-26,758.000000
6.500000	1.000	-24,628.000000
6.516667	1.000	-22,052.000000
6.533333	1.000	-19,485.000000
6.550000	1.000	-17,588.000000
6.566667	1.000	-16,663.000000
6.583333	1.000	-16,480.000000
6.600000	1.000	-16,810.000000
6.616667	1.000	-17,656.000000
6.633333	1.000	-19,028.000000
6.650000	1.000	-20,611.000000
6.666667	1.000	-22,314.000000
6.683333	1.000	-24,184.000000
6.700000	1.000	-25,967.000000
6.716667	1.000	-27,435.000000
6.733333	1.000	-28,699.000000
6.750000	1.000	-29,660.000000
6.766667	1.000	-29,815.000000
6.783333	1.000	-29,146.000000
6.800000	1.000	-27,813.000000
6.816667	1.000	-26,131.000000
6.833333	1.000	-24,446.000000
6.850000	1.000	-23,132.000000
6.866667	1.000	-22,101.000000
6.883333	1.000	-21,305.000000
6.900000	1.000	-21,053.000000
6.916667	1.000	-21,402.000000
6.933333	1.000	-22,126.000000
6.950000	1.000	-23,200.000000
6.966667	1.000	-24,436.000000
6.983333	1.000	-25,648.000000
7.000000	1.000	-26,595.000000
7.016667	1.000	-27,076.000000
7.033333	1.000	-27,539.000000
7.050000	1.000	-28,215.000000
7.066667	1.000	-28,664.000000
7.083333	1.000	-28,802.000000
7.100000	1.000	-28,945.000000
7.116667	1.000	-29,276.000000
7.133333	1.000	-29,700.000000
7.150000	1.000	-29,834.000000
7.166667	1.000	-29,526.000000
7.183333	1.000	-28,985.000000
7.200000	1.000	-28,444.000000
7.216667	1.000	-28,118.000000
7.233333	1.000	-28,463.000000
7.250000	1.000	-29,348.000000
7.266667	1.000	-30,289.000000
7.283333	1.000	-30,969.000000
7.300000	1.000	-31,376.000000
7.316667	1.000	-31,301.000000
7.333333	1.000	-30,605.000000
7.350000	1.000	-28,993.000000
7.366667	1.000	-26,550.000000
7.383333	1.000	-23,745.000000
7.400000	1.000	-21,365.000000
7.416667	1.000	-19,888.000000
7.433333	1.000	-19,161.000000
7.450000	1.000	-18,874.000000
7.466667	1.000	-18,815.000000
7.483333	1.000	-18,968.000000
7.500000	1.000	-19,384.000000
7.516667	1.000	-19,658.000000
7.533333	1.000	-19,411.000000
7.550000	1.000	-19,058.000000
7.566667	1.000	-19,007.000000
7.583333	1.000	-19,615.000000
7.600000	1.000	-21,406.000000
7.616667	1.000	-24,448.000000
7.633333	1.000	-28,025.000000
7.650000	1.000	-31,019.000000
7.666667	1.000	-33,344.000000
7.683333	1.000	-35,338.000000
7.700000	1.000	-36,912.000000
7.716667	1.000	-37,959.000000
7.733333	1.000	-38,180.000000
7.750000	1.000	-37,352.000000
7.766667	1.000	-35,813.000000
7.783333	1.000	-34,227.000000
7.800000	1.000	-33,197.000000
7.816667	1.000	-32,804.000000
7.833333	1.000	-32,753.000000
7.850000	1.000	-32,425.000000
7.866667	1.000	-31,567.000000
7.883333	1.000	-30,342.000000
7.900000	1.000	-29,103.000000
7.916667	1.000	-28,244.000000
7.933333	1.000	-28,135.000000
7.950000	1.000	-29,335.000000
7.966667	1.000	-31,749.000000
7.983333	1.000	-34,783.000000
8.000000	1.000	-37,881.000000
8.016667	1.000	-40,465.000000
8.033333	1.000	-42,138.000000
8.050000	1.000	-42,550.000000
8.066667	1.000	-42,090.000000
8.083333	1.000	-41,165.000000
8.100000	1.000	-40,173.000000
8.116667	1.000	-39,353.000000
8.133333	1.000	-38,481.000000
8.150000	1.000	-37,426.000000
8.166667	1.000	-36,257.000000
8.183333	1.000	-35,060.000000
8.200000	1.000	-34,238.000000
8.216667	1.000	-34,220.000000
8.233333	1.000	-35,080.000000
8.250000	1.000	-36,607.000000
8.266667	1.000	-38,338.000000
8.283333	1.000	-40,380.000000
8.300000	1.000	-42,901.000000
8.316667	1.000	-45,759.000000
8.333333	1.000	-48,395.000000
8.350000	1.000	-49,985.000000
8.366667	1.000	-50,460.000000
8.383333	1.000	-50,268.000000
8.400000	1.000	-49,617.000000
8.416667	1.000	-48,191.000000
8.433333	1.000	-45,812.000000
8.450000	1.000	-42,691.000000
8.466667	1.000	-39,154.000000
8.483333	1.000	-35,614.000000
8.500000	1.000	-32,943.000000
8.516667	1.000	-31,847.000000
8.533333	1.000	-32,007.000000
8.550000	1.000	-32,698.000000
8.566667	1.000	-33,171.000000
8.583333	1.000	-32,570.000000
8.600000	1.000	-30,919.000000
8.616667	1.000	-28,770.000000
8.633333	1.000	-26,806.000000
8.650000	1.000	-25,466.000000
8.666667	1.000	-24,885.000000
8.683333	1.000	-25,489.000000
8.700000	1.000	-27,040.000000
8.716667	1.000	-29,009.000000
8.733333	1.000	-30,985.000000
8.750000	1.000	-32,825.000000
8.766667	1.000	-34,069.000000
8.783333	1.000	-35,073.000000
8.800000	1.000	-36,023.000000
8.816667	1.000	-36,428.000000
8.833333	1.000	-36,203.000000
8.850000	1.000	-35,550.000000
8.866667	1.000	-34,686.000000
8.883333	1.000	-33,779.000000
8.900000	1.000	-32,778.000000
8.916667	1.000	-31,801.000000
8.933333	1.000	-30,931.000000
8.950000	1.000	-30,082.000000
8.966667	1.000	-29,377.000000
8.983333	1.000	-29,081.000000
9.000000	1.000	-29,339.000000
9.016667	1.000	-30,144.000000
9.033333	1.000	-31,126.000000
9.050000	1.000	-31,885.000000
9.066667	1.000	-32,342.000000
9.083333	1.000	-32,595.000000
9.100000	1.000	-32,859.000000
9.116667	1.000	-33,381.000000
9.133333	1.000	-34,246.000000
9.150000	1.000	-35,251.000000
9.166667	1.000	-36,329.000000
9.183333	1.000	-37,209.000000
9.200000	1.000	-37,415.000000
9.216667	1.000	-37,176.000000
9.233333	1.000	-37,002.000000
9.250000	1.000	-36,864.000000
9.266667	1.000	-36,554.000000
9.283333	1.000	-36,064.000000
9.300000	1.000	-35,508.000000
9.316667	1.000	-34,854.000000
9.333333	1.000	-34,036.000000
9.350000	1.000	-32,753.000000
9.366667	1.000	-31,038.000000
9.383333	1.000	-29,329.000000
9.400000	1.000	-27,977.000000
9.416667	1.000	-26,905.000000
9.433333	1.000	-26,108.000000
9.450000	1.000	-26,184.000000
9.466667	1.000	-26,910.000000
9.483333	1.000	-27,622.000000
9.500000	1.000	-28,432.000000
9.516667	1.000	-29,782.000000
9.533333	1.000	-31,434.000000
9.550000	1.000	-33,020.000000
9.566667	1.000	-34,042.000000
9.583333	1.000	-34,251.000000
9.600000	1.000	-33,670.000000
9.616667	1.000	-32,336.000000
9.633333	1.000	-30,506.000000
9.650000	1.000	-28,381.000000
9.666667	1.000	-26,351.000000
9.683333	1.000	-24,490.000000
9.700000	1.000	-22,609.000000
9.716667	1.000	-20,526.000000
9.733333	1.000	-18,136.000000
9.750000	1.000	-15,786.000000
9.766667	1.000	-14,022.000000
9.783333	1.000	-12,719.000000
9.800000	1.000	-11,633.000000
9.816667	1.000	-10,986.000000
9.833333	1.000	-11,279.000000
9.850000	1.000	-13,212.000000
9.866667	1.000	-17,042.000000
9.883333	1.000	-22,511.000000
9.900000	1.000	-28,755.000000
9.916667	1.000	-35,037.000000
9.933333	1.000	-40,833.000000
9.950000	1.000	-45,569.000000
9.966667	1.000	-48,732.000000
9.983333	1.000	-49,928.000000
10.000000	1.000	-49,139.000000
10.016667	1.000	-46,837.000000
10.033333	1.000	-43,853.000000
10.050000	1.000	-41,079.000000
10.066667	1.000	-38,750.000000
10.083333	1.000	-36,899.000000
10.100000	1.000	-35,519.000000
10.116667	1.000	-34,755.000000
10.133333	1.000	-34,925.000000
10.150000	1.000	-35,990.000000
10.166667	1.000	-37,351.000000
10.183333	1.000	-38,753.000000
10.200000	1.000	-40,041.000000
10.216667	1.000	-40,839.000000
10.233333	1.000	-41,030.000000
10.250000	1.000	-40,837.000000
10.266667	1.000	-40,378.000000
10.283333	1.000	-39,553.000000
10.300000	1.000	-38,166.000000
10.316667	1.000	-36,358.000000
10.333333	1.000	-34,724.000000
10.350000	1.000	-33,360.000000
10.366667	1.000	-32,354.000000
10.383333	1.000	-32,057.000000
10.400000	1.000	-32,564.000000
10.416667	1.000	-33,623.000000
10.433333	1.000	-35,020.000000
10.450000	1.000	-36,596.000000
10.466667	1.000	-38,329.000000
10.483333	1.000	-40,136.000000
10.500000	1.000	-41,894.000000
10.516667	1.000	-43,185.000000
10.533333	1.000	-43,646.000000
10.550000	1.000	-43,231.000000
10.566667	1.000	-42,696.000000
10.583333	1.000	-42,380.000000
10.600000	1.000	-42,112.000000
10.616667	1.000	-41,881.000000
10.633333	1.000	-41,522.000000
10.650000	1.000	-40,687.000000
10.666667	1.000	-38,931.000000
10.683333	1.000	-36,158.000000
10.700000	1.000	-32,929.000000
10.716667	1.000	-29,891.000000
10.733333	1.000	-27,464.000000
10.750000	1.000	-26,052.000000
10.766667	1.000	-25,940.000000
10.783333	1.000	-27,026.000000
10.800000	1.000	-28,886.000000
10.816667	1.000	-31,141.000000
10.833333	1.000	-33,254.000000
10.850000	1.000	-34,987.000000
10.866667	1.000	-36,324.000000
10.883333	1.000	-36,948.000000
10.900000	1.000	-36,923.000000
10.916667	1.000	-36,333.000000
10.933333	1.000	-34,977.000000
10.950000	1.000	-33,183.000000
10.966667	1.000	-31,525.000000
10.983333	1.000	-30,388.000000
11.000000	1.000	-30,356.000000
11.016667	1.000	-31,699.000000
11.033333	1.000	-34,211.000000
11.050000	1.000	-37,014.000000
11.066667	1.000	-38,991.000000
11.083333	1.000	-39,941.000000
11.100000	1.000	-40,702.000000
11.116667	1.000	-41,533.000000
11.133333	1.000	-42,118.000000
11.150000	1.000	-42,332.000000
11.166667	1.000	-42,294.000000
11.183333	1.000	-41,795.000000
11.200000	1.000	-40,821.000000
11.216667	1.000	-39,527.000000
11.233333	1.000	-38,201.000000
11.250000	1.000	-37,049.000000
11.266667	1.000	-35,788.000000
11.283333	1.000	-33,872.000000
11.300000	1.000	-31,399.000000
11.316667	1.000	-28,739.000000
11.333333	1.000	-26,154.000000
11.350000	1.000	-23,718.000000
11.366667	1.000	-21,830.000000
11.383333	1.000	-20,624.000000
11.400000	1.000	-19,637.000000
11.416667	1.000	-18,627.000000
11.433333	1.000	-17,676.000000
11.450000	1.000	-17,095.000000
11.466667	1.000	-17,134.000000
11.483333	1.000	-18,069.000000
11.500000	1.000	-19,836.000000
11.516667	1.000	-22,049.000000
11.533333	1.000	-24,414.000000
11.550000	1.000	-26,563.000000
11.566667	1.000	-28,168.000000
11.583333	1.000	-29,311.000000
11.600000	1.000	-30,856.000000
11.616667	1.000	-33,215.000000
11.633333	1.000	-36,206.000000
11.650000	1.000	-39,458.000000
11.666667	1.000	-42,511.000000
11.683333	1.000	-44,970.000000
11.700000	1.000	-46,794.000000
11.716667	1.000	-48,148.000000
11.733333	1.000	-49,365.000000
11.750000	1.000	-50,309.000000
11.766667	1.000	-50,476.000000
11.783333	1.000	-49,491.000000
11.800000	1.000	-47,348.000000
11.816667	1.000	-44,417.000000
11.833333	1.000	-41,269.000000
11.850000	1.000	-38,201.000000
11.866667	1.000	-35,165.000000
11.883333	1.000	-32,457.000000
11.900000	1.000	-30,466.000000
11.916667	1.000	-29,480.000000
11.933333	1.000	-29,717.000000
11.950000	1.000	-30,655.000000
11.966667	1.000	-31,697.000000
11.983333	1.000	-32,585.000000
12.000000	1.000	-33,385.000000
12.016667	1.000	-34,212.000000
12.033333	1.000	-35,226.000000
12.050000	1.000	-36,323.000000
12.066667	1.000	-37,348.000000
12.083333	1.000	-38,047.000000
12.100000	1.000	-37,705.000000
12.116667	1.000	-36,338.000000
12.133333	1.000	-34,342.000000
12.150000	1.000	-32,033.000000
12.166667	1.000	-29,737.000000
12.183333	1.000	-28,244.000000
12.200000	1.000	-28,203.000000
12.216667	1.000	-29,762.000000
12.233333	1.000	-32,399.000000
12.250000	1.000	-35,413.000000
12.266667	1.000	-38,181.000000
12.283333	1.000	-39,995.000000
12.300000	1.000	-40,434.000000
12.316667	1.000	-39,560.000000
12.333333	1.000	-37,539.000000
12.350000	1.000	-34,865.000000
12.366667	1.000	-32,229.000000
12.383333	1.000	-30,367.000000
12.400000	1.000	-29,746.000000
12.416667	1.000	-30,116.000000
12.433333	1.000	-31,521.000000
12.450000	1.000	-33,515.000000
12.466667	1.000	-35,243.000000
12.483333	1.000	-36,648.000000
12.500000	1.000	-37,914.000000
12.516667	1.000	-39,019.000000
12.533333	1.000	-39,977.000000
12.550000	1.000	-40,657.000000
12.566667	1.000	-40,584.000000
12.583333	1.000	-39,603.000000
12.600000	1.000	-38,063.000000
12.616667	1.000	-36,512.000000
12.633333	1.000	-35,211.000000
12.650000	1.000	-33,970.000000
12.666667	1.000	-32,447.000000
12.683333	1.000	-30,665.000000
12.700000	1.000	-28,878.000000
12.716667	1.000	-27,184.000000
12.733333	1.000	-25,655.000000
12.750000	1.000	-24,212.000000
12.766667	1.000	-23,187.000000
12.783333	1.000	-22,805.000000
12.800000	1.000	-22,809.000000
12.816667	1.000	-23,015.000000
12.833333	1.000	-23,360.000000
12.850000	1.000	-23,440.000000
12.866667	1.000	-22,929.000000
12.883333	1.000	-22,157.000000
12.900000	1.000	-21,361.000000
12.916667	1.000	-20,424.000000
12.933333	1.000	-19,699.000000
12.950000	1.000	-19,457.000000
12.966667	1.000	-19,525.000000
12.983333	1.000	-19,764.000000
13.000000	1.000	-20,090.000000
13.016667	1.000	-20,766.000000
13.033333	1.000	-22,115.000000
13.050000	1.000	-23,946.000000
13.066667	1.000	-25,683.000000
13.083333	1.000	-26,731.000000
13.100000	1.000	-26,890.000000
13.116667	1.000	-26,499.000000
13.133333	1.000	-25,785.000000
13.150000	1.000	-24,703.000000
13.166667	1.000	-23,271.000000
13.183333	1.000	-21,940.000000
13.200000	1.000	-21,235.000000
13.216667	1.000	-21,222.000000
13.233333	1.000	-21,430.000000
13.250000	1.000	-21,866.000000
13.266667	1.000	-22,992.000000
13.283333	1.000	-24,509.000000
13.300000	1.000	-26,130.000000
13.316667	1.000	-27,502.000000
13.333333	1.000	-28,573.000000
13.350000	1.000	-29,432.000000
13.366667	1.000	-30,005.000000
13.383333	1.000	-30,417.000000
13.400000	1.000	-30,514.000000
13.416667	1.000	-29,820.000000
13.433333	1.000	-28,348.000000
13.450000	1.000	-26,648.000000
13.466667	1.000	-25,117.000000
13.483333	1.000	-23,782.000000
13.500000	1.000	-22,788.000000
13.516667	1.000	-22,419.000000
13.533333	1.000	-22,511.000000
13.550000	1.000	-22,913.000000
13.566667	1.000	-23,348.000000
13.583333	1.000	-23,245.000000
13.600000	1.000	-22,310.000000
13.616667	1.000	-20,850.000000
13.633333	1.000	-19,635.000000
13.650000	1.000	-18,685.000000
13.666667	1.000	-17,985.000000
13.683333	1.000	-18,045.000000
13.700000	1.000	-18,991.000000
13.716667	1.000	-20,367.000000
13.733333	1.000	-21,680.000000
13.750000	1.000	-22,827.000000
13.766667	1.000	-24,215.000000
13.783333	1.000	-25,871.000000
13.800000	1.000	-27,434.000000
13.816667	1.000	-28,360.000000
13.833333	1.000	-28,186.000000
13.850000	1.000	-26,948.000000
13.866667	1.000	-24,870.000000
13.883333	1.000	-22,102.000000
13.900000	1.000	-18,799.000000
13.916667	1.000	-15,105.000000
13.933333	1.000	-11,284.000000
13.950000	1.000	-7,675.000000
13.966667	1.000	-4,871.000000
13.983333	1.000	-3,198.000000
14.000000	1.000	-2,581.000000
14.016667	1.000	-2,773.000000
14.033333	1.000	-3,537.000000
14.050000	1.000	-4,914.000000
14.066667	1.000	-7,111.000000
14.083333	1.000	-9,891.000000
14.100000	1.000	-13,164.000000
14.116667	1.000	-16,463.000000
14.133333	1.000	-18,905.000000
14.150000	1.000	-20,202.000000
14.166667	1.000	-20,864.000000
14.183333	1.000	-21,753.000000
14.200000	1.000	-23,038.000000
14.216667	1.000	-24,505.000000
14.233333	1.000	-26,084.000000
14.250000	1.000	-27,698.000000
14.266667	1.000	-29,628.000000
14.283333	1.000	-31,746.000000
14.300000	1.000	-33,980.000000
14.316667	1.000	-36,432.000000
14.333333	1.000	-38,743.000000
14.350000	1.000	-40,510.000000
14.366667	1.000	-41,701.000000
14.383333	1.000	-42,192.000000
14.400000	1.000	-41,693.000000
14.416667	1.000	-40,322.000000
14.433333	1.000	-38,586.000000
14.450000	1.000	-36,930.000000
14.466667	1.000	-35,496.000000
14.483333	1.000	-34,187.000000
14.500000	1.000	-33,237.000000
14.516667	1.000	-32,749.000000
14.533333	1.000	-32,400.000000
14.550000	1.000	-32,048.000000
14.566667	1.000	-31,788.000000
14.583333	1.000	-31,741.000000
14.600000	1.000	-31,659.000000
14.616667	1.000	-31,423.000000
14.633333	1.000	-30,950.000000
14.650000	1.000	-30,374.000000
14.666667	1.000	-29,805.000000
14.683333	1.000	-29,148.000000
14.700000	1.000	-27,999.000000
14.716667	1.000	-26,386.000000
14.733333	1.000	-24,335.000000
14.750000	1.000	-21,535.000000
14.766667	1.000	-18,208.000000
14.783333	1.000	-15,024.000000
14.800000	1.000	-12,578.000000
14.816667	1.000	-11,309.000000
14.833333	1.000	-11,752.000000
14.850000	1.000	-13,637.000000
14.866667	1.000	-16,455.000000
14.883333	1.000	-19,689.000000
14.900000	1.000	-22,897.000000
14.916667	1.000	-25,874.000000
14.933333	1.000	-28,663.000000
14.950000	1.000	-30,914.000000
14.966667	1.000	-32,104.000000
14.983333	1.000	-32,105.000000
15.000000	1.000	-30,996.000000
15.016667	1.000	-29,223.000000
15.033333	1.000	-27,489.000000
15.050000	1.000	-26,046.000000
15.066667	1.000	-24,885.000000
15.083333	1.000	-24,437.000000
15.100000	1.000	-24,867.000000
15.116667	1.000	-25,936.000000
15.133333	1.000	-27,244.000000
15.150000	1.000	-28,489.000000
15.166667	1.000	-29,505.000000
15.183333	1.000	-30,099.000000
15.200000	1.000	-30,360.000000
15.216667	1.000	-29,929.000000
15.233333	1.000	-28,792.000000
15.250000	1.000	-26,988.000000
15.266667	1.000	-24,942.000000
15.283333	1.000	-23,053.000000
15.300000	1.000	-21,398.000000
15.316667	1.000	-19,800.000000
15.333333	1.000	-18,184.000000
15.350000	1.000	-16,485.000000
15.366667	1.000	-14,155.000000
15.383333	1.000	-10,435.000000
15.400000	1.000	-5,154.000000
15.416667	1.000	1,296.000000
15.433333	1.000	8,576.000000
15.450000	1.000	16,296.000000
15.466667	1.000	23,997.000000
15.483333	1.000	31,220.000000
15.500000	1.000	37,439.000000
15.516667	1.000	41,929.000000
15.533333	1.000	43,915.000000
15.550000	1.000	43,193.000000
15.566667	1.000	40,199.000000
15.583333	1.000	35,645.000000
15.600000	1.000	29,990.000000
15.616667	1.000	23,796.000000
15.633333	1.000	17,342.000000
15.650000	1.000	10,518.000000
15.666667	1.000	3,930.000000
15.683333	1.000	-1,692.000000
15.700000	1.000	-5,727.000000
15.716667	1.000	-7,566.000000
15.733333	1.000	-6,086.000000
15.750000	1.000	336.000000
15.766667	1.000	13,895.000000
15.783333	1.000	37,683.000000
15.800000	1.000	74,329.000000
15.816667	1.000	125,453.000000
15.833333	1.000	191,358.000000
15.850000	1.000	270,558.000000
15.866667	1.000	359,336.000000
15.883333	1.000	451,520.000000
15.900000	1.000	539,142.000000
15.916667	1.000	613,310.000000
15.933333	1.000	666,320.000000
15.950000	1.000	693,213.000000
15.966667	1.000	691,927.000000
15.983333	1.000	663,735.000000
16.000000	1.000	612,884.000000
16.016667	1.000	545,396.000000
16.033333	1.000	468,013.000000
16.050000	1.000	387,632.000000
16.066667	1.000	309,960.000000
16.083333	1.000	238,936.000000
16.100000	1.000	177,426.000000
16.116667	1.000	126,820.000000
16.133333	1.000	86,772.000000
16.150000	1.000	56,568.000000
16.166667	1.000	34,876.000000
16.183333	1.000	20,068.000000
16.200000	1.000	10,479.000000
16.216667	1.000	4,341.000000
16.233333	1.000	406.000000
16.250000	1.000	-2,113.000000
16.266667	1.000	-3,491.000000
16.283333	1.000	-4,478.000000
16.300000	1.000	-6,017.000000
16.316667	1.000	-8,589.000000
16.333333	1.000	-11,897.000000
16.350000	1.000	-15,152.000000
16.366667	1.000	-17,710.000000
16.383333	1.000	-19,513.000000
16.400000	1.000	-20,819.000000
16.416667	1.000	-21,630.000000
16.433333	1.000	-21,967.000000
16.450000	1.000	-21,863.000000
16.466667	1.000	-21,482.000000
16.483333	1.000	-20,937.000000
16.500000	1.000	-20,595.000000
16.516667	1.000	-20,812.000000
16.533333	1.000	-21,749.000000
16.550000	1.000	-23,350.000000
16.566667	1.000	-25,289.000000
16.583333	1.000	-27,129.000000
16.600000	1.000	-28,787.000000
16.616667	1.000	-30,332.000000
16.633333	1.000	-31,677.000000
16.650000	1.000	-32,373.000000
16.666667	1.000	-32,572.000000
16.683333	1.000	-32,754.000000
16.700000	1.000	-33,283.000000
16.716667	1.000	-34,084.000000
16.733333	1.000	-34,585.000000
16.750000	1.000	-34,302.000000
16.766667	1.000	-33,271.000000
16.783333	1.000	-31,120.000000
16.800000	1.000	-26,850.000000
16.816667	1.000	-19,586.000000
16.833333	1.000	-8,280.000000
16.850000	1.000	8,191.000000
16.866667	1.000	30,588.000000
16.883333	1.000	59,454.000000
16.900000	1.000	95,235.000000
16.916667	1.000	137,176.000000
16.933333	1.000	182,743.000000
16.950000	1.000	228,288.000000
16.966667	1.000	269,917.000000
16.983333	1.000	303,481.000000
17.000000	1.000	325,434.000000
17.016667	1.000	333,855.000000
17.033333	1.000	328,601.000000
17.050000	1.000	311,024.000000
17.066667	1.000	283,414.000000
17.083333	1.000	248,326.000000
17.100000	1.000	208,627.000000
17.116667	1.000	167,416.000000
17.133333	1.000	127,457.000000
17.150000	1.000	90,877.000000
17.166667	1.000	59,267.000000
17.183333	1.000	33,922.000000
17.200000	1.000	15,303.000000
17.216667	1.000	3,023.000000
17.233333	1.000	-3,572.000000
17.250000	1.000	-4,897.000000
17.266667	1.000	-907.000000
17.283333	1.000	8,160.000000
17.300000	1.000	21,911.000000
17.316667	1.000	39,252.000000
17.333333	1.000	58,659.000000
17.350000	1.000	78,332.000000
17.366667	1.000	96,240.000000
17.383333	1.000	110,492.000000
17.400000	1.000	119,566.000000
17.416667	1.000	122,826.000000
17.433333	1.000	120,878.000000
17.450000	1.000	114,716.000000
17.466667	1.000	105,820.000000
17.483333	1.000	95,582.000000
17.500000	1.000	84,810.000000
17.516667	1.000	74,358.000000
17.533333	1.000	64,818.000000
17.550000	1.000	56,246.000000
17.566667	1.000	48,518.000000
17.583333	1.000	41,711.000000
17.600000	1.000	35,620.000000
17.616667	1.000	30,056.000000
17.633333	1.000	25,127.000000
17.650000	1.000	20,742.000000
17.666667	1.000	16,377.000000
17.683333	1.000	11,971.000000
17.700000	1.000	7,710.000000
17.716667	1.000	3,561.000000
17.733333	1.000	-158.000000
17.750000	1.000	-3,215.000000
17.766667	1.000	-5,509.000000
17.783333	1.000	-7,285.000000
17.800000	1.000	-8,482.000000
17.816667	1.000	-8,380.000000
17.833333	1.000	-6,599.000000
17.850000	1.000	-3,635.000000
17.866667	1.000	-275.000000
17.883333	1.000	2,928.000000
17.900000	1.000	5,305.000000
17.916667	1.000	6,281.000000
17.933333	1.000	5,984.000000
17.950000	1.000	5,191.000000
17.966667	1.000	4,616.000000
17.983333	1.000	4,614.000000
18.000000	1.000	5,161.000000
18.016667	1.000	5,811.000000
18.033333	1.000	6,673.000000
18.050000	1.000	7,932.000000
18.066667	1.000	9,610.000000
18.083333	1.000	11,022.000000
18.100000	1.000	11,439.000000
18.116667	1.000	11,025.000000
18.133333	1.000	10,059.000000
18.150000	1.000	8,710.000000
18.166667	1.000	6,753.000000
18.183333	1.000	4,153.000000
18.200000	1.000	1,109.000000
18.216667	1.000	-2,295.000000
18.233333	1.000	-5,790.000000
18.250000	1.000	-9,345.000000
18.266667	1.000	-12,570.000000
18.283333	1.000	-14,949.000000
18.300000	1.000	-16,323.000000
18.316667	1.000	-16,837.000000
18.333333	1.000	-16,839.000000
18.350000	1.000	-16,736.000000
18.366667	1.000	-16,677.000000
18.383333	1.000	-16,840.000000
18.400000	1.000	-17,078.000000
18.416667	1.000	-16,860.000000
18.433333	1.000	-15,846.000000
18.450000	1.000	-14,286.000000
18.466667	1.000	-13,116.000000
18.483333	1.000	-13,124.000000
18.500000	1.000	-14,448.000000
18.516667	1.000	-16,987.000000
18.533333	1.000	-20,380.000000
18.550000	1.000	-23,733.000000
18.566667	1.000	-26,331.000000
18.583333	1.000	-27,534.000000
18.600000	1.000	-27,063.000000
18.616667	1.000	-24,743.000000
18.633333	1.000	-20,537.000000
18.650000	1.000	-14,501.000000
18.666667	1.000	-6,701.000000
18.683333	1.000	2,307.000000
18.700000	1.000	11,246.000000
18.716667	1.000	18,776.000000
18.733333	1.000	24,303.000000
18.750000	1.000	27,283.000000
18.766667	1.000	27,770.000000
18.783333	1.000	26,118.000000
18.800000	1.000	23,123.000000
18.816667	1.000	19,429.000000
18.833333	1.000	15,058.000000
18.850000	1.000	9,869.000000
18.866667	1.000	4,182.000000
18.883333	1.000	-1,453.000000
18.900000	1.000	-6,601.000000
18.916667	1.000	-10,774.000000
18.933333	1.000	-13,432.000000
18.950000	1.000	-14,283.000000
18.966667	1.000	-13,576.000000
18.983333	1.000	-11,590.000000
19.000000	1.000	-8,835.000000
19.016667	1.000	-5,705.000000
19.033333	1.000	-2,143.000000
19.050000	1.000	1,760.000000
19.066667	1.000	5,726.000000
19.083333	1.000	9,486.000000
19.100000	1.000	12,399.000000
19.116667	1.000	14,315.000000
19.133333	1.000	16,132.000000
19.150000	1.000	19,016.000000
19.166667	1.000	23,326.000000
19.183333	1.000	29,254.000000
19.200000	1.000	37,498.000000
19.216667	1.000	49,778.000000
19.233333	1.000	68,146.000000
19.250000	1.000	95,424.000000
19.266667	1.000	134,593.000000
19.283333	1.000	188,135.000000
19.300000	1.000	256,989.000000
19.316667	1.000	338,972.000000
19.333333	1.000	429,469.000000
19.350000	1.000	522,066.000000
19.366667	1.000	608,227.000000
19.383333	1.000	679,473.000000
19.400000	1.000	728,527.000000
19.416667	1.000	751,397.000000
19.433333	1.000	747,023.000000
19.450000	1.000	716,917.000000
19.466667	1.000	665,260.000000
19.483333	1.000	597,267.000000
19.500000	1.000	518,860.000000
19.516667	1.000	436,287.000000
19.533333	1.000	355,232.000000
19.550000	1.000	280,420.000000
19.566667	1.000	214,798.000000
19.583333	1.000	159,529.000000
19.600000	1.000	114,844.000000
19.616667	1.000	79,976.000000
19.633333	1.000	53,731.000000
19.650000	1.000	34,750.000000
19.666667	1.000	21,704.000000
19.683333	1.000	12,961.000000
19.700000	1.000	7,303.000000
19.716667	1.000	4,551.000000
19.733333	1.000	4,693.000000
19.750000	1.000	7,284.000000
19.766667	1.000	11,709.000000
19.783333	1.000	18,153.000000
19.800000	1.000	27,332.000000
19.816667	1.000	40,216.000000
19.833333	1.000	57,626.000000
19.850000	1.000	80,302.000000
19.866667	1.000	108,120.000000
19.883333	1.000	139,995.000000
19.900000	1.000	174,009.000000
19.916667	1.000	207,575.000000
19.933333	1.000	237,483.000000
19.950000	1.000	260,260.000000
19.966667	1.000	273,099.000000
19.983333	1.000	274,953.000000
20.000000	1.000	266,356.000000
20.016667	1.000	249,104.000000
20.033333	1.000	225,569.000000
20.050000	1.000	197,952.000000
20.066667	1.000	168,013.000000
20.083333	1.000	137,474.000000
20.100000	1.000	108,138.000000
20.116667	1.000	81,524.000000
20.133333	1.000	58,396.000000
20.150000	1.000	39,094.000000
20.166667	1.000	23,955.000000
20.183333	1.000	13,204.000000
20.200000	1.000	6,960.000000
20.216667	1.000	4,686.000000
20.233333	1.000	6,388.000000
20.250000	1.000	12,551.000000
20.266667	1.000	23,337.000000
20.283333	1.000	38,716.000000
20.300000	1.000	58,563.000000
20.316667	1.000	82,508.000000
20.333333	1.000	109,967.000000
20.350000	1.000	139,759.000000
20.366667	1.000	170,057.000000
20.383333	1.000	198,210.000000
20.400000	1.000	221,554.000000
20.416667	1.000	237,475.000000
20.433333	1.000	244,408.000000
20.450000	1.000	242,530.000000
20.466667	1.000	232,885.000000
20.483333	1.000	216,669.000000
20.500000	1.000	195,441.000000
20.516667	1.000	170,696.000000
20.533333	1.000	144,015.000000
20.550000	1.000	116,791.000000
20.566667	1.000	90,283.000000
20.583333	1.000	65,904.000000
20.600000	1.000	44,683.000000
20.616667	1.000	27,201.000000
20.633333	1.000	13,957.000000
20.650000	1.000	5,045.000000
20.666667	1.000	-110.000000
20.683333	1.000	-1,960.000000
20.700000	1.000	-243.000000
20.716667	1.000	5,833.000000
20.733333	1.000	17,084.000000
20.750000	1.000	35,045.000000
20.766667	1.000	61,859.000000
20.783333	1.000	99,331.000000
20.800000	1.000	148,452.000000
20.816667	1.000	207,416.000000
20.833333	1.000	271,762.000000
20.850000	1.000	336,241.000000
20.866667	1.000	395,493.000000
20.883333	1.000	443,977.000000
20.900000	1.000	477,234.000000
20.916667	1.000	492,850.000000
20.933333	1.000	490,611.000000
20.950000	1.000	471,743.000000
20.966667	1.000	438,736.000000
20.983333	1.000	395,149.000000
21.000000	1.000	344,860.000000
21.016667	1.000	291,178.000000
21.033333	1.000	237,161.000000
21.050000	1.000	185,529.000000
21.066667	1.000	138,548.000000
21.083333	1.000	98,212.000000
21.100000	1.000	65,584.000000
21.116667	1.000	40,801.000000
21.133333	1.000	23,187.000000
21.150000	1.000	11,795.000000
21.166667	1.000	5,777.000000
21.183333	1.000	4,377.000000
21.200000	1.000	6,794.000000
21.216667	1.000	12,060.000000
21.233333	1.000	19,041.000000
21.250000	1.000	27,260.000000
21.266667	1.000	36,565.000000
21.283333	1.000	46,474.000000
21.300000	1.000	56,596.000000
21.316667	1.000	66,797.000000
21.333333	1.000	76,939.000000
21.350000	1.000	86,582.000000
21.366667	1.000	95,364.000000
21.383333	1.000	103,439.000000
21.400000	1.000	111,943.000000
21.416667	1.000	121,673.000000
21.433333	1.000	133,320.000000
21.450000	1.000	147,030.000000
21.466667	1.000	161,987.000000
21.483333	1.000	176,900.000000
21.500000	1.000	190,232.000000
21.516667	1.000	200,482.000000
21.533333	1.000	206,026.000000
21.550000	1.000	205,593.000000
21.566667	1.000	198,285.000000
21.583333	1.000	184,411.000000
21.600000	1.000	165,581.000000
21.616667	1.000	144,149.000000
21.633333	1.000	122,336.000000
21.650000	1.000	101,328.000000
21.666667	1.000	81,756.000000
21.683333	1.000	64,060.000000
21.700000	1.000	48,666.000000
21.716667	1.000	35,746.000000
21.733333	1.000	25,234.000000
21.750000	1.000	16,750.000000
21.766667	1.000	9,874.000000
21.783333	1.000	4,737.000000
21.800000	1.000	1,926.000000
21.816667	1.000	1,181.000000
21.833333	1.000	1,242.000000
21.850000	1.000	1,070.000000
21.866667	1.000	448.000000
21.883333	1.000	-525.000000
21.900000	1.000	-1,583.000000
21.916667	1.000	-2,241.000000
21.933333	1.000	-2,180.000000
21.950000	1.000	-1,562.000000
21.966667	1.000	-646.000000
21.983333	1.000	566.000000
22.000000	1.000	2,215.000000
22.016667	1.000	3,972.000000
22.033333	1.000	5,352.000000
22.050000	1.000	6,227.000000
22.066667	1.000	7,197.000000
22.083333	1.000	9,501.000000
22.100000	1.000	13,529.000000
22.116667	1.000	18,991.000000
22.133333	1.000	25,171.000000
22.150000	1.000	30,898.000000
22.166667	1.000	35,092.000000
22.183333	1.000	37,525.000000
22.200000	1.000	38,764.000000
22.216667	1.000	39,285.000000
22.233333	1.000	39,424.000000
22.250000	1.000	39,123.000000
22.266667	1.000	37,872.000000
22.283333	1.000	35,461.000000
22.300000	1.000	32,418.000000
22.316667	1.000	29,360.000000
22.333333	1.000	26,748.000000
22.350000	1.000	24,118.000000
22.366667	1.000	20,799.000000
22.383333	1.000	16,755.000000
22.400000	1.000	12,248.000000
22.416667	1.000	7,276.000000
22.433333	1.000	2,380.000000
22.450000	1.000	-1,640.000000
22.466667	1.000	-4,031.000000
22.483333	1.000	-5,036.000000
22.500000	1.000	-5,262.000000
22.516667	1.000	-5,011.000000
22.533333	1.000	-4,385.000000
22.550000	1.000	-3,129.000000
22.566667	1.000	-1,442.000000
22.583333	1.000	-243.000000
22.600000	1.000	135.000000
22.616667	1.000	329.000000
22.633333	1.000	1,385.000000
22.650000	1.000	3,829.000000
22.666667	1.000	7,436.000000
22.683333	1.000	11,759.000000
22.700000	1.000	16,247.000000
22.716667	1.000	20,472.000000
22.733333	1.000	23,939.000000
22.750000	1.000	26,047.000000
22.766667	1.000	26,610.000000
22.783333	1.000	26,138.000000
22.800000	1.000	25,188.000000
22.816667	1.000	24,171.000000
22.833333	1.000	23,435.000000
22.850000	1.000	23,283.000000
22.866667	1.000	23,958.000000
22.883333	1.000	25,557.000000
22.900000	1.000	27,918.000000
22.916667	1.000	30,508.000000
22.933333	1.000	32,962.000000
22.950000	1.000	35,177.000000
22.966667	1.000	37,257.000000
22.983333	1.000	39,748.000000
23.000000	1.000	43,797.000000
23.016667	1.000	50,923.000000
23.033333	1.000	63,130.000000
23.050000	1.000	82,586.000000
23.066667	1.000	111,301.000000
23.083333	1.000	151,508.000000
23.100000	1.000	205,167.000000
23.116667	1.000	272,837.000000
23.133333	1.000	353,214.000000
23.150000	1.000	442,599.000000
23.166667	1.000	535,376.000000
23.183333	1.000	624,208.000000
23.200000	1.000	700,923.000000
23.216667	1.000	757,727.000000
23.233333	1.000	788,783.000000
23.250000	1.000	791,657.000000
23.266667	1.000	767,260.000000
23.283333	1.000	719,070.000000
23.300000	1.000	652,749.000000
23.316667	1.000	574,608.000000
23.333333	1.000	491,219.000000
23.350000	1.000	408,476.000000
23.366667	1.000	330,796.000000
23.383333	1.000	261,483.000000
23.400000	1.000	202,562.000000
23.416667	1.000	154,787.000000
23.433333	1.000	117,799.000000
23.450000	1.000	90,065.000000
23.466667	1.000	69,819.000000
23.483333	1.000	55,614.000000
23.500000	1.000	45,830.000000
23.516667	1.000	39,088.000000
23.533333	1.000	34,581.000000
23.550000	1.000	31,839.000000
23.566667	1.000	31,163.000000
23.583333	1.000	32,914.000000
23.600000	1.000	37,452.000000
23.616667	1.000	44,974.000000
23.633333	1.000	55,421.000000
23.650000	1.000	68,443.000000
23.666667	1.000	83,381.000000
23.683333	1.000	99,275.000000
23.700000	1.000	115,276.000000
23.716667	1.000	130,547.000000
23.733333	1.000	143,930.000000
23.750000	1.000	154,601.000000
23.766667	1.000	161,525.000000
23.783333	1.000	163,445.000000
23.800000	1.000	160,012.000000
23.816667	1.000	151,747.000000
23.833333	1.000	139,895.000000
23.850000	1.000	125,901.000000
23.866667	1.000	111,367.000000
23.883333	1.000	97,184.000000
23.900000	1.000	83,983.000000
23.916667	1.000	72,050.000000
23.933333	1.000	61,466.000000
23.950000	1.000	52,187.000000
23.966667	1.000	44,310.000000
23.983333	1.000	38,286.000000
24.000000	1.000	34,125.000000
24.016667	1.000	31,338.000000
24.033333	1.000	29,220.000000
24.050000	1.000	26,780.000000
24.066667	1.000	23,867.000000
24.083333	1.000	20,606.000000
24.100000	1.000	17,421.000000
24.116667	1.000	15,415.000000
24.133333	1.000	15,049.000000
24.150000	1.000	15,951.000000
24.166667	1.000	17,232.000000
24.183333	1.000	18,044.000000
24.200000	1.000	18,108.000000
24.216667	1.000	17,685.000000
24.233333	1.000	17,535.000000
24.250000	1.000	18,261.000000
24.266667	1.000	20,648.000000
24.283333	1.000	25,951.000000
24.300000	1.000	35,365.000000
24.316667	1.000	49,416.000000
24.333333	1.000	68,226.000000
24.350000	1.000	91,443.000000
24.366667	1.000	118,396.000000
24.383333	1.000	148,076.000000
24.400000	1.000	178,874.000000
24.416667	1.000	208,975.000000
24.433333	1.000	236,750.000000
24.450000	1.000	260,545.000000
24.466667	1.000	279,119.000000
24.483333	1.000	291,999.000000
24.500000	1.000	299,871.000000
24.516667	1.000	304,137.000000
24.533333	1.000	305,860.000000
24.550000	1.000	305,617.000000
24.566667	1.000	303,838.000000
24.583333	1.000	301,101.000000
24.600000	1.000	297,525.000000
24.616667	1.000	292,504.000000
24.633333	1.000	285,472.000000
24.650000	1.000	275,984.000000
24.666667	1.000	264,258.000000
24.683333	1.000	250,829.000000
24.700000	1.000	236,387.000000
24.716667	1.000	221,809.000000
24.733333	1.000	208,036.000000
24.750000	1.000	195,762.000000
24.766667	1.000	185,452.000000
24.783333	1.000	177,438.000000
24.800000	1.000	171,918.000000
24.816667	1.000	168,659.000000
24.833333	1.000	167,126.000000
24.850000	1.000	166,335.000000
24.866667	1.000	164,765.000000
24.883333	1.000	160,953.000000
24.900000	1.000	154,214.000000
24.916667	1.000	144,443.000000
24.933333	1.000	131,736.000000
24.950000	1.000	116,818.000000
24.966667	1.000	100,587.000000
24.983333	1.000	84,226.000000
25.000000	1.000	69,070.000000
25.016667	1.000	55,962.000000
25.033333	1.000	45,424.000000
25.050000	1.000	37,539.000000
25.066667	1.000	32,041.000000
25.083333	1.000	28,496.000000
25.100000	1.000	26,218.000000
25.116667	1.000	24,156.000000
25.133333	1.000	21,711.000000
25.150000	1.000	18,775.000000
25.166667	1.000	15,494.000000
25.183333	1.000	12,459.000000
25.200000	1.000	10,095.000000
25.216667	1.000	8,469.000000
25.233333	1.000	7,864.000000
25.250000	1.000	8,243.000000
25.266667	1.000	9,337.000000
25.283333	1.000	11,227.000000
25.300000	1.000	13,728.000000
25.316667	1.000	16,625.000000
25.333333	1.000	19,461.000000
25.350000	1.000	21,728.000000
25.366667	1.000	23,379.000000
25.383333	1.000	24,659.000000
25.400000	1.000	25,895.000000
25.416667	1.000	27,184.000000
25.433333	1.000	28,759.000000
25.450000	1.000	30,433.000000
25.466667	1.000	31,875.000000
25.483333	1.000	32,724.000000
25.500000	1.000	32,897.000000
25.516667	1.000	32,620.000000
25.533333	1.000	32,153.000000
25.550000	1.000	31,756.000000
25.566667	1.000	31,439.000000
25.583333	1.000	30,532.000000
25.600000	1.000	28,671.000000
25.616667	1.000	25,821.000000
25.633333	1.000	21,932.000000
25.650000	1.000	17,462.000000
25.666667	1.000	13,122.000000
25.683333	1.000	9,449.000000
25.700000	1.000	6,306.000000
25.716667	1.000	3,231.000000
25.733333	1.000	273.000000
25.750000	1.000	-1,868.000000
25.766667	1.000	-2,869.000000
25.783333	1.000	-2,876.000000
25.800000	1.000	-2,074.000000
25.816667	1.000	-324.000000
25.833333	1.000	3,457.000000
25.850000	1.000	10,354.000000
25.866667	1.000	21,002.000000
25.883333	1.000	36,026.000000
25.900000	1.000	56,491.000000
25.916667	1.000	83,775.000000
25.933333	1.000	119,725.000000
25.950000	1.000	166,078.000000
25.966667	1.000	225,646.000000
25.983333	1.000	301,956.000000
26.000000	1.000	399,869.000000
26.016667	1.000	525,077.000000
26.033333	1.000	684,359.000000
26.050000	1.000	886,188.000000
26.066667	1.000	1,139,580.000000
26.083333	1.000	1,450,689.000000
26.100000	1.000	1,820,579.000000
26.116667	1.000	2,243,551.000000
26.133333	1.000	2,704,433.000000
26.150000	1.000	3,178,344.000000
26.166667	1.000	3,632,666.000000
26.183333	1.000	4,030,708.000000
26.200000	1.000	4,337,298.000000
26.216667	1.000	4,524,042.000000
26.233333	1.000	4,573,539.000000
26.250000	1.000	4,482,566.000000
26.266667	1.000	4,261,889.000000
26.283333	1.000	3,933,239.000000
26.300000	1.000	3,525,232.000000
26.316667	1.000	3,069,969.000000
26.333333	1.000	2,599,404.000000
26.350000	1.000	2,141,256.000000
26.366667	1.000	1,717,441.000000
26.383333	1.000	1,342,998.000000
26.400000	1.000	1,025,305.000000
26.416667	1.000	765,615.000000
26.433333	1.000	560,632.000000
26.450000	1.000	404,447.000000
26.466667	1.000	289,810.000000
26.483333	1.000	208,879.000000
26.500000	1.000	154,172.000000
26.516667	1.000	119,054.000000
26.533333	1.000	97,760.000000
26.550000	1.000	85,413.000000
26.566667	1.000	78,488.000000
26.583333	1.000	74,518.000000
26.600000	1.000	72,230.000000
26.616667	1.000	71,244.000000
26.633333	1.000	71,236.000000
26.650000	1.000	71,460.000000
26.666667	1.000	71,644.000000
26.683333	1.000	72,008.000000
26.700000	1.000	72,732.000000
26.716667	1.000	73,683.000000
26.733333	1.000	74,221.000000
26.750000	1.000	73,254.000000
26.766667	1.000	70,343.000000
26.783333	1.000	66,249.000000
26.800000	1.000	61,800.000000
26.816667	1.000	57,595.000000
26.833333	1.000	53,563.000000
26.850000	1.000	49,619.000000
26.866667	1.000	45,952.000000
26.883333	1.000	42,826.000000
26.900000	1.000	40,542.000000
26.916667	1.000	39,316.000000
26.933333	1.000	39,480.000000
26.950000	1.000	42,167.000000
26.966667	1.000	48,798.000000
26.983333	1.000	60,546.000000
27.000000	1.000	77,511.000000
27.016667	1.000	99,156.000000
27.033333	1.000	124,674.000000
27.050000	1.000	152,882.000000
27.066667	1.000	182,412.000000
27.083333	1.000	210,910.000000
27.100000	1.000	235,703.000000
27.116667	1.000	254,827.000000
27.133333	1.000	266,965.000000
27.150000	1.000	271,506.000000
27.166667	1.000	268,495.000000
27.183333	1.000	258,369.000000
27.200000	1.000	241,952.000000
27.216667	1.000	221,146.000000
27.233333	1.000	198,379.000000
27.250000	1.000	175,492.000000
27.266667	1.000	154,074.000000
27.283333	1.000	135,444.000000
27.300000	1.000	120,650.000000
27.316667	1.000	110,266.000000
27.333333	1.000	104,367.000000
27.350000	1.000	102,944.000000
27.366667	1.000	106,008.000000
27.383333	1.000	113,098.000000
27.400000	1.000	123,541.000000
27.416667	1.000	136,985.000000
27.433333	1.000	153,255.000000
27.450000	1.000	172,323.000000
27.466667	1.000	193,772.000000
27.483333	1.000	217,614.000000
27.500000	1.000	245,415.000000
27.516667	1.000	279,546.000000
27.533333	1.000	323,333.000000
27.550000	1.000	381,277.000000
27.566667	1.000	456,904.000000
27.583333	1.000	552,731.000000
27.600000	1.000	669,510.000000
27.616667	1.000	804,446.000000
27.633333	1.000	950,628.000000
27.650000	1.000	1,098,331.000000
27.666667	1.000	1,235,258.000000
27.683333	1.000	1,348,676.000000
27.700000	1.000	1,427,409.000000
27.716667	1.000	1,463,808.000000
27.733333	1.000	1,454,724.000000
27.750000	1.000	1,401,838.000000
27.766667	1.000	1,312,027.000000
27.783333	1.000	1,196,008.000000
27.800000	1.000	1,065,686.000000
27.816667	1.000	932,223.000000
27.833333	1.000	804,504.000000
27.850000	1.000	689,469.000000
27.866667	1.000	591,378.000000
27.883333	1.000	511,250.000000
27.900000	1.000	448,242.000000
27.916667	1.000	399,897.000000
27.933333	1.000	362,560.000000
27.950000	1.000	332,749.000000
27.966667	1.000	307,974.000000
27.983333	1.000	286,130.000000
28.000000	1.000	265,544.000000
28.016667	1.000	245,514.000000
28.033333	1.000	225,890.000000
28.050000	1.000	206,668.000000
28.066667	1.000	188,127.000000
28.083333	1.000	170,999.000000
28.100000	1.000	155,931.000000
28.116667	1.000	142,683.000000
28.133333	1.000	131,057.000000
28.150000	1.000	121,096.000000
28.166667	1.000	112,590.000000
28.183333	1.000	104,956.000000
28.200000	1.000	98,298.000000
28.216667	1.000	93,255.000000
28.233333	1.000	90,577.000000
28.250000	1.000	91,216.000000
28.266667	1.000	96,111.000000
28.283333	1.000	106,416.000000
28.300000	1.000	124,044.000000
28.316667	1.000	150,928.000000
28.333333	1.000	188,189.000000
28.350000	1.000	236,595.000000
28.366667	1.000	295,945.000000
28.383333	1.000	364,069.000000
28.400000	1.000	436,874.000000
28.416667	1.000	508,984.000000
28.433333	1.000	574,438.000000
28.450000	1.000	627,357.000000
28.466667	1.000	663,005.000000
28.483333	1.000	678,657.000000
28.500000	1.000	673,785.000000
28.516667	1.000	649,762.000000
28.533333	1.000	609,385.000000
28.550000	1.000	556,414.000000
28.566667	1.000	495,804.000000
28.583333	1.000	432,121.000000
28.600000	1.000	369,129.000000
28.616667	1.000	309,947.000000
28.633333	1.000	257,323.000000
28.650000	1.000	213,061.000000
28.666667	1.000	178,409.000000
28.683333	1.000	154,329.000000
28.700000	1.000	141,838.000000
28.716667	1.000	141,289.000000
28.733333	1.000	152,107.000000
28.750000	1.000	173,375.000000
28.766667	1.000	203,807.000000
28.783333	1.000	240,826.000000
28.800000	1.000	281,811.000000
28.816667	1.000	324,042.000000
28.833333	1.000	364,968.000000
28.850000	1.000	402,082.000000
28.866667	1.000	433,879.000000
28.883333	1.000	461,063.000000
28.900000	1.000	486,002.000000
28.916667	1.000	512,808.000000
28.933333	1.000	546,566.000000
28.950000	1.000	592,860.000000
28.966667	1.000	656,911.000000
28.983333	1.000	742,729.000000
29.000000	1.000	851,559.000000
29.016667	1.000	979,897.000000
29.033333	1.000	1,120,092.000000
29.050000	1.000	1,261,752.000000
29.066667	1.000	1,392,140.000000
29.083333	1.000	1,497,526.000000
29.100000	1.000	1,565,803.000000
29.116667	1.000	1,589,046.000000
29.133333	1.000	1,564,968.000000
29.150000	1.000	1,496,034.000000
29.166667	1.000	1,388,916.000000
29.183333	1.000	1,252,887.000000
29.200000	1.000	1,098,779.000000
29.216667	1.000	937,953.000000
29.233333	1.000	780,875.000000
29.250000	1.000	635,587.000000
29.266667	1.000	507,218.000000
29.283333	1.000	398,556.000000
29.300000	1.000	310,560.000000
29.316667	1.000	241,736.000000
29.333333	1.000	188,816.000000
29.350000	1.000	148,125.000000
29.366667	1.000	117,075.000000
29.383333	1.000	93,853.000000
29.400000	1.000	77,315.000000
29.416667	1.000	66,797.000000
29.433333	1.000	60,698.000000
29.450000	1.000	57,644.000000
29.466667	1.000	57,176.000000
29.483333	1.000	58,544.000000
29.500000	1.000	60,974.000000
29.516667	1.000	63,261.000000
29.533333	1.000	64,382.000000
29.550000	1.000	64,061.000000
29.566667	1.000	62,805.000000
29.583333	1.000	61,252.000000
29.600000	1.000	59,773.000000
29.616667	1.000	58,844.000000
29.633333	1.000	58,543.000000
29.650000	1.000	58,592.000000
29.666667	1.000	58,668.000000
29.683333	1.000	58,578.000000
29.700000	1.000	58,725.000000
29.716667	1.000	59,768.000000
29.733333	1.000	61,935.000000
29.750000	1.000	65,468.000000
29.766667	1.000	70,281.000000
29.783333	1.000	76,015.000000
29.800000	1.000	82,027.000000
29.816667	1.000	87,253.000000
29.833333	1.000	91,153.000000
29.850000	1.000	93,685.000000
29.866667	1.000	94,814.000000
29.883333	1.000	94,109.000000
29.900000	1.000	91,101.000000
29.916667	1.000	85,787.000000
29.933333	1.000	78,898.000000
29.950000	1.000	71,505.000000
29.966667	1.000	64,289.000000
29.983333	1.000	57,665.000000
30.000000	1.000	52,103.000000
30.016667	1.000	48,209.000000
30.033333	1.000	46,183.000000
30.050000	1.000	46,206.000000
30.066667	1.000	48,807.000000
30.083333	1.000	54,856.000000
30.100000	1.000	65,766.000000
30.116667	1.000	83,315.000000
30.133333	1.000	109,868.000000
30.150000	1.000	148,641.000000
30.166667	1.000	204,415.000000
30.183333	1.000	285,197.000000
30.200000	1.000	403,984.000000
30.216667	1.000	580,414.000000
30.233333	1.000	842,738.000000
30.250000	1.000	1,229,482.000000
30.266667	1.000	1,789,400.000000
30.283333	1.000	2,575,825.000000
30.300000	1.000	3,636,573.000000
30.316667	1.000	5,001,723.000000
30.333333	1.000	6,667,368.000000
30.350000	1.000	8,586,904.000000
30.366667	1.000	10,669,411.000000
30.383333	1.000	12,783,231.000000
30.400000	1.000	14,766,855.000000
30.416667	1.000	16,450,874.000000
30.433333	1.000	17,684,919.000000
30.450000	1.000	18,359,388.000000
30.466667	1.000	18,421,547.000000
30.483333	1.000	17,880,839.000000
30.500000	1.000	16,804,663.000000
30.516667	1.000	15,305,023.000000
30.533333	1.000	13,518,937.000000
30.550000	1.000	11,588,755.000000
30.566667	1.000	9,646,539.000000
30.583333	1.000	7,801,175.000000
30.600000	1.000	6,131,646.000000
30.616667	1.000	4,685,715.000000
30.633333	1.000	3,482,746.000000
30.650000	1.000	2,518,995.000000
30.666667	1.000	1,774,614.000000
30.683333	1.000	1,219,836.000000
30.700000	1.000	821,441.000000
30.716667	1.000	546,181.000000
30.733333	1.000	364,061.000000
30.750000	1.000	249,886.000000
30.766667	1.000	183,303.000000
30.783333	1.000	148,724.000000
30.800000	1.000	134,918.000000
30.816667	1.000	134,907.000000
30.833333	1.000	144,861.000000
30.850000	1.000	162,766.000000
30.866667	1.000	187,617.000000
30.883333	1.000	218,238.000000
30.900000	1.000	252,689.000000
30.916667	1.000	288,188.000000
30.933333	1.000	321,065.000000
30.950000	1.000	347,885.000000
30.966667	1.000	366,249.000000
30.983333	1.000	374,559.000000
31.000000	1.000	372,071.000000
31.016667	1.000	359,662.000000
31.033333	1.000	339,115.000000
31.050000	1.000	312,308.000000
31.066667	1.000	281,508.000000
31.083333	1.000	249,546.000000
31.100000	1.000	219,160.000000
31.116667	1.000	192,417.000000
31.133333	1.000	170,513.000000
31.150000	1.000	153,561.000000
31.166667	1.000	140,804.000000
31.183333	1.000	130,923.000000
31.200000	1.000	122,957.000000
31.216667	1.000	116,623.000000
31.233333	1.000	111,963.000000
31.250000	1.000	108,660.000000
31.266667	1.000	106,456.000000
31.283333	1.000	105,123.000000
31.300000	1.000	105,037.000000
31.316667	1.000	106,961.000000
31.333333	1.000	111,845.000000
31.350000	1.000	120,103.000000
31.366667	1.000	131,897.000000
31.383333	1.000	147,557.000000
31.400000	1.000	166,845.000000
31.416667	1.000	188,982.000000
31.433333	1.000	212,812.000000
31.450000	1.000	237,296.000000
31.466667	1.000	262,153.000000
31.483333	1.000	287,754.000000
31.500000	1.000	315,648.000000
31.516667	1.000	348,982.000000
31.533333	1.000	392,230.000000
31.550000	1.000	450,973.000000
31.566667	1.000	531,161.000000
31.583333	1.000	638,506.000000
31.600000	1.000	775,864.000000
31.616667	1.000	941,290.000000
31.633333	1.000	1,127,084.000000
31.650000	1.000	1,320,710.000000
31.666667	1.000	1,506,512.000000
31.683333	1.000	1,668,190.000000
31.700000	1.000	1,790,052.000000
31.716667	1.000	1,859,946.000000
31.733333	1.000	1,871,084.000000
31.750000	1.000	1,822,774.000000
31.766667	1.000	1,720,577.000000
31.783333	1.000	1,575,088.000000
31.800000	1.000	1,400,142.000000
31.816667	1.000	1,210,104.000000
31.833333	1.000	1,018,077.000000
31.850000	1.000	835,619.000000
31.866667	1.000	672,279.000000
31.883333	1.000	535,429.000000
31.900000	1.000	429,741.000000
31.916667	1.000	357,724.000000
31.933333	1.000	320,151.000000
31.950000	1.000	315,882.000000
31.966667	1.000	342,057.000000
31.983333	1.000	394,241.000000
32.000000	1.000	466,565.000000
32.016667	1.000	551,648.000000
32.033333	1.000	640,391.000000
32.050000	1.000	724,006.000000
32.066667	1.000	794,357.000000
32.083333	1.000	843,828.000000
32.100000	1.000	867,358.000000
32.116667	1.000	863,161.000000
32.133333	1.000	831,984.000000
32.150000	1.000	776,745.000000
32.166667	1.000	702,914.000000
32.183333	1.000	617,164.000000
32.200000	1.000	526,488.000000
32.216667	1.000	437,450.000000
32.233333	1.000	355,775.000000
32.250000	1.000	285,260.000000
32.266667	1.000	227,803.000000
32.283333	1.000	184,121.000000
32.300000	1.000	153,733.000000
32.316667	1.000	135,358.000000
32.333333	1.000	127,624.000000
32.350000	1.000	128,881.000000
32.366667	1.000	137,153.000000
32.383333	1.000	150,884.000000
32.400000	1.000	169,401.000000
32.416667	1.000	192,804.000000
32.433333	1.000	221,401.000000
32.450000	1.000	254,995.000000
32.466667	1.000	293,142.000000
32.483333	1.000	335,215.000000
32.500000	1.000	380,018.000000
32.516667	1.000	425,488.000000
32.533333	1.000	468,628.000000
32.550000	1.000	506,143.000000
32.566667	1.000	535,184.000000
32.583333	1.000	553,488.000000
32.600000	1.000	559,200.000000
32.616667	1.000	551,464.000000
32.633333	1.000	531,097.000000
32.650000	1.000	500,125.000000
32.666667	1.000	461,381.000000
32.683333	1.000	417,815.000000
32.700000	1.000	372,233.000000
32.716667	1.000	327,275.000000
32.733333	1.000	285,334.000000
32.750000	1.000	248,243.000000
32.766667	1.000	216,886.000000
32.783333	1.000	191,230.000000
32.800000	1.000	170,659.000000
32.816667	1.000	154,713.000000
32.833333	1.000	143,565.000000
32.850000	1.000	136,906.000000
32.866667	1.000	133,258.000000
32.883333	1.000	130,669.000000
32.900000	1.000	127,712.000000
32.916667	1.000	123,768.000000
32.933333	1.000	119,021.000000
32.950000	1.000	113,866.000000
32.966667	1.000	108,471.000000
32.983333	1.000	103,075.000000
33.000000	1.000	97,632.000000
33.016667	1.000	91,936.000000
33.033333	1.000	85,937.000000
33.050000	1.000	79,700.000000
33.066667	1.000	73,456.000000
33.083333	1.000	67,049.000000
33.100000	1.000	60,442.000000
33.116667	1.000	54,255.000000
33.133333	1.000	49,087.000000
33.150000	1.000	45,526.000000
33.166667	1.000	44,001.000000
33.183333	1.000	44,162.000000
33.200000	1.000	45,620.000000
33.216667	1.000	48,080.000000
33.233333	1.000	51,434.000000
33.250000	1.000	55,263.000000
33.266667	1.000	59,269.000000
33.283333	1.000	63,390.000000
33.300000	1.000	67,599.000000
33.316667	1.000	71,502.000000
33.333333	1.000	74,075.000000
33.350000	1.000	74,731.000000
33.366667	1.000	73,745.000000
33.383333	1.000	71,537.000000
33.400000	1.000	68,607.000000
33.416667	1.000	65,735.000000
33.433333	1.000	63,639.000000
33.450000	1.000	62,547.000000
33.466667	1.000	62,409.000000
33.483333	1.000	63,332.000000
33.500000	1.000	65,677.000000
33.516667	1.000	69,443.000000
33.533333	1.000	74,189.000000
33.550000	1.000	79,246.000000
33.566667	1.000	83,893.000000
33.583333	1.000	87,471.000000
33.600000	1.000	90,039.000000
33.616667	1.000	91,881.000000
33.633333	1.000	93,552.000000
33.650000	1.000	95,432.000000
33.666667	1.000	98,374.000000
33.683333	1.000	103,504.000000
33.700000	1.000	112,009.000000
33.716667	1.000	125,071.000000
33.733333	1.000	143,488.000000
33.750000	1.000	167,372.000000
33.766667	1.000	196,538.000000
33.783333	1.000	230,266.000000
33.800000	1.000	266,697.000000
33.816667	1.000	303,174.000000
33.833333	1.000	337,192.000000
33.850000	1.000	366,256.000000
33.866667	1.000	388,613.000000
33.883333	1.000	403,230.000000
33.900000	1.000	409,461.000000
33.916667	1.000	407,541.000000
33.933333	1.000	398,535.000000
33.950000	1.000	383,912.000000
33.966667	1.000	364,873.000000
33.983333	1.000	342,551.000000
34.000000	1.000	317,888.000000
34.016667	1.000	291,762.000000
34.033333	1.000	264,795.000000
34.050000	1.000	237,864.000000
34.066667	1.000	211,803.000000
34.083333	1.000	187,017.000000
34.100000	1.000	164,239.000000
34.116667	1.000	144,444.000000
34.133333	1.000	127,613.000000
34.150000	1.000	113,358.000000
34.166667	1.000	101,574.000000
34.183333	1.000	92,732.000000
34.200000	1.000	87,574.000000
34.216667	1.000	86,746.000000
34.233333	1.000	90,960.000000
34.250000	1.000	100,170.000000
34.266667	1.000	113,675.000000
34.283333	1.000	130,171.000000
34.300000	1.000	148,173.000000
34.316667	1.000	166,637.000000
34.333333	1.000	184,614.000000
34.350000	1.000	201,086.000000
34.366667	1.000	214,963.000000
34.383333	1.000	225,414.000000
34.400000	1.000	232,066.000000
34.416667	1.000	234,437.000000
34.433333	1.000	231,521.000000
34.450000	1.000	222,702.000000
34.466667	1.000	208,921.000000
34.483333	1.000	191,623.000000
34.500000	1.000	172,298.000000
34.516667	1.000	152,251.000000
34.533333	1.000	133,120.000000
34.550000	1.000	116,635.000000
34.566667	1.000	103,678.000000
34.583333	1.000	94,647.000000
34.600000	1.000	89,826.000000
34.616667	1.000	89,923.000000
34.633333	1.000	95,477.000000
34.650000	1.000	106,659.000000
34.666667	1.000	123,440.000000
34.683333	1.000	145,661.000000
34.700000	1.000	172,856.000000
34.716667	1.000	204,238.000000
34.733333	1.000	238,800.000000
34.750000	1.000	274,561.000000
34.766667	1.000	308,980.000000
34.783333	1.000	339,375.000000
34.800000	1.000	363,909.000000
34.816667	1.000	381,081.000000
34.833333	1.000	389,382.000000
34.850000	1.000	387,432.000000
34.866667	1.000	374,947.000000
34.883333	1.000	353,249.000000
34.900000	1.000	324,298.000000
34.916667	1.000	290,466.000000
34.933333	1.000	254,090.000000
34.950000	1.000	217,431.000000
34.966667	1.000	182,015.000000
34.983333	1.000	149,475.000000
35.000000	1.000	121,285.000000
35.016667	1.000	98,422.000000
35.033333	1.000	81,931.000000
35.050000	1.000	72,541.000000
35.066667	1.000	69,952.000000
35.083333	1.000	72,809.000000
35.100000	1.000	79,428.000000
35.116667	1.000	88,121.000000
35.133333	1.000	97,394.000000
35.150000	1.000	106,344.000000
35.166667	1.000	114,452.000000
35.183333	1.000	121,613.000000
35.200000	1.000	127,484.000000
35.216667	1.000	131,570.000000
35.233333	1.000	133,719.000000
35.250000	1.000	133,688.000000
35.266667	1.000	131,099.000000
35.283333	1.000	126,087.000000
35.300000	1.000	119,098.000000
35.316667	1.000	110,589.000000
35.333333	1.000	101,370.000000
35.350000	1.000	91,984.000000
35.366667	1.000	82,658.000000
35.383333	1.000	74,038.000000
35.400000	1.000	66,434.000000
35.416667	1.000	59,707.000000
35.433333	1.000	53,571.000000
35.450000	1.000	48,164.000000
35.466667	1.000	44,254.000000
35.483333	1.000	42,566.000000
35.500000	1.000	43,500.000000
35.516667	1.000	46,942.000000
35.533333	1.000	52,381.000000
35.550000	1.000	58,990.000000
35.566667	1.000	66,475.000000
35.583333	1.000	75,037.000000
35.600000	1.000	84,881.000000
35.616667	1.000	96,166.000000
35.633333	1.000	108,809.000000
35.650000	1.000	122,308.000000
35.666667	1.000	136,761.000000
35.683333	1.000	152,813.000000
35.700000	1.000	172,551.000000
35.716667	1.000	199,840.000000
35.733333	1.000	240,325.000000
35.750000	1.000	302,014.000000
35.766667	1.000	394,262.000000
35.783333	1.000	526,486.000000
35.800000	1.000	706,599.000000
35.816667	1.000	938,342.000000
35.833333	1.000	1,219,273.000000
35.850000	1.000	1,539,868.000000
35.866667	1.000	1,883,263.000000
35.883333	1.000	2,225,981.000000
35.900000	1.000	2,540,811.000000
35.916667	1.000	2,799,730.000000
35.933333	1.000	2,978,327.000000
35.950000	1.000	3,061,023.000000
35.966667	1.000	3,043,021.000000
35.983333	1.000	2,930,573.000000
36.000000	1.000	2,739,188.000000
36.016667	1.000	2,490,663.000000
36.033333	1.000	2,208,988.000000
36.050000	1.000	1,916,738.000000
36.066667	1.000	1,632,817.000000
36.083333	1.000	1,371,212.000000
36.100000	1.000	1,140,718.000000
36.116667	1.000	944,875.000000
36.133333	1.000	783,305.000000
36.150000	1.000	652,892.000000
36.166667	1.000	549,077.000000
36.183333	1.000	466,793.000000
36.200000	1.000	401,472.000000
36.216667	1.000	349,271.000000
36.233333	1.000	307,339.000000
36.250000	1.000	274,345.000000
36.266667	1.000	249,655.000000
36.283333	1.000	231,900.000000
36.300000	1.000	219,180.000000
36.316667	1.000	210,050.000000
36.333333	1.000	203,407.000000
36.350000	1.000	198,173.000000
36.366667	1.000	193,352.000000
36.383333	1.000	188,179.000000
36.400000	1.000	181,992.000000
36.416667	1.000	174,568.000000
36.433333	1.000	165,939.000000
36.450000	1.000	156,103.000000
36.466667	1.000	145,267.000000
36.483333	1.000	133,596.000000
36.500000	1.000	121,461.000000
36.516667	1.000	109,097.000000
36.533333	1.000	96,916.000000
36.550000	1.000	85,724.000000
36.566667	1.000	76,231.000000
36.583333	1.000	68,603.000000
36.600000	1.000	62,901.000000
36.616667	1.000	59,535.000000
36.633333	1.000	59,085.000000
36.650000	1.000	61,801.000000
36.666667	1.000	67,949.000000
36.683333	1.000	77,632.000000
36.700000	1.000	90,898.000000
36.716667	1.000	108,056.000000
36.733333	1.000	128,948.000000
36.750000	1.000	152,665.000000
36.766667	1.000	178,086.000000
36.783333	1.000	203,874.000000
36.800000	1.000	228,302.000000
36.816667	1.000	249,384.000000
36.833333	1.000	265,524.000000
36.850000	1.000	275,523.000000
36.866667	1.000	278,972.000000
36.883333	1.000	275,741.000000
36.900000	1.000	265,854.000000
36.916667	1.000	250,189.000000
36.933333	1.000	230,221.000000
36.950000	1.000	208,085.000000
36.966667	1.000	186,430.000000
36.983333	1.000	167,097.000000
37.000000	1.000	150,880.000000
37.016667	1.000	139,392.000000
37.033333	1.000	134,639.000000
37.050000	1.000	138,851.000000
37.066667	1.000	154,749.000000
37.083333	1.000	184,996.000000
37.100000	1.000	232,060.000000
37.116667	1.000	297,620.000000
37.133333	1.000	382,499.000000
37.150000	1.000	486,151.000000
37.166667	1.000	604,992.000000
37.183333	1.000	732,187.000000
37.200000	1.000	859,185.000000
37.216667	1.000	976,580.000000
37.233333	1.000	1,075,241.000000
37.250000	1.000	1,147,118.000000
37.266667	1.000	1,186,609.000000
37.283333	1.000	1,192,555.000000
37.300000	1.000	1,168,548.000000
37.316667	1.000	1,122,992.000000
37.333333	1.000	1,067,865.000000
37.350000	1.000	1,016,487.000000
37.366667	1.000	981,650.000000
37.383333	1.000	973,817.000000
37.400000	1.000	999,262.000000
37.416667	1.000	1,058,844.000000
37.433333	1.000	1,147,066.000000
37.450000	1.000	1,253,333.000000
37.466667	1.000	1,363,546.000000
37.483333	1.000	1,461,835.000000
37.500000	1.000	1,534,178.000000
37.516667	1.000	1,570,384.000000
37.533333	1.000	1,565,024.000000
37.550000	1.000	1,517,113.000000
37.566667	1.000	1,430,480.000000
37.583333	1.000	1,312,798.000000
37.600000	1.000	1,173,953.000000
37.616667	1.000	1,024,857.000000
37.633333	1.000	875,914.000000
37.650000	1.000	736,415.000000
37.666667	1.000	613,445.000000
37.683333	1.000	510,856.000000
37.700000	1.000	429,429.000000
37.716667	1.000	368,276.000000
37.733333	1.000	325,078.000000
37.750000	1.000	296,509.000000
37.766667	1.000	278,341.000000
37.783333	1.000	266,035.000000
37.800000	1.000	256,189.000000
37.816667	1.000	246,988.000000
37.833333	1.000	237,395.000000
37.850000	1.000	227,533.000000
37.866667	1.000	218,127.000000
37.883333	1.000	209,765.000000
37.900000	1.000	202,673.000000
37.916667	1.000	196,995.000000
37.933333	1.000	192,966.000000
37.950000	1.000	191,001.000000
37.966667	1.000	191,638.000000
37.983333	1.000	194,841.000000
38.000000	1.000	199,883.000000
38.016667	1.000	205,283.000000
38.033333	1.000	209,403.000000
38.050000	1.000	211,455.000000
38.066667	1.000	211,204.000000
38.083333	1.000	208,402.000000
38.100000	1.000	203,068.000000
38.116667	1.000	195,110.000000
38.133333	1.000	184,376.000000
38.150000	1.000	171,584.000000
38.166667	1.000	158,145.000000
38.183333	1.000	145,551.000000
38.200000	1.000	134,975.000000
38.216667	1.000	127,277.000000
38.233333	1.000	122,920.000000
38.250000	1.000	122,323.000000
38.266667	1.000	125,875.000000
38.283333	1.000	133,086.000000
38.300000	1.000	143,025.000000
38.316667	1.000	154,652.000000
38.333333	1.000	166,694.000000
38.350000	1.000	177,761.000000
38.366667	1.000	186,480.000000
38.383333	1.000	190,899.000000
38.400000	1.000	189,917.000000
38.416667	1.000	183,953.000000
38.433333	1.000	174,426.000000
38.450000	1.000	162,599.000000
38.466667	1.000	149,616.000000
38.483333	1.000	136,764.000000
38.500000	1.000	124,751.000000
38.516667	1.000	113,465.000000
38.533333	1.000	102,951.000000
38.550000	1.000	93,267.000000
38.566667	1.000	84,268.000000
38.583333	1.000	75,930.000000
38.600000	1.000	68,607.000000
38.616667	1.000	62,462.000000
38.633333	1.000	57,714.000000
38.650000	1.000	54,227.000000
38.666667	1.000	51,761.000000
38.683333	1.000	50,312.000000
38.700000	1.000	49,737.000000
38.716667	1.000	50,212.000000
38.733333	1.000	52,261.000000
38.750000	1.000	56,064.000000
38.766667	1.000	61,347.000000
38.783333	1.000	67,740.000000
38.800000	1.000	75,103.000000
38.816667	1.000	83,576.000000
38.833333	1.000	93,201.000000
38.850000	1.000	103,507.000000
38.866667	1.000	113,606.000000
38.883333	1.000	122,583.000000
38.900000	1.000	130,042.000000
38.916667	1.000	135,996.000000
38.933333	1.000	140,370.000000
38.950000	1.000	142,844.000000
38.966667	1.000	143,234.000000
38.983333	1.000	141,802.000000
39.000000	1.000	139,353.000000
39.016667	1.000	136,886.000000
39.033333	1.000	134,873.000000
39.050000	1.000	133,664.000000
39.066667	1.000	133,516.000000
39.083333	1.000	134,414.000000
39.100000	1.000	136,076.000000
39.116667	1.000	137,893.000000
39.133333	1.000	139,152.000000
39.150000	1.000	139,210.000000
39.166667	1.000	137,544.000000
39.183333	1.000	134,432.000000
39.200000	1.000	130,573.000000
39.216667	1.000	126,018.000000
39.233333	1.000	120,405.000000
39.250000	1.000	113,771.000000
39.266667	1.000	106,320.000000
39.283333	1.000	98,424.000000
39.300000	1.000	90,485.000000
39.316667	1.000	83,311.000000
39.333333	1.000	78,165.000000
39.350000	1.000	75,692.000000
39.366667	1.000	75,997.000000
39.383333	1.000	79,057.000000
39.400000	1.000	85,209.000000
39.416667	1.000	95,092.000000
39.433333	1.000	109,097.000000
39.450000	1.000	127,515.000000
39.466667	1.000	150,529.000000
39.483333	1.000	178,316.000000
39.500000	1.000	210,220.000000
39.516667	1.000	244,246.000000
39.533333	1.000	277,312.000000
39.550000	1.000	305,901.000000
39.566667	1.000	327,035.000000
39.583333	1.000	338,671.000000
39.600000	1.000	339,913.000000
39.616667	1.000	330,962.000000
39.633333	1.000	313,189.000000
39.650000	1.000	288,609.000000
39.666667	1.000	259,586.000000
39.683333	1.000	228,174.000000
39.700000	1.000	196,044.000000
39.716667	1.000	165,047.000000
39.733333	1.000	137,171.000000
39.750000	1.000	113,452.000000
39.766667	1.000	94,383.000000
39.783333	1.000	79,519.000000
39.800000	1.000	67,892.000000
39.816667	1.000	58,522.000000
39.833333	1.000	50,588.000000
39.850000	1.000	43,787.000000
39.866667	1.000	38,286.000000
39.883333	1.000	34,440.000000
39.900000	1.000	32,005.000000
39.916667	1.000	30,947.000000
39.933333	1.000	31,233.000000
39.950000	1.000	32,263.000000
39.966667	1.000	33,770.000000
39.983333	1.000	35,978.000000
40.000000	1.000	39,199.000000
40.016667	1.000	43,299.000000
40.033333	1.000	48,446.000000
40.050000	1.000	55,072.000000
40.066667	1.000	63,126.000000
40.083333	1.000	72,425.000000
40.100000	1.000	82,771.000000
40.116667	1.000	94,215.000000
40.133333	1.000	106,640.000000
40.150000	1.000	119,442.000000
40.166667	1.000	132,133.000000
40.183333	1.000	143,886.000000
40.200000	1.000	154,563.000000
40.216667	1.000	164,458.000000
40.233333	1.000	173,808.000000
40.250000	1.000	183,274.000000
40.266667	1.000	193,783.000000
40.283333	1.000	206,262.000000
40.300000	1.000	221,349.000000
40.316667	1.000	238,819.000000
40.333333	1.000	257,697.000000
40.350000	1.000	276,367.000000
40.366667	1.000	292,821.000000
40.383333	1.000	304,909.000000
40.400000	1.000	310,284.000000
40.416667	1.000	307,860.000000
40.433333	1.000	298,032.000000
40.450000	1.000	282,042.000000
40.466667	1.000	261,097.000000
40.483333	1.000	236,854.000000
40.500000	1.000	211,656.000000
40.516667	1.000	187,420.000000
40.533333	1.000	165,565.000000
40.550000	1.000	147,080.000000
40.566667	1.000	132,752.000000
40.583333	1.000	122,971.000000
40.600000	1.000	117,687.000000
40.616667	1.000	116,546.000000
40.633333	1.000	119,468.000000
40.650000	1.000	126,238.000000
40.666667	1.000	136,066.000000
40.683333	1.000	147,945.000000
40.700000	1.000	160,287.000000
40.716667	1.000	172,146.000000
40.733333	1.000	183,139.000000
40.750000	1.000	192,244.000000
40.766667	1.000	197,886.000000
40.783333	1.000	199,054.000000
40.800000	1.000	195,967.000000
40.816667	1.000	190,184.000000
40.833333	1.000	183,188.000000
40.850000	1.000	175,188.000000
40.866667	1.000	165,913.000000
40.883333	1.000	155,858.000000
40.900000	1.000	146,097.000000
40.916667	1.000	137,547.000000
40.933333	1.000	130,485.000000
40.950000	1.000	125,077.000000
40.966667	1.000	121,116.000000
40.983333	1.000	118,145.000000
41.000000	1.000	115,270.000000
41.016667	1.000	111,653.000000
41.033333	1.000	106,926.000000
41.050000	1.000	100,892.000000
41.066667	1.000	93,920.000000
41.083333	1.000	86,706.000000
41.100000	1.000	79,585.000000
41.116667	1.000	72,725.000000
41.133333	1.000	66,969.000000
41.150000	1.000	63,295.000000
41.166667	1.000	61,650.000000
41.183333	1.000	61,558.000000
41.200000	1.000	62,403.000000
41.216667	1.000	63,974.000000
41.233333	1.000	66,199.000000
41.250000	1.000	68,840.000000
41.266667	1.000	71,290.000000
41.283333	1.000	72,731.000000
41.300000	1.000	73,106.000000
41.316667	1.000	72,517.000000
41.333333	1.000	71,284.000000
41.350000	1.000	70,353.000000
41.366667	1.000	70,646.000000
41.383333	1.000	72,802.000000
41.400000	1.000	77,076.000000
41.416667	1.000	82,905.000000
41.433333	1.000	89,253.000000
41.450000	1.000	95,210.000000
41.466667	1.000	100,797.000000
41.483333	1.000	106,924.000000
41.500000	1.000	114,321.000000
41.516667	1.000	123,184.000000
41.533333	1.000	133,639.000000
41.550000	1.000	145,839.000000
41.566667	1.000	159,762.000000
41.583333	1.000	175,074.000000
41.600000	1.000	190,266.000000
41.616667	1.000	203,201.000000
41.633333	1.000	212,281.000000
41.650000	1.000	216,988.000000
41.666667	1.000	217,181.000000
41.683333	1.000	212,836.000000
41.700000	1.000	204,136.000000
41.716667	1.000	192,112.000000
41.733333	1.000	178,105.000000
41.750000	1.000	163,116.000000
41.766667	1.000	147,934.000000
41.783333	1.000	133,471.000000
41.800000	1.000	120,204.000000
41.816667	1.000	108,040.000000
41.833333	1.000	97,076.000000
41.850000	1.000	87,235.000000
41.866667	1.000	79,019.000000
41.883333	1.000	72,725.000000
41.900000	1.000	68,180.000000
41.916667	1.000	65,096.000000
41.933333	1.000	63,061.000000
41.950000	1.000	62,015.000000
41.966667	1.000	61,843.000000
41.983333	1.000	62,535.000000
42.000000	1.000	63,950.000000
42.016667	1.000	65,429.000000
42.033333	1.000	66,077.000000
42.050000	1.000	65,616.000000
42.066667	1.000	64,570.000000
42.083333	1.000	63,978.000000
42.100000	1.000	64,648.000000
42.116667	1.000	67,086.000000
42.133333	1.000	71,714.000000
42.150000	1.000	78,055.000000
42.166667	1.000	84,642.000000
42.183333	1.000	89,889.000000
42.200000	1.000	93,155.000000
42.216667	1.000	94,496.000000
42.233333	1.000	94,080.000000
42.250000	1.000	92,065.000000
42.266667	1.000	88,884.000000
42.283333	1.000	84,871.000000
42.300000	1.000	80,733.000000
42.316667	1.000	76,998.000000
42.333333	1.000	73,604.000000
42.350000	1.000	70,665.000000
42.366667	1.000	68,369.000000
42.383333	1.000	66,905.000000
42.400000	1.000	66,160.000000
42.416667	1.000	65,862.000000
42.433333	1.000	65,635.000000
42.450000	1.000	65,502.000000
42.466667	1.000	65,571.000000
42.483333	1.000	65,771.000000
42.500000	1.000	65,774.000000
42.516667	1.000	65,232.000000
42.533333	1.000	63,567.000000
42.550000	1.000	60,743.000000
42.566667	1.000	56,925.000000
42.583333	1.000	52,386.000000
42.600000	1.000	47,588.000000
42.616667	1.000	43,087.000000
42.633333	1.000	39,426.000000
42.650000	1.000	37,072.000000
42.666667	1.000	36,126.000000
42.683333	1.000	36,200.000000
42.700000	1.000	36,398.000000
42.716667	1.000	36,255.000000
42.733333	1.000	35,745.000000
42.750000	1.000	35,120.000000
42.766667	1.000	34,688.000000
42.783333	1.000	34,807.000000
42.800000	1.000	35,808.000000
42.816667	1.000	37,789.000000
42.833333	1.000	40,463.000000
42.850000	1.000	43,265.000000
42.866667	1.000	45,502.000000
42.883333	1.000	47,218.000000
42.900000	1.000	48,792.000000
42.916667	1.000	51,039.000000
42.933333	1.000	54,636.000000
42.950000	1.000	59,651.000000
42.966667	1.000	65,633.000000
42.983333	1.000	72,032.000000
43.000000	1.000	77,956.000000
43.016667	1.000	82,486.000000
43.033333	1.000	84,792.000000
43.050000	1.000	84,251.000000
43.066667	1.000	81,079.000000
43.083333	1.000	76,417.000000
43.100000	1.000	70,839.000000
43.116667	1.000	64,759.000000
43.133333	1.000	58,857.000000
43.150000	1.000	53,971.000000
43.166667	1.000	50,494.000000
43.183333	1.000	47,968.000000
43.200000	1.000	46,111.000000
43.216667	1.000	44,483.000000
43.233333	1.000	42,468.000000
43.250000	1.000	39,854.000000
43.266667	1.000	36,670.000000
43.283333	1.000	33,226.000000
43.300000	1.000	29,544.000000
43.316667	1.000	25,768.000000
43.333333	1.000	22,375.000000
43.350000	1.000	19,595.000000
43.366667	1.000	17,728.000000
43.383333	1.000	16,733.000000
43.400000	1.000	17,009.000000
43.416667	1.000	18,944.000000
43.433333	1.000	22,101.000000
43.450000	1.000	25,655.000000
43.466667	1.000	29,085.000000
43.483333	1.000	32,273.000000
43.500000	1.000	35,192.000000
43.516667	1.000	37,766.000000
43.533333	1.000	39,736.000000
43.550000	1.000	40,707.000000
43.566667	1.000	40,727.000000
43.583333	1.000	39,918.000000
43.600000	1.000	38,619.000000
43.616667	1.000	37,475.000000
43.633333	1.000	36,973.000000
43.650000	1.000	37,242.000000
43.666667	1.000	37,975.000000
43.683333	1.000	39,063.000000
43.700000	1.000	40,105.000000
43.716667	1.000	40,450.000000
43.733333	1.000	40,346.000000
43.750000	1.000	40,270.000000
43.766667	1.000	40,009.000000
43.783333	1.000	39,007.000000
43.800000	1.000	37,373.000000
43.816667	1.000	35,993.000000
43.833333	1.000	34,830.000000
43.850000	1.000	33,380.000000
43.866667	1.000	31,482.000000
43.883333	1.000	29,297.000000
43.900000	1.000	27,222.000000
43.916667	1.000	25,594.000000
43.933333	1.000	24,528.000000
43.950000	1.000	24,155.000000
43.966667	1.000	24,591.000000
43.983333	1.000	26,125.000000
44.000000	1.000	28,617.000000
44.016667	1.000	31,854.000000
44.033333	1.000	35,368.000000
44.050000	1.000	38,720.000000
44.066667	1.000	41,160.000000
44.083333	1.000	41,973.000000
44.100000	1.000	41,131.000000
44.116667	1.000	39,299.000000
44.133333	1.000	37,088.000000
44.150000	1.000	34,607.000000
44.166667	1.000	32,190.000000
44.183333	1.000	30,313.000000
44.200000	1.000	29,137.000000
44.216667	1.000	28,088.000000
44.233333	1.000	26,636.000000
44.250000	1.000	24,679.000000
44.266667	1.000	22,875.000000
44.283333	1.000	21,618.000000
44.300000	1.000	20,656.000000
44.316667	1.000	19,697.000000
44.333333	1.000	18,665.000000
44.350000	1.000	18,009.000000
44.366667	1.000	18,180.000000
44.383333	1.000	19,485.000000
44.400000	1.000	21,930.000000
44.416667	1.000	24,782.000000
44.433333	1.000	27,037.000000
44.450000	1.000	27,983.000000
44.466667	1.000	27,718.000000
44.483333	1.000	26,813.000000
44.500000	1.000	25,452.000000
44.516667	1.000	23,468.000000
44.533333	1.000	21,153.000000
44.550000	1.000	18,908.000000
44.566667	1.000	16,899.000000
44.583333	1.000	15,555.000000
44.600000	1.000	15,085.000000
44.616667	1.000	15,358.000000
44.633333	1.000	16,179.000000
44.650000	1.000	17,142.000000
44.666667	1.000	17,919.000000
44.683333	1.000	18,554.000000
44.700000	1.000	18,959.000000
44.716667	1.000	19,013.000000
44.733333	1.000	18,799.000000
44.750000	1.000	18,610.000000
44.766667	1.000	18,705.000000
44.783333	1.000	19,691.000000
44.800000	1.000	21,668.000000
44.816667	1.000	24,004.000000
44.833333	1.000	25,915.000000
44.850000	1.000	26,703.000000
44.866667	1.000	26,477.000000
44.883333	1.000	25,679.000000
44.900000	1.000	24,677.000000
44.916667	1.000	23,733.000000
44.933333	1.000	22,929.000000
44.950000	1.000	22,594.000000
44.966667	1.000	23,209.000000
44.983333	1.000	24,730.000000
45.000000	1.000	26,505.000000
45.016667	1.000	27,706.000000
45.033333	1.000	28,228.000000
45.050000	1.000	28,336.000000
45.066667	1.000	27,973.000000
45.083333	1.000	27,070.000000
45.100000	1.000	25,835.000000
45.116667	1.000	24,458.000000
45.133333	1.000	23,525.000000
45.150000	1.000	23,704.000000
45.166667	1.000	25,031.000000
45.183333	1.000	27,087.000000
45.200000	1.000	29,363.000000
45.216667	1.000	31,757.000000
45.233333	1.000	34,024.000000
45.250000	1.000	35,520.000000
45.266667	1.000	35,406.000000
45.283333	1.000	33,427.000000
45.300000	1.000	30,058.000000
45.316667	1.000	26,010.000000
45.333333	1.000	21,824.000000
45.350000	1.000	18,389.000000
45.366667	1.000	16,216.000000
45.383333	1.000	15,087.000000
45.400000	1.000	14,710.000000
45.416667	1.000	14,800.000000
45.433333	1.000	14,975.000000
45.450000	1.000	14,251.000000
45.466667	1.000	12,049.000000
45.483333	1.000	8,903.000000
45.500000	1.000	5,664.000000
45.516667	1.000	2,713.000000
45.533333	1.000	358.000000
45.550000	1.000	-822.000000
45.566667	1.000	-222.000000
45.583333	1.000	1,962.000000
45.600000	1.000	5,058.000000
45.616667	1.000	8,365.000000
45.633333	1.000	11,471.000000
45.650000	1.000	14,093.000000
45.666667	1.000	16,067.000000
45.683333	1.000	17,307.000000
45.700000	1.000	17,901.000000
45.716667	1.000	18,226.000000
45.733333	1.000	18,827.000000
45.750000	1.000	19,573.000000
45.766667	1.000	20,002.000000
45.783333	1.000	19,962.000000
45.800000	1.000	19,503.000000
45.816667	1.000	18,664.000000
45.833333	1.000	17,758.000000
45.850000	1.000	17,037.000000
45.866667	1.000	16,385.000000
45.883333	1.000	15,372.000000
45.900000	1.000	13,936.000000
45.916667	1.000	12,268.000000
45.933333	1.000	10,297.000000
45.950000	1.000	8,063.000000
45.966667	1.000	6,007.000000
45.983333	1.000	4,507.000000
46.000000	1.000	3,921.000000
46.016667	1.000	4,037.000000
46.033333	1.000	4,721.000000
46.050000	1.000	6,193.000000
46.066667	1.000	8,705.000000
46.083333	1.000	12,496.000000
46.100000	1.000	17,426.000000
46.116667	1.000	22,877.000000
46.133333	1.000	28,101.000000
46.150000	1.000	32,533.000000
46.166667	1.000	35,462.000000
46.183333	1.000	36,564.000000
46.200000	1.000	35,903.000000
46.216667	1.000	33,869.000000
46.233333	1.000	30,985.000000
46.250000	1.000	27,636.000000
46.266667	1.000	24,477.000000
46.283333	1.000	21,715.000000
46.300000	1.000	19,241.000000
46.316667	1.000	17,158.000000
46.333333	1.000	16,121.000000
46.350000	1.000	16,449.000000
46.366667	1.000	17,487.000000
46.383333	1.000	18,498.000000
46.400000	1.000	19,360.000000
46.416667	1.000	20,026.000000
46.433333	1.000	20,446.000000
46.450000	1.000	20,578.000000
46.466667	1.000	20,716.000000
46.483333	1.000	21,038.000000
46.500000	1.000	21,639.000000
46.516667	1.000	22,688.000000
46.533333	1.000	24,310.000000
46.550000	1.000	26,248.000000
46.566667	1.000	28,282.000000
46.583333	1.000	30,064.000000
46.600000	1.000	31,049.000000
46.616667	1.000	30,710.000000
46.633333	1.000	28,753.000000
46.650000	1.000	25,646.000000
46.666667	1.000	22,133.000000
46.683333	1.000	18,791.000000
46.700000	1.000	15,969.000000
46.716667	1.000	13,847.000000
46.733333	1.000	12,026.000000
46.750000	1.000	10,287.000000
46.766667	1.000	8,885.000000
46.783333	1.000	8,008.000000
46.800000	1.000	7,880.000000
46.816667	1.000	8,687.000000
46.833333	1.000	10,384.000000
46.850000	1.000	12,696.000000
46.866667	1.000	15,058.000000
46.883333	1.000	17,059.000000
46.900000	1.000	18,672.000000
46.916667	1.000	19,923.000000
46.933333	1.000	20,720.000000
46.950000	1.000	21,197.000000
46.966667	1.000	21,681.000000
46.983333	1.000	22,466.000000
47.000000	1.000	23,814.000000
47.016667	1.000	25,395.000000
47.033333	1.000	26,431.000000
47.050000	1.000	26,751.000000
47.066667	1.000	26,643.000000
47.083333	1.000	26,276.000000
47.100000	1.000	25,982.000000
47.116667	1.000	25,615.000000
47.133333	1.000	24,948.000000
47.150000	1.000	24,378.000000
47.166667	1.000	23,780.000000
47.183333	1.000	22,846.000000
47.200000	1.000	21,541.000000
47.216667	1.000	20,288.000000
47.233333	1.000	19,589.000000
47.250000	1.000	19,702.000000
47.266667	1.000	20,744.000000
47.283333	1.000	22,606.000000
47.300000	1.000	24,967.000000
47.316667	1.000	27,254.000000
47.333333	1.000	29,021.000000
47.350000	1.000	29,921.000000
47.366667	1.000	29,825.000000
47.383333	1.000	28,666.000000
47.400000	1.000	26,606.000000
47.416667	1.000	23,933.000000
47.433333	1.000	21,209.000000
47.450000	1.000	18,674.000000
47.466667	1.000	16,386.000000
47.483333	1.000	14,590.000000
47.500000	1.000	13,459.000000
47.516667	1.000	12,933.000000
47.533333	1.000	13,044.000000
47.550000	1.000	13,913.000000
47.566667	1.000	15,370.000000
47.583333	1.000	16,777.000000
47.600000	1.000	17,614.000000
47.616667	1.000	17,879.000000
47.633333	1.000	17,727.000000
47.650000	1.000	16,984.000000
47.666667	1.000	15,918.000000
47.683333	1.000	14,937.000000
47.700000	1.000	14,368.000000
47.716667	1.000	14,515.000000
47.733333	1.000	15,252.000000
47.750000	1.000	16,563.000000
47.766667	1.000	18,254.000000
47.783333	1.000	19,857.000000
47.800000	1.000	20,424.000000
47.816667	1.000	19,643.000000
47.833333	1.000	18,001.000000
47.850000	1.000	16,350.000000
47.866667	1.000	15,514.000000
47.883333	1.000	15,614.000000
47.900000	1.000	16,247.000000
47.916667	1.000	16,795.000000
47.933333	1.000	16,928.000000
47.950000	1.000	16,362.000000
47.966667	1.000	14,631.000000
47.983333	1.000	11,993.000000
48.000000	1.000	8,736.000000
48.016667	1.000	5,235.000000
48.033333	1.000	1,964.000000
48.050000	1.000	-572.000000
48.066667	1.000	-1,783.000000
48.083333	1.000	-1,609.000000
48.100000	1.000	-373.000000
48.116667	1.000	1,466.000000
48.133333	1.000	3,487.000000
48.150000	1.000	5,677.000000
48.166667	1.000	7,934.000000
48.183333	1.000	9,765.000000
48.200000	1.000	10,909.000000
48.216667	1.000	11,230.000000
48.233333	1.000	11,027.000000
48.250000	1.000	10,899.000000
48.266667	1.000	10,899.000000
48.283333	1.000	10,583.000000
48.300000	1.000	9,810.000000
48.316667	1.000	8,731.000000
48.333333	1.000	7,835.000000
48.350000	1.000	7,359.000000
48.366667	1.000	6,879.000000
48.383333	1.000	6,023.000000
48.400000	1.000	4,819.000000
48.416667	1.000	3,701.000000
48.433333	1.000	3,152.000000
48.450000	1.000	3,169.000000
48.466667	1.000	3,407.000000
48.483333	1.000	3,800.000000
48.500000	1.000	4,501.000000
48.516667	1.000	5,497.000000
48.533333	1.000	6,863.000000
48.550000	1.000	8,646.000000
48.566667	1.000	10,513.000000
48.583333	1.000	12,178.000000
48.600000	1.000	13,718.000000
48.616667	1.000	15,096.000000
48.633333	1.000	16,059.000000
48.650000	1.000	16,416.000000
48.666667	1.000	16,275.000000
48.683333	1.000	15,360.000000
48.700000	1.000	13,434.000000
48.716667	1.000	10,856.000000
48.733333	1.000	8,230.000000
48.750000	1.000	6,172.000000
48.766667	1.000	4,795.000000
48.783333	1.000	3,780.000000
48.800000	1.000	2,928.000000
48.816667	1.000	2,227.000000
48.833333	1.000	1,683.000000
48.850000	1.000	1,664.000000
48.866667	1.000	2,479.000000
48.883333	1.000	3,919.000000
48.900000	1.000	5,614.000000
48.916667	1.000	7,238.000000
48.933333	1.000	8,655.000000
48.950000	1.000	9,479.000000
48.966667	1.000	9,559.000000
48.983333	1.000	8,802.000000
49.000000	1.000	7,202.000000
49.016667	1.000	5,264.000000
49.033333	1.000	3,786.000000
49.050000	1.000	3,160.000000
49.066667	1.000	3,400.000000
49.083333	1.000	4,181.000000
49.100000	1.000	5,289.000000
49.116667	1.000	6,495.000000
49.133333	1.000	7,584.000000
49.150000	1.000	8,291.000000
49.166667	1.000	8,762.000000
49.183333	1.000	9,256.000000
49.200000	1.000	9,986.000000
49.216667	1.000	11,031.000000
49.233333	1.000	12,325.000000
49.250000	1.000	13,713.000000
49.266667	1.000	15,249.000000
49.283333	1.000	16,963.000000
49.300000	1.000	18,909.000000
49.316667	1.000	20,814.000000
49.333333	1.000	22,183.000000
49.350000	1.000	22,850.000000
49.366667	1.000	22,652.000000
49.383333	1.000	21,637.000000
49.400000	1.000	20,431.000000
49.416667	1.000	20,053.000000
49.433333	1.000	21,161.000000
49.450000	1.000	23,574.000000
49.466667	1.000	26,474.000000
49.483333	1.000	28,952.000000
49.500000	1.000	30,516.000000
49.516667	1.000	30,896.000000
49.533333	1.000	30,033.000000
49.550000	1.000	28,169.000000
49.566667	1.000	25,725.000000
49.583333	1.000	23,360.000000
49.600000	1.000	21,605.000000
49.616667	1.000	20,129.000000
49.633333	1.000	18,429.000000
49.650000	1.000	16,467.000000
49.666667	1.000	14,539.000000
49.683333	1.000	13,029.000000
49.700000	1.000	12,065.000000
49.716667	1.000	11,344.000000
49.733333	1.000	10,345.000000
49.750000	1.000	8,785.000000
49.766667	1.000	6,853.000000
49.783333	1.000	5,087.000000
49.800000	1.000	3,863.000000
49.816667	1.000	3,427.000000
49.833333	1.000	4,241.000000
49.850000	1.000	6,307.000000
49.866667	1.000	9,206.000000
49.883333	1.000	12,176.000000
49.900000	1.000	14,925.000000
49.916667	1.000	17,244.000000
49.933333	1.000	18,667.000000
49.950000	1.000	19,286.000000
49.966667	1.000	19,364.000000
49.983333	1.000	19,193.000000
50.000000	1.000	18,458.000000
50.016667	1.000	16,894.000000
50.033333	1.000	14,615.000000
50.050000	1.000	11,548.000000
50.066667	1.000	8,063.000000
50.083333	1.000	5,117.000000
50.100000	1.000	3,485.000000
50.116667	1.000	3,411.000000
50.133333	1.000	4,800.000000
50.150000	1.000	7,008.000000
50.166667	1.000	9,038.000000
50.183333	1.000	10,047.000000
50.200000	1.000	9,983.000000
50.216667	1.000	9,080.000000
50.233333	1.000	7,482.000000
50.250000	1.000	5,737.000000
50.266667	1.000	4,326.000000
50.283333	1.000	3,601.000000
50.300000	1.000	3,826.000000
50.316667	1.000	4,674.000000
50.333333	1.000	5,915.000000
50.350000	1.000	7,594.000000
50.366667	1.000	9,224.000000
50.383333	1.000	10,324.000000
50.400000	1.000	10,707.000000
50.416667	1.000	10,256.000000
50.433333	1.000	9,088.000000
50.450000	1.000	8,167.000000
50.466667	1.000	8,184.000000
50.483333	1.000	9,115.000000
50.500000	1.000	10,328.000000
50.516667	1.000	11,166.000000
50.533333	1.000	11,482.000000
50.550000	1.000	11,699.000000
50.566667	1.000	12,096.000000
50.583333	1.000	12,601.000000
50.600000	1.000	13,060.000000
50.616667	1.000	13,216.000000
50.633333	1.000	13,094.000000
50.650000	1.000	12,800.000000
50.666667	1.000	12,265.000000
50.683333	1.000	11,779.000000
50.700000	1.000	11,756.000000
50.716667	1.000	12,434.000000
50.733333	1.000	13,457.000000
50.750000	1.000	14,522.000000
50.766667	1.000	15,088.000000
50.783333	1.000	14,717.000000
50.800000	1.000	13,437.000000
50.816667	1.000	11,454.000000
50.833333	1.000	9,114.000000
50.850000	1.000	6,832.000000
50.866667	1.000	4,729.000000
50.883333	1.000	2,598.000000
50.900000	1.000	923.000000
50.916667	1.000	-47.000000
50.933333	1.000	56.000000
50.950000	1.000	1,434.000000
50.966667	1.000	4,223.000000
50.983333	1.000	7,902.000000
51.000000	1.000	11,513.000000
51.016667	1.000	14,639.000000
51.033333	1.000	16,912.000000
51.050000	1.000	18,326.000000
51.066667	1.000	19,138.000000
51.083333	1.000	19,643.000000
51.100000	1.000	20,059.000000
51.116667	1.000	20,400.000000
51.133333	1.000	20,506.000000
51.150000	1.000	19,932.000000
51.166667	1.000	18,457.000000
51.183333	1.000	16,294.000000
51.200000	1.000	13,891.000000
51.216667	1.000	11,725.000000
51.233333	1.000	10,067.000000
51.250000	1.000	9,282.000000
51.266667	1.000	9,464.000000
51.283333	1.000	10,299.000000
51.300000	1.000	11,149.000000
51.316667	1.000	11,794.000000
51.333333	1.000	12,088.000000
51.350000	1.000	12,075.000000
51.366667	1.000	11,748.000000
51.383333	1.000	11,135.000000
51.400000	1.000	10,136.000000
51.416667	1.000	9,053.000000
51.433333	1.000	7,939.000000
51.450000	1.000	7,076.000000
51.466667	1.000	6,409.000000
51.483333	1.000	5,459.000000
51.500000	1.000	4,043.000000
51.516667	1.000	2,676.000000
51.533333	1.000	2,003.000000
51.550000	1.000	2,430.000000
51.566667	1.000	3,856.000000
51.583333	1.000	6,012.000000
51.600000	1.000	8,648.000000
51.616667	1.000	11,428.000000
51.633333	1.000	13,465.000000
51.650000	1.000	14,305.000000
51.666667	1.000	14,205.000000
51.683333	1.000	13,555.000000
51.700000	1.000	12,898.000000
51.716667	1.000	12,260.000000
51.733333	1.000	11,518.000000
51.750000	1.000	10,739.000000
51.766667	1.000	10,031.000000
51.783333	1.000	10,094.000000
51.800000	1.000	11,239.000000
51.816667	1.000	13,331.000000
51.833333	1.000	15,623.000000
51.850000	1.000	17,495.000000
51.866667	1.000	18,621.000000
51.883333	1.000	18,980.000000
51.900000	1.000	18,683.000000
51.916667	1.000	17,700.000000
51.933333	1.000	16,274.000000
51.950000	1.000	15,006.000000
51.966667	1.000	14,124.000000
51.983333	1.000	13,237.000000
52.000000	1.000	11,897.000000
52.016667	1.000	10,040.000000
52.033333	1.000	8,331.000000
52.050000	1.000	7,656.000000
52.066667	1.000	8,282.000000
52.083333	1.000	9,818.000000
52.100000	1.000	11,641.000000
52.116667	1.000	13,066.000000
52.133333	1.000	14,064.000000
52.150000	1.000	14,937.000000
52.166667	1.000	15,818.000000
52.183333	1.000	16,686.000000
52.200000	1.000	17,404.000000
52.216667	1.000	18,128.000000
52.233333	1.000	18,558.000000
52.250000	1.000	18,401.000000
52.266667	1.000	17,725.000000
52.283333	1.000	16,674.000000
52.300000	1.000	15,545.000000
52.316667	1.000	14,832.000000
52.333333	1.000	14,758.000000
52.350000	1.000	15,420.000000
52.366667	1.000	16,448.000000
52.383333	1.000	17,410.000000
52.400000	1.000	18,001.000000
52.416667	1.000	18,168.000000
52.433333	1.000	17,695.000000
52.450000	1.000	16,534.000000
52.466667	1.000	14,872.000000
52.483333	1.000	12,918.000000
52.500000	1.000	11,133.000000
52.516667	1.000	9,649.000000
52.533333	1.000	8,530.000000
52.550000	1.000	7,607.000000
52.566667	1.000	6,672.000000
52.583333	1.000	5,579.000000
52.600000	1.000	4,326.000000
52.616667	1.000	2,974.000000
52.633333	1.000	1,957.000000
52.650000	1.000	1,353.000000
52.666667	1.000	1,086.000000
52.683333	1.000	1,551.000000
52.700000	1.000	2,960.000000
52.716667	1.000	4,812.000000
52.733333	1.000	6,411.000000
52.750000	1.000	7,579.000000
52.766667	1.000	8,478.000000
52.783333	1.000	9,300.000000
52.800000	1.000	9,927.000000
52.816667	1.000	10,475.000000
52.833333	1.000	10,930.000000
52.850000	1.000	11,124.000000
52.866667	1.000	10,990.000000
52.883333	1.000	10,746.000000
52.900000	1.000	10,833.000000
52.916667	1.000	11,619.000000
52.933333	1.000	13,187.000000
52.950000	1.000	15,387.000000
52.966667	1.000	17,941.000000
52.983333	1.000	20,628.000000
53.000000	1.000	23,008.000000
53.016667	1.000	24,625.000000
53.033333	1.000	25,259.000000
53.050000	1.000	24,940.000000
53.066667	1.000	23,731.000000
53.083333	1.000	21,902.000000
53.100000	1.000	19,863.000000
53.116667	1.000	17,731.000000
53.133333	1.000	15,403.000000
53.150000	1.000	12,832.000000
53.166667	1.000	10,038.000000
53.183333	1.000	7,619.000000
53.200000	1.000	6,305.000000
53.216667	1.000	6,146.000000
53.233333	1.000	6,720.000000
53.250000	1.000	7,728.000000
53.266667	1.000	8,790.000000
53.283333	1.000	9,421.000000
53.300000	1.000	9,455.000000
53.316667	1.000	9,123.000000
53.333333	1.000	8,795.000000
53.350000	1.000	8,915.000000
53.366667	1.000	9,573.000000
53.383333	1.000	10,759.000000
53.400000	1.000	11,999.000000
53.416667	1.000	13,050.000000
53.433333	1.000	13,821.000000
53.450000	1.000	13,715.000000
53.466667	1.000	12,750.000000
53.483333	1.000	11,289.000000
53.500000	1.000	9,850.000000
53.516667	1.000	8,527.000000
53.533333	1.000	7,731.000000
53.550000	1.000	8,151.000000
53.566667	1.000	10,112.000000
53.583333	1.000	13,307.000000
53.600000	1.000	17,063.000000
53.616667	1.000	20,906.000000
53.633333	1.000	24,284.000000
53.650000	1.000	26,667.000000
53.666667	1.000	27,770.000000
53.683333	1.000	27,518.000000
53.700000	1.000	26,087.000000
53.716667	1.000	23,893.000000
53.733333	1.000	21,255.000000
53.750000	1.000	18,606.000000
53.766667	1.000	16,095.000000
53.783333	1.000	13,909.000000
53.800000	1.000	12,320.000000
53.816667	1.000	11,258.000000
53.833333	1.000	10,547.000000
53.850000	1.000	9,981.000000
53.866667	1.000	9,592.000000
53.883333	1.000	9,369.000000
53.900000	1.000	9,383.000000
53.916667	1.000	9,934.000000
53.933333	1.000	10,796.000000
53.950000	1.000	11,631.000000
53.966667	1.000	12,421.000000
53.983333	1.000	13,284.000000
54.000000	1.000	14,507.000000
54.016667	1.000	16,190.000000
54.033333	1.000	18,016.000000
54.050000	1.000	19,479.000000
54.066667	1.000	20,266.000000
54.083333	1.000	20,061.000000
54.100000	1.000	19,068.000000
54.116667	1.000	17,915.000000
54.133333	1.000	17,193.000000
54.150000	1.000	16,904.000000
54.166667	1.000	16,683.000000
54.183333	1.000	15,928.000000
54.200000	1.000	14,153.000000
54.216667	1.000	11,500.000000
54.233333	1.000	8,506.000000
54.250000	1.000	5,676.000000
54.266667	1.000	3,541.000000
54.283333	1.000	2,348.000000
54.300000	1.000	2,273.000000
54.316667	1.000	3,033.000000
54.333333	1.000	4,107.000000
54.350000	1.000	4,947.000000
54.366667	1.000	5,565.000000
54.383333	1.000	5,996.000000
54.400000	1.000	6,143.000000
54.416667	1.000	6,055.000000
54.433333	1.000	5,584.000000
54.450000	1.000	4,560.000000
54.466667	1.000	3,216.000000
54.483333	1.000	2,248.000000
54.500000	1.000	2,561.000000
54.516667	1.000	4,545.000000
54.533333	1.000	7,616.000000
54.550000	1.000	10,970.000000
54.566667	1.000	13,877.000000
54.583333	1.000	15,545.000000
54.600000	1.000	15,721.000000
54.616667	1.000	14,771.000000
54.633333	1.000	13,254.000000
54.650000	1.000	11,738.000000
54.666667	1.000	10,856.000000
54.683333	1.000	10,996.000000
54.700000	1.000	12,234.000000
54.716667	1.000	14,210.000000
54.733333	1.000	16,745.000000
54.750000	1.000	19,055.000000
54.766667	1.000	20,596.000000
54.783333	1.000	21,847.000000
54.800000	1.000	23,434.000000
54.816667	1.000	25,617.000000
54.833333	1.000	28,251.000000
54.850000	1.000	30,852.000000
54.866667	1.000	33,144.000000
54.883333	1.000	34,831.000000
54.900000	1.000	35,768.000000
54.916667	1.000	36,092.000000
54.933333	1.000	35,970.000000
54.950000	1.000	35,713.000000
54.966667	1.000	35,287.000000
54.983333	1.000	34,057.000000
55.000000	1.000	31,705.000000
55.016667	1.000	28,429.000000
55.033333	1.000	24,720.000000
55.050000	1.000	21,102.000000
55.066667	1.000	18,021.000000
55.083333	1.000	15,270.000000
55.100000	1.000	12,668.000000
55.116667	1.000	10,305.000000
55.133333	1.000	8,614.000000
55.150000	1.000	7,903.000000
55.166667	1.000	8,366.000000
55.183333	1.000	10,327.000000
55.200000	1.000	13,419.000000
55.216667	1.000	16,880.000000
55.233333	1.000	20,163.000000
55.250000	1.000	22,816.000000
55.266667	1.000	25,094.000000
55.283333	1.000	27,166.000000
55.300000	1.000	28,979.000000
55.316667	1.000	30,313.000000
55.333333	1.000	30,945.000000
55.350000	1.000	30,449.000000
55.366667	1.000	28,517.000000
55.383333	1.000	25,781.000000
55.400000	1.000	23,006.000000
55.416667	1.000	20,540.000000
55.433333	1.000	18,671.000000
55.450000	1.000	17,269.000000
55.466667	1.000	16,526.000000
55.483333	1.000	16,482.000000
55.500000	1.000	16,949.000000
55.516667	1.000	17,286.000000
55.533333	1.000	17,298.000000
55.550000	1.000	17,100.000000
55.566667	1.000	16,980.000000
55.583333	1.000	17,108.000000
55.600000	1.000	17,151.000000
55.616667	1.000	16,935.000000
55.633333	1.000	16,371.000000
55.650000	1.000	15,473.000000
55.666667	1.000	14,211.000000
55.683333	1.000	13,020.000000
55.700000	1.000	12,185.000000
55.716667	1.000	11,756.000000
55.733333	1.000	12,105.000000
55.750000	1.000	13,397.000000
55.766667	1.000	15,330.000000
55.783333	1.000	17,477.000000
55.800000	1.000	19,952.000000
55.816667	1.000	22,867.000000
55.833333	1.000	25,645.000000
55.850000	1.000	27,687.000000
55.866667	1.000	29,129.000000
55.883333	1.000	29,924.000000
55.900000	1.000	29,844.000000
55.916667	1.000	28,712.000000
55.933333	1.000	26,677.000000
55.950000	1.000	23,997.000000
55.966667	1.000	20,916.000000
55.983333	1.000	17,978.000000
56.000000	1.000	15,471.000000
56.016667	1.000	13,760.000000
56.033333	1.000	13,050.000000
56.050000	1.000	13,121.000000
56.066667	1.000	13,531.000000
56.083333	1.000	13,974.000000
56.100000	1.000	14,271.000000
56.116667	1.000	14,445.000000
56.133333	1.000	14,521.000000
56.150000	1.000	14,407.000000
56.166667	1.000	14,162.000000
56.183333	1.000	14,051.000000
56.200000	1.000	14,176.000000
56.216667	1.000	14,635.000000
56.233333	1.000	15,431.000000
56.250000	1.000	16,791.000000
56.266667	1.000	18,619.000000
56.283333	1.000	20,263.000000
56.300000	1.000	21,335.000000
56.316667	1.000	21,907.000000
56.333333	1.000	21,671.000000
56.350000	1.000	21,157.000000
56.366667	1.000	21,003.000000
56.383333	1.000	21,540.000000
56.400000	1.000	22,760.000000
56.416667	1.000	24,401.000000
56.433333	1.000	25,915.000000
56.450000	1.000	26,821.000000
56.466667	1.000	27,432.000000
56.483333	1.000	27,549.000000
56.500000	1.000	26,780.000000
56.516667	1.000	25,179.000000
56.533333	1.000	23,051.000000
56.550000	1.000	20,707.000000
56.566667	1.000	18,422.000000
56.583333	1.000	16,633.000000
56.600000	1.000	15,721.000000
56.616667	1.000	15,660.000000
56.633333	1.000	15,907.000000
56.650000	1.000	16,007.000000
56.666667	1.000	15,750.000000
56.683333	1.000	15,215.000000
56.700000	1.000	14,451.000000
56.716667	1.000	13,426.000000
56.733333	1.000	12,291.000000
56.750000	1.000	11,251.000000
56.766667	1.000	10,682.000000
56.783333	1.000	10,939.000000
56.800000	1.000	12,261.000000
56.816667	1.000	14,609.000000
56.833333	1.000	17,582.000000
56.850000	1.000	20,535.000000
56.866667	1.000	22,815.000000
56.883333	1.000	24,174.000000
56.900000	1.000	24,484.000000
56.916667	1.000	23,518.000000
56.933333	1.000	20,968.000000
56.950000	1.000	17,196.000000
56.966667	1.000	13,192.000000
56.983333	1.000	10,208.000000
57.000000	1.000	9,075.000000
57.016667	1.000	9,256.000000
57.033333	1.000	9,878.000000
57.050000	1.000	10,443.000000
57.066667	1.000	10,731.000000
57.083333	1.000	10,982.000000
57.100000	1.000	11,659.000000
57.116667	1.000	12,645.000000
57.133333	1.000	13,456.000000
57.150000	1.000	13,734.000000
57.166667	1.000	13,831.000000
57.183333	1.000	14,493.000000
57.200000	1.000	15,848.000000
57.216667	1.000	17,675.000000
57.233333	1.000	19,822.000000
57.250000	1.000	22,026.000000
57.266667	1.000	23,865.000000
57.283333	1.000	25,088.000000
57.300000	1.000	25,879.000000
57.316667	1.000	26,251.000000
57.333333	1.000	26,175.000000
57.350000	1.000	25,660.000000
57.366667	1.000	24,824.000000
57.383333	1.000	24,068.000000
57.400000	1.000	23,546.000000
57.416667	1.000	23,572.000000
57.433333	1.000	24,431.000000
57.450000	1.000	25,663.000000
57.466667	1.000	26,833.000000
57.483333	1.000	27,440.000000
57.500000	1.000	26,993.000000
57.516667	1.000	25,559.000000
57.533333	1.000	23,440.000000
57.550000	1.000	21,069.000000
57.566667	1.000	19,183.000000
57.583333	1.000	18,141.000000
57.600000	1.000	18,076.000000
57.616667	1.000	18,845.000000
57.633333	1.000	19,828.000000
57.650000	1.000	20,705.000000
57.666667	1.000	21,289.000000
57.683333	1.000	21,137.000000
57.700000	1.000	20,100.000000
57.716667	1.000	18,554.000000
57.733333	1.000	17,316.000000
57.750000	1.000	16,986.000000
57.766667	1.000	17,427.000000
57.783333	1.000	18,199.000000
57.800000	1.000	18,816.000000
57.816667	1.000	19,172.000000
57.833333	1.000	19,781.000000
57.850000	1.000	20,627.000000
57.866667	1.000	21,807.000000
57.883333	1.000	23,297.000000
57.900000	1.000	25,036.000000
57.916667	1.000	26,371.000000
57.933333	1.000	27,062.000000
57.950000	1.000	27,025.000000
57.966667	1.000	25,955.000000
57.983333	1.000	24,524.000000
58.000000	1.000	23,297.000000
58.016667	1.000	22,394.000000
58.033333	1.000	21,544.000000
58.050000	1.000	20,533.000000
58.066667	1.000	19,978.000000
58.083333	1.000	20,012.000000
58.100000	1.000	20,530.000000
58.116667	1.000	21,546.000000
58.133333	1.000	23,089.000000
58.150000	1.000	25,058.000000
58.166667	1.000	27,272.000000
58.183333	1.000	29,552.000000
58.200000	1.000	31,227.000000
58.216667	1.000	31,631.000000
58.233333	1.000	31,119.000000
58.250000	1.000	30,130.000000
58.266667	1.000	28,545.000000
58.283333	1.000	26,616.000000
58.300000	1.000	25,182.000000
58.316667	1.000	24,717.000000
58.333333	1.000	24,951.000000
58.350000	1.000	25,448.000000
58.366667	1.000	25,781.000000
58.383333	1.000	25,547.000000
58.400000	1.000	24,798.000000
58.416667	1.000	24,060.000000
58.433333	1.000	23,414.000000
58.450000	1.000	22,833.000000
58.466667	1.000	22,238.000000
58.483333	1.000	21,526.000000
58.500000	1.000	20,863.000000
58.516667	1.000	20,364.000000
58.533333	1.000	20,284.000000
58.550000	1.000	20,796.000000
58.566667	1.000	21,726.000000
58.583333	1.000	22,572.000000
58.600000	1.000	23,123.000000
58.616667	1.000	23,270.000000
58.633333	1.000	23,258.000000
58.650000	1.000	23,469.000000
58.666667	1.000	24,106.000000
58.683333	1.000	25,124.000000
58.700000	1.000	26,183.000000
58.716667	1.000	27,062.000000
58.733333	1.000	27,925.000000
58.750000	1.000	29,187.000000
58.766667	1.000	30,977.000000
58.783333	1.000	32,592.000000
58.800000	1.000	33,265.000000
58.816667	1.000	32,608.000000
58.833333	1.000	30,873.000000
58.850000	1.000	28,575.000000
58.866667	1.000	25,883.000000
58.883333	1.000	23,343.000000
58.900000	1.000	21,653.000000
58.916667	1.000	21,493.000000
58.933333	1.000	23,400.000000
58.950000	1.000	27,191.000000
58.966667	1.000	31,740.000000
58.983333	1.000	35,723.000000
59.000000	1.000	38,080.000000
59.016667	1.000	38,447.000000
59.033333	1.000	37,229.000000
59.050000	1.000	35,319.000000
59.066667	1.000	33,951.000000
59.083333	1.000	33,871.000000
59.100000	1.000	35,386.000000
59.116667	1.000	38,001.000000
59.133333	1.000	40,582.000000
59.150000	1.000	42,265.000000
59.166667	1.000	42,590.000000
59.183333	1.000	41,664.000000
59.200000	1.000	39,801.000000
59.216667	1.000	37,267.000000
59.233333	1.000	34,397.000000
59.250000	1.000	31,642.000000
59.266667	1.000	29,473.000000
59.283333	1.000	28,204.000000
59.300000	1.000	27,910.000000
59.316667	1.000	28,729.000000
59.333333	1.000	30,668.000000
59.350000	1.000	33,318.000000
59.366667	1.000	35,840.000000
59.383333	1.000	37,685.000000
59.400000	1.000	39,018.000000
59.416667	1.000	39,875.000000
59.433333	1.000	40,036.000000
59.450000	1.000	39,468.000000
59.466667	1.000	38,584.000000
59.483333	1.000	37,945.000000
59.500000	1.000	37,687.000000
59.516667	1.000	37,660.000000
59.533333	1.000	37,495.000000
59.550000	1.000	36,954.000000
59.566667	1.000	36,213.000000
59.583333	1.000	35,533.000000
59.600000	1.000	35,227.000000
59.616667	1.000	35,784.000000
59.633333	1.000	37,334.000000
59.650000	1.000	39,637.000000
59.666667	1.000	42,244.000000
59.683333	1.000	44,825.000000
59.700000	1.000	46,949.000000
59.716667	1.000	47,877.000000
59.733333	1.000	47,450.000000
59.750000	1.000	45,686.000000
59.766667	1.000	42,780.000000
59.783333	1.000	39,582.000000
59.800000	1.000	36,920.000000
59.816667	1.000	35,102.000000
59.833333	1.000	34,440.000000
59.850000	1.000	35,026.000000
59.866667	1.000	36,650.000000
59.883333	1.000	39,210.000000
59.900000	1.000	42,026.000000
59.916667	1.000	44,390.000000
59.933333	1.000	46,236.000000
59.950000	1.000	47,266.000000
59.966667	1.000	47,278.000000
59.983333	1.000	46,301.000000
60.000000	1.000	44,626.000000
60.016667	1.000	42,661.000000
60.033333	1.000	40,648.000000
60.050000	1.000	38,868.000000
60.066667	1.000	37,424.000000
60.083333	1.000	36,556.000000
60.100000	1.000	36,443.000000
60.116667	1.000	36,864.000000
60.133333	1.000	37,529.000000
60.150000	1.000	38,140.000000
60.166667	1.000	38,462.000000
60.183333	1.000	38,337.000000
60.200000	1.000	38,106.000000
60.216667	1.000	38,276.000000
60.233333	1.000	39,065.000000
60.250000	1.000	40,067.000000
60.266667	1.000	41,306.000000
60.283333	1.000	43,342.000000
60.300000	1.000	46,236.000000
60.316667	1.000	49,420.000000
60.333333	1.000	52,400.000000
60.350000	1.000	54,704.000000
60.366667	1.000	55,981.000000
60.383333	1.000	56,077.000000
60.400000	1.000	55,418.000000
60.416667	1.000	54,235.000000
60.433333	1.000	52,891.000000
60.450000	1.000	51,636.000000
60.466667	1.000	50,536.000000
60.483333	1.000	49,647.000000
60.500000	1.000	48,858.000000
60.516667	1.000	48,078.000000
60.533333	1.000	47,796.000000
60.550000	1.000	48,527.000000
60.566667	1.000	50,230.000000
60.583333	1.000	52,146.000000
60.600000	1.000	53,484.000000
60.616667	1.000	54,034.000000
60.633333	1.000	54,052.000000
60.650000	1.000	54,155.000000
60.666667	1.000	54,700.000000
60.683333	1.000	55,600.000000
60.700000	1.000	56,644.000000
60.716667	1.000	57,620.000000
60.733333	1.000	58,054.000000
60.750000	1.000	57,731.000000
60.766667	1.000	56,683.000000
60.783333	1.000	54,901.000000
60.800000	1.000	52,677.000000
60.816667	1.000	50,576.000000
60.833333	1.000	48,733.000000
60.850000	1.000	47,258.000000
60.866667	1.000	46,120.000000
60.883333	1.000	45,147.000000
60.900000	1.000	44,674.000000
60.916667	1.000	45,198.000000
60.933333	1.000	46,880.000000
60.950000	1.000	49,310.000000
60.966667	1.000	51,821.000000
60.983333	1.000	53,944.000000
61.000000	1.000	55,546.000000
61.016667	1.000	56,381.000000
61.033333	1.000	56,647.000000
61.050000	1.000	56,912.000000
61.066667	1.000	57,246.000000
61.083333	1.000	57,218.000000
61.100000	1.000	56,359.000000
61.116667	1.000	54,575.000000
61.133333	1.000	52,161.000000
61.150000	1.000	50,108.000000
61.166667	1.000	49,072.000000
61.183333	1.000	48,804.000000
61.200000	1.000	48,485.000000
61.216667	1.000	47,611.000000
61.233333	1.000	46,508.000000
61.250000	1.000	45,649.000000
61.266667	1.000	45,246.000000
61.283333	1.000	45,279.000000
61.300000	1.000	45,518.000000
61.316667	1.000	45,759.000000
61.333333	1.000	45,681.000000
61.350000	1.000	45,178.000000
61.366667	1.000	44,499.000000
61.383333	1.000	43,793.000000
61.400000	1.000	42,676.000000
61.416667	1.000	41,277.000000
61.433333	1.000	39,873.000000
61.450000	1.000	38,852.000000
61.466667	1.000	38,411.000000
61.483333	1.000	38,443.000000
61.500000	1.000	38,845.000000
61.516667	1.000	39,574.000000
61.533333	1.000	40,936.000000
61.550000	1.000	43,319.000000
61.566667	1.000	46,805.000000
61.583333	1.000	50,463.000000
61.600000	1.000	53,336.000000
61.616667	1.000	55,142.000000
61.633333	1.000	55,569.000000
61.650000	1.000	54,868.000000
61.666667	1.000	53,812.000000
61.683333	1.000	52,877.000000
61.700000	1.000	52,182.000000
61.716667	1.000	51,872.000000
61.733333	1.000	51,916.000000
61.750000	1.000	51,916.000000
61.766667	1.000	51,388.000000
61.783333	1.000	49,887.000000
61.800000	1.000	47,239.000000
61.816667	1.000	43,931.000000
61.833333	1.000	40,832.000000
61.850000	1.000	38,978.000000
61.866667	1.000	38,853.000000
61.883333	1.000	40,221.000000
61.900000	1.000	42,559.000000
61.916667	1.000	45,332.000000
61.933333	1.000	48,573.000000
61.950000	1.000	52,603.000000
61.966667	1.000	56,954.000000
61.983333	1.000	60,430.000000
62.000000	1.000	62,554.000000
62.016667	1.000	63,692.000000
62.033333	1.000	64,501.000000
62.050000	1.000	65,199.000000
62.066667	1.000	65,447.000000
62.083333	1.000	65,414.000000
62.100000	1.000	65,678.000000
62.116667	1.000	66,171.000000
62.133333	1.000	66,157.000000
62.150000	1.000	65,107.000000
62.166667	1.000	63,108.000000
62.183333	1.000	60,533.000000
62.200000	1.000	57,940.000000
62.216667	1.000	55,578.000000
62.233333	1.000	53,564.000000
62.250000	1.000	51,948.000000
62.266667	1.000	51,107.000000
62.283333	1.000	51,243.000000
62.300000	1.000	52,156.000000
62.316667	1.000	53,269.000000
62.333333	1.000	54,328.000000
62.350000	1.000	55,368.000000
62.366667	1.000	56,174.000000
62.383333	1.000	56,480.000000
62.400000	1.000	56,008.000000
62.416667	1.000	54,603.000000
62.433333	1.000	52,351.000000
62.450000	1.000	49,593.000000
62.466667	1.000	46,756.000000
62.483333	1.000	44,474.000000
62.500000	1.000	43,445.000000
62.516667	1.000	43,764.000000
62.533333	1.000	45,126.000000
62.550000	1.000	47,189.000000
62.566667	1.000	49,599.000000
62.583333	1.000	52,074.000000
62.600000	1.000	54,295.000000
62.616667	1.000	56,085.000000
62.633333	1.000	57,555.000000
62.650000	1.000	58,693.000000
62.666667	1.000	59,168.000000
62.683333	1.000	58,717.000000
62.700000	1.000	57,372.000000
62.716667	1.000	55,482.000000
62.733333	1.000	53,318.000000
62.750000	1.000	50,482.000000
62.766667	1.000	47,024.000000
62.783333	1.000	43,378.000000
62.800000	1.000	39,949.000000
62.816667	1.000	37,183.000000
62.833333	1.000	35,337.000000
62.850000	1.000	34,423.000000
62.866667	1.000	34,179.000000
62.883333	1.000	34,086.000000
62.900000	1.000	33,702.000000
62.916667	1.000	33,065.000000
62.933333	1.000	32,427.000000
62.950000	1.000	31,817.000000
62.966667	1.000	31,413.000000
62.983333	1.000	31,244.000000
63.000000	1.000	30,972.000000
63.016667	1.000	30,328.000000
63.033333	1.000	29,369.000000
63.050000	1.000	27,777.000000
63.066667	1.000	25,713.000000
63.083333	1.000	23,879.000000
63.100000	1.000	22,656.000000
63.116667	1.000	21,908.000000
63.133333	1.000	21,528.000000
63.150000	1.000	21,891.000000
63.166667	1.000	23,087.000000
63.183333	1.000	24,718.000000
63.200000	1.000	25,937.000000
63.216667	1.000	26,662.000000
63.233333	1.000	26,807.000000
63.250000	1.000	26,221.000000
63.266667	1.000	25,107.000000
63.283333	1.000	23,744.000000
63.300000	1.000	22,583.000000
63.316667	1.000	21,015.000000
63.333333	1.000	18,577.000000
63.350000	1.000	15,491.000000
63.366667	1.000	12,300.000000
63.383333	1.000	9,675.000000
63.400000	1.000	8,152.000000
63.416667	1.000	8,246.000000
63.433333	1.000	10,107.000000
63.450000	1.000	13,521.000000
63.466667	1.000	17,851.000000
63.483333	1.000	22,229.000000
63.500000	1.000	26,155.000000
63.516667	1.000	29,184.000000
63.533333	1.000	30,858.000000
63.550000	1.000	30,884.000000
63.566667	1.000	29,358.000000
63.583333	1.000	26,658.000000
63.600000	1.000	23,078.000000
63.616667	1.000	18,912.000000
63.633333	1.000	14,487.000000
63.650000	1.000	10,533.000000
63.666667	1.000	7,700.000000
63.683333	1.000	5,971.000000
63.700000	1.000	4,922.000000
63.716667	1.000	4,192.000000
63.733333	1.000	3,494.000000
63.750000	1.000	2,940.000000
63.766667	1.000	2,731.000000
63.783333	1.000	2,784.000000
63.800000	1.000	2,981.000000
63.816667	1.000	3,485.000000
63.833333	1.000	3,867.000000
63.850000	1.000	3,458.000000
63.866667	1.000	2,263.000000
63.883333	1.000	479.000000
63.900000	1.000	-1,414.000000
63.916667	1.000	-3,300.000000
63.933333	1.000	-4,945.000000
63.950000	1.000	-6,100.000000
63.966667	1.000	-6,603.000000
63.983333	1.000	-6,321.000000
64.000000	1.000	-5,248.000000
64.016667	1.000	-3,623.000000
64.033333	1.000	-1,859.000000
64.050000	1.000	-198.000000
64.066667	1.000	973.000000
64.083333	1.000	1,403.000000
64.100000	1.000	914.000000
64.116667	1.000	-374.000000
64.133333	1.000	-2,252.000000
64.150000	1.000	-4,431.000000
64.166667	1.000	-6,447.000000
64.183333	1.000	-7,947.000000
64.200000	1.000	-8,797.000000
64.216667	1.000	-9,105.000000
64.233333	1.000	-9,199.000000
64.250000	1.000	-9,399.000000
64.266667	1.000	-9,643.000000
64.283333	1.000	-9,401.000000
64.300000	1.000	-8,463.000000
64.316667	1.000	-6,923.000000
64.333333	1.000	-5,428.000000
64.350000	1.000	-4,459.000000
64.366667	1.000	-3,631.000000
64.383333	1.000	-2,806.000000
64.400000	1.000	-2,211.000000
64.416667	1.000	-2,105.000000
64.433333	1.000	-2,881.000000
64.450000	1.000	-4,412.000000
64.466667	1.000	-6,364.000000
64.483333	1.000	-8,215.000000
64.500000	1.000	-9,783.000000
64.516667	1.000	-11,135.000000
64.533333	1.000	-12,448.000000
64.550000	1.000	-13,870.000000
64.566667	1.000	-15,561.000000
64.583333	1.000	-17,252.000000
64.600000	1.000	-18,899.000000
64.616667	1.000	-20,735.000000
64.633333	1.000	-22,624.000000
64.650000	1.000	-24,661.000000
64.666667	1.000	-27,043.000000
64.683333	1.000	-29,621.000000
64.700000	1.000	-32,011.000000
64.716667	1.000	-33,420.000000
64.733333	1.000	-33,537.000000
64.750000	1.000	-32,950.000000
64.766667	1.000	-32,249.000000
64.783333	1.000	-31,624.000000
64.800000	1.000	-31,066.000000
64.816667	1.000	-30,892.000000
64.833333	1.000	-30,918.000000
64.850000	1.000	-31,107.000000
64.866667	1.000	-31,150.000000
64.883333	1.000	-30,536.000000
64.900000	1.000	-28,980.000000
64.916667	1.000	-26,810.000000
64.933333	1.000	-24,683.000000
64.950000	1.000	-23,261.000000
64.966667	1.000	-22,890.000000
64.983333	1.000	-23,597.000000
65.000000	1.000	-24,907.000000
65.016667	1.000	-26,581.000000
65.033333	1.000	-28,453.000000
65.050000	1.000	-30,352.000000
65.066667	1.000	-31,551.000000
65.083333	1.000	-31,712.000000
65.100000	1.000	-30,760.000000
65.116667	1.000	-28,872.000000
65.133333	1.000	-26,493.000000
65.150000	1.000	-23,751.000000
65.166667	1.000	-21,006.000000
65.183333	1.000	-18,933.000000
65.200000	1.000	-17,974.000000
65.216667	1.000	-18,346.000000
65.233333	1.000	-19,735.000000
65.250000	1.000	-21,581.000000
65.266667	1.000	-23,153.000000
65.283333	1.000	-24,364.000000
65.300000	1.000	-25,075.000000
65.316667	1.000	-25,080.000000
65.333333	1.000	-24,990.000000
65.350000	1.000	-25,403.000000
65.366667	1.000	-26,295.000000
65.383333	1.000	-27,507.000000
65.400000	1.000	-29,031.000000
65.416667	1.000	-30,783.000000
65.433333	1.000	-32,485.000000
65.450000	1.000	-33,762.000000
65.466667	1.000	-34,467.000000
65.483333	1.000	-34,527.000000
65.500000	1.000	-33,963.000000
65.516667	1.000	-32,844.000000
65.533333	1.000	-31,168.000000
65.550000	1.000	-29,113.000000
65.566667	1.000	-27,163.000000
65.583333	1.000	-25,428.000000
65.600000	1.000	-23,547.000000
65.616667	1.000	-21,566.000000
65.633333	1.000	-19,661.000000
65.650000	1.000	-18,267.000000
65.666667	1.000	-17,680.000000
65.683333	1.000	-18,017.000000
65.700000	1.000	-19,372.000000
65.716667	1.000	-21,692.000000
65.733333	1.000	-24,828.000000
65.750000	1.000	-28,321.000000
65.766667	1.000	-31,947.000000
65.783333	1.000	-35,525.000000
65.800000	1.000	-38,500.000000
65.816667	1.000	-40,102.000000
65.833333	1.000	-40,136.000000
65.850000	1.000	-38,806.000000
65.866667	1.000	-36,847.000000
65.883333	1.000	-35,091.000000
65.900000	1.000	-33,766.000000
65.916667	1.000	-32,783.000000
65.933333	1.000	-32,552.000000
65.950000	1.000	-33,144.000000
65.966667	1.000	-33,984.000000
65.983333	1.000	-34,541.000000
66.000000	1.000	-34,741.000000
66.016667	1.000	-34,497.000000
66.033333	1.000	-34,035.000000
66.050000	1.000	-33,660.000000
66.066667	1.000	-33,889.000000
66.083333	1.000	-35,027.000000
66.100000	1.000	-36,585.000000
66.116667	1.000	-38,497.000000
66.133333	1.000	-40,865.000000
66.150000	1.000	-43,350.000000
66.166667	1.000	-45,677.000000
66.183333	1.000	-47,681.000000
66.200000	1.000	-49,077.000000
66.216667	1.000	-49,963.000000
66.233333	1.000	-50,491.000000
66.250000	1.000	-50,222.000000
66.266667	1.000	-49,231.000000
66.283333	1.000	-47,936.000000
66.300000	1.000	-46,471.000000
66.316667	1.000	-45,036.000000
66.333333	1.000	-44,326.000000
66.350000	1.000	-45,100.000000
66.366667	1.000	-47,047.000000
66.383333	1.000	-49,127.000000
66.400000	1.000	-50,518.000000
66.416667	1.000	-50,866.000000
66.433333	1.000	-50,380.000000
66.450000	1.000	-49,650.000000
66.466667	1.000	-48,836.000000
66.483333	1.000	-47,952.000000
66.500000	1.000	-47,063.000000
66.516667	1.000	-46,145.000000
66.533333	1.000	-45,497.000000
66.550000	1.000	-45,310.000000
66.566667	1.000	-45,488.000000
66.583333	1.000	-46,089.000000
66.600000	1.000	-47,081.000000
66.616667	1.000	-48,250.000000
66.633333	1.000	-49,335.000000
66.650000	1.000	-50,066.000000
66.666667	1.000	-50,080.000000
66.683333	1.000	-49,579.000000
66.700000	1.000	-48,814.000000
66.716667	1.000	-47,935.000000
66.733333	1.000	-47,361.000000
66.750000	1.000	-46,716.000000
66.766667	1.000	-45,206.000000
66.783333	1.000	-42,679.000000
66.800000	1.000	-39,768.000000
66.816667	1.000	-37,539.000000
66.833333	1.000	-36,785.000000
66.850000	1.000	-37,880.000000
66.866667	1.000	-40,678.000000
66.883333	1.000	-44,635.000000
66.900000	1.000	-48,759.000000
66.916667	1.000	-52,054.000000
66.933333	1.000	-54,382.000000
66.950000	1.000	-55,698.000000
66.966667	1.000	-56,048.000000
66.983333	1.000	-55,393.000000
67.000000	1.000	-53,637.000000
67.016667	1.000	-51,039.000000
67.033333	1.000	-48,119.000000
67.050000	1.000	-45,473.000000
67.066667	1.000	-43,641.000000
67.083333	1.000	-42,954.000000
67.100000	1.000	-43,224.000000
67.116667	1.000	-43,444.000000
67.133333	1.000	-42,636.000000
67.150000	1.000	-40,835.000000
67.166667	1.000	-38,734.000000
67.183333	1.000	-36,795.000000
67.200000	1.000	-35,040.000000
67.216667	1.000	-33,818.000000
67.233333	1.000	-33,421.000000
67.250000	1.000	-33,410.000000
67.266667	1.000	-33,230.000000
67.283333	1.000	-32,910.000000
67.300000	1.000	-33,085.000000
67.316667	1.000	-34,223.000000
67.333333	1.000	-36,350.000000
67.350000	1.000	-39,139.000000
67.366667	1.000	-41,845.000000
67.383333	1.000	-43,841.000000
67.400000	1.000	-44,782.000000
67.416667	1.000	-44,778.000000
67.433333	1.000	-44,478.000000
67.450000	1.000	-44,395.000000
67.466667	1.000	-44,513.000000
67.483333	1.000	-44,866.000000
67.500000	1.000	-45,309.000000
67.516667	1.000	-45,926.000000
67.533333	1.000	-46,884.000000
67.550000	1.000	-48,107.000000
67.566667	1.000	-50,025.000000
67.583333	1.000	-52,643.000000
67.600000	1.000	-55,686.000000
67.616667	1.000	-58,712.000000
67.633333	1.000	-61,280.000000
67.650000	1.000	-63,244.000000
67.666667	1.000	-64,574.000000
67.683333	1.000	-64,947.000000
67.700000	1.000	-64,485.000000
67.716667	1.000	-63,506.000000
67.733333	1.000	-61,908.000000
67.750000	1.000	-59,605.000000
67.766667	1.000	-57,110.000000
67.783333	1.000	-54,910.000000
67.800000	1.000	-53,552.000000
67.816667	1.000	-53,173.000000
67.833333	1.000	-53,316.000000
67.850000	1.000	-53,672.000000
67.866667	1.000	-54,109.000000
67.883333	1.000	-54,658.000000
67.900000	1.000	-55,128.000000
67.916667	1.000	-55,222.000000
67.933333	1.000	-54,671.000000
67.950000	1.000	-53,582.000000
67.966667	1.000	-52,278.000000
67.983333	1.000	-51,099.000000
68.000000	1.000	-50,253.000000
68.016667	1.000	-49,836.000000
68.033333	1.000	-49,953.000000
68.050000	1.000	-50,563.000000
68.066667	1.000	-51,615.000000
68.083333	1.000	-53,084.000000
68.100000	1.000	-54,629.000000
68.116667	1.000	-56,073.000000
68.133333	1.000	-57,341.000000
68.150000	1.000	-58,073.000000
68.166667	1.000	-58,010.000000
68.183333	1.000	-56,944.000000
68.200000	1.000	-54,983.000000
68.216667	1.000	-52,292.000000
68.233333	1.000	-49,300.000000
68.250000	1.000	-46,643.000000
68.266667	1.000	-44,469.000000
68.283333	1.000	-42,754.000000
68.300000	1.000	-41,548.000000
68.316667	1.000	-41,144.000000
68.333333	1.000	-41,661.000000
68.350000	1.000	-42,634.000000
68.366667	1.000	-44,096.000000
68.383333	1.000	-46,204.000000
68.400000	1.000	-48,565.000000
68.416667	1.000	-50,496.000000
68.433333	1.000	-51,524.000000
68.450000	1.000	-51,319.000000
68.466667	1.000	-49,813.000000
68.483333	1.000	-47,569.000000
68.500000	1.000	-45,494.000000
68.516667	1.000	-44,508.000000
68.533333	1.000	-44,686.000000
68.550000	1.000	-45,468.000000
68.566667	1.000	-46,210.000000
68.583333	1.000	-46,318.000000
68.600000	1.000	-45,554.000000
68.616667	1.000	-44,310.000000
68.633333	1.000	-43,253.000000
68.650000	1.000	-42,815.000000
68.666667	1.000	-43,077.000000
68.683333	1.000	-43,875.000000
68.700000	1.000	-44,701.000000
68.716667	1.000	-45,557.000000
68.733333	1.000	-46,599.000000
68.750000	1.000	-47,542.000000
68.766667	1.000	-48,280.000000
68.783333	1.000	-49,020.000000
68.800000	1.000	-50,057.000000
68.816667	1.000	-51,528.000000
68.833333	1.000	-53,059.000000
68.850000	1.000	-54,215.000000
68.866667	1.000	-55,161.000000
68.883333	1.000	-55,868.000000
68.900000	1.000	-56,166.000000
68.916667	1.000	-56,443.000000
68.933333	1.000	-57,199.000000
68.950000	1.000	-58,353.000000
68.966667	1.000	-59,253.000000
68.983333	1.000	-59,134.000000
69.000000	1.000	-58,163.000000
69.016667	1.000	-56,658.000000
69.033333	1.000	-54,997.000000
69.050000	1.000	-53,755.000000
69.066667	1.000	-53,192.000000
69.083333	1.000	-53,136.000000
69.100000	1.000	-53,285.000000
69.116667	1.000	-53,544.000000
69.133333	1.000	-53,680.000000
69.150000	1.000	-53,947.000000
69.166667	1.000	-54,680.000000
69.183333	1.000	-55,649.000000
69.200000	1.000	-56,402.000000
69.216667	1.000	-56,502.000000
69.233333	1.000	-56,030.000000
69.250000	1.000	-55,205.000000
69.266667	1.000	-54,282.000000
69.283333	1.000	-53,280.000000
69.300000	1.000	-52,249.000000
69.316667	1.000	-51,286.000000
69.333333	1.000	-50,635.000000
69.350000	1.000	-50,166.000000
69.366667	1.000	-49,418.000000
69.383333	1.000	-48,190.000000
69.400000	1.000	-46,489.000000
69.416667	1.000	-44,602.000000
69.433333	1.000	-42,602.000000
69.450000	1.000	-40,666.000000
69.466667	1.000	-39,506.000000
69.483333	1.000	-39,415.000000
69.500000	1.000	-40,033.000000
69.516667	1.000	-41,279.000000
69.533333	1.000	-43,332.000000
69.550000	1.000	-46,264.000000
69.566667	1.000	-49,555.000000
69.583333	1.000	-52,595.000000
69.600000	1.000	-54,872.000000
69.616667	1.000	-56,373.000000
69.633333	1.000	-57,242.000000
69.650000	1.000	-57,609.000000
69.666667	1.000	-57,558.000000
69.683333	1.000	-57,121.000000
69.700000	1.000	-56,786.000000
69.716667	1.000	-56,961.000000
69.733333	1.000	-57,990.000000
69.750000	1.000	-59,717.000000
69.766667	1.000	-62,016.000000
69.783333	1.000	-64,553.000000
69.800000	1.000	-66,361.000000
69.816667	1.000	-66,801.000000
69.833333	1.000	-65,834.000000
69.850000	1.000	-63,701.000000
69.866667	1.000	-60,743.000000
69.883333	1.000	-57,261.000000
69.900000	1.000	-53,837.000000
69.916667	1.000	-51,213.000000
69.933333	1.000	-49,909.000000
69.950000	1.000	-49,603.000000
69.966667	1.000	-49,883.000000
69.983333	1.000	-50,572.000000
70.000000	1.000	-51,530.000000
70.016667	1.000	-52,760.000000
70.033333	1.000	-53,704.000000
70.050000	1.000	-53,662.000000
70.066667	1.000	-52,513.000000
70.083333	1.000	-50,756.000000
70.100000	1.000	-48,475.000000
