# Supplementary material for: Changes to Serum Sample Tube and Processing Methodology Does Not Cause Inter-Individual Variation in Automated Whole Serum N-Glycan Profiling in Health and Disease
Source: PLoS One. 2015 Apr 1;10(4):e0123028. doi: 10.1371/journal.pone.0123028 (PMC4382121; doi:10.1371/journal.pone.0123028)
Supplement: S1 Data — (ZIP) [file pone.0123028.s006.zip › WholePlasmaData/100-H1.txt]

File Path	chrom://acropora/ChromeleonLocal/Richard Data/May 2014/21 May 2014/HTP-plasma-24-Samples-Robot-Repeat-A2-A1.seq/31853.smp/Emission_1.channel/Emission_1.chm
Channel	Emission_1

Injection Information:
Data Vault	ChromeleonLocal
Injection	2AB-VF-serum-sample-22/100-H1
Injection Number	12
Position	GA8
Comment	
Processing Method	beh-gu
Instrument Method	BEH-70min-right-40-76-04-58
Type	Unknown
Status	Finished
Injection Date	22/05/2014
Injection Time	05:58:20
Injection Volume (µL)	25.0000
Dilution Factor	1.0000
Weight	1.0000

Raw Data Information:
Time Min. (min)	0.000000
Time Max. (min)	70.100000
Data Points	4207
Detector	FLD
Exporting Data System	Chromeleon 7.1.1.1127
Operator	
Signal Quantity	
Signal Unit	counts
Signal Min.	-100,633.000000
Signal Max.	27,152,324.000000
Channel	Emission_1
Driver Name	FLD3000.dll
Channel Type	Evaluation
Min. Step (s)	1.000
Max. Step (s)	1.000
Average Step (s)	1.000

Signal Parameter Information:
Signal Info	

Raw Data:
Time (min)	Step (s)	Value (counts)
0.000000	0.000	0.000000
0.016667	1.000	0.000000
0.033333	1.000	0.000000
0.050000	1.000	0.000000
0.066667	1.000	0.000000
0.083333	1.000	-521.000000
0.100000	1.000	-529.000000
0.116667	1.000	-519.000000
0.133333	1.000	-529.000000
0.150000	1.000	-590.000000
0.166667	1.000	-729.000000
0.183333	1.000	-937.000000
0.200000	1.000	-1,194.000000
0.216667	1.000	-1,464.000000
0.233333	1.000	-1,680.000000
0.250000	1.000	-1,809.000000
0.266667	1.000	-1,849.000000
0.283333	1.000	-1,834.000000
0.300000	1.000	-1,777.000000
0.316667	1.000	-1,729.000000
0.333333	1.000	-1,722.000000
0.350000	1.000	-1,749.000000
0.366667	1.000	-1,847.000000
0.383333	1.000	-2,005.000000
0.400000	1.000	-2,180.000000
0.416667	1.000	-2,349.000000
0.433333	1.000	-2,469.000000
0.450000	1.000	-2,490.000000
0.466667	1.000	-2,419.000000
0.483333	1.000	-2,288.000000
0.500000	1.000	-2,141.000000
0.516667	1.000	-1,999.000000
0.533333	1.000	-1,868.000000
0.550000	1.000	-1,755.000000
0.566667	1.000	-1,652.000000
0.583333	1.000	-1,543.000000
0.600000	1.000	-1,496.000000
0.616667	1.000	-1,576.000000
0.633333	1.000	-1,745.000000
0.650000	1.000	-1,932.000000
0.666667	1.000	-2,074.000000
0.683333	1.000	-2,123.000000
0.700000	1.000	-2,069.000000
0.716667	1.000	-1,923.000000
0.733333	1.000	-1,736.000000
0.750000	1.000	-1,586.000000
0.766667	1.000	-1,486.000000
0.783333	1.000	-1,370.000000
0.800000	1.000	-978.000000
0.816667	1.000	190.000000
0.833333	1.000	2,589.000000
0.850000	1.000	6,282.000000
0.866667	1.000	11,066.000000
0.883333	1.000	16,731.000000
0.900000	1.000	22,923.000000
0.916667	1.000	29,022.000000
0.933333	1.000	34,297.000000
0.950000	1.000	38,226.000000
0.966667	1.000	40,561.000000
0.983333	1.000	41,387.000000
1.000000	1.000	41,316.000000
1.016667	1.000	41,994.000000
1.033333	1.000	45,532.000000
1.050000	1.000	52,826.000000
1.066667	1.000	62,689.000000
1.083333	1.000	72,702.000000
1.100000	1.000	80,342.000000
1.116667	1.000	83,911.000000
1.133333	1.000	82,873.000000
1.150000	1.000	77,673.000000
1.166667	1.000	69,412.000000
1.183333	1.000	59,432.000000
1.200000	1.000	48,995.000000
1.216667	1.000	39,127.000000
1.233333	1.000	30,495.000000
1.250000	1.000	23,439.000000
1.266667	1.000	18,010.000000
1.283333	1.000	14,047.000000
1.300000	1.000	11,219.000000
1.316667	1.000	9,267.000000
1.333333	1.000	8,015.000000
1.350000	1.000	7,293.000000
1.366667	1.000	7,000.000000
1.383333	1.000	7,069.000000
1.400000	1.000	7,463.000000
1.416667	1.000	8,098.000000
1.433333	1.000	8,860.000000
1.450000	1.000	9,622.000000
1.466667	1.000	10,500.000000
1.483333	1.000	18,017.000000
1.500000	1.000	97,624.000000
1.516667	1.000	480,038.000000
1.533333	1.000	1,501,800.000000
1.550000	1.000	3,325,365.000000
1.566667	1.000	5,761,915.000000
1.583333	1.000	8,356,339.000000
1.600000	1.000	10,601,562.000000
1.616667	1.000	12,116,959.000000
1.633333	1.000	12,727,214.000000
1.650000	1.000	12,454,619.000000
1.666667	1.000	11,463,258.000000
1.683333	1.000	9,989,221.000000
1.700000	1.000	8,278,220.000000
1.716667	1.000	6,541,881.000000
1.733333	1.000	4,935,584.000000
1.750000	1.000	3,554,138.000000
1.766667	1.000	2,438,913.000000
1.783333	1.000	1,590,367.000000
1.800000	1.000	981,903.000000
1.816667	1.000	572,508.000000
1.833333	1.000	316,575.000000
1.850000	1.000	170,773.000000
1.866667	1.000	98,074.000000
1.883333	1.000	69,532.000000
1.900000	1.000	64,349.000000
1.916667	1.000	68,744.000000
1.933333	1.000	74,547.000000
1.950000	1.000	77,747.000000
1.966667	1.000	77,053.000000
1.983333	1.000	72,781.000000
2.000000	1.000	65,968.000000
2.016667	1.000	57,786.000000
2.033333	1.000	49,271.000000
2.050000	1.000	41,162.000000
2.066667	1.000	33,951.000000
2.083333	1.000	27,966.000000
2.100000	1.000	23,283.000000
2.116667	1.000	19,792.000000
2.133333	1.000	17,298.000000
2.150000	1.000	15,569.000000
2.166667	1.000	14,431.000000
2.183333	1.000	13,776.000000
2.200000	1.000	13,490.000000
2.216667	1.000	13,452.000000
2.233333	1.000	13,590.000000
2.250000	1.000	13,860.000000
2.266667	1.000	14,196.000000
2.283333	1.000	14,487.000000
2.300000	1.000	14,669.000000
2.316667	1.000	14,716.000000
2.333333	1.000	14,596.000000
2.350000	1.000	14,274.000000
2.366667	1.000	13,769.000000
2.383333	1.000	13,112.000000
2.400000	1.000	12,346.000000
2.416667	1.000	11,537.000000
2.433333	1.000	10,734.000000
2.450000	1.000	9,942.000000
2.466667	1.000	9,189.000000
2.483333	1.000	8,551.000000
2.500000	1.000	8,039.000000
2.516667	1.000	7,567.000000
2.533333	1.000	7,058.000000
2.550000	1.000	6,499.000000
2.566667	1.000	5,876.000000
2.583333	1.000	5,183.000000
2.600000	1.000	4,472.000000
2.616667	1.000	3,800.000000
2.633333	1.000	3,263.000000
2.650000	1.000	2,974.000000
2.666667	1.000	2,997.000000
2.683333	1.000	3,286.000000
2.700000	1.000	3,746.000000
2.716667	1.000	4,254.000000
2.733333	1.000	4,714.000000
2.750000	1.000	5,059.000000
2.766667	1.000	5,297.000000
2.783333	1.000	5,529.000000
2.800000	1.000	5,869.000000
2.816667	1.000	6,380.000000
2.833333	1.000	7,032.000000
2.850000	1.000	7,777.000000
2.866667	1.000	8,532.000000
2.883333	1.000	9,170.000000
2.900000	1.000	9,581.000000
2.916667	1.000	9,733.000000
2.933333	1.000	9,684.000000
2.950000	1.000	9,483.000000
2.966667	1.000	9,190.000000
2.983333	1.000	8,902.000000
3.000000	1.000	8,679.000000
3.016667	1.000	8,501.000000
3.033333	1.000	8,358.000000
3.050000	1.000	8,223.000000
3.066667	1.000	8,031.000000
3.083333	1.000	7,709.000000
3.100000	1.000	7,204.000000
3.116667	1.000	6,565.000000
3.133333	1.000	5,897.000000
3.150000	1.000	5,255.000000
3.166667	1.000	4,643.000000
3.183333	1.000	4,055.000000
3.200000	1.000	3,468.000000
3.216667	1.000	2,912.000000
3.233333	1.000	2,418.000000
3.250000	1.000	2,016.000000
3.266667	1.000	1,719.000000
3.283333	1.000	1,543.000000
3.300000	1.000	1,518.000000
3.316667	1.000	1,609.000000
3.333333	1.000	1,773.000000
3.350000	1.000	1,945.000000
3.366667	1.000	2,088.000000
3.383333	1.000	2,235.000000
3.400000	1.000	2,457.000000
3.416667	1.000	2,740.000000
3.433333	1.000	3,012.000000
3.450000	1.000	3,219.000000
3.466667	1.000	3,344.000000
3.483333	1.000	3,339.000000
3.500000	1.000	3,154.000000
3.516667	1.000	2,789.000000
3.533333	1.000	2,265.000000
3.550000	1.000	1,620.000000
3.566667	1.000	947.000000
3.583333	1.000	358.000000
3.600000	1.000	-45.000000
3.616667	1.000	-214.000000
3.633333	1.000	-200.000000
3.650000	1.000	-123.000000
3.666667	1.000	-61.000000
3.683333	1.000	-49.000000
3.700000	1.000	-101.000000
3.716667	1.000	-162.000000
3.733333	1.000	-219.000000
3.750000	1.000	-264.000000
3.766667	1.000	-283.000000
3.783333	1.000	-287.000000
3.800000	1.000	-301.000000
3.816667	1.000	-360.000000
3.833333	1.000	-440.000000
3.850000	1.000	-568.000000
3.866667	1.000	-701.000000
3.883333	1.000	-739.000000
3.900000	1.000	-658.000000
3.916667	1.000	-476.000000
3.933333	1.000	-179.000000
3.950000	1.000	196.000000
3.966667	1.000	577.000000
3.983333	1.000	922.000000
4.000000	1.000	1,236.000000
4.016667	1.000	1,504.000000
4.033333	1.000	1,695.000000
4.050000	1.000	1,804.000000
4.066667	1.000	1,879.000000
4.083333	1.000	1,899.000000
4.100000	1.000	1,786.000000
4.116667	1.000	1,580.000000
4.133333	1.000	1,365.000000
4.150000	1.000	1,206.000000
4.166667	1.000	1,122.000000
4.183333	1.000	1,064.000000
4.200000	1.000	993.000000
4.216667	1.000	910.000000
4.233333	1.000	900.000000
4.250000	1.000	1,088.000000
4.266667	1.000	1,472.000000
4.283333	1.000	1,931.000000
4.300000	1.000	2,234.000000
4.316667	1.000	2,252.000000
4.333333	1.000	1,985.000000
4.350000	1.000	1,481.000000
4.366667	1.000	811.000000
4.383333	1.000	90.000000
4.400000	1.000	-518.000000
4.416667	1.000	-886.000000
4.433333	1.000	-1,040.000000
4.450000	1.000	-1,054.000000
4.466667	1.000	-979.000000
4.483333	1.000	-849.000000
4.500000	1.000	-694.000000
4.516667	1.000	-519.000000
4.533333	1.000	-350.000000
4.550000	1.000	-258.000000
4.566667	1.000	-281.000000
4.583333	1.000	-429.000000
4.600000	1.000	-688.000000
4.616667	1.000	-986.000000
4.633333	1.000	-1,223.000000
4.650000	1.000	-1,378.000000
4.666667	1.000	-1,466.000000
4.683333	1.000	-1,449.000000
4.700000	1.000	-1,359.000000
4.716667	1.000	-1,259.000000
4.733333	1.000	-1,201.000000
4.750000	1.000	-1,208.000000
4.766667	1.000	-1,271.000000
4.783333	1.000	-1,378.000000
4.800000	1.000	-1,540.000000
4.816667	1.000	-1,744.000000
4.833333	1.000	-1,942.000000
4.850000	1.000	-2,054.000000
4.866667	1.000	-2,035.000000
4.883333	1.000	-1,836.000000
4.900000	1.000	-1,471.000000
4.916667	1.000	-1,013.000000
4.933333	1.000	-632.000000
4.950000	1.000	-468.000000
4.966667	1.000	-573.000000
4.983333	1.000	-875.000000
5.000000	1.000	-1,278.000000
5.016667	1.000	-1,278.000000
5.033333	1.000	-1,278.000000
5.050000	1.000	-1,278.000000
5.066667	1.000	-1,278.000000
5.083333	1.000	-1,706.000000
5.100000	1.000	-3,106.000000
5.116667	1.000	-5,268.000000
5.133333	1.000	-7,876.000000
5.150000	1.000	-10,702.000000
5.166667	1.000	-13,715.000000
5.183333	1.000	-16,793.000000
5.200000	1.000	-19,739.000000
5.216667	1.000	-22,306.000000
5.233333	1.000	-24,659.000000
5.250000	1.000	-26,705.000000
5.266667	1.000	-28,257.000000
5.283333	1.000	-29,602.000000
5.300000	1.000	-31,077.000000
5.316667	1.000	-32,804.000000
5.333333	1.000	-34,449.000000
5.350000	1.000	-35,244.000000
5.366667	1.000	-34,270.000000
5.383333	1.000	-31,650.000000
5.400000	1.000	-28,329.000000
5.416667	1.000	-25,088.000000
5.433333	1.000	-22,429.000000
5.450000	1.000	-20,592.000000
5.466667	1.000	-19,576.000000
5.483333	1.000	-19,091.000000
5.500000	1.000	-19,021.000000
5.516667	1.000	-19,059.000000
5.533333	1.000	-18,858.000000
5.550000	1.000	-18,648.000000
5.566667	1.000	-18,780.000000
5.583333	1.000	-19,523.000000
5.600000	1.000	-21,166.000000
5.616667	1.000	-23,692.000000
5.633333	1.000	-26,780.000000
5.650000	1.000	-29,875.000000
5.666667	1.000	-32,506.000000
5.683333	1.000	-34,306.000000
5.700000	1.000	-34,874.000000
5.716667	1.000	-34,498.000000
5.733333	1.000	-33,660.000000
5.750000	1.000	-32,610.000000
5.766667	1.000	-31,796.000000
5.783333	1.000	-30,995.000000
5.800000	1.000	-30,049.000000
5.816667	1.000	-29,429.000000
5.833333	1.000	-29,843.000000
5.850000	1.000	-31,272.000000
5.866667	1.000	-33,127.000000
5.883333	1.000	-34,580.000000
5.900000	1.000	-35,386.000000
5.916667	1.000	-35,542.000000
5.933333	1.000	-35,391.000000
5.950000	1.000	-35,171.000000
5.966667	1.000	-34,721.000000
5.983333	1.000	-33,993.000000
6.000000	1.000	-33,323.000000
6.016667	1.000	-32,735.000000
6.033333	1.000	-32,020.000000
6.050000	1.000	-31,209.000000
6.066667	1.000	-30,460.000000
6.083333	1.000	-29,836.000000
6.100000	1.000	-29,875.000000
6.116667	1.000	-31,209.000000
6.133333	1.000	-33,918.000000
6.150000	1.000	-37,048.000000
6.166667	1.000	-39,629.000000
6.183333	1.000	-41,529.000000
6.200000	1.000	-42,888.000000
6.216667	1.000	-43,749.000000
6.233333	1.000	-43,893.000000
6.250000	1.000	-43,426.000000
6.266667	1.000	-42,664.000000
6.283333	1.000	-41,984.000000
6.300000	1.000	-41,774.000000
6.316667	1.000	-42,716.000000
6.333333	1.000	-45,074.000000
6.350000	1.000	-48,500.000000
6.366667	1.000	-52,006.000000
6.383333	1.000	-54,888.000000
6.400000	1.000	-56,849.000000
6.416667	1.000	-58,022.000000
6.433333	1.000	-59,019.000000
6.450000	1.000	-59,862.000000
6.466667	1.000	-60,323.000000
6.483333	1.000	-60,393.000000
6.500000	1.000	-60,249.000000
6.516667	1.000	-59,804.000000
6.533333	1.000	-58,900.000000
6.550000	1.000	-57,414.000000
6.566667	1.000	-55,481.000000
6.583333	1.000	-53,258.000000
6.600000	1.000	-50,920.000000
6.616667	1.000	-48,762.000000
6.633333	1.000	-46,778.000000
6.650000	1.000	-45,293.000000
6.666667	1.000	-45,215.000000
6.683333	1.000	-46,544.000000
6.700000	1.000	-48,725.000000
6.716667	1.000	-51,436.000000
6.733333	1.000	-54,239.000000
6.750000	1.000	-56,726.000000
6.766667	1.000	-58,767.000000
6.783333	1.000	-60,361.000000
6.800000	1.000	-61,722.000000
6.816667	1.000	-63,004.000000
6.833333	1.000	-64,392.000000
6.850000	1.000	-66,060.000000
6.866667	1.000	-67,791.000000
6.883333	1.000	-69,962.000000
6.900000	1.000	-72,696.000000
6.916667	1.000	-75,307.000000
6.933333	1.000	-77,283.000000
6.950000	1.000	-78,306.000000
6.966667	1.000	-78,164.000000
6.983333	1.000	-77,115.000000
7.000000	1.000	-75,459.000000
7.016667	1.000	-73,276.000000
7.033333	1.000	-70,341.000000
7.050000	1.000	-66,929.000000
7.066667	1.000	-63,802.000000
7.083333	1.000	-61,423.000000
7.100000	1.000	-59,575.000000
7.116667	1.000	-57,971.000000
7.133333	1.000	-56,051.000000
7.150000	1.000	-53,867.000000
7.166667	1.000	-51,851.000000
7.183333	1.000	-50,230.000000
7.200000	1.000	-48,784.000000
7.216667	1.000	-47,296.000000
7.233333	1.000	-45,684.000000
7.250000	1.000	-44,031.000000
7.266667	1.000	-42,983.000000
7.283333	1.000	-43,210.000000
7.300000	1.000	-44,883.000000
7.316667	1.000	-47,412.000000
7.333333	1.000	-50,039.000000
7.350000	1.000	-52,246.000000
7.366667	1.000	-53,526.000000
7.383333	1.000	-53,676.000000
7.400000	1.000	-53,185.000000
7.416667	1.000	-52,573.000000
7.433333	1.000	-52,015.000000
7.450000	1.000	-51,840.000000
7.466667	1.000	-52,564.000000
7.483333	1.000	-54,107.000000
7.500000	1.000	-55,924.000000
7.516667	1.000	-57,528.000000
7.533333	1.000	-58,461.000000
7.550000	1.000	-58,791.000000
7.566667	1.000	-58,749.000000
7.583333	1.000	-58,705.000000
7.600000	1.000	-59,200.000000
7.616667	1.000	-60,182.000000
7.633333	1.000	-60,754.000000
7.650000	1.000	-60,163.000000
7.666667	1.000	-58,411.000000
7.683333	1.000	-55,883.000000
7.700000	1.000	-53,268.000000
7.716667	1.000	-51,366.000000
7.733333	1.000	-50,621.000000
7.750000	1.000	-50,917.000000
7.766667	1.000	-51,645.000000
7.783333	1.000	-52,462.000000
7.800000	1.000	-53,134.000000
7.816667	1.000	-53,834.000000
7.833333	1.000	-54,782.000000
7.850000	1.000	-55,902.000000
7.866667	1.000	-56,934.000000
7.883333	1.000	-57,672.000000
7.900000	1.000	-58,014.000000
7.916667	1.000	-58,209.000000
7.933333	1.000	-58,358.000000
7.950000	1.000	-58,110.000000
7.966667	1.000	-57,414.000000
7.983333	1.000	-57,065.000000
8.000000	1.000	-57,863.000000
8.016667	1.000	-59,843.000000
8.033333	1.000	-62,399.000000
8.050000	1.000	-64,830.000000
8.066667	1.000	-66,806.000000
8.083333	1.000	-68,321.000000
8.100000	1.000	-69,349.000000
8.116667	1.000	-69,841.000000
8.133333	1.000	-69,732.000000
8.150000	1.000	-69,108.000000
8.166667	1.000	-68,036.000000
8.183333	1.000	-66,976.000000
8.200000	1.000	-66,653.000000
8.216667	1.000	-67,395.000000
8.233333	1.000	-69,110.000000
8.250000	1.000	-71,495.000000
8.266667	1.000	-74,215.000000
8.283333	1.000	-76,523.000000
8.300000	1.000	-77,772.000000
8.316667	1.000	-77,798.000000
8.333333	1.000	-76,763.000000
8.350000	1.000	-74,897.000000
8.366667	1.000	-72,378.000000
8.383333	1.000	-69,541.000000
8.400000	1.000	-66,597.000000
8.416667	1.000	-63,777.000000
8.433333	1.000	-61,321.000000
8.450000	1.000	-59,361.000000
8.466667	1.000	-58,012.000000
8.483333	1.000	-57,001.000000
8.500000	1.000	-56,175.000000
8.516667	1.000	-55,238.000000
8.533333	1.000	-54,160.000000
8.550000	1.000	-53,138.000000
8.566667	1.000	-52,486.000000
8.583333	1.000	-52,522.000000
8.600000	1.000	-53,442.000000
8.616667	1.000	-55,116.000000
8.633333	1.000	-57,052.000000
8.650000	1.000	-59,082.000000
8.666667	1.000	-61,244.000000
8.683333	1.000	-63,489.000000
8.700000	1.000	-65,585.000000
8.716667	1.000	-66,988.000000
8.733333	1.000	-67,278.000000
8.750000	1.000	-66,837.000000
8.766667	1.000	-66,043.000000
8.783333	1.000	-64,692.000000
8.800000	1.000	-62,618.000000
8.816667	1.000	-60,088.000000
8.833333	1.000	-57,502.000000
8.850000	1.000	-54,955.000000
8.866667	1.000	-52,749.000000
8.883333	1.000	-51,144.000000
8.900000	1.000	-49,881.000000
8.916667	1.000	-48,462.000000
8.933333	1.000	-47,098.000000
8.950000	1.000	-46,233.000000
8.966667	1.000	-45,825.000000
8.983333	1.000	-45,776.000000
9.000000	1.000	-46,349.000000
9.016667	1.000	-47,687.000000
9.033333	1.000	-49,385.000000
9.050000	1.000	-51,445.000000
9.066667	1.000	-54,442.000000
9.083333	1.000	-58,459.000000
9.100000	1.000	-62,605.000000
9.116667	1.000	-66,224.000000
9.133333	1.000	-68,440.000000
9.150000	1.000	-69,097.000000
9.166667	1.000	-68,735.000000
9.183333	1.000	-67,604.000000
9.200000	1.000	-65,794.000000
9.216667	1.000	-63,520.000000
9.233333	1.000	-61,392.000000
9.250000	1.000	-59,718.000000
9.266667	1.000	-58,333.000000
9.283333	1.000	-57,510.000000
9.300000	1.000	-57,506.000000
9.316667	1.000	-58,322.000000
9.333333	1.000	-59,987.000000
9.350000	1.000	-62,302.000000
9.366667	1.000	-64,750.000000
9.383333	1.000	-66,525.000000
9.400000	1.000	-67,237.000000
9.416667	1.000	-67,046.000000
9.433333	1.000	-66,101.000000
9.450000	1.000	-64,572.000000
9.466667	1.000	-62,825.000000
9.483333	1.000	-61,319.000000
9.500000	1.000	-59,917.000000
9.516667	1.000	-58,334.000000
9.533333	1.000	-56,902.000000
9.550000	1.000	-55,875.000000
9.566667	1.000	-55,046.000000
9.583333	1.000	-53,906.000000
9.600000	1.000	-52,404.000000
9.616667	1.000	-50,961.000000
9.633333	1.000	-50,119.000000
9.650000	1.000	-50,308.000000
9.666667	1.000	-51,483.000000
9.683333	1.000	-53,236.000000
9.700000	1.000	-55,056.000000
9.716667	1.000	-56,341.000000
9.733333	1.000	-56,713.000000
9.750000	1.000	-56,260.000000
9.766667	1.000	-55,207.000000
9.783333	1.000	-53,746.000000
9.800000	1.000	-52,253.000000
9.816667	1.000	-51,034.000000
9.833333	1.000	-50,178.000000
9.850000	1.000	-49,884.000000
9.866667	1.000	-49,770.000000
9.883333	1.000	-49,559.000000
9.900000	1.000	-49,195.000000
9.916667	1.000	-48,558.000000
9.933333	1.000	-48,194.000000
9.950000	1.000	-49,005.000000
9.966667	1.000	-51,554.000000
9.983333	1.000	-55,248.000000
10.000000	1.000	-59,252.000000
10.016667	1.000	-62,825.000000
10.033333	1.000	-65,574.000000
10.050000	1.000	-67,235.000000
10.066667	1.000	-67,630.000000
10.083333	1.000	-66,974.000000
10.100000	1.000	-65,783.000000
10.116667	1.000	-64,538.000000
10.133333	1.000	-63,709.000000
10.150000	1.000	-63,429.000000
10.166667	1.000	-63,401.000000
10.183333	1.000	-63,632.000000
10.200000	1.000	-64,217.000000
10.216667	1.000	-65,155.000000
10.233333	1.000	-66,077.000000
10.250000	1.000	-66,473.000000
10.266667	1.000	-66,365.000000
10.283333	1.000	-66,125.000000
10.300000	1.000	-66,047.000000
10.316667	1.000	-66,182.000000
10.333333	1.000	-66,281.000000
10.350000	1.000	-66,082.000000
10.366667	1.000	-65,524.000000
10.383333	1.000	-64,689.000000
10.400000	1.000	-63,924.000000
10.416667	1.000	-63,609.000000
10.433333	1.000	-63,817.000000
10.450000	1.000	-64,554.000000
10.466667	1.000	-65,902.000000
10.483333	1.000	-67,458.000000
10.500000	1.000	-68,481.000000
10.516667	1.000	-68,551.000000
10.533333	1.000	-67,647.000000
10.550000	1.000	-65,773.000000
10.566667	1.000	-63,321.000000
10.583333	1.000	-60,958.000000
10.600000	1.000	-59,395.000000
10.616667	1.000	-59,119.000000
10.633333	1.000	-60,283.000000
10.650000	1.000	-62,514.000000
10.666667	1.000	-65,164.000000
10.683333	1.000	-67,828.000000
10.700000	1.000	-70,086.000000
10.716667	1.000	-71,823.000000
10.733333	1.000	-72,969.000000
10.750000	1.000	-73,259.000000
10.766667	1.000	-72,531.000000
10.783333	1.000	-70,637.000000
10.800000	1.000	-68,024.000000
10.816667	1.000	-65,186.000000
10.833333	1.000	-62,575.000000
10.850000	1.000	-60,406.000000
10.866667	1.000	-58,748.000000
10.883333	1.000	-57,339.000000
10.900000	1.000	-56,109.000000
10.916667	1.000	-55,350.000000
10.933333	1.000	-54,830.000000
10.950000	1.000	-54,205.000000
10.966667	1.000	-53,538.000000
10.983333	1.000	-52,555.000000
11.000000	1.000	-51,323.000000
11.016667	1.000	-50,087.000000
11.033333	1.000	-49,190.000000
11.050000	1.000	-49,360.000000
11.066667	1.000	-50,762.000000
11.083333	1.000	-52,931.000000
11.100000	1.000	-55,104.000000
11.116667	1.000	-56,912.000000
11.133333	1.000	-58,367.000000
11.150000	1.000	-59,264.000000
11.166667	1.000	-59,304.000000
11.183333	1.000	-58,820.000000
11.200000	1.000	-58,411.000000
11.216667	1.000	-58,597.000000
11.233333	1.000	-59,460.000000
11.250000	1.000	-60,675.000000
11.266667	1.000	-61,707.000000
11.283333	1.000	-62,010.000000
11.300000	1.000	-61,463.000000
11.316667	1.000	-60,410.000000
11.333333	1.000	-59,500.000000
11.350000	1.000	-59,083.000000
11.366667	1.000	-59,582.000000
11.383333	1.000	-61,277.000000
11.400000	1.000	-63,788.000000
11.416667	1.000	-65,953.000000
11.433333	1.000	-66,853.000000
11.450000	1.000	-66,270.000000
11.466667	1.000	-64,526.000000
11.483333	1.000	-61,942.000000
11.500000	1.000	-58,824.000000
11.516667	1.000	-55,547.000000
11.533333	1.000	-52,752.000000
11.550000	1.000	-50,959.000000
11.566667	1.000	-50,223.000000
11.583333	1.000	-50,095.000000
11.600000	1.000	-50,276.000000
11.616667	1.000	-50,449.000000
11.633333	1.000	-50,788.000000
11.650000	1.000	-51,329.000000
11.666667	1.000	-52,186.000000
11.683333	1.000	-53,473.000000
11.700000	1.000	-55,110.000000
11.716667	1.000	-56,936.000000
11.733333	1.000	-58,649.000000
11.750000	1.000	-59,802.000000
11.766667	1.000	-60,267.000000
11.783333	1.000	-60,696.000000
11.800000	1.000	-61,140.000000
11.816667	1.000	-61,103.000000
11.833333	1.000	-60,352.000000
11.850000	1.000	-58,990.000000
11.866667	1.000	-57,466.000000
11.883333	1.000	-55,848.000000
11.900000	1.000	-54,208.000000
11.916667	1.000	-52,810.000000
11.933333	1.000	-51,614.000000
11.950000	1.000	-50,503.000000
11.966667	1.000	-49,672.000000
11.983333	1.000	-49,144.000000
12.000000	1.000	-48,857.000000
12.016667	1.000	-49,052.000000
12.033333	1.000	-49,837.000000
12.050000	1.000	-50,796.000000
12.066667	1.000	-51,555.000000
12.083333	1.000	-51,766.000000
12.100000	1.000	-51,578.000000
12.116667	1.000	-51,571.000000
12.133333	1.000	-51,565.000000
12.150000	1.000	-51,143.000000
12.166667	1.000	-50,381.000000
12.183333	1.000	-49,628.000000
12.200000	1.000	-49,279.000000
12.216667	1.000	-49,458.000000
12.233333	1.000	-49,840.000000
12.250000	1.000	-50,009.000000
12.266667	1.000	-49,855.000000
12.283333	1.000	-49,377.000000
12.300000	1.000	-48,827.000000
12.316667	1.000	-48,328.000000
12.333333	1.000	-47,946.000000
12.350000	1.000	-47,933.000000
12.366667	1.000	-48,411.000000
12.383333	1.000	-49,434.000000
12.400000	1.000	-50,679.000000
12.416667	1.000	-51,970.000000
12.433333	1.000	-52,909.000000
12.450000	1.000	-53,697.000000
12.466667	1.000	-54,609.000000
12.483333	1.000	-55,110.000000
12.500000	1.000	-54,856.000000
12.516667	1.000	-54,016.000000
12.533333	1.000	-52,941.000000
12.550000	1.000	-51,738.000000
12.566667	1.000	-50,872.000000
12.583333	1.000	-50,838.000000
12.600000	1.000	-52,032.000000
12.616667	1.000	-54,250.000000
12.633333	1.000	-56,689.000000
12.650000	1.000	-58,438.000000
12.666667	1.000	-59,136.000000
12.683333	1.000	-58,917.000000
12.700000	1.000	-57,972.000000
12.716667	1.000	-56,530.000000
12.733333	1.000	-55,023.000000
12.750000	1.000	-53,935.000000
12.766667	1.000	-52,975.000000
12.783333	1.000	-51,574.000000
12.800000	1.000	-49,699.000000
12.816667	1.000	-47,863.000000
12.833333	1.000	-46,442.000000
12.850000	1.000	-45,573.000000
12.866667	1.000	-45,186.000000
12.883333	1.000	-45,282.000000
12.900000	1.000	-45,807.000000
12.916667	1.000	-46,573.000000
12.933333	1.000	-46,765.000000
12.950000	1.000	-46,042.000000
12.966667	1.000	-44,741.000000
12.983333	1.000	-43,549.000000
13.000000	1.000	-43,120.000000
13.016667	1.000	-43,812.000000
13.033333	1.000	-45,524.000000
13.050000	1.000	-47,752.000000
13.066667	1.000	-50,486.000000
13.083333	1.000	-53,527.000000
13.100000	1.000	-56,450.000000
13.116667	1.000	-58,753.000000
13.133333	1.000	-60,183.000000
13.150000	1.000	-60,838.000000
13.166667	1.000	-60,586.000000
13.183333	1.000	-59,608.000000
13.200000	1.000	-58,180.000000
13.216667	1.000	-56,686.000000
13.233333	1.000	-55,746.000000
13.250000	1.000	-55,396.000000
13.266667	1.000	-55,382.000000
13.283333	1.000	-55,705.000000
13.300000	1.000	-56,530.000000
13.316667	1.000	-57,512.000000
13.333333	1.000	-57,953.000000
13.350000	1.000	-57,591.000000
13.366667	1.000	-56,631.000000
13.383333	1.000	-55,493.000000
13.400000	1.000	-54,468.000000
13.416667	1.000	-53,383.000000
13.433333	1.000	-52,390.000000
13.450000	1.000	-51,242.000000
13.466667	1.000	-49,652.000000
13.483333	1.000	-47,779.000000
13.500000	1.000	-46,394.000000
13.516667	1.000	-45,749.000000
13.533333	1.000	-45,784.000000
13.550000	1.000	-46,562.000000
13.566667	1.000	-47,877.000000
13.583333	1.000	-49,477.000000
13.600000	1.000	-51,076.000000
13.616667	1.000	-52,382.000000
13.633333	1.000	-52,913.000000
13.650000	1.000	-52,566.000000
13.666667	1.000	-51,537.000000
13.683333	1.000	-50,410.000000
13.700000	1.000	-49,951.000000
13.716667	1.000	-50,438.000000
13.733333	1.000	-51,369.000000
13.750000	1.000	-52,257.000000
13.766667	1.000	-53,168.000000
13.783333	1.000	-54,301.000000
13.800000	1.000	-55,652.000000
13.816667	1.000	-56,529.000000
13.833333	1.000	-56,122.000000
13.850000	1.000	-53,957.000000
13.866667	1.000	-50,083.000000
13.883333	1.000	-44,831.000000
13.900000	1.000	-38,733.000000
13.916667	1.000	-32,641.000000
13.933333	1.000	-27,250.000000
13.950000	1.000	-23,123.000000
13.966667	1.000	-20,742.000000
13.983333	1.000	-20,215.000000
14.000000	1.000	-21,214.000000
14.016667	1.000	-23,887.000000
14.033333	1.000	-28,062.000000
14.050000	1.000	-33,241.000000
14.066667	1.000	-38,884.000000
14.083333	1.000	-44,507.000000
14.100000	1.000	-49,633.000000
14.116667	1.000	-53,827.000000
14.133333	1.000	-56,679.000000
14.150000	1.000	-58,211.000000
14.166667	1.000	-58,676.000000
14.183333	1.000	-58,467.000000
14.200000	1.000	-57,912.000000
14.216667	1.000	-56,965.000000
14.233333	1.000	-55,674.000000
14.250000	1.000	-54,556.000000
14.266667	1.000	-54,106.000000
14.283333	1.000	-54,287.000000
14.300000	1.000	-54,496.000000
14.316667	1.000	-54,912.000000
14.333333	1.000	-55,931.000000
14.350000	1.000	-57,540.000000
14.366667	1.000	-59,243.000000
14.383333	1.000	-60,460.000000
14.400000	1.000	-60,971.000000
14.416667	1.000	-60,728.000000
14.433333	1.000	-59,865.000000
14.450000	1.000	-58,389.000000
14.466667	1.000	-56,421.000000
14.483333	1.000	-53,891.000000
14.500000	1.000	-51,105.000000
14.516667	1.000	-48,775.000000
14.533333	1.000	-47,587.000000
14.550000	1.000	-47,587.000000
14.566667	1.000	-48,252.000000
14.583333	1.000	-49,134.000000
14.600000	1.000	-50,185.000000
14.616667	1.000	-51,577.000000
14.633333	1.000	-52,817.000000
14.650000	1.000	-53,177.000000
14.666667	1.000	-52,584.000000
14.683333	1.000	-51,455.000000
14.700000	1.000	-50,549.000000
14.716667	1.000	-50,346.000000
14.733333	1.000	-50,792.000000
14.750000	1.000	-51,716.000000
14.766667	1.000	-52,403.000000
14.783333	1.000	-52,694.000000
14.800000	1.000	-52,754.000000
14.816667	1.000	-52,856.000000
14.833333	1.000	-53,159.000000
14.850000	1.000	-53,622.000000
14.866667	1.000	-54,144.000000
14.883333	1.000	-54,677.000000
14.900000	1.000	-55,338.000000
14.916667	1.000	-55,810.000000
14.933333	1.000	-55,343.000000
14.950000	1.000	-53,963.000000
14.966667	1.000	-51,962.000000
14.983333	1.000	-49,647.000000
15.000000	1.000	-47,495.000000
15.016667	1.000	-46,031.000000
15.033333	1.000	-45,516.000000
15.050000	1.000	-45,576.000000
15.066667	1.000	-45,655.000000
15.083333	1.000	-45,411.000000
15.100000	1.000	-44,804.000000
15.116667	1.000	-43,703.000000
15.133333	1.000	-42,171.000000
15.150000	1.000	-40,670.000000
15.166667	1.000	-39,232.000000
15.183333	1.000	-37,654.000000
15.200000	1.000	-35,762.000000
15.216667	1.000	-33,932.000000
15.233333	1.000	-32,385.000000
15.250000	1.000	-31,363.000000
15.266667	1.000	-31,117.000000
15.283333	1.000	-31,494.000000
15.300000	1.000	-31,995.000000
15.316667	1.000	-32,203.000000
15.333333	1.000	-31,681.000000
15.350000	1.000	-30,018.000000
15.366667	1.000	-26,462.000000
15.383333	1.000	-20,200.000000
15.400000	1.000	-11,133.000000
15.416667	1.000	42.000000
15.433333	1.000	11,904.000000
15.450000	1.000	23,338.000000
15.466667	1.000	33,545.000000
15.483333	1.000	41,619.000000
15.500000	1.000	46,757.000000
15.516667	1.000	48,517.000000
15.533333	1.000	46,951.000000
15.550000	1.000	42,655.000000
15.566667	1.000	36,491.000000
15.583333	1.000	29,379.000000
15.600000	1.000	22,170.000000
15.616667	1.000	15,520.000000
15.633333	1.000	9,852.000000
15.650000	1.000	5,253.000000
15.666667	1.000	1,560.000000
15.683333	1.000	-1,000.000000
15.700000	1.000	-1,851.000000
15.716667	1.000	-89.000000
15.733333	1.000	6,589.000000
15.750000	1.000	21,800.000000
15.766667	1.000	49,987.000000
15.783333	1.000	95,573.000000
15.800000	1.000	162,270.000000
15.816667	1.000	251,838.000000
15.833333	1.000	362,032.000000
15.850000	1.000	486,546.000000
15.866667	1.000	615,684.000000
15.883333	1.000	737,641.000000
15.900000	1.000	840,499.000000
15.916667	1.000	913,706.000000
15.933333	1.000	950,192.000000
15.950000	1.000	947,486.000000
15.966667	1.000	907,322.000000
15.983333	1.000	835,636.000000
16.000000	1.000	740,804.000000
16.016667	1.000	632,145.000000
16.033333	1.000	519,060.000000
16.050000	1.000	409,398.000000
16.066667	1.000	309,115.000000
16.083333	1.000	222,286.000000
16.100000	1.000	150,823.000000
16.116667	1.000	94,885.000000
16.133333	1.000	53,155.000000
16.150000	1.000	23,760.000000
16.166667	1.000	3,890.000000
16.183333	1.000	-9,145.000000
16.200000	1.000	-17,656.000000
16.216667	1.000	-23,566.000000
16.233333	1.000	-28,327.000000
16.250000	1.000	-32,744.000000
16.266667	1.000	-37,142.000000
16.283333	1.000	-41,200.000000
16.300000	1.000	-44,044.000000
16.316667	1.000	-45,077.000000
16.333333	1.000	-44,927.000000
16.350000	1.000	-44,410.000000
16.366667	1.000	-44,063.000000
16.383333	1.000	-44,242.000000
16.400000	1.000	-45,318.000000
16.416667	1.000	-47,205.000000
16.433333	1.000	-49,235.000000
16.450000	1.000	-50,907.000000
16.466667	1.000	-51,976.000000
16.483333	1.000	-52,667.000000
16.500000	1.000	-53,215.000000
16.516667	1.000	-53,230.000000
16.533333	1.000	-52,606.000000
16.550000	1.000	-51,560.000000
16.566667	1.000	-49,886.000000
16.583333	1.000	-47,051.000000
16.600000	1.000	-43,086.000000
16.616667	1.000	-38,474.000000
16.633333	1.000	-34,089.000000
16.650000	1.000	-30,463.000000
16.666667	1.000	-27,957.000000
16.683333	1.000	-26,730.000000
16.700000	1.000	-26,461.000000
16.716667	1.000	-27,040.000000
16.733333	1.000	-28,351.000000
16.750000	1.000	-29,692.000000
16.766667	1.000	-29,589.000000
16.783333	1.000	-25,851.000000
16.800000	1.000	-17,066.000000
16.816667	1.000	-2,480.000000
16.833333	1.000	19,092.000000
16.850000	1.000	48,995.000000
16.866667	1.000	88,342.000000
16.883333	1.000	137,124.000000
16.900000	1.000	193,832.000000
16.916667	1.000	255,404.000000
16.933333	1.000	317,527.000000
16.950000	1.000	375,047.000000
16.966667	1.000	422,347.000000
16.983333	1.000	454,877.000000
17.000000	1.000	469,173.000000
17.016667	1.000	463,361.000000
17.033333	1.000	438,701.000000
17.050000	1.000	399,168.000000
17.066667	1.000	349,471.000000
17.083333	1.000	294,201.000000
17.100000	1.000	237,505.000000
17.116667	1.000	182,578.000000
17.133333	1.000	131,739.000000
17.150000	1.000	86,919.000000
17.166667	1.000	49,513.000000
17.183333	1.000	20,267.000000
17.200000	1.000	-472.000000
17.216667	1.000	-12,535.000000
17.233333	1.000	-16,070.000000
17.250000	1.000	-11,306.000000
17.266667	1.000	979.000000
17.283333	1.000	19,796.000000
17.300000	1.000	43,876.000000
17.316667	1.000	71,105.000000
17.333333	1.000	98,874.000000
17.350000	1.000	124,641.000000
17.366667	1.000	146,129.000000
17.383333	1.000	161,622.000000
17.400000	1.000	170,285.000000
17.416667	1.000	171,950.000000
17.433333	1.000	166,855.000000
17.450000	1.000	155,748.000000
17.466667	1.000	140,260.000000
17.483333	1.000	122,862.000000
17.500000	1.000	105,516.000000
17.516667	1.000	89,100.000000
17.533333	1.000	74,600.000000
17.550000	1.000	62,204.000000
17.566667	1.000	51,647.000000
17.583333	1.000	42,430.000000
17.600000	1.000	33,900.000000
17.616667	1.000	25,569.000000
17.633333	1.000	17,227.000000
17.650000	1.000	8,801.000000
17.666667	1.000	600.000000
17.683333	1.000	-7,167.000000
17.700000	1.000	-13,983.000000
17.716667	1.000	-19,402.000000
17.733333	1.000	-23,162.000000
17.750000	1.000	-25,388.000000
17.766667	1.000	-26,610.000000
17.783333	1.000	-27,542.000000
17.800000	1.000	-28,524.000000
17.816667	1.000	-29,446.000000
17.833333	1.000	-30,333.000000
17.850000	1.000	-31,474.000000
17.866667	1.000	-32,939.000000
17.883333	1.000	-34,542.000000
17.900000	1.000	-36,241.000000
17.916667	1.000	-37,853.000000
17.933333	1.000	-38,977.000000
17.950000	1.000	-38,878.000000
17.966667	1.000	-37,350.000000
17.983333	1.000	-34,593.000000
18.000000	1.000	-30,940.000000
18.016667	1.000	-26,994.000000
18.033333	1.000	-22,967.000000
18.050000	1.000	-18,839.000000
18.066667	1.000	-14,713.000000
18.083333	1.000	-11,217.000000
18.100000	1.000	-8,750.000000
18.116667	1.000	-7,790.000000
18.133333	1.000	-8,636.000000
18.150000	1.000	-11,278.000000
18.166667	1.000	-15,815.000000
18.183333	1.000	-21,571.000000
18.200000	1.000	-27,423.000000
18.216667	1.000	-32,448.000000
18.233333	1.000	-36,073.000000
18.250000	1.000	-38,403.000000
18.266667	1.000	-39,767.000000
18.283333	1.000	-40,302.000000
18.300000	1.000	-40,368.000000
18.316667	1.000	-40,534.000000
18.333333	1.000	-40,851.000000
18.350000	1.000	-41,253.000000
18.366667	1.000	-41,850.000000
18.383333	1.000	-42,641.000000
18.400000	1.000	-43,344.000000
18.416667	1.000	-43,852.000000
18.433333	1.000	-44,324.000000
18.450000	1.000	-44,575.000000
18.466667	1.000	-44,094.000000
18.483333	1.000	-42,867.000000
18.500000	1.000	-41,703.000000
18.516667	1.000	-40,914.000000
18.533333	1.000	-40,020.000000
18.550000	1.000	-38,684.000000
18.566667	1.000	-36,872.000000
18.583333	1.000	-34,462.000000
18.600000	1.000	-31,165.000000
18.616667	1.000	-26,582.000000
18.633333	1.000	-20,464.000000
18.650000	1.000	-12,897.000000
18.666667	1.000	-4,315.000000
18.683333	1.000	4,871.000000
18.700000	1.000	13,885.000000
18.716667	1.000	21,460.000000
18.733333	1.000	26,751.000000
18.750000	1.000	29,683.000000
18.766667	1.000	30,057.000000
18.783333	1.000	27,510.000000
18.800000	1.000	22,014.000000
18.816667	1.000	14,315.000000
18.833333	1.000	5,445.000000
18.850000	1.000	-3,567.000000
18.866667	1.000	-12,049.000000
18.883333	1.000	-19,453.000000
18.900000	1.000	-25,047.000000
18.916667	1.000	-28,456.000000
18.933333	1.000	-29,641.000000
18.950000	1.000	-29,079.000000
18.966667	1.000	-27,455.000000
18.983333	1.000	-25,095.000000
19.000000	1.000	-21,911.000000
19.016667	1.000	-17,600.000000
19.033333	1.000	-12,445.000000
19.050000	1.000	-6,789.000000
19.066667	1.000	-724.000000
19.083333	1.000	5,906.000000
19.100000	1.000	13,299.000000
19.116667	1.000	21,384.000000
19.133333	1.000	29,803.000000
19.150000	1.000	38,712.000000
19.166667	1.000	49,118.000000
19.183333	1.000	62,742.000000
19.200000	1.000	82,465.000000
19.216667	1.000	112,619.000000
19.233333	1.000	157,941.000000
19.250000	1.000	222,460.000000
19.266667	1.000	308,590.000000
19.283333	1.000	415,944.000000
19.300000	1.000	540,528.000000
19.316667	1.000	674,329.000000
19.333333	1.000	806,016.000000
19.350000	1.000	922,950.000000
19.366667	1.000	1,012,922.000000
19.383333	1.000	1,066,715.000000
19.400000	1.000	1,079,868.000000
19.416667	1.000	1,052,766.000000
19.433333	1.000	989,676.000000
19.450000	1.000	897,978.000000
19.466667	1.000	787,054.000000
19.483333	1.000	666,759.000000
19.500000	1.000	545,679.000000
19.516667	1.000	430,805.000000
19.533333	1.000	327,536.000000
19.550000	1.000	239,333.000000
19.566667	1.000	167,460.000000
19.583333	1.000	111,677.000000
19.600000	1.000	70,303.000000
19.616667	1.000	40,700.000000
19.633333	1.000	20,556.000000
19.650000	1.000	7,556.000000
19.666667	1.000	-412.000000
19.683333	1.000	-4,822.000000
19.700000	1.000	-6,861.000000
19.716667	1.000	-7,059.000000
19.733333	1.000	-5,057.000000
19.750000	1.000	32.000000
19.766667	1.000	9,205.000000
19.783333	1.000	23,667.000000
19.800000	1.000	45,170.000000
19.816667	1.000	75,000.000000
19.833333	1.000	113,014.000000
19.850000	1.000	157,907.000000
19.866667	1.000	206,959.000000
19.883333	1.000	256,171.000000
19.900000	1.000	300,907.000000
19.916667	1.000	336,708.000000
19.933333	1.000	360,297.000000
19.950000	1.000	369,643.000000
19.966667	1.000	364,851.000000
19.983333	1.000	347,365.000000
20.000000	1.000	319,523.000000
20.016667	1.000	284,258.000000
20.033333	1.000	244,631.000000
20.050000	1.000	203,804.000000
20.066667	1.000	164,311.000000
20.083333	1.000	128,276.000000
20.100000	1.000	97,168.000000
20.116667	1.000	71,358.000000
20.133333	1.000	50,254.000000
20.150000	1.000	33,300.000000
20.166667	1.000	20,364.000000
20.183333	1.000	11,588.000000
20.200000	1.000	6,925.000000
20.216667	1.000	6,411.000000
20.233333	1.000	10,713.000000
20.250000	1.000	21,363.000000
20.266667	1.000	40,078.000000
20.283333	1.000	67,263.000000
20.300000	1.000	101,907.000000
20.316667	1.000	142,103.000000
20.333333	1.000	185,240.000000
20.350000	1.000	227,798.000000
20.366667	1.000	265,604.000000
20.383333	1.000	295,348.000000
20.400000	1.000	315,170.000000
20.416667	1.000	324,042.000000
20.433333	1.000	321,554.000000
20.450000	1.000	308,462.000000
20.466667	1.000	286,566.000000
20.483333	1.000	257,961.000000
20.500000	1.000	224,296.000000
20.516667	1.000	187,906.000000
20.533333	1.000	151,321.000000
20.550000	1.000	116,613.000000
20.566667	1.000	85,368.000000
20.583333	1.000	58,555.000000
20.600000	1.000	36,414.000000
20.616667	1.000	19,009.000000
20.633333	1.000	6,498.000000
20.650000	1.000	-756.000000
20.666667	1.000	-2,214.000000
20.683333	1.000	2,870.000000
20.700000	1.000	15,692.000000
20.716667	1.000	37,494.000000
20.733333	1.000	69,694.000000
20.750000	1.000	114,225.000000
20.766667	1.000	172,265.000000
20.783333	1.000	243,500.000000
20.800000	1.000	325,271.000000
20.816667	1.000	412,655.000000
20.833333	1.000	499,447.000000
20.850000	1.000	578,627.000000
20.866667	1.000	642,902.000000
20.883333	1.000	686,404.000000
20.900000	1.000	705,034.000000
20.916667	1.000	697,011.000000
20.933333	1.000	664,454.000000
20.950000	1.000	611,755.000000
20.966667	1.000	544,457.000000
20.983333	1.000	468,987.000000
21.000000	1.000	391,224.000000
21.016667	1.000	315,699.000000
21.033333	1.000	245,261.000000
21.050000	1.000	181,792.000000
21.066667	1.000	127,006.000000
21.083333	1.000	82,061.000000
21.100000	1.000	47,404.000000
21.116667	1.000	22,624.000000
21.133333	1.000	6,367.000000
21.150000	1.000	-2,859.000000
21.166667	1.000	-6,430.000000
21.183333	1.000	-5,174.000000
21.200000	1.000	114.000000
21.216667	1.000	8,732.000000
21.233333	1.000	19,769.000000
21.250000	1.000	32,454.000000
21.266667	1.000	46,279.000000
21.283333	1.000	60,906.000000
21.300000	1.000	75,448.000000
21.316667	1.000	89,262.000000
21.333333	1.000	102,105.000000
21.350000	1.000	114,323.000000
21.366667	1.000	126,467.000000
21.383333	1.000	139,399.000000
21.400000	1.000	154,070.000000
21.416667	1.000	171,176.000000
21.433333	1.000	190,408.000000
21.450000	1.000	210,296.000000
21.466667	1.000	228,937.000000
21.483333	1.000	244,312.000000
21.500000	1.000	254,321.000000
21.516667	1.000	257,423.000000
21.533333	1.000	252,927.000000
21.550000	1.000	240,996.000000
21.566667	1.000	222,768.000000
21.583333	1.000	200,000.000000
21.600000	1.000	174,020.000000
21.616667	1.000	145,846.000000
21.633333	1.000	116,912.000000
21.650000	1.000	88,816.000000
21.666667	1.000	63,067.000000
21.683333	1.000	40,633.000000
21.700000	1.000	21,962.000000
21.716667	1.000	7,294.000000
21.733333	1.000	-3,559.000000
21.750000	1.000	-11,031.000000
21.766667	1.000	-15,982.000000
21.783333	1.000	-18,889.000000
21.800000	1.000	-20,007.000000
21.816667	1.000	-19,763.000000
21.833333	1.000	-18,587.000000
21.850000	1.000	-17,082.000000
21.866667	1.000	-15,794.000000
21.883333	1.000	-15,206.000000
21.900000	1.000	-15,691.000000
21.916667	1.000	-17,201.000000
21.933333	1.000	-19,091.000000
21.950000	1.000	-20,652.000000
21.966667	1.000	-21,558.000000
21.983333	1.000	-22,107.000000
22.000000	1.000	-22,835.000000
22.016667	1.000	-23,682.000000
22.033333	1.000	-23,754.000000
22.050000	1.000	-22,140.000000
22.066667	1.000	-18,576.000000
22.083333	1.000	-12,887.000000
22.100000	1.000	-5,186.000000
22.116667	1.000	3,707.000000
22.133333	1.000	12,449.000000
22.150000	1.000	20,147.000000
22.166667	1.000	26,351.000000
22.183333	1.000	30,765.000000
22.200000	1.000	33,095.000000
22.216667	1.000	33,397.000000
22.233333	1.000	31,462.000000
22.250000	1.000	27,084.000000
22.266667	1.000	20,424.000000
22.283333	1.000	12,325.000000
22.300000	1.000	3,984.000000
22.316667	1.000	-3,417.000000
22.333333	1.000	-8,987.000000
22.350000	1.000	-12,855.000000
22.366667	1.000	-15,621.000000
22.383333	1.000	-17,961.000000
22.400000	1.000	-20,240.000000
22.416667	1.000	-22,735.000000
22.433333	1.000	-25,224.000000
22.450000	1.000	-27,312.000000
22.466667	1.000	-28,789.000000
22.483333	1.000	-29,500.000000
22.500000	1.000	-29,397.000000
22.516667	1.000	-28,771.000000
22.533333	1.000	-28,008.000000
22.550000	1.000	-27,278.000000
22.566667	1.000	-26,271.000000
22.583333	1.000	-24,617.000000
22.600000	1.000	-22,505.000000
22.616667	1.000	-20,035.000000
22.633333	1.000	-17,367.000000
22.650000	1.000	-14,642.000000
22.666667	1.000	-12,019.000000
22.683333	1.000	-9,716.000000
22.700000	1.000	-8,135.000000
22.716667	1.000	-7,170.000000
22.733333	1.000	-6,231.000000
22.750000	1.000	-5,461.000000
22.766667	1.000	-5,109.000000
22.783333	1.000	-4,655.000000
22.800000	1.000	-3,847.000000
22.816667	1.000	-2,539.000000
22.833333	1.000	-983.000000
22.850000	1.000	346.000000
22.866667	1.000	1,158.000000
22.883333	1.000	1,690.000000
22.900000	1.000	2,770.000000
22.916667	1.000	5,502.000000
22.933333	1.000	10,380.000000
22.950000	1.000	17,232.000000
22.966667	1.000	25,679.000000
22.983333	1.000	35,682.000000
23.000000	1.000	48,252.000000
23.016667	1.000	65,783.000000
23.033333	1.000	91,902.000000
23.050000	1.000	130,796.000000
23.066667	1.000	186,096.000000
23.083333	1.000	261,245.000000
23.100000	1.000	358,311.000000
23.116667	1.000	476,024.000000
23.133333	1.000	608,683.000000
23.150000	1.000	746,577.000000
23.166667	1.000	877,379.000000
23.183333	1.000	988,818.000000
23.200000	1.000	1,070,236.000000
23.216667	1.000	1,114,388.000000
23.233333	1.000	1,118,474.000000
23.250000	1.000	1,083,508.000000
23.266667	1.000	1,014,056.000000
23.283333	1.000	917,649.000000
23.300000	1.000	803,783.000000
23.316667	1.000	682,262.000000
23.333333	1.000	561,593.000000
23.350000	1.000	448,204.000000
23.366667	1.000	346,729.000000
23.383333	1.000	260,069.000000
23.400000	1.000	189,370.000000
23.416667	1.000	134,065.000000
23.433333	1.000	92,551.000000
23.450000	1.000	62,724.000000
23.466667	1.000	42,269.000000
23.483333	1.000	28,366.000000
23.500000	1.000	18,643.000000
23.516667	1.000	12,010.000000
23.533333	1.000	7,855.000000
23.550000	1.000	5,855.000000
23.566667	1.000	6,621.000000
23.583333	1.000	10,908.000000
23.600000	1.000	18,816.000000
23.616667	1.000	30,142.000000
23.633333	1.000	44,721.000000
23.650000	1.000	62,619.000000
23.666667	1.000	83,779.000000
23.683333	1.000	107,419.000000
23.700000	1.000	132,010.000000
23.716667	1.000	155,520.000000
23.733333	1.000	175,831.000000
23.750000	1.000	190,713.000000
23.766667	1.000	198,580.000000
23.783333	1.000	198,777.000000
23.800000	1.000	191,792.000000
23.816667	1.000	179,255.000000
23.833333	1.000	162,949.000000
23.850000	1.000	144,579.000000
23.866667	1.000	126,007.000000
23.883333	1.000	108,507.000000
23.900000	1.000	92,321.000000
23.916667	1.000	77,368.000000
23.933333	1.000	63,946.000000
23.950000	1.000	52,104.000000
23.966667	1.000	41,932.000000
23.983333	1.000	33,308.000000
24.000000	1.000	26,161.000000
24.016667	1.000	20,266.000000
24.033333	1.000	15,403.000000
24.050000	1.000	11,478.000000
24.066667	1.000	8,265.000000
24.083333	1.000	5,794.000000
24.100000	1.000	4,308.000000
24.116667	1.000	4,170.000000
24.133333	1.000	4,841.000000
24.150000	1.000	5,541.000000
24.166667	1.000	6,258.000000
24.183333	1.000	7,614.000000
24.200000	1.000	9,878.000000
24.216667	1.000	12,864.000000
24.233333	1.000	16,731.000000
24.250000	1.000	22,227.000000
24.266667	1.000	30,287.000000
24.283333	1.000	42,504.000000
24.300000	1.000	60,297.000000
24.316667	1.000	84,597.000000
24.333333	1.000	116,048.000000
24.350000	1.000	153,657.000000
24.366667	1.000	195,172.000000
24.383333	1.000	237,575.000000
24.400000	1.000	277,892.000000
24.416667	1.000	313,779.000000
24.433333	1.000	343,408.000000
24.450000	1.000	365,924.000000
24.466667	1.000	381,303.000000
24.483333	1.000	390,241.000000
24.500000	1.000	394,171.000000
24.516667	1.000	395,271.000000
24.533333	1.000	395,569.000000
24.550000	1.000	396,201.000000
24.566667	1.000	397,289.000000
24.583333	1.000	398,459.000000
24.600000	1.000	398,537.000000
24.616667	1.000	395,656.000000
24.633333	1.000	388,360.000000
24.650000	1.000	375,956.000000
24.666667	1.000	358,655.000000
24.683333	1.000	337,652.000000
24.700000	1.000	314,406.000000
24.716667	1.000	290,850.000000
24.733333	1.000	269,291.000000
24.750000	1.000	251,625.000000
24.766667	1.000	238,742.000000
24.783333	1.000	230,441.000000
24.800000	1.000	225,543.000000
24.816667	1.000	222,350.000000
24.833333	1.000	218,850.000000
24.850000	1.000	213,473.000000
24.866667	1.000	205,435.000000
24.883333	1.000	194,855.000000
24.900000	1.000	181,775.000000
24.916667	1.000	166,138.000000
24.933333	1.000	148,388.000000
24.950000	1.000	129,398.000000
24.966667	1.000	110,116.000000
24.983333	1.000	91,163.000000
25.000000	1.000	73,278.000000
25.016667	1.000	57,314.000000
25.033333	1.000	43,705.000000
25.050000	1.000	32,242.000000
25.066667	1.000	22,626.000000
25.083333	1.000	14,506.000000
25.100000	1.000	7,528.000000
25.116667	1.000	1,556.000000
25.133333	1.000	-3,658.000000
25.150000	1.000	-7,821.000000
25.166667	1.000	-10,401.000000
25.183333	1.000	-11,834.000000
25.200000	1.000	-13,097.000000
25.216667	1.000	-14,705.000000
25.233333	1.000	-16,817.000000
25.250000	1.000	-18,830.000000
25.266667	1.000	-20,495.000000
25.283333	1.000	-21,821.000000
25.300000	1.000	-22,768.000000
25.316667	1.000	-23,000.000000
25.333333	1.000	-22,449.000000
25.350000	1.000	-21,298.000000
25.366667	1.000	-19,727.000000
25.383333	1.000	-17,797.000000
25.400000	1.000	-15,383.000000
25.416667	1.000	-12,359.000000
25.433333	1.000	-8,944.000000
25.450000	1.000	-5,773.000000
25.466667	1.000	-3,391.000000
25.483333	1.000	-1,931.000000
25.500000	1.000	-1,397.000000
25.516667	1.000	-1,738.000000
25.533333	1.000	-2,967.000000
25.550000	1.000	-4,795.000000
25.566667	1.000	-7,171.000000
25.583333	1.000	-10,020.000000
25.600000	1.000	-13,208.000000
25.616667	1.000	-16,262.000000
25.633333	1.000	-18,260.000000
25.650000	1.000	-18,777.000000
25.666667	1.000	-18,047.000000
25.683333	1.000	-16,521.000000
25.700000	1.000	-14,403.000000
25.716667	1.000	-12,186.000000
25.733333	1.000	-10,621.000000
25.750000	1.000	-9,952.000000
25.766667	1.000	-9,926.000000
25.783333	1.000	-9,901.000000
25.800000	1.000	-8,797.000000
25.816667	1.000	-5,144.000000
25.833333	1.000	2,172.000000
25.850000	1.000	14,362.000000
25.866667	1.000	33,497.000000
25.883333	1.000	61,444.000000
25.900000	1.000	99,782.000000
25.916667	1.000	150,414.000000
25.933333	1.000	216,730.000000
25.950000	1.000	303,402.000000
25.966667	1.000	416,087.000000
25.983333	1.000	561,520.000000
26.000000	1.000	748,596.000000
26.016667	1.000	987,987.000000
26.033333	1.000	1,292,007.000000
26.050000	1.000	1,672,693.000000
26.066667	1.000	2,137,977.000000
26.083333	1.000	2,688,150.000000
26.100000	1.000	3,312,689.000000
26.116667	1.000	3,987,305.000000
26.133333	1.000	4,674,285.000000
26.150000	1.000	5,326,798.000000
26.166667	1.000	5,892,615.000000
26.183333	1.000	6,321,132.000000
26.200000	1.000	6,571,900.000000
26.216667	1.000	6,621,862.000000
26.233333	1.000	6,468,259.000000
26.250000	1.000	6,127,928.000000
26.266667	1.000	5,633,847.000000
26.283333	1.000	5,029,042.000000
26.300000	1.000	4,361,031.000000
26.316667	1.000	3,676,031.000000
26.333333	1.000	3,014,014.000000
26.350000	1.000	2,405,594.000000
26.366667	1.000	1,870,735.000000
26.383333	1.000	1,419,372.000000
26.400000	1.000	1,052,868.000000
26.416667	1.000	765,817.000000
26.433333	1.000	548,375.000000
26.450000	1.000	388,597.000000
26.466667	1.000	274,282.000000
26.483333	1.000	194,694.000000
26.500000	1.000	140,754.000000
26.516667	1.000	105,228.000000
26.533333	1.000	82,754.000000
26.550000	1.000	69,307.000000
26.566667	1.000	61,780.000000
26.583333	1.000	57,895.000000
26.600000	1.000	56,376.000000
26.616667	1.000	56,509.000000
26.633333	1.000	57,714.000000
26.650000	1.000	59,384.000000
26.666667	1.000	61,202.000000
26.683333	1.000	62,801.000000
26.700000	1.000	63,988.000000
26.716667	1.000	64,516.000000
26.733333	1.000	64,395.000000
26.750000	1.000	63,564.000000
26.766667	1.000	61,422.000000
26.783333	1.000	57,526.000000
26.800000	1.000	52,300.000000
26.816667	1.000	46,458.000000
26.833333	1.000	40,155.000000
26.850000	1.000	33,564.000000
26.866667	1.000	27,465.000000
26.883333	1.000	22,743.000000
26.900000	1.000	20,496.000000
26.916667	1.000	21,791.000000
26.933333	1.000	27,298.000000
26.950000	1.000	37,936.000000
26.966667	1.000	54,851.000000
26.983333	1.000	78,693.000000
27.000000	1.000	110,053.000000
27.016667	1.000	147,899.000000
27.033333	1.000	189,832.000000
27.050000	1.000	233,115.000000
27.066667	1.000	274,245.000000
27.083333	1.000	309,884.000000
27.100000	1.000	337,249.000000
27.116667	1.000	354,274.000000
27.133333	1.000	360,222.000000
27.150000	1.000	355,480.000000
27.166667	1.000	341,347.000000
27.183333	1.000	319,539.000000
27.200000	1.000	291,638.000000
27.216667	1.000	259,692.000000
27.233333	1.000	225,867.000000
27.250000	1.000	192,600.000000
27.266667	1.000	161,754.000000
27.283333	1.000	134,734.000000
27.300000	1.000	112,491.000000
27.316667	1.000	95,362.000000
27.333333	1.000	83,496.000000
27.350000	1.000	76,991.000000
27.366667	1.000	75,251.000000
27.383333	1.000	77,134.000000
27.400000	1.000	82,205.000000
27.416667	1.000	90,323.000000
27.433333	1.000	101,545.000000
27.450000	1.000	116,365.000000
27.466667	1.000	136,403.000000
27.483333	1.000	164,390.000000
27.500000	1.000	204,816.000000
27.516667	1.000	263,121.000000
27.533333	1.000	344,990.000000
27.550000	1.000	455,780.000000
27.566667	1.000	598,745.000000
27.583333	1.000	773,870.000000
27.600000	1.000	977,599.000000
27.616667	1.000	1,200,861.000000
27.633333	1.000	1,429,368.000000
27.650000	1.000	1,645,816.000000
27.666667	1.000	1,831,944.000000
27.683333	1.000	1,971,278.000000
27.700000	1.000	2,051,796.000000
27.716667	1.000	2,067,755.000000
27.733333	1.000	2,019,911.000000
27.750000	1.000	1,915,699.000000
27.766667	1.000	1,767,518.000000
27.783333	1.000	1,590,015.000000
27.800000	1.000	1,398,558.000000
27.816667	1.000	1,207,724.000000
27.833333	1.000	1,029,323.000000
27.850000	1.000	871,473.000000
27.866667	1.000	738,098.000000
27.883333	1.000	629,394.000000
27.900000	1.000	543,187.000000
27.916667	1.000	475,815.000000
27.933333	1.000	423,007.000000
27.950000	1.000	381,056.000000
27.966667	1.000	346,450.000000
27.983333	1.000	315,869.000000
28.000000	1.000	286,773.000000
28.016667	1.000	257,617.000000
28.033333	1.000	227,955.000000
28.050000	1.000	198,031.000000
28.066667	1.000	168,321.000000
28.083333	1.000	139,916.000000
28.100000	1.000	114,057.000000
28.116667	1.000	91,667.000000
28.133333	1.000	73,261.000000
28.150000	1.000	58,850.000000
28.166667	1.000	48,002.000000
28.183333	1.000	40,418.000000
28.200000	1.000	35,998.000000
28.216667	1.000	34,890.000000
28.233333	1.000	37,776.000000
28.250000	1.000	46,062.000000
28.266667	1.000	61,887.000000
28.283333	1.000	88,153.000000
28.300000	1.000	128,066.000000
28.316667	1.000	183,610.000000
28.333333	1.000	255,445.000000
28.350000	1.000	343,515.000000
28.366667	1.000	445,896.000000
28.383333	1.000	557,721.000000
28.400000	1.000	671,583.000000
28.416667	1.000	777,422.000000
28.433333	1.000	864,993.000000
28.450000	1.000	925,518.000000
28.466667	1.000	953,431.000000
28.483333	1.000	946,952.000000
28.500000	1.000	908,413.000000
28.516667	1.000	843,039.000000
28.533333	1.000	757,693.000000
28.550000	1.000	660,204.000000
28.566667	1.000	558,192.000000
28.583333	1.000	458,629.000000
28.600000	1.000	367,337.000000
28.616667	1.000	288,231.000000
28.633333	1.000	223,714.000000
28.650000	1.000	174,966.000000
28.666667	1.000	142,309.000000
28.683333	1.000	125,675.000000
28.700000	1.000	124,994.000000
28.716667	1.000	140,029.000000
28.733333	1.000	170,233.000000
28.750000	1.000	213,828.000000
28.766667	1.000	268,018.000000
28.783333	1.000	329,389.000000
28.800000	1.000	393,925.000000
28.816667	1.000	457,058.000000
28.833333	1.000	514,769.000000
28.850000	1.000	565,275.000000
28.866667	1.000	609,301.000000
28.883333	1.000	650,375.000000
28.900000	1.000	694,839.000000
28.916667	1.000	750,660.000000
28.933333	1.000	826,285.000000
28.950000	1.000	930,285.000000
28.966667	1.000	1,068,164.000000
28.983333	1.000	1,240,462.000000
29.000000	1.000	1,441,376.000000
29.016667	1.000	1,659,147.000000
29.033333	1.000	1,877,097.000000
29.050000	1.000	2,074,902.000000
29.066667	1.000	2,231,912.000000
29.083333	1.000	2,330,887.000000
29.100000	1.000	2,360,777.000000
29.116667	1.000	2,318,347.000000
29.133333	1.000	2,208,604.000000
29.150000	1.000	2,042,925.000000
29.166667	1.000	1,836,819.000000
29.183333	1.000	1,607,062.000000
29.200000	1.000	1,370,092.000000
29.216667	1.000	1,140,412.000000
29.233333	1.000	929,153.000000
29.250000	1.000	742,781.000000
29.266667	1.000	583,780.000000
29.283333	1.000	451,911.000000
29.300000	1.000	344,711.000000
29.316667	1.000	258,873.000000
29.333333	1.000	191,526.000000
29.350000	1.000	140,444.000000
29.366667	1.000	102,802.000000
29.383333	1.000	75,503.000000
29.400000	1.000	55,878.000000
29.416667	1.000	42,249.000000
29.433333	1.000	32,941.000000
29.450000	1.000	26,822.000000
29.466667	1.000	23,371.000000
29.483333	1.000	22,164.000000
29.500000	1.000	22,495.000000
29.516667	1.000	23,926.000000
29.533333	1.000	25,868.000000
29.550000	1.000	27,568.000000
29.566667	1.000	28,696.000000
29.583333	1.000	29,456.000000
29.600000	1.000	30,249.000000
29.616667	1.000	31,400.000000
29.633333	1.000	33,009.000000
29.650000	1.000	34,967.000000
29.666667	1.000	37,433.000000
29.683333	1.000	40,544.000000
29.700000	1.000	44,470.000000
29.716667	1.000	49,299.000000
29.733333	1.000	55,423.000000
29.750000	1.000	63,220.000000
29.766667	1.000	72,118.000000
29.783333	1.000	81,271.000000
29.800000	1.000	89,456.000000
29.816667	1.000	95,646.000000
29.833333	1.000	99,231.000000
29.850000	1.000	99,834.000000
29.866667	1.000	97,762.000000
29.883333	1.000	93,479.000000
29.900000	1.000	87,563.000000
29.916667	1.000	80,036.000000
29.933333	1.000	70,957.000000
29.950000	1.000	61,156.000000
29.966667	1.000	52,051.000000
29.983333	1.000	44,854.000000
30.000000	1.000	40,035.000000
30.016667	1.000	37,798.000000
30.033333	1.000	38,664.000000
30.050000	1.000	42,977.000000
30.066667	1.000	51,663.000000
30.083333	1.000	66,749.000000
30.100000	1.000	91,146.000000
30.116667	1.000	128,048.000000
30.133333	1.000	182,422.000000
30.150000	1.000	262,380.000000
30.166667	1.000	381,015.000000
30.183333	1.000	558,285.000000
30.200000	1.000	824,261.000000
30.216667	1.000	1,222,409.000000
30.233333	1.000	1,811,537.000000
30.250000	1.000	2,664,464.000000
30.266667	1.000	3,860,614.000000
30.283333	1.000	5,469,646.000000
30.300000	1.000	7,531,409.000000
30.316667	1.000	10,036,851.000000
30.333333	1.000	12,911,961.000000
30.350000	1.000	16,012,948.000000
30.366667	1.000	19,136,657.000000
30.383333	1.000	22,040,629.000000
30.400000	1.000	24,476,592.000000
30.416667	1.000	26,227,658.000000
30.433333	1.000	27,142,071.000000
30.450000	1.000	27,152,324.000000
30.466667	1.000	26,280,984.000000
30.483333	1.000	24,633,603.000000
30.500000	1.000	22,379,134.000000
30.516667	1.000	19,721,459.000000
30.533333	1.000	16,871,002.000000
30.550000	1.000	14,019,168.000000
30.566667	1.000	11,321,862.000000
30.583333	1.000	8,890,979.000000
30.600000	1.000	6,792,527.000000
30.616667	1.000	5,051,364.000000
30.633333	1.000	3,659,803.000000
30.650000	1.000	2,586,715.000000
30.666667	1.000	1,787,641.000000
30.683333	1.000	1,213,462.000000
30.700000	1.000	815,351.000000
30.716667	1.000	548,936.000000
30.733333	1.000	377,532.000000
30.750000	1.000	273,348.000000
30.766667	1.000	216,039.000000
30.783333	1.000	191,184.000000
30.800000	1.000	189,140.000000
30.816667	1.000	203,830.000000
30.833333	1.000	231,525.000000
30.850000	1.000	269,580.000000
30.866667	1.000	315,511.000000
30.883333	1.000	366,050.000000
30.900000	1.000	416,789.000000
30.916667	1.000	462,987.000000
30.933333	1.000	500,250.000000
30.950000	1.000	524,850.000000
30.966667	1.000	534,275.000000
30.983333	1.000	528,092.000000
31.000000	1.000	507,501.000000
31.016667	1.000	474,949.000000
31.033333	1.000	434,125.000000
31.050000	1.000	388,640.000000
31.066667	1.000	341,741.000000
31.083333	1.000	296,670.000000
31.100000	1.000	256,463.000000
31.116667	1.000	222,624.000000
31.133333	1.000	195,721.000000
31.150000	1.000	175,479.000000
31.166667	1.000	160,626.000000
31.183333	1.000	149,815.000000
31.200000	1.000	142,231.000000
31.216667	1.000	137,394.000000
31.233333	1.000	134,901.000000
31.250000	1.000	134,346.000000
31.266667	1.000	135,573.000000
31.283333	1.000	138,448.000000
31.300000	1.000	142,894.000000
31.316667	1.000	149,780.000000
31.333333	1.000	160,899.000000
31.350000	1.000	177,410.000000
31.366667	1.000	199,249.000000
31.383333	1.000	225,891.000000
31.400000	1.000	256,343.000000
31.416667	1.000	289,514.000000
31.433333	1.000	324,608.000000
31.450000	1.000	361,045.000000
31.466667	1.000	399,348.000000
31.483333	1.000	441,943.000000
31.500000	1.000	493,999.000000
31.516667	1.000	563,084.000000
31.533333	1.000	658,809.000000
31.550000	1.000	790,881.000000
31.566667	1.000	965,294.000000
31.583333	1.000	1,182,886.000000
31.600000	1.000	1,438,577.000000
31.616667	1.000	1,720,434.000000
31.633333	1.000	2,009,720.000000
31.650000	1.000	2,282,105.000000
31.666667	1.000	2,511,783.000000
31.683333	1.000	2,676,305.000000
31.700000	1.000	2,760,138.000000
31.716667	1.000	2,755,716.000000
31.733333	1.000	2,663,955.000000
31.750000	1.000	2,494,484.000000
31.766667	1.000	2,263,479.000000
31.783333	1.000	1,991,273.000000
31.800000	1.000	1,700,191.000000
31.816667	1.000	1,411,632.000000
31.833333	1.000	1,143,543.000000
31.850000	1.000	909,423.000000
31.866667	1.000	718,369.000000
31.883333	1.000	576,053.000000
31.900000	1.000	485,229.000000
31.916667	1.000	446,109.000000
31.933333	1.000	456,423.000000
31.950000	1.000	511,015.000000
31.966667	1.000	602,301.000000
31.983333	1.000	719,983.000000
32.000000	1.000	850,929.000000
32.016667	1.000	980,935.000000
32.033333	1.000	1,096,434.000000
32.050000	1.000	1,185,435.000000
32.066667	1.000	1,238,969.000000
32.083333	1.000	1,251,929.000000
32.100000	1.000	1,224,128.000000
32.116667	1.000	1,159,444.000000
32.133333	1.000	1,064,695.000000
32.150000	1.000	948,761.000000
32.166667	1.000	821,477.000000
32.183333	1.000	692,385.000000
32.200000	1.000	569,871.000000
32.216667	1.000	460,174.000000
32.233333	1.000	366,849.000000
32.250000	1.000	291,981.000000
32.266667	1.000	236,080.000000
32.283333	1.000	198,093.000000
32.300000	1.000	176,124.000000
32.316667	1.000	167,840.000000
32.333333	1.000	170,712.000000
32.350000	1.000	182,732.000000
32.366667	1.000	203,291.000000
32.383333	1.000	232,720.000000
32.400000	1.000	271,095.000000
32.416667	1.000	318,084.000000
32.433333	1.000	373,032.000000
32.450000	1.000	434,481.000000
32.466667	1.000	500,441.000000
32.483333	1.000	567,939.000000
32.500000	1.000	633,011.000000
32.516667	1.000	691,502.000000
32.533333	1.000	739,592.000000
32.550000	1.000	773,837.000000
32.566667	1.000	791,446.000000
32.583333	1.000	791,005.000000
32.600000	1.000	772,390.000000
32.616667	1.000	736,480.000000
32.633333	1.000	685,682.000000
32.650000	1.000	623,951.000000
32.666667	1.000	556,159.000000
32.683333	1.000	487,111.000000
32.700000	1.000	421,208.000000
32.716667	1.000	361,453.000000
32.733333	1.000	309,662.000000
32.750000	1.000	267,031.000000
32.766667	1.000	234,005.000000
32.783333	1.000	210,358.000000
32.800000	1.000	195,400.000000
32.816667	1.000	187,544.000000
32.833333	1.000	184,513.000000
32.850000	1.000	184,067.000000
32.866667	1.000	183,982.000000
32.883333	1.000	182,319.000000
32.900000	1.000	177,997.000000
32.916667	1.000	170,980.000000
32.933333	1.000	161,552.000000
32.950000	1.000	150,031.000000
32.966667	1.000	137,019.000000
32.983333	1.000	123,325.000000
33.000000	1.000	109,466.000000
33.016667	1.000	96,028.000000
33.033333	1.000	83,720.000000
33.050000	1.000	72,707.000000
33.066667	1.000	62,933.000000
33.083333	1.000	54,728.000000
33.100000	1.000	48,245.000000
33.116667	1.000	43,321.000000
33.133333	1.000	39,804.000000
33.150000	1.000	37,311.000000
33.166667	1.000	35,484.000000
33.183333	1.000	33,734.000000
33.200000	1.000	31,786.000000
33.216667	1.000	30,153.000000
33.233333	1.000	29,605.000000
33.250000	1.000	30,670.000000
33.266667	1.000	33,279.000000
33.283333	1.000	37,124.000000
33.300000	1.000	42,110.000000
33.316667	1.000	47,424.000000
33.333333	1.000	52,264.000000
33.350000	1.000	56,155.000000
33.366667	1.000	58,639.000000
33.383333	1.000	59,651.000000
33.400000	1.000	59,094.000000
33.416667	1.000	56,665.000000
33.433333	1.000	52,449.000000
33.450000	1.000	47,315.000000
33.466667	1.000	42,825.000000
33.483333	1.000	40,413.000000
33.500000	1.000	40,901.000000
33.516667	1.000	44,077.000000
33.533333	1.000	49,010.000000
33.550000	1.000	54,817.000000
33.566667	1.000	60,899.000000
33.583333	1.000	66,736.000000
33.600000	1.000	71,946.000000
33.616667	1.000	76,446.000000
33.633333	1.000	80,971.000000
33.650000	1.000	86,925.000000
33.666667	1.000	95,755.000000
33.683333	1.000	109,299.000000
33.700000	1.000	129,508.000000
33.716667	1.000	157,736.000000
33.733333	1.000	194,719.000000
33.750000	1.000	240,261.000000
33.766667	1.000	292,266.000000
33.783333	1.000	347,786.000000
33.800000	1.000	402,732.000000
33.816667	1.000	452,713.000000
33.833333	1.000	494,245.000000
33.850000	1.000	524,828.000000
33.866667	1.000	543,480.000000
33.883333	1.000	550,337.000000
33.900000	1.000	546,347.000000
33.916667	1.000	532,738.000000
33.933333	1.000	510,677.000000
33.950000	1.000	481,703.000000
33.966667	1.000	447,795.000000
33.983333	1.000	410,732.000000
34.000000	1.000	371,764.000000
34.016667	1.000	332,224.000000
34.033333	1.000	292,983.000000
34.050000	1.000	254,540.000000
34.066667	1.000	217,616.000000
34.083333	1.000	183,499.000000
34.100000	1.000	153,282.000000
34.116667	1.000	127,798.000000
34.133333	1.000	107,815.000000
34.150000	1.000	93,904.000000
34.166667	1.000	86,645.000000
34.183333	1.000	86,658.000000
34.200000	1.000	93,670.000000
34.216667	1.000	107,147.000000
34.233333	1.000	126,090.000000
34.250000	1.000	149,325.000000
34.266667	1.000	175,597.000000
34.283333	1.000	203,554.000000
34.300000	1.000	231,406.000000
34.316667	1.000	257,198.000000
34.333333	1.000	279,207.000000
34.350000	1.000	296,281.000000
34.366667	1.000	307,276.000000
34.383333	1.000	311,428.000000
34.400000	1.000	308,537.000000
34.416667	1.000	298,893.000000
34.433333	1.000	283,415.000000
34.450000	1.000	263,542.000000
34.466667	1.000	240,465.000000
34.483333	1.000	215,178.000000
34.500000	1.000	188,784.000000
34.516667	1.000	162,365.000000
34.533333	1.000	137,486.000000
34.550000	1.000	116,431.000000
34.566667	1.000	101,002.000000
34.583333	1.000	92,289.000000
34.600000	1.000	91,298.000000
34.616667	1.000	98,875.000000
34.633333	1.000	115,009.000000
34.650000	1.000	139,011.000000
34.666667	1.000	170,435.000000
34.683333	1.000	209,475.000000
34.700000	1.000	255,649.000000
34.716667	1.000	307,105.000000
34.733333	1.000	361,177.000000
34.750000	1.000	414,587.000000
34.766667	1.000	463,243.000000
34.783333	1.000	503,230.000000
34.800000	1.000	531,227.000000
34.816667	1.000	544,939.000000
34.833333	1.000	543,131.000000
34.850000	1.000	525,815.000000
34.866667	1.000	494,374.000000
34.883333	1.000	451,539.000000
34.900000	1.000	401,008.000000
34.916667	1.000	346,524.000000
34.933333	1.000	291,534.000000
34.950000	1.000	239,104.000000
34.966667	1.000	191,701.000000
34.983333	1.000	151,246.000000
35.000000	1.000	118,980.000000
35.016667	1.000	95,309.000000
35.033333	1.000	80,017.000000
35.050000	1.000	72,520.000000
35.066667	1.000	71,953.000000
35.083333	1.000	77,240.000000
35.100000	1.000	86,979.000000
35.116667	1.000	99,678.000000
35.133333	1.000	113,292.000000
35.150000	1.000	126,407.000000
35.166667	1.000	138,084.000000
35.183333	1.000	148,017.000000
35.200000	1.000	156,109.000000
35.216667	1.000	161,026.000000
35.233333	1.000	161,180.000000
35.250000	1.000	155,981.000000
35.266667	1.000	145,914.000000
35.283333	1.000	132,321.000000
35.300000	1.000	116,925.000000
35.316667	1.000	101,302.000000
35.333333	1.000	86,725.000000
35.350000	1.000	73,962.000000
35.366667	1.000	63,316.000000
35.383333	1.000	54,674.000000
35.400000	1.000	47,581.000000
35.416667	1.000	41,648.000000
35.433333	1.000	37,044.000000
35.450000	1.000	33,665.000000
35.466667	1.000	31,240.000000
35.483333	1.000	29,668.000000
35.500000	1.000	29,764.000000
35.516667	1.000	32,205.000000
35.533333	1.000	37,061.000000
35.550000	1.000	44,083.000000
35.566667	1.000	53,482.000000
35.583333	1.000	65,705.000000
35.600000	1.000	81,155.000000
35.616667	1.000	99,196.000000
35.633333	1.000	119,358.000000
35.650000	1.000	141,569.000000
35.666667	1.000	166,590.000000
35.683333	1.000	196,622.000000
35.700000	1.000	235,837.000000
35.716667	1.000	291,333.000000
35.733333	1.000	373,042.000000
35.750000	1.000	493,598.000000
35.766667	1.000	666,699.000000
35.783333	1.000	905,308.000000
35.800000	1.000	1,218,083.000000
35.816667	1.000	1,605,802.000000
35.833333	1.000	2,058,484.000000
35.850000	1.000	2,554,182.000000
35.866667	1.000	3,060,570.000000
35.883333	1.000	3,538,923.000000
35.900000	1.000	3,949,131.000000
35.916667	1.000	4,254,746.000000
35.933333	1.000	4,428,931.000000
35.950000	1.000	4,458,357.000000
35.966667	1.000	4,345,675.000000
35.983333	1.000	4,108,586.000000
36.000000	1.000	3,775,259.000000
36.016667	1.000	3,378,772.000000
36.033333	1.000	2,952,489.000000
36.050000	1.000	2,526,502.000000
36.066667	1.000	2,125,466.000000
36.083333	1.000	1,765,854.000000
36.100000	1.000	1,455,710.000000
36.116667	1.000	1,196,229.000000
36.133333	1.000	983,476.000000
36.150000	1.000	811,485.000000
36.166667	1.000	673,909.000000
36.183333	1.000	564,136.000000
36.200000	1.000	476,617.000000
36.216667	1.000	407,023.000000
36.233333	1.000	352,392.000000
36.250000	1.000	310,615.000000
36.266667	1.000	280,008.000000
36.283333	1.000	259,086.000000
36.300000	1.000	246,524.000000
36.316667	1.000	240,430.000000
36.333333	1.000	238,465.000000
36.350000	1.000	238,178.000000
36.366667	1.000	237,094.000000
36.383333	1.000	233,451.000000
36.400000	1.000	226,201.000000
36.416667	1.000	214,496.000000
36.433333	1.000	198,557.000000
36.450000	1.000	179,717.000000
36.466667	1.000	159,248.000000
36.483333	1.000	138,206.000000
36.500000	1.000	117,780.000000
36.516667	1.000	98,899.000000
36.533333	1.000	82,312.000000
36.550000	1.000	68,615.000000
36.566667	1.000	58,122.000000
36.583333	1.000	50,987.000000
36.600000	1.000	47,308.000000
36.616667	1.000	46,965.000000
36.633333	1.000	50,198.000000
36.650000	1.000	57,942.000000
36.666667	1.000	71,006.000000
36.683333	1.000	89,740.000000
36.700000	1.000	114,449.000000
36.716667	1.000	144,906.000000
36.733333	1.000	180,285.000000
36.750000	1.000	219,612.000000
36.766667	1.000	261,168.000000
36.783333	1.000	302,458.000000
36.800000	1.000	340,308.000000
36.816667	1.000	371,658.000000
36.833333	1.000	393,828.000000
36.850000	1.000	404,490.000000
36.866667	1.000	402,563.000000
36.883333	1.000	388,931.000000
36.900000	1.000	365,656.000000
36.916667	1.000	335,259.000000
36.933333	1.000	300,600.000000
36.950000	1.000	264,140.000000
36.966667	1.000	228,519.000000
36.983333	1.000	196,688.000000
37.000000	1.000	171,473.000000
37.016667	1.000	155,946.000000
37.033333	1.000	153,048.000000
37.050000	1.000	165,507.000000
37.066667	1.000	196,480.000000
37.083333	1.000	249,523.000000
37.100000	1.000	327,883.000000
37.116667	1.000	434,270.000000
37.133333	1.000	569,406.000000
37.150000	1.000	730,879.000000
37.166667	1.000	912,155.000000
37.183333	1.000	1,102,542.000000
37.200000	1.000	1,288,432.000000
37.216667	1.000	1,454,897.000000
37.233333	1.000	1,587,838.000000
37.250000	1.000	1,676,397.000000
37.266667	1.000	1,715,626.000000
37.283333	1.000	1,707,516.000000
37.300000	1.000	1,660,119.000000
37.316667	1.000	1,586,978.000000
37.333333	1.000	1,505,660.000000
37.350000	1.000	1,435,119.000000
37.366667	1.000	1,393,616.000000
37.383333	1.000	1,394,740.000000
37.400000	1.000	1,444,171.000000
37.416667	1.000	1,539,873.000000
37.433333	1.000	1,672,755.000000
37.450000	1.000	1,827,053.000000
37.466667	1.000	1,982,573.000000
37.483333	1.000	2,117,949.000000
37.500000	1.000	2,213,468.000000
37.516667	1.000	2,254,348.000000
37.533333	1.000	2,232,910.000000
37.550000	1.000	2,149,291.000000
37.566667	1.000	2,010,733.000000
37.583333	1.000	1,829,657.000000
37.600000	1.000	1,621,878.000000
37.616667	1.000	1,403,871.000000
37.633333	1.000	1,190,897.000000
37.650000	1.000	995,581.000000
37.666667	1.000	826,344.000000
37.683333	1.000	687,347.000000
37.700000	1.000	578,735.000000
37.716667	1.000	497,526.000000
37.733333	1.000	438,764.000000
37.750000	1.000	396,505.000000
37.766667	1.000	365,471.000000
37.783333	1.000	341,281.000000
37.800000	1.000	321,149.000000
37.816667	1.000	303,574.000000
37.833333	1.000	287,637.000000
37.850000	1.000	273,174.000000
37.866667	1.000	260,809.000000
37.883333	1.000	251,173.000000
37.900000	1.000	244,938.000000
37.916667	1.000	242,497.000000
37.933333	1.000	243,434.000000
37.950000	1.000	246,881.000000
37.966667	1.000	252,273.000000
37.983333	1.000	258,947.000000
38.000000	1.000	265,630.000000
38.016667	1.000	270,653.000000
38.033333	1.000	273,112.000000
38.050000	1.000	272,382.000000
38.066667	1.000	267,654.000000
38.083333	1.000	258,341.000000
38.100000	1.000	244,773.000000
38.116667	1.000	227,903.000000
38.133333	1.000	209,038.000000
38.150000	1.000	189,779.000000
38.166667	1.000	171,731.000000
38.183333	1.000	156,540.000000
38.200000	1.000	145,545.000000
38.216667	1.000	139,652.000000
38.233333	1.000	139,204.000000
38.250000	1.000	143,977.000000
38.266667	1.000	152,920.000000
38.283333	1.000	165,002.000000
38.300000	1.000	178,862.000000
38.316667	1.000	193,064.000000
38.333333	1.000	206,292.000000
38.350000	1.000	217,242.000000
38.366667	1.000	224,735.000000
38.383333	1.000	227,604.000000
38.400000	1.000	225,316.000000
38.416667	1.000	218,111.000000
38.433333	1.000	206,513.000000
38.450000	1.000	191,281.000000
38.466667	1.000	173,853.000000
38.483333	1.000	155,505.000000
38.500000	1.000	137,288.000000
38.516667	1.000	119,746.000000
38.533333	1.000	102,638.000000
38.550000	1.000	86,110.000000
38.566667	1.000	70,453.000000
38.583333	1.000	56,371.000000
38.600000	1.000	44,685.000000
38.616667	1.000	36,021.000000
38.633333	1.000	30,030.000000
38.650000	1.000	26,134.000000
38.666667	1.000	24,282.000000
38.683333	1.000	24,434.000000
38.700000	1.000	26,734.000000
38.716667	1.000	31,561.000000
38.733333	1.000	38,557.000000
38.750000	1.000	47,134.000000
38.766667	1.000	56,893.000000
38.783333	1.000	67,676.000000
38.800000	1.000	79,069.000000
38.816667	1.000	90,363.000000
38.833333	1.000	101,134.000000
38.850000	1.000	111,179.000000
38.866667	1.000	120,198.000000
38.883333	1.000	127,804.000000
38.900000	1.000	133,966.000000
38.916667	1.000	139,046.000000
38.933333	1.000	143,080.000000
38.950000	1.000	146,350.000000
38.966667	1.000	149,145.000000
38.983333	1.000	151,476.000000
39.000000	1.000	153,294.000000
39.016667	1.000	155,127.000000
39.033333	1.000	157,416.000000
39.050000	1.000	159,681.000000
39.066667	1.000	161,434.000000
39.083333	1.000	162,940.000000
39.100000	1.000	164,657.000000
39.116667	1.000	166,648.000000
39.133333	1.000	168,130.000000
39.150000	1.000	167,918.000000
39.166667	1.000	165,057.000000
39.183333	1.000	159,441.000000
39.200000	1.000	151,505.000000
39.216667	1.000	142,245.000000
39.233333	1.000	132,128.000000
39.250000	1.000	121,137.000000
39.266667	1.000	110,060.000000
39.283333	1.000	99,806.000000
39.300000	1.000	90,882.000000
39.316667	1.000	83,619.000000
39.333333	1.000	78,049.000000
39.350000	1.000	74,303.000000
39.366667	1.000	73,200.000000
39.383333	1.000	76,274.000000
39.400000	1.000	85,346.000000
39.416667	1.000	102,098.000000
39.433333	1.000	127,241.000000
39.450000	1.000	160,342.000000
39.466667	1.000	200,163.000000
39.483333	1.000	244,724.000000
39.500000	1.000	291,284.000000
39.516667	1.000	336,322.000000
39.533333	1.000	375,591.000000
39.550000	1.000	405,534.000000
39.566667	1.000	423,773.000000
39.583333	1.000	428,783.000000
39.600000	1.000	420,330.000000
39.616667	1.000	399,612.000000
39.633333	1.000	368,782.000000
39.650000	1.000	330,605.000000
39.666667	1.000	288,428.000000
39.683333	1.000	245,840.000000
39.700000	1.000	205,610.000000
39.716667	1.000	169,381.000000
39.733333	1.000	137,841.000000
39.750000	1.000	111,562.000000
39.766667	1.000	90,368.000000
39.783333	1.000	73,207.000000
39.800000	1.000	58,997.000000
39.816667	1.000	47,028.000000
39.833333	1.000	37,079.000000
39.850000	1.000	29,078.000000
39.866667	1.000	23,193.000000
39.883333	1.000	19,444.000000
39.900000	1.000	17,692.000000
39.916667	1.000	17,291.000000
39.933333	1.000	17,964.000000
39.950000	1.000	19,826.000000
39.966667	1.000	23,191.000000
39.983333	1.000	28,198.000000
40.000000	1.000	34,839.000000
40.016667	1.000	43,395.000000
40.033333	1.000	54,173.000000
40.050000	1.000	67,343.000000
40.066667	1.000	82,773.000000
40.083333	1.000	99,750.000000
40.100000	1.000	117,039.000000
40.116667	1.000	134,119.000000
40.133333	1.000	150,985.000000
40.150000	1.000	167,219.000000
40.166667	1.000	182,326.000000
40.183333	1.000	195,846.000000
40.200000	1.000	207,597.000000
40.216667	1.000	218,407.000000
40.233333	1.000	229,492.000000
40.250000	1.000	242,458.000000
40.266667	1.000	258,495.000000
40.283333	1.000	278,222.000000
40.300000	1.000	301,971.000000
40.316667	1.000	328,652.000000
40.333333	1.000	355,400.000000
40.350000	1.000	378,793.000000
40.366667	1.000	396,002.000000
40.383333	1.000	405,153.000000
40.400000	1.000	404,687.000000
40.416667	1.000	393,635.000000
40.433333	1.000	372,821.000000
40.450000	1.000	344,333.000000
40.466667	1.000	310,856.000000
40.483333	1.000	274,987.000000
40.500000	1.000	239,221.000000
40.516667	1.000	205,951.000000
40.533333	1.000	177,007.000000
40.550000	1.000	153,298.000000
40.566667	1.000	135,070.000000
40.583333	1.000	122,656.000000
40.600000	1.000	116,532.000000
40.616667	1.000	116,770.000000
40.633333	1.000	122,798.000000
40.650000	1.000	133,665.000000
40.666667	1.000	147,745.000000
40.683333	1.000	163,453.000000
40.700000	1.000	179,181.000000
40.716667	1.000	193,676.000000
40.733333	1.000	206,156.000000
40.750000	1.000	215,910.000000
40.766667	1.000	222,048.000000
40.783333	1.000	223,801.000000
40.800000	1.000	220,916.000000
40.816667	1.000	213,771.000000
40.833333	1.000	203,028.000000
40.850000	1.000	189,773.000000
40.866667	1.000	175,426.000000
40.883333	1.000	161,791.000000
40.900000	1.000	149,972.000000
40.916667	1.000	140,294.000000
40.933333	1.000	132,852.000000
40.950000	1.000	127,504.000000
40.966667	1.000	123,642.000000
40.983333	1.000	120,461.000000
41.000000	1.000	117,131.000000
41.016667	1.000	113,016.000000
41.033333	1.000	107,874.000000
41.050000	1.000	101,525.000000
41.066667	1.000	94,141.000000
41.083333	1.000	86,019.000000
41.100000	1.000	77,291.000000
41.116667	1.000	68,481.000000
41.133333	1.000	60,235.000000
41.150000	1.000	52,947.000000
41.166667	1.000	46,660.000000
41.183333	1.000	41,712.000000
41.200000	1.000	38,785.000000
41.216667	1.000	37,792.000000
41.233333	1.000	37,776.000000
41.250000	1.000	38,264.000000
41.266667	1.000	39,506.000000
41.283333	1.000	41,423.000000
41.300000	1.000	43,501.000000
41.316667	1.000	45,497.000000
41.333333	1.000	47,732.000000
41.350000	1.000	50,358.000000
41.366667	1.000	53,396.000000
41.383333	1.000	57,185.000000
41.400000	1.000	62,226.000000
41.416667	1.000	69,021.000000
41.433333	1.000	78,225.000000
41.450000	1.000	90,212.000000
41.466667	1.000	104,863.000000
41.483333	1.000	121,250.000000
41.500000	1.000	138,201.000000
41.516667	1.000	155,012.000000
41.533333	1.000	171,671.000000
41.550000	1.000	188,367.000000
41.566667	1.000	204,754.000000
41.583333	1.000	219,903.000000
41.600000	1.000	233,058.000000
41.616667	1.000	243,271.000000
41.633333	1.000	249,827.000000
41.650000	1.000	252,071.000000
41.666667	1.000	249,775.000000
41.683333	1.000	242,863.000000
41.700000	1.000	231,581.000000
41.716667	1.000	216,177.000000
41.733333	1.000	197,272.000000
41.750000	1.000	176,378.000000
41.766667	1.000	154,821.000000
41.783333	1.000	133,721.000000
41.800000	1.000	113,962.000000
41.816667	1.000	96,432.000000
41.833333	1.000	81,630.000000
41.850000	1.000	69,585.000000
41.866667	1.000	60,170.000000
41.883333	1.000	52,943.000000
41.900000	1.000	47,490.000000
41.916667	1.000	43,596.000000
41.933333	1.000	41,327.000000
41.950000	1.000	40,708.000000
41.966667	1.000	41,013.000000
41.983333	1.000	41,926.000000
42.000000	1.000	43,878.000000
42.016667	1.000	47,410.000000
42.033333	1.000	52,493.000000
42.050000	1.000	58,817.000000
42.066667	1.000	66,233.000000
42.083333	1.000	74,278.000000
42.100000	1.000	81,629.000000
42.116667	1.000	87,099.000000
42.133333	1.000	90,729.000000
42.150000	1.000	93,250.000000
42.166667	1.000	95,418.000000
42.183333	1.000	97,342.000000
42.200000	1.000	98,504.000000
42.216667	1.000	98,493.000000
42.233333	1.000	96,766.000000
42.250000	1.000	93,314.000000
42.266667	1.000	88,142.000000
42.283333	1.000	81,733.000000
42.300000	1.000	74,781.000000
42.316667	1.000	68,042.000000
42.333333	1.000	62,292.000000
42.350000	1.000	58,058.000000
42.366667	1.000	55,056.000000
42.383333	1.000	52,874.000000
42.400000	1.000	51,065.000000
42.416667	1.000	49,590.000000
42.433333	1.000	48,620.000000
42.450000	1.000	48,087.000000
42.466667	1.000	47,295.000000
42.483333	1.000	45,738.000000
42.500000	1.000	43,668.000000
42.516667	1.000	41,223.000000
42.533333	1.000	38,569.000000
42.550000	1.000	35,936.000000
42.566667	1.000	33,655.000000
42.583333	1.000	31,532.000000
42.600000	1.000	29,493.000000
42.616667	1.000	27,788.000000
42.633333	1.000	27,121.000000
42.650000	1.000	27,557.000000
42.666667	1.000	28,345.000000
42.683333	1.000	28,777.000000
42.700000	1.000	28,487.000000
42.716667	1.000	27,322.000000
42.733333	1.000	25,177.000000
42.750000	1.000	22,313.000000
42.766667	1.000	19,802.000000
42.783333	1.000	18,424.000000
42.800000	1.000	18,422.000000
42.816667	1.000	19,616.000000
42.833333	1.000	21,488.000000
42.850000	1.000	24,013.000000
42.866667	1.000	27,613.000000
42.883333	1.000	32,300.000000
42.900000	1.000	37,663.000000
42.916667	1.000	43,301.000000
42.933333	1.000	48,694.000000
42.950000	1.000	53,591.000000
42.966667	1.000	57,768.000000
42.983333	1.000	60,922.000000
43.000000	1.000	62,942.000000
43.016667	1.000	64,126.000000
43.033333	1.000	64,503.000000
43.050000	1.000	63,471.000000
43.066667	1.000	60,872.000000
43.083333	1.000	56,972.000000
43.100000	1.000	51,936.000000
43.116667	1.000	46,191.000000
43.133333	1.000	40,147.000000
43.150000	1.000	34,197.000000
43.166667	1.000	28,452.000000
43.183333	1.000	23,296.000000
43.200000	1.000	19,018.000000
43.216667	1.000	15,583.000000
43.233333	1.000	12,674.000000
43.250000	1.000	10,074.000000
43.266667	1.000	8,266.000000
43.283333	1.000	7,348.000000
43.300000	1.000	6,905.000000
43.316667	1.000	6,396.000000
43.333333	1.000	5,941.000000
43.350000	1.000	5,714.000000
43.366667	1.000	5,575.000000
43.383333	1.000	5,302.000000
43.400000	1.000	4,334.000000
43.416667	1.000	2,457.000000
43.433333	1.000	-374.000000
43.450000	1.000	-3,495.000000
43.466667	1.000	-6,035.000000
43.483333	1.000	-7,745.000000
43.500000	1.000	-8,754.000000
43.516667	1.000	-9,202.000000
43.533333	1.000	-8,938.000000
43.550000	1.000	-8,087.000000
43.566667	1.000	-6,451.000000
43.583333	1.000	-4,064.000000
43.600000	1.000	-1,385.000000
43.616667	1.000	1,215.000000
43.633333	1.000	3,446.000000
43.650000	1.000	4,791.000000
43.666667	1.000	5,282.000000
43.683333	1.000	5,600.000000
43.700000	1.000	6,340.000000
43.716667	1.000	7,673.000000
43.733333	1.000	9,326.000000
43.750000	1.000	10,619.000000
43.766667	1.000	10,851.000000
43.783333	1.000	9,733.000000
43.800000	1.000	7,295.000000
43.816667	1.000	4,177.000000
43.833333	1.000	965.000000
43.850000	1.000	-2,045.000000
43.866667	1.000	-4,340.000000
43.883333	1.000	-5,454.000000
43.900000	1.000	-5,390.000000
43.916667	1.000	-4,229.000000
43.933333	1.000	-2,113.000000
43.950000	1.000	822.000000
43.966667	1.000	4,434.000000
43.983333	1.000	8,417.000000
44.000000	1.000	12,756.000000
44.016667	1.000	17,085.000000
44.033333	1.000	20,834.000000
44.050000	1.000	23,389.000000
44.066667	1.000	24,253.000000
44.083333	1.000	23,237.000000
44.100000	1.000	20,706.000000
44.116667	1.000	17,441.000000
44.133333	1.000	14,043.000000
44.150000	1.000	11,304.000000
44.166667	1.000	9,650.000000
44.183333	1.000	8,971.000000
44.200000	1.000	9,183.000000
44.216667	1.000	9,766.000000
44.233333	1.000	10,104.000000
44.250000	1.000	10,101.000000
44.266667	1.000	9,837.000000
44.283333	1.000	8,798.000000
44.300000	1.000	6,805.000000
44.316667	1.000	4,382.000000
44.333333	1.000	1,828.000000
44.350000	1.000	-787.000000
44.366667	1.000	-3,123.000000
44.383333	1.000	-4,578.000000
44.400000	1.000	-5,486.000000
44.416667	1.000	-6,093.000000
44.433333	1.000	-6,604.000000
44.450000	1.000	-7,116.000000
44.466667	1.000	-7,590.000000
44.483333	1.000	-7,773.000000
44.500000	1.000	-7,192.000000
44.516667	1.000	-5,602.000000
44.533333	1.000	-3,258.000000
44.550000	1.000	-360.000000
44.566667	1.000	3,139.000000
44.583333	1.000	6,978.000000
44.600000	1.000	10,729.000000
44.616667	1.000	13,804.000000
44.633333	1.000	15,393.000000
44.650000	1.000	15,072.000000
44.666667	1.000	13,272.000000
44.683333	1.000	10,813.000000
44.700000	1.000	8,314.000000
44.716667	1.000	5,993.000000
44.733333	1.000	4,085.000000
44.750000	1.000	2,633.000000
44.766667	1.000	1,186.000000
44.783333	1.000	-562.000000
44.800000	1.000	-2,595.000000
44.816667	1.000	-4,923.000000
44.833333	1.000	-7,870.000000
44.850000	1.000	-11,496.000000
44.866667	1.000	-15,429.000000
44.883333	1.000	-19,093.000000
44.900000	1.000	-21,360.000000
44.916667	1.000	-21,242.000000
44.933333	1.000	-18,779.000000
44.950000	1.000	-14,711.000000
44.966667	1.000	-9,836.000000
44.983333	1.000	-4,779.000000
45.000000	1.000	293.000000
45.016667	1.000	4,969.000000
45.033333	1.000	8,740.000000
45.050000	1.000	11,340.000000
45.066667	1.000	12,705.000000
45.083333	1.000	12,977.000000
45.100000	1.000	12,721.000000
45.116667	1.000	12,546.000000
45.133333	1.000	12,646.000000
45.150000	1.000	13,014.000000
45.166667	1.000	13,522.000000
45.183333	1.000	13,699.000000
45.200000	1.000	13,002.000000
45.216667	1.000	10,981.000000
45.233333	1.000	7,864.000000
45.250000	1.000	4,026.000000
45.266667	1.000	-66.000000
45.283333	1.000	-3,793.000000
45.300000	1.000	-6,335.000000
45.316667	1.000	-7,179.000000
45.333333	1.000	-6,745.000000
45.350000	1.000	-5,932.000000
45.366667	1.000	-5,355.000000
45.383333	1.000	-5,305.000000
45.400000	1.000	-5,479.000000
45.416667	1.000	-5,368.000000
45.433333	1.000	-5,202.000000
45.450000	1.000	-5,229.000000
45.466667	1.000	-5,582.000000
45.483333	1.000	-6,019.000000
45.500000	1.000	-5,850.000000
45.516667	1.000	-4,669.000000
45.533333	1.000	-2,925.000000
45.550000	1.000	-1,393.000000
45.566667	1.000	-557.000000
45.583333	1.000	-467.000000
45.600000	1.000	-978.000000
45.616667	1.000	-1,737.000000
45.633333	1.000	-2,376.000000
45.650000	1.000	-2,693.000000
45.666667	1.000	-2,728.000000
45.683333	1.000	-2,936.000000
45.700000	1.000	-3,553.000000
45.716667	1.000	-4,520.000000
45.733333	1.000	-5,682.000000
45.750000	1.000	-6,717.000000
45.766667	1.000	-7,247.000000
45.783333	1.000	-6,990.000000
45.800000	1.000	-5,984.000000
45.816667	1.000	-4,582.000000
45.833333	1.000	-3,073.000000
45.850000	1.000	-1,858.000000
45.866667	1.000	-1,214.000000
45.883333	1.000	-1,325.000000
45.900000	1.000	-2,579.000000
45.916667	1.000	-4,766.000000
45.933333	1.000	-7,188.000000
45.950000	1.000	-9,373.000000
45.966667	1.000	-11,097.000000
45.983333	1.000	-11,585.000000
46.000000	1.000	-9,861.000000
46.016667	1.000	-5,712.000000
46.033333	1.000	48.000000
46.050000	1.000	6,379.000000
46.066667	1.000	13,001.000000
46.083333	1.000	19,610.000000
46.100000	1.000	25,449.000000
46.116667	1.000	29,603.000000
46.133333	1.000	31,571.000000
46.150000	1.000	31,320.000000
46.166667	1.000	29,153.000000
46.183333	1.000	25,536.000000
46.200000	1.000	20,809.000000
46.216667	1.000	15,326.000000
46.233333	1.000	9,719.000000
46.250000	1.000	4,641.000000
46.266667	1.000	648.000000
46.283333	1.000	-1,794.000000
46.300000	1.000	-2,726.000000
46.316667	1.000	-2,598.000000
46.333333	1.000	-2,062.000000
46.350000	1.000	-1,783.000000
46.366667	1.000	-2,137.000000
46.383333	1.000	-3,434.000000
46.400000	1.000	-5,647.000000
46.416667	1.000	-8,324.000000
46.433333	1.000	-10,817.000000
46.450000	1.000	-12,391.000000
46.466667	1.000	-12,652.000000
46.483333	1.000	-11,742.000000
46.500000	1.000	-9,932.000000
46.516667	1.000	-7,631.000000
46.533333	1.000	-5,563.000000
46.550000	1.000	-4,181.000000
46.566667	1.000	-3,666.000000
46.583333	1.000	-4,058.000000
46.600000	1.000	-5,170.000000
46.616667	1.000	-6,797.000000
46.633333	1.000	-8,492.000000
46.650000	1.000	-9,962.000000
46.666667	1.000	-11,192.000000
46.683333	1.000	-12,197.000000
46.700000	1.000	-12,775.000000
46.716667	1.000	-12,812.000000
46.733333	1.000	-12,033.000000
46.750000	1.000	-10,488.000000
46.766667	1.000	-8,602.000000
46.783333	1.000	-6,946.000000
46.800000	1.000	-5,895.000000
46.816667	1.000	-5,672.000000
46.833333	1.000	-6,009.000000
46.850000	1.000	-6,454.000000
46.866667	1.000	-6,466.000000
46.883333	1.000	-5,991.000000
46.900000	1.000	-5,426.000000
46.916667	1.000	-4,943.000000
46.933333	1.000	-4,517.000000
46.950000	1.000	-4,138.000000
46.966667	1.000	-4,158.000000
46.983333	1.000	-4,748.000000
47.000000	1.000	-5,486.000000
47.016667	1.000	-5,946.000000
47.033333	1.000	-5,725.000000
47.050000	1.000	-4,938.000000
47.066667	1.000	-4,302.000000
47.083333	1.000	-3,995.000000
47.100000	1.000	-3,564.000000
47.116667	1.000	-2,825.000000
47.133333	1.000	-1,854.000000
47.150000	1.000	-950.000000
47.166667	1.000	-582.000000
47.183333	1.000	-1,069.000000
47.200000	1.000	-2,721.000000
47.216667	1.000	-5,665.000000
47.233333	1.000	-9,161.000000
47.250000	1.000	-12,505.000000
47.266667	1.000	-15,093.000000
47.283333	1.000	-16,867.000000
47.300000	1.000	-18,257.000000
47.316667	1.000	-19,453.000000
47.333333	1.000	-20,701.000000
47.350000	1.000	-21,988.000000
47.366667	1.000	-23,346.000000
47.383333	1.000	-24,449.000000
47.400000	1.000	-25,055.000000
47.416667	1.000	-24,983.000000
47.433333	1.000	-24,394.000000
47.450000	1.000	-23,713.000000
47.466667	1.000	-23,334.000000
47.483333	1.000	-22,984.000000
47.500000	1.000	-22,296.000000
47.516667	1.000	-21,479.000000
47.533333	1.000	-20,993.000000
47.550000	1.000	-21,005.000000
47.566667	1.000	-21,392.000000
47.583333	1.000	-21,819.000000
47.600000	1.000	-22,077.000000
47.616667	1.000	-22,310.000000
47.633333	1.000	-22,400.000000
47.650000	1.000	-21,963.000000
47.666667	1.000	-20,886.000000
47.683333	1.000	-19,665.000000
47.700000	1.000	-18,798.000000
47.716667	1.000	-18,332.000000
47.733333	1.000	-18,556.000000
47.750000	1.000	-19,825.000000
47.766667	1.000	-22,043.000000
47.783333	1.000	-24,640.000000
47.800000	1.000	-26,941.000000
47.816667	1.000	-28,381.000000
47.833333	1.000	-28,112.000000
47.850000	1.000	-26,413.000000
47.866667	1.000	-23,712.000000
47.883333	1.000	-20,311.000000
47.900000	1.000	-17,192.000000
47.916667	1.000	-15,428.000000
47.933333	1.000	-15,364.000000
47.950000	1.000	-16,918.000000
47.966667	1.000	-19,534.000000
47.983333	1.000	-22,715.000000
48.000000	1.000	-25,787.000000
48.016667	1.000	-28,074.000000
48.033333	1.000	-29,458.000000
48.050000	1.000	-29,622.000000
48.066667	1.000	-28,446.000000
48.083333	1.000	-26,057.000000
48.100000	1.000	-22,448.000000
48.116667	1.000	-17,763.000000
48.133333	1.000	-12,645.000000
48.150000	1.000	-7,990.000000
48.166667	1.000	-4,180.000000
48.183333	1.000	-1,424.000000
48.200000	1.000	183.000000
48.216667	1.000	641.000000
48.233333	1.000	-149.000000
48.250000	1.000	-2,209.000000
48.266667	1.000	-5,304.000000
48.283333	1.000	-8,741.000000
48.300000	1.000	-11,959.000000
48.316667	1.000	-14,534.000000
48.333333	1.000	-16,213.000000
48.350000	1.000	-16,820.000000
48.366667	1.000	-16,516.000000
48.383333	1.000	-15,720.000000
48.400000	1.000	-15,062.000000
48.416667	1.000	-15,178.000000
48.433333	1.000	-15,826.000000
48.450000	1.000	-16,455.000000
48.466667	1.000	-17,010.000000
48.483333	1.000	-17,329.000000
48.500000	1.000	-17,336.000000
48.516667	1.000	-16,764.000000
48.533333	1.000	-15,132.000000
48.550000	1.000	-12,648.000000
48.566667	1.000	-10,056.000000
48.583333	1.000	-7,955.000000
48.600000	1.000	-6,730.000000
48.616667	1.000	-6,909.000000
48.633333	1.000	-8,474.000000
48.650000	1.000	-10,584.000000
48.666667	1.000	-13,045.000000
48.683333	1.000	-15,641.000000
48.700000	1.000	-17,478.000000
48.716667	1.000	-18,512.000000
48.733333	1.000	-18,661.000000
48.750000	1.000	-17,651.000000
48.766667	1.000	-15,566.000000
48.783333	1.000	-12,856.000000
48.800000	1.000	-10,333.000000
48.816667	1.000	-8,883.000000
48.833333	1.000	-9,153.000000
48.850000	1.000	-11,640.000000
48.866667	1.000	-15,975.000000
48.883333	1.000	-21,057.000000
48.900000	1.000	-25,955.000000
48.916667	1.000	-30,237.000000
48.933333	1.000	-33,353.000000
48.950000	1.000	-34,924.000000
48.966667	1.000	-35,257.000000
48.983333	1.000	-34,791.000000
49.000000	1.000	-33,464.000000
49.016667	1.000	-31,645.000000
49.033333	1.000	-30,056.000000
49.050000	1.000	-28,982.000000
49.066667	1.000	-28,550.000000
49.083333	1.000	-28,958.000000
49.100000	1.000	-29,730.000000
49.116667	1.000	-30,256.000000
49.133333	1.000	-30,443.000000
49.150000	1.000	-30,105.000000
49.166667	1.000	-29,184.000000
49.183333	1.000	-28,023.000000
49.200000	1.000	-26,798.000000
49.216667	1.000	-25,323.000000
49.233333	1.000	-23,763.000000
49.250000	1.000	-22,106.000000
49.266667	1.000	-20,193.000000
49.283333	1.000	-18,502.000000
49.300000	1.000	-17,202.000000
49.316667	1.000	-15,583.000000
49.333333	1.000	-13,589.000000
49.350000	1.000	-11,449.000000
49.366667	1.000	-9,702.000000
49.383333	1.000	-8,870.000000
49.400000	1.000	-9,328.000000
49.416667	1.000	-11,047.000000
49.433333	1.000	-13,645.000000
49.450000	1.000	-16,207.000000
49.466667	1.000	-18,222.000000
49.483333	1.000	-19,683.000000
49.500000	1.000	-20,328.000000
49.516667	1.000	-20,402.000000
49.533333	1.000	-20,130.000000
49.550000	1.000	-19,874.000000
49.566667	1.000	-19,805.000000
49.583333	1.000	-20,126.000000
49.600000	1.000	-21,069.000000
49.616667	1.000	-22,723.000000
49.633333	1.000	-25,005.000000
49.650000	1.000	-27,616.000000
49.666667	1.000	-29,843.000000
49.683333	1.000	-30,918.000000
49.700000	1.000	-30,933.000000
49.716667	1.000	-30,433.000000
49.733333	1.000	-29,420.000000
49.750000	1.000	-27,563.000000
49.766667	1.000	-24,896.000000
49.783333	1.000	-21,636.000000
49.800000	1.000	-18,884.000000
49.816667	1.000	-17,198.000000
49.833333	1.000	-16,271.000000
49.850000	1.000	-15,957.000000
49.866667	1.000	-15,877.000000
49.883333	1.000	-15,609.000000
49.900000	1.000	-14,914.000000
49.916667	1.000	-13,849.000000
49.933333	1.000	-12,710.000000
49.950000	1.000	-11,840.000000
49.966667	1.000	-11,791.000000
49.983333	1.000	-12,598.000000
50.000000	1.000	-14,200.000000
50.016667	1.000	-16,729.000000
50.033333	1.000	-19,945.000000
50.050000	1.000	-23,101.000000
50.066667	1.000	-25,117.000000
50.083333	1.000	-25,516.000000
50.100000	1.000	-24,822.000000
50.116667	1.000	-23,592.000000
50.133333	1.000	-22,216.000000
50.150000	1.000	-21,017.000000
50.166667	1.000	-20,210.000000
50.183333	1.000	-19,824.000000
50.200000	1.000	-19,621.000000
50.216667	1.000	-19,325.000000
50.233333	1.000	-18,917.000000
50.250000	1.000	-18,607.000000
50.266667	1.000	-18,724.000000
50.283333	1.000	-19,368.000000
50.300000	1.000	-20,592.000000
50.316667	1.000	-22,270.000000
50.333333	1.000	-23,885.000000
50.350000	1.000	-25,047.000000
50.366667	1.000	-25,933.000000
50.383333	1.000	-26,384.000000
50.400000	1.000	-25,809.000000
50.416667	1.000	-24,309.000000
50.433333	1.000	-22,680.000000
50.450000	1.000	-21,266.000000
50.466667	1.000	-20,347.000000
50.483333	1.000	-19,962.000000
50.500000	1.000	-20,128.000000
50.516667	1.000	-20,861.000000
50.533333	1.000	-21,879.000000
50.550000	1.000	-22,774.000000
50.566667	1.000	-23,428.000000
50.583333	1.000	-23,998.000000
50.600000	1.000	-24,754.000000
50.616667	1.000	-25,628.000000
50.633333	1.000	-26,311.000000
50.650000	1.000	-26,334.000000
50.666667	1.000	-25,339.000000
50.683333	1.000	-23,265.000000
50.700000	1.000	-20,456.000000
50.716667	1.000	-17,528.000000
50.733333	1.000	-14,996.000000
50.750000	1.000	-13,323.000000
50.766667	1.000	-12,938.000000
50.783333	1.000	-13,722.000000
50.800000	1.000	-15,022.000000
50.816667	1.000	-16,846.000000
50.833333	1.000	-19,060.000000
50.850000	1.000	-21,178.000000
50.866667	1.000	-23,150.000000
50.883333	1.000	-25,051.000000
50.900000	1.000	-26,953.000000
50.916667	1.000	-28,251.000000
50.933333	1.000	-28,497.000000
50.950000	1.000	-27,231.000000
50.966667	1.000	-24,602.000000
50.983333	1.000	-21,182.000000
51.000000	1.000	-17,810.000000
51.016667	1.000	-15,200.000000
51.033333	1.000	-13,670.000000
51.050000	1.000	-12,954.000000
51.066667	1.000	-13,086.000000
51.083333	1.000	-14,508.000000
51.100000	1.000	-16,947.000000
51.116667	1.000	-19,906.000000
51.133333	1.000	-22,941.000000
51.150000	1.000	-25,449.000000
51.166667	1.000	-27,517.000000
51.183333	1.000	-29,387.000000
51.200000	1.000	-30,660.000000
51.216667	1.000	-30,709.000000
51.233333	1.000	-29,690.000000
51.250000	1.000	-28,062.000000
51.266667	1.000	-26,272.000000
51.283333	1.000	-25,124.000000
51.300000	1.000	-24,672.000000
51.316667	1.000	-24,619.000000
51.333333	1.000	-24,611.000000
51.350000	1.000	-24,418.000000
51.366667	1.000	-23,805.000000
51.383333	1.000	-22,386.000000
51.400000	1.000	-20,391.000000
51.416667	1.000	-18,427.000000
51.433333	1.000	-16,841.000000
51.450000	1.000	-15,953.000000
51.466667	1.000	-15,677.000000
51.483333	1.000	-15,932.000000
51.500000	1.000	-16,407.000000
51.516667	1.000	-17,091.000000
51.533333	1.000	-17,977.000000
51.550000	1.000	-18,776.000000
51.566667	1.000	-19,648.000000
51.583333	1.000	-20,862.000000
51.600000	1.000	-22,389.000000
51.616667	1.000	-24,337.000000
51.633333	1.000	-26,400.000000
51.650000	1.000	-28,013.000000
51.666667	1.000	-28,900.000000
51.683333	1.000	-29,092.000000
51.700000	1.000	-28,454.000000
51.716667	1.000	-27,005.000000
51.733333	1.000	-24,704.000000
51.750000	1.000	-21,798.000000
51.766667	1.000	-19,167.000000
51.783333	1.000	-17,521.000000
51.800000	1.000	-17,150.000000
51.816667	1.000	-17,744.000000
51.833333	1.000	-18,986.000000
51.850000	1.000	-20,969.000000
51.866667	1.000	-23,293.000000
51.883333	1.000	-25,341.000000
51.900000	1.000	-26,653.000000
51.916667	1.000	-26,958.000000
51.933333	1.000	-26,102.000000
51.950000	1.000	-24,142.000000
51.966667	1.000	-21,717.000000
51.983333	1.000	-19,672.000000
52.000000	1.000	-18,645.000000
52.016667	1.000	-18,542.000000
52.033333	1.000	-18,483.000000
52.050000	1.000	-17,941.000000
52.066667	1.000	-16,982.000000
52.083333	1.000	-15,958.000000
52.100000	1.000	-15,025.000000
52.116667	1.000	-14,326.000000
52.133333	1.000	-13,999.000000
52.150000	1.000	-14,083.000000
52.166667	1.000	-14,870.000000
52.183333	1.000	-15,963.000000
52.200000	1.000	-16,729.000000
52.216667	1.000	-16,985.000000
52.233333	1.000	-17,207.000000
52.250000	1.000	-17,676.000000
52.266667	1.000	-18,260.000000
52.283333	1.000	-19,044.000000
52.300000	1.000	-20,096.000000
52.316667	1.000	-20,834.000000
52.333333	1.000	-20,541.000000
52.350000	1.000	-18,810.000000
52.366667	1.000	-15,935.000000
52.383333	1.000	-12,606.000000
52.400000	1.000	-9,812.000000
52.416667	1.000	-8,090.000000
52.433333	1.000	-7,156.000000
52.450000	1.000	-6,829.000000
52.466667	1.000	-7,001.000000
52.483333	1.000	-7,702.000000
52.500000	1.000	-8,986.000000
52.516667	1.000	-10,593.000000
52.533333	1.000	-11,939.000000
52.550000	1.000	-12,860.000000
52.566667	1.000	-13,634.000000
52.583333	1.000	-14,526.000000
52.600000	1.000	-15,677.000000
52.616667	1.000	-17,285.000000
52.633333	1.000	-19,035.000000
52.650000	1.000	-20,524.000000
52.666667	1.000	-21,151.000000
52.683333	1.000	-20,356.000000
52.700000	1.000	-18,217.000000
52.716667	1.000	-15,133.000000
52.733333	1.000	-11,639.000000
52.750000	1.000	-8,333.000000
52.766667	1.000	-5,673.000000
52.783333	1.000	-4,038.000000
52.800000	1.000	-3,444.000000
52.816667	1.000	-3,862.000000
52.833333	1.000	-5,547.000000
52.850000	1.000	-8,569.000000
52.866667	1.000	-12,255.000000
52.883333	1.000	-15,723.000000
52.900000	1.000	-18,362.000000
52.916667	1.000	-19,588.000000
52.933333	1.000	-19,421.000000
52.950000	1.000	-18,513.000000
52.966667	1.000	-17,451.000000
52.983333	1.000	-16,690.000000
53.000000	1.000	-16,361.000000
53.016667	1.000	-16,348.000000
53.033333	1.000	-16,609.000000
53.050000	1.000	-17,055.000000
53.066667	1.000	-17,823.000000
53.083333	1.000	-18,575.000000
53.100000	1.000	-18,722.000000
53.116667	1.000	-18,304.000000
53.133333	1.000	-17,385.000000
53.150000	1.000	-16,202.000000
53.166667	1.000	-15,482.000000
53.183333	1.000	-15,378.000000
53.200000	1.000	-15,929.000000
53.216667	1.000	-16,702.000000
53.233333	1.000	-17,281.000000
53.250000	1.000	-17,605.000000
53.266667	1.000	-17,556.000000
53.283333	1.000	-16,891.000000
53.300000	1.000	-15,648.000000
53.316667	1.000	-13,915.000000
53.333333	1.000	-12,154.000000
53.350000	1.000	-10,960.000000
53.366667	1.000	-11,031.000000
53.383333	1.000	-12,194.000000
53.400000	1.000	-13,622.000000
53.416667	1.000	-14,876.000000
53.433333	1.000	-15,896.000000
53.450000	1.000	-16,356.000000
53.466667	1.000	-16,207.000000
53.483333	1.000	-15,435.000000
53.500000	1.000	-14,149.000000
53.516667	1.000	-12,675.000000
53.533333	1.000	-11,248.000000
53.550000	1.000	-10,011.000000
53.566667	1.000	-9,663.000000
53.583333	1.000	-10,965.000000
53.600000	1.000	-13,686.000000
53.616667	1.000	-17,010.000000
53.633333	1.000	-19,963.000000
53.650000	1.000	-22,200.000000
53.666667	1.000	-23,588.000000
53.683333	1.000	-23,759.000000
53.700000	1.000	-22,555.000000
53.716667	1.000	-20,396.000000
53.733333	1.000	-17,940.000000
53.750000	1.000	-15,903.000000
53.766667	1.000	-14,104.000000
53.783333	1.000	-12,320.000000
53.800000	1.000	-10,864.000000
53.816667	1.000	-9,927.000000
53.833333	1.000	-9,689.000000
53.850000	1.000	-10,238.000000
53.866667	1.000	-11,263.000000
53.883333	1.000	-12,708.000000
53.900000	1.000	-14,137.000000
53.916667	1.000	-15,251.000000
53.933333	1.000	-15,769.000000
53.950000	1.000	-15,867.000000
53.966667	1.000	-15,767.000000
53.983333	1.000	-15,119.000000
54.000000	1.000	-13,886.000000
54.016667	1.000	-12,281.000000
54.033333	1.000	-10,501.000000
54.050000	1.000	-9,116.000000
54.066667	1.000	-8,317.000000
54.083333	1.000	-7,807.000000
54.100000	1.000	-7,670.000000
54.116667	1.000	-8,460.000000
54.133333	1.000	-10,103.000000
54.150000	1.000	-11,919.000000
54.166667	1.000	-13,577.000000
54.183333	1.000	-15,179.000000
54.200000	1.000	-16,773.000000
54.216667	1.000	-18,179.000000
54.233333	1.000	-19,646.000000
54.250000	1.000	-21,175.000000
54.266667	1.000	-22,619.000000
54.283333	1.000	-24,100.000000
54.300000	1.000	-25,573.000000
54.316667	1.000	-26,711.000000
54.333333	1.000	-27,109.000000
54.350000	1.000	-26,139.000000
54.366667	1.000	-23,865.000000
54.383333	1.000	-20,977.000000
54.400000	1.000	-18,397.000000
54.416667	1.000	-16,746.000000
54.433333	1.000	-16,063.000000
54.450000	1.000	-16,220.000000
54.466667	1.000	-16,689.000000
54.483333	1.000	-17,020.000000
54.500000	1.000	-17,238.000000
54.516667	1.000	-17,551.000000
54.533333	1.000	-18,245.000000
54.550000	1.000	-19,336.000000
54.566667	1.000	-20,531.000000
54.583333	1.000	-21,348.000000
54.600000	1.000	-21,358.000000
54.616667	1.000	-20,331.000000
54.633333	1.000	-18,278.000000
54.650000	1.000	-15,645.000000
54.666667	1.000	-12,810.000000
54.683333	1.000	-10,286.000000
54.700000	1.000	-8,174.000000
54.716667	1.000	-6,691.000000
54.733333	1.000	-6,366.000000
54.750000	1.000	-7,375.000000
54.766667	1.000	-8,984.000000
54.783333	1.000	-10,194.000000
54.800000	1.000	-10,653.000000
54.816667	1.000	-10,476.000000
54.833333	1.000	-10,086.000000
54.850000	1.000	-9,653.000000
54.866667	1.000	-9,278.000000
54.883333	1.000	-9,084.000000
54.900000	1.000	-9,030.000000
54.916667	1.000	-9,462.000000
54.933333	1.000	-10,178.000000
54.950000	1.000	-11,128.000000
54.966667	1.000	-12,262.000000
54.983333	1.000	-13,575.000000
55.000000	1.000	-14,800.000000
55.016667	1.000	-15,560.000000
55.033333	1.000	-15,946.000000
55.050000	1.000	-15,898.000000
55.066667	1.000	-15,313.000000
55.083333	1.000	-14,684.000000
55.100000	1.000	-14,637.000000
55.116667	1.000	-15,292.000000
55.133333	1.000	-16,762.000000
55.150000	1.000	-18,813.000000
55.166667	1.000	-21,068.000000
55.183333	1.000	-23,466.000000
55.200000	1.000	-25,766.000000
55.216667	1.000	-27,718.000000
55.233333	1.000	-29,804.000000
55.250000	1.000	-31,855.000000
55.266667	1.000	-33,543.000000
55.283333	1.000	-34,701.000000
55.300000	1.000	-34,996.000000
55.316667	1.000	-33,987.000000
55.333333	1.000	-31,306.000000
55.350000	1.000	-27,476.000000
55.366667	1.000	-23,525.000000
55.383333	1.000	-19,975.000000
55.400000	1.000	-16,775.000000
55.416667	1.000	-14,053.000000
55.433333	1.000	-12,190.000000
55.450000	1.000	-11,205.000000
55.466667	1.000	-10,893.000000
55.483333	1.000	-11,173.000000
55.500000	1.000	-12,571.000000
55.516667	1.000	-15,386.000000
55.533333	1.000	-19,151.000000
55.550000	1.000	-22,859.000000
55.566667	1.000	-25,784.000000
55.583333	1.000	-27,760.000000
55.600000	1.000	-28,799.000000
55.616667	1.000	-29,073.000000
55.633333	1.000	-28,965.000000
55.650000	1.000	-28,692.000000
55.666667	1.000	-28,280.000000
55.683333	1.000	-27,536.000000
55.700000	1.000	-26,091.000000
55.716667	1.000	-23,883.000000
55.733333	1.000	-21,497.000000
55.750000	1.000	-19,023.000000
55.766667	1.000	-16,317.000000
55.783333	1.000	-13,526.000000
55.800000	1.000	-11,256.000000
55.816667	1.000	-9,661.000000
55.833333	1.000	-8,481.000000
55.850000	1.000	-7,754.000000
55.866667	1.000	-7,674.000000
55.883333	1.000	-7,879.000000
55.900000	1.000	-8,069.000000
55.916667	1.000	-8,088.000000
55.933333	1.000	-7,699.000000
55.950000	1.000	-7,081.000000
55.966667	1.000	-6,717.000000
55.983333	1.000	-6,840.000000
56.000000	1.000	-7,456.000000
56.016667	1.000	-8,702.000000
56.033333	1.000	-10,557.000000
56.050000	1.000	-12,922.000000
56.066667	1.000	-15,909.000000
56.083333	1.000	-19,333.000000
56.100000	1.000	-22,435.000000
56.116667	1.000	-24,446.000000
56.133333	1.000	-25,265.000000
56.150000	1.000	-25,499.000000
56.166667	1.000	-25,427.000000
56.183333	1.000	-25,231.000000
56.200000	1.000	-25,366.000000
56.216667	1.000	-26,097.000000
56.233333	1.000	-26,839.000000
56.250000	1.000	-27,276.000000
56.266667	1.000	-27,197.000000
56.283333	1.000	-26,426.000000
56.300000	1.000	-25,121.000000
56.316667	1.000	-23,453.000000
56.333333	1.000	-21,535.000000
56.350000	1.000	-19,825.000000
56.366667	1.000	-18,422.000000
56.383333	1.000	-17,417.000000
56.400000	1.000	-17,073.000000
56.416667	1.000	-17,206.000000
56.433333	1.000	-17,470.000000
56.450000	1.000	-17,516.000000
56.466667	1.000	-17,320.000000
56.483333	1.000	-17,440.000000
56.500000	1.000	-18,077.000000
56.516667	1.000	-19,071.000000
56.533333	1.000	-20,127.000000
56.550000	1.000	-21,147.000000
56.566667	1.000	-22,084.000000
56.583333	1.000	-22,542.000000
56.600000	1.000	-22,606.000000
56.616667	1.000	-22,529.000000
56.633333	1.000	-22,877.000000
56.650000	1.000	-23,756.000000
56.666667	1.000	-25,078.000000
56.683333	1.000	-26,390.000000
56.700000	1.000	-27,511.000000
56.716667	1.000	-28,213.000000
56.733333	1.000	-28,272.000000
56.750000	1.000	-27,663.000000
56.766667	1.000	-26,492.000000
56.783333	1.000	-25,250.000000
56.800000	1.000	-24,519.000000
56.816667	1.000	-24,535.000000
56.833333	1.000	-25,263.000000
56.850000	1.000	-26,300.000000
56.866667	1.000	-26,759.000000
56.883333	1.000	-26,180.000000
56.900000	1.000	-25,072.000000
56.916667	1.000	-24,028.000000
56.933333	1.000	-23,404.000000
56.950000	1.000	-22,784.000000
56.966667	1.000	-21,731.000000
56.983333	1.000	-20,290.000000
57.000000	1.000	-18,694.000000
57.016667	1.000	-16,641.000000
57.033333	1.000	-13,714.000000
57.050000	1.000	-10,287.000000
57.066667	1.000	-6,998.000000
57.083333	1.000	-4,049.000000
57.100000	1.000	-1,866.000000
57.116667	1.000	-882.000000
57.133333	1.000	-1,084.000000
57.150000	1.000	-1,821.000000
57.166667	1.000	-2,479.000000
57.183333	1.000	-3,018.000000
57.200000	1.000	-3,497.000000
57.216667	1.000	-4,217.000000
57.233333	1.000	-5,313.000000
57.250000	1.000	-6,639.000000
57.266667	1.000	-7,689.000000
57.283333	1.000	-8,295.000000
57.300000	1.000	-8,703.000000
57.316667	1.000	-9,059.000000
57.333333	1.000	-9,629.000000
57.350000	1.000	-10,556.000000
57.366667	1.000	-11,706.000000
57.383333	1.000	-12,623.000000
57.400000	1.000	-13,142.000000
57.416667	1.000	-13,475.000000
57.433333	1.000	-13,872.000000
57.450000	1.000	-14,279.000000
57.466667	1.000	-14,358.000000
57.483333	1.000	-14,099.000000
57.500000	1.000	-14,052.000000
57.516667	1.000	-14,571.000000
57.533333	1.000	-15,591.000000
57.550000	1.000	-16,733.000000
57.566667	1.000	-17,724.000000
57.583333	1.000	-18,061.000000
57.600000	1.000	-17,200.000000
57.616667	1.000	-15,385.000000
57.633333	1.000	-13,743.000000
57.650000	1.000	-12,847.000000
57.666667	1.000	-12,515.000000
57.683333	1.000	-12,615.000000
57.700000	1.000	-13,112.000000
57.716667	1.000	-13,910.000000
57.733333	1.000	-14,669.000000
57.750000	1.000	-15,257.000000
57.766667	1.000	-15,426.000000
57.783333	1.000	-14,910.000000
57.800000	1.000	-14,049.000000
57.816667	1.000	-12,964.000000
57.833333	1.000	-12,059.000000
57.850000	1.000	-11,841.000000
57.866667	1.000	-12,324.000000
57.883333	1.000	-13,399.000000
57.900000	1.000	-14,994.000000
57.916667	1.000	-16,694.000000
57.933333	1.000	-17,915.000000
57.950000	1.000	-18,156.000000
57.966667	1.000	-17,399.000000
57.983333	1.000	-15,727.000000
58.000000	1.000	-13,146.000000
58.016667	1.000	-9,856.000000
58.033333	1.000	-6,491.000000
58.050000	1.000	-4,247.000000
58.066667	1.000	-3,914.000000
58.083333	1.000	-5,218.000000
58.100000	1.000	-7,368.000000
58.116667	1.000	-9,072.000000
58.133333	1.000	-9,359.000000
58.150000	1.000	-8,112.000000
58.166667	1.000	-5,820.000000
58.183333	1.000	-3,413.000000
58.200000	1.000	-1,739.000000
58.216667	1.000	-1,069.000000
58.233333	1.000	-1,249.000000
58.250000	1.000	-1,974.000000
58.266667	1.000	-2,982.000000
58.283333	1.000	-4,100.000000
58.300000	1.000	-5,102.000000
58.316667	1.000	-5,682.000000
58.333333	1.000	-5,821.000000
58.350000	1.000	-5,608.000000
58.366667	1.000	-5,308.000000
58.383333	1.000	-5,213.000000
58.400000	1.000	-5,822.000000
58.416667	1.000	-6,940.000000
58.433333	1.000	-7,945.000000
58.450000	1.000	-8,424.000000
58.466667	1.000	-8,222.000000
58.483333	1.000	-7,334.000000
58.500000	1.000	-5,793.000000
58.516667	1.000	-3,616.000000
58.533333	1.000	-1,351.000000
58.550000	1.000	473.000000
58.566667	1.000	1,256.000000
58.583333	1.000	767.000000
58.600000	1.000	-594.000000
58.616667	1.000	-2,126.000000
58.633333	1.000	-3,415.000000
58.650000	1.000	-4,357.000000
58.666667	1.000	-4,588.000000
58.683333	1.000	-3,782.000000
58.700000	1.000	-1,886.000000
58.716667	1.000	945.000000
58.733333	1.000	4,342.000000
58.750000	1.000	7,531.000000
58.766667	1.000	9,849.000000
58.783333	1.000	11,188.000000
58.800000	1.000	11,576.000000
58.816667	1.000	11,028.000000
58.833333	1.000	9,203.000000
58.850000	1.000	6,141.000000
58.866667	1.000	2,643.000000
58.883333	1.000	-386.000000
58.900000	1.000	-2,516.000000
58.916667	1.000	-3,773.000000
58.933333	1.000	-3,968.000000
58.950000	1.000	-2,773.000000
58.966667	1.000	-471.000000
58.983333	1.000	2,573.000000
59.000000	1.000	5,531.000000
59.016667	1.000	7,554.000000
59.033333	1.000	8,234.000000
59.050000	1.000	7,881.000000
59.066667	1.000	7,194.000000
59.083333	1.000	6,690.000000
59.100000	1.000	6,536.000000
59.116667	1.000	6,630.000000
59.133333	1.000	6,873.000000
59.150000	1.000	7,038.000000
59.166667	1.000	6,768.000000
59.183333	1.000	5,712.000000
59.200000	1.000	4,182.000000
59.216667	1.000	2,707.000000
59.233333	1.000	1,685.000000
59.250000	1.000	1,712.000000
59.266667	1.000	2,734.000000
59.283333	1.000	3,959.000000
59.300000	1.000	4,767.000000
59.316667	1.000	4,949.000000
59.333333	1.000	4,739.000000
59.350000	1.000	4,474.000000
59.366667	1.000	4,304.000000
59.383333	1.000	4,645.000000
59.400000	1.000	5,679.000000
59.416667	1.000	7,123.000000
59.433333	1.000	9,106.000000
59.450000	1.000	11,957.000000
59.466667	1.000	15,432.000000
59.483333	1.000	19,003.000000
59.500000	1.000	22,077.000000
59.516667	1.000	23,981.000000
59.533333	1.000	24,891.000000
59.550000	1.000	25,217.000000
59.566667	1.000	24,979.000000
59.583333	1.000	24,392.000000
59.600000	1.000	23,951.000000
59.616667	1.000	23,814.000000
59.633333	1.000	23,899.000000
59.650000	1.000	24,085.000000
59.666667	1.000	24,233.000000
59.683333	1.000	24,135.000000
59.700000	1.000	23,115.000000
59.716667	1.000	20,628.000000
59.733333	1.000	16,597.000000
59.750000	1.000	11,668.000000
59.766667	1.000	7,038.000000
59.783333	1.000	3,632.000000
59.800000	1.000	1,649.000000
59.816667	1.000	1,217.000000
59.833333	1.000	2,259.000000
59.850000	1.000	4,426.000000
59.866667	1.000	7,381.000000
59.883333	1.000	10,767.000000
59.900000	1.000	14,009.000000
59.916667	1.000	16,642.000000
59.933333	1.000	18,226.000000
59.950000	1.000	18,202.000000
59.966667	1.000	16,582.000000
59.983333	1.000	13,957.000000
60.000000	1.000	10,844.000000
60.016667	1.000	7,710.000000
60.033333	1.000	5,470.000000
60.050000	1.000	5,054.000000
60.066667	1.000	6,522.000000
60.083333	1.000	9,132.000000
60.100000	1.000	11,954.000000
60.116667	1.000	14,552.000000
60.133333	1.000	16,946.000000
60.150000	1.000	19,381.000000
60.166667	1.000	21,573.000000
60.183333	1.000	23,427.000000
60.200000	1.000	25,075.000000
60.216667	1.000	26,549.000000
60.233333	1.000	28,059.000000
60.250000	1.000	29,614.000000
60.266667	1.000	30,798.000000
60.283333	1.000	31,142.000000
60.300000	1.000	30,353.000000
60.316667	1.000	28,276.000000
60.333333	1.000	24,924.000000
60.350000	1.000	20,782.000000
60.366667	1.000	16,629.000000
60.383333	1.000	12,941.000000
60.400000	1.000	9,958.000000
60.416667	1.000	7,636.000000
60.433333	1.000	6,290.000000
60.450000	1.000	6,454.000000
60.466667	1.000	8,356.000000
60.483333	1.000	11,663.000000
60.500000	1.000	15,570.000000
60.516667	1.000	19,375.000000
60.533333	1.000	22,444.000000
60.550000	1.000	24,021.000000
60.566667	1.000	23,951.000000
60.583333	1.000	22,742.000000
60.600000	1.000	21,120.000000
60.616667	1.000	19,471.000000
60.633333	1.000	18,353.000000
60.650000	1.000	18,181.000000
60.666667	1.000	18,991.000000
60.683333	1.000	20,239.000000
60.700000	1.000	21,268.000000
60.716667	1.000	21,412.000000
60.733333	1.000	20,350.000000
60.750000	1.000	18,186.000000
60.766667	1.000	14,920.000000
60.783333	1.000	10,798.000000
60.800000	1.000	6,706.000000
60.816667	1.000	3,874.000000
60.833333	1.000	2,661.000000
60.850000	1.000	3,047.000000
60.866667	1.000	4,441.000000
60.883333	1.000	6,121.000000
60.900000	1.000	7,890.000000
60.916667	1.000	9,614.000000
60.933333	1.000	11,018.000000
60.950000	1.000	12,166.000000
60.966667	1.000	13,031.000000
60.983333	1.000	13,819.000000
61.000000	1.000	15,016.000000
61.016667	1.000	16,702.000000
61.033333	1.000	18,956.000000
61.050000	1.000	21,939.000000
61.066667	1.000	25,145.000000
61.083333	1.000	27,868.000000
61.100000	1.000	29,672.000000
61.116667	1.000	30,749.000000
61.133333	1.000	31,404.000000
61.150000	1.000	32,113.000000
61.166667	1.000	33,362.000000
61.183333	1.000	34,985.000000
61.200000	1.000	36,289.000000
61.216667	1.000	36,843.000000
61.233333	1.000	36,793.000000
61.250000	1.000	36,090.000000
61.266667	1.000	34,972.000000
61.283333	1.000	33,514.000000
61.300000	1.000	31,741.000000
61.316667	1.000	29,927.000000
61.333333	1.000	28,192.000000
61.350000	1.000	26,517.000000
61.366667	1.000	24,677.000000
61.383333	1.000	22,888.000000
61.400000	1.000	21,536.000000
61.416667	1.000	20,595.000000
61.433333	1.000	20,087.000000
61.450000	1.000	20,137.000000
61.466667	1.000	20,723.000000
61.483333	1.000	21,558.000000
61.500000	1.000	21,980.000000
61.516667	1.000	21,663.000000
61.533333	1.000	20,498.000000
61.550000	1.000	18,668.000000
61.566667	1.000	16,565.000000
61.583333	1.000	14,819.000000
61.600000	1.000	14,006.000000
61.616667	1.000	14,235.000000
61.633333	1.000	15,110.000000
61.650000	1.000	16,365.000000
61.666667	1.000	17,080.000000
61.683333	1.000	16,885.000000
61.700000	1.000	16,225.000000
61.716667	1.000	15,587.000000
61.733333	1.000	15,276.000000
61.750000	1.000	15,285.000000
61.766667	1.000	15,658.000000
61.783333	1.000	16,517.000000
61.800000	1.000	18,123.000000
61.816667	1.000	20,487.000000
61.833333	1.000	23,280.000000
61.850000	1.000	26,154.000000
61.866667	1.000	28,655.000000
61.883333	1.000	30,403.000000
61.900000	1.000	30,866.000000
61.916667	1.000	29,930.000000
61.933333	1.000	28,278.000000
61.950000	1.000	27,222.000000
61.966667	1.000	27,063.000000
61.983333	1.000	27,300.000000
62.000000	1.000	27,282.000000
62.016667	1.000	26,745.000000
62.033333	1.000	25,614.000000
62.050000	1.000	24,154.000000
62.066667	1.000	22,456.000000
62.083333	1.000	20,307.000000
62.100000	1.000	17,933.000000
62.116667	1.000	16,081.000000
62.133333	1.000	15,234.000000
62.150000	1.000	15,032.000000
62.166667	1.000	15,061.000000
62.183333	1.000	14,848.000000
62.200000	1.000	14,306.000000
62.216667	1.000	13,924.000000
62.233333	1.000	14,473.000000
62.250000	1.000	16,060.000000
62.266667	1.000	18,285.000000
62.283333	1.000	20,419.000000
62.300000	1.000	21,640.000000
62.316667	1.000	21,833.000000
62.333333	1.000	21,411.000000
62.350000	1.000	20,780.000000
62.366667	1.000	19,835.000000
62.383333	1.000	18,303.000000
62.400000	1.000	16,152.000000
62.416667	1.000	13,918.000000
62.433333	1.000	12,410.000000
62.450000	1.000	12,005.000000
62.466667	1.000	12,435.000000
62.483333	1.000	12,930.000000
62.500000	1.000	13,189.000000
62.516667	1.000	13,241.000000
62.533333	1.000	13,574.000000
62.550000	1.000	14,017.000000
62.566667	1.000	14,336.000000
62.583333	1.000	14,425.000000
62.600000	1.000	14,095.000000
62.616667	1.000	12,920.000000
62.633333	1.000	10,915.000000
62.650000	1.000	8,625.000000
62.666667	1.000	6,828.000000
62.683333	1.000	6,334.000000
62.700000	1.000	7,560.000000
62.716667	1.000	10,393.000000
62.733333	1.000	14,725.000000
62.750000	1.000	19,775.000000
62.766667	1.000	24,712.000000
62.783333	1.000	28,461.000000
62.800000	1.000	30,056.000000
62.816667	1.000	29,385.000000
62.833333	1.000	26,571.000000
62.850000	1.000	22,385.000000
62.866667	1.000	18,190.000000
62.883333	1.000	14,800.000000
62.900000	1.000	12,221.000000
62.916667	1.000	10,373.000000
62.933333	1.000	9,503.000000
62.950000	1.000	9,582.000000
62.966667	1.000	10,061.000000
62.983333	1.000	10,290.000000
63.000000	1.000	9,801.000000
63.016667	1.000	8,679.000000
63.033333	1.000	6,943.000000
63.050000	1.000	4,901.000000
63.066667	1.000	3,278.000000
63.083333	1.000	2,354.000000
63.100000	1.000	2,255.000000
63.116667	1.000	2,799.000000
63.133333	1.000	3,478.000000
63.150000	1.000	3,991.000000
63.166667	1.000	3,813.000000
63.183333	1.000	2,766.000000
63.200000	1.000	1,173.000000
63.216667	1.000	-612.000000
63.233333	1.000	-2,530.000000
63.250000	1.000	-4,291.000000
63.266667	1.000	-5,873.000000
63.283333	1.000	-7,233.000000
63.300000	1.000	-8,858.000000
63.316667	1.000	-11,253.000000
63.333333	1.000	-14,513.000000
63.350000	1.000	-18,020.000000
63.366667	1.000	-20,847.000000
63.383333	1.000	-22,632.000000
63.400000	1.000	-23,845.000000
63.416667	1.000	-24,442.000000
63.433333	1.000	-24,133.000000
63.450000	1.000	-23,091.000000
63.466667	1.000	-21,429.000000
63.483333	1.000	-18,872.000000
63.500000	1.000	-15,230.000000
63.516667	1.000	-11,430.000000
63.533333	1.000	-8,344.000000
63.550000	1.000	-6,330.000000
63.566667	1.000	-5,619.000000
63.583333	1.000	-6,272.000000
63.600000	1.000	-7,894.000000
63.616667	1.000	-9,929.000000
63.633333	1.000	-12,138.000000
63.650000	1.000	-14,269.000000
63.666667	1.000	-15,852.000000
63.683333	1.000	-17,028.000000
63.700000	1.000	-18,151.000000
63.716667	1.000	-19,379.000000
63.733333	1.000	-20,964.000000
63.750000	1.000	-23,120.000000
63.766667	1.000	-25,695.000000
63.783333	1.000	-28,097.000000
63.800000	1.000	-30,186.000000
63.816667	1.000	-31,786.000000
63.833333	1.000	-32,542.000000
63.850000	1.000	-32,421.000000
63.866667	1.000	-31,551.000000
63.883333	1.000	-30,577.000000
63.900000	1.000	-29,877.000000
63.916667	1.000	-29,245.000000
63.933333	1.000	-28,988.000000
63.950000	1.000	-29,466.000000
63.966667	1.000	-30,931.000000
63.983333	1.000	-33,329.000000
64.000000	1.000	-35,936.000000
64.016667	1.000	-38,175.000000
64.033333	1.000	-40,034.000000
64.050000	1.000	-41,399.000000
64.066667	1.000	-42,216.000000
64.083333	1.000	-42,766.000000
64.100000	1.000	-43,215.000000
64.116667	1.000	-43,496.000000
64.133333	1.000	-44,047.000000
64.150000	1.000	-45,141.000000
64.166667	1.000	-46,942.000000
64.183333	1.000	-49,162.000000
64.200000	1.000	-51,650.000000
64.216667	1.000	-54,505.000000
64.233333	1.000	-57,570.000000
64.250000	1.000	-60,004.000000
64.266667	1.000	-61,109.000000
64.283333	1.000	-60,650.000000
64.300000	1.000	-59,035.000000
64.316667	1.000	-57,162.000000
64.333333	1.000	-55,573.000000
64.350000	1.000	-54,375.000000
64.366667	1.000	-53,398.000000
64.383333	1.000	-52,204.000000
64.400000	1.000	-50,820.000000
64.416667	1.000	-49,303.000000
64.433333	1.000	-48,203.000000
64.450000	1.000	-48,306.000000
64.466667	1.000	-49,205.000000
64.483333	1.000	-49,722.000000
64.500000	1.000	-49,045.000000
64.516667	1.000	-47,086.000000
64.533333	1.000	-44,523.000000
64.550000	1.000	-42,417.000000
64.566667	1.000	-41,687.000000
64.583333	1.000	-42,416.000000
64.600000	1.000	-44,021.000000
64.616667	1.000	-46,031.000000
64.633333	1.000	-48,509.000000
64.650000	1.000	-51,224.000000
64.666667	1.000	-53,858.000000
64.683333	1.000	-56,245.000000
64.700000	1.000	-57,862.000000
64.716667	1.000	-58,648.000000
64.733333	1.000	-59,020.000000
64.750000	1.000	-59,182.000000
64.766667	1.000	-59,039.000000
64.783333	1.000	-58,575.000000
64.800000	1.000	-57,847.000000
64.816667	1.000	-57,038.000000
64.833333	1.000	-56,621.000000
64.850000	1.000	-56,834.000000
64.866667	1.000	-57,463.000000
64.883333	1.000	-58,453.000000
64.900000	1.000	-59,806.000000
64.916667	1.000	-61,065.000000
64.933333	1.000	-61,836.000000
64.950000	1.000	-61,854.000000
64.966667	1.000	-60,909.000000
64.983333	1.000	-58,966.000000
65.000000	1.000	-56,439.000000
65.016667	1.000	-53,969.000000
65.033333	1.000	-52,144.000000
65.050000	1.000	-51,466.000000
65.066667	1.000	-52,027.000000
65.083333	1.000	-53,342.000000
65.100000	1.000	-55,038.000000
65.116667	1.000	-56,589.000000
65.133333	1.000	-57,788.000000
65.150000	1.000	-58,636.000000
65.166667	1.000	-59,397.000000
65.183333	1.000	-60,592.000000
65.200000	1.000	-62,392.000000
65.216667	1.000	-64,515.000000
65.233333	1.000	-66,506.000000
65.250000	1.000	-68,655.000000
65.266667	1.000	-71,050.000000
65.283333	1.000	-73,521.000000
65.300000	1.000	-75,577.000000
65.316667	1.000	-76,641.000000
65.333333	1.000	-76,509.000000
65.350000	1.000	-75,386.000000
65.366667	1.000	-73,619.000000
65.383333	1.000	-71,714.000000
65.400000	1.000	-69,975.000000
65.416667	1.000	-68,298.000000
65.433333	1.000	-66,617.000000
65.450000	1.000	-65,208.000000
65.466667	1.000	-64,259.000000
65.483333	1.000	-63,629.000000
65.500000	1.000	-63,054.000000
65.516667	1.000	-62,789.000000
65.533333	1.000	-63,271.000000
65.550000	1.000	-64,417.000000
65.566667	1.000	-65,801.000000
65.583333	1.000	-67,176.000000
65.600000	1.000	-68,696.000000
65.616667	1.000	-70,166.000000
65.633333	1.000	-71,425.000000
65.650000	1.000	-72,328.000000
65.666667	1.000	-72,550.000000
65.683333	1.000	-71,639.000000
65.700000	1.000	-69,844.000000
65.716667	1.000	-67,894.000000
65.733333	1.000	-66,247.000000
65.750000	1.000	-64,943.000000
65.766667	1.000	-63,457.000000
65.783333	1.000	-61,468.000000
65.800000	1.000	-59,296.000000
65.816667	1.000	-57,651.000000
65.833333	1.000	-56,898.000000
65.850000	1.000	-57,056.000000
65.866667	1.000	-57,970.000000
65.883333	1.000	-59,319.000000
65.900000	1.000	-60,777.000000
65.916667	1.000	-62,085.000000
65.933333	1.000	-63,168.000000
65.950000	1.000	-64,054.000000
65.966667	1.000	-64,946.000000
65.983333	1.000	-66,316.000000
66.000000	1.000	-68,212.000000
66.016667	1.000	-70,817.000000
66.033333	1.000	-73,639.000000
66.050000	1.000	-75,555.000000
66.066667	1.000	-75,492.000000
66.083333	1.000	-73,364.000000
66.100000	1.000	-69,878.000000
66.116667	1.000	-65,817.000000
66.133333	1.000	-62,132.000000
66.150000	1.000	-59,519.000000
66.166667	1.000	-58,212.000000
66.183333	1.000	-58,162.000000
66.200000	1.000	-58,893.000000
66.216667	1.000	-59,965.000000
66.233333	1.000	-61,442.000000
66.250000	1.000	-63,395.000000
66.266667	1.000	-65,764.000000
66.283333	1.000	-68,281.000000
66.300000	1.000	-70,935.000000
66.316667	1.000	-73,951.000000
66.333333	1.000	-77,258.000000
66.350000	1.000	-80,824.000000
66.366667	1.000	-84,355.000000
66.383333	1.000	-87,495.000000
66.400000	1.000	-89,859.000000
66.416667	1.000	-91,023.000000
66.433333	1.000	-90,764.000000
66.450000	1.000	-89,437.000000
66.466667	1.000	-87,798.000000
66.483333	1.000	-86,486.000000
66.500000	1.000	-85,420.000000
66.516667	1.000	-84,439.000000
66.533333	1.000	-83,410.000000
66.550000	1.000	-82,470.000000
66.566667	1.000	-82,017.000000
66.583333	1.000	-82,237.000000
66.600000	1.000	-83,222.000000
66.616667	1.000	-84,569.000000
66.633333	1.000	-85,785.000000
66.650000	1.000	-86,383.000000
66.666667	1.000	-86,221.000000
66.683333	1.000	-85,247.000000
66.700000	1.000	-83,420.000000
66.716667	1.000	-81,314.000000
66.733333	1.000	-79,695.000000
66.750000	1.000	-78,953.000000
66.766667	1.000	-78,995.000000
66.783333	1.000	-79,227.000000
66.800000	1.000	-79,129.000000
66.816667	1.000	-78,943.000000
66.833333	1.000	-79,095.000000
66.850000	1.000	-79,355.000000
66.866667	1.000	-79,958.000000
66.883333	1.000	-81,547.000000
66.900000	1.000	-83,769.000000
66.916667	1.000	-85,892.000000
66.933333	1.000	-87,356.000000
66.950000	1.000	-87,754.000000
66.966667	1.000	-87,301.000000
66.983333	1.000	-86,382.000000
67.000000	1.000	-85,083.000000
67.016667	1.000	-83,123.000000
67.033333	1.000	-80,386.000000
67.050000	1.000	-77,102.000000
67.066667	1.000	-73,704.000000
67.083333	1.000	-70,578.000000
67.100000	1.000	-68,204.000000
67.116667	1.000	-66,926.000000
67.133333	1.000	-66,885.000000
67.150000	1.000	-68,318.000000
67.166667	1.000	-71,236.000000
67.183333	1.000	-75,128.000000
67.200000	1.000	-79,364.000000
67.216667	1.000	-83,193.000000
67.233333	1.000	-86,110.000000
67.250000	1.000	-87,769.000000
67.266667	1.000	-87,840.000000
67.283333	1.000	-86,428.000000
67.300000	1.000	-84,012.000000
67.316667	1.000	-81,142.000000
67.333333	1.000	-77,986.000000
67.350000	1.000	-75,361.000000
67.366667	1.000	-73,823.000000
67.383333	1.000	-72,930.000000
67.400000	1.000	-72,171.000000
67.416667	1.000	-71,612.000000
67.433333	1.000	-71,514.000000
67.450000	1.000	-72,033.000000
67.466667	1.000	-73,226.000000
67.483333	1.000	-75,135.000000
67.500000	1.000	-77,737.000000
67.516667	1.000	-80,536.000000
67.533333	1.000	-82,976.000000
67.550000	1.000	-84,548.000000
67.566667	1.000	-84,955.000000
67.583333	1.000	-84,728.000000
67.600000	1.000	-84,899.000000
67.616667	1.000	-85,970.000000
67.633333	1.000	-87,596.000000
67.650000	1.000	-89,080.000000
67.666667	1.000	-90,040.000000
67.683333	1.000	-90,700.000000
67.700000	1.000	-91,599.000000
67.716667	1.000	-92,809.000000
67.733333	1.000	-94,134.000000
67.750000	1.000	-95,103.000000
67.766667	1.000	-95,471.000000
67.783333	1.000	-94,949.000000
67.800000	1.000	-93,400.000000
67.816667	1.000	-90,963.000000
67.833333	1.000	-88,090.000000
67.850000	1.000	-85,182.000000
67.866667	1.000	-82,649.000000
67.883333	1.000	-80,732.000000
67.900000	1.000	-79,648.000000
67.916667	1.000	-79,507.000000
67.933333	1.000	-79,986.000000
67.950000	1.000	-80,933.000000
67.966667	1.000	-81,869.000000
67.983333	1.000	-82,318.000000
68.000000	1.000	-81,928.000000
68.016667	1.000	-80,206.000000
68.033333	1.000	-77,681.000000
68.050000	1.000	-75,129.000000
68.066667	1.000	-72,905.000000
68.083333	1.000	-71,463.000000
68.100000	1.000	-71,175.000000
68.116667	1.000	-72,387.000000
68.133333	1.000	-74,950.000000
68.150000	1.000	-78,531.000000
68.166667	1.000	-82,866.000000
68.183333	1.000	-87,166.000000
68.200000	1.000	-90,443.000000
68.216667	1.000	-92,294.000000
68.233333	1.000	-92,925.000000
68.250000	1.000	-92,428.000000
68.266667	1.000	-90,616.000000
68.283333	1.000	-87,565.000000
68.300000	1.000	-84,091.000000
68.316667	1.000	-81,121.000000
68.333333	1.000	-78,911.000000
68.350000	1.000	-77,126.000000
68.366667	1.000	-75,558.000000
68.383333	1.000	-74,431.000000
68.400000	1.000	-73,960.000000
68.416667	1.000	-73,846.000000
68.433333	1.000	-73,970.000000
68.450000	1.000	-74,543.000000
68.466667	1.000	-75,866.000000
68.483333	1.000	-78,090.000000
68.500000	1.000	-81,224.000000
68.516667	1.000	-84,706.000000
68.533333	1.000	-87,574.000000
68.550000	1.000	-89,393.000000
68.566667	1.000	-90,190.000000
68.583333	1.000	-90,403.000000
68.600000	1.000	-90,770.000000
68.616667	1.000	-91,546.000000
68.633333	1.000	-92,536.000000
68.650000	1.000	-93,397.000000
68.666667	1.000	-94,072.000000
68.683333	1.000	-94,835.000000
68.700000	1.000	-96,016.000000
68.716667	1.000	-97,588.000000
68.733333	1.000	-99,241.000000
68.750000	1.000	-100,342.000000
68.766667	1.000	-100,633.000000
68.783333	1.000	-100,101.000000
68.800000	1.000	-98,859.000000
68.816667	1.000	-97,048.000000
68.833333	1.000	-94,675.000000
68.850000	1.000	-92,045.000000
68.866667	1.000	-89,066.000000
68.883333	1.000	-85,502.000000
68.900000	1.000	-81,914.000000
68.916667	1.000	-79,097.000000
68.933333	1.000	-77,379.000000
68.950000	1.000	-76,519.000000
68.966667	1.000	-75,962.000000
68.983333	1.000	-75,703.000000
69.000000	1.000	-76,622.000000
69.016667	1.000	-78,978.000000
69.033333	1.000	-82,248.000000
69.050000	1.000	-85,700.000000
69.066667	1.000	-88,691.000000
69.083333	1.000	-90,918.000000
69.100000	1.000	-92,563.000000
69.116667	1.000	-93,718.000000
69.133333	1.000	-94,516.000000
69.150000	1.000	-95,061.000000
69.166667	1.000	-95,276.000000
69.183333	1.000	-94,785.000000
69.200000	1.000	-93,427.000000
69.216667	1.000	-91,813.000000
69.233333	1.000	-90,628.000000
69.250000	1.000	-89,799.000000
69.266667	1.000	-89,267.000000
69.283333	1.000	-88,824.000000
69.300000	1.000	-88,074.000000
69.316667	1.000	-86,591.000000
69.333333	1.000	-84,463.000000
69.350000	1.000	-82,120.000000
69.366667	1.000	-79,973.000000
69.383333	1.000	-78,316.000000
69.400000	1.000	-77,348.000000
69.416667	1.000	-77,093.000000
69.433333	1.000	-77,300.000000
69.450000	1.000	-77,599.000000
69.466667	1.000	-78,008.000000
69.483333	1.000	-78,701.000000
69.500000	1.000	-79,249.000000
69.516667	1.000	-79,330.000000
69.533333	1.000	-79,091.000000
69.550000	1.000	-78,398.000000
69.566667	1.000	-77,286.000000
69.583333	1.000	-76,199.000000
69.600000	1.000	-75,654.000000
69.616667	1.000	-75,590.000000
69.633333	1.000	-75,940.000000
69.650000	1.000	-76,649.000000
69.666667	1.000	-77,356.000000
69.683333	1.000	-77,785.000000
69.700000	1.000	-78,075.000000
69.716667	1.000	-78,538.000000
69.733333	1.000	-79,086.000000
69.750000	1.000	-79,486.000000
69.766667	1.000	-79,575.000000
69.783333	1.000	-79,216.000000
69.800000	1.000	-78,560.000000
69.816667	1.000	-77,849.000000
69.833333	1.000	-77,515.000000
69.850000	1.000	-77,956.000000
69.866667	1.000	-79,198.000000
69.883333	1.000	-81,083.000000
69.900000	1.000	-83,046.000000
69.916667	1.000	-84,657.000000
69.933333	1.000	-86,015.000000
69.950000	1.000	-87,071.000000
69.966667	1.000	-87,784.000000
69.983333	1.000	-88,288.000000
70.000000	1.000	-88,633.000000
70.016667	1.000	-88,934.000000
70.033333	1.000	-89,281.000000
70.050000	1.000	-89,468.000000
70.066667	1.000	-89,003.000000
70.083333	1.000	-87,954.000000
70.100000	1.000	-85,190.000000
