# Supplementary material for: Changes to Serum Sample Tube and Processing Methodology Does Not Cause Inter-Individual Variation in Automated Whole Serum N-Glycan Profiling in Health and Disease
Source: PLoS One. 2015 Apr 1;10(4):e0123028. doi: 10.1371/journal.pone.0123028 (PMC4382121; doi:10.1371/journal.pone.0123028)
Supplement: S1 Data — (ZIP) [file pone.0123028.s006.zip › WholePlasmaData/100-H2.txt]

File Path	chrom://acropora/ChromeleonLocal/Richard Data/May 2014/21 May 2014/HTP-plasma-24-Samples-Robot-Repeat-A2-A1.seq/2702.smp/Emission_1.channel/Emission_1.chm
Channel	Emission_1

Injection Information:
Data Vault	ChromeleonLocal
Injection	2AB-VF-serum-sample-22/100-H2
Injection Number	22
Position	GB8
Comment	
Processing Method	beh-gu
Instrument Method	BEH-70min-right-40-76-04-58
Type	Unknown
Status	Finished
Injection Date	22/05/2014
Injection Time	16:37:43
Injection Volume (µL)	25.0000
Dilution Factor	1.0000
Weight	1.0000

Raw Data Information:
Time Min. (min)	0.000000
Time Max. (min)	70.100000
Data Points	4207
Detector	FLD
Exporting Data System	Chromeleon 7.1.1.1127
Operator	
Signal Quantity	
Signal Unit	counts
Signal Min.	-110,640.000000
Signal Max.	34,050,967.000000
Channel	Emission_1
Driver Name	FLD3000.dll
Channel Type	Evaluation
Min. Step (s)	1.000
Max. Step (s)	1.000
Average Step (s)	1.000

Signal Parameter Information:
Signal Info	

Raw Data:
Time (min)	Step (s)	Value (counts)
0.000000	0.000	0.000000
0.016667	1.000	0.000000
0.033333	1.000	0.000000
0.050000	1.000	0.000000
0.066667	1.000	0.000000
0.083333	1.000	-54.000000
0.100000	1.000	-31.000000
0.116667	1.000	29.000000
0.133333	1.000	95.000000
0.150000	1.000	157.000000
0.166667	1.000	228.000000
0.183333	1.000	336.000000
0.200000	1.000	507.000000
0.216667	1.000	699.000000
0.233333	1.000	827.000000
0.250000	1.000	825.000000
0.266667	1.000	730.000000
0.283333	1.000	579.000000
0.300000	1.000	405.000000
0.316667	1.000	249.000000
0.333333	1.000	151.000000
0.350000	1.000	94.000000
0.366667	1.000	48.000000
0.383333	1.000	-6.000000
0.400000	1.000	-30.000000
0.416667	1.000	26.000000
0.433333	1.000	111.000000
0.450000	1.000	218.000000
0.466667	1.000	367.000000
0.483333	1.000	510.000000
0.500000	1.000	581.000000
0.516667	1.000	554.000000
0.533333	1.000	496.000000
0.550000	1.000	485.000000
0.566667	1.000	549.000000
0.583333	1.000	629.000000
0.600000	1.000	643.000000
0.616667	1.000	581.000000
0.633333	1.000	485.000000
0.650000	1.000	417.000000
0.666667	1.000	406.000000
0.683333	1.000	444.000000
0.700000	1.000	512.000000
0.716667	1.000	591.000000
0.733333	1.000	689.000000
0.750000	1.000	771.000000
0.766667	1.000	789.000000
0.783333	1.000	806.000000
0.800000	1.000	1,180.000000
0.816667	1.000	2,555.000000
0.833333	1.000	5,536.000000
0.850000	1.000	10,336.000000
0.866667	1.000	16,796.000000
0.883333	1.000	24,641.000000
0.900000	1.000	33,345.000000
0.916667	1.000	42,009.000000
0.933333	1.000	49,607.000000
0.950000	1.000	55,335.000000
0.966667	1.000	58,735.000000
0.983333	1.000	59,836.000000
1.000000	1.000	59,473.000000
1.016667	1.000	59,588.000000
1.033333	1.000	62,448.000000
1.050000	1.000	69,176.000000
1.066667	1.000	78,921.000000
1.083333	1.000	89,333.000000
1.100000	1.000	97,632.000000
1.116667	1.000	101,728.000000
1.133333	1.000	100,722.000000
1.150000	1.000	94,904.000000
1.166667	1.000	85,444.000000
1.183333	1.000	73,860.000000
1.200000	1.000	61,593.000000
1.216667	1.000	49,819.000000
1.233333	1.000	39,319.000000
1.250000	1.000	30,534.000000
1.266667	1.000	23,620.000000
1.283333	1.000	18,456.000000
1.300000	1.000	14,736.000000
1.316667	1.000	12,143.000000
1.333333	1.000	10,427.000000
1.350000	1.000	9,437.000000
1.366667	1.000	9,046.000000
1.383333	1.000	9,178.000000
1.400000	1.000	9,831.000000
1.416667	1.000	10,933.000000
1.433333	1.000	12,266.000000
1.450000	1.000	13,604.000000
1.466667	1.000	15,234.000000
1.483333	1.000	28,522.000000
1.500000	1.000	144,421.000000
1.516667	1.000	636,841.000000
1.533333	1.000	1,885,940.000000
1.550000	1.000	4,112,324.000000
1.566667	1.000	7,176,833.000000
1.583333	1.000	10,601,052.000000
1.600000	1.000	13,761,822.000000
1.616667	1.000	16,116,003.000000
1.633333	1.000	17,342,429.000000
1.650000	1.000	17,376,063.000000
1.666667	1.000	16,363,791.000000
1.683333	1.000	14,582,834.000000
1.700000	1.000	12,355,796.000000
1.716667	1.000	9,983,898.000000
1.733333	1.000	7,706,217.000000
1.750000	1.000	5,683,826.000000
1.766667	1.000	4,002,411.000000
1.783333	1.000	2,685,619.000000
1.800000	1.000	1,712,640.000000
1.816667	1.000	1,035,812.000000
1.833333	1.000	595,523.000000
1.850000	1.000	331,285.000000
1.866667	1.000	188,898.000000
1.883333	1.000	124,030.000000
1.900000	1.000	103,298.000000
1.916667	1.000	103,597.000000
1.933333	1.000	110,431.000000
1.950000	1.000	115,850.000000
1.966667	1.000	116,486.000000
1.983333	1.000	111,835.000000
2.000000	1.000	102,883.000000
2.016667	1.000	91,241.000000
2.033333	1.000	78,546.000000
2.050000	1.000	66,196.000000
2.066667	1.000	55,193.000000
2.083333	1.000	46,022.000000
2.100000	1.000	38,736.000000
2.116667	1.000	33,168.000000
2.133333	1.000	29,097.000000
2.150000	1.000	26,334.000000
2.166667	1.000	24,772.000000
2.183333	1.000	24,337.000000
2.200000	1.000	24,900.000000
2.216667	1.000	26,200.000000
2.233333	1.000	27,887.000000
2.250000	1.000	29,675.000000
2.266667	1.000	31,347.000000
2.283333	1.000	32,624.000000
2.300000	1.000	33,197.000000
2.316667	1.000	32,959.000000
2.333333	1.000	32,007.000000
2.350000	1.000	30,483.000000
2.366667	1.000	28,565.000000
2.383333	1.000	26,435.000000
2.400000	1.000	24,299.000000
2.416667	1.000	22,308.000000
2.433333	1.000	20,564.000000
2.450000	1.000	19,145.000000
2.466667	1.000	18,032.000000
2.483333	1.000	17,092.000000
2.500000	1.000	16,203.000000
2.516667	1.000	15,302.000000
2.533333	1.000	14,369.000000
2.550000	1.000	13,476.000000
2.566667	1.000	12,653.000000
2.583333	1.000	11,920.000000
2.600000	1.000	11,359.000000
2.616667	1.000	11,034.000000
2.633333	1.000	10,956.000000
2.650000	1.000	11,062.000000
2.666667	1.000	11,280.000000
2.683333	1.000	11,585.000000
2.700000	1.000	11,928.000000
2.716667	1.000	12,241.000000
2.733333	1.000	12,520.000000
2.750000	1.000	12,872.000000
2.766667	1.000	13,431.000000
2.783333	1.000	14,197.000000
2.800000	1.000	15,046.000000
2.816667	1.000	15,798.000000
2.833333	1.000	16,257.000000
2.850000	1.000	16,279.000000
2.866667	1.000	15,819.000000
2.883333	1.000	14,977.000000
2.900000	1.000	13,960.000000
2.916667	1.000	12,935.000000
2.933333	1.000	11,971.000000
2.950000	1.000	11,120.000000
2.966667	1.000	10,445.000000
2.983333	1.000	10,004.000000
3.000000	1.000	9,823.000000
3.016667	1.000	9,855.000000
3.033333	1.000	10,032.000000
3.050000	1.000	10,259.000000
3.066667	1.000	10,437.000000
3.083333	1.000	10,493.000000
3.100000	1.000	10,431.000000
3.116667	1.000	10,268.000000
3.133333	1.000	10,001.000000
3.150000	1.000	9,619.000000
3.166667	1.000	9,186.000000
3.183333	1.000	8,775.000000
3.200000	1.000	8,361.000000
3.216667	1.000	7,917.000000
3.233333	1.000	7,465.000000
3.250000	1.000	7,019.000000
3.266667	1.000	6,580.000000
3.283333	1.000	6,177.000000
3.300000	1.000	5,841.000000
3.316667	1.000	5,572.000000
3.333333	1.000	5,408.000000
3.350000	1.000	5,390.000000
3.366667	1.000	5,550.000000
3.383333	1.000	5,905.000000
3.400000	1.000	6,390.000000
3.416667	1.000	6,853.000000
3.433333	1.000	7,158.000000
3.450000	1.000	7,221.000000
3.466667	1.000	7,059.000000
3.483333	1.000	6,727.000000
3.500000	1.000	6,288.000000
3.516667	1.000	5,819.000000
3.533333	1.000	5,379.000000
3.550000	1.000	4,976.000000
3.566667	1.000	4,564.000000
3.583333	1.000	4,099.000000
3.600000	1.000	3,609.000000
3.616667	1.000	3,155.000000
3.633333	1.000	2,834.000000
3.650000	1.000	2,711.000000
3.666667	1.000	2,742.000000
3.683333	1.000	2,854.000000
3.700000	1.000	3,037.000000
3.716667	1.000	3,298.000000
3.733333	1.000	3,601.000000
3.750000	1.000	3,889.000000
3.766667	1.000	4,115.000000
3.783333	1.000	4,285.000000
3.800000	1.000	4,404.000000
3.816667	1.000	4,460.000000
3.833333	1.000	4,428.000000
3.850000	1.000	4,293.000000
3.866667	1.000	4,032.000000
3.883333	1.000	3,679.000000
3.900000	1.000	3,325.000000
3.916667	1.000	3,087.000000
3.933333	1.000	3,006.000000
3.950000	1.000	3,048.000000
3.966667	1.000	3,126.000000
3.983333	1.000	3,213.000000
4.000000	1.000	3,354.000000
4.016667	1.000	3,564.000000
4.033333	1.000	3,768.000000
4.050000	1.000	3,910.000000
4.066667	1.000	3,986.000000
4.083333	1.000	4,047.000000
4.100000	1.000	4,088.000000
4.116667	1.000	4,034.000000
4.133333	1.000	3,851.000000
4.150000	1.000	3,524.000000
4.166667	1.000	3,108.000000
4.183333	1.000	2,704.000000
4.200000	1.000	2,363.000000
4.216667	1.000	2,133.000000
4.233333	1.000	2,020.000000
4.250000	1.000	2,029.000000
4.266667	1.000	2,128.000000
4.283333	1.000	2,274.000000
4.300000	1.000	2,434.000000
4.316667	1.000	2,576.000000
4.333333	1.000	2,686.000000
4.350000	1.000	2,698.000000
4.366667	1.000	2,592.000000
4.383333	1.000	2,406.000000
4.400000	1.000	2,217.000000
4.416667	1.000	2,122.000000
4.433333	1.000	2,204.000000
4.450000	1.000	2,441.000000
4.466667	1.000	2,767.000000
4.483333	1.000	3,103.000000
4.500000	1.000	3,373.000000
4.516667	1.000	3,523.000000
4.533333	1.000	3,460.000000
4.550000	1.000	3,144.000000
4.566667	1.000	2,642.000000
4.583333	1.000	2,078.000000
4.600000	1.000	1,585.000000
4.616667	1.000	1,236.000000
4.633333	1.000	1,038.000000
4.650000	1.000	980.000000
4.666667	1.000	1,027.000000
4.683333	1.000	1,140.000000
4.700000	1.000	1,255.000000
4.716667	1.000	1,329.000000
4.733333	1.000	1,408.000000
4.750000	1.000	1,532.000000
4.766667	1.000	1,641.000000
4.783333	1.000	1,676.000000
4.800000	1.000	1,633.000000
4.816667	1.000	1,521.000000
4.833333	1.000	1,366.000000
4.850000	1.000	1,176.000000
4.866667	1.000	929.000000
4.883333	1.000	646.000000
4.900000	1.000	434.000000
4.916667	1.000	420.000000
4.933333	1.000	570.000000
4.950000	1.000	752.000000
4.966667	1.000	886.000000
4.983333	1.000	912.000000
5.000000	1.000	813.000000
5.016667	1.000	813.000000
5.033333	1.000	813.000000
5.050000	1.000	813.000000
5.066667	1.000	813.000000
5.083333	1.000	1,232.000000
5.100000	1.000	2,022.000000
5.116667	1.000	2,347.000000
5.133333	1.000	1,858.000000
5.150000	1.000	489.000000
5.166667	1.000	-2,040.000000
5.183333	1.000	-5,789.000000
5.200000	1.000	-10,751.000000
5.216667	1.000	-17,042.000000
5.233333	1.000	-23,856.000000
5.250000	1.000	-30,184.000000
5.266667	1.000	-35,147.000000
5.283333	1.000	-38,154.000000
5.300000	1.000	-38,982.000000
5.316667	1.000	-37,852.000000
5.333333	1.000	-34,991.000000
5.350000	1.000	-30,682.000000
5.366667	1.000	-25,337.000000
5.383333	1.000	-19,388.000000
5.400000	1.000	-13,337.000000
5.416667	1.000	-7,822.000000
5.433333	1.000	-3,892.000000
5.450000	1.000	-2,141.000000
5.466667	1.000	-2,137.000000
5.483333	1.000	-3,383.000000
5.500000	1.000	-5,713.000000
5.516667	1.000	-8,917.000000
5.533333	1.000	-12,549.000000
5.550000	1.000	-16,099.000000
5.566667	1.000	-18,837.000000
5.583333	1.000	-20,642.000000
5.600000	1.000	-21,625.000000
5.616667	1.000	-22,142.000000
5.633333	1.000	-22,496.000000
5.650000	1.000	-23,112.000000
5.666667	1.000	-24,351.000000
5.683333	1.000	-25,851.000000
5.700000	1.000	-26,955.000000
5.716667	1.000	-27,180.000000
5.733333	1.000	-26,550.000000
5.750000	1.000	-25,702.000000
5.766667	1.000	-24,901.000000
5.783333	1.000	-24,359.000000
5.800000	1.000	-24,249.000000
5.816667	1.000	-24,491.000000
5.833333	1.000	-24,810.000000
5.850000	1.000	-24,971.000000
5.866667	1.000	-24,840.000000
5.883333	1.000	-24,706.000000
5.900000	1.000	-24,908.000000
5.916667	1.000	-25,587.000000
5.933333	1.000	-26,856.000000
5.950000	1.000	-28,752.000000
5.966667	1.000	-30,974.000000
5.983333	1.000	-33,558.000000
6.000000	1.000	-36,297.000000
6.016667	1.000	-38,893.000000
6.033333	1.000	-41,403.000000
6.050000	1.000	-44,383.000000
6.066667	1.000	-47,932.000000
6.083333	1.000	-51,473.000000
6.100000	1.000	-54,623.000000
6.116667	1.000	-57,173.000000
6.133333	1.000	-59,222.000000
6.150000	1.000	-61,214.000000
6.166667	1.000	-63,478.000000
6.183333	1.000	-66,008.000000
6.200000	1.000	-68,523.000000
6.216667	1.000	-70,865.000000
6.233333	1.000	-72,506.000000
6.250000	1.000	-73,015.000000
6.266667	1.000	-72,380.000000
6.283333	1.000	-70,549.000000
6.300000	1.000	-67,893.000000
6.316667	1.000	-65,185.000000
6.333333	1.000	-62,751.000000
6.350000	1.000	-60,368.000000
6.366667	1.000	-57,882.000000
6.383333	1.000	-55,410.000000
6.400000	1.000	-53,415.000000
6.416667	1.000	-52,445.000000
6.433333	1.000	-52,501.000000
6.450000	1.000	-52,980.000000
6.466667	1.000	-53,244.000000
6.483333	1.000	-52,701.000000
6.500000	1.000	-50,962.000000
6.516667	1.000	-48,171.000000
6.533333	1.000	-44,614.000000
6.550000	1.000	-40,992.000000
6.566667	1.000	-38,199.000000
6.583333	1.000	-36,737.000000
6.600000	1.000	-36,816.000000
6.616667	1.000	-38,213.000000
6.633333	1.000	-40,505.000000
6.650000	1.000	-43,226.000000
6.666667	1.000	-45,707.000000
6.683333	1.000	-47,493.000000
6.700000	1.000	-48,506.000000
6.716667	1.000	-48,905.000000
6.733333	1.000	-49,217.000000
6.750000	1.000	-49,469.000000
6.766667	1.000	-49,702.000000
6.783333	1.000	-50,078.000000
6.800000	1.000	-50,737.000000
6.816667	1.000	-51,709.000000
6.833333	1.000	-53,041.000000
6.850000	1.000	-54,627.000000
6.866667	1.000	-56,215.000000
6.883333	1.000	-57,528.000000
6.900000	1.000	-57,959.000000
6.916667	1.000	-57,246.000000
6.933333	1.000	-55,609.000000
6.950000	1.000	-53,826.000000
6.966667	1.000	-52,591.000000
6.983333	1.000	-51,739.000000
7.000000	1.000	-50,736.000000
7.016667	1.000	-49,549.000000
7.033333	1.000	-48,798.000000
7.050000	1.000	-48,941.000000
7.066667	1.000	-50,187.000000
7.083333	1.000	-52,645.000000
7.100000	1.000	-56,020.000000
7.116667	1.000	-60,276.000000
7.133333	1.000	-65,295.000000
7.150000	1.000	-70,404.000000
7.166667	1.000	-74,655.000000
7.183333	1.000	-77,573.000000
7.200000	1.000	-79,141.000000
7.216667	1.000	-79,224.000000
7.233333	1.000	-77,718.000000
7.250000	1.000	-74,870.000000
7.266667	1.000	-71,392.000000
7.283333	1.000	-67,982.000000
7.300000	1.000	-65,161.000000
7.316667	1.000	-62,961.000000
7.333333	1.000	-61,347.000000
7.350000	1.000	-59,905.000000
7.366667	1.000	-58,117.000000
7.383333	1.000	-56,051.000000
7.400000	1.000	-54,698.000000
7.416667	1.000	-54,799.000000
7.433333	1.000	-56,329.000000
7.450000	1.000	-58,819.000000
7.466667	1.000	-60,811.000000
7.483333	1.000	-61,513.000000
7.500000	1.000	-61,042.000000
7.516667	1.000	-59,826.000000
7.533333	1.000	-58,570.000000
7.550000	1.000	-57,588.000000
7.566667	1.000	-56,793.000000
7.583333	1.000	-56,185.000000
7.600000	1.000	-55,436.000000
7.616667	1.000	-54,674.000000
7.633333	1.000	-54,222.000000
7.650000	1.000	-53,704.000000
7.666667	1.000	-52,837.000000
7.683333	1.000	-51,879.000000
7.700000	1.000	-51,188.000000
7.716667	1.000	-51,178.000000
7.733333	1.000	-52,169.000000
7.750000	1.000	-54,295.000000
7.766667	1.000	-57,311.000000
7.783333	1.000	-60,685.000000
7.800000	1.000	-64,030.000000
7.816667	1.000	-67,078.000000
7.833333	1.000	-69,592.000000
7.850000	1.000	-71,719.000000
7.866667	1.000	-73,551.000000
7.883333	1.000	-75,227.000000
7.900000	1.000	-76,864.000000
7.916667	1.000	-78,300.000000
7.933333	1.000	-79,420.000000
7.950000	1.000	-79,919.000000
7.966667	1.000	-79,583.000000
7.983333	1.000	-78,185.000000
8.000000	1.000	-75,925.000000
8.016667	1.000	-72,965.000000
8.033333	1.000	-69,458.000000
8.050000	1.000	-65,931.000000
8.066667	1.000	-62,994.000000
8.083333	1.000	-60,915.000000
8.100000	1.000	-59,808.000000
8.116667	1.000	-59,753.000000
8.133333	1.000	-60,921.000000
8.150000	1.000	-63,118.000000
8.166667	1.000	-65,855.000000
8.183333	1.000	-68,713.000000
8.200000	1.000	-71,508.000000
8.216667	1.000	-74,120.000000
8.233333	1.000	-76,463.000000
8.250000	1.000	-78,607.000000
8.266667	1.000	-80,288.000000
8.283333	1.000	-81,029.000000
8.300000	1.000	-80,782.000000
8.316667	1.000	-79,497.000000
8.333333	1.000	-77,207.000000
8.350000	1.000	-74,559.000000
8.366667	1.000	-71,848.000000
8.383333	1.000	-69,025.000000
8.400000	1.000	-66,427.000000
8.416667	1.000	-64,273.000000
8.433333	1.000	-62,328.000000
8.450000	1.000	-60,487.000000
8.466667	1.000	-58,703.000000
8.483333	1.000	-56,839.000000
8.500000	1.000	-55,227.000000
8.516667	1.000	-54,355.000000
8.533333	1.000	-54,877.000000
8.550000	1.000	-56,973.000000
8.566667	1.000	-60,347.000000
8.583333	1.000	-64,674.000000
8.600000	1.000	-69,109.000000
8.616667	1.000	-72,849.000000
8.633333	1.000	-75,947.000000
8.650000	1.000	-78,588.000000
8.666667	1.000	-80,736.000000
8.683333	1.000	-82,189.000000
8.700000	1.000	-82,616.000000
8.716667	1.000	-81,994.000000
8.733333	1.000	-80,583.000000
8.750000	1.000	-78,711.000000
8.766667	1.000	-76,649.000000
8.783333	1.000	-74,347.000000
8.800000	1.000	-71,955.000000
8.816667	1.000	-69,992.000000
8.833333	1.000	-68,966.000000
8.850000	1.000	-68,764.000000
8.866667	1.000	-69,042.000000
8.883333	1.000	-69,208.000000
8.900000	1.000	-68,827.000000
8.916667	1.000	-67,598.000000
8.933333	1.000	-65,844.000000
8.950000	1.000	-64,024.000000
8.966667	1.000	-62,478.000000
8.983333	1.000	-61,094.000000
9.000000	1.000	-60,124.000000
9.016667	1.000	-59,784.000000
9.033333	1.000	-60,091.000000
9.050000	1.000	-61,212.000000
9.066667	1.000	-63,218.000000
9.083333	1.000	-65,859.000000
9.100000	1.000	-68,872.000000
9.116667	1.000	-71,927.000000
9.133333	1.000	-74,496.000000
9.150000	1.000	-75,890.000000
9.166667	1.000	-75,757.000000
9.183333	1.000	-74,787.000000
9.200000	1.000	-73,776.000000
9.216667	1.000	-73,009.000000
9.233333	1.000	-72,662.000000
9.250000	1.000	-72,462.000000
9.266667	1.000	-71,954.000000
9.283333	1.000	-70,963.000000
9.300000	1.000	-70,086.000000
9.316667	1.000	-69,882.000000
9.333333	1.000	-69,779.000000
9.350000	1.000	-69,081.000000
9.366667	1.000	-67,672.000000
9.383333	1.000	-66,247.000000
9.400000	1.000	-65,888.000000
9.416667	1.000	-66,909.000000
9.433333	1.000	-68,871.000000
9.450000	1.000	-71,266.000000
9.466667	1.000	-73,512.000000
9.483333	1.000	-75,097.000000
9.500000	1.000	-75,546.000000
9.516667	1.000	-74,944.000000
9.533333	1.000	-73,942.000000
9.550000	1.000	-72,452.000000
9.566667	1.000	-70,242.000000
9.583333	1.000	-67,552.000000
9.600000	1.000	-64,957.000000
9.616667	1.000	-63,068.000000
9.633333	1.000	-62,104.000000
9.650000	1.000	-62,012.000000
9.666667	1.000	-62,246.000000
9.683333	1.000	-62,406.000000
9.700000	1.000	-62,217.000000
9.716667	1.000	-61,501.000000
9.733333	1.000	-60,579.000000
9.750000	1.000	-59,845.000000
9.766667	1.000	-59,277.000000
9.783333	1.000	-58,885.000000
9.800000	1.000	-59,069.000000
9.816667	1.000	-60,211.000000
9.833333	1.000	-62,206.000000
9.850000	1.000	-64,567.000000
9.866667	1.000	-66,833.000000
9.883333	1.000	-68,671.000000
9.900000	1.000	-69,975.000000
9.916667	1.000	-70,704.000000
9.933333	1.000	-70,939.000000
9.950000	1.000	-70,779.000000
9.966667	1.000	-70,655.000000
9.983333	1.000	-70,831.000000
10.000000	1.000	-71,378.000000
10.016667	1.000	-72,569.000000
10.033333	1.000	-74,537.000000
10.050000	1.000	-76,943.000000
10.066667	1.000	-79,377.000000
10.083333	1.000	-81,567.000000
10.100000	1.000	-83,437.000000
10.116667	1.000	-84,675.000000
10.133333	1.000	-85,083.000000
10.150000	1.000	-85,047.000000
10.166667	1.000	-84,930.000000
10.183333	1.000	-84,765.000000
10.200000	1.000	-84,506.000000
10.216667	1.000	-83,888.000000
10.233333	1.000	-82,647.000000
10.250000	1.000	-80,922.000000
10.266667	1.000	-78,784.000000
10.283333	1.000	-76,379.000000
10.300000	1.000	-73,759.000000
10.316667	1.000	-71,246.000000
10.333333	1.000	-69,330.000000
10.350000	1.000	-68,203.000000
10.366667	1.000	-67,946.000000
10.383333	1.000	-68,129.000000
10.400000	1.000	-68,009.000000
10.416667	1.000	-67,069.000000
10.433333	1.000	-65,793.000000
10.450000	1.000	-65,010.000000
10.466667	1.000	-65,186.000000
10.483333	1.000	-65,961.000000
10.500000	1.000	-66,733.000000
10.516667	1.000	-67,552.000000
10.533333	1.000	-68,527.000000
10.550000	1.000	-69,508.000000
10.566667	1.000	-70,080.000000
10.583333	1.000	-70,099.000000
10.600000	1.000	-69,951.000000
10.616667	1.000	-70,169.000000
10.633333	1.000	-70,836.000000
10.650000	1.000	-71,949.000000
10.666667	1.000	-73,349.000000
10.683333	1.000	-74,628.000000
10.700000	1.000	-75,203.000000
10.716667	1.000	-74,606.000000
10.733333	1.000	-72,906.000000
10.750000	1.000	-70,945.000000
10.766667	1.000	-69,301.000000
10.783333	1.000	-68,150.000000
10.800000	1.000	-67,188.000000
10.816667	1.000	-66,207.000000
10.833333	1.000	-65,408.000000
10.850000	1.000	-64,764.000000
10.866667	1.000	-63,820.000000
10.883333	1.000	-62,450.000000
10.900000	1.000	-61,051.000000
10.916667	1.000	-59,980.000000
10.933333	1.000	-59,391.000000
10.950000	1.000	-59,051.000000
10.966667	1.000	-58,722.000000
10.983333	1.000	-58,558.000000
11.000000	1.000	-58,811.000000
11.016667	1.000	-59,643.000000
11.033333	1.000	-60,615.000000
11.050000	1.000	-61,336.000000
11.066667	1.000	-61,921.000000
11.083333	1.000	-62,591.000000
11.100000	1.000	-63,489.000000
11.116667	1.000	-64,144.000000
11.133333	1.000	-64,400.000000
11.150000	1.000	-64,198.000000
11.166667	1.000	-63,897.000000
11.183333	1.000	-63,659.000000
11.200000	1.000	-63,094.000000
11.216667	1.000	-62,013.000000
11.233333	1.000	-60,506.000000
11.250000	1.000	-58,782.000000
11.266667	1.000	-57,325.000000
11.283333	1.000	-56,618.000000
11.300000	1.000	-56,932.000000
11.316667	1.000	-57,938.000000
11.333333	1.000	-59,030.000000
11.350000	1.000	-59,887.000000
11.366667	1.000	-60,027.000000
11.383333	1.000	-58,741.000000
11.400000	1.000	-55,934.000000
11.416667	1.000	-51,943.000000
11.433333	1.000	-47,670.000000
11.450000	1.000	-44,217.000000
11.466667	1.000	-41,938.000000
11.483333	1.000	-40,610.000000
11.500000	1.000	-39,921.000000
11.516667	1.000	-39,529.000000
11.533333	1.000	-39,044.000000
11.550000	1.000	-38,540.000000
11.566667	1.000	-38,380.000000
11.583333	1.000	-38,614.000000
11.600000	1.000	-39,164.000000
11.616667	1.000	-39,742.000000
11.633333	1.000	-39,971.000000
11.650000	1.000	-39,855.000000
11.666667	1.000	-39,940.000000
11.683333	1.000	-40,884.000000
11.700000	1.000	-43,042.000000
11.716667	1.000	-46,493.000000
11.733333	1.000	-50,898.000000
11.750000	1.000	-55,491.000000
11.766667	1.000	-60,076.000000
11.783333	1.000	-64,727.000000
11.800000	1.000	-69,070.000000
11.816667	1.000	-72,616.000000
11.833333	1.000	-75,461.000000
11.850000	1.000	-77,813.000000
11.866667	1.000	-79,288.000000
11.883333	1.000	-79,133.000000
11.900000	1.000	-77,492.000000
11.916667	1.000	-74,953.000000
11.933333	1.000	-72,075.000000
11.950000	1.000	-69,650.000000
11.966667	1.000	-68,025.000000
11.983333	1.000	-66,924.000000
12.000000	1.000	-66,101.000000
12.016667	1.000	-65,235.000000
12.033333	1.000	-63,969.000000
12.050000	1.000	-61,980.000000
12.066667	1.000	-59,189.000000
12.083333	1.000	-55,990.000000
12.100000	1.000	-53,321.000000
12.116667	1.000	-51,888.000000
12.133333	1.000	-51,688.000000
12.150000	1.000	-52,362.000000
12.166667	1.000	-53,397.000000
12.183333	1.000	-54,257.000000
12.200000	1.000	-55,048.000000
12.216667	1.000	-56,139.000000
12.233333	1.000	-57,305.000000
12.250000	1.000	-58,120.000000
12.266667	1.000	-58,533.000000
12.283333	1.000	-58,771.000000
12.300000	1.000	-59,109.000000
12.316667	1.000	-59,640.000000
12.333333	1.000	-60,265.000000
12.350000	1.000	-60,858.000000
12.366667	1.000	-61,305.000000
12.383333	1.000	-61,621.000000
12.400000	1.000	-61,940.000000
12.416667	1.000	-62,576.000000
12.433333	1.000	-63,634.000000
12.450000	1.000	-64,952.000000
12.466667	1.000	-66,466.000000
12.483333	1.000	-67,595.000000
12.500000	1.000	-67,915.000000
12.516667	1.000	-67,511.000000
12.533333	1.000	-66,320.000000
12.550000	1.000	-64,448.000000
12.566667	1.000	-62,221.000000
12.583333	1.000	-60,042.000000
12.600000	1.000	-58,138.000000
12.616667	1.000	-56,700.000000
12.633333	1.000	-55,897.000000
12.650000	1.000	-55,282.000000
12.666667	1.000	-54,419.000000
12.683333	1.000	-53,296.000000
12.700000	1.000	-52,390.000000
12.716667	1.000	-51,613.000000
12.733333	1.000	-50,294.000000
12.750000	1.000	-48,163.000000
12.766667	1.000	-45,719.000000
12.783333	1.000	-43,494.000000
12.800000	1.000	-41,857.000000
12.816667	1.000	-41,244.000000
12.833333	1.000	-41,579.000000
12.850000	1.000	-42,174.000000
12.866667	1.000	-42,839.000000
12.883333	1.000	-44,058.000000
12.900000	1.000	-45,938.000000
12.916667	1.000	-48,159.000000
12.933333	1.000	-50,177.000000
12.950000	1.000	-51,403.000000
12.966667	1.000	-51,699.000000
12.983333	1.000	-51,079.000000
13.000000	1.000	-49,789.000000
13.016667	1.000	-48,130.000000
13.033333	1.000	-46,369.000000
13.050000	1.000	-44,512.000000
13.066667	1.000	-42,620.000000
13.083333	1.000	-40,829.000000
13.100000	1.000	-39,372.000000
13.116667	1.000	-38,674.000000
13.133333	1.000	-38,791.000000
13.150000	1.000	-39,502.000000
13.166667	1.000	-40,843.000000
13.183333	1.000	-42,647.000000
13.200000	1.000	-44,753.000000
13.216667	1.000	-47,289.000000
13.233333	1.000	-50,250.000000
13.250000	1.000	-53,721.000000
13.266667	1.000	-57,689.000000
13.283333	1.000	-62,095.000000
13.300000	1.000	-66,524.000000
13.316667	1.000	-70,065.000000
13.333333	1.000	-71,946.000000
13.350000	1.000	-72,088.000000
13.366667	1.000	-71,010.000000
13.383333	1.000	-69,327.000000
13.400000	1.000	-67,369.000000
13.416667	1.000	-65,393.000000
13.433333	1.000	-63,571.000000
13.450000	1.000	-61,746.000000
13.466667	1.000	-59,689.000000
13.483333	1.000	-57,328.000000
13.500000	1.000	-54,921.000000
13.516667	1.000	-52,557.000000
13.533333	1.000	-50,207.000000
13.550000	1.000	-47,900.000000
13.566667	1.000	-45,927.000000
13.583333	1.000	-44,657.000000
13.600000	1.000	-44,265.000000
13.616667	1.000	-44,656.000000
13.633333	1.000	-45,768.000000
13.650000	1.000	-47,553.000000
13.666667	1.000	-49,659.000000
13.683333	1.000	-52,000.000000
13.700000	1.000	-54,654.000000
13.716667	1.000	-57,315.000000
13.733333	1.000	-59,221.000000
13.750000	1.000	-59,781.000000
13.766667	1.000	-58,984.000000
13.783333	1.000	-57,029.000000
13.800000	1.000	-54,136.000000
13.816667	1.000	-50,397.000000
13.833333	1.000	-45,837.000000
13.850000	1.000	-40,550.000000
13.866667	1.000	-34,602.000000
13.883333	1.000	-28,021.000000
13.900000	1.000	-21,015.000000
13.916667	1.000	-14,162.000000
13.933333	1.000	-8,323.000000
13.950000	1.000	-4,171.000000
13.966667	1.000	-2,154.000000
13.983333	1.000	-2,499.000000
14.000000	1.000	-4,837.000000
14.016667	1.000	-8,644.000000
14.033333	1.000	-13,710.000000
14.050000	1.000	-19,594.000000
14.066667	1.000	-25,628.000000
14.083333	1.000	-31,127.000000
14.100000	1.000	-35,856.000000
14.116667	1.000	-39,961.000000
14.133333	1.000	-43,394.000000
14.150000	1.000	-46,359.000000
14.166667	1.000	-49,149.000000
14.183333	1.000	-51,796.000000
14.200000	1.000	-54,391.000000
14.216667	1.000	-56,800.000000
14.233333	1.000	-58,698.000000
14.250000	1.000	-59,818.000000
14.266667	1.000	-60,176.000000
14.283333	1.000	-60,067.000000
14.300000	1.000	-59,945.000000
14.316667	1.000	-59,423.000000
14.333333	1.000	-58,453.000000
14.350000	1.000	-57,281.000000
14.366667	1.000	-55,878.000000
14.383333	1.000	-54,252.000000
14.400000	1.000	-52,393.000000
14.416667	1.000	-50,362.000000
14.433333	1.000	-48,572.000000
14.450000	1.000	-47,376.000000
14.466667	1.000	-46,669.000000
14.483333	1.000	-46,303.000000
14.500000	1.000	-45,959.000000
14.516667	1.000	-45,456.000000
14.533333	1.000	-44,934.000000
14.550000	1.000	-44,412.000000
14.566667	1.000	-44,293.000000
14.583333	1.000	-44,883.000000
14.600000	1.000	-45,965.000000
14.616667	1.000	-47,191.000000
14.633333	1.000	-48,508.000000
14.650000	1.000	-49,555.000000
14.666667	1.000	-49,756.000000
14.683333	1.000	-48,721.000000
14.700000	1.000	-46,697.000000
14.716667	1.000	-44,258.000000
14.733333	1.000	-42,240.000000
14.750000	1.000	-41,149.000000
14.766667	1.000	-40,938.000000
14.783333	1.000	-41,718.000000
14.800000	1.000	-42,989.000000
14.816667	1.000	-44,365.000000
14.833333	1.000	-45,797.000000
14.850000	1.000	-47,389.000000
14.866667	1.000	-49,175.000000
14.883333	1.000	-50,894.000000
14.900000	1.000	-52,029.000000
14.916667	1.000	-52,457.000000
14.933333	1.000	-52,245.000000
14.950000	1.000	-51,085.000000
14.966667	1.000	-48,797.000000
14.983333	1.000	-45,893.000000
15.000000	1.000	-43,140.000000
15.016667	1.000	-40,806.000000
15.033333	1.000	-38,770.000000
15.050000	1.000	-37,088.000000
15.066667	1.000	-35,746.000000
15.083333	1.000	-34,635.000000
15.100000	1.000	-33,650.000000
15.116667	1.000	-32,713.000000
15.133333	1.000	-31,764.000000
15.150000	1.000	-30,602.000000
15.166667	1.000	-29,425.000000
15.183333	1.000	-28,963.000000
15.200000	1.000	-29,981.000000
15.216667	1.000	-32,502.000000
15.233333	1.000	-36,275.000000
15.250000	1.000	-40,682.000000
15.266667	1.000	-44,936.000000
15.283333	1.000	-48,398.000000
15.300000	1.000	-50,365.000000
15.316667	1.000	-50,053.000000
15.333333	1.000	-47,032.000000
15.350000	1.000	-41,109.000000
15.366667	1.000	-31,929.000000
15.383333	1.000	-19,639.000000
15.400000	1.000	-4,532.000000
15.416667	1.000	12,506.000000
15.433333	1.000	29,783.000000
15.450000	1.000	46,199.000000
15.466667	1.000	60,538.000000
15.483333	1.000	71,605.000000
15.500000	1.000	78,575.000000
15.516667	1.000	80,944.000000
15.533333	1.000	78,465.000000
15.550000	1.000	71,232.000000
15.566667	1.000	60,502.000000
15.583333	1.000	48,482.000000
15.600000	1.000	36,760.000000
15.616667	1.000	25,931.000000
15.633333	1.000	16,412.000000
15.650000	1.000	8,263.000000
15.666667	1.000	1,528.000000
15.683333	1.000	-3,324.000000
15.700000	1.000	-4,449.000000
15.716667	1.000	1,472.000000
15.733333	1.000	18,147.000000
15.750000	1.000	50,311.000000
15.766667	1.000	103,056.000000
15.783333	1.000	180,702.000000
15.800000	1.000	285,635.000000
15.816667	1.000	417,818.000000
15.833333	1.000	572,609.000000
15.850000	1.000	740,371.000000
15.866667	1.000	907,609.000000
15.883333	1.000	1,057,987.000000
15.900000	1.000	1,175,254.000000
15.916667	1.000	1,247,133.000000
15.933333	1.000	1,267,884.000000
15.950000	1.000	1,237,994.000000
15.966667	1.000	1,162,833.000000
15.983333	1.000	1,051,707.000000
16.000000	1.000	916,317.000000
16.016667	1.000	769,368.000000
16.033333	1.000	622,291.000000
16.050000	1.000	484,122.000000
16.066667	1.000	361,224.000000
16.083333	1.000	257,202.000000
16.100000	1.000	173,122.000000
16.116667	1.000	108,139.000000
16.133333	1.000	60,084.000000
16.150000	1.000	26,242.000000
16.166667	1.000	3,288.000000
16.183333	1.000	-11,705.000000
16.200000	1.000	-21,014.000000
16.216667	1.000	-26,626.000000
16.233333	1.000	-30,078.000000
16.250000	1.000	-32,334.000000
16.266667	1.000	-34,163.000000
16.283333	1.000	-36,052.000000
16.300000	1.000	-38,153.000000
16.316667	1.000	-40,237.000000
16.333333	1.000	-42,029.000000
16.350000	1.000	-43,678.000000
16.366667	1.000	-45,719.000000
16.383333	1.000	-48,469.000000
16.400000	1.000	-51,363.000000
16.416667	1.000	-53,560.000000
16.433333	1.000	-54,819.000000
16.450000	1.000	-55,254.000000
16.466667	1.000	-54,962.000000
16.483333	1.000	-53,988.000000
16.500000	1.000	-52,079.000000
16.516667	1.000	-48,892.000000
16.533333	1.000	-44,789.000000
16.550000	1.000	-40,329.000000
16.566667	1.000	-36,113.000000
16.583333	1.000	-32,640.000000
16.600000	1.000	-30,256.000000
16.616667	1.000	-29,013.000000
16.633333	1.000	-28,906.000000
16.650000	1.000	-29,450.000000
16.666667	1.000	-29,999.000000
16.683333	1.000	-30,020.000000
16.700000	1.000	-29,548.000000
16.716667	1.000	-28,570.000000
16.733333	1.000	-27,251.000000
16.750000	1.000	-25,267.000000
16.766667	1.000	-21,528.000000
16.783333	1.000	-14,920.000000
16.800000	1.000	-4,163.000000
16.816667	1.000	12,752.000000
16.833333	1.000	38,628.000000
16.850000	1.000	76,441.000000
16.866667	1.000	128,193.000000
16.883333	1.000	194,175.000000
16.900000	1.000	272,214.000000
16.916667	1.000	357,282.000000
16.933333	1.000	442,031.000000
16.950000	1.000	517,898.000000
16.966667	1.000	576,720.000000
16.983333	1.000	612,474.000000
17.000000	1.000	622,739.000000
17.016667	1.000	608,214.000000
17.033333	1.000	571,411.000000
17.050000	1.000	516,420.000000
17.066667	1.000	448,692.000000
17.083333	1.000	374,398.000000
17.100000	1.000	299,316.000000
17.116667	1.000	228,154.000000
17.133333	1.000	164,642.000000
17.150000	1.000	111,197.000000
17.166667	1.000	68,739.000000
17.183333	1.000	37,095.000000
17.200000	1.000	15,571.000000
17.216667	1.000	3,513.000000
17.233333	1.000	843.000000
17.250000	1.000	7,288.000000
17.266667	1.000	22,663.000000
17.283333	1.000	46,282.000000
17.300000	1.000	76,426.000000
17.316667	1.000	110,225.000000
17.333333	1.000	144,359.000000
17.350000	1.000	175,171.000000
17.366667	1.000	199,286.000000
17.383333	1.000	214,652.000000
17.400000	1.000	220,848.000000
17.416667	1.000	218,774.000000
17.433333	1.000	209,901.000000
17.450000	1.000	196,247.000000
17.466667	1.000	179,980.000000
17.483333	1.000	162,581.000000
17.500000	1.000	144,732.000000
17.516667	1.000	126,838.000000
17.533333	1.000	110,094.000000
17.550000	1.000	95,039.000000
17.566667	1.000	81,575.000000
17.583333	1.000	69,507.000000
17.600000	1.000	58,648.000000
17.616667	1.000	48,779.000000
17.633333	1.000	39,657.000000
17.650000	1.000	31,203.000000
17.666667	1.000	23,522.000000
17.683333	1.000	16,577.000000
17.700000	1.000	10,036.000000
17.716667	1.000	3,709.000000
17.733333	1.000	-2,055.000000
17.750000	1.000	-6,911.000000
17.766667	1.000	-10,592.000000
17.783333	1.000	-13,671.000000
17.800000	1.000	-16,799.000000
17.816667	1.000	-20,089.000000
17.833333	1.000	-23,137.000000
17.850000	1.000	-25,796.000000
17.866667	1.000	-27,792.000000
17.883333	1.000	-28,636.000000
17.900000	1.000	-28,254.000000
17.916667	1.000	-26,629.000000
17.933333	1.000	-23,734.000000
17.950000	1.000	-20,113.000000
17.966667	1.000	-16,321.000000
17.983333	1.000	-12,166.000000
18.000000	1.000	-7,492.000000
18.016667	1.000	-2,725.000000
18.033333	1.000	1,519.000000
18.050000	1.000	5,140.000000
18.066667	1.000	8,008.000000
18.083333	1.000	9,726.000000
18.100000	1.000	9,761.000000
18.116667	1.000	7,769.000000
18.133333	1.000	4,056.000000
18.150000	1.000	-869.000000
18.166667	1.000	-6,830.000000
18.183333	1.000	-13,321.000000
18.200000	1.000	-20,035.000000
18.216667	1.000	-26,945.000000
18.233333	1.000	-33,523.000000
18.250000	1.000	-38,946.000000
18.266667	1.000	-42,658.000000
18.283333	1.000	-44,307.000000
18.300000	1.000	-43,746.000000
18.316667	1.000	-41,369.000000
18.333333	1.000	-38,030.000000
18.350000	1.000	-34,557.000000
18.366667	1.000	-31,430.000000
18.383333	1.000	-29,307.000000
18.400000	1.000	-28,606.000000
18.416667	1.000	-29,235.000000
18.433333	1.000	-30,701.000000
18.450000	1.000	-32,424.000000
18.466667	1.000	-33,513.000000
18.483333	1.000	-33,402.000000
18.500000	1.000	-32,204.000000
18.516667	1.000	-30,676.000000
18.533333	1.000	-28,969.000000
18.550000	1.000	-27,081.000000
18.566667	1.000	-24,573.000000
18.583333	1.000	-20,737.000000
18.600000	1.000	-15,120.000000
18.616667	1.000	-7,128.000000
18.633333	1.000	3,380.000000
18.650000	1.000	15,755.000000
18.666667	1.000	29,151.000000
18.683333	1.000	42,404.000000
18.700000	1.000	53,824.000000
18.716667	1.000	61,657.000000
18.733333	1.000	64,861.000000
18.750000	1.000	63,888.000000
18.766667	1.000	59,588.000000
18.783333	1.000	52,704.000000
18.800000	1.000	43,775.000000
18.816667	1.000	33,575.000000
18.833333	1.000	23,009.000000
18.850000	1.000	12,912.000000
18.866667	1.000	4,102.000000
18.883333	1.000	-3,048.000000
18.900000	1.000	-8,635.000000
18.916667	1.000	-12,794.000000
18.933333	1.000	-15,512.000000
18.950000	1.000	-16,553.000000
18.966667	1.000	-15,481.000000
18.983333	1.000	-12,107.000000
19.000000	1.000	-7,141.000000
19.016667	1.000	-1,107.000000
19.033333	1.000	5,654.000000
19.050000	1.000	12,689.000000
19.066667	1.000	19,283.000000
19.083333	1.000	25,298.000000
19.100000	1.000	30,952.000000
19.116667	1.000	36,704.000000
19.133333	1.000	42,899.000000
19.150000	1.000	50,324.000000
19.166667	1.000	60,548.000000
19.183333	1.000	76,480.000000
19.200000	1.000	102,513.000000
19.216667	1.000	144,594.000000
19.233333	1.000	208,406.000000
19.250000	1.000	298,510.000000
19.266667	1.000	417,512.000000
19.283333	1.000	564,335.000000
19.300000	1.000	732,377.000000
19.316667	1.000	909,301.000000
19.333333	1.000	1,079,845.000000
19.350000	1.000	1,227,978.000000
19.366667	1.000	1,339,098.000000
19.383333	1.000	1,402,368.000000
19.400000	1.000	1,412,249.000000
19.416667	1.000	1,369,350.000000
19.433333	1.000	1,279,826.000000
19.450000	1.000	1,154,105.000000
19.466667	1.000	1,005,019.000000
19.483333	1.000	845,773.000000
19.500000	1.000	688,408.000000
19.516667	1.000	542,500.000000
19.533333	1.000	414,302.000000
19.550000	1.000	306,983.000000
19.566667	1.000	220,898.000000
19.583333	1.000	154,208.000000
19.600000	1.000	104,119.000000
19.616667	1.000	67,725.000000
19.633333	1.000	42,347.000000
19.650000	1.000	25,462.000000
19.666667	1.000	14,901.000000
19.683333	1.000	8,612.000000
19.700000	1.000	5,228.000000
19.716667	1.000	4,456.000000
19.733333	1.000	6,895.000000
19.750000	1.000	13,900.000000
19.766667	1.000	27,356.000000
19.783333	1.000	49,300.000000
19.800000	1.000	81,510.000000
19.816667	1.000	124,497.000000
19.833333	1.000	177,550.000000
19.850000	1.000	238,753.000000
19.866667	1.000	304,168.000000
19.883333	1.000	368,081.000000
19.900000	1.000	424,590.000000
19.916667	1.000	468,191.000000
19.933333	1.000	494,660.000000
19.950000	1.000	501,731.000000
19.966667	1.000	488,954.000000
19.983333	1.000	458,278.000000
20.000000	1.000	413,935.000000
20.016667	1.000	360,741.000000
20.033333	1.000	303,000.000000
20.050000	1.000	244,419.000000
20.066667	1.000	188,429.000000
20.083333	1.000	138,024.000000
20.100000	1.000	95,142.000000
20.116667	1.000	60,703.000000
20.133333	1.000	34,725.000000
20.150000	1.000	17,017.000000
20.166667	1.000	7,049.000000
20.183333	1.000	4,201.000000
20.200000	1.000	8,297.000000
20.216667	1.000	19,342.000000
20.233333	1.000	38,254.000000
20.250000	1.000	66,095.000000
20.266667	1.000	102,916.000000
20.283333	1.000	147,607.000000
20.300000	1.000	197,985.000000
20.316667	1.000	251,376.000000
20.333333	1.000	304,236.000000
20.350000	1.000	352,070.000000
20.366667	1.000	390,291.000000
20.383333	1.000	415,216.000000
20.400000	1.000	425,121.000000
20.416667	1.000	419,793.000000
20.433333	1.000	400,244.000000
20.450000	1.000	368,785.000000
20.466667	1.000	328,823.000000
20.483333	1.000	284,367.000000
20.500000	1.000	239,257.000000
20.516667	1.000	196,177.000000
20.533333	1.000	156,427.000000
20.550000	1.000	120,611.000000
20.566667	1.000	88,808.000000
20.583333	1.000	61,097.000000
20.600000	1.000	37,578.000000
20.616667	1.000	18,486.000000
20.633333	1.000	5,034.000000
20.650000	1.000	-1,405.000000
20.666667	1.000	142.000000
20.683333	1.000	10,856.000000
20.700000	1.000	33,321.000000
20.716667	1.000	70,829.000000
20.733333	1.000	126,018.000000
20.750000	1.000	199,976.000000
20.766667	1.000	291,793.000000
20.783333	1.000	397,701.000000
20.800000	1.000	511,075.000000
20.816667	1.000	623,657.000000
20.833333	1.000	726,272.000000
20.850000	1.000	810,012.000000
20.866667	1.000	867,352.000000
20.883333	1.000	893,152.000000
20.900000	1.000	885,481.000000
20.916667	1.000	846,409.000000
20.933333	1.000	781,481.000000
20.950000	1.000	697,979.000000
20.966667	1.000	603,551.000000
20.983333	1.000	505,712.000000
21.000000	1.000	410,545.000000
21.016667	1.000	322,816.000000
21.033333	1.000	245,881.000000
21.050000	1.000	180,994.000000
21.066667	1.000	127,704.000000
21.083333	1.000	85,460.000000
21.100000	1.000	53,882.000000
21.116667	1.000	31,986.000000
21.133333	1.000	18,335.000000
21.150000	1.000	11,523.000000
21.166667	1.000	10,247.000000
21.183333	1.000	13,788.000000
21.200000	1.000	21,807.000000
21.216667	1.000	33,935.000000
21.233333	1.000	49,358.000000
21.250000	1.000	66,878.000000
21.266667	1.000	85,281.000000
21.283333	1.000	103,670.000000
21.300000	1.000	121,243.000000
21.316667	1.000	137,831.000000
21.333333	1.000	153,631.000000
21.350000	1.000	168,672.000000
21.366667	1.000	183,421.000000
21.383333	1.000	199,154.000000
21.400000	1.000	217,168.000000
21.416667	1.000	238,250.000000
21.433333	1.000	262,292.000000
21.450000	1.000	287,318.000000
21.466667	1.000	310,341.000000
21.483333	1.000	328,700.000000
21.500000	1.000	340,073.000000
21.516667	1.000	342,642.000000
21.533333	1.000	335,559.000000
21.550000	1.000	319,005.000000
21.566667	1.000	294,018.000000
21.583333	1.000	262,521.000000
21.600000	1.000	226,798.000000
21.616667	1.000	188,968.000000
21.633333	1.000	151,061.000000
21.650000	1.000	115,453.000000
21.666667	1.000	83,907.000000
21.683333	1.000	57,128.000000
21.700000	1.000	35,241.000000
21.716667	1.000	17,919.000000
21.733333	1.000	4,279.000000
21.750000	1.000	-6,398.000000
21.766667	1.000	-14,635.000000
21.783333	1.000	-20,941.000000
21.800000	1.000	-25,330.000000
21.816667	1.000	-28,018.000000
21.833333	1.000	-29,436.000000
21.850000	1.000	-29,899.000000
21.866667	1.000	-29,275.000000
21.883333	1.000	-27,314.000000
21.900000	1.000	-24,233.000000
21.916667	1.000	-20,941.000000
21.933333	1.000	-18,373.000000
21.950000	1.000	-17,004.000000
21.966667	1.000	-16,524.000000
21.983333	1.000	-16,413.000000
22.000000	1.000	-16,704.000000
22.016667	1.000	-17,428.000000
22.033333	1.000	-18,390.000000
22.050000	1.000	-19,401.000000
22.066667	1.000	-19,589.000000
22.083333	1.000	-17,901.000000
22.100000	1.000	-13,905.000000
22.116667	1.000	-8,004.000000
22.133333	1.000	-1,141.000000
22.150000	1.000	5,462.000000
22.166667	1.000	11,004.000000
22.183333	1.000	15,392.000000
22.200000	1.000	18,760.000000
22.216667	1.000	21,160.000000
22.233333	1.000	22,467.000000
22.250000	1.000	22,178.000000
22.266667	1.000	19,754.000000
22.283333	1.000	15,347.000000
22.300000	1.000	9,690.000000
22.316667	1.000	3,209.000000
22.333333	1.000	-3,865.000000
22.350000	1.000	-11,287.000000
22.366667	1.000	-18,745.000000
22.383333	1.000	-25,618.000000
22.400000	1.000	-31,043.000000
22.416667	1.000	-34,402.000000
22.433333	1.000	-35,974.000000
22.450000	1.000	-36,444.000000
22.466667	1.000	-36,290.000000
22.483333	1.000	-35,700.000000
22.500000	1.000	-34,885.000000
22.516667	1.000	-33,855.000000
22.533333	1.000	-32,632.000000
22.550000	1.000	-31,577.000000
22.566667	1.000	-30,924.000000
22.583333	1.000	-30,084.000000
22.600000	1.000	-28,540.000000
22.616667	1.000	-26,184.000000
22.633333	1.000	-22,858.000000
22.650000	1.000	-19,042.000000
22.666667	1.000	-15,135.000000
22.683333	1.000	-11,143.000000
22.700000	1.000	-6,975.000000
22.716667	1.000	-2,628.000000
22.733333	1.000	1,479.000000
22.750000	1.000	4,636.000000
22.766667	1.000	6,688.000000
22.783333	1.000	8,034.000000
22.800000	1.000	8,995.000000
22.816667	1.000	9,470.000000
22.833333	1.000	9,916.000000
22.850000	1.000	11,040.000000
22.866667	1.000	13,204.000000
22.883333	1.000	16,704.000000
22.900000	1.000	21,252.000000
22.916667	1.000	26,694.000000
22.933333	1.000	33,431.000000
22.950000	1.000	41,552.000000
22.966667	1.000	51,460.000000
22.983333	1.000	64,721.000000
23.000000	1.000	83,891.000000
23.016667	1.000	112,238.000000
23.033333	1.000	154,232.000000
23.050000	1.000	215,228.000000
23.066667	1.000	300,223.000000
23.083333	1.000	412,685.000000
23.100000	1.000	552,159.000000
23.116667	1.000	713,775.000000
23.133333	1.000	888,212.000000
23.150000	1.000	1,062,440.000000
23.166667	1.000	1,220,965.000000
23.183333	1.000	1,348,235.000000
23.200000	1.000	1,432,161.000000
23.216667	1.000	1,465,900.000000
23.233333	1.000	1,447,832.000000
23.250000	1.000	1,381,347.000000
23.266667	1.000	1,274,295.000000
23.283333	1.000	1,137,978.000000
23.300000	1.000	985,051.000000
23.316667	1.000	827,141.000000
23.333333	1.000	674,344.000000
23.350000	1.000	534,451.000000
23.366667	1.000	412,103.000000
23.383333	1.000	309,169.000000
23.400000	1.000	225,752.000000
23.416667	1.000	160,966.000000
23.433333	1.000	113,050.000000
23.450000	1.000	79,200.000000
23.466667	1.000	56,153.000000
23.483333	1.000	40,853.000000
23.500000	1.000	30,523.000000
23.516667	1.000	23,302.000000
23.533333	1.000	18,433.000000
23.550000	1.000	16,281.000000
23.566667	1.000	17,965.000000
23.583333	1.000	24,086.000000
23.600000	1.000	35,055.000000
23.616667	1.000	51,374.000000
23.633333	1.000	73,443.000000
23.650000	1.000	100,731.000000
23.666667	1.000	131,812.000000
23.683333	1.000	164,469.000000
23.700000	1.000	195,868.000000
23.716667	1.000	223,281.000000
23.733333	1.000	244,383.000000
23.750000	1.000	257,408.000000
23.766667	1.000	261,268.000000
23.783333	1.000	255,836.000000
23.800000	1.000	242,452.000000
23.816667	1.000	222,534.000000
23.833333	1.000	197,761.000000
23.850000	1.000	170,809.000000
23.866667	1.000	144,251.000000
23.883333	1.000	119,853.000000
23.900000	1.000	98,851.000000
23.916667	1.000	81,367.000000
23.933333	1.000	66,717.000000
23.950000	1.000	54,315.000000
23.966667	1.000	43,852.000000
23.983333	1.000	35,241.000000
24.000000	1.000	28,584.000000
24.016667	1.000	23,755.000000
24.033333	1.000	20,220.000000
24.050000	1.000	17,437.000000
24.066667	1.000	15,016.000000
24.083333	1.000	12,949.000000
24.100000	1.000	11,280.000000
24.116667	1.000	9,714.000000
24.133333	1.000	8,425.000000
24.150000	1.000	7,951.000000
24.166667	1.000	8,449.000000
24.183333	1.000	10,158.000000
24.200000	1.000	13,458.000000
24.216667	1.000	18,617.000000
24.233333	1.000	26,196.000000
24.250000	1.000	37,108.000000
24.266667	1.000	53,057.000000
24.283333	1.000	75,492.000000
24.300000	1.000	105,503.000000
24.316667	1.000	143,463.000000
24.333333	1.000	188,792.000000
24.350000	1.000	239,932.000000
24.366667	1.000	294,260.000000
24.383333	1.000	347,994.000000
24.400000	1.000	397,347.000000
24.416667	1.000	438,921.000000
24.433333	1.000	470,573.000000
24.450000	1.000	491,724.000000
24.466667	1.000	503,618.000000
24.483333	1.000	508,482.000000
24.500000	1.000	509,050.000000
24.516667	1.000	507,595.000000
24.533333	1.000	506,162.000000
24.550000	1.000	505,725.000000
24.566667	1.000	505,666.000000
24.583333	1.000	504,142.000000
24.600000	1.000	499,338.000000
24.616667	1.000	489,663.000000
24.633333	1.000	473,959.000000
24.650000	1.000	452,448.000000
24.666667	1.000	426,190.000000
24.683333	1.000	396,749.000000
24.700000	1.000	366,744.000000
24.716667	1.000	339,217.000000
24.733333	1.000	316,467.000000
24.750000	1.000	299,684.000000
24.766667	1.000	288,777.000000
24.783333	1.000	282,407.000000
24.800000	1.000	278,338.000000
24.816667	1.000	274,180.000000
24.833333	1.000	267,874.000000
24.850000	1.000	258,182.000000
24.866667	1.000	245,128.000000
24.883333	1.000	228,733.000000
24.900000	1.000	209,187.000000
24.916667	1.000	187,083.000000
24.933333	1.000	163,216.000000
24.950000	1.000	138,778.000000
24.966667	1.000	114,937.000000
24.983333	1.000	92,782.000000
25.000000	1.000	73,034.000000
25.016667	1.000	55,732.000000
25.033333	1.000	40,775.000000
25.050000	1.000	28,295.000000
25.066667	1.000	18,802.000000
25.083333	1.000	11,988.000000
25.100000	1.000	7,147.000000
25.116667	1.000	3,996.000000
25.133333	1.000	2,556.000000
25.150000	1.000	2,314.000000
25.166667	1.000	2,403.000000
25.183333	1.000	2,422.000000
25.200000	1.000	2,549.000000
25.216667	1.000	2,620.000000
25.233333	1.000	2,756.000000
25.250000	1.000	2,951.000000
25.266667	1.000	2,678.000000
25.283333	1.000	1,816.000000
25.300000	1.000	724.000000
25.316667	1.000	-402.000000
25.333333	1.000	-1,157.000000
25.350000	1.000	-1,230.000000
25.366667	1.000	-567.000000
25.383333	1.000	984.000000
25.400000	1.000	3,637.000000
25.416667	1.000	7,277.000000
25.433333	1.000	11,378.000000
25.450000	1.000	14,853.000000
25.466667	1.000	17,513.000000
25.483333	1.000	19,291.000000
25.500000	1.000	19,640.000000
25.516667	1.000	17,792.000000
25.533333	1.000	13,654.000000
25.550000	1.000	7,925.000000
25.566667	1.000	1,783.000000
25.583333	1.000	-3,331.000000
25.600000	1.000	-6,787.000000
25.616667	1.000	-8,829.000000
25.633333	1.000	-10,005.000000
25.650000	1.000	-11,007.000000
25.666667	1.000	-12,363.000000
25.683333	1.000	-14,005.000000
25.700000	1.000	-15,921.000000
25.716667	1.000	-17,604.000000
25.733333	1.000	-18,758.000000
25.750000	1.000	-19,402.000000
25.766667	1.000	-19,355.000000
25.783333	1.000	-17,723.000000
25.800000	1.000	-13,112.000000
25.816667	1.000	-4,187.000000
25.833333	1.000	10,253.000000
25.850000	1.000	31,378.000000
25.866667	1.000	61,032.000000
25.883333	1.000	102,077.000000
25.900000	1.000	158,071.000000
25.916667	1.000	233,318.000000
25.933333	1.000	333,236.000000
25.950000	1.000	464,299.000000
25.966667	1.000	634,254.000000
25.983333	1.000	853,789.000000
26.000000	1.000	1,135,401.000000
26.016667	1.000	1,493,475.000000
26.033333	1.000	1,942,890.000000
26.050000	1.000	2,496,558.000000
26.066667	1.000	3,161,178.000000
26.083333	1.000	3,930,793.000000
26.100000	1.000	4,781,327.000000
26.116667	1.000	5,670,274.000000
26.133333	1.000	6,539,188.000000
26.150000	1.000	7,319,952.000000
26.166667	1.000	7,944,205.000000
26.183333	1.000	8,353,915.000000
26.200000	1.000	8,510,695.000000
26.216667	1.000	8,400,882.000000
26.233333	1.000	8,036,587.000000
26.250000	1.000	7,453,938.000000
26.266667	1.000	6,706,784.000000
26.283333	1.000	5,857,944.000000
26.300000	1.000	4,970,131.000000
26.316667	1.000	4,098,738.000000
26.333333	1.000	3,287,085.000000
26.350000	1.000	2,564,856.000000
26.366667	1.000	1,948,823.000000
26.383333	1.000	1,443,547.000000
26.400000	1.000	1,044,594.000000
26.416667	1.000	741,400.000000
26.433333	1.000	519,302.000000
26.450000	1.000	362,454.000000
26.466667	1.000	255,803.000000
26.483333	1.000	186,161.000000
26.500000	1.000	142,885.000000
26.516667	1.000	117,734.000000
26.533333	1.000	103,830.000000
26.550000	1.000	96,520.000000
26.566667	1.000	93,507.000000
26.583333	1.000	93,553.000000
26.600000	1.000	95,758.000000
26.616667	1.000	99,103.000000
26.633333	1.000	102,812.000000
26.650000	1.000	106,528.000000
26.666667	1.000	110,272.000000
26.683333	1.000	113,282.000000
26.700000	1.000	114,305.000000
26.716667	1.000	112,770.000000
26.733333	1.000	108,692.000000
26.750000	1.000	101,995.000000
26.766667	1.000	92,859.000000
26.783333	1.000	81,862.000000
26.800000	1.000	69,939.000000
26.816667	1.000	57,971.000000
26.833333	1.000	46,940.000000
26.850000	1.000	37,546.000000
26.866667	1.000	30,574.000000
26.883333	1.000	26,946.000000
26.900000	1.000	27,532.000000
26.916667	1.000	33,881.000000
26.933333	1.000	47,487.000000
26.950000	1.000	69,388.000000
26.966667	1.000	100,162.000000
26.983333	1.000	139,868.000000
27.000000	1.000	187,566.000000
27.016667	1.000	241,141.000000
27.033333	1.000	297,854.000000
27.050000	1.000	353,765.000000
27.066667	1.000	404,300.000000
27.083333	1.000	445,092.000000
27.100000	1.000	472,596.000000
27.116667	1.000	484,920.000000
27.133333	1.000	481,897.000000
27.150000	1.000	464,916.000000
27.166667	1.000	436,559.000000
27.183333	1.000	400,036.000000
27.200000	1.000	358,744.000000
27.216667	1.000	315,414.000000
27.233333	1.000	272,860.000000
27.250000	1.000	234,016.000000
27.266667	1.000	201,188.000000
27.283333	1.000	175,682.000000
27.300000	1.000	158,468.000000
27.316667	1.000	150,388.000000
27.333333	1.000	151,648.000000
27.350000	1.000	161,376.000000
27.366667	1.000	178,143.000000
27.383333	1.000	200,781.000000
27.400000	1.000	227,795.000000
27.416667	1.000	257,275.000000
27.433333	1.000	288,510.000000
27.450000	1.000	322,734.000000
27.466667	1.000	362,911.000000
27.483333	1.000	413,907.000000
27.500000	1.000	483,030.000000
27.516667	1.000	578,307.000000
27.533333	1.000	707,765.000000
27.550000	1.000	877,870.000000
27.566667	1.000	1,090,792.000000
27.583333	1.000	1,342,631.000000
27.600000	1.000	1,621,731.000000
27.616667	1.000	1,909,257.000000
27.633333	1.000	2,181,480.000000
27.650000	1.000	2,413,668.000000
27.666667	1.000	2,584,441.000000
27.683333	1.000	2,678,290.000000
27.700000	1.000	2,687,305.000000
27.716667	1.000	2,612,634.000000
27.733333	1.000	2,464,775.000000
27.750000	1.000	2,261,293.000000
27.766667	1.000	2,023,189.000000
27.783333	1.000	1,772,009.000000
27.800000	1.000	1,526,850.000000
27.816667	1.000	1,302,569.000000
27.833333	1.000	1,108,317.000000
27.850000	1.000	947,442.000000
27.866667	1.000	819,156.000000
27.883333	1.000	719,948.000000
27.900000	1.000	644,489.000000
27.916667	1.000	586,214.000000
27.933333	1.000	539,571.000000
27.950000	1.000	499,987.000000
27.966667	1.000	463,858.000000
27.983333	1.000	429,185.000000
28.000000	1.000	395,274.000000
28.016667	1.000	362,510.000000
28.033333	1.000	331,427.000000
28.050000	1.000	302,104.000000
28.066667	1.000	274,430.000000
28.083333	1.000	248,559.000000
28.100000	1.000	224,540.000000
28.116667	1.000	202,412.000000
28.133333	1.000	182,237.000000
28.150000	1.000	163,855.000000
28.166667	1.000	147,492.000000
28.183333	1.000	133,838.000000
28.200000	1.000	123,851.000000
28.216667	1.000	119,014.000000
28.233333	1.000	121,740.000000
28.250000	1.000	135,397.000000
28.266667	1.000	163,768.000000
28.283333	1.000	210,572.000000
28.300000	1.000	278,337.000000
28.316667	1.000	368,625.000000
28.333333	1.000	481,314.000000
28.350000	1.000	612,945.000000
28.366667	1.000	756,420.000000
28.383333	1.000	901,105.000000
28.400000	1.000	1,034,499.000000
28.416667	1.000	1,144,541.000000
28.433333	1.000	1,220,894.000000
28.450000	1.000	1,257,053.000000
28.466667	1.000	1,251,023.000000
28.483333	1.000	1,205,332.000000
28.500000	1.000	1,125,875.000000
28.516667	1.000	1,020,867.000000
28.533333	1.000	900,111.000000
28.550000	1.000	773,314.000000
28.566667	1.000	649,237.000000
28.583333	1.000	534,472.000000
28.600000	1.000	433,831.000000
28.616667	1.000	350,727.000000
28.633333	1.000	287,075.000000
28.650000	1.000	244,061.000000
28.666667	1.000	222,484.000000
28.683333	1.000	222,340.000000
28.700000	1.000	243,256.000000
28.716667	1.000	283,225.000000
28.733333	1.000	338,783.000000
28.750000	1.000	405,793.000000
28.766667	1.000	479,346.000000
28.783333	1.000	554,198.000000
28.800000	1.000	625,709.000000
28.816667	1.000	690,520.000000
28.833333	1.000	747,035.000000
28.850000	1.000	796,688.000000
28.866667	1.000	843,866.000000
28.883333	1.000	896,242.000000
28.900000	1.000	964,605.000000
28.916667	1.000	1,060,426.000000
28.933333	1.000	1,193,311.000000
28.950000	1.000	1,368,343.000000
28.966667	1.000	1,584,457.000000
28.983333	1.000	1,832,927.000000
29.000000	1.000	2,098,129.000000
29.016667	1.000	2,358,920.000000
29.033333	1.000	2,590,910.000000
29.050000	1.000	2,769,380.000000
29.066667	1.000	2,874,208.000000
29.083333	1.000	2,893,963.000000
29.100000	1.000	2,826,554.000000
29.116667	1.000	2,678,566.000000
29.133333	1.000	2,464,174.000000
29.150000	1.000	2,202,592.000000
29.166667	1.000	1,914,868.000000
29.183333	1.000	1,621,160.000000
29.200000	1.000	1,338,679.000000
29.216667	1.000	1,080,696.000000
29.233333	1.000	855,207.000000
29.250000	1.000	665,256.000000
29.266667	1.000	510,370.000000
29.283333	1.000	387,891.000000
29.300000	1.000	294,203.000000
29.316667	1.000	224,309.000000
29.333333	1.000	173,036.000000
29.350000	1.000	136,026.000000
29.366667	1.000	109,568.000000
29.383333	1.000	90,842.000000
29.400000	1.000	77,932.000000
29.416667	1.000	69,580.000000
29.433333	1.000	64,808.000000
29.450000	1.000	63,040.000000
29.466667	1.000	63,894.000000
29.483333	1.000	66,467.000000
29.500000	1.000	69,477.000000
29.516667	1.000	72,099.000000
29.533333	1.000	73,719.000000
29.550000	1.000	74,040.000000
29.566667	1.000	73,097.000000
29.583333	1.000	71,208.000000
29.600000	1.000	68,848.000000
29.616667	1.000	66,154.000000
29.633333	1.000	63,396.000000
29.650000	1.000	61,141.000000
29.666667	1.000	60,166.000000
29.683333	1.000	60,823.000000
29.700000	1.000	63,628.000000
29.716667	1.000	69,174.000000
29.733333	1.000	77,466.000000
29.750000	1.000	87,801.000000
29.766667	1.000	98,995.000000
29.783333	1.000	109,617.000000
29.800000	1.000	118,243.000000
29.816667	1.000	123,704.000000
29.833333	1.000	125,455.000000
29.850000	1.000	123,297.000000
29.866667	1.000	117,870.000000
29.883333	1.000	110,216.000000
29.900000	1.000	101,353.000000
29.916667	1.000	91,823.000000
29.933333	1.000	82,209.000000
29.950000	1.000	73,411.000000
29.966667	1.000	65,952.000000
29.983333	1.000	60,757.000000
30.000000	1.000	58,395.000000
30.016667	1.000	59,167.000000
30.033333	1.000	63,931.000000
30.050000	1.000	74,244.000000
30.066667	1.000	91,866.000000
30.083333	1.000	119,370.000000
30.100000	1.000	160,248.000000
30.116667	1.000	219,901.000000
30.133333	1.000	306,660.000000
30.150000	1.000	433,406.000000
30.166667	1.000	620,992.000000
30.183333	1.000	902,116.000000
30.200000	1.000	1,326,291.000000
30.216667	1.000	1,962,206.000000
30.233333	1.000	2,897,206.000000
30.250000	1.000	4,232,550.000000
30.266667	1.000	6,065,620.000000
30.283333	1.000	8,464,748.000000
30.300000	1.000	11,441,865.000000
30.316667	1.000	14,932,640.000000
30.333333	1.000	18,781,858.000000
30.350000	1.000	22,748,553.000000
30.366667	1.000	26,532,020.000000
30.383333	1.000	29,811,080.000000
30.400000	1.000	32,289,720.000000
30.416667	1.000	33,742,544.000000
30.433333	1.000	34,050,967.000000
30.450000	1.000	33,216,833.000000
30.466667	1.000	31,354,515.000000
30.483333	1.000	28,665,149.000000
30.500000	1.000	25,401,797.000000
30.516667	1.000	21,834,724.000000
30.533333	1.000	18,217,182.000000
30.550000	1.000	14,759,858.000000
30.566667	1.000	11,617,741.000000
30.583333	1.000	8,886,558.000000
30.600000	1.000	6,607,746.000000
30.616667	1.000	4,778,595.000000
30.633333	1.000	3,364,051.000000
30.650000	1.000	2,309,382.000000
30.666667	1.000	1,551,506.000000
30.683333	1.000	1,027,273.000000
30.700000	1.000	678,900.000000
30.716667	1.000	457,412.000000
30.733333	1.000	324,060.000000
30.750000	1.000	250,138.000000
30.766667	1.000	216,244.000000
30.783333	1.000	209,974.000000
30.800000	1.000	223,647.000000
30.816667	1.000	253,259.000000
30.833333	1.000	296,455.000000
30.850000	1.000	350,623.000000
30.866667	1.000	412,213.000000
30.883333	1.000	476,813.000000
30.900000	1.000	539,038.000000
30.916667	1.000	592,728.000000
30.933333	1.000	632,382.000000
30.950000	1.000	653,966.000000
30.966667	1.000	655,760.000000
30.983333	1.000	638,550.000000
31.000000	1.000	604,810.000000
31.016667	1.000	558,691.000000
31.033333	1.000	504,804.000000
31.050000	1.000	447,881.000000
31.066667	1.000	391,972.000000
31.083333	1.000	340,007.000000
31.100000	1.000	294,080.000000
31.116667	1.000	255,514.000000
31.133333	1.000	224,142.000000
31.150000	1.000	199,383.000000
31.166667	1.000	180,900.000000
31.183333	1.000	168,028.000000
31.200000	1.000	160,088.000000
31.216667	1.000	156,056.000000
31.233333	1.000	154,487.000000
31.250000	1.000	154,308.000000
31.266667	1.000	155,472.000000
31.283333	1.000	158,835.000000
31.300000	1.000	166,033.000000
31.316667	1.000	178,884.000000
31.333333	1.000	198,858.000000
31.350000	1.000	226,643.000000
31.366667	1.000	262,155.000000
31.383333	1.000	304,384.000000
31.400000	1.000	351,270.000000
31.416667	1.000	400,343.000000
31.433333	1.000	449,249.000000
31.450000	1.000	496,896.000000
31.466667	1.000	545,637.000000
31.483333	1.000	601,672.000000
31.500000	1.000	674,719.000000
31.516667	1.000	776,798.000000
31.533333	1.000	920,505.000000
31.550000	1.000	1,115,474.000000
31.566667	1.000	1,366,232.000000
31.583333	1.000	1,669,187.000000
31.600000	1.000	2,011,787.000000
31.616667	1.000	2,372,141.000000
31.633333	1.000	2,721,251.000000
31.650000	1.000	3,026,439.000000
31.666667	1.000	3,257,196.000000
31.683333	1.000	3,389,645.000000
31.700000	1.000	3,410,680.000000
31.716667	1.000	3,319,651.000000
31.733333	1.000	3,127,254.000000
31.750000	1.000	2,853,294.000000
31.766667	1.000	2,522,879.000000
31.783333	1.000	2,163,438.000000
31.800000	1.000	1,801,725.000000
31.816667	1.000	1,461,032.000000
31.833333	1.000	1,159,495.000000
31.850000	1.000	910,162.000000
31.866667	1.000	721,036.000000
31.883333	1.000	595,712.000000
31.900000	1.000	534,322.000000
31.916667	1.000	534,718.000000
31.933333	1.000	591,366.000000
31.950000	1.000	695,283.000000
31.966667	1.000	834,589.000000
31.983333	1.000	994,663.000000
32.000000	1.000	1,159,037.000000
32.016667	1.000	1,310,577.000000
32.033333	1.000	1,433,090.000000
32.050000	1.000	1,513,339.000000
32.066667	1.000	1,543,397.000000
32.083333	1.000	1,521,331.000000
32.100000	1.000	1,451,054.000000
32.116667	1.000	1,340,940.000000
32.133333	1.000	1,202,317.000000
32.150000	1.000	1,047,232.000000
32.166667	1.000	887,172.000000
32.183333	1.000	732,405.000000
32.200000	1.000	590,860.000000
32.216667	1.000	468,462.000000
32.233333	1.000	368,886.000000
32.250000	1.000	293,276.000000
32.266667	1.000	240,651.000000
32.283333	1.000	208,597.000000
32.300000	1.000	194,377.000000
32.316667	1.000	195,289.000000
32.333333	1.000	208,603.000000
32.350000	1.000	232,307.000000
32.366667	1.000	266,023.000000
32.383333	1.000	309,813.000000
32.400000	1.000	364,095.000000
32.416667	1.000	428,708.000000
32.433333	1.000	502,708.000000
32.450000	1.000	583,733.000000
32.466667	1.000	667,984.000000
32.483333	1.000	750,290.000000
32.500000	1.000	825,598.000000
32.516667	1.000	888,754.000000
32.533333	1.000	934,686.000000
32.550000	1.000	959,201.000000
32.566667	1.000	960,599.000000
32.583333	1.000	939,609.000000
32.600000	1.000	898,413.000000
32.616667	1.000	840,315.000000
32.633333	1.000	769,774.000000
32.650000	1.000	691,817.000000
32.666667	1.000	611,412.000000
32.683333	1.000	533,297.000000
32.700000	1.000	461,320.000000
32.716667	1.000	397,792.000000
32.733333	1.000	344,060.000000
32.750000	1.000	301,019.000000
32.766667	1.000	268,790.000000
32.783333	1.000	246,833.000000
32.800000	1.000	233,279.000000
32.816667	1.000	225,413.000000
32.833333	1.000	220,628.000000
32.850000	1.000	216,427.000000
32.866667	1.000	211,209.000000
32.883333	1.000	203,997.000000
32.900000	1.000	194,676.000000
32.916667	1.000	183,514.000000
32.933333	1.000	170,892.000000
32.950000	1.000	157,409.000000
32.966667	1.000	143,102.000000
32.983333	1.000	128,314.000000
33.000000	1.000	114,297.000000
33.016667	1.000	102,048.000000
33.033333	1.000	91,729.000000
33.050000	1.000	83,092.000000
33.066667	1.000	75,911.000000
33.083333	1.000	70,039.000000
33.100000	1.000	65,227.000000
33.116667	1.000	61,237.000000
33.133333	1.000	57,896.000000
33.150000	1.000	55,503.000000
33.166667	1.000	54,264.000000
33.183333	1.000	54,040.000000
33.200000	1.000	54,595.000000
33.216667	1.000	55,761.000000
33.233333	1.000	57,484.000000
33.250000	1.000	59,587.000000
33.266667	1.000	61,949.000000
33.283333	1.000	64,075.000000
33.300000	1.000	65,633.000000
33.316667	1.000	66,593.000000
33.333333	1.000	66,905.000000
33.350000	1.000	66,493.000000
33.366667	1.000	65,695.000000
33.383333	1.000	64,863.000000
33.400000	1.000	64,425.000000
33.416667	1.000	64,839.000000
33.433333	1.000	66,560.000000
33.450000	1.000	70,185.000000
33.466667	1.000	75,992.000000
33.483333	1.000	83,479.000000
33.500000	1.000	91,892.000000
33.516667	1.000	100,217.000000
33.533333	1.000	107,473.000000
33.550000	1.000	112,882.000000
33.566667	1.000	116,334.000000
33.583333	1.000	117,977.000000
33.600000	1.000	118,500.000000
33.616667	1.000	119,202.000000
33.633333	1.000	121,789.000000
33.650000	1.000	128,503.000000
33.666667	1.000	141,851.000000
33.683333	1.000	164,524.000000
33.700000	1.000	198,617.000000
33.716667	1.000	244,540.000000
33.733333	1.000	300,807.000000
33.750000	1.000	364,734.000000
33.766667	1.000	432,484.000000
33.783333	1.000	499,447.000000
33.800000	1.000	561,597.000000
33.816667	1.000	615,258.000000
33.833333	1.000	657,250.000000
33.850000	1.000	685,326.000000
33.866667	1.000	698,418.000000
33.883333	1.000	696,909.000000
33.900000	1.000	682,463.000000
33.916667	1.000	657,634.000000
33.933333	1.000	624,674.000000
33.950000	1.000	585,213.000000
33.966667	1.000	540,711.000000
33.983333	1.000	492,774.000000
34.000000	1.000	442,978.000000
34.016667	1.000	392,333.000000
34.033333	1.000	341,467.000000
34.050000	1.000	291,755.000000
34.066667	1.000	245,056.000000
34.083333	1.000	202,824.000000
34.100000	1.000	166,220.000000
34.116667	1.000	136,192.000000
34.133333	1.000	113,777.000000
34.150000	1.000	99,871.000000
34.166667	1.000	94,498.000000
34.183333	1.000	97,423.000000
34.200000	1.000	108,264.000000
34.216667	1.000	126,509.000000
34.233333	1.000	151,166.000000
34.250000	1.000	180,949.000000
34.266667	1.000	214,248.000000
34.283333	1.000	248,949.000000
34.300000	1.000	283,090.000000
34.316667	1.000	314,674.000000
34.333333	1.000	341,268.000000
34.350000	1.000	360,753.000000
34.366667	1.000	371,886.000000
34.383333	1.000	374,439.000000
34.400000	1.000	368,882.000000
34.416667	1.000	355,716.000000
34.433333	1.000	335,696.000000
34.450000	1.000	310,293.000000
34.466667	1.000	281,475.000000
34.483333	1.000	251,034.000000
34.500000	1.000	220,741.000000
34.516667	1.000	191,910.000000
34.533333	1.000	166,044.000000
34.550000	1.000	145,337.000000
34.566667	1.000	131,686.000000
34.583333	1.000	126,201.000000
34.600000	1.000	129,832.000000
34.616667	1.000	143,280.000000
34.633333	1.000	167,512.000000
34.650000	1.000	203,361.000000
34.666667	1.000	250,822.000000
34.683333	1.000	308,315.000000
34.700000	1.000	372,704.000000
34.716667	1.000	440,291.000000
34.733333	1.000	506,281.000000
34.750000	1.000	565,433.000000
34.766667	1.000	613,022.000000
34.783333	1.000	645,179.000000
34.800000	1.000	659,467.000000
34.816667	1.000	655,368.000000
34.833333	1.000	632,979.000000
34.850000	1.000	593,710.000000
34.866667	1.000	540,416.000000
34.883333	1.000	477,831.000000
34.900000	1.000	411,428.000000
34.916667	1.000	345,398.000000
34.933333	1.000	283,169.000000
34.950000	1.000	227,511.000000
34.966667	1.000	180,334.000000
34.983333	1.000	142,605.000000
35.000000	1.000	114,666.000000
35.016667	1.000	96,454.000000
35.033333	1.000	87,408.000000
35.050000	1.000	86,525.000000
35.066667	1.000	92,538.000000
35.083333	1.000	103,893.000000
35.100000	1.000	118,935.000000
35.116667	1.000	136,076.000000
35.133333	1.000	153,668.000000
35.150000	1.000	170,052.000000
35.166667	1.000	183,521.000000
35.183333	1.000	192,695.000000
35.200000	1.000	197,098.000000
35.216667	1.000	196,776.000000
35.233333	1.000	192,319.000000
35.250000	1.000	184,247.000000
35.266667	1.000	173,353.000000
35.283333	1.000	160,560.000000
35.300000	1.000	146,877.000000
35.316667	1.000	133,088.000000
35.333333	1.000	119,527.000000
35.350000	1.000	106,297.000000
35.366667	1.000	93,718.000000
35.383333	1.000	82,135.000000
35.400000	1.000	72,109.000000
35.416667	1.000	63,822.000000
35.433333	1.000	57,203.000000
35.450000	1.000	52,115.000000
35.466667	1.000	48,781.000000
35.483333	1.000	47,496.000000
35.500000	1.000	48,650.000000
35.516667	1.000	52,486.000000
35.533333	1.000	59,161.000000
35.550000	1.000	69,262.000000
35.566667	1.000	83,009.000000
35.583333	1.000	99,739.000000
35.600000	1.000	118,985.000000
35.616667	1.000	140,376.000000
35.633333	1.000	164,059.000000
35.650000	1.000	190,801.000000
35.666667	1.000	222,910.000000
35.683333	1.000	265,625.000000
35.700000	1.000	326,589.000000
35.716667	1.000	416,884.000000
35.733333	1.000	551,486.000000
35.750000	1.000	747,502.000000
35.766667	1.000	1,020,937.000000
35.783333	1.000	1,382,770.000000
35.800000	1.000	1,835,350.000000
35.816667	1.000	2,369,385.000000
35.833333	1.000	2,961,035.000000
35.850000	1.000	3,572,118.000000
35.866667	1.000	4,154,282.000000
35.883333	1.000	4,656,832.000000
35.900000	1.000	5,034,172.000000
35.916667	1.000	5,252,704.000000
35.933333	1.000	5,296,213.000000
35.950000	1.000	5,167,478.000000
35.966667	1.000	4,886,663.000000
35.983333	1.000	4,488,072.000000
36.000000	1.000	4,013,583.000000
36.016667	1.000	3,505,156.000000
36.033333	1.000	2,999,776.000000
36.050000	1.000	2,525,691.000000
36.066667	1.000	2,101,475.000000
36.083333	1.000	1,736,165.000000
36.100000	1.000	1,431,061.000000
36.116667	1.000	1,181,716.000000
36.133333	1.000	980,607.000000
36.150000	1.000	818,960.000000
36.166667	1.000	688,334.000000
36.183333	1.000	582,195.000000
36.200000	1.000	495,827.000000
36.216667	1.000	426,073.000000
36.233333	1.000	371,150.000000
36.250000	1.000	330,151.000000
36.266667	1.000	302,018.000000
36.283333	1.000	284,891.000000
36.300000	1.000	276,425.000000
36.316667	1.000	274,090.000000
36.333333	1.000	274,653.000000
36.350000	1.000	274,794.000000
36.366667	1.000	272,042.000000
36.383333	1.000	264,771.000000
36.400000	1.000	252,147.000000
36.416667	1.000	234,336.000000
36.433333	1.000	212,559.000000
36.450000	1.000	188,491.000000
36.466667	1.000	163,358.000000
36.483333	1.000	138,129.000000
36.500000	1.000	113,902.000000
36.516667	1.000	91,722.000000
36.533333	1.000	73,038.000000
36.550000	1.000	59,141.000000
36.566667	1.000	50,729.000000
36.583333	1.000	48,034.000000
36.600000	1.000	51,205.000000
36.616667	1.000	59,750.000000
36.633333	1.000	72,835.000000
36.650000	1.000	89,993.000000
36.666667	1.000	111,947.000000
36.683333	1.000	140,010.000000
36.700000	1.000	174,926.000000
36.716667	1.000	216,571.000000
36.733333	1.000	263,381.000000
36.750000	1.000	312,336.000000
36.766667	1.000	360,054.000000
36.783333	1.000	402,859.000000
36.800000	1.000	437,757.000000
36.816667	1.000	462,290.000000
36.833333	1.000	474,284.000000
36.850000	1.000	472,676.000000
36.866667	1.000	458,055.000000
36.883333	1.000	432,314.000000
36.900000	1.000	398,224.000000
36.916667	1.000	358,837.000000
36.933333	1.000	317,427.000000
36.950000	1.000	277,287.000000
36.966667	1.000	241,330.000000
36.983333	1.000	212,183.000000
37.000000	1.000	192,594.000000
37.016667	1.000	185,406.000000
37.033333	1.000	193,814.000000
37.050000	1.000	222,465.000000
37.066667	1.000	277,308.000000
37.083333	1.000	363,788.000000
37.100000	1.000	485,756.000000
37.116667	1.000	644,855.000000
37.133333	1.000	838,159.000000
37.150000	1.000	1,057,390.000000
37.166667	1.000	1,289,268.000000
37.183333	1.000	1,515,950.000000
37.200000	1.000	1,717,948.000000
37.216667	1.000	1,877,915.000000
37.233333	1.000	1,983,259.000000
37.250000	1.000	2,028,472.000000
37.266667	1.000	2,016,437.000000
37.283333	1.000	1,957,716.000000
37.300000	1.000	1,869,631.000000
37.316667	1.000	1,774,060.000000
37.333333	1.000	1,694,335.000000
37.350000	1.000	1,652,021.000000
37.366667	1.000	1,663,380.000000
37.383333	1.000	1,735,002.000000
37.400000	1.000	1,863,608.000000
37.416667	1.000	2,036,417.000000
37.433333	1.000	2,232,290.000000
37.450000	1.000	2,425,246.000000
37.466667	1.000	2,587,450.000000
37.483333	1.000	2,694,013.000000
37.500000	1.000	2,727,353.000000
37.516667	1.000	2,680,046.000000
37.533333	1.000	2,555,534.000000
37.550000	1.000	2,366,402.000000
37.566667	1.000	2,130,807.000000
37.583333	1.000	1,869,422.000000
37.600000	1.000	1,602,807.000000
37.616667	1.000	1,348,748.000000
37.633333	1.000	1,120,519.000000
37.650000	1.000	926,166.000000
37.666667	1.000	768,808.000000
37.683333	1.000	647,147.000000
37.700000	1.000	556,749.000000
37.716667	1.000	492,171.000000
37.733333	1.000	447,131.000000
37.750000	1.000	415,264.000000
37.766667	1.000	391,447.000000
37.783333	1.000	372,336.000000
37.800000	1.000	355,930.000000
37.816667	1.000	341,423.000000
37.833333	1.000	328,614.000000
37.850000	1.000	317,316.000000
37.866667	1.000	307,946.000000
37.883333	1.000	301,663.000000
37.900000	1.000	299,361.000000
37.916667	1.000	300,686.000000
37.933333	1.000	305,139.000000
37.950000	1.000	312,117.000000
37.966667	1.000	320,119.000000
37.983333	1.000	326,802.000000
38.000000	1.000	330,184.000000
38.016667	1.000	329,517.000000
38.033333	1.000	324,900.000000
38.050000	1.000	316,802.000000
38.066667	1.000	305,118.000000
38.083333	1.000	289,251.000000
38.100000	1.000	269,309.000000
38.116667	1.000	246,279.000000
38.133333	1.000	221,613.000000
38.150000	1.000	197,294.000000
38.166667	1.000	176,196.000000
38.183333	1.000	160,949.000000
38.200000	1.000	152,871.000000
38.216667	1.000	152,071.000000
38.233333	1.000	158,363.000000
38.250000	1.000	171,372.000000
38.266667	1.000	189,575.000000
38.283333	1.000	210,545.000000
38.300000	1.000	231,610.000000
38.316667	1.000	250,118.000000
38.333333	1.000	263,655.000000
38.350000	1.000	270,529.000000
38.366667	1.000	270,106.000000
38.383333	1.000	262,501.000000
38.400000	1.000	248,841.000000
38.416667	1.000	230,793.000000
38.433333	1.000	209,815.000000
38.450000	1.000	187,183.000000
38.466667	1.000	164,177.000000
38.483333	1.000	142,069.000000
38.500000	1.000	121,615.000000
38.516667	1.000	103,228.000000
38.533333	1.000	86,991.000000
38.550000	1.000	73,071.000000
38.566667	1.000	61,605.000000
38.583333	1.000	52,681.000000
38.600000	1.000	46,366.000000
38.616667	1.000	42,752.000000
38.633333	1.000	41,629.000000
38.650000	1.000	41,913.000000
38.666667	1.000	42,894.000000
38.683333	1.000	44,877.000000
38.700000	1.000	48,205.000000
38.716667	1.000	53,753.000000
38.733333	1.000	61,993.000000
38.750000	1.000	72,908.000000
38.766667	1.000	86,281.000000
38.783333	1.000	101,265.000000
38.800000	1.000	116,507.000000
38.816667	1.000	131,019.000000
38.833333	1.000	144,006.000000
38.850000	1.000	154,950.000000
38.866667	1.000	163,684.000000
38.883333	1.000	170,406.000000
38.900000	1.000	175,322.000000
38.916667	1.000	178,687.000000
38.933333	1.000	180,639.000000
38.950000	1.000	181,251.000000
38.966667	1.000	180,635.000000
38.983333	1.000	179,033.000000
39.000000	1.000	176,932.000000
39.016667	1.000	175,220.000000
39.033333	1.000	174,480.000000
39.050000	1.000	175,043.000000
39.066667	1.000	177,077.000000
39.083333	1.000	180,200.000000
39.100000	1.000	183,583.000000
39.116667	1.000	186,035.000000
39.133333	1.000	186,817.000000
39.150000	1.000	185,523.000000
39.166667	1.000	181,428.000000
39.183333	1.000	174,365.000000
39.200000	1.000	164,717.000000
39.216667	1.000	152,743.000000
39.233333	1.000	139,290.000000
39.250000	1.000	125,693.000000
39.266667	1.000	113,110.000000
39.283333	1.000	102,176.000000
39.300000	1.000	93,757.000000
39.316667	1.000	88,831.000000
39.333333	1.000	87,736.000000
39.350000	1.000	90,532.000000
39.366667	1.000	97,753.000000
39.383333	1.000	110,653.000000
39.400000	1.000	130,536.000000
39.416667	1.000	158,320.000000
39.433333	1.000	194,197.000000
39.450000	1.000	237,662.000000
39.466667	1.000	287,306.000000
39.483333	1.000	340,187.000000
39.500000	1.000	391,916.000000
39.516667	1.000	437,823.000000
39.533333	1.000	473,580.000000
39.550000	1.000	495,916.000000
39.566667	1.000	502,896.000000
39.583333	1.000	493,968.000000
39.600000	1.000	469,944.000000
39.616667	1.000	433,373.000000
39.633333	1.000	388,144.000000
39.650000	1.000	338,239.000000
39.666667	1.000	287,369.000000
39.683333	1.000	238,438.000000
39.700000	1.000	193,595.000000
39.716667	1.000	154,095.000000
39.733333	1.000	120,618.000000
39.750000	1.000	93,214.000000
39.766667	1.000	71,675.000000
39.783333	1.000	55,595.000000
39.800000	1.000	44,366.000000
39.816667	1.000	36,906.000000
39.833333	1.000	31,894.000000
39.850000	1.000	28,207.000000
39.866667	1.000	25,149.000000
39.883333	1.000	22,401.000000
39.900000	1.000	19,721.000000
39.916667	1.000	17,170.000000
39.933333	1.000	15,355.000000
39.950000	1.000	15,322.000000
39.966667	1.000	18,180.000000
39.983333	1.000	24,718.000000
40.000000	1.000	35,012.000000
40.016667	1.000	48,994.000000
40.033333	1.000	66,307.000000
40.050000	1.000	86,756.000000
40.066667	1.000	109,770.000000
40.083333	1.000	134,034.000000
40.100000	1.000	157,841.000000
40.116667	1.000	179,932.000000
40.133333	1.000	199,639.000000
40.150000	1.000	216,576.000000
40.166667	1.000	230,487.000000
40.183333	1.000	241,827.000000
40.200000	1.000	252,091.000000
40.216667	1.000	263,537.000000
40.233333	1.000	278,594.000000
40.250000	1.000	298,818.000000
40.266667	1.000	324,791.000000
40.283333	1.000	355,597.000000
40.300000	1.000	388,540.000000
40.316667	1.000	419,873.000000
40.333333	1.000	445,958.000000
40.350000	1.000	463,797.000000
40.366667	1.000	471,041.000000
40.383333	1.000	466,466.000000
40.400000	1.000	450,414.000000
40.416667	1.000	424,695.000000
40.433333	1.000	391,439.000000
40.450000	1.000	353,062.000000
40.466667	1.000	312,244.000000
40.483333	1.000	271,821.000000
40.500000	1.000	233,750.000000
40.516667	1.000	199,951.000000
40.533333	1.000	172,441.000000
40.550000	1.000	152,728.000000
40.566667	1.000	141,253.000000
40.583333	1.000	137,751.000000
40.600000	1.000	141,408.000000
40.616667	1.000	151,002.000000
40.633333	1.000	165,420.000000
40.650000	1.000	183,574.000000
40.666667	1.000	203,920.000000
40.683333	1.000	224,679.000000
40.700000	1.000	243,881.000000
40.716667	1.000	259,697.000000
40.733333	1.000	270,380.000000
40.750000	1.000	274,620.000000
40.766667	1.000	271,769.000000
40.783333	1.000	262,055.000000
40.800000	1.000	246,789.000000
40.816667	1.000	228,351.000000
40.833333	1.000	209,101.000000
40.850000	1.000	191,006.000000
40.866667	1.000	175,664.000000
40.883333	1.000	163,838.000000
40.900000	1.000	155,712.000000
40.916667	1.000	150,738.000000
40.933333	1.000	147,421.000000
40.950000	1.000	144,136.000000
40.966667	1.000	139,894.000000
40.983333	1.000	134,310.000000
41.000000	1.000	127,446.000000
41.016667	1.000	119,279.000000
41.033333	1.000	109,722.000000
41.050000	1.000	99,181.000000
41.066667	1.000	88,252.000000
41.083333	1.000	77,532.000000
41.100000	1.000	67,967.000000
41.116667	1.000	60,267.000000
41.133333	1.000	54,804.000000
41.150000	1.000	51,377.000000
41.166667	1.000	49,594.000000
41.183333	1.000	48,785.000000
41.200000	1.000	48,402.000000
41.216667	1.000	48,338.000000
41.233333	1.000	48,865.000000
41.250000	1.000	50,099.000000
41.266667	1.000	51,811.000000
41.283333	1.000	54,044.000000
41.300000	1.000	56,610.000000
41.316667	1.000	59,607.000000
41.333333	1.000	63,632.000000
41.350000	1.000	69,261.000000
41.366667	1.000	76,435.000000
41.383333	1.000	84,469.000000
41.400000	1.000	92,953.000000
41.416667	1.000	102,197.000000
41.433333	1.000	113,239.000000
41.450000	1.000	126,725.000000
41.466667	1.000	142,538.000000
41.483333	1.000	160,431.000000
41.500000	1.000	179,939.000000
41.516667	1.000	200,338.000000
41.533333	1.000	221,082.000000
41.550000	1.000	241,700.000000
41.566667	1.000	260,918.000000
41.583333	1.000	276,961.000000
41.600000	1.000	288,345.000000
41.616667	1.000	294,574.000000
41.633333	1.000	295,347.000000
41.650000	1.000	290,244.000000
41.666667	1.000	278,895.000000
41.683333	1.000	261,831.000000
41.700000	1.000	240,191.000000
41.716667	1.000	215,614.000000
41.733333	1.000	189,877.000000
41.750000	1.000	164,735.000000
41.766667	1.000	141,715.000000
41.783333	1.000	121,889.000000
41.800000	1.000	106,112.000000
41.816667	1.000	93,981.000000
41.833333	1.000	84,361.000000
41.850000	1.000	75,992.000000
41.866667	1.000	68,443.000000
41.883333	1.000	61,804.000000
41.900000	1.000	56,304.000000
41.916667	1.000	52,486.000000
41.933333	1.000	50,971.000000
41.950000	1.000	51,778.000000
41.966667	1.000	54,654.000000
41.983333	1.000	59,311.000000
42.000000	1.000	65,475.000000
42.016667	1.000	72,398.000000
42.033333	1.000	79,610.000000
42.050000	1.000	86,443.000000
42.066667	1.000	92,148.000000
42.083333	1.000	96,440.000000
42.100000	1.000	99,525.000000
42.116667	1.000	101,149.000000
42.133333	1.000	101,196.000000
42.150000	1.000	100,214.000000
42.166667	1.000	99,069.000000
42.183333	1.000	97,801.000000
42.200000	1.000	96,185.000000
42.216667	1.000	93,797.000000
42.233333	1.000	90,496.000000
42.250000	1.000	86,664.000000
42.266667	1.000	82,792.000000
42.283333	1.000	79,220.000000
42.300000	1.000	76,426.000000
42.316667	1.000	74,940.000000
42.333333	1.000	74,839.000000
42.350000	1.000	75,997.000000
42.366667	1.000	78,055.000000
42.383333	1.000	80,203.000000
42.400000	1.000	81,134.000000
42.416667	1.000	80,124.000000
42.433333	1.000	76,691.000000
42.450000	1.000	70,977.000000
42.466667	1.000	63,640.000000
42.483333	1.000	55,488.000000
42.500000	1.000	47,098.000000
42.516667	1.000	38,646.000000
42.533333	1.000	30,485.000000
42.550000	1.000	23,033.000000
42.566667	1.000	16,611.000000
42.583333	1.000	11,609.000000
42.600000	1.000	8,290.000000
42.616667	1.000	6,475.000000
42.633333	1.000	5,510.000000
42.650000	1.000	4,982.000000
42.666667	1.000	5,015.000000
42.683333	1.000	5,829.000000
42.700000	1.000	6,950.000000
42.716667	1.000	8,267.000000
42.733333	1.000	9,958.000000
42.750000	1.000	11,905.000000
42.766667	1.000	13,802.000000
42.783333	1.000	15,622.000000
42.800000	1.000	17,608.000000
42.816667	1.000	20,250.000000
42.833333	1.000	23,783.000000
42.850000	1.000	28,676.000000
42.866667	1.000	34,699.000000
42.883333	1.000	41,204.000000
42.900000	1.000	47,896.000000
42.916667	1.000	54,713.000000
42.933333	1.000	61,862.000000
42.950000	1.000	68,917.000000
42.966667	1.000	74,907.000000
42.983333	1.000	79,126.000000
43.000000	1.000	81,154.000000
43.016667	1.000	80,867.000000
43.033333	1.000	78,170.000000
43.050000	1.000	73,807.000000
43.066667	1.000	68,541.000000
43.083333	1.000	62,851.000000
43.100000	1.000	56,746.000000
43.116667	1.000	49,817.000000
43.133333	1.000	41,925.000000
43.150000	1.000	33,435.000000
43.166667	1.000	25,435.000000
43.183333	1.000	18,935.000000
43.200000	1.000	14,159.000000
43.216667	1.000	11,327.000000
43.233333	1.000	10,428.000000
43.250000	1.000	10,891.000000
43.266667	1.000	12,104.000000
43.283333	1.000	13,563.000000
43.300000	1.000	14,708.000000
43.316667	1.000	15,376.000000
43.333333	1.000	15,435.000000
43.350000	1.000	14,829.000000
43.366667	1.000	13,126.000000
43.383333	1.000	10,412.000000
43.400000	1.000	7,105.000000
43.416667	1.000	3,474.000000
43.433333	1.000	-242.000000
43.450000	1.000	-3,653.000000
43.466667	1.000	-6,616.000000
43.483333	1.000	-8,914.000000
43.500000	1.000	-10,252.000000
43.516667	1.000	-10,411.000000
43.533333	1.000	-9,696.000000
43.550000	1.000	-8,734.000000
43.566667	1.000	-8,287.000000
43.583333	1.000	-8,661.000000
43.600000	1.000	-9,412.000000
43.616667	1.000	-10,019.000000
43.633333	1.000	-10,263.000000
43.650000	1.000	-10,095.000000
43.666667	1.000	-9,531.000000
43.683333	1.000	-8,769.000000
43.700000	1.000	-8,035.000000
43.716667	1.000	-7,562.000000
43.733333	1.000	-7,253.000000
43.750000	1.000	-6,910.000000
43.766667	1.000	-6,700.000000
43.783333	1.000	-6,742.000000
43.800000	1.000	-6,666.000000
43.816667	1.000	-6,660.000000
43.833333	1.000	-7,109.000000
43.850000	1.000	-8,094.000000
43.866667	1.000	-9,218.000000
43.883333	1.000	-9,857.000000
43.900000	1.000	-9,359.000000
43.916667	1.000	-7,673.000000
43.933333	1.000	-5,079.000000
43.950000	1.000	-2,223.000000
43.966667	1.000	895.000000
43.983333	1.000	4,390.000000
44.000000	1.000	7,955.000000
44.016667	1.000	11,316.000000
44.033333	1.000	14,152.000000
44.050000	1.000	15,767.000000
44.066667	1.000	15,958.000000
44.083333	1.000	14,930.000000
44.100000	1.000	12,996.000000
44.116667	1.000	10,447.000000
44.133333	1.000	7,442.000000
44.150000	1.000	4,600.000000
44.166667	1.000	2,552.000000
44.183333	1.000	1,679.000000
44.200000	1.000	1,632.000000
44.216667	1.000	1,723.000000
44.233333	1.000	1,484.000000
44.250000	1.000	496.000000
44.266667	1.000	-1,113.000000
44.283333	1.000	-2,982.000000
44.300000	1.000	-5,089.000000
44.316667	1.000	-7,275.000000
44.333333	1.000	-9,101.000000
44.350000	1.000	-10,239.000000
44.366667	1.000	-11,094.000000
44.383333	1.000	-12,112.000000
44.400000	1.000	-13,387.000000
44.416667	1.000	-15,039.000000
44.433333	1.000	-16,737.000000
44.450000	1.000	-18,074.000000
44.466667	1.000	-18,832.000000
44.483333	1.000	-18,380.000000
44.500000	1.000	-16,315.000000
44.516667	1.000	-13,219.000000
44.533333	1.000	-10,130.000000
44.550000	1.000	-7,969.000000
44.566667	1.000	-7,201.000000
44.583333	1.000	-7,893.000000
44.600000	1.000	-9,354.000000
44.616667	1.000	-10,735.000000
44.633333	1.000	-11,891.000000
44.650000	1.000	-13,156.000000
44.666667	1.000	-14,617.000000
44.683333	1.000	-16,045.000000
44.700000	1.000	-17,194.000000
44.716667	1.000	-17,972.000000
44.733333	1.000	-18,295.000000
44.750000	1.000	-18,230.000000
44.766667	1.000	-17,784.000000
44.783333	1.000	-17,097.000000
44.800000	1.000	-16,082.000000
44.816667	1.000	-15,018.000000
44.833333	1.000	-14,503.000000
44.850000	1.000	-14,843.000000
44.866667	1.000	-15,966.000000
44.883333	1.000	-17,650.000000
44.900000	1.000	-19,315.000000
44.916667	1.000	-20,229.000000
44.933333	1.000	-19,810.000000
44.950000	1.000	-17,998.000000
44.966667	1.000	-15,356.000000
44.983333	1.000	-12,331.000000
45.000000	1.000	-8,771.000000
45.016667	1.000	-4,293.000000
45.033333	1.000	1,017.000000
45.050000	1.000	6,327.000000
45.066667	1.000	10,914.000000
45.083333	1.000	14,408.000000
45.100000	1.000	16,663.000000
45.116667	1.000	17,512.000000
45.133333	1.000	17,016.000000
45.150000	1.000	15,179.000000
45.166667	1.000	12,797.000000
45.183333	1.000	10,472.000000
45.200000	1.000	8,097.000000
45.216667	1.000	5,304.000000
45.233333	1.000	2,004.000000
45.250000	1.000	-2,013.000000
45.266667	1.000	-6,482.000000
45.283333	1.000	-10,641.000000
45.300000	1.000	-14,146.000000
45.316667	1.000	-17,149.000000
45.333333	1.000	-19,662.000000
45.350000	1.000	-21,721.000000
45.366667	1.000	-23,440.000000
45.383333	1.000	-25,012.000000
45.400000	1.000	-26,282.000000
45.416667	1.000	-27,118.000000
45.433333	1.000	-27,800.000000
45.450000	1.000	-28,689.000000
45.466667	1.000	-29,572.000000
45.483333	1.000	-30,094.000000
45.500000	1.000	-29,878.000000
45.516667	1.000	-29,155.000000
45.533333	1.000	-28,446.000000
45.550000	1.000	-28,016.000000
45.566667	1.000	-27,873.000000
45.583333	1.000	-27,833.000000
45.600000	1.000	-27,402.000000
45.616667	1.000	-26,399.000000
45.633333	1.000	-25,074.000000
45.650000	1.000	-23,631.000000
45.666667	1.000	-21,816.000000
45.683333	1.000	-19,297.000000
45.700000	1.000	-16,482.000000
45.716667	1.000	-14,254.000000
45.733333	1.000	-13,257.000000
45.750000	1.000	-13,229.000000
45.766667	1.000	-13,327.000000
45.783333	1.000	-13,035.000000
45.800000	1.000	-12,267.000000
45.816667	1.000	-11,345.000000
45.833333	1.000	-10,669.000000
45.850000	1.000	-10,050.000000
45.866667	1.000	-9,565.000000
45.883333	1.000	-9,262.000000
45.900000	1.000	-9,346.000000
45.916667	1.000	-9,405.000000
45.933333	1.000	-8,935.000000
45.950000	1.000	-7,743.000000
45.966667	1.000	-5,778.000000
45.983333	1.000	-3,249.000000
46.000000	1.000	200.000000
46.016667	1.000	4,922.000000
46.033333	1.000	10,792.000000
46.050000	1.000	16,912.000000
46.066667	1.000	22,404.000000
46.083333	1.000	26,554.000000
46.100000	1.000	29,299.000000
46.116667	1.000	30,649.000000
46.133333	1.000	30,555.000000
46.150000	1.000	29,058.000000
46.166667	1.000	26,221.000000
46.183333	1.000	22,636.000000
46.200000	1.000	18,949.000000
46.216667	1.000	15,249.000000
46.233333	1.000	11,403.000000
46.250000	1.000	6,723.000000
46.266667	1.000	866.000000
46.283333	1.000	-6,017.000000
46.300000	1.000	-13,174.000000
46.316667	1.000	-19,588.000000
46.333333	1.000	-24,464.000000
46.350000	1.000	-27,489.000000
46.366667	1.000	-28,969.000000
46.383333	1.000	-29,282.000000
46.400000	1.000	-28,767.000000
46.416667	1.000	-27,795.000000
46.433333	1.000	-26,583.000000
46.450000	1.000	-25,224.000000
46.466667	1.000	-23,886.000000
46.483333	1.000	-22,769.000000
46.500000	1.000	-22,134.000000
46.516667	1.000	-22,090.000000
46.533333	1.000	-22,331.000000
46.550000	1.000	-22,344.000000
46.566667	1.000	-21,480.000000
46.583333	1.000	-19,710.000000
46.600000	1.000	-17,498.000000
46.616667	1.000	-15,267.000000
46.633333	1.000	-13,191.000000
46.650000	1.000	-11,372.000000
46.666667	1.000	-9,996.000000
46.683333	1.000	-9,170.000000
46.700000	1.000	-9,105.000000
46.716667	1.000	-9,533.000000
46.733333	1.000	-10,144.000000
46.750000	1.000	-10,790.000000
46.766667	1.000	-11,177.000000
46.783333	1.000	-11,451.000000
46.800000	1.000	-11,887.000000
46.816667	1.000	-12,839.000000
46.833333	1.000	-14,429.000000
46.850000	1.000	-16,897.000000
46.866667	1.000	-20,053.000000
46.883333	1.000	-23,468.000000
46.900000	1.000	-26,613.000000
46.916667	1.000	-28,924.000000
46.933333	1.000	-30,029.000000
46.950000	1.000	-29,724.000000
46.966667	1.000	-28,145.000000
46.983333	1.000	-25,619.000000
47.000000	1.000	-22,557.000000
47.016667	1.000	-19,387.000000
47.033333	1.000	-16,249.000000
47.050000	1.000	-13,286.000000
47.066667	1.000	-10,561.000000
47.083333	1.000	-8,170.000000
47.100000	1.000	-6,376.000000
47.116667	1.000	-5,175.000000
47.133333	1.000	-4,620.000000
47.150000	1.000	-4,760.000000
47.166667	1.000	-5,331.000000
47.183333	1.000	-6,032.000000
47.200000	1.000	-7,035.000000
47.216667	1.000	-8,143.000000
47.233333	1.000	-9,260.000000
47.250000	1.000	-10,641.000000
47.266667	1.000	-12,294.000000
47.283333	1.000	-14,159.000000
47.300000	1.000	-16,211.000000
47.316667	1.000	-18,595.000000
47.333333	1.000	-20,991.000000
47.350000	1.000	-22,982.000000
47.366667	1.000	-24,251.000000
47.383333	1.000	-24,816.000000
47.400000	1.000	-24,995.000000
47.416667	1.000	-25,047.000000
47.433333	1.000	-25,407.000000
47.450000	1.000	-26,371.000000
47.466667	1.000	-27,571.000000
47.483333	1.000	-28,466.000000
47.500000	1.000	-28,772.000000
47.516667	1.000	-28,506.000000
47.533333	1.000	-27,705.000000
47.550000	1.000	-26,182.000000
47.566667	1.000	-24,288.000000
47.583333	1.000	-22,383.000000
47.600000	1.000	-20,825.000000
47.616667	1.000	-19,789.000000
47.633333	1.000	-19,117.000000
47.650000	1.000	-19,118.000000
47.666667	1.000	-20,065.000000
47.683333	1.000	-21,484.000000
47.700000	1.000	-22,748.000000
47.716667	1.000	-23,393.000000
47.733333	1.000	-23,663.000000
47.750000	1.000	-23,703.000000
47.766667	1.000	-23,120.000000
47.783333	1.000	-21,762.000000
47.800000	1.000	-19,979.000000
47.816667	1.000	-18,349.000000
47.833333	1.000	-17,483.000000
47.850000	1.000	-17,615.000000
47.866667	1.000	-18,330.000000
47.883333	1.000	-19,067.000000
47.900000	1.000	-19,701.000000
47.916667	1.000	-20,306.000000
47.933333	1.000	-20,789.000000
47.950000	1.000	-20,754.000000
47.966667	1.000	-19,949.000000
47.983333	1.000	-18,634.000000
48.000000	1.000	-17,380.000000
48.016667	1.000	-16,799.000000
48.033333	1.000	-16,955.000000
48.050000	1.000	-17,763.000000
48.066667	1.000	-18,761.000000
48.083333	1.000	-19,578.000000
48.100000	1.000	-20,033.000000
48.116667	1.000	-20,051.000000
48.133333	1.000	-19,706.000000
48.150000	1.000	-19,191.000000
48.166667	1.000	-18,888.000000
48.183333	1.000	-19,047.000000
48.200000	1.000	-19,780.000000
48.216667	1.000	-21,310.000000
48.233333	1.000	-23,370.000000
48.250000	1.000	-25,501.000000
48.266667	1.000	-27,495.000000
48.283333	1.000	-29,149.000000
48.300000	1.000	-29,904.000000
48.316667	1.000	-29,122.000000
48.333333	1.000	-27,099.000000
48.350000	1.000	-24,831.000000
48.366667	1.000	-23,120.000000
48.383333	1.000	-21,980.000000
48.400000	1.000	-21,522.000000
48.416667	1.000	-21,779.000000
48.433333	1.000	-22,511.000000
48.450000	1.000	-23,454.000000
48.466667	1.000	-24,144.000000
48.483333	1.000	-24,175.000000
48.500000	1.000	-23,674.000000
48.516667	1.000	-22,772.000000
48.533333	1.000	-21,781.000000
48.550000	1.000	-21,338.000000
48.566667	1.000	-21,657.000000
48.583333	1.000	-22,027.000000
48.600000	1.000	-21,529.000000
48.616667	1.000	-19,854.000000
48.633333	1.000	-17,459.000000
48.650000	1.000	-15,081.000000
48.666667	1.000	-13,327.000000
48.683333	1.000	-11,961.000000
48.700000	1.000	-10,587.000000
48.716667	1.000	-9,201.000000
48.733333	1.000	-8,242.000000
48.750000	1.000	-8,203.000000
48.766667	1.000	-9,047.000000
48.783333	1.000	-10,495.000000
48.800000	1.000	-12,473.000000
48.816667	1.000	-14,846.000000
48.833333	1.000	-17,611.000000
48.850000	1.000	-20,441.000000
48.866667	1.000	-23,084.000000
48.883333	1.000	-25,364.000000
48.900000	1.000	-27,073.000000
48.916667	1.000	-28,353.000000
48.933333	1.000	-29,489.000000
48.950000	1.000	-30,324.000000
48.966667	1.000	-30,375.000000
48.983333	1.000	-29,453.000000
49.000000	1.000	-27,769.000000
49.016667	1.000	-25,763.000000
49.033333	1.000	-24,138.000000
49.050000	1.000	-23,519.000000
49.066667	1.000	-23,694.000000
49.083333	1.000	-24,258.000000
49.100000	1.000	-24,897.000000
49.116667	1.000	-25,309.000000
49.133333	1.000	-25,347.000000
49.150000	1.000	-25,160.000000
49.166667	1.000	-24,912.000000
49.183333	1.000	-24,527.000000
49.200000	1.000	-23,863.000000
49.216667	1.000	-22,862.000000
49.233333	1.000	-22,054.000000
49.250000	1.000	-22,076.000000
49.266667	1.000	-22,658.000000
49.283333	1.000	-23,291.000000
49.300000	1.000	-23,868.000000
49.316667	1.000	-24,195.000000
49.333333	1.000	-24,051.000000
49.350000	1.000	-23,819.000000
49.366667	1.000	-23,697.000000
49.383333	1.000	-23,230.000000
49.400000	1.000	-22,277.000000
49.416667	1.000	-21,343.000000
49.433333	1.000	-21,210.000000
49.450000	1.000	-21,881.000000
49.466667	1.000	-23,318.000000
49.483333	1.000	-25,273.000000
49.500000	1.000	-27,058.000000
49.516667	1.000	-28,189.000000
49.533333	1.000	-28,970.000000
49.550000	1.000	-29,906.000000
49.566667	1.000	-31,083.000000
49.583333	1.000	-32,411.000000
49.600000	1.000	-33,486.000000
49.616667	1.000	-34,194.000000
49.633333	1.000	-34,711.000000
49.650000	1.000	-35,146.000000
49.666667	1.000	-35,521.000000
49.683333	1.000	-35,879.000000
49.700000	1.000	-35,936.000000
49.716667	1.000	-35,301.000000
49.733333	1.000	-33,862.000000
49.750000	1.000	-32,392.000000
49.766667	1.000	-31,473.000000
49.783333	1.000	-30,947.000000
49.800000	1.000	-30,449.000000
49.816667	1.000	-29,906.000000
49.833333	1.000	-29,455.000000
49.850000	1.000	-29,303.000000
49.866667	1.000	-29,598.000000
49.883333	1.000	-29,820.000000
49.900000	1.000	-29,565.000000
49.916667	1.000	-29,191.000000
49.933333	1.000	-28,888.000000
49.950000	1.000	-28,693.000000
49.966667	1.000	-28,775.000000
49.983333	1.000	-28,782.000000
50.000000	1.000	-28,333.000000
50.016667	1.000	-27,577.000000
50.033333	1.000	-26,856.000000
50.050000	1.000	-25,989.000000
50.066667	1.000	-25,246.000000
50.083333	1.000	-25,211.000000
50.100000	1.000	-25,832.000000
50.116667	1.000	-26,692.000000
50.133333	1.000	-27,552.000000
50.150000	1.000	-28,026.000000
50.166667	1.000	-28,046.000000
50.183333	1.000	-27,837.000000
50.200000	1.000	-27,236.000000
50.216667	1.000	-26,249.000000
50.233333	1.000	-25,286.000000
50.250000	1.000	-24,682.000000
50.266667	1.000	-24,614.000000
50.283333	1.000	-25,189.000000
50.300000	1.000	-26,272.000000
50.316667	1.000	-27,344.000000
50.333333	1.000	-27,861.000000
50.350000	1.000	-27,968.000000
50.366667	1.000	-28,101.000000
50.383333	1.000	-28,346.000000
50.400000	1.000	-28,570.000000
50.416667	1.000	-28,444.000000
50.433333	1.000	-27,568.000000
50.450000	1.000	-25,969.000000
50.466667	1.000	-24,130.000000
50.483333	1.000	-22,733.000000
50.500000	1.000	-22,055.000000
50.516667	1.000	-22,120.000000
50.533333	1.000	-23,098.000000
50.550000	1.000	-24,639.000000
50.566667	1.000	-26,165.000000
50.583333	1.000	-27,471.000000
50.600000	1.000	-28,797.000000
50.616667	1.000	-30,470.000000
50.633333	1.000	-32,087.000000
50.650000	1.000	-32,937.000000
50.666667	1.000	-32,807.000000
50.683333	1.000	-31,938.000000
50.700000	1.000	-30,436.000000
50.716667	1.000	-28,521.000000
50.733333	1.000	-26,910.000000
50.750000	1.000	-26,025.000000
50.766667	1.000	-25,626.000000
50.783333	1.000	-25,301.000000
50.800000	1.000	-25,088.000000
50.816667	1.000	-25,261.000000
50.833333	1.000	-25,449.000000
50.850000	1.000	-25,272.000000
50.866667	1.000	-24,679.000000
50.883333	1.000	-24,251.000000
50.900000	1.000	-24,569.000000
50.916667	1.000	-25,415.000000
50.933333	1.000	-26,604.000000
50.950000	1.000	-27,673.000000
50.966667	1.000	-28,391.000000
50.983333	1.000	-28,685.000000
51.000000	1.000	-28,690.000000
51.016667	1.000	-28,433.000000
51.033333	1.000	-28,008.000000
51.050000	1.000	-27,717.000000
51.066667	1.000	-27,823.000000
51.083333	1.000	-28,165.000000
51.100000	1.000	-28,484.000000
51.116667	1.000	-29,034.000000
51.133333	1.000	-30,033.000000
51.150000	1.000	-31,303.000000
51.166667	1.000	-32,597.000000
51.183333	1.000	-33,923.000000
51.200000	1.000	-35,210.000000
51.216667	1.000	-36,220.000000
51.233333	1.000	-36,440.000000
51.250000	1.000	-35,548.000000
51.266667	1.000	-33,543.000000
51.283333	1.000	-30,793.000000
51.300000	1.000	-27,806.000000
51.316667	1.000	-25,224.000000
51.333333	1.000	-23,531.000000
51.350000	1.000	-22,784.000000
51.366667	1.000	-22,513.000000
51.383333	1.000	-22,543.000000
51.400000	1.000	-22,886.000000
51.416667	1.000	-23,720.000000
51.433333	1.000	-25,125.000000
51.450000	1.000	-26,604.000000
51.466667	1.000	-27,668.000000
51.483333	1.000	-28,203.000000
51.500000	1.000	-28,012.000000
51.516667	1.000	-26,721.000000
51.533333	1.000	-24,336.000000
51.550000	1.000	-21,277.000000
51.566667	1.000	-17,817.000000
51.583333	1.000	-14,723.000000
51.600000	1.000	-12,797.000000
51.616667	1.000	-12,173.000000
51.633333	1.000	-12,291.000000
51.650000	1.000	-12,909.000000
51.666667	1.000	-13,597.000000
51.683333	1.000	-13,975.000000
51.700000	1.000	-14,038.000000
51.716667	1.000	-13,700.000000
51.733333	1.000	-12,902.000000
51.750000	1.000	-12,113.000000
51.766667	1.000	-11,986.000000
51.783333	1.000	-13,147.000000
51.800000	1.000	-15,496.000000
51.816667	1.000	-18,600.000000
51.833333	1.000	-21,824.000000
51.850000	1.000	-24,542.000000
51.866667	1.000	-26,405.000000
51.883333	1.000	-27,275.000000
51.900000	1.000	-27,385.000000
51.916667	1.000	-26,509.000000
51.933333	1.000	-24,592.000000
51.950000	1.000	-22,610.000000
51.966667	1.000	-21,422.000000
51.983333	1.000	-21,083.000000
52.000000	1.000	-21,755.000000
52.016667	1.000	-23,545.000000
52.033333	1.000	-26,184.000000
52.050000	1.000	-29,282.000000
52.066667	1.000	-32,005.000000
52.083333	1.000	-33,626.000000
52.100000	1.000	-34,480.000000
52.116667	1.000	-35,310.000000
52.133333	1.000	-36,375.000000
52.150000	1.000	-37,877.000000
52.166667	1.000	-39,431.000000
52.183333	1.000	-40,604.000000
52.200000	1.000	-41,256.000000
52.216667	1.000	-41,071.000000
52.233333	1.000	-39,977.000000
52.250000	1.000	-38,180.000000
52.266667	1.000	-36,186.000000
52.283333	1.000	-34,368.000000
52.300000	1.000	-33,025.000000
52.316667	1.000	-32,124.000000
52.333333	1.000	-31,339.000000
52.350000	1.000	-30,505.000000
52.366667	1.000	-29,887.000000
52.383333	1.000	-29,697.000000
52.400000	1.000	-29,818.000000
52.416667	1.000	-29,772.000000
52.433333	1.000	-28,959.000000
52.450000	1.000	-27,239.000000
52.466667	1.000	-25,038.000000
52.483333	1.000	-23,195.000000
52.500000	1.000	-22,332.000000
52.516667	1.000	-22,225.000000
52.533333	1.000	-22,178.000000
52.550000	1.000	-21,683.000000
52.566667	1.000	-20,401.000000
52.583333	1.000	-18,607.000000
52.600000	1.000	-17,212.000000
52.616667	1.000	-16,689.000000
52.633333	1.000	-16,652.000000
52.650000	1.000	-16,979.000000
52.666667	1.000	-17,501.000000
52.683333	1.000	-18,200.000000
52.700000	1.000	-19,306.000000
52.716667	1.000	-21,014.000000
52.733333	1.000	-23,550.000000
52.750000	1.000	-27,034.000000
52.766667	1.000	-30,776.000000
52.783333	1.000	-34,000.000000
52.800000	1.000	-36,595.000000
52.816667	1.000	-38,276.000000
52.833333	1.000	-38,692.000000
52.850000	1.000	-38,156.000000
52.866667	1.000	-37,027.000000
52.883333	1.000	-35,624.000000
52.900000	1.000	-34,485.000000
52.916667	1.000	-33,955.000000
52.933333	1.000	-33,975.000000
52.950000	1.000	-34,275.000000
52.966667	1.000	-35,081.000000
52.983333	1.000	-36,369.000000
53.000000	1.000	-37,500.000000
53.016667	1.000	-38,220.000000
53.033333	1.000	-38,216.000000
53.050000	1.000	-37,183.000000
53.066667	1.000	-35,656.000000
53.083333	1.000	-34,080.000000
53.100000	1.000	-32,297.000000
53.116667	1.000	-30,302.000000
53.133333	1.000	-28,463.000000
53.150000	1.000	-27,419.000000
53.166667	1.000	-27,693.000000
53.183333	1.000	-29,036.000000
53.200000	1.000	-30,798.000000
53.216667	1.000	-31,961.000000
53.233333	1.000	-31,985.000000
53.250000	1.000	-30,813.000000
53.266667	1.000	-29,263.000000
53.283333	1.000	-28,238.000000
53.300000	1.000	-27,852.000000
53.316667	1.000	-27,691.000000
53.333333	1.000	-27,606.000000
53.350000	1.000	-27,733.000000
53.366667	1.000	-28,296.000000
53.383333	1.000	-29,052.000000
53.400000	1.000	-29,641.000000
53.416667	1.000	-29,812.000000
53.433333	1.000	-29,434.000000
53.450000	1.000	-28,829.000000
53.466667	1.000	-28,257.000000
53.483333	1.000	-28,204.000000
53.500000	1.000	-29,407.000000
53.516667	1.000	-31,882.000000
53.533333	1.000	-34,805.000000
53.550000	1.000	-37,250.000000
53.566667	1.000	-38,935.000000
53.583333	1.000	-40,230.000000
53.600000	1.000	-41,503.000000
53.616667	1.000	-42,456.000000
53.633333	1.000	-42,690.000000
53.650000	1.000	-41,903.000000
53.666667	1.000	-40,077.000000
53.683333	1.000	-37,262.000000
53.700000	1.000	-33,762.000000
53.716667	1.000	-30,335.000000
53.733333	1.000	-27,743.000000
53.750000	1.000	-26,170.000000
53.766667	1.000	-25,281.000000
53.783333	1.000	-25,249.000000
53.800000	1.000	-26,116.000000
53.816667	1.000	-27,371.000000
53.833333	1.000	-28,495.000000
53.850000	1.000	-28,929.000000
53.866667	1.000	-28,516.000000
53.883333	1.000	-27,436.000000
53.900000	1.000	-26,381.000000
53.916667	1.000	-25,762.000000
53.933333	1.000	-25,756.000000
53.950000	1.000	-26,402.000000
53.966667	1.000	-27,709.000000
53.983333	1.000	-29,592.000000
54.000000	1.000	-31,444.000000
54.016667	1.000	-32,700.000000
54.033333	1.000	-33,413.000000
54.050000	1.000	-33,666.000000
54.066667	1.000	-33,490.000000
54.083333	1.000	-33,153.000000
54.100000	1.000	-32,743.000000
54.116667	1.000	-32,229.000000
54.133333	1.000	-31,434.000000
54.150000	1.000	-30,030.000000
54.166667	1.000	-27,852.000000
54.183333	1.000	-25,439.000000
54.200000	1.000	-23,142.000000
54.216667	1.000	-21,159.000000
54.233333	1.000	-19,921.000000
54.250000	1.000	-19,812.000000
54.266667	1.000	-20,930.000000
54.283333	1.000	-22,859.000000
54.300000	1.000	-24,845.000000
54.316667	1.000	-26,215.000000
54.333333	1.000	-26,800.000000
54.350000	1.000	-26,597.000000
54.366667	1.000	-25,805.000000
54.383333	1.000	-24,742.000000
54.400000	1.000	-23,502.000000
54.416667	1.000	-22,331.000000
54.433333	1.000	-21,858.000000
54.450000	1.000	-21,979.000000
54.466667	1.000	-22,049.000000
54.483333	1.000	-22,023.000000
54.500000	1.000	-22,232.000000
54.516667	1.000	-22,870.000000
54.533333	1.000	-23,971.000000
54.550000	1.000	-25,601.000000
54.566667	1.000	-27,250.000000
54.583333	1.000	-28,647.000000
54.600000	1.000	-30,165.000000
54.616667	1.000	-32,157.000000
54.633333	1.000	-34,505.000000
54.650000	1.000	-36,782.000000
54.666667	1.000	-38,805.000000
54.683333	1.000	-40,360.000000
54.700000	1.000	-41,228.000000
54.716667	1.000	-40,980.000000
54.733333	1.000	-39,377.000000
54.750000	1.000	-36,878.000000
54.766667	1.000	-34,444.000000
54.783333	1.000	-32,532.000000
54.800000	1.000	-31,345.000000
54.816667	1.000	-30,837.000000
54.833333	1.000	-30,902.000000
54.850000	1.000	-31,240.000000
54.866667	1.000	-31,322.000000
54.883333	1.000	-31,097.000000
54.900000	1.000	-30,490.000000
54.916667	1.000	-29,342.000000
54.933333	1.000	-28,010.000000
54.950000	1.000	-26,743.000000
54.966667	1.000	-25,252.000000
54.983333	1.000	-23,549.000000
55.000000	1.000	-22,000.000000
55.016667	1.000	-21,323.000000
55.033333	1.000	-22,031.000000
55.050000	1.000	-23,820.000000
55.066667	1.000	-26,294.000000
55.083333	1.000	-29,308.000000
55.100000	1.000	-32,552.000000
55.116667	1.000	-35,408.000000
55.133333	1.000	-37,526.000000
55.150000	1.000	-38,921.000000
55.166667	1.000	-39,417.000000
55.183333	1.000	-38,876.000000
55.200000	1.000	-37,559.000000
55.216667	1.000	-36,187.000000
55.233333	1.000	-34,935.000000
55.250000	1.000	-33,591.000000
55.266667	1.000	-32,363.000000
55.283333	1.000	-31,414.000000
55.300000	1.000	-30,936.000000
55.316667	1.000	-31,269.000000
55.333333	1.000	-32,399.000000
55.350000	1.000	-34,256.000000
55.366667	1.000	-36,743.000000
55.383333	1.000	-39,539.000000
55.400000	1.000	-42,156.000000
55.416667	1.000	-44,148.000000
55.433333	1.000	-45,026.000000
55.450000	1.000	-44,568.000000
55.466667	1.000	-42,951.000000
55.483333	1.000	-40,572.000000
55.500000	1.000	-38,001.000000
55.516667	1.000	-35,913.000000
55.533333	1.000	-34,677.000000
55.550000	1.000	-34,249.000000
55.566667	1.000	-34,364.000000
55.583333	1.000	-34,580.000000
55.600000	1.000	-34,683.000000
55.616667	1.000	-34,432.000000
55.633333	1.000	-33,689.000000
55.650000	1.000	-32,347.000000
55.666667	1.000	-30,439.000000
55.683333	1.000	-28,430.000000
55.700000	1.000	-26,564.000000
55.716667	1.000	-25,063.000000
55.733333	1.000	-24,178.000000
55.750000	1.000	-23,921.000000
55.766667	1.000	-23,846.000000
55.783333	1.000	-23,536.000000
55.800000	1.000	-23,128.000000
55.816667	1.000	-22,765.000000
55.833333	1.000	-22,548.000000
55.850000	1.000	-22,330.000000
55.866667	1.000	-21,636.000000
55.883333	1.000	-20,387.000000
55.900000	1.000	-19,141.000000
55.916667	1.000	-18,435.000000
55.933333	1.000	-18,073.000000
55.950000	1.000	-17,586.000000
55.966667	1.000	-16,521.000000
55.983333	1.000	-14,841.000000
56.000000	1.000	-13,023.000000
56.016667	1.000	-11,831.000000
56.033333	1.000	-11,900.000000
56.050000	1.000	-13,392.000000
56.066667	1.000	-16,263.000000
56.083333	1.000	-19,911.000000
56.100000	1.000	-23,015.000000
56.116667	1.000	-24,680.000000
56.133333	1.000	-24,655.000000
56.150000	1.000	-23,443.000000
56.166667	1.000	-21,796.000000
56.183333	1.000	-20,293.000000
56.200000	1.000	-19,366.000000
56.216667	1.000	-18,993.000000
56.233333	1.000	-19,019.000000
56.250000	1.000	-19,175.000000
56.266667	1.000	-19,297.000000
56.283333	1.000	-19,202.000000
56.300000	1.000	-19,331.000000
56.316667	1.000	-20,069.000000
56.333333	1.000	-21,403.000000
56.350000	1.000	-23,395.000000
56.366667	1.000	-25,859.000000
56.383333	1.000	-28,024.000000
56.400000	1.000	-29,322.000000
56.416667	1.000	-29,873.000000
56.433333	1.000	-29,880.000000
56.450000	1.000	-29,856.000000
56.466667	1.000	-30,345.000000
56.483333	1.000	-31,494.000000
56.500000	1.000	-32,796.000000
56.516667	1.000	-33,767.000000
56.533333	1.000	-33,734.000000
56.550000	1.000	-32,510.000000
56.566667	1.000	-30,652.000000
56.583333	1.000	-28,522.000000
56.600000	1.000	-26,274.000000
56.616667	1.000	-24,249.000000
56.633333	1.000	-23,012.000000
56.650000	1.000	-22,668.000000
56.666667	1.000	-23,174.000000
56.683333	1.000	-24,046.000000
56.700000	1.000	-24,787.000000
56.716667	1.000	-25,232.000000
56.733333	1.000	-25,323.000000
56.750000	1.000	-25,078.000000
56.766667	1.000	-24,484.000000
56.783333	1.000	-23,422.000000
56.800000	1.000	-21,690.000000
56.816667	1.000	-19,747.000000
56.833333	1.000	-17,787.000000
56.850000	1.000	-15,794.000000
56.866667	1.000	-14,061.000000
56.883333	1.000	-13,066.000000
56.900000	1.000	-13,068.000000
56.916667	1.000	-14,088.000000
56.933333	1.000	-15,552.000000
56.950000	1.000	-17,099.000000
56.966667	1.000	-18,783.000000
56.983333	1.000	-20,453.000000
57.000000	1.000	-21,867.000000
57.016667	1.000	-22,801.000000
57.033333	1.000	-23,151.000000
57.050000	1.000	-22,791.000000
57.066667	1.000	-21,726.000000
57.083333	1.000	-20,161.000000
57.100000	1.000	-18,638.000000
57.116667	1.000	-17,594.000000
57.133333	1.000	-17,148.000000
57.150000	1.000	-17,552.000000
57.166667	1.000	-18,870.000000
57.183333	1.000	-20,597.000000
57.200000	1.000	-22,542.000000
57.216667	1.000	-24,478.000000
57.233333	1.000	-26,175.000000
57.250000	1.000	-27,414.000000
57.266667	1.000	-28,200.000000
57.283333	1.000	-27,932.000000
57.300000	1.000	-26,593.000000
57.316667	1.000	-24,894.000000
57.333333	1.000	-23,264.000000
57.350000	1.000	-21,789.000000
57.366667	1.000	-20,655.000000
57.383333	1.000	-20,283.000000
57.400000	1.000	-20,685.000000
57.416667	1.000	-21,258.000000
57.433333	1.000	-21,346.000000
57.450000	1.000	-20,882.000000
57.466667	1.000	-19,942.000000
57.483333	1.000	-18,804.000000
57.500000	1.000	-17,527.000000
57.516667	1.000	-15,967.000000
57.533333	1.000	-13,965.000000
57.550000	1.000	-11,833.000000
57.566667	1.000	-10,353.000000
57.583333	1.000	-10,051.000000
57.600000	1.000	-11,004.000000
57.616667	1.000	-12,474.000000
57.633333	1.000	-13,647.000000
57.650000	1.000	-14,078.000000
57.666667	1.000	-13,694.000000
57.683333	1.000	-12,739.000000
57.700000	1.000	-12,061.000000
57.716667	1.000	-12,955.000000
57.733333	1.000	-15,894.000000
57.750000	1.000	-20,227.000000
57.766667	1.000	-25,070.000000
57.783333	1.000	-29,373.000000
57.800000	1.000	-32,349.000000
57.816667	1.000	-33,732.000000
57.833333	1.000	-33,708.000000
57.850000	1.000	-32,340.000000
57.866667	1.000	-29,959.000000
57.883333	1.000	-27,251.000000
57.900000	1.000	-24,740.000000
57.916667	1.000	-22,899.000000
57.933333	1.000	-22,168.000000
57.950000	1.000	-22,136.000000
57.966667	1.000	-22,070.000000
57.983333	1.000	-21,278.000000
58.000000	1.000	-19,174.000000
58.016667	1.000	-15,912.000000
58.033333	1.000	-12,120.000000
58.050000	1.000	-8,747.000000
58.066667	1.000	-6,596.000000
58.083333	1.000	-5,789.000000
58.100000	1.000	-6,094.000000
58.116667	1.000	-7,447.000000
58.133333	1.000	-9,750.000000
58.150000	1.000	-12,750.000000
58.166667	1.000	-16,156.000000
58.183333	1.000	-19,179.000000
58.200000	1.000	-21,277.000000
58.216667	1.000	-22,391.000000
58.233333	1.000	-22,764.000000
58.250000	1.000	-22,348.000000
58.266667	1.000	-21,102.000000
58.283333	1.000	-19,060.000000
58.300000	1.000	-16,279.000000
58.316667	1.000	-13,366.000000
58.333333	1.000	-11,081.000000
58.350000	1.000	-9,593.000000
58.366667	1.000	-9,141.000000
58.383333	1.000	-9,595.000000
58.400000	1.000	-10,365.000000
58.416667	1.000	-11,227.000000
58.433333	1.000	-12,524.000000
58.450000	1.000	-14,488.000000
58.466667	1.000	-16,616.000000
58.483333	1.000	-18,133.000000
58.500000	1.000	-18,938.000000
58.516667	1.000	-18,722.000000
58.533333	1.000	-17,455.000000
58.550000	1.000	-15,579.000000
58.566667	1.000	-13,563.000000
58.583333	1.000	-12,036.000000
58.600000	1.000	-11,652.000000
58.616667	1.000	-12,194.000000
58.633333	1.000	-12,861.000000
58.650000	1.000	-13,018.000000
58.666667	1.000	-12,717.000000
58.683333	1.000	-12,564.000000
58.700000	1.000	-12,560.000000
58.716667	1.000	-12,493.000000
58.733333	1.000	-12,201.000000
58.750000	1.000	-11,483.000000
58.766667	1.000	-10,525.000000
58.783333	1.000	-9,672.000000
58.800000	1.000	-9,171.000000
58.816667	1.000	-9,373.000000
58.833333	1.000	-10,046.000000
58.850000	1.000	-10,846.000000
58.866667	1.000	-11,530.000000
58.883333	1.000	-11,788.000000
58.900000	1.000	-11,323.000000
58.916667	1.000	-10,561.000000
58.933333	1.000	-10,176.000000
58.950000	1.000	-10,489.000000
58.966667	1.000	-11,620.000000
58.983333	1.000	-13,424.000000
59.000000	1.000	-15,158.000000
59.016667	1.000	-16,075.000000
59.033333	1.000	-15,909.000000
59.050000	1.000	-14,617.000000
59.066667	1.000	-12,576.000000
59.083333	1.000	-10,153.000000
59.100000	1.000	-7,968.000000
59.116667	1.000	-6,473.000000
59.133333	1.000	-5,551.000000
59.150000	1.000	-4,906.000000
59.166667	1.000	-4,186.000000
59.183333	1.000	-3,313.000000
59.200000	1.000	-2,608.000000
59.216667	1.000	-2,426.000000
59.233333	1.000	-2,714.000000
59.250000	1.000	-3,304.000000
59.266667	1.000	-4,156.000000
59.283333	1.000	-5,609.000000
59.300000	1.000	-7,738.000000
59.316667	1.000	-10,425.000000
59.333333	1.000	-13,281.000000
59.350000	1.000	-15,563.000000
59.366667	1.000	-16,569.000000
59.383333	1.000	-15,659.000000
59.400000	1.000	-13,086.000000
59.416667	1.000	-9,742.000000
59.433333	1.000	-6,300.000000
59.450000	1.000	-3,355.000000
59.466667	1.000	-974.000000
59.483333	1.000	902.000000
59.500000	1.000	2,089.000000
59.516667	1.000	2,824.000000
59.533333	1.000	3,353.000000
59.550000	1.000	3,790.000000
59.566667	1.000	4,399.000000
59.583333	1.000	5,678.000000
59.600000	1.000	7,578.000000
59.616667	1.000	9,644.000000
59.633333	1.000	11,662.000000
59.650000	1.000	13,495.000000
59.666667	1.000	14,789.000000
59.683333	1.000	15,302.000000
59.700000	1.000	14,882.000000
59.716667	1.000	13,574.000000
59.733333	1.000	11,817.000000
59.750000	1.000	10,124.000000
59.766667	1.000	8,516.000000
59.783333	1.000	7,322.000000
59.800000	1.000	6,848.000000
59.816667	1.000	6,974.000000
59.833333	1.000	7,562.000000
59.850000	1.000	8,553.000000
59.866667	1.000	9,608.000000
59.883333	1.000	10,279.000000
59.900000	1.000	10,405.000000
59.916667	1.000	10,110.000000
59.933333	1.000	9,444.000000
59.950000	1.000	7,855.000000
59.966667	1.000	5,299.000000
59.983333	1.000	2,177.000000
60.000000	1.000	-768.000000
60.016667	1.000	-2,984.000000
60.033333	1.000	-4,297.000000
60.050000	1.000	-4,731.000000
60.066667	1.000	-4,364.000000
60.083333	1.000	-3,546.000000
60.100000	1.000	-2,438.000000
60.116667	1.000	-1,108.000000
60.133333	1.000	429.000000
60.150000	1.000	1,928.000000
60.166667	1.000	3,301.000000
60.183333	1.000	4,384.000000
60.200000	1.000	4,949.000000
60.216667	1.000	4,910.000000
60.233333	1.000	4,130.000000
60.250000	1.000	2,732.000000
60.266667	1.000	1,164.000000
60.283333	1.000	-158.000000
60.300000	1.000	-435.000000
60.316667	1.000	715.000000
60.333333	1.000	3,290.000000
60.350000	1.000	6,560.000000
60.366667	1.000	9,872.000000
60.383333	1.000	12,930.000000
60.400000	1.000	15,348.000000
60.416667	1.000	16,686.000000
60.433333	1.000	16,643.000000
60.450000	1.000	15,277.000000
60.466667	1.000	12,846.000000
60.483333	1.000	10,145.000000
60.500000	1.000	8,001.000000
60.516667	1.000	6,605.000000
60.533333	1.000	6,193.000000
60.550000	1.000	7,076.000000
60.566667	1.000	9,026.000000
60.583333	1.000	11,628.000000
60.600000	1.000	14,406.000000
60.616667	1.000	16,695.000000
60.633333	1.000	18,426.000000
60.650000	1.000	19,549.000000
60.666667	1.000	19,811.000000
60.683333	1.000	19,263.000000
60.700000	1.000	18,089.000000
60.716667	1.000	16,573.000000
60.733333	1.000	14,945.000000
60.750000	1.000	13,741.000000
60.766667	1.000	13,032.000000
60.783333	1.000	12,823.000000
60.800000	1.000	13,003.000000
60.816667	1.000	13,485.000000
60.833333	1.000	14,147.000000
60.850000	1.000	14,425.000000
60.866667	1.000	13,798.000000
60.883333	1.000	12,749.000000
60.900000	1.000	12,038.000000
60.916667	1.000	12,470.000000
60.933333	1.000	14,045.000000
60.950000	1.000	16,181.000000
60.966667	1.000	18,468.000000
60.983333	1.000	20,545.000000
61.000000	1.000	21,777.000000
61.016667	1.000	21,676.000000
61.033333	1.000	20,237.000000
61.050000	1.000	18,187.000000
61.066667	1.000	16,156.000000
61.083333	1.000	14,174.000000
61.100000	1.000	12,396.000000
61.116667	1.000	11,040.000000
61.133333	1.000	10,083.000000
61.150000	1.000	9,085.000000
61.166667	1.000	8,154.000000
61.183333	1.000	7,462.000000
61.200000	1.000	6,981.000000
61.216667	1.000	6,605.000000
61.233333	1.000	5,746.000000
61.250000	1.000	4,221.000000
61.266667	1.000	2,474.000000
61.283333	1.000	1,143.000000
61.300000	1.000	191.000000
61.316667	1.000	-539.000000
61.333333	1.000	-1,099.000000
61.350000	1.000	-1,602.000000
61.366667	1.000	-1,316.000000
61.383333	1.000	165.000000
61.400000	1.000	2,459.000000
61.416667	1.000	5,162.000000
61.433333	1.000	7,952.000000
61.450000	1.000	10,359.000000
61.466667	1.000	11,937.000000
61.483333	1.000	12,404.000000
61.500000	1.000	11,883.000000
61.516667	1.000	11,033.000000
61.533333	1.000	10,426.000000
61.550000	1.000	10,361.000000
61.566667	1.000	11,202.000000
61.583333	1.000	13,077.000000
61.600000	1.000	15,316.000000
61.616667	1.000	17,128.000000
61.633333	1.000	18,209.000000
61.650000	1.000	18,651.000000
61.666667	1.000	18,362.000000
61.683333	1.000	17,248.000000
61.700000	1.000	15,628.000000
61.716667	1.000	14,158.000000
61.733333	1.000	12,952.000000
61.750000	1.000	12,455.000000
61.766667	1.000	12,949.000000
61.783333	1.000	14,199.000000
61.800000	1.000	16,073.000000
61.816667	1.000	17,986.000000
61.833333	1.000	19,220.000000
61.850000	1.000	19,653.000000
61.866667	1.000	19,576.000000
61.883333	1.000	19,372.000000
61.900000	1.000	18,946.000000
61.916667	1.000	18,582.000000
61.933333	1.000	18,324.000000
61.950000	1.000	17,686.000000
61.966667	1.000	16,605.000000
61.983333	1.000	15,335.000000
62.000000	1.000	13,997.000000
62.016667	1.000	12,652.000000
62.033333	1.000	11,401.000000
62.050000	1.000	9,981.000000
62.066667	1.000	8,550.000000
62.083333	1.000	7,517.000000
62.100000	1.000	7,368.000000
62.116667	1.000	8,161.000000
62.133333	1.000	9,477.000000
62.150000	1.000	11,345.000000
62.166667	1.000	13,723.000000
62.183333	1.000	16,188.000000
62.200000	1.000	18,169.000000
62.216667	1.000	19,205.000000
62.233333	1.000	19,336.000000
62.250000	1.000	19,333.000000
62.266667	1.000	19,543.000000
62.283333	1.000	19,767.000000
62.300000	1.000	19,840.000000
62.316667	1.000	19,648.000000
62.333333	1.000	19,180.000000
62.350000	1.000	18,490.000000
62.366667	1.000	17,628.000000
62.383333	1.000	16,793.000000
62.400000	1.000	15,905.000000
62.416667	1.000	14,853.000000
62.433333	1.000	13,495.000000
62.450000	1.000	11,670.000000
62.466667	1.000	9,557.000000
62.483333	1.000	7,253.000000
62.500000	1.000	4,871.000000
62.516667	1.000	2,818.000000
62.533333	1.000	1,082.000000
62.550000	1.000	-362.000000
62.566667	1.000	-1,556.000000
62.583333	1.000	-2,199.000000
62.600000	1.000	-2,012.000000
62.616667	1.000	-1,414.000000
62.633333	1.000	-628.000000
62.650000	1.000	303.000000
62.666667	1.000	1,104.000000
62.683333	1.000	1,387.000000
62.700000	1.000	1,018.000000
62.716667	1.000	-103.000000
62.733333	1.000	-1,692.000000
62.750000	1.000	-3,365.000000
62.766667	1.000	-4,978.000000
62.783333	1.000	-6,704.000000
62.800000	1.000	-8,395.000000
62.816667	1.000	-9,744.000000
62.833333	1.000	-10,632.000000
62.850000	1.000	-11,395.000000
62.866667	1.000	-12,147.000000
62.883333	1.000	-12,802.000000
62.900000	1.000	-13,487.000000
62.916667	1.000	-14,425.000000
62.933333	1.000	-15,472.000000
62.950000	1.000	-16,489.000000
62.966667	1.000	-17,154.000000
62.983333	1.000	-17,232.000000
63.000000	1.000	-16,695.000000
63.016667	1.000	-15,541.000000
63.033333	1.000	-13,715.000000
63.050000	1.000	-11,444.000000
63.066667	1.000	-9,187.000000
63.083333	1.000	-7,396.000000
63.100000	1.000	-6,466.000000
63.116667	1.000	-6,725.000000
63.133333	1.000	-7,984.000000
63.150000	1.000	-9,891.000000
63.166667	1.000	-11,960.000000
63.183333	1.000	-13,908.000000
63.200000	1.000	-15,216.000000
63.216667	1.000	-15,870.000000
63.233333	1.000	-15,725.000000
63.250000	1.000	-14,436.000000
63.266667	1.000	-12,362.000000
63.283333	1.000	-10,273.000000
63.300000	1.000	-9,388.000000
63.316667	1.000	-10,468.000000
63.333333	1.000	-12,967.000000
63.350000	1.000	-15,811.000000
63.366667	1.000	-18,321.000000
63.383333	1.000	-20,480.000000
63.400000	1.000	-22,567.000000
63.416667	1.000	-25,219.000000
63.433333	1.000	-28,760.000000
63.450000	1.000	-32,885.000000
63.466667	1.000	-37,012.000000
63.483333	1.000	-40,303.000000
63.500000	1.000	-41,861.000000
63.516667	1.000	-41,507.000000
63.533333	1.000	-39,265.000000
63.550000	1.000	-35,591.000000
63.566667	1.000	-31,389.000000
63.583333	1.000	-27,731.000000
63.600000	1.000	-25,339.000000
63.616667	1.000	-24,377.000000
63.633333	1.000	-24,715.000000
63.650000	1.000	-26,284.000000
63.666667	1.000	-28,473.000000
63.683333	1.000	-30,547.000000
63.700000	1.000	-31,823.000000
63.716667	1.000	-32,475.000000
63.733333	1.000	-32,847.000000
63.750000	1.000	-33,357.000000
63.766667	1.000	-34,306.000000
63.783333	1.000	-35,536.000000
63.800000	1.000	-37,022.000000
63.816667	1.000	-38,905.000000
63.833333	1.000	-41,253.000000
63.850000	1.000	-43,818.000000
63.866667	1.000	-45,963.000000
63.883333	1.000	-47,373.000000
63.900000	1.000	-48,158.000000
63.916667	1.000	-48,528.000000
63.933333	1.000	-48,480.000000
63.950000	1.000	-48,021.000000
63.966667	1.000	-47,552.000000
63.983333	1.000	-47,380.000000
64.000000	1.000	-47,578.000000
64.016667	1.000	-47,875.000000
64.033333	1.000	-47,943.000000
64.050000	1.000	-47,647.000000
64.066667	1.000	-47,411.000000
64.083333	1.000	-47,229.000000
64.100000	1.000	-46,641.000000
64.116667	1.000	-45,623.000000
64.133333	1.000	-44,351.000000
64.150000	1.000	-43,464.000000
64.166667	1.000	-43,470.000000
64.183333	1.000	-44,053.000000
64.200000	1.000	-44,954.000000
64.216667	1.000	-46,001.000000
64.233333	1.000	-47,139.000000
64.250000	1.000	-48,377.000000
64.266667	1.000	-49,793.000000
64.283333	1.000	-51,462.000000
64.300000	1.000	-53,322.000000
64.316667	1.000	-54,733.000000
64.333333	1.000	-55,291.000000
64.350000	1.000	-55,019.000000
64.366667	1.000	-54,031.000000
64.383333	1.000	-52,708.000000
64.400000	1.000	-51,887.000000
64.416667	1.000	-52,002.000000
64.433333	1.000	-52,634.000000
64.450000	1.000	-53,469.000000
64.466667	1.000	-54,194.000000
64.483333	1.000	-54,742.000000
64.500000	1.000	-55,337.000000
64.516667	1.000	-56,231.000000
64.533333	1.000	-57,395.000000
64.550000	1.000	-58,258.000000
64.566667	1.000	-58,630.000000
64.583333	1.000	-58,557.000000
64.600000	1.000	-57,684.000000
64.616667	1.000	-55,874.000000
64.633333	1.000	-53,214.000000
64.650000	1.000	-50,181.000000
64.666667	1.000	-47,085.000000
64.683333	1.000	-44,076.000000
64.700000	1.000	-41,726.000000
64.716667	1.000	-40,657.000000
64.733333	1.000	-41,094.000000
64.750000	1.000	-43,106.000000
64.766667	1.000	-46,668.000000
64.783333	1.000	-51,036.000000
64.800000	1.000	-55,240.000000
64.816667	1.000	-59,023.000000
64.833333	1.000	-62,702.000000
64.850000	1.000	-66,202.000000
64.866667	1.000	-69,095.000000
64.883333	1.000	-71,160.000000
64.900000	1.000	-72,770.000000
64.916667	1.000	-74,321.000000
64.933333	1.000	-75,965.000000
64.950000	1.000	-77,607.000000
64.966667	1.000	-79,181.000000
64.983333	1.000	-80,688.000000
65.000000	1.000	-81,803.000000
65.016667	1.000	-82,061.000000
65.033333	1.000	-81,616.000000
65.050000	1.000	-80,659.000000
65.066667	1.000	-79,394.000000
65.083333	1.000	-77,754.000000
65.100000	1.000	-75,479.000000
65.116667	1.000	-72,527.000000
65.133333	1.000	-69,338.000000
65.150000	1.000	-66,978.000000
65.166667	1.000	-65,985.000000
65.183333	1.000	-66,594.000000
65.200000	1.000	-68,585.000000
65.216667	1.000	-71,269.000000
65.233333	1.000	-73,955.000000
65.250000	1.000	-76,084.000000
65.266667	1.000	-77,058.000000
65.283333	1.000	-76,457.000000
65.300000	1.000	-74,532.000000
65.316667	1.000	-72,248.000000
65.333333	1.000	-70,712.000000
65.350000	1.000	-70,290.000000
65.366667	1.000	-70,395.000000
65.383333	1.000	-70,361.000000
65.400000	1.000	-69,883.000000
65.416667	1.000	-68,836.000000
65.433333	1.000	-67,515.000000
65.450000	1.000	-66,372.000000
65.466667	1.000	-65,817.000000
65.483333	1.000	-66,314.000000
65.500000	1.000	-67,883.000000
65.516667	1.000	-70,219.000000
65.533333	1.000	-72,921.000000
65.550000	1.000	-75,515.000000
65.566667	1.000	-77,682.000000
65.583333	1.000	-79,364.000000
65.600000	1.000	-80,859.000000
65.616667	1.000	-82,466.000000
65.633333	1.000	-83,859.000000
65.650000	1.000	-84,483.000000
65.666667	1.000	-83,968.000000
65.683333	1.000	-82,681.000000
65.700000	1.000	-81,089.000000
65.716667	1.000	-79,657.000000
65.733333	1.000	-78,745.000000
65.750000	1.000	-78,475.000000
65.766667	1.000	-78,374.000000
65.783333	1.000	-78,346.000000
65.800000	1.000	-78,441.000000
65.816667	1.000	-78,275.000000
65.833333	1.000	-77,901.000000
65.850000	1.000	-77,481.000000
65.866667	1.000	-77,252.000000
65.883333	1.000	-77,490.000000
65.900000	1.000	-78,197.000000
65.916667	1.000	-79,346.000000
65.933333	1.000	-80,609.000000
65.950000	1.000	-81,615.000000
65.966667	1.000	-82,258.000000
65.983333	1.000	-82,416.000000
66.000000	1.000	-82,361.000000
66.016667	1.000	-82,664.000000
66.033333	1.000	-83,726.000000
66.050000	1.000	-85,175.000000
66.066667	1.000	-86,244.000000
66.083333	1.000	-86,368.000000
66.100000	1.000	-85,770.000000
66.116667	1.000	-84,842.000000
66.133333	1.000	-83,799.000000
66.150000	1.000	-82,719.000000
66.166667	1.000	-81,956.000000
66.183333	1.000	-81,547.000000
66.200000	1.000	-81,373.000000
66.216667	1.000	-81,656.000000
66.233333	1.000	-82,438.000000
66.250000	1.000	-83,435.000000
66.266667	1.000	-84,341.000000
66.283333	1.000	-84,690.000000
66.300000	1.000	-84,221.000000
66.316667	1.000	-83,412.000000
66.333333	1.000	-82,954.000000
66.350000	1.000	-83,382.000000
66.366667	1.000	-84,625.000000
66.383333	1.000	-86,485.000000
66.400000	1.000	-88,692.000000
66.416667	1.000	-90,976.000000
66.433333	1.000	-93,004.000000
66.450000	1.000	-94,496.000000
66.466667	1.000	-95,041.000000
66.483333	1.000	-94,468.000000
66.500000	1.000	-92,828.000000
66.516667	1.000	-90,631.000000
66.533333	1.000	-88,524.000000
66.550000	1.000	-86,715.000000
66.566667	1.000	-85,164.000000
66.583333	1.000	-83,775.000000
66.600000	1.000	-82,998.000000
66.616667	1.000	-83,200.000000
66.633333	1.000	-84,143.000000
66.650000	1.000	-85,342.000000
66.666667	1.000	-86,526.000000
66.683333	1.000	-87,077.000000
66.700000	1.000	-86,799.000000
66.716667	1.000	-86,535.000000
66.733333	1.000	-86,897.000000
66.750000	1.000	-88,003.000000
66.766667	1.000	-89,431.000000
66.783333	1.000	-90,734.000000
66.800000	1.000	-92,027.000000
66.816667	1.000	-93,276.000000
66.833333	1.000	-93,948.000000
66.850000	1.000	-93,772.000000
66.866667	1.000	-92,994.000000
66.883333	1.000	-91,868.000000
66.900000	1.000	-90,690.000000
66.916667	1.000	-89,964.000000
66.933333	1.000	-90,023.000000
66.950000	1.000	-90,733.000000
66.966667	1.000	-91,950.000000
66.983333	1.000	-93,909.000000
67.000000	1.000	-96,406.000000
67.016667	1.000	-99,022.000000
67.033333	1.000	-101,240.000000
67.050000	1.000	-102,703.000000
67.066667	1.000	-103,291.000000
67.083333	1.000	-103,195.000000
67.100000	1.000	-102,695.000000
67.116667	1.000	-101,970.000000
67.133333	1.000	-101,368.000000
67.150000	1.000	-101,120.000000
67.166667	1.000	-101,302.000000
67.183333	1.000	-101,559.000000
67.200000	1.000	-101,761.000000
67.216667	1.000	-101,745.000000
67.233333	1.000	-101,304.000000
67.250000	1.000	-100,409.000000
67.266667	1.000	-99,337.000000
67.283333	1.000	-98,153.000000
67.300000	1.000	-96,756.000000
67.316667	1.000	-95,086.000000
67.333333	1.000	-93,219.000000
67.350000	1.000	-90,942.000000
67.366667	1.000	-88,439.000000
67.383333	1.000	-86,317.000000
67.400000	1.000	-85,046.000000
67.416667	1.000	-85,051.000000
67.433333	1.000	-86,071.000000
67.450000	1.000	-87,622.000000
67.466667	1.000	-89,445.000000
67.483333	1.000	-91,388.000000
67.500000	1.000	-93,412.000000
67.516667	1.000	-95,140.000000
67.533333	1.000	-96,215.000000
67.550000	1.000	-96,295.000000
67.566667	1.000	-95,717.000000
67.583333	1.000	-95,013.000000
67.600000	1.000	-94,565.000000
67.616667	1.000	-94,702.000000
67.633333	1.000	-95,272.000000
67.650000	1.000	-96,009.000000
67.666667	1.000	-96,569.000000
67.683333	1.000	-96,952.000000
67.700000	1.000	-97,355.000000
67.716667	1.000	-97,532.000000
67.733333	1.000	-96,879.000000
67.750000	1.000	-95,147.000000
67.766667	1.000	-92,544.000000
67.783333	1.000	-89,672.000000
67.800000	1.000	-87,184.000000
67.816667	1.000	-85,775.000000
67.833333	1.000	-85,485.000000
67.850000	1.000	-85,885.000000
67.866667	1.000	-86,517.000000
67.883333	1.000	-87,077.000000
67.900000	1.000	-87,418.000000
67.916667	1.000	-87,612.000000
67.933333	1.000	-87,495.000000
67.950000	1.000	-86,972.000000
67.966667	1.000	-86,297.000000
67.983333	1.000	-85,807.000000
68.000000	1.000	-85,829.000000
68.016667	1.000	-86,589.000000
68.033333	1.000	-88,027.000000
68.050000	1.000	-89,894.000000
68.066667	1.000	-92,188.000000
68.083333	1.000	-94,780.000000
68.100000	1.000	-97,273.000000
68.116667	1.000	-99,495.000000
68.133333	1.000	-101,716.000000
68.150000	1.000	-103,446.000000
68.166667	1.000	-103,910.000000
68.183333	1.000	-103,181.000000
68.200000	1.000	-102,167.000000
68.216667	1.000	-101,419.000000
68.233333	1.000	-100,950.000000
68.250000	1.000	-100,591.000000
68.266667	1.000	-100,235.000000
68.283333	1.000	-99,958.000000
68.300000	1.000	-99,623.000000
68.316667	1.000	-99,023.000000
68.333333	1.000	-98,393.000000
68.350000	1.000	-98,019.000000
68.366667	1.000	-98,056.000000
68.383333	1.000	-98,365.000000
68.400000	1.000	-99,031.000000
68.416667	1.000	-100,200.000000
68.433333	1.000	-101,690.000000
68.450000	1.000	-102,971.000000
68.466667	1.000	-103,654.000000
68.483333	1.000	-103,780.000000
68.500000	1.000	-103,696.000000
68.516667	1.000	-103,497.000000
68.533333	1.000	-103,172.000000
68.550000	1.000	-102,813.000000
68.566667	1.000	-102,339.000000
68.583333	1.000	-102,138.000000
68.600000	1.000	-102,040.000000
68.616667	1.000	-101,494.000000
68.633333	1.000	-100,741.000000
68.650000	1.000	-99,899.000000
68.666667	1.000	-99,044.000000
68.683333	1.000	-98,237.000000
68.700000	1.000	-97,449.000000
68.716667	1.000	-96,905.000000
68.733333	1.000	-97,222.000000
68.750000	1.000	-98,605.000000
68.766667	1.000	-100,513.000000
68.783333	1.000	-102,114.000000
68.800000	1.000	-102,575.000000
68.816667	1.000	-101,886.000000
68.833333	1.000	-100,584.000000
68.850000	1.000	-99,328.000000
68.866667	1.000	-98,209.000000
68.883333	1.000	-96,913.000000
68.900000	1.000	-95,212.000000
68.916667	1.000	-93,287.000000
68.933333	1.000	-91,257.000000
68.950000	1.000	-89,129.000000
68.966667	1.000	-87,351.000000
68.983333	1.000	-86,240.000000
69.000000	1.000	-85,471.000000
69.016667	1.000	-84,970.000000
69.033333	1.000	-84,993.000000
69.050000	1.000	-85,513.000000
69.066667	1.000	-86,256.000000
69.083333	1.000	-87,041.000000
69.100000	1.000	-87,657.000000
69.116667	1.000	-87,912.000000
69.133333	1.000	-87,815.000000
69.150000	1.000	-87,338.000000
69.166667	1.000	-86,501.000000
69.183333	1.000	-85,615.000000
69.200000	1.000	-85,185.000000
69.216667	1.000	-85,278.000000
69.233333	1.000	-85,811.000000
69.250000	1.000	-86,717.000000
69.266667	1.000	-88,045.000000
69.283333	1.000	-89,771.000000
69.300000	1.000	-91,778.000000
69.316667	1.000	-93,892.000000
69.333333	1.000	-95,820.000000
69.350000	1.000	-97,523.000000
69.366667	1.000	-98,366.000000
69.383333	1.000	-97,836.000000
69.400000	1.000	-96,139.000000
69.416667	1.000	-93,732.000000
69.433333	1.000	-91,533.000000
69.450000	1.000	-90,131.000000
69.466667	1.000	-89,606.000000
69.483333	1.000	-89,706.000000
69.500000	1.000	-89,885.000000
69.516667	1.000	-89,784.000000
69.533333	1.000	-89,513.000000
69.550000	1.000	-89,736.000000
69.566667	1.000	-91,266.000000
69.583333	1.000	-94,601.000000
69.600000	1.000	-99,127.000000
69.616667	1.000	-103,697.000000
69.633333	1.000	-107,332.000000
69.650000	1.000	-109,656.000000
69.666667	1.000	-110,640.000000
69.683333	1.000	-110,509.000000
69.700000	1.000	-109,829.000000
69.716667	1.000	-109,045.000000
69.733333	1.000	-108,138.000000
69.750000	1.000	-106,835.000000
69.766667	1.000	-104,884.000000
69.783333	1.000	-102,758.000000
69.800000	1.000	-101,092.000000
69.816667	1.000	-100,275.000000
69.833333	1.000	-100,618.000000
69.850000	1.000	-101,686.000000
69.866667	1.000	-103,044.000000
69.883333	1.000	-104,269.000000
69.900000	1.000	-104,812.000000
69.916667	1.000	-104,197.000000
69.933333	1.000	-102,391.000000
69.950000	1.000	-99,618.000000
69.966667	1.000	-96,120.000000
69.983333	1.000	-92,247.000000
70.000000	1.000	-88,382.000000
70.016667	1.000	-85,063.000000
70.033333	1.000	-82,805.000000
70.050000	1.000	-82,297.000000
70.066667	1.000	-83,670.000000
70.083333	1.000	-86,436.000000
70.100000	1.000	-93,657.000000
