# Supplementary material for: Changes to Serum Sample Tube and Processing Methodology Does Not Cause Inter-Individual Variation in Automated Whole Serum N-Glycan Profiling in Health and Disease
Source: PLoS One. 2015 Apr 1;10(4):e0123028. doi: 10.1371/journal.pone.0123028 (PMC4382121; doi:10.1371/journal.pone.0123028)
Supplement: S1 Data — (ZIP) [file pone.0123028.s006.zip › WholePlasmaData/100-H3.txt]

File Path	chrom://acropora/ChromeleonLocal/Richard Data/May 2014/21 May 2014/HTP-plasma-24-Samples-Robot-Repeat-A2-A1.seq/1157.smp/Emission_1.channel/Emission_1.chm
Channel	Emission_1

Injection Information:
Data Vault	ChromeleonLocal
Injection	2AB-VF-serum-sample-22/100-H3
Injection Number	31
Position	GC8
Comment	
Processing Method	beh-gu
Instrument Method	BEH-70min-right-40-76-04-58
Type	Unknown
Status	Finished
Injection Date	23/05/2014
Injection Time	03:17:06
Injection Volume (µL)	25.0000
Dilution Factor	1.0000
Weight	1.0000

Raw Data Information:
Time Min. (min)	0.000000
Time Max. (min)	70.100000
Data Points	4207
Detector	FLD
Exporting Data System	Chromeleon 7.1.1.1127
Operator	
Signal Quantity	
Signal Unit	counts
Signal Min.	-96,028.000000
Signal Max.	16,365,772.000000
Channel	Emission_1
Driver Name	FLD3000.dll
Channel Type	Evaluation
Min. Step (s)	1.000
Max. Step (s)	1.000
Average Step (s)	1.000

Signal Parameter Information:
Signal Info	

Raw Data:
Time (min)	Step (s)	Value (counts)
0.000000	0.000	0.000000
0.016667	1.000	0.000000
0.033333	1.000	0.000000
0.050000	1.000	0.000000
0.066667	1.000	0.000000
0.083333	1.000	-290.000000
0.100000	1.000	-264.000000
0.116667	1.000	-215.000000
0.133333	1.000	-200.000000
0.150000	1.000	-264.000000
0.166667	1.000	-453.000000
0.183333	1.000	-710.000000
0.200000	1.000	-970.000000
0.216667	1.000	-1,227.000000
0.233333	1.000	-1,469.000000
0.250000	1.000	-1,673.000000
0.266667	1.000	-1,794.000000
0.283333	1.000	-1,791.000000
0.300000	1.000	-1,710.000000
0.316667	1.000	-1,622.000000
0.333333	1.000	-1,585.000000
0.350000	1.000	-1,582.000000
0.366667	1.000	-1,596.000000
0.383333	1.000	-1,597.000000
0.400000	1.000	-1,563.000000
0.416667	1.000	-1,479.000000
0.433333	1.000	-1,346.000000
0.450000	1.000	-1,189.000000
0.466667	1.000	-1,056.000000
0.483333	1.000	-956.000000
0.500000	1.000	-877.000000
0.516667	1.000	-815.000000
0.533333	1.000	-797.000000
0.550000	1.000	-872.000000
0.566667	1.000	-1,070.000000
0.583333	1.000	-1,384.000000
0.600000	1.000	-1,773.000000
0.616667	1.000	-2,178.000000
0.633333	1.000	-2,531.000000
0.650000	1.000	-2,779.000000
0.666667	1.000	-2,907.000000
0.683333	1.000	-2,927.000000
0.700000	1.000	-2,885.000000
0.716667	1.000	-2,769.000000
0.733333	1.000	-2,560.000000
0.750000	1.000	-2,278.000000
0.766667	1.000	-1,939.000000
0.783333	1.000	-1,546.000000
0.800000	1.000	-977.000000
0.816667	1.000	97.000000
0.833333	1.000	2,001.000000
0.850000	1.000	4,811.000000
0.866667	1.000	8,348.000000
0.883333	1.000	12,303.000000
0.900000	1.000	16,282.000000
0.916667	1.000	19,763.000000
0.933333	1.000	22,335.000000
0.950000	1.000	23,840.000000
0.966667	1.000	24,437.000000
0.983333	1.000	24,411.000000
1.000000	1.000	24,247.000000
1.016667	1.000	25,191.000000
1.033333	1.000	28,704.000000
1.050000	1.000	35,091.000000
1.066667	1.000	43,174.000000
1.083333	1.000	51,029.000000
1.100000	1.000	56,850.000000
1.116667	1.000	59,548.000000
1.133333	1.000	58,881.000000
1.150000	1.000	55,331.000000
1.166667	1.000	49,767.000000
1.183333	1.000	43,052.000000
1.200000	1.000	35,947.000000
1.216667	1.000	29,158.000000
1.233333	1.000	23,288.000000
1.250000	1.000	18,827.000000
1.266667	1.000	15,950.000000
1.283333	1.000	14,438.000000
1.300000	1.000	13,873.000000
1.316667	1.000	13,779.000000
1.333333	1.000	13,746.000000
1.350000	1.000	13,515.000000
1.366667	1.000	13,020.000000
1.383333	1.000	12,379.000000
1.400000	1.000	11,785.000000
1.416667	1.000	11,347.000000
1.433333	1.000	11,043.000000
1.450000	1.000	10,847.000000
1.466667	1.000	10,835.000000
1.483333	1.000	14,450.000000
1.500000	1.000	55,322.000000
1.516667	1.000	245,143.000000
1.533333	1.000	726,892.000000
1.550000	1.000	1,538,800.000000
1.566667	1.000	2,562,117.000000
1.583333	1.000	3,587,913.000000
1.600000	1.000	4,414,950.000000
1.616667	1.000	4,913,010.000000
1.633333	1.000	5,040,360.000000
1.650000	1.000	4,831,308.000000
1.666667	1.000	4,372,026.000000
1.683333	1.000	3,771,013.000000
1.700000	1.000	3,128,690.000000
1.716667	1.000	2,517,884.000000
1.733333	1.000	1,979,987.000000
1.750000	1.000	1,531,089.000000
1.766667	1.000	1,170,741.000000
1.783333	1.000	889,585.000000
1.800000	1.000	674,575.000000
1.816667	1.000	512,243.000000
1.833333	1.000	390,429.000000
1.850000	1.000	299,034.000000
1.866667	1.000	230,241.000000
1.883333	1.000	178,234.000000
1.900000	1.000	138,748.000000
1.916667	1.000	108,663.000000
1.933333	1.000	85,651.000000
1.950000	1.000	67,949.000000
1.966667	1.000	54,254.000000
1.983333	1.000	43,665.000000
2.000000	1.000	35,483.000000
2.016667	1.000	29,137.000000
2.033333	1.000	24,215.000000
2.050000	1.000	20,396.000000
2.066667	1.000	17,420.000000
2.083333	1.000	15,073.000000
2.100000	1.000	13,236.000000
2.116667	1.000	11,814.000000
2.133333	1.000	10,712.000000
2.150000	1.000	9,856.000000
2.166667	1.000	9,200.000000
2.183333	1.000	8,778.000000
2.200000	1.000	8,581.000000
2.216667	1.000	8,529.000000
2.233333	1.000	8,556.000000
2.250000	1.000	8,531.000000
2.266667	1.000	8,395.000000
2.283333	1.000	8,141.000000
2.300000	1.000	7,818.000000
2.316667	1.000	7,473.000000
2.333333	1.000	7,189.000000
2.350000	1.000	7,064.000000
2.366667	1.000	7,105.000000
2.383333	1.000	7,203.000000
2.400000	1.000	7,241.000000
2.416667	1.000	7,126.000000
2.433333	1.000	6,850.000000
2.450000	1.000	6,441.000000
2.466667	1.000	5,957.000000
2.483333	1.000	5,398.000000
2.500000	1.000	4,797.000000
2.516667	1.000	4,249.000000
2.533333	1.000	3,831.000000
2.550000	1.000	3,522.000000
2.566667	1.000	3,241.000000
2.583333	1.000	2,925.000000
2.600000	1.000	2,551.000000
2.616667	1.000	2,154.000000
2.633333	1.000	1,806.000000
2.650000	1.000	1,539.000000
2.666667	1.000	1,339.000000
2.683333	1.000	1,210.000000
2.700000	1.000	1,175.000000
2.716667	1.000	1,238.000000
2.733333	1.000	1,408.000000
2.750000	1.000	1,615.000000
2.766667	1.000	1,731.000000
2.783333	1.000	1,700.000000
2.800000	1.000	1,609.000000
2.816667	1.000	1,567.000000
2.833333	1.000	1,638.000000
2.850000	1.000	1,803.000000
2.866667	1.000	2,023.000000
2.883333	1.000	2,297.000000
2.900000	1.000	2,649.000000
2.916667	1.000	3,103.000000
2.933333	1.000	3,640.000000
2.950000	1.000	4,236.000000
2.966667	1.000	4,855.000000
2.983333	1.000	5,410.000000
3.000000	1.000	5,898.000000
3.016667	1.000	6,372.000000
3.033333	1.000	6,836.000000
3.050000	1.000	7,220.000000
3.066667	1.000	7,429.000000
3.083333	1.000	7,376.000000
3.100000	1.000	7,002.000000
3.116667	1.000	6,329.000000
3.133333	1.000	5,431.000000
3.150000	1.000	4,441.000000
3.166667	1.000	3,458.000000
3.183333	1.000	2,548.000000
3.200000	1.000	1,771.000000
3.216667	1.000	1,161.000000
3.233333	1.000	724.000000
3.250000	1.000	455.000000
3.266667	1.000	322.000000
3.283333	1.000	264.000000
3.300000	1.000	242.000000
3.316667	1.000	259.000000
3.333333	1.000	340.000000
3.350000	1.000	482.000000
3.366667	1.000	671.000000
3.383333	1.000	873.000000
3.400000	1.000	1,049.000000
3.416667	1.000	1,161.000000
3.433333	1.000	1,135.000000
3.450000	1.000	925.000000
3.466667	1.000	594.000000
3.483333	1.000	291.000000
3.500000	1.000	170.000000
3.516667	1.000	278.000000
3.533333	1.000	584.000000
3.550000	1.000	921.000000
3.566667	1.000	1,130.000000
3.583333	1.000	1,164.000000
3.600000	1.000	1,049.000000
3.616667	1.000	849.000000
3.633333	1.000	638.000000
3.650000	1.000	505.000000
3.666667	1.000	417.000000
3.683333	1.000	317.000000
3.700000	1.000	202.000000
3.716667	1.000	93.000000
3.733333	1.000	35.000000
3.750000	1.000	48.000000
3.766667	1.000	74.000000
3.783333	1.000	85.000000
3.800000	1.000	73.000000
3.816667	1.000	42.000000
3.833333	1.000	10.000000
3.850000	1.000	1.000000
3.866667	1.000	-43.000000
3.883333	1.000	-112.000000
3.900000	1.000	-162.000000
3.916667	1.000	-147.000000
3.933333	1.000	-16.000000
3.950000	1.000	228.000000
3.966667	1.000	501.000000
3.983333	1.000	721.000000
4.000000	1.000	822.000000
4.016667	1.000	818.000000
4.033333	1.000	760.000000
4.050000	1.000	668.000000
4.066667	1.000	536.000000
4.083333	1.000	385.000000
4.100000	1.000	224.000000
4.116667	1.000	48.000000
4.133333	1.000	-172.000000
4.150000	1.000	-474.000000
4.166667	1.000	-851.000000
4.183333	1.000	-1,239.000000
4.200000	1.000	-1,590.000000
4.216667	1.000	-1,908.000000
4.233333	1.000	-2,203.000000
4.250000	1.000	-2,455.000000
4.266667	1.000	-2,621.000000
4.283333	1.000	-2,644.000000
4.300000	1.000	-2,544.000000
4.316667	1.000	-2,364.000000
4.333333	1.000	-2,140.000000
4.350000	1.000	-1,881.000000
4.366667	1.000	-1,564.000000
4.383333	1.000	-1,226.000000
4.400000	1.000	-942.000000
4.416667	1.000	-750.000000
4.433333	1.000	-657.000000
4.450000	1.000	-656.000000
4.466667	1.000	-686.000000
4.483333	1.000	-724.000000
4.500000	1.000	-770.000000
4.516667	1.000	-831.000000
4.533333	1.000	-932.000000
4.550000	1.000	-1,110.000000
4.566667	1.000	-1,388.000000
4.583333	1.000	-1,735.000000
4.600000	1.000	-2,092.000000
4.616667	1.000	-2,408.000000
4.633333	1.000	-2,664.000000
4.650000	1.000	-2,822.000000
4.666667	1.000	-2,892.000000
4.683333	1.000	-2,924.000000
4.700000	1.000	-2,961.000000
4.716667	1.000	-2,951.000000
4.733333	1.000	-2,878.000000
4.750000	1.000	-2,747.000000
4.766667	1.000	-2,589.000000
4.783333	1.000	-2,424.000000
4.800000	1.000	-2,250.000000
4.816667	1.000	-2,081.000000
4.833333	1.000	-1,970.000000
4.850000	1.000	-1,916.000000
4.866667	1.000	-1,884.000000
4.883333	1.000	-1,858.000000
4.900000	1.000	-1,855.000000
4.916667	1.000	-1,919.000000
4.933333	1.000	-2,025.000000
4.950000	1.000	-2,120.000000
4.966667	1.000	-2,198.000000
4.983333	1.000	-2,220.000000
5.000000	1.000	-2,166.000000
5.016667	1.000	-2,166.000000
5.033333	1.000	-2,166.000000
5.050000	1.000	-2,166.000000
5.066667	1.000	-2,166.000000
5.083333	1.000	-2,514.000000
5.100000	1.000	-3,561.000000
5.116667	1.000	-5,310.000000
5.133333	1.000	-8,061.000000
5.150000	1.000	-11,850.000000
5.166667	1.000	-16,296.000000
5.183333	1.000	-21,233.000000
5.200000	1.000	-26,211.000000
5.216667	1.000	-30,367.000000
5.233333	1.000	-33,328.000000
5.250000	1.000	-35,277.000000
5.266667	1.000	-36,817.000000
5.283333	1.000	-38,220.000000
5.300000	1.000	-39,368.000000
5.316667	1.000	-40,256.000000
5.333333	1.000	-40,819.000000
5.350000	1.000	-40,890.000000
5.366667	1.000	-41,036.000000
5.383333	1.000	-41,564.000000
5.400000	1.000	-42,561.000000
5.416667	1.000	-44,085.000000
5.433333	1.000	-45,624.000000
5.450000	1.000	-46,841.000000
5.466667	1.000	-47,196.000000
5.483333	1.000	-46,475.000000
5.500000	1.000	-45,023.000000
5.516667	1.000	-43,208.000000
5.533333	1.000	-41,163.000000
5.550000	1.000	-39,223.000000
5.566667	1.000	-37,663.000000
5.583333	1.000	-36,263.000000
5.600000	1.000	-35,015.000000
5.616667	1.000	-34,316.000000
5.633333	1.000	-34,245.000000
5.650000	1.000	-34,643.000000
5.666667	1.000	-35,592.000000
5.683333	1.000	-36,986.000000
5.700000	1.000	-38,823.000000
5.716667	1.000	-40,953.000000
5.733333	1.000	-43,061.000000
5.750000	1.000	-44,877.000000
5.766667	1.000	-46,439.000000
5.783333	1.000	-47,762.000000
5.800000	1.000	-48,539.000000
5.816667	1.000	-48,732.000000
5.833333	1.000	-48,303.000000
5.850000	1.000	-47,416.000000
5.866667	1.000	-46,587.000000
5.883333	1.000	-46,235.000000
5.900000	1.000	-46,136.000000
5.916667	1.000	-45,820.000000
5.933333	1.000	-45,411.000000
5.950000	1.000	-44,954.000000
5.966667	1.000	-44,271.000000
5.983333	1.000	-43,552.000000
6.000000	1.000	-43,273.000000
6.016667	1.000	-43,719.000000
6.033333	1.000	-44,894.000000
6.050000	1.000	-46,185.000000
6.066667	1.000	-47,075.000000
6.083333	1.000	-47,410.000000
6.100000	1.000	-47,467.000000
6.116667	1.000	-47,821.000000
6.133333	1.000	-48,995.000000
6.150000	1.000	-50,740.000000
6.166667	1.000	-52,472.000000
6.183333	1.000	-53,674.000000
6.200000	1.000	-54,322.000000
6.216667	1.000	-54,541.000000
6.233333	1.000	-54,055.000000
6.250000	1.000	-52,497.000000
6.266667	1.000	-50,037.000000
6.283333	1.000	-47,090.000000
6.300000	1.000	-44,327.000000
6.316667	1.000	-42,295.000000
6.333333	1.000	-41,370.000000
6.350000	1.000	-41,859.000000
6.366667	1.000	-43,785.000000
6.383333	1.000	-47,058.000000
6.400000	1.000	-51,348.000000
6.416667	1.000	-55,927.000000
6.433333	1.000	-60,084.000000
6.450000	1.000	-63,580.000000
6.466667	1.000	-65,995.000000
6.483333	1.000	-67,263.000000
6.500000	1.000	-67,394.000000
6.516667	1.000	-66,406.000000
6.533333	1.000	-64,400.000000
6.550000	1.000	-62,218.000000
6.566667	1.000	-60,789.000000
6.583333	1.000	-60,459.000000
6.600000	1.000	-61,044.000000
6.616667	1.000	-62,087.000000
6.633333	1.000	-62,897.000000
6.650000	1.000	-62,969.000000
6.666667	1.000	-62,407.000000
6.683333	1.000	-61,765.000000
6.700000	1.000	-61,415.000000
6.716667	1.000	-61,131.000000
6.733333	1.000	-60,811.000000
6.750000	1.000	-60,808.000000
6.766667	1.000	-61,548.000000
6.783333	1.000	-62,574.000000
6.800000	1.000	-63,067.000000
6.816667	1.000	-62,965.000000
6.833333	1.000	-62,570.000000
6.850000	1.000	-62,151.000000
6.866667	1.000	-61,829.000000
6.883333	1.000	-61,312.000000
6.900000	1.000	-60,075.000000
6.916667	1.000	-57,912.000000
6.933333	1.000	-55,046.000000
6.950000	1.000	-51,967.000000
6.966667	1.000	-48,790.000000
6.983333	1.000	-45,888.000000
7.000000	1.000	-43,730.000000
7.016667	1.000	-42,440.000000
7.033333	1.000	-41,821.000000
7.050000	1.000	-41,668.000000
7.066667	1.000	-41,850.000000
7.083333	1.000	-42,308.000000
7.100000	1.000	-42,845.000000
7.116667	1.000	-43,201.000000
7.133333	1.000	-43,341.000000
7.150000	1.000	-43,883.000000
7.166667	1.000	-45,684.000000
7.183333	1.000	-48,702.000000
7.200000	1.000	-52,883.000000
7.216667	1.000	-57,893.000000
7.233333	1.000	-63,230.000000
7.250000	1.000	-68,625.000000
7.266667	1.000	-73,262.000000
7.283333	1.000	-76,167.000000
7.300000	1.000	-76,997.000000
7.316667	1.000	-75,753.000000
7.333333	1.000	-72,642.000000
7.350000	1.000	-67,988.000000
7.366667	1.000	-62,574.000000
7.383333	1.000	-57,432.000000
7.400000	1.000	-53,287.000000
7.416667	1.000	-50,146.000000
7.433333	1.000	-47,989.000000
7.450000	1.000	-46,823.000000
7.466667	1.000	-46,636.000000
7.483333	1.000	-47,505.000000
7.500000	1.000	-49,457.000000
7.516667	1.000	-52,204.000000
7.533333	1.000	-55,452.000000
7.550000	1.000	-58,953.000000
7.566667	1.000	-62,158.000000
7.583333	1.000	-64,228.000000
7.600000	1.000	-64,745.000000
7.616667	1.000	-63,785.000000
7.633333	1.000	-61,836.000000
7.650000	1.000	-59,958.000000
7.666667	1.000	-58,865.000000
7.683333	1.000	-58,821.000000
7.700000	1.000	-59,348.000000
7.716667	1.000	-59,807.000000
7.733333	1.000	-60,112.000000
7.750000	1.000	-60,256.000000
7.766667	1.000	-59,894.000000
7.783333	1.000	-59,069.000000
7.800000	1.000	-57,821.000000
7.816667	1.000	-56,301.000000
7.833333	1.000	-54,894.000000
7.850000	1.000	-53,976.000000
7.866667	1.000	-53,688.000000
7.883333	1.000	-54,108.000000
7.900000	1.000	-54,850.000000
7.916667	1.000	-55,721.000000
7.933333	1.000	-56,687.000000
7.950000	1.000	-57,596.000000
7.966667	1.000	-58,412.000000
7.983333	1.000	-59,029.000000
8.000000	1.000	-59,523.000000
8.016667	1.000	-59,498.000000
8.033333	1.000	-58,770.000000
8.050000	1.000	-57,520.000000
8.066667	1.000	-55,819.000000
8.083333	1.000	-53,986.000000
8.100000	1.000	-52,568.000000
8.116667	1.000	-51,693.000000
8.133333	1.000	-51,285.000000
8.150000	1.000	-51,400.000000
8.166667	1.000	-52,066.000000
8.183333	1.000	-52,920.000000
8.200000	1.000	-53,567.000000
8.216667	1.000	-54,061.000000
8.233333	1.000	-54,810.000000
8.250000	1.000	-55,950.000000
8.266667	1.000	-56,861.000000
8.283333	1.000	-57,376.000000
8.300000	1.000	-57,764.000000
8.316667	1.000	-58,234.000000
8.333333	1.000	-58,903.000000
8.350000	1.000	-59,772.000000
8.366667	1.000	-60,771.000000
8.383333	1.000	-61,704.000000
8.400000	1.000	-62,212.000000
8.416667	1.000	-62,273.000000
8.433333	1.000	-62,027.000000
8.450000	1.000	-61,649.000000
8.466667	1.000	-61,366.000000
8.483333	1.000	-61,286.000000
8.500000	1.000	-61,533.000000
8.516667	1.000	-62,518.000000
8.533333	1.000	-64,453.000000
8.550000	1.000	-67,114.000000
8.566667	1.000	-69,834.000000
8.583333	1.000	-71,999.000000
8.600000	1.000	-73,363.000000
8.616667	1.000	-73,591.000000
8.633333	1.000	-72,962.000000
8.650000	1.000	-71,749.000000
8.666667	1.000	-70,088.000000
8.683333	1.000	-68,364.000000
8.700000	1.000	-67,078.000000
8.716667	1.000	-66,323.000000
8.733333	1.000	-66,323.000000
8.750000	1.000	-67,281.000000
8.766667	1.000	-69,004.000000
8.783333	1.000	-70,793.000000
8.800000	1.000	-72,276.000000
8.816667	1.000	-73,411.000000
8.833333	1.000	-74,052.000000
8.850000	1.000	-73,952.000000
8.866667	1.000	-72,886.000000
8.883333	1.000	-71,091.000000
8.900000	1.000	-69,023.000000
8.916667	1.000	-66,706.000000
8.933333	1.000	-64,468.000000
8.950000	1.000	-62,668.000000
8.966667	1.000	-61,404.000000
8.983333	1.000	-60,456.000000
9.000000	1.000	-59,780.000000
9.016667	1.000	-59,977.000000
9.033333	1.000	-60,938.000000
9.050000	1.000	-62,265.000000
9.066667	1.000	-63,318.000000
9.083333	1.000	-63,760.000000
9.100000	1.000	-63,792.000000
9.116667	1.000	-63,674.000000
9.133333	1.000	-63,669.000000
9.150000	1.000	-63,920.000000
9.166667	1.000	-64,145.000000
9.183333	1.000	-64,007.000000
9.200000	1.000	-63,307.000000
9.216667	1.000	-62,470.000000
9.233333	1.000	-61,799.000000
9.250000	1.000	-60,954.000000
9.266667	1.000	-59,648.000000
9.283333	1.000	-57,902.000000
9.300000	1.000	-55,851.000000
9.316667	1.000	-53,609.000000
9.333333	1.000	-51,334.000000
9.350000	1.000	-49,124.000000
9.366667	1.000	-46,979.000000
9.383333	1.000	-45,123.000000
9.400000	1.000	-44,000.000000
9.416667	1.000	-44,002.000000
9.433333	1.000	-45,409.000000
9.450000	1.000	-48,105.000000
9.466667	1.000	-51,503.000000
9.483333	1.000	-54,550.000000
9.500000	1.000	-56,723.000000
9.516667	1.000	-58,033.000000
9.533333	1.000	-58,700.000000
9.550000	1.000	-59,126.000000
9.566667	1.000	-59,714.000000
9.583333	1.000	-60,771.000000
9.600000	1.000	-62,184.000000
9.616667	1.000	-63,822.000000
9.633333	1.000	-65,606.000000
9.650000	1.000	-67,098.000000
9.666667	1.000	-67,691.000000
9.683333	1.000	-67,111.000000
9.700000	1.000	-65,703.000000
9.716667	1.000	-64,104.000000
9.733333	1.000	-62,762.000000
9.750000	1.000	-61,612.000000
9.766667	1.000	-60,132.000000
9.783333	1.000	-58,332.000000
9.800000	1.000	-56,728.000000
9.816667	1.000	-55,950.000000
9.833333	1.000	-56,349.000000
9.850000	1.000	-57,502.000000
9.866667	1.000	-58,967.000000
9.883333	1.000	-60,217.000000
9.900000	1.000	-61,157.000000
9.916667	1.000	-62,454.000000
9.933333	1.000	-64,192.000000
9.950000	1.000	-65,836.000000
9.966667	1.000	-66,499.000000
9.983333	1.000	-65,810.000000
10.000000	1.000	-64,351.000000
10.016667	1.000	-62,905.000000
10.033333	1.000	-61,623.000000
10.050000	1.000	-60,441.000000
10.066667	1.000	-59,681.000000
10.083333	1.000	-59,499.000000
10.100000	1.000	-60,029.000000
10.116667	1.000	-61,302.000000
10.133333	1.000	-63,086.000000
10.150000	1.000	-64,855.000000
10.166667	1.000	-65,768.000000
10.183333	1.000	-65,665.000000
10.200000	1.000	-65,440.000000
10.216667	1.000	-66,037.000000
10.233333	1.000	-67,551.000000
10.250000	1.000	-69,485.000000
10.266667	1.000	-71,128.000000
10.283333	1.000	-71,916.000000
10.300000	1.000	-71,366.000000
10.316667	1.000	-69,628.000000
10.333333	1.000	-67,221.000000
10.350000	1.000	-64,532.000000
10.366667	1.000	-62,047.000000
10.383333	1.000	-59,914.000000
10.400000	1.000	-58,395.000000
10.416667	1.000	-57,792.000000
10.433333	1.000	-58,168.000000
10.450000	1.000	-59,311.000000
10.466667	1.000	-60,971.000000
10.483333	1.000	-62,484.000000
10.500000	1.000	-63,794.000000
10.516667	1.000	-64,876.000000
10.533333	1.000	-65,584.000000
10.550000	1.000	-65,668.000000
10.566667	1.000	-64,694.000000
10.583333	1.000	-62,700.000000
10.600000	1.000	-60,551.000000
10.616667	1.000	-58,870.000000
10.633333	1.000	-58,192.000000
10.650000	1.000	-58,759.000000
10.666667	1.000	-60,327.000000
10.683333	1.000	-62,648.000000
10.700000	1.000	-65,059.000000
10.716667	1.000	-66,818.000000
10.733333	1.000	-67,457.000000
10.750000	1.000	-66,923.000000
10.766667	1.000	-65,564.000000
10.783333	1.000	-63,821.000000
10.800000	1.000	-62,273.000000
10.816667	1.000	-61,495.000000
10.833333	1.000	-61,678.000000
10.850000	1.000	-62,697.000000
10.866667	1.000	-64,035.000000
10.883333	1.000	-65,337.000000
10.900000	1.000	-66,100.000000
10.916667	1.000	-65,826.000000
10.933333	1.000	-64,502.000000
10.950000	1.000	-62,723.000000
10.966667	1.000	-61,126.000000
10.983333	1.000	-60,184.000000
11.000000	1.000	-59,732.000000
11.016667	1.000	-59,734.000000
11.033333	1.000	-60,473.000000
11.050000	1.000	-61,919.000000
11.066667	1.000	-63,876.000000
11.083333	1.000	-65,695.000000
11.100000	1.000	-66,425.000000
11.116667	1.000	-65,671.000000
11.133333	1.000	-63,817.000000
11.150000	1.000	-61,684.000000
11.166667	1.000	-59,905.000000
11.183333	1.000	-58,706.000000
11.200000	1.000	-57,990.000000
11.216667	1.000	-57,617.000000
11.233333	1.000	-57,525.000000
11.250000	1.000	-57,645.000000
11.266667	1.000	-57,782.000000
11.283333	1.000	-57,701.000000
11.300000	1.000	-57,213.000000
11.316667	1.000	-56,490.000000
11.333333	1.000	-55,819.000000
11.350000	1.000	-55,281.000000
11.366667	1.000	-55,153.000000
11.383333	1.000	-55,230.000000
11.400000	1.000	-55,198.000000
11.416667	1.000	-54,643.000000
11.433333	1.000	-52,981.000000
11.450000	1.000	-50,184.000000
11.466667	1.000	-46,620.000000
11.483333	1.000	-43,087.000000
11.500000	1.000	-40,636.000000
11.516667	1.000	-40,013.000000
11.533333	1.000	-41,242.000000
11.550000	1.000	-43,953.000000
11.566667	1.000	-47,627.000000
11.583333	1.000	-51,700.000000
11.600000	1.000	-55,550.000000
11.616667	1.000	-58,773.000000
11.633333	1.000	-61,182.000000
11.650000	1.000	-62,847.000000
11.666667	1.000	-63,830.000000
11.683333	1.000	-64,298.000000
11.700000	1.000	-64,653.000000
11.716667	1.000	-64,887.000000
11.733333	1.000	-64,956.000000
11.750000	1.000	-64,986.000000
11.766667	1.000	-64,942.000000
11.783333	1.000	-64,903.000000
11.800000	1.000	-64,666.000000
11.816667	1.000	-64,067.000000
11.833333	1.000	-63,350.000000
11.850000	1.000	-63,142.000000
11.866667	1.000	-64,093.000000
11.883333	1.000	-66,033.000000
11.900000	1.000	-68,765.000000
11.916667	1.000	-71,884.000000
11.933333	1.000	-75,026.000000
11.950000	1.000	-78,098.000000
11.966667	1.000	-80,472.000000
11.983333	1.000	-81,507.000000
12.000000	1.000	-80,899.000000
12.016667	1.000	-78,846.000000
12.033333	1.000	-75,891.000000
12.050000	1.000	-72,294.000000
12.066667	1.000	-68,259.000000
12.083333	1.000	-64,037.000000
12.100000	1.000	-60,117.000000
12.116667	1.000	-56,829.000000
12.133333	1.000	-54,234.000000
12.150000	1.000	-52,475.000000
12.166667	1.000	-51,960.000000
12.183333	1.000	-52,821.000000
12.200000	1.000	-54,870.000000
12.216667	1.000	-57,241.000000
12.233333	1.000	-59,042.000000
12.250000	1.000	-60,159.000000
12.266667	1.000	-60,510.000000
12.283333	1.000	-60,116.000000
12.300000	1.000	-58,997.000000
12.316667	1.000	-56,864.000000
12.333333	1.000	-53,856.000000
12.350000	1.000	-50,575.000000
12.366667	1.000	-47,962.000000
12.383333	1.000	-46,761.000000
12.400000	1.000	-47,282.000000
12.416667	1.000	-49,273.000000
12.433333	1.000	-52,194.000000
12.450000	1.000	-55,290.000000
12.466667	1.000	-57,908.000000
12.483333	1.000	-59,682.000000
12.500000	1.000	-60,551.000000
12.516667	1.000	-60,689.000000
12.533333	1.000	-60,482.000000
12.550000	1.000	-60,650.000000
12.566667	1.000	-61,723.000000
12.583333	1.000	-63,426.000000
12.600000	1.000	-65,431.000000
12.616667	1.000	-67,721.000000
12.633333	1.000	-70,051.000000
12.650000	1.000	-71,996.000000
12.666667	1.000	-73,179.000000
12.683333	1.000	-73,438.000000
12.700000	1.000	-72,787.000000
12.716667	1.000	-70,760.000000
12.733333	1.000	-67,232.000000
12.750000	1.000	-62,602.000000
12.766667	1.000	-57,709.000000
12.783333	1.000	-53,297.000000
12.800000	1.000	-49,540.000000
12.816667	1.000	-46,415.000000
12.833333	1.000	-43,819.000000
12.850000	1.000	-41,695.000000
12.866667	1.000	-40,250.000000
12.883333	1.000	-39,896.000000
12.900000	1.000	-40,456.000000
12.916667	1.000	-41,788.000000
12.933333	1.000	-43,797.000000
12.950000	1.000	-46,176.000000
12.966667	1.000	-48,977.000000
12.983333	1.000	-51,829.000000
13.000000	1.000	-54,377.000000
13.016667	1.000	-56,358.000000
13.033333	1.000	-57,789.000000
13.050000	1.000	-59,092.000000
13.066667	1.000	-60,049.000000
13.083333	1.000	-60,510.000000
13.100000	1.000	-60,692.000000
13.116667	1.000	-60,676.000000
13.133333	1.000	-60,200.000000
13.150000	1.000	-59,167.000000
13.166667	1.000	-57,738.000000
13.183333	1.000	-56,197.000000
13.200000	1.000	-55,212.000000
13.216667	1.000	-55,060.000000
13.233333	1.000	-55,435.000000
13.250000	1.000	-56,347.000000
13.266667	1.000	-57,892.000000
13.283333	1.000	-59,956.000000
13.300000	1.000	-61,956.000000
13.316667	1.000	-63,202.000000
13.333333	1.000	-63,090.000000
13.350000	1.000	-61,661.000000
13.366667	1.000	-59,538.000000
13.383333	1.000	-57,648.000000
13.400000	1.000	-56,471.000000
13.416667	1.000	-56,094.000000
13.433333	1.000	-56,162.000000
13.450000	1.000	-56,339.000000
13.466667	1.000	-56,296.000000
13.483333	1.000	-55,401.000000
13.500000	1.000	-53,933.000000
13.516667	1.000	-52,718.000000
13.533333	1.000	-52,061.000000
13.550000	1.000	-51,876.000000
13.566667	1.000	-52,140.000000
13.583333	1.000	-52,686.000000
13.600000	1.000	-53,374.000000
13.616667	1.000	-54,347.000000
13.633333	1.000	-55,611.000000
13.650000	1.000	-57,220.000000
13.666667	1.000	-59,284.000000
13.683333	1.000	-61,481.000000
13.700000	1.000	-63,230.000000
13.716667	1.000	-63,900.000000
13.733333	1.000	-63,200.000000
13.750000	1.000	-61,603.000000
13.766667	1.000	-59,246.000000
13.783333	1.000	-56,128.000000
13.800000	1.000	-52,493.000000
13.816667	1.000	-49,182.000000
13.833333	1.000	-46,833.000000
13.850000	1.000	-45,530.000000
13.866667	1.000	-44,802.000000
13.883333	1.000	-44,065.000000
13.900000	1.000	-42,613.000000
13.916667	1.000	-40,087.000000
13.933333	1.000	-36,642.000000
13.950000	1.000	-32,564.000000
13.966667	1.000	-28,513.000000
13.983333	1.000	-25,186.000000
14.000000	1.000	-23,303.000000
14.016667	1.000	-23,189.000000
14.033333	1.000	-24,397.000000
14.050000	1.000	-26,262.000000
14.066667	1.000	-28,183.000000
14.083333	1.000	-30,040.000000
14.100000	1.000	-31,882.000000
14.116667	1.000	-33,809.000000
14.133333	1.000	-35,769.000000
14.150000	1.000	-37,522.000000
14.166667	1.000	-39,258.000000
14.183333	1.000	-40,910.000000
14.200000	1.000	-42,335.000000
14.216667	1.000	-43,801.000000
14.233333	1.000	-45,382.000000
14.250000	1.000	-47,008.000000
14.266667	1.000	-48,774.000000
14.283333	1.000	-50,843.000000
14.300000	1.000	-52,916.000000
14.316667	1.000	-54,765.000000
14.333333	1.000	-56,448.000000
14.350000	1.000	-58,358.000000
14.366667	1.000	-60,475.000000
14.383333	1.000	-61,959.000000
14.400000	1.000	-62,217.000000
14.416667	1.000	-61,343.000000
14.433333	1.000	-59,813.000000
14.450000	1.000	-58,142.000000
14.466667	1.000	-56,695.000000
14.483333	1.000	-55,800.000000
14.500000	1.000	-55,685.000000
14.516667	1.000	-56,327.000000
14.533333	1.000	-57,288.000000
14.550000	1.000	-58,063.000000
14.566667	1.000	-58,492.000000
14.583333	1.000	-58,449.000000
14.600000	1.000	-58,061.000000
14.616667	1.000	-57,382.000000
14.633333	1.000	-56,238.000000
14.650000	1.000	-54,421.000000
14.666667	1.000	-51,992.000000
14.683333	1.000	-49,248.000000
14.700000	1.000	-46,847.000000
14.716667	1.000	-45,248.000000
14.733333	1.000	-44,375.000000
14.750000	1.000	-44,211.000000
14.766667	1.000	-44,728.000000
14.783333	1.000	-45,748.000000
14.800000	1.000	-46,865.000000
14.816667	1.000	-47,456.000000
14.833333	1.000	-47,335.000000
14.850000	1.000	-46,475.000000
14.866667	1.000	-45,024.000000
14.883333	1.000	-43,750.000000
14.900000	1.000	-43,478.000000
14.916667	1.000	-44,391.000000
14.933333	1.000	-46,087.000000
14.950000	1.000	-47,632.000000
14.966667	1.000	-48,409.000000
14.983333	1.000	-48,692.000000
15.000000	1.000	-48,635.000000
15.016667	1.000	-48,314.000000
15.033333	1.000	-47,972.000000
15.050000	1.000	-48,046.000000
15.066667	1.000	-48,531.000000
15.083333	1.000	-49,056.000000
15.100000	1.000	-49,490.000000
15.116667	1.000	-49,505.000000
15.133333	1.000	-48,965.000000
15.150000	1.000	-48,135.000000
15.166667	1.000	-47,772.000000
15.183333	1.000	-48,408.000000
15.200000	1.000	-50,031.000000
15.216667	1.000	-51,683.000000
15.233333	1.000	-52,532.000000
15.250000	1.000	-52,343.000000
15.266667	1.000	-51,431.000000
15.283333	1.000	-49,973.000000
15.300000	1.000	-48,299.000000
15.316667	1.000	-46,511.000000
15.333333	1.000	-44,065.000000
15.350000	1.000	-40,595.000000
15.366667	1.000	-36,406.000000
15.383333	1.000	-32,184.000000
15.400000	1.000	-28,108.000000
15.416667	1.000	-23,903.000000
15.433333	1.000	-19,583.000000
15.450000	1.000	-15,323.000000
15.466667	1.000	-11,301.000000
15.483333	1.000	-7,982.000000
15.500000	1.000	-5,830.000000
15.516667	1.000	-5,257.000000
15.533333	1.000	-6,623.000000
15.550000	1.000	-10,116.000000
15.566667	1.000	-15,105.000000
15.583333	1.000	-20,728.000000
15.600000	1.000	-26,103.000000
15.616667	1.000	-30,126.000000
15.633333	1.000	-32,461.000000
15.650000	1.000	-33,295.000000
15.666667	1.000	-32,578.000000
15.683333	1.000	-30,504.000000
15.700000	1.000	-27,734.000000
15.716667	1.000	-24,754.000000
15.733333	1.000	-21,216.000000
15.750000	1.000	-15,707.000000
15.766667	1.000	-5,287.000000
15.783333	1.000	13,960.000000
15.800000	1.000	45,422.000000
15.816667	1.000	90,978.000000
15.833333	1.000	150,490.000000
15.850000	1.000	221,376.000000
15.866667	1.000	298,760.000000
15.883333	1.000	376,547.000000
15.900000	1.000	447,883.000000
15.916667	1.000	505,359.000000
15.933333	1.000	543,085.000000
15.950000	1.000	557,389.000000
15.966667	1.000	547,253.000000
15.983333	1.000	514,768.000000
16.000000	1.000	464,551.000000
16.016667	1.000	402,273.000000
16.033333	1.000	334,435.000000
16.050000	1.000	267,021.000000
16.066667	1.000	204,532.000000
16.083333	1.000	149,425.000000
16.100000	1.000	102,461.000000
16.116667	1.000	63,880.000000
16.133333	1.000	33,328.000000
16.150000	1.000	9,949.000000
16.166667	1.000	-7,357.000000
16.183333	1.000	-19,442.000000
16.200000	1.000	-27,271.000000
16.216667	1.000	-32,103.000000
16.233333	1.000	-35,236.000000
16.250000	1.000	-37,394.000000
16.266667	1.000	-39,247.000000
16.283333	1.000	-41,005.000000
16.300000	1.000	-42,449.000000
16.316667	1.000	-43,334.000000
16.333333	1.000	-43,945.000000
16.350000	1.000	-44,679.000000
16.366667	1.000	-45,473.000000
16.383333	1.000	-46,330.000000
16.400000	1.000	-47,381.000000
16.416667	1.000	-48,557.000000
16.433333	1.000	-49,583.000000
16.450000	1.000	-50,407.000000
16.466667	1.000	-51,143.000000
16.483333	1.000	-51,428.000000
16.500000	1.000	-51,370.000000
16.516667	1.000	-51,168.000000
16.533333	1.000	-50,650.000000
16.550000	1.000	-49,742.000000
16.566667	1.000	-48,726.000000
16.583333	1.000	-47,546.000000
16.600000	1.000	-46,024.000000
16.616667	1.000	-44,187.000000
16.633333	1.000	-42,449.000000
16.650000	1.000	-41,079.000000
16.666667	1.000	-40,015.000000
16.683333	1.000	-39,173.000000
16.700000	1.000	-38,486.000000
16.716667	1.000	-37,811.000000
16.733333	1.000	-37,047.000000
16.750000	1.000	-36,140.000000
16.766667	1.000	-34,574.000000
16.783333	1.000	-31,796.000000
16.800000	1.000	-27,151.000000
16.816667	1.000	-20,165.000000
16.833333	1.000	-9,881.000000
16.850000	1.000	5,178.000000
16.866667	1.000	26,186.000000
16.883333	1.000	53,665.000000
16.900000	1.000	87,232.000000
16.916667	1.000	124,868.000000
16.933333	1.000	163,535.000000
16.950000	1.000	200,051.000000
16.966667	1.000	231,076.000000
16.983333	1.000	253,433.000000
17.000000	1.000	264,767.000000
17.016667	1.000	264,054.000000
17.033333	1.000	251,647.000000
17.050000	1.000	229,425.000000
17.066667	1.000	200,283.000000
17.083333	1.000	166,898.000000
17.100000	1.000	132,075.000000
17.116667	1.000	98,602.000000
17.133333	1.000	68,658.000000
17.150000	1.000	43,081.000000
17.166667	1.000	21,828.000000
17.183333	1.000	4,465.000000
17.200000	1.000	-9,101.000000
17.216667	1.000	-18,512.000000
17.233333	1.000	-23,382.000000
17.250000	1.000	-23,441.000000
17.266667	1.000	-18,911.000000
17.283333	1.000	-10,419.000000
17.300000	1.000	990.000000
17.316667	1.000	14,347.000000
17.333333	1.000	28,762.000000
17.350000	1.000	42,876.000000
17.366667	1.000	55,357.000000
17.383333	1.000	65,385.000000
17.400000	1.000	71,997.000000
17.416667	1.000	74,783.000000
17.433333	1.000	73,707.000000
17.450000	1.000	69,046.000000
17.466667	1.000	61,752.000000
17.483333	1.000	53,212.000000
17.500000	1.000	44,686.000000
17.516667	1.000	36,797.000000
17.533333	1.000	29,686.000000
17.550000	1.000	22,913.000000
17.566667	1.000	16,178.000000
17.583333	1.000	9,589.000000
17.600000	1.000	3,442.000000
17.616667	1.000	-2,092.000000
17.633333	1.000	-6,904.000000
17.650000	1.000	-11,158.000000
17.666667	1.000	-15,349.000000
17.683333	1.000	-19,879.000000
17.700000	1.000	-24,691.000000
17.716667	1.000	-28,961.000000
17.733333	1.000	-31,872.000000
17.750000	1.000	-33,564.000000
17.766667	1.000	-34,449.000000
17.783333	1.000	-35,015.000000
17.800000	1.000	-35,716.000000
17.816667	1.000	-36,905.000000
17.833333	1.000	-38,563.000000
17.850000	1.000	-40,428.000000
17.866667	1.000	-42,043.000000
17.883333	1.000	-42,900.000000
17.900000	1.000	-42,728.000000
17.916667	1.000	-41,308.000000
17.933333	1.000	-38,796.000000
17.950000	1.000	-35,894.000000
17.966667	1.000	-33,033.000000
17.983333	1.000	-30,335.000000
18.000000	1.000	-27,919.000000
18.016667	1.000	-25,942.000000
18.033333	1.000	-24,674.000000
18.050000	1.000	-24,491.000000
18.066667	1.000	-25,514.000000
18.083333	1.000	-27,445.000000
18.100000	1.000	-30,039.000000
18.116667	1.000	-32,466.000000
18.133333	1.000	-34,027.000000
18.150000	1.000	-34,973.000000
18.166667	1.000	-35,574.000000
18.183333	1.000	-36,288.000000
18.200000	1.000	-37,534.000000
18.216667	1.000	-38,842.000000
18.233333	1.000	-39,773.000000
18.250000	1.000	-40,083.000000
18.266667	1.000	-40,061.000000
18.283333	1.000	-40,236.000000
18.300000	1.000	-40,804.000000
18.316667	1.000	-41,791.000000
18.333333	1.000	-43,172.000000
18.350000	1.000	-44,757.000000
18.366667	1.000	-46,238.000000
18.383333	1.000	-47,579.000000
18.400000	1.000	-48,531.000000
18.416667	1.000	-48,729.000000
18.433333	1.000	-47,773.000000
18.450000	1.000	-45,662.000000
18.466667	1.000	-42,821.000000
18.483333	1.000	-39,942.000000
18.500000	1.000	-37,617.000000
18.516667	1.000	-36,057.000000
18.533333	1.000	-34,920.000000
18.550000	1.000	-33,717.000000
18.566667	1.000	-32,125.000000
18.583333	1.000	-30,100.000000
18.600000	1.000	-27,662.000000
18.616667	1.000	-24,651.000000
18.633333	1.000	-21,196.000000
18.650000	1.000	-17,457.000000
18.666667	1.000	-13,166.000000
18.683333	1.000	-8,243.000000
18.700000	1.000	-3,322.000000
18.716667	1.000	779.000000
18.733333	1.000	3,541.000000
18.750000	1.000	4,792.000000
18.766667	1.000	4,501.000000
18.783333	1.000	2,792.000000
18.800000	1.000	-33.000000
18.816667	1.000	-3,639.000000
18.833333	1.000	-7,681.000000
18.850000	1.000	-11,683.000000
18.866667	1.000	-15,435.000000
18.883333	1.000	-19,139.000000
18.900000	1.000	-22,661.000000
18.916667	1.000	-25,542.000000
18.933333	1.000	-27,394.000000
18.950000	1.000	-27,839.000000
18.966667	1.000	-26,583.000000
18.983333	1.000	-23,905.000000
19.000000	1.000	-20,225.000000
19.016667	1.000	-16,150.000000
19.033333	1.000	-12,457.000000
19.050000	1.000	-9,515.000000
19.066667	1.000	-6,950.000000
19.083333	1.000	-4,510.000000
19.100000	1.000	-2,350.000000
19.116667	1.000	-339.000000
19.133333	1.000	1,523.000000
19.150000	1.000	3,166.000000
19.166667	1.000	5,469.000000
19.183333	1.000	9,850.000000
19.200000	1.000	17,891.000000
19.216667	1.000	31,367.000000
19.233333	1.000	52,175.000000
19.250000	1.000	82,220.000000
19.266667	1.000	123,469.000000
19.283333	1.000	176,861.000000
19.300000	1.000	241,828.000000
19.316667	1.000	315,574.000000
19.333333	1.000	393,286.000000
19.350000	1.000	468,440.000000
19.366667	1.000	533,734.000000
19.383333	1.000	582,609.000000
19.400000	1.000	610,503.000000
19.416667	1.000	615,231.000000
19.433333	1.000	596,817.000000
19.450000	1.000	557,648.000000
19.466667	1.000	502,111.000000
19.483333	1.000	435,300.000000
19.500000	1.000	362,755.000000
19.516667	1.000	290,089.000000
19.533333	1.000	222,165.000000
19.550000	1.000	161,970.000000
19.566667	1.000	110,624.000000
19.583333	1.000	68,371.000000
19.600000	1.000	35,413.000000
19.616667	1.000	11,237.000000
19.633333	1.000	-5,673.000000
19.650000	1.000	-17,006.000000
19.666667	1.000	-24,188.000000
19.683333	1.000	-28,435.000000
19.700000	1.000	-30,926.000000
19.716667	1.000	-32,605.000000
19.733333	1.000	-33,543.000000
19.750000	1.000	-33,012.000000
19.766667	1.000	-29,990.000000
19.783333	1.000	-23,390.000000
19.800000	1.000	-12,350.000000
19.816667	1.000	3,693.000000
19.833333	1.000	24,840.000000
19.850000	1.000	50,963.000000
19.866667	1.000	80,913.000000
19.883333	1.000	112,599.000000
19.900000	1.000	143,161.000000
19.916667	1.000	169,347.000000
19.933333	1.000	188,300.000000
19.950000	1.000	198,481.000000
19.966667	1.000	199,199.000000
19.983333	1.000	190,992.000000
20.000000	1.000	175,070.000000
20.016667	1.000	153,444.000000
20.033333	1.000	128,748.000000
20.050000	1.000	103,222.000000
20.066667	1.000	78,294.000000
20.083333	1.000	55,048.000000
20.100000	1.000	34,493.000000
20.116667	1.000	17,274.000000
20.133333	1.000	3,752.000000
20.150000	1.000	-6,104.000000
20.166667	1.000	-12,429.000000
20.183333	1.000	-15,852.000000
20.200000	1.000	-17,136.000000
20.216667	1.000	-16,415.000000
20.233333	1.000	-13,088.000000
20.250000	1.000	-6,105.000000
20.266667	1.000	4,928.000000
20.283333	1.000	20,016.000000
20.300000	1.000	39,132.000000
20.316667	1.000	62,005.000000
20.333333	1.000	87,445.000000
20.350000	1.000	113,716.000000
20.366667	1.000	138,630.000000
20.383333	1.000	159,565.000000
20.400000	1.000	173,773.000000
20.416667	1.000	179,382.000000
20.433333	1.000	176,371.000000
20.450000	1.000	165,970.000000
20.466667	1.000	149,790.000000
20.483333	1.000	129,211.000000
20.500000	1.000	106,012.000000
20.516667	1.000	81,814.000000
20.533333	1.000	57,926.000000
20.550000	1.000	35,502.000000
20.566667	1.000	15,580.000000
20.583333	1.000	-1,047.000000
20.600000	1.000	-14,018.000000
20.616667	1.000	-23,244.000000
20.633333	1.000	-29,013.000000
20.650000	1.000	-31,747.000000
20.666667	1.000	-31,774.000000
20.683333	1.000	-28,934.000000
20.700000	1.000	-22,176.000000
20.716667	1.000	-10,162.000000
20.733333	1.000	8,544.000000
20.750000	1.000	35,948.000000
20.766667	1.000	73,140.000000
20.783333	1.000	119,708.000000
20.800000	1.000	173,548.000000
20.816667	1.000	230,968.000000
20.833333	1.000	287,498.000000
20.850000	1.000	338,307.000000
20.866667	1.000	378,940.000000
20.883333	1.000	405,826.000000
20.900000	1.000	416,540.000000
20.916667	1.000	410,403.000000
20.933333	1.000	389,002.000000
20.950000	1.000	355,463.000000
20.966667	1.000	313,463.000000
20.983333	1.000	266,941.000000
21.000000	1.000	219,744.000000
21.016667	1.000	174,726.000000
21.033333	1.000	133,634.000000
21.050000	1.000	97,644.000000
21.066667	1.000	67,416.000000
21.083333	1.000	42,976.000000
21.100000	1.000	24,004.000000
21.116667	1.000	9,650.000000
21.133333	1.000	-1,224.000000
21.150000	1.000	-9,735.000000
21.166667	1.000	-16,841.000000
21.183333	1.000	-22,477.000000
21.200000	1.000	-25,953.000000
21.216667	1.000	-26,802.000000
21.233333	1.000	-24,668.000000
21.250000	1.000	-19,501.000000
21.266667	1.000	-11,581.000000
21.283333	1.000	-1,949.000000
21.300000	1.000	7,913.000000
21.316667	1.000	17,343.000000
21.333333	1.000	26,170.000000
21.350000	1.000	34,717.000000
21.366667	1.000	43,734.000000
21.383333	1.000	53,876.000000
21.400000	1.000	65,645.000000
21.416667	1.000	79,134.000000
21.433333	1.000	93,851.000000
21.450000	1.000	109,077.000000
21.466667	1.000	123,789.000000
21.483333	1.000	136,815.000000
21.500000	1.000	146,734.000000
21.516667	1.000	152,408.000000
21.533333	1.000	153,023.000000
21.550000	1.000	148,282.000000
21.566667	1.000	138,593.000000
21.583333	1.000	125,063.000000
21.600000	1.000	108,724.000000
21.616667	1.000	90,547.000000
21.633333	1.000	71,681.000000
21.650000	1.000	52,976.000000
21.666667	1.000	35,422.000000
21.683333	1.000	19,575.000000
21.700000	1.000	6,259.000000
21.716667	1.000	-4,059.000000
21.733333	1.000	-11,958.000000
21.750000	1.000	-17,916.000000
21.766667	1.000	-22,177.000000
21.783333	1.000	-25,122.000000
21.800000	1.000	-26,907.000000
21.816667	1.000	-27,509.000000
21.833333	1.000	-27,221.000000
21.850000	1.000	-26,548.000000
21.866667	1.000	-26,045.000000
21.883333	1.000	-26,016.000000
21.900000	1.000	-26,529.000000
21.916667	1.000	-27,392.000000
21.933333	1.000	-28,086.000000
21.950000	1.000	-28,116.000000
21.966667	1.000	-27,622.000000
21.983333	1.000	-26,767.000000
22.000000	1.000	-25,918.000000
22.016667	1.000	-25,006.000000
22.033333	1.000	-23,937.000000
22.050000	1.000	-22,932.000000
22.066667	1.000	-21,943.000000
22.083333	1.000	-20,470.000000
22.100000	1.000	-18,147.000000
22.116667	1.000	-15,041.000000
22.133333	1.000	-11,693.000000
22.150000	1.000	-8,509.000000
22.166667	1.000	-5,776.000000
22.183333	1.000	-3,462.000000
22.200000	1.000	-1,445.000000
22.216667	1.000	-153.000000
22.233333	1.000	282.000000
22.250000	1.000	-17.000000
22.266667	1.000	-737.000000
22.283333	1.000	-1,886.000000
22.300000	1.000	-3,519.000000
22.316667	1.000	-5,805.000000
22.333333	1.000	-8,955.000000
22.350000	1.000	-12,794.000000
22.366667	1.000	-16,625.000000
22.383333	1.000	-20,143.000000
22.400000	1.000	-22,790.000000
22.416667	1.000	-24,348.000000
22.433333	1.000	-25,182.000000
22.450000	1.000	-25,684.000000
22.466667	1.000	-25,807.000000
22.483333	1.000	-25,062.000000
22.500000	1.000	-23,484.000000
22.516667	1.000	-21,491.000000
22.533333	1.000	-19,151.000000
22.550000	1.000	-16,722.000000
22.566667	1.000	-14,483.000000
22.583333	1.000	-12,615.000000
22.600000	1.000	-11,529.000000
22.616667	1.000	-11,678.000000
22.633333	1.000	-13,267.000000
22.650000	1.000	-15,740.000000
22.666667	1.000	-17,993.000000
22.683333	1.000	-19,328.000000
22.700000	1.000	-19,788.000000
22.716667	1.000	-19,385.000000
22.733333	1.000	-18,301.000000
22.750000	1.000	-16,880.000000
22.766667	1.000	-15,357.000000
22.783333	1.000	-13,617.000000
22.800000	1.000	-11,495.000000
22.816667	1.000	-9,124.000000
22.833333	1.000	-6,803.000000
22.850000	1.000	-4,978.000000
22.866667	1.000	-4,328.000000
22.883333	1.000	-4,901.000000
22.900000	1.000	-5,880.000000
22.916667	1.000	-6,346.000000
22.933333	1.000	-5,545.000000
22.950000	1.000	-2,971.000000
22.966667	1.000	884.000000
22.983333	1.000	5,478.000000
23.000000	1.000	11,164.000000
23.016667	1.000	19,274.000000
23.033333	1.000	31,868.000000
23.050000	1.000	51,253.000000
23.066667	1.000	80,313.000000
23.083333	1.000	122,076.000000
23.100000	1.000	177,736.000000
23.116667	1.000	245,885.000000
23.133333	1.000	323,103.000000
23.150000	1.000	404,279.000000
23.166667	1.000	483,445.000000
23.183333	1.000	554,112.000000
23.200000	1.000	609,562.000000
23.216667	1.000	644,696.000000
23.233333	1.000	657,121.000000
23.250000	1.000	646,968.000000
23.266667	1.000	616,054.000000
23.283333	1.000	567,504.000000
23.300000	1.000	505,159.000000
23.316667	1.000	434,382.000000
23.333333	1.000	361,216.000000
23.350000	1.000	290,769.000000
23.366667	1.000	226,689.000000
23.383333	1.000	171,044.000000
23.400000	1.000	124,751.000000
23.416667	1.000	88,133.000000
23.433333	1.000	60,314.000000
23.450000	1.000	39,862.000000
23.466667	1.000	25,247.000000
23.483333	1.000	14,949.000000
23.500000	1.000	7,519.000000
23.516667	1.000	2,316.000000
23.533333	1.000	-1,131.000000
23.550000	1.000	-3,072.000000
23.566667	1.000	-3,023.000000
23.583333	1.000	-454.000000
23.600000	1.000	4,449.000000
23.616667	1.000	11,565.000000
23.633333	1.000	21,196.000000
23.650000	1.000	32,918.000000
23.666667	1.000	46,164.000000
23.683333	1.000	60,478.000000
23.700000	1.000	74,998.000000
23.716667	1.000	88,580.000000
23.733333	1.000	100,305.000000
23.750000	1.000	109,432.000000
23.766667	1.000	114,779.000000
23.783333	1.000	115,460.000000
23.800000	1.000	111,261.000000
23.816667	1.000	102,902.000000
23.833333	1.000	91,518.000000
23.850000	1.000	78,387.000000
23.866667	1.000	64,784.000000
23.883333	1.000	51,868.000000
23.900000	1.000	40,350.000000
23.916667	1.000	30,281.000000
23.933333	1.000	21,641.000000
23.950000	1.000	14,324.000000
23.966667	1.000	8,230.000000
23.983333	1.000	3,115.000000
24.000000	1.000	-1,243.000000
24.016667	1.000	-4,793.000000
24.033333	1.000	-7,346.000000
24.050000	1.000	-9,015.000000
24.066667	1.000	-10,049.000000
24.083333	1.000	-10,741.000000
24.100000	1.000	-11,028.000000
24.116667	1.000	-11,112.000000
24.133333	1.000	-11,245.000000
24.150000	1.000	-11,266.000000
24.166667	1.000	-11,106.000000
24.183333	1.000	-10,567.000000
24.200000	1.000	-9,504.000000
24.216667	1.000	-7,924.000000
24.233333	1.000	-5,611.000000
24.250000	1.000	-1,987.000000
24.266667	1.000	3,583.000000
24.283333	1.000	11,506.000000
24.300000	1.000	22,437.000000
24.316667	1.000	36,896.000000
24.333333	1.000	54,829.000000
24.350000	1.000	75,719.000000
24.366667	1.000	99,197.000000
24.383333	1.000	124,259.000000
24.400000	1.000	149,820.000000
24.416667	1.000	174,693.000000
24.433333	1.000	197,130.000000
24.450000	1.000	215,311.000000
24.466667	1.000	228,184.000000
24.483333	1.000	235,737.000000
24.500000	1.000	238,638.000000
24.516667	1.000	238,584.000000
24.533333	1.000	237,403.000000
24.550000	1.000	236,117.000000
24.566667	1.000	234,755.000000
24.583333	1.000	233,293.000000
24.600000	1.000	231,713.000000
24.616667	1.000	229,536.000000
24.633333	1.000	225,385.000000
24.650000	1.000	218,154.000000
24.666667	1.000	207,238.000000
24.683333	1.000	193,007.000000
24.700000	1.000	176,753.000000
24.716667	1.000	160,116.000000
24.733333	1.000	144,518.000000
24.750000	1.000	131,403.000000
24.766667	1.000	121,967.000000
24.783333	1.000	116,286.000000
24.800000	1.000	113,271.000000
24.816667	1.000	111,585.000000
24.833333	1.000	110,318.000000
24.850000	1.000	108,625.000000
24.866667	1.000	105,805.000000
24.883333	1.000	101,794.000000
24.900000	1.000	96,537.000000
24.916667	1.000	89,647.000000
24.933333	1.000	81,333.000000
24.950000	1.000	72,043.000000
24.966667	1.000	62,172.000000
24.983333	1.000	52,461.000000
25.000000	1.000	43,276.000000
25.016667	1.000	34,719.000000
25.033333	1.000	27,046.000000
25.050000	1.000	20,022.000000
25.066667	1.000	12,801.000000
25.083333	1.000	5,212.000000
25.100000	1.000	-2,132.000000
25.116667	1.000	-8,615.000000
25.133333	1.000	-13,670.000000
25.150000	1.000	-17,067.000000
25.166667	1.000	-18,937.000000
25.183333	1.000	-19,569.000000
25.200000	1.000	-19,522.000000
25.216667	1.000	-19,597.000000
25.233333	1.000	-20,049.000000
25.250000	1.000	-20,695.000000
25.266667	1.000	-21,266.000000
25.283333	1.000	-21,219.000000
25.300000	1.000	-20,267.000000
25.316667	1.000	-18,443.000000
25.333333	1.000	-16,035.000000
25.350000	1.000	-13,645.000000
25.366667	1.000	-11,556.000000
25.383333	1.000	-9,706.000000
25.400000	1.000	-8,198.000000
25.416667	1.000	-7,295.000000
25.433333	1.000	-7,194.000000
25.450000	1.000	-7,845.000000
25.466667	1.000	-8,844.000000
25.483333	1.000	-9,796.000000
25.500000	1.000	-10,707.000000
25.516667	1.000	-11,950.000000
25.533333	1.000	-13,435.000000
25.550000	1.000	-15,213.000000
25.566667	1.000	-17,294.000000
25.583333	1.000	-19,569.000000
25.600000	1.000	-22,040.000000
25.616667	1.000	-24,649.000000
25.633333	1.000	-27,208.000000
25.650000	1.000	-29,202.000000
25.666667	1.000	-29,978.000000
25.683333	1.000	-29,634.000000
25.700000	1.000	-29,105.000000
25.716667	1.000	-28,774.000000
25.733333	1.000	-28,345.000000
25.750000	1.000	-27,348.000000
25.766667	1.000	-26,066.000000
25.783333	1.000	-24,575.000000
25.800000	1.000	-22,460.000000
25.816667	1.000	-19,134.000000
25.833333	1.000	-14,212.000000
25.850000	1.000	-7,095.000000
25.866667	1.000	3,082.000000
25.883333	1.000	17,554.000000
25.900000	1.000	37,991.000000
25.916667	1.000	66,302.000000
25.933333	1.000	105,100.000000
25.950000	1.000	157,450.000000
25.966667	1.000	226,404.000000
25.983333	1.000	315,505.000000
26.000000	1.000	429,446.000000
26.016667	1.000	574,166.000000
26.033333	1.000	756,352.000000
26.050000	1.000	981,380.000000
26.066667	1.000	1,254,216.000000
26.083333	1.000	1,576,880.000000
26.100000	1.000	1,945,400.000000
26.116667	1.000	2,349,123.000000
26.133333	1.000	2,769,870.000000
26.150000	1.000	3,181,648.000000
26.166667	1.000	3,553,373.000000
26.183333	1.000	3,853,881.000000
26.200000	1.000	4,056,403.000000
26.216667	1.000	4,142,058.000000
26.233333	1.000	4,102,396.000000
26.250000	1.000	3,940,825.000000
26.266667	1.000	3,672,437.000000
26.283333	1.000	3,321,340.000000
26.300000	1.000	2,916,588.000000
26.316667	1.000	2,487,836.000000
26.333333	1.000	2,062,214.000000
26.350000	1.000	1,661,925.000000
26.366667	1.000	1,302,641.000000
26.383333	1.000	993,280.000000
26.400000	1.000	737,197.000000
26.416667	1.000	533,125.000000
26.433333	1.000	376,298.000000
26.450000	1.000	260,224.000000
26.466667	1.000	177,591.000000
26.483333	1.000	121,114.000000
26.500000	1.000	84,104.000000
26.516667	1.000	60,891.000000
26.533333	1.000	46,976.000000
26.550000	1.000	39,273.000000
26.566667	1.000	35,846.000000
26.583333	1.000	35,158.000000
26.600000	1.000	36,012.000000
26.616667	1.000	37,931.000000
26.633333	1.000	40,839.000000
26.650000	1.000	43,779.000000
26.666667	1.000	45,887.000000
26.683333	1.000	46,461.000000
26.700000	1.000	45,335.000000
26.716667	1.000	42,904.000000
26.733333	1.000	39,605.000000
26.750000	1.000	35,954.000000
26.766667	1.000	32,354.000000
26.783333	1.000	28,496.000000
26.800000	1.000	23,952.000000
26.816667	1.000	18,754.000000
26.833333	1.000	13,264.000000
26.850000	1.000	8,112.000000
26.866667	1.000	3,868.000000
26.883333	1.000	994.000000
26.900000	1.000	-193.000000
26.916667	1.000	947.000000
26.933333	1.000	4,826.000000
26.950000	1.000	11,617.000000
26.966667	1.000	21,543.000000
26.983333	1.000	34,812.000000
27.000000	1.000	52,056.000000
27.016667	1.000	73,969.000000
27.033333	1.000	99,898.000000
27.050000	1.000	128,024.000000
27.066667	1.000	155,905.000000
27.083333	1.000	180,818.000000
27.100000	1.000	200,226.000000
27.116667	1.000	212,587.000000
27.133333	1.000	217,508.000000
27.150000	1.000	215,404.000000
27.166667	1.000	207,080.000000
27.183333	1.000	193,896.000000
27.200000	1.000	177,952.000000
27.216667	1.000	160,818.000000
27.233333	1.000	143,157.000000
27.250000	1.000	125,942.000000
27.266667	1.000	110,112.000000
27.283333	1.000	96,182.000000
27.300000	1.000	84,779.000000
27.316667	1.000	76,452.000000
27.333333	1.000	71,212.000000
27.350000	1.000	69,066.000000
27.366667	1.000	70,551.000000
27.383333	1.000	75,861.000000
27.400000	1.000	84,203.000000
27.416667	1.000	94,686.000000
27.433333	1.000	106,924.000000
27.450000	1.000	120,952.000000
27.466667	1.000	136,761.000000
27.483333	1.000	155,162.000000
27.500000	1.000	177,844.000000
27.516667	1.000	207,773.000000
27.533333	1.000	248,320.000000
27.550000	1.000	302,893.000000
27.566667	1.000	375,011.000000
27.583333	1.000	466,940.000000
27.600000	1.000	578,143.000000
27.616667	1.000	705,226.000000
27.633333	1.000	840,909.000000
27.650000	1.000	974,856.000000
27.666667	1.000	1,095,418.000000
27.683333	1.000	1,191,406.000000
27.700000	1.000	1,253,285.000000
27.716667	1.000	1,276,008.000000
27.733333	1.000	1,258,670.000000
27.750000	1.000	1,204,142.000000
27.766667	1.000	1,118,856.000000
27.783333	1.000	1,012,279.000000
27.800000	1.000	894,851.000000
27.816667	1.000	775,818.000000
27.833333	1.000	662,788.000000
27.850000	1.000	561,686.000000
27.866667	1.000	476,539.000000
27.883333	1.000	408,592.000000
27.900000	1.000	356,164.000000
27.916667	1.000	315,767.000000
27.933333	1.000	283,951.000000
27.950000	1.000	258,174.000000
27.966667	1.000	236,763.000000
27.983333	1.000	218,268.000000
28.000000	1.000	201,438.000000
28.016667	1.000	185,267.000000
28.033333	1.000	169,728.000000
28.050000	1.000	155,141.000000
28.066667	1.000	141,458.000000
28.083333	1.000	128,517.000000
28.100000	1.000	116,484.000000
28.116667	1.000	105,350.000000
28.133333	1.000	95,263.000000
28.150000	1.000	86,204.000000
28.166667	1.000	77,699.000000
28.183333	1.000	69,577.000000
28.200000	1.000	61,978.000000
28.216667	1.000	55,212.000000
28.233333	1.000	50,366.000000
28.250000	1.000	49,051.000000
28.266667	1.000	53,114.000000
28.283333	1.000	65,224.000000
28.300000	1.000	87,751.000000
28.316667	1.000	122,134.000000
28.333333	1.000	168,549.000000
28.350000	1.000	225,631.000000
28.366667	1.000	290,332.000000
28.383333	1.000	358,792.000000
28.400000	1.000	426,349.000000
28.416667	1.000	487,460.000000
28.433333	1.000	536,622.000000
28.450000	1.000	569,787.000000
28.466667	1.000	584,874.000000
28.483333	1.000	581,273.000000
28.500000	1.000	560,082.000000
28.516667	1.000	523,822.000000
28.533333	1.000	475,888.000000
28.550000	1.000	419,952.000000
28.566667	1.000	360,173.000000
28.583333	1.000	300,781.000000
28.600000	1.000	245,548.000000
28.616667	1.000	197,364.000000
28.633333	1.000	157,816.000000
28.650000	1.000	127,700.000000
28.666667	1.000	107,264.000000
28.683333	1.000	96,391.000000
28.700000	1.000	94,597.000000
28.716667	1.000	101,822.000000
28.733333	1.000	117,545.000000
28.750000	1.000	140,227.000000
28.766667	1.000	168,165.000000
28.783333	1.000	199,787.000000
28.800000	1.000	233,641.000000
28.816667	1.000	268,046.000000
28.833333	1.000	301,220.000000
28.850000	1.000	331,647.000000
28.866667	1.000	358,728.000000
28.883333	1.000	383,713.000000
28.900000	1.000	410,240.000000
28.916667	1.000	443,491.000000
28.933333	1.000	488,198.000000
28.950000	1.000	548,164.000000
28.966667	1.000	625,975.000000
28.983333	1.000	722,404.000000
29.000000	1.000	835,810.000000
29.016667	1.000	960,692.000000
29.033333	1.000	1,088,387.000000
29.050000	1.000	1,207,639.000000
29.066667	1.000	1,306,298.000000
29.083333	1.000	1,373,661.000000
29.100000	1.000	1,402,097.000000
29.116667	1.000	1,389,004.000000
29.133333	1.000	1,336,448.000000
29.150000	1.000	1,249,759.000000
29.166667	1.000	1,136,688.000000
29.183333	1.000	1,006,041.000000
29.200000	1.000	866,709.000000
29.216667	1.000	727,124.000000
29.233333	1.000	594,585.000000
29.250000	1.000	474,559.000000
29.266667	1.000	370,544.000000
29.283333	1.000	283,770.000000
29.300000	1.000	214,167.000000
29.316667	1.000	160,259.000000
29.333333	1.000	119,590.000000
29.350000	1.000	90,093.000000
29.366667	1.000	69,508.000000
29.383333	1.000	55,668.000000
29.400000	1.000	47,343.000000
29.416667	1.000	42,987.000000
29.433333	1.000	40,961.000000
29.450000	1.000	39,900.000000
29.466667	1.000	38,861.000000
29.483333	1.000	37,224.000000
29.500000	1.000	34,684.000000
29.516667	1.000	31,914.000000
29.533333	1.000	29,717.000000
29.550000	1.000	28,605.000000
29.566667	1.000	28,497.000000
29.583333	1.000	28,762.000000
29.600000	1.000	28,775.000000
29.616667	1.000	28,042.000000
29.633333	1.000	26,477.000000
29.650000	1.000	24,527.000000
29.666667	1.000	22,667.000000
29.683333	1.000	21,495.000000
29.700000	1.000	21,568.000000
29.716667	1.000	23,163.000000
29.733333	1.000	26,410.000000
29.750000	1.000	31,291.000000
29.766667	1.000	37,425.000000
29.783333	1.000	43,859.000000
29.800000	1.000	49,518.000000
29.816667	1.000	53,591.000000
29.833333	1.000	56,090.000000
29.850000	1.000	57,498.000000
29.866667	1.000	57,749.000000
29.883333	1.000	56,563.000000
29.900000	1.000	53,659.000000
29.916667	1.000	48,764.000000
29.933333	1.000	42,089.000000
29.950000	1.000	34,139.000000
29.966667	1.000	26,190.000000
29.983333	1.000	19,614.000000
30.000000	1.000	14,798.000000
30.016667	1.000	12,225.000000
30.033333	1.000	12,537.000000
30.050000	1.000	15,766.000000
30.066667	1.000	21,926.000000
30.083333	1.000	31,721.000000
30.100000	1.000	46,131.000000
30.116667	1.000	66,380.000000
30.133333	1.000	94,374.000000
30.150000	1.000	133,639.000000
30.166667	1.000	190,246.000000
30.183333	1.000	273,746.000000
30.200000	1.000	398,491.000000
30.216667	1.000	584,717.000000
30.233333	1.000	860,601.000000
30.250000	1.000	1,263,275.000000
30.266667	1.000	1,836,173.000000
30.283333	1.000	2,623,433.000000
30.300000	1.000	3,659,912.000000
30.316667	1.000	4,960,761.000000
30.333333	1.000	6,511,783.000000
30.350000	1.000	8,261,613.000000
30.366667	1.000	10,119,087.000000
30.383333	1.000	11,958,707.000000
30.400000	1.000	13,634,091.000000
30.416667	1.000	15,000,519.000000
30.433333	1.000	15,937,506.000000
30.450000	1.000	16,365,772.000000
30.466667	1.000	16,256,569.000000
30.483333	1.000	15,633,207.000000
30.500000	1.000	14,565,663.000000
30.516667	1.000	13,158,716.000000
30.533333	1.000	11,534,938.000000
30.550000	1.000	9,817,435.000000
30.566667	1.000	8,116,753.000000
30.583333	1.000	6,521,751.000000
30.600000	1.000	5,094,561.000000
30.616667	1.000	3,870,698.000000
30.633333	1.000	2,861,565.000000
30.650000	1.000	2,059,632.000000
30.666667	1.000	1,444,722.000000
30.683333	1.000	989,877.000000
30.700000	1.000	665,302.000000
30.716667	1.000	441,824.000000
30.733333	1.000	293,824.000000
30.750000	1.000	200,112.000000
30.766667	1.000	143,635.000000
30.783333	1.000	111,902.000000
30.800000	1.000	96,968.000000
30.816667	1.000	94,269.000000
30.833333	1.000	101,800.000000
30.850000	1.000	118,295.000000
30.866667	1.000	142,294.000000
30.883333	1.000	171,823.000000
30.900000	1.000	203,684.000000
30.916667	1.000	234,392.000000
30.933333	1.000	260,904.000000
30.950000	1.000	280,773.000000
30.966667	1.000	292,630.000000
30.983333	1.000	296,039.000000
31.000000	1.000	291,055.000000
31.016667	1.000	278,385.000000
31.033333	1.000	259,731.000000
31.050000	1.000	236,991.000000
31.066667	1.000	211,883.000000
31.083333	1.000	186,468.000000
31.100000	1.000	162,753.000000
31.116667	1.000	141,690.000000
31.133333	1.000	123,284.000000
31.150000	1.000	107,474.000000
31.166667	1.000	94,132.000000
31.183333	1.000	83,306.000000
31.200000	1.000	75,333.000000
31.216667	1.000	70,018.000000
31.233333	1.000	66,844.000000
31.250000	1.000	64,945.000000
31.266667	1.000	64,081.000000
31.283333	1.000	64,806.000000
31.300000	1.000	67,256.000000
31.316667	1.000	71,452.000000
31.333333	1.000	77,897.000000
31.350000	1.000	87,454.000000
31.366667	1.000	100,753.000000
31.383333	1.000	117,450.000000
31.400000	1.000	136,653.000000
31.416667	1.000	157,317.000000
31.433333	1.000	178,861.000000
31.450000	1.000	200,771.000000
31.466667	1.000	223,253.000000
31.483333	1.000	246,940.000000
31.500000	1.000	273,354.000000
31.516667	1.000	305,995.000000
31.533333	1.000	350,050.000000
31.550000	1.000	411,622.000000
31.566667	1.000	495,985.000000
31.583333	1.000	605,929.000000
31.600000	1.000	741,509.000000
31.616667	1.000	898,883.000000
31.633333	1.000	1,069,152.000000
31.650000	1.000	1,240,104.000000
31.666667	1.000	1,397,780.000000
31.683333	1.000	1,528,026.000000
31.700000	1.000	1,618,288.000000
31.716667	1.000	1,659,308.000000
31.733333	1.000	1,646,856.000000
31.750000	1.000	1,582,277.000000
31.766667	1.000	1,472,114.000000
31.783333	1.000	1,326,879.000000
31.800000	1.000	1,159,044.000000
31.816667	1.000	982,328.000000
31.833333	1.000	809,716.000000
31.850000	1.000	652,280.000000
31.866667	1.000	518,095.000000
31.883333	1.000	411,986.000000
31.900000	1.000	336,411.000000
31.916667	1.000	291,775.000000
31.933333	1.000	276,901.000000
31.950000	1.000	289,656.000000
31.966667	1.000	327,051.000000
31.983333	1.000	384,719.000000
32.000000	1.000	455,527.000000
32.016667	1.000	531,140.000000
32.033333	1.000	603,616.000000
32.050000	1.000	665,369.000000
32.066667	1.000	709,723.000000
32.083333	1.000	732,280.000000
32.100000	1.000	731,040.000000
32.116667	1.000	706,775.000000
32.133333	1.000	662,306.000000
32.150000	1.000	601,950.000000
32.166667	1.000	530,948.000000
32.183333	1.000	454,934.000000
32.200000	1.000	379,572.000000
32.216667	1.000	309,376.000000
32.233333	1.000	247,747.000000
32.250000	1.000	196,992.000000
32.266667	1.000	157,884.000000
32.283333	1.000	129,791.000000
32.300000	1.000	111,567.000000
32.316667	1.000	101,816.000000
32.333333	1.000	99,410.000000
32.350000	1.000	103,433.000000
32.366667	1.000	112,862.000000
32.383333	1.000	127,226.000000
32.400000	1.000	146,565.000000
32.416667	1.000	171,224.000000
32.433333	1.000	201,605.000000
32.450000	1.000	237,052.000000
32.466667	1.000	276,427.000000
32.483333	1.000	318,417.000000
32.500000	1.000	361,096.000000
32.516667	1.000	402,149.000000
32.533333	1.000	438,902.000000
32.550000	1.000	468,407.000000
32.566667	1.000	488,030.000000
32.583333	1.000	495,846.000000
32.600000	1.000	491,360.000000
32.616667	1.000	475,595.000000
32.633333	1.000	450,250.000000
32.650000	1.000	417,345.000000
32.666667	1.000	379,480.000000
32.683333	1.000	339,421.000000
32.700000	1.000	299,296.000000
32.716667	1.000	260,696.000000
32.733333	1.000	224,722.000000
32.750000	1.000	192,086.000000
32.766667	1.000	163,514.000000
32.783333	1.000	139,507.000000
32.800000	1.000	120,501.000000
32.816667	1.000	106,768.000000
32.833333	1.000	97,665.000000
32.850000	1.000	91,729.000000
32.866667	1.000	87,830.000000
32.883333	1.000	84,936.000000
32.900000	1.000	82,335.000000
32.916667	1.000	79,664.000000
32.933333	1.000	76,739.000000
32.950000	1.000	73,835.000000
32.966667	1.000	70,955.000000
32.983333	1.000	67,626.000000
33.000000	1.000	63,397.000000
33.016667	1.000	58,075.000000
33.033333	1.000	51,644.000000
33.050000	1.000	44,293.000000
33.066667	1.000	36,916.000000
33.083333	1.000	30,279.000000
33.100000	1.000	24,439.000000
33.116667	1.000	19,567.000000
33.133333	1.000	15,893.000000
33.150000	1.000	13,315.000000
33.166667	1.000	11,886.000000
33.183333	1.000	11,710.000000
33.200000	1.000	12,710.000000
33.216667	1.000	14,428.000000
33.233333	1.000	16,607.000000
33.250000	1.000	19,038.000000
33.266667	1.000	21,491.000000
33.283333	1.000	23,771.000000
33.300000	1.000	25,605.000000
33.316667	1.000	26,518.000000
33.333333	1.000	26,172.000000
33.350000	1.000	24,554.000000
33.366667	1.000	22,092.000000
33.383333	1.000	19,587.000000
33.400000	1.000	17,569.000000
33.416667	1.000	16,269.000000
33.433333	1.000	15,710.000000
33.450000	1.000	15,832.000000
33.466667	1.000	16,774.000000
33.483333	1.000	18,671.000000
33.500000	1.000	21,785.000000
33.516667	1.000	25,942.000000
33.533333	1.000	30,965.000000
33.550000	1.000	36,616.000000
33.566667	1.000	42,584.000000
33.583333	1.000	48,652.000000
33.600000	1.000	54,494.000000
33.616667	1.000	59,701.000000
33.633333	1.000	64,507.000000
33.650000	1.000	69,342.000000
33.666667	1.000	75,395.000000
33.683333	1.000	83,560.000000
33.700000	1.000	94,379.000000
33.716667	1.000	108,739.000000
33.733333	1.000	127,758.000000
33.750000	1.000	151,769.000000
33.766667	1.000	179,918.000000
33.783333	1.000	210,506.000000
33.800000	1.000	242,105.000000
33.816667	1.000	272,964.000000
33.833333	1.000	300,658.000000
33.850000	1.000	323,131.000000
33.866667	1.000	339,194.000000
33.883333	1.000	348,070.000000
33.900000	1.000	349,736.000000
33.916667	1.000	344,919.000000
33.933333	1.000	334,376.000000
33.950000	1.000	318,536.000000
33.966667	1.000	298,071.000000
33.983333	1.000	274,391.000000
34.000000	1.000	248,883.000000
34.016667	1.000	222,696.000000
34.033333	1.000	196,835.000000
34.050000	1.000	171,895.000000
34.066667	1.000	148,239.000000
34.083333	1.000	126,250.000000
34.100000	1.000	106,179.000000
34.116667	1.000	88,268.000000
34.133333	1.000	72,996.000000
34.150000	1.000	60,739.000000
34.166667	1.000	52,181.000000
34.183333	1.000	48,290.000000
34.200000	1.000	49,232.000000
34.216667	1.000	54,384.000000
34.233333	1.000	62,892.000000
34.250000	1.000	73,978.000000
34.266667	1.000	87,135.000000
34.283333	1.000	102,004.000000
34.300000	1.000	118,014.000000
34.316667	1.000	133,941.000000
34.333333	1.000	148,778.000000
34.350000	1.000	161,770.000000
34.366667	1.000	172,054.000000
34.383333	1.000	179,123.000000
34.400000	1.000	182,979.000000
34.416667	1.000	183,458.000000
34.433333	1.000	180,137.000000
34.450000	1.000	172,525.000000
34.466667	1.000	160,731.000000
34.483333	1.000	145,589.000000
34.500000	1.000	128,458.000000
34.516667	1.000	110,844.000000
34.533333	1.000	94,158.000000
34.550000	1.000	79,791.000000
34.566667	1.000	68,405.000000
34.583333	1.000	60,238.000000
34.600000	1.000	55,954.000000
34.616667	1.000	56,155.000000
34.633333	1.000	60,812.000000
34.650000	1.000	70,001.000000
34.666667	1.000	83,760.000000
34.683333	1.000	102,370.000000
34.700000	1.000	125,966.000000
34.716667	1.000	154,104.000000
34.733333	1.000	185,822.000000
34.750000	1.000	219,589.000000
34.766667	1.000	253,016.000000
34.783333	1.000	283,365.000000
34.800000	1.000	307,858.000000
34.816667	1.000	323,934.000000
34.833333	1.000	329,697.000000
34.850000	1.000	325,228.000000
34.866667	1.000	311,737.000000
34.883333	1.000	290,660.000000
34.900000	1.000	263,719.000000
34.916667	1.000	233,117.000000
34.933333	1.000	200,899.000000
34.950000	1.000	169,146.000000
34.966667	1.000	139,662.000000
34.983333	1.000	113,456.000000
35.000000	1.000	91,223.000000
35.016667	1.000	73,257.000000
35.033333	1.000	59,598.000000
35.050000	1.000	50,014.000000
35.066667	1.000	44,046.000000
35.083333	1.000	41,018.000000
35.100000	1.000	40,658.000000
35.116667	1.000	42,952.000000
35.133333	1.000	47,891.000000
35.150000	1.000	55,045.000000
35.166667	1.000	63,182.000000
35.183333	1.000	70,939.000000
35.200000	1.000	77,507.000000
35.216667	1.000	82,158.000000
35.233333	1.000	84,424.000000
35.250000	1.000	84,142.000000
35.266667	1.000	81,359.000000
35.283333	1.000	76,698.000000
35.300000	1.000	70,904.000000
35.316667	1.000	64,388.000000
35.333333	1.000	57,099.000000
35.350000	1.000	49,273.000000
35.366667	1.000	41,646.000000
35.383333	1.000	34,876.000000
35.400000	1.000	28,998.000000
35.416667	1.000	23,730.000000
35.433333	1.000	18,878.000000
35.450000	1.000	14,523.000000
35.466667	1.000	10,982.000000
35.483333	1.000	8,605.000000
35.500000	1.000	7,538.000000
35.516667	1.000	7,660.000000
35.533333	1.000	9,132.000000
35.550000	1.000	12,609.000000
35.566667	1.000	18,599.000000
35.583333	1.000	27,214.000000
35.600000	1.000	38,219.000000
35.616667	1.000	51,409.000000
35.633333	1.000	66,454.000000
35.650000	1.000	82,957.000000
35.666667	1.000	100,880.000000
35.683333	1.000	121,144.000000
35.700000	1.000	145,898.000000
35.716667	1.000	178,880.000000
35.733333	1.000	226,066.000000
35.750000	1.000	295,360.000000
35.766667	1.000	395,726.000000
35.783333	1.000	536,086.000000
35.800000	1.000	723,021.000000
35.816667	1.000	956,618.000000
35.833333	1.000	1,229,858.000000
35.850000	1.000	1,528,636.000000
35.866667	1.000	1,832,367.000000
35.883333	1.000	2,117,299.000000
35.900000	1.000	2,360,136.000000
35.916667	1.000	2,541,044.000000
35.933333	1.000	2,645,682.000000
35.950000	1.000	2,666,882.000000
35.966667	1.000	2,605,475.000000
35.983333	1.000	2,470,157.000000
36.000000	1.000	2,275,844.000000
36.016667	1.000	2,041,540.000000
36.033333	1.000	1,787,090.000000
36.050000	1.000	1,530,662.000000
36.066667	1.000	1,287,245.000000
36.083333	1.000	1,067,358.000000
36.100000	1.000	877,240.000000
36.116667	1.000	718,818.000000
36.133333	1.000	590,310.000000
36.150000	1.000	487,767.000000
36.166667	1.000	406,465.000000
36.183333	1.000	341,912.000000
36.200000	1.000	290,278.000000
36.216667	1.000	248,518.000000
36.233333	1.000	214,467.000000
36.250000	1.000	186,591.000000
36.266667	1.000	164,103.000000
36.283333	1.000	146,922.000000
36.300000	1.000	135,060.000000
36.316667	1.000	127,856.000000
36.333333	1.000	124,151.000000
36.350000	1.000	122,431.000000
36.366667	1.000	121,224.000000
36.383333	1.000	119,545.000000
36.400000	1.000	116,686.000000
36.416667	1.000	111,781.000000
36.433333	1.000	104,439.000000
36.450000	1.000	94,858.000000
36.466667	1.000	83,465.000000
36.483333	1.000	70,806.000000
36.500000	1.000	58,235.000000
36.516667	1.000	47,371.000000
36.533333	1.000	38,993.000000
36.550000	1.000	33,103.000000
36.566667	1.000	29,193.000000
36.583333	1.000	27,004.000000
36.600000	1.000	26,711.000000
36.616667	1.000	28,432.000000
36.633333	1.000	32,611.000000
36.650000	1.000	39,539.000000
36.666667	1.000	48,997.000000
36.683333	1.000	60,622.000000
36.700000	1.000	74,166.000000
36.716667	1.000	89,248.000000
36.733333	1.000	105,618.000000
36.750000	1.000	123,527.000000
36.766667	1.000	143,037.000000
36.783333	1.000	163,637.000000
36.800000	1.000	183,642.000000
36.816667	1.000	200,797.000000
36.833333	1.000	213,356.000000
36.850000	1.000	219,955.000000
36.866667	1.000	220,083.000000
36.883333	1.000	214,198.000000
36.900000	1.000	202,953.000000
36.916667	1.000	187,217.000000
36.933333	1.000	168,119.000000
36.950000	1.000	147,579.000000
36.966667	1.000	127,824.000000
36.983333	1.000	110,684.000000
37.000000	1.000	97,124.000000
37.016667	1.000	87,932.000000
37.033333	1.000	84,834.000000
37.050000	1.000	89,989.000000
37.066667	1.000	106,009.000000
37.083333	1.000	135,772.000000
37.100000	1.000	182,220.000000
37.116667	1.000	247,215.000000
37.133333	1.000	330,789.000000
37.150000	1.000	430,573.000000
37.166667	1.000	542,061.000000
37.183333	1.000	659,121.000000
37.200000	1.000	773,767.000000
37.216667	1.000	876,380.000000
37.233333	1.000	957,600.000000
37.250000	1.000	1,010,769.000000
37.266667	1.000	1,032,884.000000
37.283333	1.000	1,025,598.000000
37.300000	1.000	995,271.000000
37.316667	1.000	951,502.000000
37.333333	1.000	905,478.000000
37.350000	1.000	868,482.000000
37.366667	1.000	850,672.000000
37.383333	1.000	859,135.000000
37.400000	1.000	896,388.000000
37.416667	1.000	960,042.000000
37.433333	1.000	1,042,843.000000
37.450000	1.000	1,134,007.000000
37.466667	1.000	1,220,891.000000
37.483333	1.000	1,291,240.000000
37.500000	1.000	1,334,489.000000
37.516667	1.000	1,343,276.000000
37.533333	1.000	1,314,751.000000
37.550000	1.000	1,250,645.000000
37.566667	1.000	1,156,586.000000
37.583333	1.000	1,040,782.000000
37.600000	1.000	913,118.000000
37.616667	1.000	783,492.000000
37.633333	1.000	660,422.000000
37.650000	1.000	550,017.000000
37.666667	1.000	455,911.000000
37.683333	1.000	379,633.000000
37.700000	1.000	320,714.000000
37.716667	1.000	277,303.000000
37.733333	1.000	246,542.000000
37.750000	1.000	224,998.000000
37.766667	1.000	209,254.000000
37.783333	1.000	196,574.000000
37.800000	1.000	185,297.000000
37.816667	1.000	175,048.000000
37.833333	1.000	165,765.000000
37.850000	1.000	157,229.000000
37.866667	1.000	149,614.000000
37.883333	1.000	143,075.000000
37.900000	1.000	137,700.000000
37.916667	1.000	133,990.000000
37.933333	1.000	132,512.000000
37.950000	1.000	133,615.000000
37.966667	1.000	137,005.000000
37.983333	1.000	141,829.000000
38.000000	1.000	146,652.000000
38.016667	1.000	150,378.000000
38.033333	1.000	152,133.000000
38.050000	1.000	151,070.000000
38.066667	1.000	146,876.000000
38.083333	1.000	139,712.000000
38.100000	1.000	130,147.000000
38.116667	1.000	118,999.000000
38.133333	1.000	107,602.000000
38.150000	1.000	97,442.000000
38.166667	1.000	88,806.000000
38.183333	1.000	81,696.000000
38.200000	1.000	76,356.000000
38.216667	1.000	72,983.000000
38.233333	1.000	71,995.000000
38.250000	1.000	73,823.000000
38.266667	1.000	78,094.000000
38.283333	1.000	84,133.000000
38.300000	1.000	91,351.000000
38.316667	1.000	99,348.000000
38.333333	1.000	107,829.000000
38.350000	1.000	115,948.000000
38.366667	1.000	122,534.000000
38.383333	1.000	126,700.000000
38.400000	1.000	127,795.000000
38.416667	1.000	125,597.000000
38.433333	1.000	120,507.000000
38.450000	1.000	113,017.000000
38.466667	1.000	103,718.000000
38.483333	1.000	93,228.000000
38.500000	1.000	81,867.000000
38.516667	1.000	70,176.000000
38.533333	1.000	58,915.000000
38.550000	1.000	48,570.000000
38.566667	1.000	39,450.000000
38.583333	1.000	31,961.000000
38.600000	1.000	26,659.000000
38.616667	1.000	23,642.000000
38.633333	1.000	22,531.000000
38.650000	1.000	22,900.000000
38.666667	1.000	24,349.000000
38.683333	1.000	26,826.000000
38.700000	1.000	29,737.000000
38.716667	1.000	32,142.000000
38.733333	1.000	34,114.000000
38.750000	1.000	36,206.000000
38.766667	1.000	38,547.000000
38.783333	1.000	41,208.000000
38.800000	1.000	44,366.000000
38.816667	1.000	47,687.000000
38.833333	1.000	50,893.000000
38.850000	1.000	54,506.000000
38.866667	1.000	58,764.000000
38.883333	1.000	63,657.000000
38.900000	1.000	68,916.000000
38.916667	1.000	73,955.000000
38.933333	1.000	77,715.000000
38.950000	1.000	79,668.000000
38.966667	1.000	80,063.000000
38.983333	1.000	79,342.000000
39.000000	1.000	77,897.000000
39.016667	1.000	76,334.000000
39.033333	1.000	75,248.000000
39.050000	1.000	75,074.000000
39.066667	1.000	75,923.000000
39.083333	1.000	77,597.000000
39.100000	1.000	79,412.000000
39.116667	1.000	80,882.000000
39.133333	1.000	81,838.000000
39.150000	1.000	82,305.000000
39.166667	1.000	82,194.000000
39.183333	1.000	81,316.000000
39.200000	1.000	79,173.000000
39.216667	1.000	75,588.000000
39.233333	1.000	70,632.000000
39.250000	1.000	64,555.000000
39.266667	1.000	57,981.000000
39.283333	1.000	51,913.000000
39.300000	1.000	47,262.000000
39.316667	1.000	44,518.000000
39.333333	1.000	43,708.000000
39.350000	1.000	44,532.000000
39.366667	1.000	46,903.000000
39.383333	1.000	50,593.000000
39.400000	1.000	55,550.000000
39.416667	1.000	62,053.000000
39.433333	1.000	70,721.000000
39.450000	1.000	82,343.000000
39.466667	1.000	97,458.000000
39.483333	1.000	115,857.000000
39.500000	1.000	136,745.000000
39.516667	1.000	159,258.000000
39.533333	1.000	182,277.000000
39.550000	1.000	203,514.000000
39.566667	1.000	220,488.000000
39.583333	1.000	231,266.000000
39.600000	1.000	234,997.000000
39.616667	1.000	231,266.000000
39.633333	1.000	220,434.000000
39.650000	1.000	203,747.000000
39.666667	1.000	182,965.000000
39.683333	1.000	159,935.000000
39.700000	1.000	135,839.000000
39.716667	1.000	111,559.000000
39.733333	1.000	88,458.000000
39.750000	1.000	67,893.000000
39.766667	1.000	50,541.000000
39.783333	1.000	36,458.000000
39.800000	1.000	25,562.000000
39.816667	1.000	17,249.000000
39.833333	1.000	10,771.000000
39.850000	1.000	5,845.000000
39.866667	1.000	2,462.000000
39.883333	1.000	562.000000
39.900000	1.000	-410.000000
39.916667	1.000	-1,136.000000
39.933333	1.000	-1,814.000000
39.950000	1.000	-2,669.000000
39.966667	1.000	-3,539.000000
39.983333	1.000	-3,776.000000
40.000000	1.000	-2,778.000000
40.016667	1.000	-133.000000
40.033333	1.000	4,149.000000
40.050000	1.000	9,994.000000
40.066667	1.000	17,539.000000
40.083333	1.000	26,943.000000
40.100000	1.000	38,357.000000
40.116667	1.000	51,386.000000
40.133333	1.000	65,036.000000
40.150000	1.000	78,137.000000
40.166667	1.000	89,607.000000
40.183333	1.000	98,803.000000
40.200000	1.000	105,718.000000
40.216667	1.000	111,054.000000
40.233333	1.000	115,864.000000
40.250000	1.000	121,226.000000
40.266667	1.000	127,977.000000
40.283333	1.000	136,704.000000
40.300000	1.000	147,243.000000
40.316667	1.000	158,881.000000
40.333333	1.000	170,874.000000
40.350000	1.000	182,476.000000
40.366667	1.000	192,885.000000
40.383333	1.000	200,657.000000
40.400000	1.000	204,495.000000
40.416667	1.000	203,961.000000
40.433333	1.000	199,096.000000
40.450000	1.000	189,925.000000
40.466667	1.000	176,914.000000
40.483333	1.000	161,176.000000
40.500000	1.000	143,685.000000
40.516667	1.000	125,603.000000
40.533333	1.000	108,339.000000
40.550000	1.000	93,222.000000
40.566667	1.000	81,473.000000
40.583333	1.000	73,561.000000
40.600000	1.000	69,511.000000
40.616667	1.000	69,139.000000
40.633333	1.000	71,725.000000
40.650000	1.000	76,138.000000
40.666667	1.000	81,693.000000
40.683333	1.000	88,351.000000
40.700000	1.000	95,833.000000
40.716667	1.000	103,400.000000
40.733333	1.000	110,214.000000
40.750000	1.000	115,806.000000
40.766667	1.000	119,671.000000
40.783333	1.000	121,604.000000
40.800000	1.000	121,634.000000
40.816667	1.000	119,587.000000
40.833333	1.000	115,590.000000
40.850000	1.000	109,893.000000
40.866667	1.000	103,098.000000
40.883333	1.000	96,371.000000
40.900000	1.000	90,407.000000
40.916667	1.000	85,658.000000
40.933333	1.000	82,146.000000
40.950000	1.000	79,342.000000
40.966667	1.000	76,842.000000
40.983333	1.000	74,462.000000
41.000000	1.000	71,924.000000
41.016667	1.000	68,799.000000
41.033333	1.000	64,418.000000
41.050000	1.000	58,506.000000
41.066667	1.000	51,278.000000
41.083333	1.000	43,431.000000
41.100000	1.000	36,038.000000
41.116667	1.000	29,940.000000
41.133333	1.000	25,224.000000
41.150000	1.000	21,568.000000
41.166667	1.000	18,496.000000
41.183333	1.000	15,897.000000
41.200000	1.000	13,813.000000
41.216667	1.000	11,993.000000
41.233333	1.000	10,523.000000
41.250000	1.000	9,536.000000
41.266667	1.000	8,882.000000
41.283333	1.000	8,946.000000
41.300000	1.000	9,928.000000
41.316667	1.000	11,701.000000
41.333333	1.000	14,033.000000
41.350000	1.000	16,748.000000
41.366667	1.000	19,918.000000
41.383333	1.000	23,882.000000
41.400000	1.000	28,749.000000
41.416667	1.000	34,643.000000
41.433333	1.000	41,525.000000
41.450000	1.000	48,971.000000
41.466667	1.000	56,598.000000
41.483333	1.000	64,132.000000
41.500000	1.000	71,613.000000
41.516667	1.000	79,205.000000
41.533333	1.000	86,926.000000
41.550000	1.000	94,501.000000
41.566667	1.000	101,991.000000
41.583333	1.000	109,433.000000
41.600000	1.000	116,591.000000
41.616667	1.000	122,672.000000
41.633333	1.000	126,868.000000
41.650000	1.000	128,321.000000
41.666667	1.000	126,840.000000
41.683333	1.000	122,626.000000
41.700000	1.000	116,317.000000
41.716667	1.000	108,433.000000
41.733333	1.000	99,382.000000
41.750000	1.000	89,431.000000
41.766667	1.000	78,801.000000
41.783333	1.000	67,893.000000
41.800000	1.000	57,089.000000
41.816667	1.000	46,320.000000
41.833333	1.000	35,715.000000
41.850000	1.000	25,851.000000
41.866667	1.000	17,309.000000
41.883333	1.000	10,678.000000
41.900000	1.000	6,406.000000
41.916667	1.000	4,247.000000
41.933333	1.000	3,883.000000
41.950000	1.000	5,186.000000
41.966667	1.000	8,007.000000
41.983333	1.000	11,978.000000
42.000000	1.000	16,550.000000
42.016667	1.000	21,071.000000
42.033333	1.000	24,852.000000
42.050000	1.000	27,439.000000
42.066667	1.000	28,828.000000
42.083333	1.000	29,337.000000
42.100000	1.000	29,549.000000
42.116667	1.000	29,364.000000
42.133333	1.000	28,435.000000
42.150000	1.000	26,977.000000
42.166667	1.000	25,904.000000
42.183333	1.000	25,896.000000
42.200000	1.000	26,746.000000
42.216667	1.000	27,337.000000
42.233333	1.000	27,233.000000
42.250000	1.000	26,664.000000
42.266667	1.000	25,954.000000
42.283333	1.000	25,210.000000
42.300000	1.000	24,230.000000
42.316667	1.000	22,702.000000
42.333333	1.000	20,715.000000
42.350000	1.000	18,265.000000
42.366667	1.000	15,850.000000
42.383333	1.000	13,945.000000
42.400000	1.000	12,611.000000
42.416667	1.000	11,643.000000
42.433333	1.000	10,874.000000
42.450000	1.000	10,182.000000
42.466667	1.000	9,527.000000
42.483333	1.000	8,783.000000
42.500000	1.000	7,727.000000
42.516667	1.000	6,169.000000
42.533333	1.000	4,123.000000
42.550000	1.000	1,937.000000
42.566667	1.000	25.000000
42.583333	1.000	-1,315.000000
42.600000	1.000	-2,082.000000
42.616667	1.000	-2,713.000000
42.633333	1.000	-3,123.000000
42.650000	1.000	-3,465.000000
42.666667	1.000	-3,727.000000
42.683333	1.000	-3,697.000000
42.700000	1.000	-3,379.000000
42.716667	1.000	-2,849.000000
42.733333	1.000	-2,493.000000
42.750000	1.000	-2,393.000000
42.766667	1.000	-2,339.000000
42.783333	1.000	-2,223.000000
42.800000	1.000	-1,887.000000
42.816667	1.000	-1,065.000000
42.833333	1.000	568.000000
42.850000	1.000	3,337.000000
42.866667	1.000	7,468.000000
42.883333	1.000	12,912.000000
42.900000	1.000	19,041.000000
42.916667	1.000	25,109.000000
42.933333	1.000	30,276.000000
42.950000	1.000	34,109.000000
42.966667	1.000	36,869.000000
42.983333	1.000	38,741.000000
43.000000	1.000	39,468.000000
43.016667	1.000	38,892.000000
43.033333	1.000	37,008.000000
43.050000	1.000	33,710.000000
43.066667	1.000	29,092.000000
43.083333	1.000	23,371.000000
43.100000	1.000	17,131.000000
43.116667	1.000	11,045.000000
43.133333	1.000	5,853.000000
43.150000	1.000	1,661.000000
43.166667	1.000	-1,452.000000
43.183333	1.000	-3,242.000000
43.200000	1.000	-3,979.000000
43.216667	1.000	-3,913.000000
43.233333	1.000	-3,337.000000
43.250000	1.000	-2,857.000000
43.266667	1.000	-2,925.000000
43.283333	1.000	-3,583.000000
43.300000	1.000	-4,759.000000
43.316667	1.000	-6,035.000000
43.333333	1.000	-6,910.000000
43.350000	1.000	-7,640.000000
43.366667	1.000	-8,200.000000
43.383333	1.000	-8,021.000000
43.400000	1.000	-7,098.000000
43.416667	1.000	-5,519.000000
43.433333	1.000	-3,477.000000
43.450000	1.000	-978.000000
43.466667	1.000	1,621.000000
43.483333	1.000	3,956.000000
43.500000	1.000	5,935.000000
43.516667	1.000	6,934.000000
43.533333	1.000	6,534.000000
43.550000	1.000	4,601.000000
43.566667	1.000	1,067.000000
43.583333	1.000	-3,637.000000
43.600000	1.000	-8,456.000000
43.616667	1.000	-12,831.000000
43.633333	1.000	-16,333.000000
43.650000	1.000	-18,497.000000
43.666667	1.000	-19,172.000000
43.683333	1.000	-18,544.000000
43.700000	1.000	-16,834.000000
43.716667	1.000	-14,851.000000
43.733333	1.000	-13,209.000000
43.750000	1.000	-11,786.000000
43.766667	1.000	-10,614.000000
43.783333	1.000	-10,012.000000
43.800000	1.000	-9,979.000000
43.816667	1.000	-10,442.000000
43.833333	1.000	-11,007.000000
43.850000	1.000	-11,389.000000
43.866667	1.000	-11,672.000000
43.883333	1.000	-11,991.000000
43.900000	1.000	-12,407.000000
43.916667	1.000	-12,530.000000
43.933333	1.000	-12,070.000000
43.950000	1.000	-11,113.000000
43.966667	1.000	-10,036.000000
43.983333	1.000	-9,043.000000
44.000000	1.000	-8,217.000000
44.016667	1.000	-7,860.000000
44.033333	1.000	-8,140.000000
44.050000	1.000	-8,658.000000
44.066667	1.000	-9,143.000000
44.083333	1.000	-9,294.000000
44.100000	1.000	-9,099.000000
44.116667	1.000	-8,889.000000
44.133333	1.000	-8,831.000000
44.150000	1.000	-8,592.000000
44.166667	1.000	-7,623.000000
44.183333	1.000	-5,632.000000
44.200000	1.000	-2,980.000000
44.216667	1.000	-237.000000
44.233333	1.000	2,143.000000
44.250000	1.000	3,842.000000
44.266667	1.000	4,979.000000
44.283333	1.000	5,389.000000
44.300000	1.000	4,922.000000
44.316667	1.000	3,499.000000
44.333333	1.000	1,286.000000
44.350000	1.000	-1,528.000000
44.366667	1.000	-4,980.000000
44.383333	1.000	-8,942.000000
44.400000	1.000	-13,059.000000
44.416667	1.000	-16,714.000000
44.433333	1.000	-19,327.000000
44.450000	1.000	-20,542.000000
44.466667	1.000	-20,472.000000
44.483333	1.000	-19,412.000000
44.500000	1.000	-17,750.000000
44.516667	1.000	-15,988.000000
44.533333	1.000	-14,739.000000
44.550000	1.000	-14,275.000000
44.566667	1.000	-14,553.000000
44.583333	1.000	-15,524.000000
44.600000	1.000	-16,559.000000
44.616667	1.000	-17,124.000000
44.633333	1.000	-16,671.000000
44.650000	1.000	-15,028.000000
44.666667	1.000	-12,667.000000
44.683333	1.000	-10,121.000000
44.700000	1.000	-7,907.000000
44.716667	1.000	-6,299.000000
44.733333	1.000	-5,178.000000
44.750000	1.000	-4,201.000000
44.766667	1.000	-3,558.000000
44.783333	1.000	-3,765.000000
44.800000	1.000	-4,810.000000
44.816667	1.000	-6,478.000000
44.833333	1.000	-8,323.000000
44.850000	1.000	-9,861.000000
44.866667	1.000	-10,936.000000
44.883333	1.000	-11,837.000000
44.900000	1.000	-12,974.000000
44.916667	1.000	-14,474.000000
44.933333	1.000	-16,403.000000
44.950000	1.000	-18,930.000000
44.966667	1.000	-21,617.000000
44.983333	1.000	-23,680.000000
45.000000	1.000	-24,478.000000
45.016667	1.000	-23,643.000000
45.033333	1.000	-21,056.000000
45.050000	1.000	-17,079.000000
45.066667	1.000	-12,589.000000
45.083333	1.000	-8,360.000000
45.100000	1.000	-4,607.000000
45.116667	1.000	-1,614.000000
45.133333	1.000	123.000000
45.150000	1.000	442.000000
45.166667	1.000	-606.000000
45.183333	1.000	-3,129.000000
45.200000	1.000	-6,653.000000
45.216667	1.000	-10,232.000000
45.233333	1.000	-12,769.000000
45.250000	1.000	-14,049.000000
45.266667	1.000	-14,530.000000
45.283333	1.000	-14,360.000000
45.300000	1.000	-14,020.000000
45.316667	1.000	-14,084.000000
45.333333	1.000	-14,825.000000
45.350000	1.000	-16,181.000000
45.366667	1.000	-17,556.000000
45.383333	1.000	-18,556.000000
45.400000	1.000	-19,574.000000
45.416667	1.000	-21,001.000000
45.433333	1.000	-22,963.000000
45.450000	1.000	-25,514.000000
45.466667	1.000	-28,606.000000
45.483333	1.000	-31,826.000000
45.500000	1.000	-34,590.000000
45.516667	1.000	-36,405.000000
45.533333	1.000	-36,977.000000
45.550000	1.000	-35,953.000000
45.566667	1.000	-33,795.000000
45.583333	1.000	-31,134.000000
45.600000	1.000	-28,127.000000
45.616667	1.000	-24,951.000000
45.633333	1.000	-21,924.000000
45.650000	1.000	-19,283.000000
45.666667	1.000	-17,318.000000
45.683333	1.000	-15,947.000000
45.700000	1.000	-14,726.000000
45.716667	1.000	-13,559.000000
45.733333	1.000	-12,517.000000
45.750000	1.000	-11,794.000000
45.766667	1.000	-11,693.000000
45.783333	1.000	-12,172.000000
45.800000	1.000	-12,854.000000
45.816667	1.000	-13,551.000000
45.833333	1.000	-14,231.000000
45.850000	1.000	-14,914.000000
45.866667	1.000	-15,661.000000
45.883333	1.000	-16,652.000000
45.900000	1.000	-17,682.000000
45.916667	1.000	-18,495.000000
45.933333	1.000	-18,803.000000
45.950000	1.000	-18,213.000000
45.966667	1.000	-17,027.000000
45.983333	1.000	-15,573.000000
46.000000	1.000	-14,351.000000
46.016667	1.000	-13,518.000000
46.033333	1.000	-12,530.000000
46.050000	1.000	-10,768.000000
46.066667	1.000	-8,163.000000
46.083333	1.000	-5,097.000000
46.100000	1.000	-2,197.000000
46.116667	1.000	123.000000
46.133333	1.000	1,841.000000
46.150000	1.000	3,247.000000
46.166667	1.000	4,635.000000
46.183333	1.000	5,872.000000
46.200000	1.000	6,494.000000
46.216667	1.000	6,179.000000
46.233333	1.000	4,787.000000
46.250000	1.000	2,642.000000
46.266667	1.000	42.000000
46.283333	1.000	-2,596.000000
46.300000	1.000	-4,730.000000
46.316667	1.000	-6,239.000000
46.333333	1.000	-7,161.000000
46.350000	1.000	-7,538.000000
46.366667	1.000	-7,662.000000
46.383333	1.000	-7,967.000000
46.400000	1.000	-8,578.000000
46.416667	1.000	-9,770.000000
46.433333	1.000	-11,673.000000
46.450000	1.000	-13,968.000000
46.466667	1.000	-16,531.000000
46.483333	1.000	-19,476.000000
46.500000	1.000	-22,528.000000
46.516667	1.000	-25,089.000000
46.533333	1.000	-26,532.000000
46.550000	1.000	-26,772.000000
46.566667	1.000	-25,510.000000
46.583333	1.000	-22,571.000000
46.600000	1.000	-18,538.000000
46.616667	1.000	-14,108.000000
46.633333	1.000	-9,956.000000
46.650000	1.000	-6,980.000000
46.666667	1.000	-5,625.000000
46.683333	1.000	-5,570.000000
46.700000	1.000	-6,010.000000
46.716667	1.000	-6,497.000000
46.733333	1.000	-6,909.000000
46.750000	1.000	-7,450.000000
46.766667	1.000	-8,500.000000
46.783333	1.000	-9,894.000000
46.800000	1.000	-11,341.000000
46.816667	1.000	-12,785.000000
46.833333	1.000	-13,764.000000
46.850000	1.000	-14,307.000000
46.866667	1.000	-14,565.000000
46.883333	1.000	-14,642.000000
46.900000	1.000	-14,272.000000
46.916667	1.000	-13,445.000000
46.933333	1.000	-12,306.000000
46.950000	1.000	-10,831.000000
46.966667	1.000	-8,894.000000
46.983333	1.000	-6,491.000000
47.000000	1.000	-3,837.000000
47.016667	1.000	-1,533.000000
47.033333	1.000	-70.000000
47.050000	1.000	243.000000
47.066667	1.000	-174.000000
47.083333	1.000	-1,152.000000
47.100000	1.000	-2,366.000000
47.116667	1.000	-3,642.000000
47.133333	1.000	-5,004.000000
47.150000	1.000	-6,497.000000
47.166667	1.000	-7,886.000000
47.183333	1.000	-9,161.000000
47.200000	1.000	-10,221.000000
47.216667	1.000	-10,869.000000
47.233333	1.000	-11,006.000000
47.250000	1.000	-10,883.000000
47.266667	1.000	-10,818.000000
47.283333	1.000	-10,884.000000
47.300000	1.000	-11,257.000000
47.316667	1.000	-11,805.000000
47.333333	1.000	-12,321.000000
47.350000	1.000	-12,464.000000
47.366667	1.000	-11,974.000000
47.383333	1.000	-10,900.000000
47.400000	1.000	-9,593.000000
47.416667	1.000	-8,542.000000
47.433333	1.000	-7,693.000000
47.450000	1.000	-6,800.000000
47.466667	1.000	-5,770.000000
47.483333	1.000	-4,949.000000
47.500000	1.000	-4,903.000000
47.516667	1.000	-5,677.000000
47.533333	1.000	-6,774.000000
47.550000	1.000	-8,130.000000
47.566667	1.000	-9,605.000000
47.583333	1.000	-10,945.000000
47.600000	1.000	-11,978.000000
47.616667	1.000	-13,021.000000
47.633333	1.000	-14,066.000000
47.650000	1.000	-15,122.000000
47.666667	1.000	-16,127.000000
47.683333	1.000	-16,749.000000
47.700000	1.000	-16,605.000000
47.716667	1.000	-15,486.000000
47.733333	1.000	-13,345.000000
47.750000	1.000	-10,389.000000
47.766667	1.000	-6,910.000000
47.783333	1.000	-3,784.000000
47.800000	1.000	-1,644.000000
47.816667	1.000	-602.000000
47.833333	1.000	-554.000000
47.850000	1.000	-1,500.000000
47.866667	1.000	-2,920.000000
47.883333	1.000	-4,261.000000
47.900000	1.000	-5,209.000000
47.916667	1.000	-5,690.000000
47.933333	1.000	-5,779.000000
47.950000	1.000	-5,836.000000
47.966667	1.000	-6,325.000000
47.983333	1.000	-7,068.000000
48.000000	1.000	-7,649.000000
48.016667	1.000	-7,893.000000
48.033333	1.000	-8,131.000000
48.050000	1.000	-8,789.000000
48.066667	1.000	-10,114.000000
48.083333	1.000	-12,274.000000
48.100000	1.000	-15,089.000000
48.116667	1.000	-17,981.000000
48.133333	1.000	-20,154.000000
48.150000	1.000	-21,045.000000
48.166667	1.000	-20,774.000000
48.183333	1.000	-19,998.000000
48.200000	1.000	-19,173.000000
48.216667	1.000	-18,519.000000
48.233333	1.000	-18,383.000000
48.250000	1.000	-19,093.000000
48.266667	1.000	-20,564.000000
48.283333	1.000	-22,323.000000
48.300000	1.000	-23,469.000000
48.316667	1.000	-23,407.000000
48.333333	1.000	-22,081.000000
48.350000	1.000	-19,680.000000
48.366667	1.000	-16,598.000000
48.383333	1.000	-13,630.000000
48.400000	1.000	-11,432.000000
48.416667	1.000	-10,419.000000
48.433333	1.000	-10,764.000000
48.450000	1.000	-12,166.000000
48.466667	1.000	-13,929.000000
48.483333	1.000	-15,476.000000
48.500000	1.000	-16,132.000000
48.516667	1.000	-15,613.000000
48.533333	1.000	-14,072.000000
48.550000	1.000	-12,427.000000
48.566667	1.000	-11,414.000000
48.583333	1.000	-10,800.000000
48.600000	1.000	-10,796.000000
48.616667	1.000	-11,621.000000
48.633333	1.000	-12,809.000000
48.650000	1.000	-13,742.000000
48.666667	1.000	-14,273.000000
48.683333	1.000	-14,444.000000
48.700000	1.000	-14,380.000000
48.716667	1.000	-14,191.000000
48.733333	1.000	-14,005.000000
48.750000	1.000	-14,189.000000
48.766667	1.000	-14,860.000000
48.783333	1.000	-15,618.000000
48.800000	1.000	-16,092.000000
48.816667	1.000	-16,453.000000
48.833333	1.000	-16,925.000000
48.850000	1.000	-17,522.000000
48.866667	1.000	-18,301.000000
48.883333	1.000	-19,149.000000
48.900000	1.000	-19,975.000000
48.916667	1.000	-20,908.000000
48.933333	1.000	-21,734.000000
48.950000	1.000	-22,439.000000
48.966667	1.000	-22,698.000000
48.983333	1.000	-22,118.000000
49.000000	1.000	-21,084.000000
49.016667	1.000	-20,159.000000
49.033333	1.000	-19,330.000000
49.050000	1.000	-18,460.000000
49.066667	1.000	-17,519.000000
49.083333	1.000	-16,582.000000
49.100000	1.000	-15,520.000000
49.116667	1.000	-14,297.000000
49.133333	1.000	-13,249.000000
49.150000	1.000	-12,476.000000
49.166667	1.000	-12,167.000000
49.183333	1.000	-11,885.000000
49.200000	1.000	-11,295.000000
49.216667	1.000	-10,669.000000
49.233333	1.000	-10,113.000000
49.250000	1.000	-9,697.000000
49.266667	1.000	-9,231.000000
49.283333	1.000	-8,627.000000
49.300000	1.000	-8,103.000000
49.316667	1.000	-7,666.000000
49.333333	1.000	-7,402.000000
49.350000	1.000	-7,609.000000
49.366667	1.000	-8,373.000000
49.383333	1.000	-9,503.000000
49.400000	1.000	-10,802.000000
49.416667	1.000	-12,270.000000
49.433333	1.000	-13,756.000000
49.450000	1.000	-14,798.000000
49.466667	1.000	-15,219.000000
49.483333	1.000	-14,661.000000
49.500000	1.000	-13,272.000000
49.516667	1.000	-11,238.000000
49.533333	1.000	-9,136.000000
49.550000	1.000	-7,664.000000
49.566667	1.000	-6,964.000000
49.583333	1.000	-6,747.000000
49.600000	1.000	-7,292.000000
49.616667	1.000	-8,915.000000
49.633333	1.000	-11,124.000000
49.650000	1.000	-13,478.000000
49.666667	1.000	-15,880.000000
49.683333	1.000	-18,306.000000
49.700000	1.000	-20,336.000000
49.716667	1.000	-21,354.000000
49.733333	1.000	-20,999.000000
49.750000	1.000	-19,504.000000
49.766667	1.000	-17,922.000000
49.783333	1.000	-16,708.000000
49.800000	1.000	-15,846.000000
49.816667	1.000	-15,358.000000
49.833333	1.000	-15,461.000000
49.850000	1.000	-16,306.000000
49.866667	1.000	-17,645.000000
49.883333	1.000	-18,874.000000
49.900000	1.000	-19,479.000000
49.916667	1.000	-19,272.000000
49.933333	1.000	-18,429.000000
49.950000	1.000	-16,899.000000
49.966667	1.000	-15,045.000000
49.983333	1.000	-13,394.000000
50.000000	1.000	-12,121.000000
50.016667	1.000	-11,506.000000
50.033333	1.000	-11,884.000000
50.050000	1.000	-13,288.000000
50.066667	1.000	-15,596.000000
50.083333	1.000	-18,779.000000
50.100000	1.000	-22,457.000000
50.116667	1.000	-25,529.000000
50.133333	1.000	-27,217.000000
50.150000	1.000	-27,218.000000
50.166667	1.000	-25,397.000000
50.183333	1.000	-22,237.000000
50.200000	1.000	-18,626.000000
50.216667	1.000	-15,365.000000
50.233333	1.000	-13,216.000000
50.250000	1.000	-12,627.000000
50.266667	1.000	-13,754.000000
50.283333	1.000	-15,898.000000
50.300000	1.000	-18,332.000000
50.316667	1.000	-20,395.000000
50.333333	1.000	-21,728.000000
50.350000	1.000	-22,731.000000
50.366667	1.000	-23,732.000000
50.383333	1.000	-24,575.000000
50.400000	1.000	-25,079.000000
50.416667	1.000	-25,403.000000
50.433333	1.000	-25,736.000000
50.450000	1.000	-26,234.000000
50.466667	1.000	-26,664.000000
50.483333	1.000	-26,957.000000
50.500000	1.000	-27,312.000000
50.516667	1.000	-27,349.000000
50.533333	1.000	-26,664.000000
50.550000	1.000	-25,126.000000
50.566667	1.000	-22,639.000000
50.583333	1.000	-19,414.000000
50.600000	1.000	-15,759.000000
50.616667	1.000	-12,072.000000
50.633333	1.000	-8,403.000000
50.650000	1.000	-5,002.000000
50.666667	1.000	-2,440.000000
50.683333	1.000	-954.000000
50.700000	1.000	-681.000000
50.716667	1.000	-1,681.000000
50.733333	1.000	-4,131.000000
50.750000	1.000	-8,041.000000
50.766667	1.000	-12,910.000000
50.783333	1.000	-17,872.000000
50.800000	1.000	-22,139.000000
50.816667	1.000	-25,273.000000
50.833333	1.000	-26,944.000000
50.850000	1.000	-27,193.000000
50.866667	1.000	-26,520.000000
50.883333	1.000	-25,614.000000
50.900000	1.000	-25,070.000000
50.916667	1.000	-25,195.000000
50.933333	1.000	-26,387.000000
50.950000	1.000	-28,434.000000
50.966667	1.000	-30,721.000000
50.983333	1.000	-32,500.000000
51.000000	1.000	-33,140.000000
51.016667	1.000	-32,457.000000
51.033333	1.000	-30,521.000000
51.050000	1.000	-27,444.000000
51.066667	1.000	-23,570.000000
51.083333	1.000	-20,017.000000
51.100000	1.000	-17,919.000000
51.116667	1.000	-17,395.000000
51.133333	1.000	-17,945.000000
51.150000	1.000	-19,083.000000
51.166667	1.000	-20,273.000000
51.183333	1.000	-21,120.000000
51.200000	1.000	-21,601.000000
51.216667	1.000	-21,863.000000
51.233333	1.000	-22,218.000000
51.250000	1.000	-22,528.000000
51.266667	1.000	-22,179.000000
51.283333	1.000	-21,158.000000
51.300000	1.000	-19,745.000000
51.316667	1.000	-18,345.000000
51.333333	1.000	-17,579.000000
51.350000	1.000	-17,574.000000
51.366667	1.000	-18,208.000000
51.383333	1.000	-19,035.000000
51.400000	1.000	-19,234.000000
51.416667	1.000	-18,413.000000
51.433333	1.000	-16,796.000000
51.450000	1.000	-14,903.000000
51.466667	1.000	-13,422.000000
51.483333	1.000	-12,874.000000
51.500000	1.000	-13,430.000000
51.516667	1.000	-15,208.000000
51.533333	1.000	-18,389.000000
51.550000	1.000	-22,691.000000
51.566667	1.000	-27,220.000000
51.583333	1.000	-31,153.000000
51.600000	1.000	-33,930.000000
51.616667	1.000	-35,420.000000
51.633333	1.000	-35,532.000000
51.650000	1.000	-34,360.000000
51.666667	1.000	-32,358.000000
51.683333	1.000	-30,141.000000
51.700000	1.000	-27,738.000000
51.716667	1.000	-24,973.000000
51.733333	1.000	-22,125.000000
51.750000	1.000	-19,744.000000
51.766667	1.000	-18,105.000000
51.783333	1.000	-17,383.000000
51.800000	1.000	-17,549.000000
51.816667	1.000	-18,136.000000
51.833333	1.000	-18,947.000000
51.850000	1.000	-19,819.000000
51.866667	1.000	-20,398.000000
51.883333	1.000	-20,301.000000
51.900000	1.000	-19,797.000000
51.916667	1.000	-19,028.000000
51.933333	1.000	-18,194.000000
51.950000	1.000	-17,174.000000
51.966667	1.000	-15,490.000000
51.983333	1.000	-13,043.000000
52.000000	1.000	-10,210.000000
52.016667	1.000	-7,664.000000
52.033333	1.000	-6,139.000000
52.050000	1.000	-6,059.000000
52.066667	1.000	-7,496.000000
52.083333	1.000	-10,209.000000
52.100000	1.000	-13,713.000000
52.116667	1.000	-17,455.000000
52.133333	1.000	-21,137.000000
52.150000	1.000	-24,818.000000
52.166667	1.000	-28,202.000000
52.183333	1.000	-30,609.000000
52.200000	1.000	-31,364.000000
52.216667	1.000	-30,502.000000
52.233333	1.000	-28,420.000000
52.250000	1.000	-26,102.000000
52.266667	1.000	-24,136.000000
52.283333	1.000	-22,294.000000
52.300000	1.000	-20,581.000000
52.316667	1.000	-19,158.000000
52.333333	1.000	-17,958.000000
52.350000	1.000	-17,167.000000
52.366667	1.000	-17,202.000000
52.383333	1.000	-17,835.000000
52.400000	1.000	-18,828.000000
52.416667	1.000	-20,062.000000
52.433333	1.000	-20,849.000000
52.450000	1.000	-20,792.000000
52.466667	1.000	-19,864.000000
52.483333	1.000	-18,548.000000
52.500000	1.000	-17,368.000000
52.516667	1.000	-16,255.000000
52.533333	1.000	-15,002.000000
52.550000	1.000	-13,739.000000
52.566667	1.000	-12,511.000000
52.583333	1.000	-11,117.000000
52.600000	1.000	-9,680.000000
52.616667	1.000	-8,411.000000
52.633333	1.000	-7,203.000000
52.650000	1.000	-5,931.000000
52.666667	1.000	-5,043.000000
52.683333	1.000	-5,053.000000
52.700000	1.000	-6,292.000000
52.716667	1.000	-8,618.000000
52.733333	1.000	-11,847.000000
52.750000	1.000	-15,393.000000
52.766667	1.000	-18,173.000000
52.783333	1.000	-19,740.000000
52.800000	1.000	-20,280.000000
52.816667	1.000	-19,762.000000
52.833333	1.000	-18,551.000000
52.850000	1.000	-16,897.000000
52.866667	1.000	-14,968.000000
52.883333	1.000	-12,960.000000
52.900000	1.000	-11,328.000000
52.916667	1.000	-10,349.000000
52.933333	1.000	-9,903.000000
52.950000	1.000	-9,797.000000
52.966667	1.000	-9,647.000000
52.983333	1.000	-8,929.000000
53.000000	1.000	-7,968.000000
53.016667	1.000	-7,327.000000
53.033333	1.000	-6,725.000000
53.050000	1.000	-5,787.000000
53.066667	1.000	-4,524.000000
53.083333	1.000	-3,256.000000
53.100000	1.000	-2,390.000000
53.116667	1.000	-2,306.000000
53.133333	1.000	-3,368.000000
53.150000	1.000	-5,494.000000
53.166667	1.000	-8,350.000000
53.183333	1.000	-11,734.000000
53.200000	1.000	-15,279.000000
53.216667	1.000	-18,233.000000
53.233333	1.000	-19,892.000000
53.250000	1.000	-20,195.000000
53.266667	1.000	-19,737.000000
53.283333	1.000	-18,864.000000
53.300000	1.000	-17,790.000000
53.316667	1.000	-16,509.000000
53.333333	1.000	-14,981.000000
53.350000	1.000	-13,244.000000
53.366667	1.000	-11,665.000000
53.383333	1.000	-10,573.000000
53.400000	1.000	-10,043.000000
53.416667	1.000	-10,316.000000
53.433333	1.000	-11,653.000000
53.450000	1.000	-13,758.000000
53.466667	1.000	-15,903.000000
53.483333	1.000	-17,387.000000
53.500000	1.000	-18,206.000000
53.516667	1.000	-18,606.000000
53.533333	1.000	-18,698.000000
53.550000	1.000	-18,444.000000
53.566667	1.000	-17,972.000000
53.583333	1.000	-17,164.000000
53.600000	1.000	-15,924.000000
53.616667	1.000	-14,754.000000
53.633333	1.000	-14,105.000000
53.650000	1.000	-14,092.000000
53.666667	1.000	-14,638.000000
53.683333	1.000	-15,370.000000
53.700000	1.000	-15,673.000000
53.716667	1.000	-15,365.000000
53.733333	1.000	-14,531.000000
53.750000	1.000	-13,637.000000
53.766667	1.000	-12,862.000000
53.783333	1.000	-12,456.000000
53.800000	1.000	-12,734.000000
53.816667	1.000	-13,713.000000
53.833333	1.000	-15,528.000000
53.850000	1.000	-18,073.000000
53.866667	1.000	-20,570.000000
53.883333	1.000	-22,204.000000
53.900000	1.000	-22,610.000000
53.916667	1.000	-22,248.000000
53.933333	1.000	-21,389.000000
53.950000	1.000	-20,250.000000
53.966667	1.000	-18,928.000000
53.983333	1.000	-17,663.000000
54.000000	1.000	-16,693.000000
54.016667	1.000	-16,273.000000
54.033333	1.000	-16,300.000000
54.050000	1.000	-16,488.000000
54.066667	1.000	-16,356.000000
54.083333	1.000	-15,359.000000
54.100000	1.000	-13,533.000000
54.116667	1.000	-11,419.000000
54.133333	1.000	-9,728.000000
54.150000	1.000	-8,919.000000
54.166667	1.000	-9,448.000000
54.183333	1.000	-11,098.000000
54.200000	1.000	-13,246.000000
54.216667	1.000	-15,794.000000
54.233333	1.000	-18,663.000000
54.250000	1.000	-21,667.000000
54.266667	1.000	-24,450.000000
54.283333	1.000	-26,048.000000
54.300000	1.000	-26,088.000000
54.316667	1.000	-24,697.000000
54.333333	1.000	-22,421.000000
54.350000	1.000	-20,372.000000
54.366667	1.000	-19,131.000000
54.383333	1.000	-18,583.000000
54.400000	1.000	-18,278.000000
54.416667	1.000	-17,886.000000
54.433333	1.000	-17,303.000000
54.450000	1.000	-16,660.000000
54.466667	1.000	-16,392.000000
54.483333	1.000	-16,672.000000
54.500000	1.000	-17,564.000000
54.516667	1.000	-18,946.000000
54.533333	1.000	-20,695.000000
54.550000	1.000	-22,707.000000
54.566667	1.000	-24,913.000000
54.583333	1.000	-26,910.000000
54.600000	1.000	-28,074.000000
54.616667	1.000	-27,957.000000
54.633333	1.000	-26,352.000000
54.650000	1.000	-23,677.000000
54.666667	1.000	-20,387.000000
54.683333	1.000	-17,149.000000
54.700000	1.000	-14,732.000000
54.716667	1.000	-13,611.000000
54.733333	1.000	-14,068.000000
54.750000	1.000	-15,644.000000
54.766667	1.000	-17,572.000000
54.783333	1.000	-19,566.000000
54.800000	1.000	-21,410.000000
54.816667	1.000	-22,603.000000
54.833333	1.000	-23,041.000000
54.850000	1.000	-22,970.000000
54.866667	1.000	-22,658.000000
54.883333	1.000	-22,271.000000
54.900000	1.000	-21,802.000000
54.916667	1.000	-21,051.000000
54.933333	1.000	-20,154.000000
54.950000	1.000	-19,146.000000
54.966667	1.000	-17,770.000000
54.983333	1.000	-16,222.000000
55.000000	1.000	-15,050.000000
55.016667	1.000	-13,934.000000
55.033333	1.000	-12,726.000000
55.050000	1.000	-11,971.000000
55.066667	1.000	-12,092.000000
55.083333	1.000	-12,489.000000
55.100000	1.000	-12,764.000000
55.116667	1.000	-12,938.000000
55.133333	1.000	-13,343.000000
55.150000	1.000	-14,045.000000
55.166667	1.000	-14,638.000000
55.183333	1.000	-14,918.000000
55.200000	1.000	-14,696.000000
55.216667	1.000	-14,382.000000
55.233333	1.000	-14,739.000000
55.250000	1.000	-15,827.000000
55.266667	1.000	-16,901.000000
55.283333	1.000	-17,332.000000
55.300000	1.000	-16,848.000000
55.316667	1.000	-15,509.000000
55.333333	1.000	-13,709.000000
55.350000	1.000	-11,829.000000
55.366667	1.000	-10,269.000000
55.383333	1.000	-9,352.000000
55.400000	1.000	-9,084.000000
55.416667	1.000	-9,495.000000
55.433333	1.000	-10,565.000000
55.450000	1.000	-12,293.000000
55.466667	1.000	-14,379.000000
55.483333	1.000	-16,260.000000
55.500000	1.000	-17,209.000000
55.516667	1.000	-17,064.000000
55.533333	1.000	-16,004.000000
55.550000	1.000	-14,611.000000
55.566667	1.000	-13,455.000000
55.583333	1.000	-12,721.000000
55.600000	1.000	-12,469.000000
55.616667	1.000	-12,977.000000
55.633333	1.000	-13,844.000000
55.650000	1.000	-14,384.000000
55.666667	1.000	-14,090.000000
55.683333	1.000	-12,815.000000
55.700000	1.000	-10,781.000000
55.716667	1.000	-8,217.000000
55.733333	1.000	-5,354.000000
55.750000	1.000	-2,567.000000
55.766667	1.000	-443.000000
55.783333	1.000	735.000000
55.800000	1.000	1,135.000000
55.816667	1.000	957.000000
55.833333	1.000	604.000000
55.850000	1.000	429.000000
55.866667	1.000	648.000000
55.883333	1.000	1,456.000000
55.900000	1.000	2,502.000000
55.916667	1.000	3,529.000000
55.933333	1.000	4,642.000000
55.950000	1.000	5,499.000000
55.966667	1.000	5,838.000000
55.983333	1.000	5,549.000000
56.000000	1.000	4,690.000000
56.016667	1.000	3,543.000000
56.033333	1.000	2,529.000000
56.050000	1.000	2,040.000000
56.066667	1.000	2,179.000000
56.083333	1.000	2,835.000000
56.100000	1.000	3,415.000000
56.116667	1.000	3,434.000000
56.133333	1.000	2,729.000000
56.150000	1.000	942.000000
56.166667	1.000	-2,176.000000
56.183333	1.000	-6,199.000000
56.200000	1.000	-10,394.000000
56.216667	1.000	-14,049.000000
56.233333	1.000	-16,674.000000
56.250000	1.000	-17,582.000000
56.266667	1.000	-16,276.000000
56.283333	1.000	-13,604.000000
56.300000	1.000	-10,514.000000
56.316667	1.000	-6,972.000000
56.333333	1.000	-3,188.000000
56.350000	1.000	248.000000
56.366667	1.000	2,546.000000
56.383333	1.000	3,319.000000
56.400000	1.000	2,559.000000
56.416667	1.000	535.000000
56.433333	1.000	-2,315.000000
56.450000	1.000	-5,475.000000
56.466667	1.000	-8,214.000000
56.483333	1.000	-10,197.000000
56.500000	1.000	-11,240.000000
56.516667	1.000	-11,504.000000
56.533333	1.000	-11,354.000000
56.550000	1.000	-11,129.000000
56.566667	1.000	-11,378.000000
56.583333	1.000	-12,335.000000
56.600000	1.000	-13,505.000000
56.616667	1.000	-14,540.000000
56.633333	1.000	-15,408.000000
56.650000	1.000	-16,024.000000
56.666667	1.000	-16,667.000000
56.683333	1.000	-17,581.000000
56.700000	1.000	-18,532.000000
56.716667	1.000	-19,361.000000
56.733333	1.000	-19,956.000000
56.750000	1.000	-19,844.000000
56.766667	1.000	-19,011.000000
56.783333	1.000	-17,732.000000
56.800000	1.000	-16,202.000000
56.816667	1.000	-14,624.000000
56.833333	1.000	-13,176.000000
56.850000	1.000	-12,070.000000
56.866667	1.000	-11,679.000000
56.883333	1.000	-12,290.000000
56.900000	1.000	-13,806.000000
56.916667	1.000	-15,883.000000
56.933333	1.000	-17,908.000000
56.950000	1.000	-19,550.000000
56.966667	1.000	-20,340.000000
56.983333	1.000	-20,293.000000
57.000000	1.000	-19,798.000000
57.016667	1.000	-18,840.000000
57.033333	1.000	-17,633.000000
57.050000	1.000	-16,548.000000
57.066667	1.000	-15,212.000000
57.083333	1.000	-13,207.000000
57.100000	1.000	-10,794.000000
57.116667	1.000	-8,226.000000
57.133333	1.000	-5,524.000000
57.150000	1.000	-2,689.000000
57.166667	1.000	77.000000
57.183333	1.000	2,299.000000
57.200000	1.000	3,656.000000
57.216667	1.000	4,698.000000
57.233333	1.000	5,852.000000
57.250000	1.000	6,662.000000
57.266667	1.000	6,255.000000
57.283333	1.000	4,108.000000
57.300000	1.000	447.000000
57.316667	1.000	-3,788.000000
57.333333	1.000	-7,900.000000
57.350000	1.000	-11,742.000000
57.366667	1.000	-15,144.000000
57.383333	1.000	-17,831.000000
57.400000	1.000	-19,490.000000
57.416667	1.000	-19,769.000000
57.433333	1.000	-18,600.000000
57.450000	1.000	-16,341.000000
57.466667	1.000	-13,750.000000
57.483333	1.000	-11,372.000000
57.500000	1.000	-9,585.000000
57.516667	1.000	-8,753.000000
57.533333	1.000	-8,823.000000
57.550000	1.000	-9,428.000000
57.566667	1.000	-9,855.000000
57.583333	1.000	-10,046.000000
57.600000	1.000	-9,825.000000
57.616667	1.000	-8,777.000000
57.633333	1.000	-6,994.000000
57.650000	1.000	-4,848.000000
57.666667	1.000	-2,720.000000
57.683333	1.000	-873.000000
57.700000	1.000	78.000000
57.716667	1.000	-316.000000
57.733333	1.000	-1,919.000000
57.750000	1.000	-4,432.000000
57.766667	1.000	-7,666.000000
57.783333	1.000	-10,823.000000
57.800000	1.000	-13,096.000000
57.816667	1.000	-14,552.000000
57.833333	1.000	-15,441.000000
57.850000	1.000	-15,388.000000
57.866667	1.000	-14,474.000000
57.883333	1.000	-13,091.000000
57.900000	1.000	-11,637.000000
57.916667	1.000	-10,598.000000
57.933333	1.000	-10,227.000000
57.950000	1.000	-10,254.000000
57.966667	1.000	-10,183.000000
57.983333	1.000	-9,399.000000
58.000000	1.000	-7,750.000000
58.016667	1.000	-5,658.000000
58.033333	1.000	-3,700.000000
58.050000	1.000	-2,106.000000
58.066667	1.000	-729.000000
58.083333	1.000	530.000000
58.100000	1.000	2,105.000000
58.116667	1.000	4,091.000000
58.133333	1.000	6,193.000000
58.150000	1.000	7,918.000000
58.166667	1.000	8,893.000000
58.183333	1.000	9,113.000000
58.200000	1.000	9,011.000000
58.216667	1.000	8,715.000000
58.233333	1.000	8,089.000000
58.250000	1.000	7,364.000000
58.266667	1.000	6,588.000000
58.283333	1.000	5,719.000000
58.300000	1.000	4,879.000000
58.316667	1.000	4,275.000000
58.333333	1.000	3,879.000000
58.350000	1.000	3,607.000000
58.366667	1.000	3,142.000000
58.383333	1.000	2,274.000000
58.400000	1.000	1,119.000000
58.416667	1.000	174.000000
58.433333	1.000	192.000000
58.450000	1.000	1,006.000000
58.466667	1.000	2,025.000000
58.483333	1.000	2,722.000000
58.500000	1.000	2,797.000000
58.516667	1.000	2,468.000000
58.533333	1.000	2,121.000000
58.550000	1.000	1,664.000000
58.566667	1.000	1,013.000000
58.583333	1.000	445.000000
58.600000	1.000	501.000000
58.616667	1.000	1,386.000000
58.633333	1.000	2,530.000000
58.650000	1.000	3,508.000000
58.666667	1.000	3,979.000000
58.683333	1.000	4,158.000000
58.700000	1.000	4,481.000000
58.716667	1.000	5,119.000000
58.733333	1.000	5,902.000000
58.750000	1.000	6,270.000000
58.766667	1.000	5,512.000000
58.783333	1.000	3,683.000000
58.800000	1.000	1,380.000000
58.816667	1.000	-860.000000
58.833333	1.000	-2,723.000000
58.850000	1.000	-4,361.000000
58.866667	1.000	-5,775.000000
58.883333	1.000	-6,938.000000
58.900000	1.000	-7,613.000000
58.916667	1.000	-7,443.000000
58.933333	1.000	-6,457.000000
58.950000	1.000	-4,750.000000
58.966667	1.000	-2,710.000000
58.983333	1.000	-788.000000
59.000000	1.000	868.000000
59.016667	1.000	1,921.000000
59.033333	1.000	2,271.000000
59.050000	1.000	2,305.000000
59.066667	1.000	2,560.000000
59.083333	1.000	3,387.000000
59.100000	1.000	4,728.000000
59.116667	1.000	6,606.000000
59.133333	1.000	8,747.000000
59.150000	1.000	10,891.000000
59.166667	1.000	13,015.000000
59.183333	1.000	14,595.000000
59.200000	1.000	14,986.000000
59.216667	1.000	14,032.000000
59.233333	1.000	12,430.000000
59.250000	1.000	10,877.000000
59.266667	1.000	9,617.000000
59.283333	1.000	8,565.000000
59.300000	1.000	7,709.000000
59.316667	1.000	7,144.000000
59.333333	1.000	7,066.000000
59.350000	1.000	7,317.000000
59.366667	1.000	7,759.000000
59.383333	1.000	8,048.000000
59.400000	1.000	7,773.000000
59.416667	1.000	6,930.000000
59.433333	1.000	6,131.000000
59.450000	1.000	5,702.000000
59.466667	1.000	5,776.000000
59.483333	1.000	6,482.000000
59.500000	1.000	7,472.000000
59.516667	1.000	7,985.000000
59.533333	1.000	7,723.000000
59.550000	1.000	6,933.000000
59.566667	1.000	5,870.000000
59.583333	1.000	4,861.000000
59.600000	1.000	3,974.000000
59.616667	1.000	3,375.000000
59.633333	1.000	3,385.000000
59.650000	1.000	4,355.000000
59.666667	1.000	6,037.000000
59.683333	1.000	7,692.000000
59.700000	1.000	8,894.000000
59.716667	1.000	9,303.000000
59.733333	1.000	8,410.000000
59.750000	1.000	6,724.000000
59.766667	1.000	5,120.000000
59.783333	1.000	4,184.000000
59.800000	1.000	4,229.000000
59.816667	1.000	5,442.000000
59.833333	1.000	7,817.000000
59.850000	1.000	10,919.000000
59.866667	1.000	14,356.000000
59.883333	1.000	17,602.000000
59.900000	1.000	20,056.000000
59.916667	1.000	21,451.000000
59.933333	1.000	22,011.000000
59.950000	1.000	21,744.000000
59.966667	1.000	20,597.000000
59.983333	1.000	19,083.000000
60.000000	1.000	18,023.000000
60.016667	1.000	17,629.000000
60.033333	1.000	17,676.000000
60.050000	1.000	17,940.000000
60.066667	1.000	18,460.000000
60.083333	1.000	19,335.000000
60.100000	1.000	20,373.000000
60.116667	1.000	21,295.000000
60.133333	1.000	21,930.000000
60.150000	1.000	22,043.000000
60.166667	1.000	21,604.000000
60.183333	1.000	20,861.000000
60.200000	1.000	20,144.000000
60.216667	1.000	19,771.000000
60.233333	1.000	19,799.000000
60.250000	1.000	20,382.000000
60.266667	1.000	21,480.000000
60.283333	1.000	22,968.000000
60.300000	1.000	24,702.000000
60.316667	1.000	26,098.000000
60.333333	1.000	26,859.000000
60.350000	1.000	27,577.000000
60.366667	1.000	28,431.000000
60.383333	1.000	28,962.000000
60.400000	1.000	29,256.000000
60.416667	1.000	29,883.000000
60.433333	1.000	31,178.000000
60.450000	1.000	32,811.000000
60.466667	1.000	33,949.000000
60.483333	1.000	34,139.000000
60.500000	1.000	33,350.000000
60.516667	1.000	31,757.000000
60.533333	1.000	29,899.000000
60.550000	1.000	28,249.000000
60.566667	1.000	26,609.000000
60.583333	1.000	24,749.000000
60.600000	1.000	22,954.000000
60.616667	1.000	21,462.000000
60.633333	1.000	20,150.000000
60.650000	1.000	18,945.000000
60.666667	1.000	17,985.000000
60.683333	1.000	17,604.000000
60.700000	1.000	17,933.000000
60.716667	1.000	19,192.000000
60.733333	1.000	20,863.000000
60.750000	1.000	22,271.000000
60.766667	1.000	23,463.000000
60.783333	1.000	24,231.000000
60.800000	1.000	24,409.000000
60.816667	1.000	24,381.000000
60.833333	1.000	24,622.000000
60.850000	1.000	25,139.000000
60.866667	1.000	25,552.000000
60.883333	1.000	25,446.000000
60.900000	1.000	24,550.000000
60.916667	1.000	23,122.000000
60.933333	1.000	21,790.000000
60.950000	1.000	21,115.000000
60.966667	1.000	21,052.000000
60.983333	1.000	21,568.000000
61.000000	1.000	22,602.000000
61.016667	1.000	23,965.000000
61.033333	1.000	25,727.000000
61.050000	1.000	28,110.000000
61.066667	1.000	30,412.000000
61.083333	1.000	31,906.000000
61.100000	1.000	32,351.000000
61.116667	1.000	31,736.000000
61.133333	1.000	30,181.000000
61.150000	1.000	28,046.000000
61.166667	1.000	25,786.000000
61.183333	1.000	23,820.000000
61.200000	1.000	22,399.000000
61.216667	1.000	21,830.000000
61.233333	1.000	22,190.000000
61.250000	1.000	23,357.000000
61.266667	1.000	24,948.000000
61.283333	1.000	26,622.000000
61.300000	1.000	28,388.000000
61.316667	1.000	30,380.000000
61.333333	1.000	32,467.000000
61.350000	1.000	34,190.000000
61.366667	1.000	35,292.000000
61.383333	1.000	35,731.000000
61.400000	1.000	35,826.000000
61.416667	1.000	35,664.000000
61.433333	1.000	35,584.000000
61.450000	1.000	35,737.000000
61.466667	1.000	36,040.000000
61.483333	1.000	36,677.000000
61.500000	1.000	37,596.000000
61.516667	1.000	38,321.000000
61.533333	1.000	38,236.000000
61.550000	1.000	37,020.000000
61.566667	1.000	34,727.000000
61.583333	1.000	31,681.000000
61.600000	1.000	28,554.000000
61.616667	1.000	26,031.000000
61.633333	1.000	24,495.000000
61.650000	1.000	24,194.000000
61.666667	1.000	25,032.000000
61.683333	1.000	26,893.000000
61.700000	1.000	29,049.000000
61.716667	1.000	31,041.000000
61.733333	1.000	32,285.000000
61.750000	1.000	32,120.000000
61.766667	1.000	30,787.000000
61.783333	1.000	29,068.000000
61.800000	1.000	27,384.000000
61.816667	1.000	25,514.000000
61.833333	1.000	23,143.000000
61.850000	1.000	20,334.000000
61.866667	1.000	17,285.000000
61.883333	1.000	14,820.000000
61.900000	1.000	13,817.000000
61.916667	1.000	14,522.000000
61.933333	1.000	16,589.000000
61.950000	1.000	19,490.000000
61.966667	1.000	22,744.000000
61.983333	1.000	26,147.000000
62.000000	1.000	29,860.000000
62.016667	1.000	33,734.000000
62.033333	1.000	37,533.000000
62.050000	1.000	40,901.000000
62.066667	1.000	43,359.000000
62.083333	1.000	44,471.000000
62.100000	1.000	44,081.000000
62.116667	1.000	42,754.000000
62.133333	1.000	41,317.000000
62.150000	1.000	40,032.000000
62.166667	1.000	38,996.000000
62.183333	1.000	38,072.000000
62.200000	1.000	37,022.000000
62.216667	1.000	35,766.000000
62.233333	1.000	34,499.000000
62.250000	1.000	33,424.000000
62.266667	1.000	32,548.000000
62.283333	1.000	31,755.000000
62.300000	1.000	30,751.000000
62.316667	1.000	29,423.000000
62.333333	1.000	28,020.000000
62.350000	1.000	27,254.000000
62.366667	1.000	27,304.000000
62.383333	1.000	27,477.000000
62.400000	1.000	27,012.000000
62.416667	1.000	25,475.000000
62.433333	1.000	23,174.000000
62.450000	1.000	20,616.000000
62.466667	1.000	18,312.000000
62.483333	1.000	16,539.000000
62.500000	1.000	15,455.000000
62.516667	1.000	15,067.000000
62.533333	1.000	15,258.000000
62.550000	1.000	15,778.000000
62.566667	1.000	16,567.000000
62.583333	1.000	17,547.000000
62.600000	1.000	18,181.000000
62.616667	1.000	18,460.000000
62.633333	1.000	18,473.000000
62.650000	1.000	18,485.000000
62.666667	1.000	18,663.000000
62.683333	1.000	18,758.000000
62.700000	1.000	18,523.000000
62.716667	1.000	17,998.000000
62.733333	1.000	17,248.000000
62.750000	1.000	16,625.000000
62.766667	1.000	16,172.000000
62.783333	1.000	15,925.000000
62.800000	1.000	15,803.000000
62.816667	1.000	15,810.000000
62.833333	1.000	15,804.000000
62.850000	1.000	15,718.000000
62.866667	1.000	15,850.000000
62.883333	1.000	16,244.000000
62.900000	1.000	16,501.000000
62.916667	1.000	16,363.000000
62.933333	1.000	15,534.000000
62.950000	1.000	14,354.000000
62.966667	1.000	13,112.000000
62.983333	1.000	12,029.000000
63.000000	1.000	11,413.000000
63.016667	1.000	11,283.000000
63.033333	1.000	11,170.000000
63.050000	1.000	10,735.000000
63.066667	1.000	10,091.000000
63.083333	1.000	9,166.000000
63.100000	1.000	8,157.000000
63.116667	1.000	7,560.000000
63.133333	1.000	7,355.000000
63.150000	1.000	7,415.000000
63.166667	1.000	7,971.000000
63.183333	1.000	8,888.000000
63.200000	1.000	9,865.000000
63.216667	1.000	10,207.000000
63.233333	1.000	9,284.000000
63.250000	1.000	6,924.000000
63.266667	1.000	3,265.000000
63.283333	1.000	-959.000000
63.300000	1.000	-5,113.000000
63.316667	1.000	-9,081.000000
63.333333	1.000	-12,539.000000
63.350000	1.000	-14,999.000000
63.366667	1.000	-16,232.000000
63.383333	1.000	-16,297.000000
63.400000	1.000	-15,770.000000
63.416667	1.000	-15,247.000000
63.433333	1.000	-15,043.000000
63.450000	1.000	-14,598.000000
63.466667	1.000	-13,890.000000
63.483333	1.000	-13,297.000000
63.500000	1.000	-12,929.000000
63.516667	1.000	-12,462.000000
63.533333	1.000	-11,682.000000
63.550000	1.000	-10,542.000000
63.566667	1.000	-9,067.000000
63.583333	1.000	-7,227.000000
63.600000	1.000	-5,115.000000
63.616667	1.000	-3,304.000000
63.633333	1.000	-2,435.000000
63.650000	1.000	-2,931.000000
63.666667	1.000	-5,078.000000
63.683333	1.000	-8,807.000000
63.700000	1.000	-13,517.000000
63.716667	1.000	-18,525.000000
63.733333	1.000	-23,012.000000
63.750000	1.000	-26,400.000000
63.766667	1.000	-28,346.000000
63.783333	1.000	-28,626.000000
63.800000	1.000	-27,509.000000
63.816667	1.000	-25,164.000000
63.833333	1.000	-21,926.000000
63.850000	1.000	-18,330.000000
63.866667	1.000	-14,846.000000
63.883333	1.000	-11,755.000000
63.900000	1.000	-9,171.000000
63.916667	1.000	-7,088.000000
63.933333	1.000	-5,656.000000
63.950000	1.000	-5,120.000000
63.966667	1.000	-5,253.000000
63.983333	1.000	-5,789.000000
64.000000	1.000	-6,760.000000
64.016667	1.000	-8,226.000000
64.033333	1.000	-10,152.000000
64.050000	1.000	-12,314.000000
64.066667	1.000	-14,552.000000
64.083333	1.000	-16,974.000000
64.100000	1.000	-19,796.000000
64.116667	1.000	-22,906.000000
64.133333	1.000	-25,689.000000
64.150000	1.000	-27,750.000000
64.166667	1.000	-29,126.000000
64.183333	1.000	-30,287.000000
64.200000	1.000	-31,523.000000
64.216667	1.000	-32,390.000000
64.233333	1.000	-32,355.000000
64.250000	1.000	-31,377.000000
64.266667	1.000	-29,579.000000
64.283333	1.000	-27,162.000000
64.300000	1.000	-24,721.000000
64.316667	1.000	-23,005.000000
64.333333	1.000	-22,646.000000
64.350000	1.000	-23,826.000000
64.366667	1.000	-26,209.000000
64.383333	1.000	-29,426.000000
64.400000	1.000	-33,148.000000
64.416667	1.000	-37,298.000000
64.433333	1.000	-41,718.000000
64.450000	1.000	-45,953.000000
64.466667	1.000	-49,267.000000
64.483333	1.000	-51,392.000000
64.500000	1.000	-52,383.000000
64.516667	1.000	-52,465.000000
64.533333	1.000	-51,866.000000
64.550000	1.000	-50,766.000000
64.566667	1.000	-49,280.000000
64.583333	1.000	-47,255.000000
64.600000	1.000	-44,269.000000
64.616667	1.000	-40,674.000000
64.633333	1.000	-37,033.000000
64.650000	1.000	-33,727.000000
64.666667	1.000	-31,185.000000
64.683333	1.000	-29,856.000000
64.700000	1.000	-29,950.000000
64.716667	1.000	-31,587.000000
64.733333	1.000	-34,395.000000
64.750000	1.000	-37,296.000000
64.766667	1.000	-39,117.000000
64.783333	1.000	-39,698.000000
64.800000	1.000	-39,407.000000
64.816667	1.000	-38,522.000000
64.833333	1.000	-36,952.000000
64.850000	1.000	-35,116.000000
64.866667	1.000	-33,809.000000
64.883333	1.000	-33,664.000000
64.900000	1.000	-34,471.000000
64.916667	1.000	-36,170.000000
64.933333	1.000	-38,792.000000
64.950000	1.000	-41,815.000000
64.966667	1.000	-44,813.000000
64.983333	1.000	-47,408.000000
65.000000	1.000	-49,008.000000
65.016667	1.000	-49,586.000000
65.033333	1.000	-49,720.000000
65.050000	1.000	-49,661.000000
65.066667	1.000	-49,663.000000
65.083333	1.000	-49,658.000000
65.100000	1.000	-49,262.000000
65.116667	1.000	-48,465.000000
65.133333	1.000	-47,621.000000
65.150000	1.000	-47,187.000000
65.166667	1.000	-47,445.000000
65.183333	1.000	-48,818.000000
65.200000	1.000	-51,475.000000
65.216667	1.000	-54,931.000000
65.233333	1.000	-58,596.000000
65.250000	1.000	-61,611.000000
65.266667	1.000	-63,414.000000
65.283333	1.000	-64,323.000000
65.300000	1.000	-64,786.000000
65.316667	1.000	-65,023.000000
65.333333	1.000	-65,320.000000
65.350000	1.000	-65,670.000000
65.366667	1.000	-65,502.000000
65.383333	1.000	-64,216.000000
65.400000	1.000	-62,005.000000
65.416667	1.000	-59,550.000000
65.433333	1.000	-57,718.000000
65.450000	1.000	-56,783.000000
65.466667	1.000	-56,237.000000
65.483333	1.000	-55,676.000000
65.500000	1.000	-55,156.000000
65.516667	1.000	-54,884.000000
65.533333	1.000	-54,875.000000
65.550000	1.000	-55,030.000000
65.566667	1.000	-55,503.000000
65.583333	1.000	-56,468.000000
65.600000	1.000	-57,849.000000
65.616667	1.000	-58,946.000000
65.633333	1.000	-58,975.000000
65.650000	1.000	-57,453.000000
65.666667	1.000	-54,441.000000
65.683333	1.000	-50,633.000000
65.700000	1.000	-47,066.000000
65.716667	1.000	-44,890.000000
65.733333	1.000	-44,765.000000
65.750000	1.000	-46,731.000000
65.766667	1.000	-50,645.000000
65.783333	1.000	-55,701.000000
65.800000	1.000	-60,792.000000
65.816667	1.000	-64,719.000000
65.833333	1.000	-67,056.000000
65.850000	1.000	-67,965.000000
65.866667	1.000	-67,724.000000
65.883333	1.000	-66,802.000000
65.900000	1.000	-65,401.000000
65.916667	1.000	-64,090.000000
65.933333	1.000	-63,333.000000
65.950000	1.000	-63,595.000000
65.966667	1.000	-65,564.000000
65.983333	1.000	-69,144.000000
66.000000	1.000	-73,125.000000
66.016667	1.000	-76,671.000000
66.033333	1.000	-79,495.000000
66.050000	1.000	-80,958.000000
66.066667	1.000	-80,248.000000
66.083333	1.000	-77,754.000000
66.100000	1.000	-74,433.000000
66.116667	1.000	-71,217.000000
66.133333	1.000	-69,248.000000
66.150000	1.000	-68,913.000000
66.166667	1.000	-69,784.000000
66.183333	1.000	-71,026.000000
66.200000	1.000	-71,605.000000
66.216667	1.000	-71,045.000000
66.233333	1.000	-69,598.000000
66.250000	1.000	-67,872.000000
66.266667	1.000	-66,370.000000
66.283333	1.000	-65,485.000000
66.300000	1.000	-65,184.000000
66.316667	1.000	-65,341.000000
66.333333	1.000	-66,048.000000
66.350000	1.000	-67,037.000000
66.366667	1.000	-67,926.000000
66.383333	1.000	-68,219.000000
66.400000	1.000	-67,619.000000
66.416667	1.000	-66,596.000000
66.433333	1.000	-65,512.000000
66.450000	1.000	-64,510.000000
66.466667	1.000	-64,034.000000
66.483333	1.000	-64,210.000000
66.500000	1.000	-64,452.000000
66.516667	1.000	-64,678.000000
66.533333	1.000	-64,954.000000
66.550000	1.000	-65,497.000000
66.566667	1.000	-66,140.000000
66.583333	1.000	-66,779.000000
66.600000	1.000	-67,200.000000
66.616667	1.000	-67,219.000000
66.633333	1.000	-67,203.000000
66.650000	1.000	-67,658.000000
66.666667	1.000	-68,592.000000
66.683333	1.000	-69,651.000000
66.700000	1.000	-70,283.000000
66.716667	1.000	-70,186.000000
66.733333	1.000	-69,726.000000
66.750000	1.000	-69,418.000000
66.766667	1.000	-69,311.000000
66.783333	1.000	-69,289.000000
66.800000	1.000	-69,240.000000
66.816667	1.000	-69,191.000000
66.833333	1.000	-69,160.000000
66.850000	1.000	-68,988.000000
66.866667	1.000	-68,522.000000
66.883333	1.000	-67,606.000000
66.900000	1.000	-66,254.000000
66.916667	1.000	-64,661.000000
66.933333	1.000	-63,293.000000
66.950000	1.000	-62,551.000000
66.966667	1.000	-62,771.000000
66.983333	1.000	-63,749.000000
67.000000	1.000	-64,979.000000
67.016667	1.000	-66,000.000000
67.033333	1.000	-67,032.000000
67.050000	1.000	-68,229.000000
67.066667	1.000	-69,334.000000
67.083333	1.000	-70,291.000000
67.100000	1.000	-71,337.000000
67.116667	1.000	-72,118.000000
67.133333	1.000	-72,315.000000
67.150000	1.000	-72,213.000000
67.166667	1.000	-72,080.000000
67.183333	1.000	-71,814.000000
67.200000	1.000	-71,265.000000
67.216667	1.000	-70,610.000000
67.233333	1.000	-70,483.000000
67.250000	1.000	-71,240.000000
67.266667	1.000	-72,655.000000
67.283333	1.000	-74,341.000000
67.300000	1.000	-75,892.000000
67.316667	1.000	-76,833.000000
67.333333	1.000	-77,037.000000
67.350000	1.000	-76,696.000000
67.366667	1.000	-76,143.000000
67.383333	1.000	-75,641.000000
67.400000	1.000	-75,407.000000
67.416667	1.000	-75,815.000000
67.433333	1.000	-77,056.000000
67.450000	1.000	-78,864.000000
67.466667	1.000	-81,044.000000
67.483333	1.000	-83,270.000000
67.500000	1.000	-85,469.000000
67.516667	1.000	-87,206.000000
67.533333	1.000	-87,945.000000
67.550000	1.000	-87,528.000000
67.566667	1.000	-86,264.000000
67.583333	1.000	-84,144.000000
67.600000	1.000	-81,556.000000
67.616667	1.000	-78,727.000000
67.633333	1.000	-75,859.000000
67.650000	1.000	-72,993.000000
67.666667	1.000	-70,457.000000
67.683333	1.000	-68,898.000000
67.700000	1.000	-68,671.000000
67.716667	1.000	-69,679.000000
67.733333	1.000	-71,450.000000
67.750000	1.000	-73,453.000000
67.766667	1.000	-75,525.000000
67.783333	1.000	-77,441.000000
67.800000	1.000	-79,261.000000
67.816667	1.000	-80,880.000000
67.833333	1.000	-82,532.000000
67.850000	1.000	-84,151.000000
67.866667	1.000	-85,223.000000
67.883333	1.000	-85,474.000000
67.900000	1.000	-85,005.000000
67.916667	1.000	-84,143.000000
67.933333	1.000	-82,886.000000
67.950000	1.000	-81,303.000000
67.966667	1.000	-79,727.000000
67.983333	1.000	-78,600.000000
68.000000	1.000	-78,194.000000
68.016667	1.000	-78,472.000000
68.033333	1.000	-79,358.000000
68.050000	1.000	-80,771.000000
68.066667	1.000	-82,135.000000
68.083333	1.000	-83,133.000000
68.100000	1.000	-83,983.000000
68.116667	1.000	-84,705.000000
68.133333	1.000	-85,119.000000
68.150000	1.000	-85,531.000000
68.166667	1.000	-85,847.000000
68.183333	1.000	-86,107.000000
68.200000	1.000	-86,626.000000
68.216667	1.000	-87,227.000000
68.233333	1.000	-87,586.000000
68.250000	1.000	-87,610.000000
68.266667	1.000	-87,273.000000
68.283333	1.000	-86,883.000000
68.300000	1.000	-86,874.000000
68.316667	1.000	-87,628.000000
68.333333	1.000	-89,318.000000
68.350000	1.000	-91,720.000000
68.366667	1.000	-94,046.000000
68.383333	1.000	-95,634.000000
68.400000	1.000	-96,028.000000
68.416667	1.000	-95,060.000000
68.433333	1.000	-93,082.000000
68.450000	1.000	-90,199.000000
68.466667	1.000	-86,317.000000
68.483333	1.000	-81,719.000000
68.500000	1.000	-77,498.000000
68.516667	1.000	-74,448.000000
68.533333	1.000	-72,404.000000
68.550000	1.000	-71,067.000000
68.566667	1.000	-70,520.000000
68.583333	1.000	-71,017.000000
68.600000	1.000	-72,559.000000
68.616667	1.000	-74,803.000000
68.633333	1.000	-76,814.000000
68.650000	1.000	-77,972.000000
68.666667	1.000	-78,240.000000
68.683333	1.000	-78,052.000000
68.700000	1.000	-77,532.000000
68.716667	1.000	-76,370.000000
68.733333	1.000	-74,759.000000
68.750000	1.000	-73,133.000000
68.766667	1.000	-72,063.000000
68.783333	1.000	-71,490.000000
68.800000	1.000	-70,882.000000
68.816667	1.000	-69,937.000000
68.833333	1.000	-68,612.000000
68.850000	1.000	-67,282.000000
68.866667	1.000	-66,839.000000
68.883333	1.000	-67,702.000000
68.900000	1.000	-69,445.000000
68.916667	1.000	-71,474.000000
68.933333	1.000	-73,186.000000
68.950000	1.000	-74,379.000000
68.966667	1.000	-75,103.000000
68.983333	1.000	-75,161.000000
69.000000	1.000	-74,166.000000
69.016667	1.000	-72,335.000000
69.033333	1.000	-70,653.000000
69.050000	1.000	-69,941.000000
69.066667	1.000	-70,092.000000
69.083333	1.000	-70,634.000000
69.100000	1.000	-71,727.000000
69.116667	1.000	-73,434.000000
69.133333	1.000	-75,600.000000
69.150000	1.000	-78,124.000000
69.166667	1.000	-80,570.000000
69.183333	1.000	-82,086.000000
69.200000	1.000	-82,052.000000
69.216667	1.000	-80,319.000000
69.233333	1.000	-77,565.000000
69.250000	1.000	-74,723.000000
69.266667	1.000	-72,259.000000
69.283333	1.000	-70,355.000000
69.300000	1.000	-69,486.000000
69.316667	1.000	-69,863.000000
69.333333	1.000	-71,251.000000
69.350000	1.000	-73,045.000000
69.366667	1.000	-74,499.000000
69.383333	1.000	-75,347.000000
69.400000	1.000	-76,017.000000
69.416667	1.000	-76,970.000000
69.433333	1.000	-78,305.000000
69.450000	1.000	-79,590.000000
69.466667	1.000	-80,198.000000
69.483333	1.000	-80,158.000000
69.500000	1.000	-80,112.000000
69.516667	1.000	-80,549.000000
69.533333	1.000	-81,278.000000
69.550000	1.000	-82,032.000000
69.566667	1.000	-82,770.000000
69.583333	1.000	-83,624.000000
69.600000	1.000	-84,478.000000
69.616667	1.000	-85,315.000000
69.633333	1.000	-85,968.000000
69.650000	1.000	-86,121.000000
69.666667	1.000	-85,412.000000
69.683333	1.000	-83,724.000000
69.700000	1.000	-80,970.000000
69.716667	1.000	-77,760.000000
69.733333	1.000	-74,925.000000
69.750000	1.000	-72,859.000000
69.766667	1.000	-71,796.000000
69.783333	1.000	-71,621.000000
69.800000	1.000	-71,905.000000
69.816667	1.000	-72,560.000000
69.833333	1.000	-73,699.000000
69.850000	1.000	-75,505.000000
69.866667	1.000	-77,926.000000
69.883333	1.000	-80,453.000000
69.900000	1.000	-82,523.000000
69.916667	1.000	-83,890.000000
69.933333	1.000	-84,594.000000
69.950000	1.000	-84,624.000000
69.966667	1.000	-83,628.000000
69.983333	1.000	-81,566.000000
70.000000	1.000	-79,157.000000
70.016667	1.000	-77,480.000000
70.033333	1.000	-77,179.000000
70.050000	1.000	-78,562.000000
70.066667	1.000	-81,582.000000
70.083333	1.000	-85,326.000000
70.100000	1.000	-91,496.000000
