# Supplementary material for: Changes to Serum Sample Tube and Processing Methodology Does Not Cause Inter-Individual Variation in Automated Whole Serum N-Glycan Profiling in Health and Disease
Source: PLoS One. 2015 Apr 1;10(4):e0123028. doi: 10.1371/journal.pone.0123028 (PMC4382121; doi:10.1371/journal.pone.0123028)
Supplement: S1 Data — (ZIP) [file pone.0123028.s006.zip › WholePlasmaData/3-2AB-GHP-10+12+78.txt]

File Path	chrom://acropora/ChromeleonLocal/Richard Data/May 2014/21 May 2014/HTP-plasma-24-Samples-Robot-Repeat-A2-A1.seq/14215.smp/Emission_1.channel/Emission_1.chm
Channel	Emission_1

Injection Information:
Data Vault	ChromeleonLocal
Injection	2AB-GHP-10+12+78
Injection Number	3
Position	GD5
Comment	
Processing Method	beh-gu
Instrument Method	BEH-70min-right-40-76-04-58
Type	Unknown
Status	Finished
Injection Date	21/05/2014
Injection Time	19:18:57
Injection Volume (µL)	25.0000
Dilution Factor	1.0000
Weight	1.0000

Raw Data Information:
Time Min. (min)	0.000000
Time Max. (min)	70.100000
Data Points	4207
Detector	FLD
Exporting Data System	Chromeleon 7.1.1.1127
Operator	
Signal Quantity	
Signal Unit	counts
Signal Min.	-77,169.000000
Signal Max.	15,879,710.000000
Channel	Emission_1
Driver Name	FLD3000.dll
Channel Type	Evaluation
Min. Step (s)	1.000
Max. Step (s)	1.000
Average Step (s)	1.000

Signal Parameter Information:
Signal Info	

Raw Data:
Time (min)	Step (s)	Value (counts)
0.000000	0.000	0.000000
0.016667	1.000	0.000000
0.033333	1.000	0.000000
0.050000	1.000	0.000000
0.066667	1.000	0.000000
0.083333	1.000	532.000000
0.100000	1.000	545.000000
0.116667	1.000	631.000000
0.133333	1.000	856.000000
0.150000	1.000	1,206.000000
0.166667	1.000	1,591.000000
0.183333	1.000	1,904.000000
0.200000	1.000	2,048.000000
0.216667	1.000	1,976.000000
0.233333	1.000	1,746.000000
0.250000	1.000	1,433.000000
0.266667	1.000	1,076.000000
0.283333	1.000	732.000000
0.300000	1.000	497.000000
0.316667	1.000	418.000000
0.333333	1.000	502.000000
0.350000	1.000	711.000000
0.366667	1.000	956.000000
0.383333	1.000	1,178.000000
0.400000	1.000	1,401.000000
0.416667	1.000	1,676.000000
0.433333	1.000	1,987.000000
0.450000	1.000	2,325.000000
0.466667	1.000	2,659.000000
0.483333	1.000	2,937.000000
0.500000	1.000	3,116.000000
0.516667	1.000	3,200.000000
0.533333	1.000	3,242.000000
0.550000	1.000	3,278.000000
0.566667	1.000	3,297.000000
0.583333	1.000	3,266.000000
0.600000	1.000	3,161.000000
0.616667	1.000	2,969.000000
0.633333	1.000	2,716.000000
0.650000	1.000	2,482.000000
0.666667	1.000	2,291.000000
0.683333	1.000	2,128.000000
0.700000	1.000	2,008.000000
0.716667	1.000	1,923.000000
0.733333	1.000	1,877.000000
0.750000	1.000	1,880.000000
0.766667	1.000	1,970.000000
0.783333	1.000	2,261.000000
0.800000	1.000	3,079.000000
0.816667	1.000	4,970.000000
0.833333	1.000	8,547.000000
0.850000	1.000	14,558.000000
0.866667	1.000	25,628.000000
0.883333	1.000	48,165.000000
0.900000	1.000	87,948.000000
0.916667	1.000	144,276.000000
0.933333	1.000	209,241.000000
0.950000	1.000	271,310.000000
0.966667	1.000	320,257.000000
0.983333	1.000	350,029.000000
1.000000	1.000	359,546.000000
1.016667	1.000	354,856.000000
1.033333	1.000	350,135.000000
1.050000	1.000	359,456.000000
1.066667	1.000	387,537.000000
1.083333	1.000	428,889.000000
1.100000	1.000	471,670.000000
1.116667	1.000	503,066.000000
1.133333	1.000	513,837.000000
1.150000	1.000	500,358.000000
1.166667	1.000	464,359.000000
1.183333	1.000	411,266.000000
1.200000	1.000	348,132.000000
1.216667	1.000	281,983.000000
1.233333	1.000	218,917.000000
1.250000	1.000	163,530.000000
1.266667	1.000	118,492.000000
1.283333	1.000	84,509.000000
1.300000	1.000	60,657.000000
1.316667	1.000	44,974.000000
1.333333	1.000	35,211.000000
1.350000	1.000	29,316.000000
1.366667	1.000	25,821.000000
1.383333	1.000	23,816.000000
1.400000	1.000	22,654.000000
1.416667	1.000	21,841.000000
1.433333	1.000	21,055.000000
1.450000	1.000	20,142.000000
1.466667	1.000	19,009.000000
1.483333	1.000	17,917.000000
1.500000	1.000	19,861.000000
1.516667	1.000	35,775.000000
1.533333	1.000	83,286.000000
1.550000	1.000	175,389.000000
1.566667	1.000	309,468.000000
1.583333	1.000	466,003.000000
1.600000	1.000	616,622.000000
1.616667	1.000	734,827.000000
1.633333	1.000	803,348.000000
1.650000	1.000	816,639.000000
1.666667	1.000	779,519.000000
1.683333	1.000	703,682.000000
1.700000	1.000	603,757.000000
1.716667	1.000	494,106.000000
1.733333	1.000	386,581.000000
1.750000	1.000	289,546.000000
1.766667	1.000	207,922.000000
1.783333	1.000	143,590.000000
1.800000	1.000	96,000.000000
1.816667	1.000	63,042.000000
1.833333	1.000	41,745.000000
1.850000	1.000	28,920.000000
1.866667	1.000	21,769.000000
1.883333	1.000	18,092.000000
1.900000	1.000	16,250.000000
1.916667	1.000	15,175.000000
1.933333	1.000	14,262.000000
1.950000	1.000	13,201.000000
1.966667	1.000	11,919.000000
1.983333	1.000	10,496.000000
2.000000	1.000	9,123.000000
2.016667	1.000	7,968.000000
2.033333	1.000	7,095.000000
2.050000	1.000	6,519.000000
2.066667	1.000	6,179.000000
2.083333	1.000	5,976.000000
2.100000	1.000	5,879.000000
2.116667	1.000	5,830.000000
2.133333	1.000	5,764.000000
2.150000	1.000	5,663.000000
2.166667	1.000	5,590.000000
2.183333	1.000	5,566.000000
2.200000	1.000	5,545.000000
2.216667	1.000	5,474.000000
2.233333	1.000	5,346.000000
2.250000	1.000	5,187.000000
2.266667	1.000	5,079.000000
2.283333	1.000	5,033.000000
2.300000	1.000	4,952.000000
2.316667	1.000	4,799.000000
2.333333	1.000	4,635.000000
2.350000	1.000	4,551.000000
2.366667	1.000	4,654.000000
2.383333	1.000	5,061.000000
2.400000	1.000	6,181.000000
2.416667	1.000	10,026.000000
2.433333	1.000	21,954.000000
2.450000	1.000	49,394.000000
2.466667	1.000	96,881.000000
2.483333	1.000	161,826.000000
2.500000	1.000	234,588.000000
2.516667	1.000	302,298.000000
2.533333	1.000	353,472.000000
2.550000	1.000	380,976.000000
2.566667	1.000	382,973.000000
2.583333	1.000	362,217.000000
2.600000	1.000	324,337.000000
2.616667	1.000	276,093.000000
2.633333	1.000	223,973.000000
2.650000	1.000	173,334.000000
2.666667	1.000	127,910.000000
2.683333	1.000	89,818.000000
2.700000	1.000	59,790.000000
2.716667	1.000	37,504.000000
2.733333	1.000	21,999.000000
2.750000	1.000	12,065.000000
2.766667	1.000	6,497.000000
2.783333	1.000	4,136.000000
2.800000	1.000	3,930.000000
2.816667	1.000	5,024.000000
2.833333	1.000	6,772.000000
2.850000	1.000	8,639.000000
2.866667	1.000	10,247.000000
2.883333	1.000	11,338.000000
2.900000	1.000	11,779.000000
2.916667	1.000	11,560.000000
2.933333	1.000	10,812.000000
2.950000	1.000	9,719.000000
2.966667	1.000	8,455.000000
2.983333	1.000	7,187.000000
3.000000	1.000	6,033.000000
3.016667	1.000	5,041.000000
3.033333	1.000	4,238.000000
3.050000	1.000	3,637.000000
3.066667	1.000	3,163.000000
3.083333	1.000	2,758.000000
3.100000	1.000	2,403.000000
3.116667	1.000	2,127.000000
3.133333	1.000	1,972.000000
3.150000	1.000	1,959.000000
3.166667	1.000	2,039.000000
3.183333	1.000	2,123.000000
3.200000	1.000	2,150.000000
3.216667	1.000	2,081.000000
3.233333	1.000	1,950.000000
3.250000	1.000	1,836.000000
3.266667	1.000	1,765.000000
3.283333	1.000	1,764.000000
3.300000	1.000	1,855.000000
3.316667	1.000	2,074.000000
3.333333	1.000	2,413.000000
3.350000	1.000	2,808.000000
3.366667	1.000	3,198.000000
3.383333	1.000	3,527.000000
3.400000	1.000	3,768.000000
3.416667	1.000	3,911.000000
3.433333	1.000	3,953.000000
3.450000	1.000	3,909.000000
3.466667	1.000	3,817.000000
3.483333	1.000	3,702.000000
3.500000	1.000	3,574.000000
3.516667	1.000	3,421.000000
3.533333	1.000	3,234.000000
3.550000	1.000	2,989.000000
3.566667	1.000	2,744.000000
3.583333	1.000	2,580.000000
3.600000	1.000	2,569.000000
3.616667	1.000	2,696.000000
3.633333	1.000	2,944.000000
3.650000	1.000	3,278.000000
3.666667	1.000	3,661.000000
3.683333	1.000	3,996.000000
3.700000	1.000	4,188.000000
3.716667	1.000	4,215.000000
3.733333	1.000	4,121.000000
3.750000	1.000	3,998.000000
3.766667	1.000	3,905.000000
3.783333	1.000	3,829.000000
3.800000	1.000	3,708.000000
3.816667	1.000	3,503.000000
3.833333	1.000	3,220.000000
3.850000	1.000	2,888.000000
3.866667	1.000	2,599.000000
3.883333	1.000	2,399.000000
3.900000	1.000	2,276.000000
3.916667	1.000	2,222.000000
3.933333	1.000	2,200.000000
3.950000	1.000	2,137.000000
3.966667	1.000	1,919.000000
3.983333	1.000	1,554.000000
4.000000	1.000	1,143.000000
4.016667	1.000	750.000000
4.033333	1.000	493.000000
4.050000	1.000	446.000000
4.066667	1.000	652.000000
4.083333	1.000	1,128.000000
4.100000	1.000	1,833.000000
4.116667	1.000	2,671.000000
4.133333	1.000	3,559.000000
4.150000	1.000	4,375.000000
4.166667	1.000	5,012.000000
4.183333	1.000	5,437.000000
4.200000	1.000	5,630.000000
4.216667	1.000	5,570.000000
4.233333	1.000	5,316.000000
4.250000	1.000	5,068.000000
4.266667	1.000	5,352.000000
4.283333	1.000	7,450.000000
4.300000	1.000	13,831.000000
4.316667	1.000	28,003.000000
4.333333	1.000	53,236.000000
4.350000	1.000	90,496.000000
4.366667	1.000	137,043.000000
4.383333	1.000	186,698.000000
4.400000	1.000	231,753.000000
4.416667	1.000	265,301.000000
4.433333	1.000	282,984.000000
4.450000	1.000	283,633.000000
4.466667	1.000	268,875.000000
4.483333	1.000	242,245.000000
4.500000	1.000	208,165.000000
4.516667	1.000	171,044.000000
4.533333	1.000	134,580.000000
4.550000	1.000	101,460.000000
4.566667	1.000	73,277.000000
4.583333	1.000	50,635.000000
4.600000	1.000	33,443.000000
4.616667	1.000	21,142.000000
4.633333	1.000	12,863.000000
4.650000	1.000	7,676.000000
4.666667	1.000	4,739.000000
4.683333	1.000	3,338.000000
4.700000	1.000	2,905.000000
4.716667	1.000	3,012.000000
4.733333	1.000	3,352.000000
4.750000	1.000	3,680.000000
4.766667	1.000	3,905.000000
4.783333	1.000	4,036.000000
4.800000	1.000	4,133.000000
4.816667	1.000	4,304.000000
4.833333	1.000	4,612.000000
4.850000	1.000	5,088.000000
4.866667	1.000	5,742.000000
4.883333	1.000	6,457.000000
4.900000	1.000	7,112.000000
4.916667	1.000	7,633.000000
4.933333	1.000	7,988.000000
4.950000	1.000	8,246.000000
4.966667	1.000	8,391.000000
4.983333	1.000	8,369.000000
5.000000	1.000	8,157.000000
5.016667	1.000	8,157.000000
5.033333	1.000	8,157.000000
5.050000	1.000	8,157.000000
5.066667	1.000	8,157.000000
5.083333	1.000	8,485.000000
5.100000	1.000	9,663.000000
5.116667	1.000	11,210.000000
5.133333	1.000	12,492.000000
5.150000	1.000	13,065.000000
5.166667	1.000	12,736.000000
5.183333	1.000	11,459.000000
5.200000	1.000	9,321.000000
5.216667	1.000	6,605.000000
5.233333	1.000	3,608.000000
5.250000	1.000	159.000000
5.266667	1.000	-3,996.000000
5.283333	1.000	-8,917.000000
5.300000	1.000	-13,775.000000
5.316667	1.000	-17,592.000000
5.333333	1.000	-20,056.000000
5.350000	1.000	-21,501.000000
5.366667	1.000	-22,215.000000
5.383333	1.000	-22,468.000000
5.400000	1.000	-22,440.000000
5.416667	1.000	-22,484.000000
5.433333	1.000	-23,211.000000
5.450000	1.000	-24,647.000000
5.466667	1.000	-26,205.000000
5.483333	1.000	-27,563.000000
5.500000	1.000	-28,355.000000
5.516667	1.000	-28,434.000000
5.533333	1.000	-27,791.000000
5.550000	1.000	-26,631.000000
5.566667	1.000	-25,355.000000
5.583333	1.000	-24,111.000000
5.600000	1.000	-22,857.000000
5.616667	1.000	-21,551.000000
5.633333	1.000	-20,378.000000
5.650000	1.000	-19,564.000000
5.666667	1.000	-19,259.000000
5.683333	1.000	-19,246.000000
5.700000	1.000	-19,454.000000
5.716667	1.000	-19,988.000000
5.733333	1.000	-20,767.000000
5.750000	1.000	-21,762.000000
5.766667	1.000	-22,967.000000
5.783333	1.000	-24,424.000000
5.800000	1.000	-25,923.000000
5.816667	1.000	-27,193.000000
5.833333	1.000	-27,701.000000
5.850000	1.000	-27,135.000000
5.866667	1.000	-25,425.000000
5.883333	1.000	-22,406.000000
5.900000	1.000	-17,561.000000
5.916667	1.000	-10,610.000000
5.933333	1.000	-1,445.000000
5.950000	1.000	9,499.000000
5.966667	1.000	20,871.000000
5.983333	1.000	31,333.000000
6.000000	1.000	40,004.000000
6.016667	1.000	45,976.000000
6.033333	1.000	48,697.000000
6.050000	1.000	48,132.000000
6.066667	1.000	44,377.000000
6.083333	1.000	37,651.000000
6.100000	1.000	28,654.000000
6.116667	1.000	18,877.000000
6.133333	1.000	9,623.000000
6.150000	1.000	1,435.000000
6.166667	1.000	-5,425.000000
6.183333	1.000	-10,158.000000
6.200000	1.000	-11,711.000000
6.216667	1.000	-9,073.000000
6.233333	1.000	-1,553.000000
6.250000	1.000	10,763.000000
6.266667	1.000	27,348.000000
6.283333	1.000	46,913.000000
6.300000	1.000	67,823.000000
6.316667	1.000	88,390.000000
6.333333	1.000	107,395.000000
6.350000	1.000	124,398.000000
6.366667	1.000	138,859.000000
6.383333	1.000	150,227.000000
6.400000	1.000	158,139.000000
6.416667	1.000	161,961.000000
6.433333	1.000	160,942.000000
6.450000	1.000	155,002.000000
6.466667	1.000	144,640.000000
6.483333	1.000	130,655.000000
6.500000	1.000	114,229.000000
6.516667	1.000	96,578.000000
6.533333	1.000	78,963.000000
6.550000	1.000	62,662.000000
6.566667	1.000	48,511.000000
6.583333	1.000	36,728.000000
6.600000	1.000	27,051.000000
6.616667	1.000	19,091.000000
6.633333	1.000	12,422.000000
6.650000	1.000	6,674.000000
6.666667	1.000	1,927.000000
6.683333	1.000	-1,572.000000
6.700000	1.000	-3,804.000000
6.716667	1.000	-4,990.000000
6.733333	1.000	-5,080.000000
6.750000	1.000	-4,081.000000
6.766667	1.000	-2,462.000000
6.783333	1.000	-787.000000
6.800000	1.000	694.000000
6.816667	1.000	1,730.000000
6.833333	1.000	1,796.000000
6.850000	1.000	612.000000
6.866667	1.000	-1,706.000000
6.883333	1.000	-4,730.000000
6.900000	1.000	-7,602.000000
6.916667	1.000	-9,679.000000
6.933333	1.000	-10,694.000000
6.950000	1.000	-10,109.000000
6.966667	1.000	-7,816.000000
6.983333	1.000	-4,027.000000
7.000000	1.000	811.000000
7.016667	1.000	5,867.000000
7.033333	1.000	9,901.000000
7.050000	1.000	12,232.000000
7.066667	1.000	13,164.000000
7.083333	1.000	13,192.000000
7.100000	1.000	13,169.000000
7.116667	1.000	14,390.000000
7.133333	1.000	17,841.000000
7.150000	1.000	23,870.000000
7.166667	1.000	32,005.000000
7.183333	1.000	40,869.000000
7.200000	1.000	49,398.000000
7.216667	1.000	57,048.000000
7.233333	1.000	63,514.000000
7.250000	1.000	68,861.000000
7.266667	1.000	73,697.000000
7.283333	1.000	78,189.000000
7.300000	1.000	82,573.000000
7.316667	1.000	87,383.000000
7.333333	1.000	92,342.000000
7.350000	1.000	97,054.000000
7.366667	1.000	103,409.000000
7.383333	1.000	119,666.000000
7.400000	1.000	168,146.000000
7.416667	1.000	297,611.000000
7.433333	1.000	594,295.000000
7.450000	1.000	1,180,549.000000
7.466667	1.000	2,189,359.000000
7.483333	1.000	3,713,594.000000
7.500000	1.000	5,746,689.000000
7.516667	1.000	8,147,174.000000
7.533333	1.000	10,650,969.000000
7.550000	1.000	12,932,769.000000
7.566667	1.000	14,687,300.000000
7.583333	1.000	15,699,062.000000
7.600000	1.000	15,879,710.000000
7.616667	1.000	15,269,592.000000
7.633333	1.000	14,009,840.000000
7.650000	1.000	12,299,827.000000
7.666667	1.000	10,354,187.000000
7.683333	1.000	8,368,853.000000
7.700000	1.000	6,498,749.000000
7.716667	1.000	4,848,171.000000
7.733333	1.000	3,471,948.000000
7.750000	1.000	2,383,497.000000
7.766667	1.000	1,565,700.000000
7.783333	1.000	982,720.000000
7.800000	1.000	590,614.000000
7.816667	1.000	345,391.000000
7.833333	1.000	207,730.000000
7.850000	1.000	144,658.000000
7.866667	1.000	129,818.000000
7.883333	1.000	143,385.000000
7.900000	1.000	171,232.000000
7.916667	1.000	203,146.000000
7.933333	1.000	231,503.000000
7.950000	1.000	251,081.000000
7.966667	1.000	259,162.000000
7.983333	1.000	255,043.000000
8.000000	1.000	240,001.000000
8.016667	1.000	216,345.000000
8.033333	1.000	186,682.000000
8.050000	1.000	153,590.000000
8.066667	1.000	119,794.000000
8.083333	1.000	88,252.000000
8.100000	1.000	61,575.000000
8.116667	1.000	40,723.000000
8.133333	1.000	25,260.000000
8.150000	1.000	14,443.000000
8.166667	1.000	7,165.000000
8.183333	1.000	2,099.000000
8.200000	1.000	-1,256.000000
8.216667	1.000	-3,456.000000
8.233333	1.000	-5,263.000000
8.250000	1.000	-7,010.000000
8.266667	1.000	-8,773.000000
8.283333	1.000	-10,229.000000
8.300000	1.000	-10,701.000000
8.316667	1.000	-9,106.000000
8.333333	1.000	-4,583.000000
8.350000	1.000	3,404.000000
8.366667	1.000	15,273.000000
8.383333	1.000	30,781.000000
8.400000	1.000	48,735.000000
8.416667	1.000	66,808.000000
8.433333	1.000	82,435.000000
8.450000	1.000	93,854.000000
8.466667	1.000	100,120.000000
8.483333	1.000	100,833.000000
8.500000	1.000	96,509.000000
8.516667	1.000	88,032.000000
8.533333	1.000	76,107.000000
8.550000	1.000	61,418.000000
8.566667	1.000	45,106.000000
8.583333	1.000	28,540.000000
8.600000	1.000	13,223.000000
8.616667	1.000	708.000000
8.633333	1.000	-8,334.000000
8.650000	1.000	-14,211.000000
8.666667	1.000	-17,623.000000
8.683333	1.000	-19,619.000000
8.700000	1.000	-20,952.000000
8.716667	1.000	-22,222.000000
8.733333	1.000	-23,668.000000
8.750000	1.000	-25,335.000000
8.766667	1.000	-27,040.000000
8.783333	1.000	-28,724.000000
8.800000	1.000	-30,208.000000
8.816667	1.000	-31,139.000000
8.833333	1.000	-31,667.000000
8.850000	1.000	-32,234.000000
8.866667	1.000	-32,801.000000
8.883333	1.000	-32,840.000000
8.900000	1.000	-32,389.000000
8.916667	1.000	-31,758.000000
8.933333	1.000	-30,934.000000
8.950000	1.000	-30,224.000000
8.966667	1.000	-29,862.000000
8.983333	1.000	-29,539.000000
9.000000	1.000	-28,934.000000
9.016667	1.000	-28,132.000000
9.033333	1.000	-27,112.000000
9.050000	1.000	-26,107.000000
9.066667	1.000	-25,220.000000
9.083333	1.000	-24,702.000000
9.100000	1.000	-25,023.000000
9.116667	1.000	-26,038.000000
9.133333	1.000	-27,331.000000
9.150000	1.000	-28,542.000000
9.166667	1.000	-29,625.000000
9.183333	1.000	-30,572.000000
9.200000	1.000	-31,397.000000
9.216667	1.000	-32,262.000000
9.233333	1.000	-33,222.000000
9.250000	1.000	-34,206.000000
9.266667	1.000	-34,826.000000
9.283333	1.000	-34,742.000000
9.300000	1.000	-33,815.000000
9.316667	1.000	-32,350.000000
9.333333	1.000	-30,745.000000
9.350000	1.000	-29,339.000000
9.366667	1.000	-28,519.000000
9.383333	1.000	-28,449.000000
9.400000	1.000	-29,188.000000
9.416667	1.000	-30,408.000000
9.433333	1.000	-31,741.000000
9.450000	1.000	-32,659.000000
9.466667	1.000	-32,332.000000
9.483333	1.000	-30,536.000000
9.500000	1.000	-27,437.000000
9.516667	1.000	-22,842.000000
9.533333	1.000	-16,573.000000
9.550000	1.000	-9,264.000000
9.566667	1.000	-1,764.000000
9.583333	1.000	5,017.000000
9.600000	1.000	10,069.000000
9.616667	1.000	13,134.000000
9.633333	1.000	14,647.000000
9.650000	1.000	15,180.000000
9.666667	1.000	15,110.000000
9.683333	1.000	14,830.000000
9.700000	1.000	14,715.000000
9.716667	1.000	14,995.000000
9.733333	1.000	15,800.000000
9.750000	1.000	16,980.000000
9.766667	1.000	18,196.000000
9.783333	1.000	19,431.000000
9.800000	1.000	21,065.000000
9.816667	1.000	23,914.000000
9.833333	1.000	28,421.000000
9.850000	1.000	34,848.000000
9.866667	1.000	43,408.000000
9.883333	1.000	53,796.000000
9.900000	1.000	65,061.000000
9.916667	1.000	76,532.000000
9.933333	1.000	87,514.000000
9.950000	1.000	96,983.000000
9.966667	1.000	103,992.000000
9.983333	1.000	107,723.000000
10.000000	1.000	107,611.000000
10.016667	1.000	104,050.000000
10.033333	1.000	98,594.000000
10.050000	1.000	92,661.000000
10.066667	1.000	87,576.000000
10.083333	1.000	84,229.000000
10.100000	1.000	82,824.000000
10.116667	1.000	83,303.000000
10.133333	1.000	85,024.000000
10.150000	1.000	86,868.000000
10.166667	1.000	87,653.000000
10.183333	1.000	86,798.000000
10.200000	1.000	84,512.000000
10.216667	1.000	81,802.000000
10.233333	1.000	80,189.000000
10.250000	1.000	80,950.000000
10.266667	1.000	84,738.000000
10.283333	1.000	90,956.000000
10.300000	1.000	98,422.000000
10.316667	1.000	105,868.000000
10.333333	1.000	111,953.000000
10.350000	1.000	115,309.000000
10.366667	1.000	114,892.000000
10.383333	1.000	110,892.000000
10.400000	1.000	103,635.000000
10.416667	1.000	93,417.000000
10.433333	1.000	80,735.000000
10.450000	1.000	66,122.000000
10.466667	1.000	50,617.000000
10.483333	1.000	35,417.000000
10.500000	1.000	21,385.000000
10.516667	1.000	9,324.000000
10.533333	1.000	-24.000000
10.550000	1.000	-6,430.000000
10.566667	1.000	-10,322.000000
10.583333	1.000	-12,427.000000
10.600000	1.000	-13,156.000000
10.616667	1.000	-12,837.000000
10.633333	1.000	-11,926.000000
10.650000	1.000	-11,184.000000
10.666667	1.000	-10,802.000000
10.683333	1.000	-10,432.000000
10.700000	1.000	-9,812.000000
10.716667	1.000	-8,592.000000
10.733333	1.000	-6,883.000000
10.750000	1.000	-5,565.000000
10.766667	1.000	-5,204.000000
10.783333	1.000	-5,795.000000
10.800000	1.000	-7,071.000000
10.816667	1.000	-8,945.000000
10.833333	1.000	-10,924.000000
10.850000	1.000	-12,415.000000
10.866667	1.000	-13,071.000000
10.883333	1.000	-12,643.000000
10.900000	1.000	-11,355.000000
10.916667	1.000	-9,304.000000
10.933333	1.000	-6,676.000000
10.950000	1.000	-3,916.000000
10.966667	1.000	-1,183.000000
10.983333	1.000	1,218.000000
11.000000	1.000	3,137.000000
11.016667	1.000	4,209.000000
11.033333	1.000	4,265.000000
11.050000	1.000	3,482.000000
11.066667	1.000	2,102.000000
11.083333	1.000	470.000000
11.100000	1.000	-814.000000
11.116667	1.000	-1,607.000000
11.133333	1.000	-1,771.000000
11.150000	1.000	-1,490.000000
11.166667	1.000	-1,136.000000
11.183333	1.000	-943.000000
11.200000	1.000	-611.000000
11.216667	1.000	175.000000
11.233333	1.000	1,285.000000
11.250000	1.000	2,648.000000
11.266667	1.000	4,606.000000
11.283333	1.000	7,083.000000
11.300000	1.000	9,925.000000
11.316667	1.000	13,455.000000
11.333333	1.000	17,989.000000
11.350000	1.000	23,105.000000
11.366667	1.000	28,340.000000
11.383333	1.000	33,698.000000
11.400000	1.000	39,348.000000
11.416667	1.000	45,586.000000
11.433333	1.000	52,607.000000
11.450000	1.000	60,334.000000
11.466667	1.000	69,079.000000
11.483333	1.000	80,797.000000
11.500000	1.000	101,386.000000
11.516667	1.000	143,459.000000
11.533333	1.000	230,878.000000
11.550000	1.000	403,914.000000
11.566667	1.000	720,458.000000
11.583333	1.000	1,250,991.000000
11.600000	1.000	2,063,182.000000
11.616667	1.000	3,197,318.000000
11.633333	1.000	4,641,890.000000
11.650000	1.000	6,319,441.000000
11.666667	1.000	8,089,850.000000
11.683333	1.000	9,771,415.000000
11.700000	1.000	11,176,377.000000
11.716667	1.000	12,148,019.000000
11.733333	1.000	12,588,608.000000
11.750000	1.000	12,473,637.000000
11.766667	1.000	11,848,644.000000
11.783333	1.000	10,813,903.000000
11.800000	1.000	9,500,696.000000
11.816667	1.000	8,046,741.000000
11.833333	1.000	6,576,922.000000
11.850000	1.000	5,191,313.000000
11.866667	1.000	3,958,997.000000
11.883333	1.000	2,917,792.000000
11.900000	1.000	2,078,340.000000
11.916667	1.000	1,431,183.000000
11.933333	1.000	954,297.000000
11.950000	1.000	619,021.000000
11.966667	1.000	394,498.000000
11.983333	1.000	251,481.000000
12.000000	1.000	164,961.000000
12.016667	1.000	114,851.000000
12.033333	1.000	86,649.000000
12.050000	1.000	70,818.000000
12.066667	1.000	61,388.000000
12.083333	1.000	54,903.000000
12.100000	1.000	49,505.000000
12.116667	1.000	44,171.000000
12.133333	1.000	38,483.000000
12.150000	1.000	32,752.000000
12.166667	1.000	27,684.000000
12.183333	1.000	23,428.000000
12.200000	1.000	19,595.000000
12.216667	1.000	16,155.000000
12.233333	1.000	13,378.000000
12.250000	1.000	11,409.000000
12.266667	1.000	10,278.000000
12.283333	1.000	10,276.000000
12.300000	1.000	11,078.000000
12.316667	1.000	11,639.000000
12.333333	1.000	10,979.000000
12.350000	1.000	8,972.000000
12.366667	1.000	5,791.000000
12.383333	1.000	1,786.000000
12.400000	1.000	-2,628.000000
12.416667	1.000	-6,920.000000
12.433333	1.000	-10,854.000000
12.450000	1.000	-14,731.000000
12.466667	1.000	-18,538.000000
12.483333	1.000	-21,718.000000
12.500000	1.000	-23,998.000000
12.516667	1.000	-25,383.000000
12.533333	1.000	-25,904.000000
12.550000	1.000	-25,537.000000
12.566667	1.000	-24,266.000000
12.583333	1.000	-22,237.000000
12.600000	1.000	-19,638.000000
12.616667	1.000	-16,317.000000
12.633333	1.000	-11,549.000000
12.650000	1.000	-4,887.000000
12.666667	1.000	3,904.000000
12.683333	1.000	14,646.000000
12.700000	1.000	26,709.000000
12.716667	1.000	39,197.000000
12.733333	1.000	50,712.000000
12.750000	1.000	60,180.000000
12.766667	1.000	66,516.000000
12.783333	1.000	69,257.000000
12.800000	1.000	68,171.000000
12.816667	1.000	63,311.000000
12.833333	1.000	55,495.000000
12.850000	1.000	46,216.000000
12.866667	1.000	36,659.000000
12.883333	1.000	27,591.000000
12.900000	1.000	18,822.000000
12.916667	1.000	10,066.000000
12.933333	1.000	1,445.000000
12.950000	1.000	-6,707.000000
12.966667	1.000	-14,159.000000
12.983333	1.000	-20,873.000000
13.000000	1.000	-26,155.000000
13.016667	1.000	-29,434.000000
13.033333	1.000	-30,878.000000
13.050000	1.000	-31,110.000000
13.066667	1.000	-30,735.000000
13.083333	1.000	-30,681.000000
13.100000	1.000	-31,131.000000
13.116667	1.000	-31,856.000000
13.133333	1.000	-32,719.000000
13.150000	1.000	-33,553.000000
13.166667	1.000	-34,396.000000
13.183333	1.000	-35,327.000000
13.200000	1.000	-35,971.000000
13.216667	1.000	-35,963.000000
13.233333	1.000	-35,142.000000
13.250000	1.000	-33,459.000000
13.266667	1.000	-30,749.000000
13.283333	1.000	-27,223.000000
13.300000	1.000	-23,480.000000
13.316667	1.000	-20,016.000000
13.333333	1.000	-17,327.000000
13.350000	1.000	-15,854.000000
13.366667	1.000	-15,401.000000
13.383333	1.000	-15,543.000000
13.400000	1.000	-16,250.000000
13.416667	1.000	-17,242.000000
13.433333	1.000	-18,230.000000
13.450000	1.000	-19,572.000000
13.466667	1.000	-21,629.000000
13.483333	1.000	-24,185.000000
13.500000	1.000	-26,496.000000
13.516667	1.000	-28,003.000000
13.533333	1.000	-28,651.000000
13.550000	1.000	-29,027.000000
13.566667	1.000	-29,490.000000
13.583333	1.000	-29,945.000000
13.600000	1.000	-30,296.000000
13.616667	1.000	-30,512.000000
13.633333	1.000	-30,238.000000
13.650000	1.000	-29,495.000000
13.666667	1.000	-28,464.000000
13.683333	1.000	-27,237.000000
13.700000	1.000	-25,829.000000
13.716667	1.000	-24,536.000000
13.733333	1.000	-22,961.000000
13.750000	1.000	-20,749.000000
13.766667	1.000	-17,993.000000
13.783333	1.000	-15,094.000000
13.800000	1.000	-11,930.000000
13.816667	1.000	-8,498.000000
13.833333	1.000	-5,052.000000
13.850000	1.000	-1,859.000000
13.866667	1.000	483.000000
13.883333	1.000	1,395.000000
13.900000	1.000	892.000000
13.916667	1.000	-867.000000
13.933333	1.000	-2,792.000000
13.950000	1.000	-3,860.000000
13.966667	1.000	-3,738.000000
13.983333	1.000	-2,221.000000
14.000000	1.000	949.000000
14.016667	1.000	6,445.000000
14.033333	1.000	14,785.000000
14.050000	1.000	26,102.000000
14.066667	1.000	40,705.000000
14.083333	1.000	58,433.000000
14.100000	1.000	78,430.000000
14.116667	1.000	98,948.000000
14.133333	1.000	118,100.000000
14.150000	1.000	134,019.000000
14.166667	1.000	145,179.000000
14.183333	1.000	150,997.000000
14.200000	1.000	152,120.000000
14.216667	1.000	149,587.000000
14.233333	1.000	144,290.000000
14.250000	1.000	137,284.000000
14.266667	1.000	129,678.000000
14.283333	1.000	122,019.000000
14.300000	1.000	114,944.000000
14.316667	1.000	109,000.000000
14.333333	1.000	104,474.000000
14.350000	1.000	101,042.000000
14.366667	1.000	98,366.000000
14.383333	1.000	95,662.000000
14.400000	1.000	92,316.000000
14.416667	1.000	87,924.000000
14.433333	1.000	81,515.000000
14.450000	1.000	72,730.000000
14.466667	1.000	62,599.000000
14.483333	1.000	52,895.000000
14.500000	1.000	45,240.000000
14.516667	1.000	40,782.000000
14.533333	1.000	40,483.000000
14.550000	1.000	44,452.000000
14.566667	1.000	51,667.000000
14.583333	1.000	60,191.000000
14.600000	1.000	68,139.000000
14.616667	1.000	74,293.000000
14.633333	1.000	77,732.000000
14.650000	1.000	78,116.000000
14.666667	1.000	76,122.000000
14.683333	1.000	72,661.000000
14.700000	1.000	68,852.000000
14.716667	1.000	66,186.000000
14.733333	1.000	65,694.000000
14.750000	1.000	67,079.000000
14.766667	1.000	69,461.000000
14.783333	1.000	71,773.000000
14.800000	1.000	73,350.000000
14.816667	1.000	73,981.000000
14.833333	1.000	73,332.000000
14.850000	1.000	70,736.000000
14.866667	1.000	66,412.000000
14.883333	1.000	60,998.000000
14.900000	1.000	54,836.000000
14.916667	1.000	48,148.000000
14.933333	1.000	40,971.000000
14.950000	1.000	33,280.000000
14.966667	1.000	25,341.000000
14.983333	1.000	17,890.000000
15.000000	1.000	11,286.000000
15.016667	1.000	5,262.000000
15.033333	1.000	-628.000000
15.050000	1.000	-6,145.000000
15.066667	1.000	-10,646.000000
15.083333	1.000	-13,777.000000
15.100000	1.000	-15,340.000000
15.116667	1.000	-15,808.000000
15.133333	1.000	-15,567.000000
15.150000	1.000	-14,354.000000
15.166667	1.000	-12,161.000000
15.183333	1.000	-9,510.000000
15.200000	1.000	-6,961.000000
15.216667	1.000	-4,871.000000
15.233333	1.000	-3,123.000000
15.250000	1.000	-1,396.000000
15.266667	1.000	55.000000
15.283333	1.000	836.000000
15.300000	1.000	542.000000
15.316667	1.000	-1,131.000000
15.333333	1.000	-4,152.000000
15.350000	1.000	-7,490.000000
15.366667	1.000	-10,077.000000
15.383333	1.000	-11,383.000000
15.400000	1.000	-11,180.000000
15.416667	1.000	-9,830.000000
15.433333	1.000	-7,506.000000
15.450000	1.000	-4,244.000000
15.466667	1.000	-597.000000
15.483333	1.000	2,713.000000
15.500000	1.000	5,130.000000
15.516667	1.000	6,312.000000
15.533333	1.000	6,125.000000
15.550000	1.000	4,771.000000
15.566667	1.000	2,662.000000
15.583333	1.000	344.000000
15.600000	1.000	-1,585.000000
15.616667	1.000	-2,971.000000
15.633333	1.000	-3,934.000000
15.650000	1.000	-4,426.000000
15.666667	1.000	-4,309.000000
15.683333	1.000	-3,065.000000
15.700000	1.000	12.000000
15.716667	1.000	5,401.000000
15.733333	1.000	13,559.000000
15.750000	1.000	24,877.000000
15.766667	1.000	39,395.000000
15.783333	1.000	56,776.000000
15.800000	1.000	75,666.000000
15.816667	1.000	94,303.000000
15.833333	1.000	110,999.000000
15.850000	1.000	124,257.000000
15.866667	1.000	132,875.000000
15.883333	1.000	136,425.000000
15.900000	1.000	134,984.000000
15.916667	1.000	129,072.000000
15.933333	1.000	119,266.000000
15.950000	1.000	106,712.000000
15.966667	1.000	93,630.000000
15.983333	1.000	82,954.000000
16.000000	1.000	77,504.000000
16.016667	1.000	80,932.000000
16.033333	1.000	99,369.000000
16.050000	1.000	143,600.000000
16.066667	1.000	231,411.000000
16.083333	1.000	389,823.000000
16.100000	1.000	656,136.000000
16.116667	1.000	1,072,678.000000
16.133333	1.000	1,678,288.000000
16.150000	1.000	2,498,545.000000
16.166667	1.000	3,530,937.000000
16.183333	1.000	4,733,855.000000
16.200000	1.000	6,026,943.000000
16.216667	1.000	7,300,065.000000
16.233333	1.000	8,430,112.000000
16.250000	1.000	9,302,238.000000
16.266667	1.000	9,831,095.000000
16.283333	1.000	9,973,012.000000
16.300000	1.000	9,729,442.000000
16.316667	1.000	9,144,296.000000
16.333333	1.000	8,292,356.000000
16.350000	1.000	7,264,782.000000
16.366667	1.000	6,154,959.000000
16.383333	1.000	5,046,982.000000
16.400000	1.000	4,007,884.000000
16.416667	1.000	3,083,502.000000
16.433333	1.000	2,298,967.000000
16.450000	1.000	1,661,904.000000
16.466667	1.000	1,166,452.000000
16.483333	1.000	797,467.000000
16.500000	1.000	534,803.000000
16.516667	1.000	356,404.000000
16.533333	1.000	240,926.000000
16.550000	1.000	169,582.000000
16.566667	1.000	127,354.000000
16.583333	1.000	103,041.000000
16.600000	1.000	88,883.000000
16.616667	1.000	79,544.000000
16.633333	1.000	71,809.000000
16.650000	1.000	64,851.000000
16.666667	1.000	58,782.000000
16.683333	1.000	53,247.000000
16.700000	1.000	47,868.000000
16.716667	1.000	42,851.000000
16.733333	1.000	38,227.000000
16.750000	1.000	34,060.000000
16.766667	1.000	30,357.000000
16.783333	1.000	26,691.000000
16.800000	1.000	22,634.000000
16.816667	1.000	18,084.000000
16.833333	1.000	12,952.000000
16.850000	1.000	7,337.000000
16.866667	1.000	1,497.000000
16.883333	1.000	-3,993.000000
16.900000	1.000	-8,342.000000
16.916667	1.000	-10,936.000000
16.933333	1.000	-11,823.000000
16.950000	1.000	-11,438.000000
16.966667	1.000	-9,831.000000
16.983333	1.000	-7,500.000000
17.000000	1.000	-5,306.000000
17.016667	1.000	-4,151.000000
17.033333	1.000	-4,487.000000
17.050000	1.000	-5,958.000000
17.066667	1.000	-7,648.000000
17.083333	1.000	-9,123.000000
17.100000	1.000	-10,443.000000
17.116667	1.000	-11,556.000000
17.133333	1.000	-12,014.000000
17.150000	1.000	-11,021.000000
17.166667	1.000	-8,294.000000
17.183333	1.000	-4,185.000000
17.200000	1.000	940.000000
17.216667	1.000	6,808.000000
17.233333	1.000	13,587.000000
17.250000	1.000	21,309.000000
17.266667	1.000	30,093.000000
17.283333	1.000	39,625.000000
17.300000	1.000	48,835.000000
17.316667	1.000	56,490.000000
17.333333	1.000	61,917.000000
17.350000	1.000	64,846.000000
17.366667	1.000	65,223.000000
17.383333	1.000	62,881.000000
17.400000	1.000	57,850.000000
17.416667	1.000	50,682.000000
17.433333	1.000	42,293.000000
17.450000	1.000	33,159.000000
17.466667	1.000	23,629.000000
17.483333	1.000	14,271.000000
17.500000	1.000	5,838.000000
17.516667	1.000	-1,032.000000
17.533333	1.000	-6,378.000000
17.550000	1.000	-10,547.000000
17.566667	1.000	-13,851.000000
17.583333	1.000	-16,533.000000
17.600000	1.000	-18,506.000000
17.616667	1.000	-19,828.000000
17.633333	1.000	-20,688.000000
17.650000	1.000	-21,442.000000
17.666667	1.000	-22,550.000000
17.683333	1.000	-24,210.000000
17.700000	1.000	-25,850.000000
17.716667	1.000	-26,947.000000
17.733333	1.000	-27,261.000000
17.750000	1.000	-26,642.000000
17.766667	1.000	-25,129.000000
17.783333	1.000	-23,181.000000
17.800000	1.000	-21,097.000000
17.816667	1.000	-19,146.000000
17.833333	1.000	-17,585.000000
17.850000	1.000	-16,752.000000
17.866667	1.000	-16,777.000000
17.883333	1.000	-17,422.000000
17.900000	1.000	-18,351.000000
17.916667	1.000	-19,386.000000
17.933333	1.000	-20,470.000000
17.950000	1.000	-21,241.000000
17.966667	1.000	-21,188.000000
17.983333	1.000	-20,613.000000
18.000000	1.000	-20,012.000000
18.016667	1.000	-19,499.000000
18.033333	1.000	-18,877.000000
18.050000	1.000	-17,568.000000
18.066667	1.000	-15,459.000000
18.083333	1.000	-12,794.000000
18.100000	1.000	-9,463.000000
18.116667	1.000	-5,459.000000
18.133333	1.000	-1,657.000000
18.150000	1.000	1,416.000000
18.166667	1.000	3,661.000000
18.183333	1.000	4,889.000000
18.200000	1.000	5,063.000000
18.216667	1.000	4,254.000000
18.233333	1.000	2,799.000000
18.250000	1.000	1,243.000000
18.266667	1.000	-338.000000
18.283333	1.000	-2,164.000000
18.300000	1.000	-4,192.000000
18.316667	1.000	-6,026.000000
18.333333	1.000	-7,229.000000
18.350000	1.000	-7,141.000000
18.366667	1.000	-5,247.000000
18.383333	1.000	-1,603.000000
18.400000	1.000	3,537.000000
18.416667	1.000	9,993.000000
18.433333	1.000	17,876.000000
18.450000	1.000	27,451.000000
18.466667	1.000	38,534.000000
18.483333	1.000	50,694.000000
18.500000	1.000	64,064.000000
18.516667	1.000	78,991.000000
18.533333	1.000	95,378.000000
18.550000	1.000	112,862.000000
18.566667	1.000	130,858.000000
18.583333	1.000	148,452.000000
18.600000	1.000	164,909.000000
18.616667	1.000	179,680.000000
18.633333	1.000	192,057.000000
18.650000	1.000	201,234.000000
18.666667	1.000	206,492.000000
18.683333	1.000	207,340.000000
18.700000	1.000	203,619.000000
18.716667	1.000	195,361.000000
18.733333	1.000	182,972.000000
18.750000	1.000	167,649.000000
18.766667	1.000	151,212.000000
18.783333	1.000	135,364.000000
18.800000	1.000	122,011.000000
18.816667	1.000	112,333.000000
18.833333	1.000	106,334.000000
18.850000	1.000	103,376.000000
18.866667	1.000	102,449.000000
18.883333	1.000	102,291.000000
18.900000	1.000	101,281.000000
18.916667	1.000	98,005.000000
18.933333	1.000	92,077.000000
18.950000	1.000	84,042.000000
18.966667	1.000	75,101.000000
18.983333	1.000	66,684.000000
19.000000	1.000	59,900.000000
19.016667	1.000	55,358.000000
19.033333	1.000	52,880.000000
19.050000	1.000	51,556.000000
19.066667	1.000	51,119.000000
19.083333	1.000	51,602.000000
19.100000	1.000	52,698.000000
19.116667	1.000	53,930.000000
19.133333	1.000	55,112.000000
19.150000	1.000	55,777.000000
19.166667	1.000	55,900.000000
19.183333	1.000	55,593.000000
19.200000	1.000	54,931.000000
19.216667	1.000	54,056.000000
19.233333	1.000	53,077.000000
19.250000	1.000	52,295.000000
19.266667	1.000	51,895.000000
19.283333	1.000	51,998.000000
19.300000	1.000	52,749.000000
19.316667	1.000	54,503.000000
19.333333	1.000	57,440.000000
19.350000	1.000	60,702.000000
19.366667	1.000	63,311.000000
19.383333	1.000	64,659.000000
19.400000	1.000	64,084.000000
19.416667	1.000	61,201.000000
19.433333	1.000	56,084.000000
19.450000	1.000	49,463.000000
19.466667	1.000	42,107.000000
19.483333	1.000	34,533.000000
19.500000	1.000	26,755.000000
19.516667	1.000	19,419.000000
19.533333	1.000	13,391.000000
19.550000	1.000	8,887.000000
19.566667	1.000	5,659.000000
19.583333	1.000	3,227.000000
19.600000	1.000	1,395.000000
19.616667	1.000	-33.000000
19.633333	1.000	-1,163.000000
19.650000	1.000	-1,656.000000
19.666667	1.000	-1,185.000000
19.683333	1.000	939.000000
19.700000	1.000	5,331.000000
19.716667	1.000	11,886.000000
19.733333	1.000	20,235.000000
19.750000	1.000	30,009.000000
19.766667	1.000	41,397.000000
19.783333	1.000	53,827.000000
19.800000	1.000	66,150.000000
19.816667	1.000	76,992.000000
19.833333	1.000	85,618.000000
19.850000	1.000	91,570.000000
19.866667	1.000	94,393.000000
19.883333	1.000	94,184.000000
19.900000	1.000	91,453.000000
19.916667	1.000	86,798.000000
19.933333	1.000	80,804.000000
19.950000	1.000	74,293.000000
19.966667	1.000	67,941.000000
19.983333	1.000	62,165.000000
20.000000	1.000	56,729.000000
20.016667	1.000	51,410.000000
20.033333	1.000	45,942.000000
20.050000	1.000	39,864.000000
20.066667	1.000	32,888.000000
20.083333	1.000	25,078.000000
20.100000	1.000	16,984.000000
20.116667	1.000	9,473.000000
20.133333	1.000	3,176.000000
20.150000	1.000	-1,629.000000
20.166667	1.000	-4,958.000000
20.183333	1.000	-7,043.000000
20.200000	1.000	-7,954.000000
20.216667	1.000	-7,713.000000
20.233333	1.000	-6,591.000000
20.250000	1.000	-4,680.000000
20.266667	1.000	-1,949.000000
20.283333	1.000	1,108.000000
20.300000	1.000	3,838.000000
20.316667	1.000	5,998.000000
20.333333	1.000	7,638.000000
20.350000	1.000	8,718.000000
20.366667	1.000	9,560.000000
20.383333	1.000	10,394.000000
20.400000	1.000	11,444.000000
20.416667	1.000	13,393.000000
20.433333	1.000	17,748.000000
20.450000	1.000	27,440.000000
20.466667	1.000	48,118.000000
20.483333	1.000	88,751.000000
20.500000	1.000	162,182.000000
20.516667	1.000	287,330.000000
20.533333	1.000	489,790.000000
20.550000	1.000	798,496.000000
20.566667	1.000	1,241,308.000000
20.583333	1.000	1,837,428.000000
20.600000	1.000	2,589,076.000000
20.616667	1.000	3,475,598.000000
20.633333	1.000	4,450,433.000000
20.650000	1.000	5,444,217.000000
20.666667	1.000	6,373,228.000000
20.683333	1.000	7,151,372.000000
20.700000	1.000	7,704,548.000000
20.716667	1.000	7,983,176.000000
20.733333	1.000	7,968,457.000000
20.750000	1.000	7,673,788.000000
20.766667	1.000	7,140,344.000000
20.783333	1.000	6,428,358.000000
20.800000	1.000	5,606,484.000000
20.816667	1.000	4,741,705.000000
20.833333	1.000	3,892,491.000000
20.850000	1.000	3,104,479.000000
20.866667	1.000	2,408,305.000000
20.883333	1.000	1,819,333.000000
20.900000	1.000	1,340,186.000000
20.916667	1.000	964,355.000000
20.933333	1.000	679,876.000000
20.950000	1.000	471,795.000000
20.966667	1.000	324,488.000000
20.983333	1.000	222,947.000000
21.000000	1.000	154,533.000000
21.016667	1.000	109,447.000000
21.033333	1.000	80,151.000000
21.050000	1.000	60,884.000000
21.066667	1.000	47,995.000000
21.083333	1.000	39,362.000000
21.100000	1.000	33,836.000000
21.116667	1.000	30,620.000000
21.133333	1.000	28,877.000000
21.150000	1.000	27,426.000000
21.166667	1.000	25,264.000000
21.183333	1.000	22,016.000000
21.200000	1.000	17,818.000000
21.216667	1.000	13,163.000000
21.233333	1.000	8,690.000000
21.250000	1.000	5,223.000000
21.266667	1.000	2,861.000000
21.283333	1.000	1,171.000000
21.300000	1.000	-254.000000
21.316667	1.000	-1,421.000000
21.333333	1.000	-2,056.000000
21.350000	1.000	-2,289.000000
21.366667	1.000	-2,892.000000
21.383333	1.000	-4,270.000000
21.400000	1.000	-6,578.000000
21.416667	1.000	-9,555.000000
21.433333	1.000	-12,194.000000
21.450000	1.000	-14,000.000000
21.466667	1.000	-14,709.000000
21.483333	1.000	-13,977.000000
21.500000	1.000	-11,911.000000
21.516667	1.000	-9,125.000000
21.533333	1.000	-6,421.000000
21.550000	1.000	-4,170.000000
21.566667	1.000	-2,154.000000
21.583333	1.000	-151.000000
21.600000	1.000	2,149.000000
21.616667	1.000	5,323.000000
21.633333	1.000	10,041.000000
21.650000	1.000	16,786.000000
21.666667	1.000	25,620.000000
21.683333	1.000	35,641.000000
21.700000	1.000	45,157.000000
21.716667	1.000	52,429.000000
21.733333	1.000	56,464.000000
21.750000	1.000	57,320.000000
21.766667	1.000	55,308.000000
21.783333	1.000	50,844.000000
21.800000	1.000	44,449.000000
21.816667	1.000	36,769.000000
21.833333	1.000	28,297.000000
21.850000	1.000	19,481.000000
21.866667	1.000	11,258.000000
21.883333	1.000	4,313.000000
21.900000	1.000	-1,193.000000
21.916667	1.000	-5,281.000000
21.933333	1.000	-8,003.000000
21.950000	1.000	-9,547.000000
21.966667	1.000	-10,498.000000
21.983333	1.000	-11,490.000000
22.000000	1.000	-12,779.000000
22.016667	1.000	-14,054.000000
22.033333	1.000	-15,292.000000
22.050000	1.000	-16,335.000000
22.066667	1.000	-16,954.000000
22.083333	1.000	-16,909.000000
22.100000	1.000	-16,090.000000
22.116667	1.000	-14,507.000000
22.133333	1.000	-12,348.000000
22.150000	1.000	-9,725.000000
22.166667	1.000	-6,662.000000
22.183333	1.000	-3,516.000000
22.200000	1.000	-832.000000
22.216667	1.000	1,008.000000
22.233333	1.000	1,868.000000
22.250000	1.000	1,551.000000
22.266667	1.000	-29.000000
22.283333	1.000	-2,610.000000
22.300000	1.000	-5,468.000000
22.316667	1.000	-7,693.000000
22.333333	1.000	-8,772.000000
22.350000	1.000	-8,553.000000
22.366667	1.000	-6,965.000000
22.383333	1.000	-3,982.000000
22.400000	1.000	238.000000
22.416667	1.000	5,629.000000
22.433333	1.000	12,164.000000
22.450000	1.000	19,552.000000
22.466667	1.000	27,081.000000
22.483333	1.000	33,895.000000
22.500000	1.000	39,198.000000
22.516667	1.000	42,726.000000
22.533333	1.000	44,378.000000
22.550000	1.000	44,570.000000
22.566667	1.000	44,090.000000
22.583333	1.000	43,500.000000
22.600000	1.000	43,101.000000
22.616667	1.000	43,272.000000
22.633333	1.000	44,320.000000
22.650000	1.000	46,362.000000
22.666667	1.000	49,131.000000
22.683333	1.000	52,649.000000
22.700000	1.000	57,289.000000
22.716667	1.000	63,596.000000
22.733333	1.000	71,940.000000
22.750000	1.000	82,308.000000
22.766667	1.000	94,717.000000
22.783333	1.000	108,854.000000
22.800000	1.000	124,148.000000
22.816667	1.000	140,055.000000
22.833333	1.000	156,531.000000
22.850000	1.000	173,367.000000
22.866667	1.000	190,126.000000
22.883333	1.000	205,923.000000
22.900000	1.000	219,114.000000
22.916667	1.000	227,857.000000
22.933333	1.000	231,262.000000
22.950000	1.000	229,590.000000
22.966667	1.000	223,783.000000
22.983333	1.000	214,820.000000
23.000000	1.000	203,797.000000
23.016667	1.000	191,695.000000
23.033333	1.000	178,832.000000
23.050000	1.000	165,158.000000
23.066667	1.000	150,831.000000
23.083333	1.000	136,201.000000
23.100000	1.000	122,053.000000
23.116667	1.000	108,825.000000
23.133333	1.000	96,472.000000
23.150000	1.000	85,159.000000
23.166667	1.000	75,317.000000
23.183333	1.000	67,022.000000
23.200000	1.000	60,379.000000
23.216667	1.000	55,560.000000
23.233333	1.000	52,752.000000
23.250000	1.000	52,187.000000
23.266667	1.000	53,501.000000
23.283333	1.000	56,041.000000
23.300000	1.000	58,894.000000
23.316667	1.000	61,249.000000
23.333333	1.000	62,556.000000
23.350000	1.000	62,516.000000
23.366667	1.000	61,201.000000
23.383333	1.000	59,143.000000
23.400000	1.000	57,060.000000
23.416667	1.000	55,005.000000
23.433333	1.000	52,728.000000
23.450000	1.000	50,256.000000
23.466667	1.000	48,581.000000
23.483333	1.000	48,838.000000
23.500000	1.000	51,750.000000
23.516667	1.000	57,864.000000
23.533333	1.000	67,161.000000
23.550000	1.000	78,544.000000
23.566667	1.000	90,888.000000
23.583333	1.000	103,110.000000
23.600000	1.000	114,027.000000
23.616667	1.000	122,525.000000
23.633333	1.000	127,520.000000
23.650000	1.000	128,535.000000
23.666667	1.000	125,878.000000
23.683333	1.000	119,801.000000
23.700000	1.000	110,759.000000
23.716667	1.000	99,465.000000
23.733333	1.000	86,587.000000
23.750000	1.000	72,515.000000
23.766667	1.000	57,824.000000
23.783333	1.000	43,358.000000
23.800000	1.000	30,306.000000
23.816667	1.000	19,654.000000
23.833333	1.000	11,580.000000
23.850000	1.000	5,838.000000
23.866667	1.000	1,943.000000
23.883333	1.000	-497.000000
23.900000	1.000	-1,546.000000
23.916667	1.000	-1,391.000000
23.933333	1.000	-362.000000
23.950000	1.000	1,362.000000
23.966667	1.000	3,376.000000
23.983333	1.000	5,417.000000
24.000000	1.000	7,221.000000
24.016667	1.000	8,452.000000
24.033333	1.000	8,621.000000
24.050000	1.000	7,779.000000
24.066667	1.000	6,227.000000
24.083333	1.000	4,575.000000
24.100000	1.000	3,502.000000
24.116667	1.000	2,766.000000
24.133333	1.000	2,308.000000
24.150000	1.000	2,083.000000
24.166667	1.000	2,049.000000
24.183333	1.000	2,001.000000
24.200000	1.000	1,960.000000
24.216667	1.000	1,571.000000
24.233333	1.000	262.000000
24.250000	1.000	-2,267.000000
24.266667	1.000	-5,916.000000
24.283333	1.000	-9,944.000000
24.300000	1.000	-13,454.000000
24.316667	1.000	-16,309.000000
24.333333	1.000	-18,328.000000
24.350000	1.000	-19,153.000000
24.366667	1.000	-18,500.000000
24.383333	1.000	-16,696.000000
24.400000	1.000	-14,097.000000
24.416667	1.000	-10,643.000000
24.433333	1.000	-6,247.000000
24.450000	1.000	-1,679.000000
24.466667	1.000	2,149.000000
24.483333	1.000	4,913.000000
24.500000	1.000	6,819.000000
24.516667	1.000	8,500.000000
24.533333	1.000	10,916.000000
24.550000	1.000	15,703.000000
24.566667	1.000	25,809.000000
24.583333	1.000	46,788.000000
24.600000	1.000	86,860.000000
24.616667	1.000	157,963.000000
24.633333	1.000	276,775.000000
24.650000	1.000	464,687.000000
24.666667	1.000	744,550.000000
24.683333	1.000	1,136,858.000000
24.700000	1.000	1,652,423.000000
24.716667	1.000	2,287,413.000000
24.733333	1.000	3,019,738.000000
24.750000	1.000	3,809,294.000000
24.766667	1.000	4,599,409.000000
24.783333	1.000	5,323,601.000000
24.800000	1.000	5,916,457.000000
24.816667	1.000	6,324,706.000000
24.833333	1.000	6,514,560.000000
24.850000	1.000	6,476,349.000000
24.866667	1.000	6,224,483.000000
24.883333	1.000	5,791,845.000000
24.900000	1.000	5,223,746.000000
24.916667	1.000	4,571,136.000000
24.933333	1.000	3,883,795.000000
24.950000	1.000	3,205,708.000000
24.966667	1.000	2,571,966.000000
24.983333	1.000	2,006,699.000000
25.000000	1.000	1,523,112.000000
25.016667	1.000	1,125,408.000000
25.033333	1.000	810,781.000000
25.050000	1.000	571,100.000000
25.066667	1.000	395,568.000000
25.083333	1.000	272,295.000000
25.100000	1.000	189,407.000000
25.116667	1.000	136,112.000000
25.133333	1.000	103,529.000000
25.150000	1.000	84,212.000000
25.166667	1.000	72,553.000000
25.183333	1.000	64,531.000000
25.200000	1.000	57,346.000000
25.216667	1.000	49,858.000000
25.233333	1.000	42,284.000000
25.250000	1.000	35,475.000000
25.266667	1.000	30,077.000000
25.283333	1.000	26,287.000000
25.300000	1.000	23,486.000000
25.316667	1.000	20,919.000000
25.333333	1.000	17,948.000000
25.350000	1.000	14,440.000000
25.366667	1.000	10,852.000000
25.383333	1.000	7,614.000000
25.400000	1.000	4,832.000000
25.416667	1.000	2,439.000000
25.433333	1.000	348.000000
25.450000	1.000	-1,536.000000
25.466667	1.000	-3,316.000000
25.483333	1.000	-5,187.000000
25.500000	1.000	-7,340.000000
25.516667	1.000	-9,664.000000
25.533333	1.000	-12,310.000000
25.550000	1.000	-15,008.000000
25.566667	1.000	-17,007.000000
25.583333	1.000	-17,700.000000
25.600000	1.000	-16,646.000000
25.616667	1.000	-13,963.000000
25.633333	1.000	-9,924.000000
25.650000	1.000	-4,708.000000
25.666667	1.000	1,586.000000
25.683333	1.000	8,478.000000
25.700000	1.000	15,249.000000
25.716667	1.000	21,243.000000
25.733333	1.000	26,099.000000
25.750000	1.000	29,715.000000
25.766667	1.000	32,008.000000
25.783333	1.000	32,896.000000
25.800000	1.000	32,131.000000
25.816667	1.000	29,406.000000
25.833333	1.000	25,167.000000
25.850000	1.000	19,889.000000
25.866667	1.000	13,823.000000
25.883333	1.000	7,829.000000
25.900000	1.000	2,865.000000
25.916667	1.000	-478.000000
25.933333	1.000	-2,462.000000
25.950000	1.000	-3,586.000000
25.966667	1.000	-4,236.000000
25.983333	1.000	-4,698.000000
26.000000	1.000	-4,973.000000
26.016667	1.000	-5,074.000000
26.033333	1.000	-5,149.000000
26.050000	1.000	-5,345.000000
26.066667	1.000	-5,856.000000
26.083333	1.000	-7,040.000000
26.100000	1.000	-9,040.000000
26.116667	1.000	-11,899.000000
26.133333	1.000	-15,193.000000
26.150000	1.000	-17,853.000000
26.166667	1.000	-19,025.000000
26.183333	1.000	-18,312.000000
26.200000	1.000	-15,957.000000
26.216667	1.000	-12,377.000000
26.233333	1.000	-7,746.000000
26.250000	1.000	-2,273.000000
26.266667	1.000	4,175.000000
26.283333	1.000	11,727.000000
26.300000	1.000	20,224.000000
26.316667	1.000	29,339.000000
26.333333	1.000	38,750.000000
26.350000	1.000	48,315.000000
26.366667	1.000	58,184.000000
26.383333	1.000	67,993.000000
26.400000	1.000	76,694.000000
26.416667	1.000	83,450.000000
26.433333	1.000	87,755.000000
26.450000	1.000	89,698.000000
26.466667	1.000	89,614.000000
26.483333	1.000	88,016.000000
26.500000	1.000	85,580.000000
26.516667	1.000	83,190.000000
26.533333	1.000	81,334.000000
26.550000	1.000	80,636.000000
26.566667	1.000	81,480.000000
26.583333	1.000	84,233.000000
26.600000	1.000	89,659.000000
26.616667	1.000	98,182.000000
26.633333	1.000	109,708.000000
26.650000	1.000	123,708.000000
26.666667	1.000	139,957.000000
26.683333	1.000	158,305.000000
26.700000	1.000	178,245.000000
26.716667	1.000	198,739.000000
26.733333	1.000	217,763.000000
26.750000	1.000	233,758.000000
26.766667	1.000	245,440.000000
26.783333	1.000	251,719.000000
26.800000	1.000	252,420.000000
26.816667	1.000	248,041.000000
26.833333	1.000	239,129.000000
26.850000	1.000	226,407.000000
26.866667	1.000	211,377.000000
26.883333	1.000	195,470.000000
26.900000	1.000	179,883.000000
26.916667	1.000	165,410.000000
26.933333	1.000	152,410.000000
26.950000	1.000	141,322.000000
26.966667	1.000	132,277.000000
26.983333	1.000	125,088.000000
27.000000	1.000	119,661.000000
27.016667	1.000	115,782.000000
27.033333	1.000	112,929.000000
27.050000	1.000	110,761.000000
27.066667	1.000	109,072.000000
27.083333	1.000	108,054.000000
27.100000	1.000	107,460.000000
27.116667	1.000	106,692.000000
27.133333	1.000	105,111.000000
27.150000	1.000	102,401.000000
27.166667	1.000	99,028.000000
27.183333	1.000	95,973.000000
27.200000	1.000	93,542.000000
27.216667	1.000	91,396.000000
27.233333	1.000	88,858.000000
27.250000	1.000	85,086.000000
27.266667	1.000	79,694.000000
27.283333	1.000	73,441.000000
27.300000	1.000	67,317.000000
27.316667	1.000	62,009.000000
27.333333	1.000	57,842.000000
27.350000	1.000	55,268.000000
27.366667	1.000	54,326.000000
27.383333	1.000	54,499.000000
27.400000	1.000	55,027.000000
27.416667	1.000	55,672.000000
27.433333	1.000	56,235.000000
27.450000	1.000	56,145.000000
27.466667	1.000	54,631.000000
27.483333	1.000	51,174.000000
27.500000	1.000	46,038.000000
27.516667	1.000	40,244.000000
27.533333	1.000	34,800.000000
27.550000	1.000	30,519.000000
27.566667	1.000	27,423.000000
27.583333	1.000	25,190.000000
27.600000	1.000	23,653.000000
27.616667	1.000	22,843.000000
27.633333	1.000	22,717.000000
27.650000	1.000	22,851.000000
27.666667	1.000	22,370.000000
27.683333	1.000	20,846.000000
27.700000	1.000	18,437.000000
27.716667	1.000	15,273.000000
27.733333	1.000	11,487.000000
27.750000	1.000	7,230.000000
27.766667	1.000	2,826.000000
27.783333	1.000	-1,235.000000
27.800000	1.000	-4,531.000000
27.816667	1.000	-7,225.000000
27.833333	1.000	-9,508.000000
27.850000	1.000	-11,464.000000
27.866667	1.000	-12,597.000000
27.883333	1.000	-12,551.000000
27.900000	1.000	-11,318.000000
27.916667	1.000	-8,764.000000
27.933333	1.000	-4,916.000000
27.950000	1.000	-631.000000
27.966667	1.000	3,192.000000
27.983333	1.000	6,516.000000
28.000000	1.000	9,330.000000
28.016667	1.000	11,432.000000
28.033333	1.000	13,061.000000
28.050000	1.000	14,326.000000
28.066667	1.000	14,905.000000
28.083333	1.000	14,483.000000
28.100000	1.000	12,876.000000
28.116667	1.000	10,222.000000
28.133333	1.000	6,970.000000
28.150000	1.000	3,586.000000
28.166667	1.000	461.000000
28.183333	1.000	-2,049.000000
28.200000	1.000	-3,486.000000
28.216667	1.000	-3,868.000000
28.233333	1.000	-2,896.000000
28.250000	1.000	-348.000000
28.266667	1.000	3,115.000000
28.283333	1.000	7,067.000000
28.300000	1.000	12,426.000000
28.316667	1.000	20,844.000000
28.333333	1.000	35,598.000000
28.350000	1.000	61,890.000000
28.366667	1.000	106,934.000000
28.383333	1.000	181,446.000000
28.400000	1.000	299,169.000000
28.416667	1.000	476,754.000000
28.433333	1.000	731,135.000000
28.450000	1.000	1,074,798.000000
28.466667	1.000	1,512,692.000000
28.483333	1.000	2,038,283.000000
28.500000	1.000	2,631,084.000000
28.516667	1.000	3,255,418.000000
28.533333	1.000	3,865,129.000000
28.550000	1.000	4,409,356.000000
28.566667	1.000	4,840,753.000000
28.583333	1.000	5,122,268.000000
28.600000	1.000	5,231,600.000000
28.616667	1.000	5,164,385.000000
28.633333	1.000	4,934,099.000000
28.650000	1.000	4,568,421.000000
28.666667	1.000	4,104,039.000000
28.683333	1.000	3,580,732.000000
28.700000	1.000	3,036,862.000000
28.716667	1.000	2,506,369.000000
28.733333	1.000	2,015,507.000000
28.750000	1.000	1,581,351.000000
28.766667	1.000	1,212,339.000000
28.783333	1.000	909,901.000000
28.800000	1.000	670,248.000000
28.816667	1.000	486,838.000000
28.833333	1.000	351,327.000000
28.850000	1.000	254,617.000000
28.866667	1.000	188,009.000000
28.883333	1.000	143,384.000000
28.900000	1.000	114,158.000000
28.916667	1.000	95,226.000000
28.933333	1.000	82,637.000000
28.950000	1.000	73,460.000000
28.966667	1.000	65,813.000000
28.983333	1.000	58,331.000000
29.000000	1.000	50,337.000000
29.016667	1.000	41,878.000000
29.033333	1.000	33,410.000000
29.050000	1.000	25,308.000000
29.066667	1.000	18,163.000000
29.083333	1.000	12,404.000000
29.100000	1.000	8,295.000000
29.116667	1.000	6,215.000000
29.133333	1.000	5,848.000000
29.150000	1.000	6,492.000000
29.166667	1.000	7,359.000000
29.183333	1.000	7,896.000000
29.200000	1.000	7,860.000000
29.216667	1.000	7,384.000000
29.233333	1.000	6,654.000000
29.250000	1.000	6,080.000000
29.266667	1.000	6,043.000000
29.283333	1.000	6,668.000000
29.300000	1.000	7,953.000000
29.316667	1.000	9,755.000000
29.333333	1.000	12,173.000000
29.350000	1.000	15,607.000000
29.366667	1.000	19,788.000000
29.383333	1.000	24,162.000000
29.400000	1.000	27,925.000000
29.416667	1.000	30,524.000000
29.433333	1.000	31,800.000000
29.450000	1.000	31,950.000000
29.466667	1.000	31,272.000000
29.483333	1.000	30,021.000000
29.500000	1.000	28,067.000000
29.516667	1.000	25,484.000000
29.533333	1.000	22,430.000000
29.550000	1.000	19,307.000000
29.566667	1.000	16,190.000000
29.583333	1.000	13,090.000000
29.600000	1.000	9,881.000000
29.616667	1.000	6,943.000000
29.633333	1.000	4,931.000000
29.650000	1.000	4,202.000000
29.666667	1.000	4,835.000000
29.683333	1.000	6,333.000000
29.700000	1.000	8,458.000000
29.716667	1.000	11,210.000000
29.733333	1.000	14,237.000000
29.750000	1.000	17,344.000000
29.766667	1.000	20,728.000000
29.783333	1.000	24,889.000000
29.800000	1.000	29,890.000000
29.816667	1.000	35,605.000000
29.833333	1.000	42,391.000000
29.850000	1.000	50,304.000000
29.866667	1.000	58,785.000000
29.883333	1.000	67,464.000000
29.900000	1.000	75,746.000000
29.916667	1.000	83,002.000000
29.933333	1.000	88,763.000000
29.950000	1.000	92,990.000000
29.966667	1.000	95,614.000000
29.983333	1.000	96,548.000000
30.000000	1.000	95,909.000000
30.016667	1.000	93,565.000000
30.033333	1.000	89,782.000000
30.050000	1.000	85,584.000000
30.066667	1.000	82,020.000000
30.083333	1.000	79,681.000000
30.100000	1.000	78,944.000000
30.116667	1.000	80,238.000000
30.133333	1.000	83,933.000000
30.150000	1.000	90,569.000000
30.166667	1.000	100,755.000000
30.183333	1.000	115,069.000000
30.200000	1.000	133,628.000000
30.216667	1.000	156,142.000000
30.233333	1.000	181,673.000000
30.250000	1.000	208,889.000000
30.266667	1.000	235,937.000000
30.283333	1.000	261,129.000000
30.300000	1.000	282,478.000000
30.316667	1.000	298,129.000000
30.333333	1.000	306,818.000000
30.350000	1.000	308,203.000000
30.366667	1.000	302,264.000000
30.383333	1.000	289,244.000000
30.400000	1.000	270,577.000000
30.416667	1.000	248,188.000000
30.433333	1.000	224,067.000000
30.450000	1.000	200,265.000000
30.466667	1.000	177,869.000000
30.483333	1.000	157,418.000000
30.500000	1.000	139,280.000000
30.516667	1.000	123,630.000000
30.533333	1.000	110,040.000000
30.550000	1.000	97,944.000000
30.566667	1.000	87,235.000000
30.583333	1.000	78,385.000000
30.600000	1.000	71,677.000000
30.616667	1.000	66,784.000000
30.633333	1.000	63,186.000000
30.650000	1.000	60,606.000000
30.666667	1.000	58,815.000000
30.683333	1.000	57,318.000000
30.700000	1.000	55,660.000000
30.716667	1.000	53,754.000000
30.733333	1.000	52,086.000000
30.750000	1.000	50,893.000000
30.766667	1.000	49,941.000000
30.783333	1.000	48,970.000000
30.800000	1.000	47,858.000000
30.816667	1.000	46,800.000000
30.833333	1.000	46,069.000000
30.850000	1.000	46,036.000000
30.866667	1.000	46,742.000000
30.883333	1.000	47,726.000000
30.900000	1.000	48,522.000000
30.916667	1.000	49,007.000000
30.933333	1.000	48,641.000000
30.950000	1.000	47,210.000000
30.966667	1.000	44,723.000000
30.983333	1.000	41,578.000000
31.000000	1.000	38,087.000000
31.016667	1.000	34,188.000000
31.033333	1.000	29,622.000000
31.050000	1.000	24,853.000000
31.066667	1.000	20,672.000000
31.083333	1.000	17,433.000000
31.100000	1.000	15,059.000000
31.116667	1.000	13,470.000000
31.133333	1.000	12,727.000000
31.150000	1.000	12,994.000000
31.166667	1.000	14,068.000000
31.183333	1.000	15,371.000000
31.200000	1.000	16,595.000000
31.216667	1.000	17,636.000000
31.233333	1.000	18,399.000000
31.250000	1.000	18,422.000000
31.266667	1.000	17,469.000000
31.283333	1.000	15,661.000000
31.300000	1.000	13,640.000000
31.316667	1.000	11,665.000000
31.333333	1.000	9,913.000000
31.350000	1.000	8,392.000000
31.366667	1.000	7,293.000000
31.383333	1.000	6,528.000000
31.400000	1.000	6,182.000000
31.416667	1.000	6,421.000000
31.433333	1.000	7,146.000000
31.450000	1.000	7,888.000000
31.466667	1.000	8,118.000000
31.483333	1.000	8,182.000000
31.500000	1.000	8,338.000000
31.516667	1.000	8,243.000000
31.533333	1.000	7,282.000000
31.550000	1.000	5,189.000000
31.566667	1.000	2,363.000000
31.583333	1.000	-805.000000
31.600000	1.000	-3,989.000000
31.616667	1.000	-6,906.000000
31.633333	1.000	-9,374.000000
31.650000	1.000	-10,966.000000
31.666667	1.000	-11,066.000000
31.683333	1.000	-9,145.000000
31.700000	1.000	-4,427.000000
31.716667	1.000	4,658.000000
31.733333	1.000	20,706.000000
31.750000	1.000	47,623.000000
31.766667	1.000	91,606.000000
31.783333	1.000	161,134.000000
31.800000	1.000	266,975.000000
31.816667	1.000	421,754.000000
31.833333	1.000	637,339.000000
31.850000	1.000	922,985.000000
31.866667	1.000	1,281,259.000000
31.883333	1.000	1,704,920.000000
31.900000	1.000	2,175,410.000000
31.916667	1.000	2,663,801.000000
31.933333	1.000	3,133,722.000000
31.950000	1.000	3,546,031.000000
31.966667	1.000	3,864,834.000000
31.983333	1.000	4,063,079.000000
32.000000	1.000	4,126,035.000000
32.016667	1.000	4,052,926.000000
32.033333	1.000	3,856,173.000000
32.050000	1.000	3,558,449.000000
32.066667	1.000	3,188,657.000000
32.083333	1.000	2,777,736.000000
32.100000	1.000	2,354,493.000000
32.116667	1.000	1,943,533.000000
32.133333	1.000	1,563,940.000000
32.150000	1.000	1,228,313.000000
32.166667	1.000	942,792.000000
32.183333	1.000	708,748.000000
32.200000	1.000	523,182.000000
32.216667	1.000	380,318.000000
32.233333	1.000	273,508.000000
32.250000	1.000	196,432.000000
32.266667	1.000	143,068.000000
32.283333	1.000	107,928.000000
32.300000	1.000	85,973.000000
32.316667	1.000	72,483.000000
32.333333	1.000	64,099.000000
32.350000	1.000	58,796.000000
32.366667	1.000	55,352.000000
32.383333	1.000	53,250.000000
32.400000	1.000	51,964.000000
32.416667	1.000	50,963.000000
32.433333	1.000	49,999.000000
32.450000	1.000	48,888.000000
32.466667	1.000	47,492.000000
32.483333	1.000	45,576.000000
32.500000	1.000	42,848.000000
32.516667	1.000	39,558.000000
32.533333	1.000	36,000.000000
32.550000	1.000	32,332.000000
32.566667	1.000	28,404.000000
32.583333	1.000	24,625.000000
32.600000	1.000	21,879.000000
32.616667	1.000	20,785.000000
32.633333	1.000	21,078.000000
32.650000	1.000	21,845.000000
32.666667	1.000	22,309.000000
32.683333	1.000	22,294.000000
32.700000	1.000	21,796.000000
32.716667	1.000	21,349.000000
32.733333	1.000	21,648.000000
32.750000	1.000	22,637.000000
32.766667	1.000	23,797.000000
32.783333	1.000	25,072.000000
32.800000	1.000	26,354.000000
32.816667	1.000	27,400.000000
32.833333	1.000	28,056.000000
32.850000	1.000	28,395.000000
32.866667	1.000	28,613.000000
32.883333	1.000	28,728.000000
32.900000	1.000	28,664.000000
32.916667	1.000	28,687.000000
32.933333	1.000	29,449.000000
32.950000	1.000	31,025.000000
32.966667	1.000	33,224.000000
32.983333	1.000	36,036.000000
33.000000	1.000	39,421.000000
33.016667	1.000	43,311.000000
33.033333	1.000	47,915.000000
33.050000	1.000	52,864.000000
33.066667	1.000	58,211.000000
33.083333	1.000	64,075.000000
33.100000	1.000	70,363.000000
33.116667	1.000	76,822.000000
33.133333	1.000	83,412.000000
33.150000	1.000	90,021.000000
33.166667	1.000	96,281.000000
33.183333	1.000	101,778.000000
33.200000	1.000	106,338.000000
33.216667	1.000	110,210.000000
33.233333	1.000	113,665.000000
33.250000	1.000	116,583.000000
33.266667	1.000	118,642.000000
33.283333	1.000	119,813.000000
33.300000	1.000	120,449.000000
33.316667	1.000	120,888.000000
33.333333	1.000	121,816.000000
33.350000	1.000	124,014.000000
33.366667	1.000	128,179.000000
33.383333	1.000	134,448.000000
33.400000	1.000	142,611.000000
33.416667	1.000	152,719.000000
33.433333	1.000	164,661.000000
33.450000	1.000	177,937.000000
33.466667	1.000	191,692.000000
33.483333	1.000	204,845.000000
33.500000	1.000	216,261.000000
33.516667	1.000	225,000.000000
33.533333	1.000	230,608.000000
33.550000	1.000	233,001.000000
33.566667	1.000	232,093.000000
33.583333	1.000	227,932.000000
33.600000	1.000	220,652.000000
33.616667	1.000	210,731.000000
33.633333	1.000	199,088.000000
33.650000	1.000	186,564.000000
33.666667	1.000	173,276.000000
33.683333	1.000	159,033.000000
33.700000	1.000	144,158.000000
33.716667	1.000	129,208.000000
33.733333	1.000	114,491.000000
33.750000	1.000	100,398.000000
33.766667	1.000	87,585.000000
33.783333	1.000	76,774.000000
33.800000	1.000	67,754.000000
33.816667	1.000	59,988.000000
33.833333	1.000	53,489.000000
33.850000	1.000	48,373.000000
33.866667	1.000	44,391.000000
33.883333	1.000	41,308.000000
33.900000	1.000	39,379.000000
33.916667	1.000	38,658.000000
33.933333	1.000	38,830.000000
33.950000	1.000	39,497.000000
33.966667	1.000	40,592.000000
33.983333	1.000	41,628.000000
34.000000	1.000	41,991.000000
34.016667	1.000	41,773.000000
34.033333	1.000	41,386.000000
34.050000	1.000	41,079.000000
34.066667	1.000	40,600.000000
34.083333	1.000	39,692.000000
34.100000	1.000	38,095.000000
34.116667	1.000	35,815.000000
34.133333	1.000	32,814.000000
34.150000	1.000	29,226.000000
34.166667	1.000	25,701.000000
34.183333	1.000	22,699.000000
34.200000	1.000	20,285.000000
34.216667	1.000	18,293.000000
34.233333	1.000	16,832.000000
34.250000	1.000	16,031.000000
34.266667	1.000	15,996.000000
34.283333	1.000	16,259.000000
34.300000	1.000	16,202.000000
34.316667	1.000	15,397.000000
34.333333	1.000	13,629.000000
34.350000	1.000	11,459.000000
34.366667	1.000	9,814.000000
34.383333	1.000	9,352.000000
34.400000	1.000	10,144.000000
34.416667	1.000	11,363.000000
34.433333	1.000	12,317.000000
34.450000	1.000	12,661.000000
34.466667	1.000	12,444.000000
34.483333	1.000	11,921.000000
34.500000	1.000	11,539.000000
34.516667	1.000	11,615.000000
34.533333	1.000	12,150.000000
34.550000	1.000	13,348.000000
34.566667	1.000	14,762.000000
34.583333	1.000	15,327.000000
34.600000	1.000	14,660.000000
34.616667	1.000	13,077.000000
34.633333	1.000	11,101.000000
34.650000	1.000	9,404.000000
34.666667	1.000	8,501.000000
34.683333	1.000	8,312.000000
34.700000	1.000	8,405.000000
34.716667	1.000	8,242.000000
34.733333	1.000	7,532.000000
34.750000	1.000	6,318.000000
34.766667	1.000	5,231.000000
34.783333	1.000	5,582.000000
34.800000	1.000	9,317.000000
34.816667	1.000	18,823.000000
34.833333	1.000	37,420.000000
34.850000	1.000	69,945.000000
34.866667	1.000	122,988.000000
34.883333	1.000	204,690.000000
34.900000	1.000	323,980.000000
34.916667	1.000	489,050.000000
34.933333	1.000	706,632.000000
34.950000	1.000	978,501.000000
34.966667	1.000	1,298,487.000000
34.983333	1.000	1,652,974.000000
35.000000	1.000	2,020,480.000000
35.016667	1.000	2,374,129.000000
35.033333	1.000	2,685,570.000000
35.050000	1.000	2,928,870.000000
35.066667	1.000	3,084,226.000000
35.083333	1.000	3,140,883.000000
35.100000	1.000	3,097,543.000000
35.116667	1.000	2,961,677.000000
35.133333	1.000	2,748,423.000000
35.150000	1.000	2,478,001.000000
35.166667	1.000	2,172,597.000000
35.183333	1.000	1,853,678.000000
35.200000	1.000	1,540,635.000000
35.216667	1.000	1,249,042.000000
35.233333	1.000	989,307.000000
35.250000	1.000	766,772.000000
35.266667	1.000	582,942.000000
35.283333	1.000	436,503.000000
35.300000	1.000	324,117.000000
35.316667	1.000	240,698.000000
35.333333	1.000	180,451.000000
35.350000	1.000	137,811.000000
35.366667	1.000	107,704.000000
35.383333	1.000	85,740.000000
35.400000	1.000	69,170.000000
35.416667	1.000	56,255.000000
35.433333	1.000	46,183.000000
35.450000	1.000	38,497.000000
35.466667	1.000	32,852.000000
35.483333	1.000	29,243.000000
35.500000	1.000	27,341.000000
35.516667	1.000	26,463.000000
35.533333	1.000	26,052.000000
35.550000	1.000	25,651.000000
35.566667	1.000	24,900.000000
35.583333	1.000	24,064.000000
35.600000	1.000	23,394.000000
35.616667	1.000	22,747.000000
35.633333	1.000	22,110.000000
35.650000	1.000	21,746.000000
35.666667	1.000	22,082.000000
35.683333	1.000	23,109.000000
35.700000	1.000	24,277.000000
35.716667	1.000	25,625.000000
35.733333	1.000	27,242.000000
35.750000	1.000	28,851.000000
35.766667	1.000	29,998.000000
35.783333	1.000	30,232.000000
35.800000	1.000	29,814.000000
35.816667	1.000	29,520.000000
35.833333	1.000	29,830.000000
35.850000	1.000	31,188.000000
35.866667	1.000	33,783.000000
35.883333	1.000	37,594.000000
35.900000	1.000	42,841.000000
35.916667	1.000	49,784.000000
35.933333	1.000	58,049.000000
35.950000	1.000	66,964.000000
35.966667	1.000	75,688.000000
35.983333	1.000	83,606.000000
36.000000	1.000	90,252.000000
36.016667	1.000	95,091.000000
36.033333	1.000	98,198.000000
36.050000	1.000	100,118.000000
36.066667	1.000	101,415.000000
36.083333	1.000	102,453.000000
36.100000	1.000	103,127.000000
36.116667	1.000	103,273.000000
36.133333	1.000	102,547.000000
36.150000	1.000	100,523.000000
36.166667	1.000	97,408.000000
36.183333	1.000	94,233.000000
36.200000	1.000	91,688.000000
36.216667	1.000	89,933.000000
36.233333	1.000	88,815.000000
36.250000	1.000	88,492.000000
36.266667	1.000	89,916.000000
36.283333	1.000	93,840.000000
36.300000	1.000	99,918.000000
36.316667	1.000	107,994.000000
36.333333	1.000	118,436.000000
36.350000	1.000	131,432.000000
36.366667	1.000	146,345.000000
36.383333	1.000	162,082.000000
36.400000	1.000	177,606.000000
36.416667	1.000	191,749.000000
36.433333	1.000	203,061.000000
36.450000	1.000	210,029.000000
36.466667	1.000	211,900.000000
36.483333	1.000	208,853.000000
36.500000	1.000	201,550.000000
36.516667	1.000	190,698.000000
36.533333	1.000	177,447.000000
36.550000	1.000	162,814.000000
36.566667	1.000	147,816.000000
36.583333	1.000	133,494.000000
36.600000	1.000	120,533.000000
36.616667	1.000	109,001.000000
36.633333	1.000	99,098.000000
36.650000	1.000	90,966.000000
36.666667	1.000	84,303.000000
36.683333	1.000	78,478.000000
36.700000	1.000	72,872.000000
36.716667	1.000	67,279.000000
36.733333	1.000	62,151.000000
36.750000	1.000	57,781.000000
36.766667	1.000	54,370.000000
36.783333	1.000	51,891.000000
36.800000	1.000	50,049.000000
36.816667	1.000	48,526.000000
36.833333	1.000	46,866.000000
36.850000	1.000	45,357.000000
36.866667	1.000	44,497.000000
36.883333	1.000	44,063.000000
36.900000	1.000	43,350.000000
36.916667	1.000	41,999.000000
36.933333	1.000	40,260.000000
36.950000	1.000	38,192.000000
36.966667	1.000	35,601.000000
36.983333	1.000	32,688.000000
37.000000	1.000	29,920.000000
37.016667	1.000	27,574.000000
37.033333	1.000	25,439.000000
37.050000	1.000	23,332.000000
37.066667	1.000	21,127.000000
37.083333	1.000	18,812.000000
37.100000	1.000	16,716.000000
37.116667	1.000	14,873.000000
37.133333	1.000	12,983.000000
37.150000	1.000	10,826.000000
37.166667	1.000	9,055.000000
37.183333	1.000	8,506.000000
37.200000	1.000	9,552.000000
37.216667	1.000	11,921.000000
37.233333	1.000	14,699.000000
37.250000	1.000	16,905.000000
37.266667	1.000	18,063.000000
37.283333	1.000	18,151.000000
37.300000	1.000	17,595.000000
37.316667	1.000	16,337.000000
37.333333	1.000	14,551.000000
37.350000	1.000	12,703.000000
37.366667	1.000	11,573.000000
37.383333	1.000	11,500.000000
37.400000	1.000	12,042.000000
37.416667	1.000	12,645.000000
37.433333	1.000	13,295.000000
37.450000	1.000	14,148.000000
37.466667	1.000	14,884.000000
37.483333	1.000	15,176.000000
37.500000	1.000	15,230.000000
37.516667	1.000	15,069.000000
37.533333	1.000	14,770.000000
37.550000	1.000	14,788.000000
37.566667	1.000	15,487.000000
37.583333	1.000	17,253.000000
37.600000	1.000	20,887.000000
37.616667	1.000	27,709.000000
37.633333	1.000	40,233.000000
37.650000	1.000	62,016.000000
37.666667	1.000	98,162.000000
37.683333	1.000	155,276.000000
37.700000	1.000	240,365.000000
37.716667	1.000	359,958.000000
37.733333	1.000	518,617.000000
37.750000	1.000	716,972.000000
37.766667	1.000	949,543.000000
37.783333	1.000	1,204,993.000000
37.800000	1.000	1,467,855.000000
37.816667	1.000	1,720,224.000000
37.833333	1.000	1,943,381.000000
37.850000	1.000	2,119,646.000000
37.866667	1.000	2,234,427.000000
37.883333	1.000	2,278,997.000000
37.900000	1.000	2,251,982.000000
37.916667	1.000	2,158,554.000000
37.933333	1.000	2,009,040.000000
37.950000	1.000	1,817,860.000000
37.966667	1.000	1,601,699.000000
37.983333	1.000	1,376,174.000000
38.000000	1.000	1,154,221.000000
38.016667	1.000	946,151.000000
38.033333	1.000	759,040.000000
38.050000	1.000	596,943.000000
38.066667	1.000	461,631.000000
38.083333	1.000	352,475.000000
38.100000	1.000	267,121.000000
38.116667	1.000	202,359.000000
38.133333	1.000	154,726.000000
38.150000	1.000	120,525.000000
38.166667	1.000	96,472.000000
38.183333	1.000	79,833.000000
38.200000	1.000	68,479.000000
38.216667	1.000	60,415.000000
38.233333	1.000	54,385.000000
38.250000	1.000	50,164.000000
38.266667	1.000	47,550.000000
38.283333	1.000	46,200.000000
38.300000	1.000	45,911.000000
38.316667	1.000	46,322.000000
38.333333	1.000	47,205.000000
38.350000	1.000	48,211.000000
38.366667	1.000	49,273.000000
38.383333	1.000	50,505.000000
38.400000	1.000	52,131.000000
38.416667	1.000	54,194.000000
38.433333	1.000	56,582.000000
38.450000	1.000	59,268.000000
38.466667	1.000	62,092.000000
38.483333	1.000	65,243.000000
38.500000	1.000	68,850.000000
38.516667	1.000	72,490.000000
38.533333	1.000	75,647.000000
38.550000	1.000	78,170.000000
38.566667	1.000	80,010.000000
38.583333	1.000	81,385.000000
38.600000	1.000	82,973.000000
38.616667	1.000	85,090.000000
38.633333	1.000	87,480.000000
38.650000	1.000	89,529.000000
38.666667	1.000	90,892.000000
38.683333	1.000	91,646.000000
38.700000	1.000	91,704.000000
38.716667	1.000	91,251.000000
38.733333	1.000	90,558.000000
38.750000	1.000	89,568.000000
38.766667	1.000	88,232.000000
38.783333	1.000	86,394.000000
38.800000	1.000	83,976.000000
38.816667	1.000	81,136.000000
38.833333	1.000	78,396.000000
38.850000	1.000	76,601.000000
38.866667	1.000	75,938.000000
38.883333	1.000	76,443.000000
38.900000	1.000	78,111.000000
38.916667	1.000	80,749.000000
38.933333	1.000	84,325.000000
38.950000	1.000	88,655.000000
38.966667	1.000	93,941.000000
38.983333	1.000	100,742.000000
39.000000	1.000	108,905.000000
39.016667	1.000	118,200.000000
39.033333	1.000	128,608.000000
39.050000	1.000	139,680.000000
39.066667	1.000	150,895.000000
39.083333	1.000	161,273.000000
39.100000	1.000	169,284.000000
39.116667	1.000	174,086.000000
39.133333	1.000	175,486.000000
39.150000	1.000	173,282.000000
39.166667	1.000	167,289.000000
39.183333	1.000	157,635.000000
39.200000	1.000	144,905.000000
39.216667	1.000	130,628.000000
39.233333	1.000	116,285.000000
39.250000	1.000	103,032.000000
39.266667	1.000	91,591.000000
39.283333	1.000	82,225.000000
39.300000	1.000	74,917.000000
39.316667	1.000	69,347.000000
39.333333	1.000	64,761.000000
39.350000	1.000	60,899.000000
39.366667	1.000	57,387.000000
39.383333	1.000	53,647.000000
39.400000	1.000	49,804.000000
39.416667	1.000	46,238.000000
39.433333	1.000	43,110.000000
39.450000	1.000	40,140.000000
39.466667	1.000	36,983.000000
39.483333	1.000	33,634.000000
39.500000	1.000	30,483.000000
39.516667	1.000	27,868.000000
39.533333	1.000	26,002.000000
39.550000	1.000	25,070.000000
39.566667	1.000	25,408.000000
39.583333	1.000	27,030.000000
39.600000	1.000	29,725.000000
39.616667	1.000	32,863.000000
39.633333	1.000	35,509.000000
39.650000	1.000	36,892.000000
39.666667	1.000	37,118.000000
39.683333	1.000	36,479.000000
39.700000	1.000	35,037.000000
39.716667	1.000	32,750.000000
39.733333	1.000	29,879.000000
39.750000	1.000	26,544.000000
39.766667	1.000	23,168.000000
39.783333	1.000	19,777.000000
39.800000	1.000	16,317.000000
39.816667	1.000	12,658.000000
39.833333	1.000	8,830.000000
39.850000	1.000	5,494.000000
39.866667	1.000	2,984.000000
39.883333	1.000	1,094.000000
39.900000	1.000	-104.000000
39.916667	1.000	-378.000000
39.933333	1.000	-15.000000
39.950000	1.000	595.000000
39.966667	1.000	1,319.000000
39.983333	1.000	2,185.000000
40.000000	1.000	3,461.000000
40.016667	1.000	5,167.000000
40.033333	1.000	6,873.000000
40.050000	1.000	8,190.000000
40.066667	1.000	9,237.000000
40.083333	1.000	10,023.000000
40.100000	1.000	10,645.000000
40.116667	1.000	11,455.000000
40.133333	1.000	12,841.000000
40.150000	1.000	15,200.000000
40.166667	1.000	19,133.000000
40.183333	1.000	26,117.000000
40.200000	1.000	38,897.000000
40.216667	1.000	60,962.000000
40.233333	1.000	96,560.000000
40.250000	1.000	150,079.000000
40.266667	1.000	225,887.000000
40.283333	1.000	327,065.000000
40.300000	1.000	454,874.000000
40.316667	1.000	608,098.000000
40.333333	1.000	781,795.000000
40.350000	1.000	967,205.000000
40.366667	1.000	1,151,762.000000
40.383333	1.000	1,321,701.000000
40.400000	1.000	1,463,945.000000
40.416667	1.000	1,567,194.000000
40.433333	1.000	1,623,285.000000
40.450000	1.000	1,628,685.000000
40.466667	1.000	1,585,024.000000
40.483333	1.000	1,498,094.000000
40.500000	1.000	1,376,888.000000
40.516667	1.000	1,232,011.000000
40.533333	1.000	1,074,379.000000
40.550000	1.000	914,171.000000
40.566667	1.000	759,876.000000
40.583333	1.000	617,907.000000
40.600000	1.000	492,482.000000
40.616667	1.000	386,029.000000
40.633333	1.000	298,551.000000
40.650000	1.000	228,439.000000
40.666667	1.000	173,858.000000
40.683333	1.000	132,951.000000
40.700000	1.000	103,670.000000
40.716667	1.000	83,557.000000
40.733333	1.000	70,212.000000
40.750000	1.000	61,708.000000
40.766667	1.000	56,153.000000
40.783333	1.000	52,321.000000
40.800000	1.000	49,656.000000
40.816667	1.000	47,698.000000
40.833333	1.000	46,387.000000
40.850000	1.000	45,665.000000
40.866667	1.000	45,572.000000
40.883333	1.000	45,851.000000
40.900000	1.000	46,205.000000
40.916667	1.000	46,908.000000
40.933333	1.000	48,287.000000
40.950000	1.000	50,623.000000
40.966667	1.000	54,070.000000
40.983333	1.000	58,175.000000
41.000000	1.000	62,426.000000
41.016667	1.000	66,441.000000
41.033333	1.000	69,834.000000
41.050000	1.000	72,061.000000
41.066667	1.000	72,895.000000
41.083333	1.000	72,697.000000
41.100000	1.000	72,545.000000
41.116667	1.000	73,182.000000
41.133333	1.000	74,397.000000
41.150000	1.000	76,138.000000
41.166667	1.000	78,318.000000
41.183333	1.000	80,236.000000
41.200000	1.000	81,103.000000
41.216667	1.000	80,543.000000
41.233333	1.000	78,745.000000
41.250000	1.000	76,368.000000
41.266667	1.000	73,820.000000
41.283333	1.000	71,540.000000
41.300000	1.000	69,591.000000
41.316667	1.000	67,936.000000
41.333333	1.000	66,935.000000
41.350000	1.000	66,893.000000
41.366667	1.000	68,349.000000
41.383333	1.000	71,818.000000
41.400000	1.000	77,610.000000
41.416667	1.000	85,703.000000
41.433333	1.000	95,808.000000
41.450000	1.000	107,246.000000
41.466667	1.000	119,151.000000
41.483333	1.000	130,310.000000
41.500000	1.000	139,561.000000
41.516667	1.000	146,257.000000
41.533333	1.000	149,835.000000
41.550000	1.000	149,878.000000
41.566667	1.000	146,806.000000
41.583333	1.000	141,875.000000
41.600000	1.000	135,710.000000
41.616667	1.000	128,139.000000
41.633333	1.000	119,202.000000
41.650000	1.000	109,316.000000
41.666667	1.000	99,422.000000
41.683333	1.000	89,989.000000
41.700000	1.000	81,371.000000
41.716667	1.000	73,856.000000
41.733333	1.000	67,341.000000
41.750000	1.000	61,807.000000
41.766667	1.000	57,494.000000
41.783333	1.000	54,706.000000
41.800000	1.000	53,018.000000
41.816667	1.000	51,414.000000
41.833333	1.000	49,268.000000
41.850000	1.000	46,934.000000
41.866667	1.000	45,111.000000
41.883333	1.000	44,167.000000
41.900000	1.000	44,167.000000
41.916667	1.000	45,020.000000
41.933333	1.000	46,075.000000
41.950000	1.000	46,826.000000
41.966667	1.000	46,951.000000
41.983333	1.000	46,004.000000
42.000000	1.000	44,171.000000
42.016667	1.000	42,036.000000
42.033333	1.000	40,073.000000
42.050000	1.000	38,505.000000
42.066667	1.000	37,286.000000
42.083333	1.000	35,788.000000
42.100000	1.000	33,364.000000
42.116667	1.000	30,009.000000
42.133333	1.000	26,331.000000
42.150000	1.000	22,973.000000
42.166667	1.000	20,091.000000
42.183333	1.000	17,396.000000
42.200000	1.000	14,738.000000
42.216667	1.000	12,462.000000
42.233333	1.000	10,970.000000
42.250000	1.000	10,557.000000
42.266667	1.000	10,975.000000
42.283333	1.000	11,637.000000
42.300000	1.000	12,038.000000
42.316667	1.000	11,893.000000
42.333333	1.000	11,359.000000
42.350000	1.000	11,013.000000
42.366667	1.000	11,318.000000
42.383333	1.000	12,317.000000
42.400000	1.000	13,990.000000
42.416667	1.000	15,918.000000
42.433333	1.000	17,237.000000
42.450000	1.000	17,738.000000
42.466667	1.000	17,279.000000
42.483333	1.000	16,322.000000
42.500000	1.000	16,122.000000
42.516667	1.000	17,706.000000
42.533333	1.000	21,909.000000
42.550000	1.000	29,953.000000
42.566667	1.000	43,287.000000
42.583333	1.000	64,633.000000
42.600000	1.000	97,100.000000
42.616667	1.000	143,589.000000
42.633333	1.000	206,891.000000
42.650000	1.000	288,148.000000
42.666667	1.000	386,991.000000
42.683333	1.000	501,034.000000
42.700000	1.000	625,262.000000
42.716667	1.000	752,637.000000
42.733333	1.000	873,747.000000
42.750000	1.000	978,652.000000
42.766667	1.000	1,058,583.000000
42.783333	1.000	1,106,754.000000
42.800000	1.000	1,119,626.000000
42.816667	1.000	1,097,496.000000
42.833333	1.000	1,044,367.000000
42.850000	1.000	966,669.000000
42.866667	1.000	871,554.000000
42.883333	1.000	766,650.000000
42.900000	1.000	659,530.000000
42.916667	1.000	556,320.000000
42.933333	1.000	460,683.000000
42.950000	1.000	375,113.000000
42.966667	1.000	301,265.000000
42.983333	1.000	239,446.000000
43.000000	1.000	188,929.000000
43.016667	1.000	148,451.000000
43.033333	1.000	116,712.000000
43.050000	1.000	92,512.000000
43.066667	1.000	74,631.000000
43.083333	1.000	62,059.000000
43.100000	1.000	53,788.000000
43.116667	1.000	48,830.000000
43.133333	1.000	46,152.000000
43.150000	1.000	44,853.000000
43.166667	1.000	44,638.000000
43.183333	1.000	45,200.000000
43.200000	1.000	46,442.000000
43.216667	1.000	48,421.000000
43.233333	1.000	51,170.000000
43.250000	1.000	54,732.000000
43.266667	1.000	58,615.000000
43.283333	1.000	62,383.000000
43.300000	1.000	66,049.000000
43.316667	1.000	69,536.000000
43.333333	1.000	72,335.000000
43.350000	1.000	73,906.000000
43.366667	1.000	74,067.000000
43.383333	1.000	73,287.000000
43.400000	1.000	71,973.000000
43.416667	1.000	70,305.000000
43.433333	1.000	68,867.000000
43.450000	1.000	68,041.000000
43.466667	1.000	67,457.000000
43.483333	1.000	66,473.000000
43.500000	1.000	65,396.000000
43.516667	1.000	64,858.000000
43.533333	1.000	64,801.000000
43.550000	1.000	65,032.000000
43.566667	1.000	65,406.000000
43.583333	1.000	65,948.000000
43.600000	1.000	66,911.000000
43.616667	1.000	68,693.000000
43.633333	1.000	71,779.000000
43.650000	1.000	76,191.000000
43.666667	1.000	81,944.000000
43.683333	1.000	88,986.000000
43.700000	1.000	96,387.000000
43.716667	1.000	102,967.000000
43.733333	1.000	108,506.000000
43.750000	1.000	113,315.000000
43.766667	1.000	117,347.000000
43.783333	1.000	120,583.000000
43.800000	1.000	122,549.000000
43.816667	1.000	122,494.000000
43.833333	1.000	120,030.000000
43.850000	1.000	114,979.000000
43.866667	1.000	107,577.000000
43.883333	1.000	98,536.000000
43.900000	1.000	88,680.000000
43.916667	1.000	78,824.000000
43.933333	1.000	69,469.000000
43.950000	1.000	60,825.000000
43.966667	1.000	53,223.000000
43.983333	1.000	47,426.000000
44.000000	1.000	43,636.000000
44.016667	1.000	41,341.000000
44.033333	1.000	39,842.000000
44.050000	1.000	38,162.000000
44.066667	1.000	36,084.000000
44.083333	1.000	33,900.000000
44.100000	1.000	31,840.000000
44.116667	1.000	30,347.000000
44.133333	1.000	29,642.000000
44.150000	1.000	29,382.000000
44.166667	1.000	29,439.000000
44.183333	1.000	29,520.000000
44.200000	1.000	29,425.000000
44.216667	1.000	29,323.000000
44.233333	1.000	29,163.000000
44.250000	1.000	29,005.000000
44.266667	1.000	28,917.000000
44.283333	1.000	28,783.000000
44.300000	1.000	28,228.000000
44.316667	1.000	26,917.000000
44.333333	1.000	24,911.000000
44.350000	1.000	22,754.000000
44.366667	1.000	20,980.000000
44.383333	1.000	19,573.000000
44.400000	1.000	18,326.000000
44.416667	1.000	17,363.000000
44.433333	1.000	16,737.000000
44.450000	1.000	16,000.000000
44.466667	1.000	14,677.000000
44.483333	1.000	12,690.000000
44.500000	1.000	10,911.000000
44.516667	1.000	10,045.000000
44.533333	1.000	10,259.000000
44.550000	1.000	11,568.000000
44.566667	1.000	13,444.000000
44.583333	1.000	15,270.000000
44.600000	1.000	16,977.000000
44.616667	1.000	18,609.000000
44.633333	1.000	20,080.000000
44.650000	1.000	21,308.000000
44.666667	1.000	22,099.000000
44.683333	1.000	22,815.000000
44.700000	1.000	24,402.000000
44.716667	1.000	28,490.000000
44.733333	1.000	36,887.000000
44.750000	1.000	51,621.000000
44.766667	1.000	74,915.000000
44.783333	1.000	108,299.000000
44.800000	1.000	153,164.000000
44.816667	1.000	210,528.000000
44.833333	1.000	279,866.000000
44.850000	1.000	358,704.000000
44.866667	1.000	443,088.000000
44.883333	1.000	528,041.000000
44.900000	1.000	607,315.000000
44.916667	1.000	674,347.000000
44.933333	1.000	723,398.000000
44.950000	1.000	750,445.000000
44.966667	1.000	753,736.000000
44.983333	1.000	733,964.000000
45.000000	1.000	694,207.000000
45.016667	1.000	638,918.000000
45.033333	1.000	573,132.000000
45.050000	1.000	501,776.000000
45.066667	1.000	429,454.000000
45.083333	1.000	359,981.000000
45.100000	1.000	295,872.000000
45.116667	1.000	238,826.000000
45.133333	1.000	190,011.000000
45.150000	1.000	150,182.000000
45.166667	1.000	119,397.000000
45.183333	1.000	97,032.000000
45.200000	1.000	81,744.000000
45.216667	1.000	71,928.000000
45.233333	1.000	66,036.000000
45.250000	1.000	62,612.000000
45.266667	1.000	61,089.000000
45.283333	1.000	61,208.000000
45.300000	1.000	62,461.000000
45.316667	1.000	64,259.000000
45.333333	1.000	66,268.000000
45.350000	1.000	68,203.000000
45.366667	1.000	70,014.000000
45.383333	1.000	72,103.000000
45.400000	1.000	74,396.000000
45.416667	1.000	75,981.000000
45.433333	1.000	75,915.000000
45.450000	1.000	74,436.000000
45.466667	1.000	71,767.000000
45.483333	1.000	68,397.000000
45.500000	1.000	65,185.000000
45.516667	1.000	62,494.000000
45.533333	1.000	60,359.000000
45.550000	1.000	58,528.000000
45.566667	1.000	57,054.000000
45.583333	1.000	55,556.000000
45.600000	1.000	53,875.000000
45.616667	1.000	52,695.000000
45.633333	1.000	52,629.000000
45.650000	1.000	53,679.000000
45.666667	1.000	55,428.000000
45.683333	1.000	57,972.000000
45.700000	1.000	61,534.000000
45.716667	1.000	65,839.000000
45.733333	1.000	70,816.000000
45.750000	1.000	76,399.000000
45.766667	1.000	81,973.000000
45.783333	1.000	87,074.000000
45.800000	1.000	91,403.000000
45.816667	1.000	94,356.000000
45.833333	1.000	95,613.000000
45.850000	1.000	95,201.000000
45.866667	1.000	93,344.000000
45.883333	1.000	90,297.000000
45.900000	1.000	86,309.000000
45.916667	1.000	81,649.000000
45.933333	1.000	76,310.000000
45.950000	1.000	70,310.000000
45.966667	1.000	63,943.000000
45.983333	1.000	57,535.000000
46.000000	1.000	51,793.000000
46.016667	1.000	47,226.000000
46.033333	1.000	43,936.000000
46.050000	1.000	41,672.000000
46.066667	1.000	40,163.000000
46.083333	1.000	38,651.000000
46.100000	1.000	36,819.000000
46.116667	1.000	34,814.000000
46.133333	1.000	32,967.000000
46.150000	1.000	31,599.000000
46.166667	1.000	30,875.000000
46.183333	1.000	30,829.000000
46.200000	1.000	30,820.000000
46.216667	1.000	29,961.000000
46.233333	1.000	28,096.000000
46.250000	1.000	25,510.000000
46.266667	1.000	22,608.000000
46.283333	1.000	19,559.000000
46.300000	1.000	16,542.000000
46.316667	1.000	13,957.000000
46.333333	1.000	12,048.000000
46.350000	1.000	10,877.000000
46.366667	1.000	10,694.000000
46.383333	1.000	11,233.000000
46.400000	1.000	11,607.000000
46.416667	1.000	11,618.000000
46.433333	1.000	11,180.000000
46.450000	1.000	10,369.000000
46.466667	1.000	9,496.000000
46.483333	1.000	8,753.000000
46.500000	1.000	7,684.000000
46.516667	1.000	6,302.000000
46.533333	1.000	5,059.000000
46.550000	1.000	4,080.000000
46.566667	1.000	3,013.000000
46.583333	1.000	1,730.000000
46.600000	1.000	808.000000
46.616667	1.000	609.000000
46.633333	1.000	1,195.000000
46.650000	1.000	2,769.000000
46.666667	1.000	5,832.000000
46.683333	1.000	10,737.000000
46.700000	1.000	18,139.000000
46.716667	1.000	28,623.000000
46.733333	1.000	42,547.000000
46.750000	1.000	60,767.000000
46.766667	1.000	84,310.000000
46.783333	1.000	114,149.000000
46.800000	1.000	151,258.000000
46.816667	1.000	195,945.000000
46.833333	1.000	247,270.000000
46.850000	1.000	303,200.000000
46.866667	1.000	361,068.000000
46.883333	1.000	417,063.000000
46.900000	1.000	466,265.000000
46.916667	1.000	504,367.000000
46.933333	1.000	527,679.000000
46.950000	1.000	534,167.000000
46.966667	1.000	524,605.000000
46.983333	1.000	500,892.000000
47.000000	1.000	465,496.000000
47.016667	1.000	422,015.000000
47.033333	1.000	374,444.000000
47.050000	1.000	326,120.000000
47.066667	1.000	279,684.000000
47.083333	1.000	236,808.000000
47.100000	1.000	198,065.000000
47.116667	1.000	163,476.000000
47.133333	1.000	133,755.000000
47.150000	1.000	109,566.000000
47.166667	1.000	90,660.000000
47.183333	1.000	76,360.000000
47.200000	1.000	66,068.000000
47.216667	1.000	59,045.000000
47.233333	1.000	54,525.000000
47.250000	1.000	51,957.000000
47.266667	1.000	50,920.000000
47.283333	1.000	51,170.000000
47.300000	1.000	52,874.000000
47.316667	1.000	55,733.000000
47.333333	1.000	59,051.000000
47.350000	1.000	62,443.000000
47.366667	1.000	65,471.000000
47.383333	1.000	67,790.000000
47.400000	1.000	69,618.000000
47.416667	1.000	71,656.000000
47.433333	1.000	74,197.000000
47.450000	1.000	76,604.000000
47.466667	1.000	77,964.000000
47.483333	1.000	77,337.000000
47.500000	1.000	74,402.000000
47.516667	1.000	69,904.000000
47.533333	1.000	64,870.000000
47.550000	1.000	60,143.000000
47.566667	1.000	56,397.000000
47.583333	1.000	54,026.000000
47.600000	1.000	53,312.000000
47.616667	1.000	54,269.000000
47.633333	1.000	56,667.000000
47.650000	1.000	60,455.000000
47.666667	1.000	65,207.000000
47.683333	1.000	70,149.000000
47.700000	1.000	75,179.000000
47.716667	1.000	80,112.000000
47.733333	1.000	84,520.000000
47.750000	1.000	87,895.000000
47.766667	1.000	89,585.000000
47.783333	1.000	89,040.000000
47.800000	1.000	86,258.000000
47.816667	1.000	81,636.000000
47.833333	1.000	76,006.000000
47.850000	1.000	70,383.000000
47.866667	1.000	65,491.000000
47.883333	1.000	61,448.000000
47.900000	1.000	58,181.000000
47.916667	1.000	55,698.000000
47.933333	1.000	53,727.000000
47.950000	1.000	52,029.000000
47.966667	1.000	50,140.000000
47.983333	1.000	47,666.000000
48.000000	1.000	44,882.000000
48.016667	1.000	42,480.000000
48.033333	1.000	40,903.000000
48.050000	1.000	39,870.000000
48.066667	1.000	38,814.000000
48.083333	1.000	37,189.000000
48.100000	1.000	34,899.000000
48.116667	1.000	32,216.000000
48.133333	1.000	29,266.000000
48.150000	1.000	26,233.000000
48.166667	1.000	23,252.000000
48.183333	1.000	20,126.000000
48.200000	1.000	17,196.000000
48.216667	1.000	14,771.000000
48.233333	1.000	12,765.000000
48.250000	1.000	10,640.000000
48.266667	1.000	8,381.000000
48.283333	1.000	6,451.000000
48.300000	1.000	5,539.000000
48.316667	1.000	5,791.000000
48.333333	1.000	6,676.000000
48.350000	1.000	7,535.000000
48.366667	1.000	8,126.000000
48.383333	1.000	8,669.000000
48.400000	1.000	9,798.000000
48.416667	1.000	11,540.000000
48.433333	1.000	13,528.000000
48.450000	1.000	15,673.000000
48.466667	1.000	17,653.000000
48.483333	1.000	19,031.000000
48.500000	1.000	19,657.000000
48.516667	1.000	19,934.000000
48.533333	1.000	20,704.000000
48.550000	1.000	22,794.000000
48.566667	1.000	27,253.000000
48.583333	1.000	35,344.000000
48.600000	1.000	47,957.000000
48.616667	1.000	65,758.000000
48.633333	1.000	89,078.000000
48.650000	1.000	117,744.000000
48.666667	1.000	151,403.000000
48.683333	1.000	189,262.000000
48.700000	1.000	230,096.000000
48.716667	1.000	271,506.000000
48.733333	1.000	310,637.000000
48.750000	1.000	344,595.000000
48.766667	1.000	370,343.000000
48.783333	1.000	385,287.000000
48.800000	1.000	388,752.000000
48.816667	1.000	381,341.000000
48.833333	1.000	363,790.000000
48.850000	1.000	337,868.000000
48.866667	1.000	306,167.000000
48.883333	1.000	271,630.000000
48.900000	1.000	237,064.000000
48.916667	1.000	204,540.000000
48.933333	1.000	175,665.000000
48.950000	1.000	150,890.000000
48.966667	1.000	130,023.000000
48.983333	1.000	112,999.000000
49.000000	1.000	99,434.000000
49.016667	1.000	88,638.000000
49.033333	1.000	79,825.000000
49.050000	1.000	72,296.000000
49.066667	1.000	65,842.000000
49.083333	1.000	60,351.000000
49.100000	1.000	56,009.000000
49.116667	1.000	52,915.000000
49.133333	1.000	51,057.000000
49.150000	1.000	50,208.000000
49.166667	1.000	50,086.000000
49.183333	1.000	50,342.000000
49.200000	1.000	50,796.000000
49.216667	1.000	51,080.000000
49.233333	1.000	50,942.000000
49.250000	1.000	50,533.000000
49.266667	1.000	49,908.000000
49.283333	1.000	49,072.000000
49.300000	1.000	47,991.000000
49.316667	1.000	46,642.000000
49.333333	1.000	45,071.000000
49.350000	1.000	43,124.000000
49.366667	1.000	41,000.000000
49.383333	1.000	39,224.000000
49.400000	1.000	38,177.000000
49.416667	1.000	38,058.000000
49.433333	1.000	39,292.000000
49.450000	1.000	42,794.000000
49.466667	1.000	48,428.000000
49.483333	1.000	55,047.000000
49.500000	1.000	61,398.000000
49.516667	1.000	66,837.000000
49.533333	1.000	71,195.000000
49.550000	1.000	73,983.000000
49.566667	1.000	74,793.000000
49.583333	1.000	73,533.000000
49.600000	1.000	70,444.000000
49.616667	1.000	65,807.000000
49.633333	1.000	60,034.000000
49.650000	1.000	53,626.000000
49.666667	1.000	47,075.000000
49.683333	1.000	41,148.000000
49.700000	1.000	36,707.000000
49.716667	1.000	33,969.000000
49.733333	1.000	32,115.000000
49.750000	1.000	30,625.000000
49.766667	1.000	29,243.000000
49.783333	1.000	27,942.000000
49.800000	1.000	26,677.000000
49.816667	1.000	25,551.000000
49.833333	1.000	24,581.000000
49.850000	1.000	23,557.000000
49.866667	1.000	22,367.000000
49.883333	1.000	21,345.000000
49.900000	1.000	20,807.000000
49.916667	1.000	20,831.000000
49.933333	1.000	21,271.000000
49.950000	1.000	22,087.000000
49.966667	1.000	23,492.000000
49.983333	1.000	25,299.000000
50.000000	1.000	26,711.000000
50.016667	1.000	27,326.000000
50.033333	1.000	27,049.000000
50.050000	1.000	25,841.000000
50.066667	1.000	23,304.000000
50.083333	1.000	19,844.000000
50.100000	1.000	16,246.000000
50.116667	1.000	13,155.000000
50.133333	1.000	11,008.000000
50.150000	1.000	9,793.000000
50.166667	1.000	9,322.000000
50.183333	1.000	9,736.000000
50.200000	1.000	11,208.000000
50.216667	1.000	13,672.000000
50.233333	1.000	16,822.000000
50.250000	1.000	19,884.000000
50.266667	1.000	22,513.000000
50.283333	1.000	25,216.000000
50.300000	1.000	28,845.000000
50.316667	1.000	34,276.000000
50.333333	1.000	42,610.000000
50.350000	1.000	54,683.000000
50.366667	1.000	71,310.000000
50.383333	1.000	92,905.000000
50.400000	1.000	119,260.000000
50.416667	1.000	149,598.000000
50.433333	1.000	182,429.000000
50.450000	1.000	215,377.000000
50.466667	1.000	245,487.000000
50.483333	1.000	269,819.000000
50.500000	1.000	286,286.000000
50.516667	1.000	293,923.000000
50.533333	1.000	292,347.000000
50.550000	1.000	282,518.000000
50.566667	1.000	266,326.000000
50.583333	1.000	245,237.000000
50.600000	1.000	221,000.000000
50.616667	1.000	195,736.000000
50.633333	1.000	171,238.000000
50.650000	1.000	148,559.000000
50.666667	1.000	127,958.000000
50.683333	1.000	109,614.000000
50.700000	1.000	94,269.000000
50.716667	1.000	82,604.000000
50.733333	1.000	74,581.000000
50.750000	1.000	69,846.000000
50.766667	1.000	67,601.000000
50.783333	1.000	66,612.000000
50.800000	1.000	66,150.000000
50.816667	1.000	65,878.000000
50.833333	1.000	65,373.000000
50.850000	1.000	64,116.000000
50.866667	1.000	62,162.000000
50.883333	1.000	60,045.000000
50.900000	1.000	58,033.000000
50.916667	1.000	56,418.000000
50.933333	1.000	55,421.000000
50.950000	1.000	55,239.000000
50.966667	1.000	55,539.000000
50.983333	1.000	55,812.000000
51.000000	1.000	55,712.000000
51.016667	1.000	55,444.000000
51.033333	1.000	55,425.000000
51.050000	1.000	55,733.000000
51.066667	1.000	56,442.000000
51.083333	1.000	57,515.000000
51.100000	1.000	58,419.000000
51.116667	1.000	59,244.000000
51.133333	1.000	59,934.000000
51.150000	1.000	60,009.000000
51.166667	1.000	58,816.000000
51.183333	1.000	56,497.000000
51.200000	1.000	53,413.000000
51.216667	1.000	50,066.000000
51.233333	1.000	46,823.000000
51.250000	1.000	43,799.000000
51.266667	1.000	41,021.000000
51.283333	1.000	38,256.000000
51.300000	1.000	35,814.000000
51.316667	1.000	34,001.000000
51.333333	1.000	32,218.000000
51.350000	1.000	29,736.000000
51.366667	1.000	26,392.000000
51.383333	1.000	22,486.000000
51.400000	1.000	18,803.000000
51.416667	1.000	16,024.000000
51.433333	1.000	14,570.000000
51.450000	1.000	14,396.000000
51.466667	1.000	15,301.000000
51.483333	1.000	16,785.000000
51.500000	1.000	18,419.000000
51.516667	1.000	20,033.000000
51.533333	1.000	21,473.000000
51.550000	1.000	22,292.000000
51.566667	1.000	22,319.000000
51.583333	1.000	21,807.000000
51.600000	1.000	21,059.000000
51.616667	1.000	20,109.000000
51.633333	1.000	18,946.000000
51.650000	1.000	17,534.000000
51.666667	1.000	16,401.000000
51.683333	1.000	16,198.000000
51.700000	1.000	16,895.000000
51.716667	1.000	18,303.000000
51.733333	1.000	20,233.000000
51.750000	1.000	22,142.000000
51.766667	1.000	23,742.000000
51.783333	1.000	24,843.000000
51.800000	1.000	25,142.000000
51.816667	1.000	24,694.000000
51.833333	1.000	23,800.000000
51.850000	1.000	23,332.000000
51.866667	1.000	23,926.000000
51.883333	1.000	26,116.000000
51.900000	1.000	30,658.000000
51.916667	1.000	38,326.000000
51.933333	1.000	49,925.000000
51.950000	1.000	65,797.000000
51.966667	1.000	85,541.000000
51.983333	1.000	108,169.000000
52.000000	1.000	131,978.000000
52.016667	1.000	155,145.000000
52.033333	1.000	176,097.000000
52.050000	1.000	193,493.000000
52.066667	1.000	206,530.000000
52.083333	1.000	215,097.000000
52.100000	1.000	219,091.000000
52.116667	1.000	218,486.000000
52.133333	1.000	213,462.000000
52.150000	1.000	204,198.000000
52.166667	1.000	191,353.000000
52.183333	1.000	176,041.000000
52.200000	1.000	159,515.000000
52.216667	1.000	143,295.000000
52.233333	1.000	128,152.000000
52.250000	1.000	114,523.000000
52.266667	1.000	102,935.000000
52.283333	1.000	93,478.000000
52.300000	1.000	86,057.000000
52.316667	1.000	80,170.000000
52.333333	1.000	75,094.000000
52.350000	1.000	70,369.000000
52.366667	1.000	66,036.000000
52.383333	1.000	62,175.000000
52.400000	1.000	58,670.000000
52.416667	1.000	55,949.000000
52.433333	1.000	54,261.000000
52.450000	1.000	53,046.000000
52.466667	1.000	52,054.000000
52.483333	1.000	50,998.000000
52.500000	1.000	49,553.000000
52.516667	1.000	47,875.000000
52.533333	1.000	46,256.000000
52.550000	1.000	45,408.000000
52.566667	1.000	45,664.000000
52.583333	1.000	46,631.000000
52.600000	1.000	47,818.000000
52.616667	1.000	49,052.000000
52.633333	1.000	50,284.000000
52.650000	1.000	51,405.000000
52.666667	1.000	52,013.000000
52.683333	1.000	51,496.000000
52.700000	1.000	49,836.000000
52.716667	1.000	47,672.000000
52.733333	1.000	45,281.000000
52.750000	1.000	42,865.000000
52.766667	1.000	40,491.000000
52.783333	1.000	38,240.000000
52.800000	1.000	36,449.000000
52.816667	1.000	35,639.000000
52.833333	1.000	35,654.000000
52.850000	1.000	35,591.000000
52.866667	1.000	34,486.000000
52.883333	1.000	31,990.000000
52.900000	1.000	28,737.000000
52.916667	1.000	25,617.000000
52.933333	1.000	23,506.000000
52.950000	1.000	22,608.000000
52.966667	1.000	22,666.000000
52.983333	1.000	22,943.000000
53.000000	1.000	22,768.000000
53.016667	1.000	21,835.000000
53.033333	1.000	20,066.000000
53.050000	1.000	17,770.000000
53.066667	1.000	15,581.000000
53.083333	1.000	14,259.000000
53.100000	1.000	14,231.000000
53.116667	1.000	15,493.000000
53.133333	1.000	17,534.000000
53.150000	1.000	19,630.000000
53.166667	1.000	21,133.000000
53.183333	1.000	21,628.000000
53.200000	1.000	21,369.000000
53.216667	1.000	20,789.000000
53.233333	1.000	20,038.000000
53.250000	1.000	19,082.000000
53.266667	1.000	17,849.000000
53.283333	1.000	16,905.000000
53.300000	1.000	16,679.000000
53.316667	1.000	17,390.000000
53.333333	1.000	18,903.000000
53.350000	1.000	20,818.000000
53.366667	1.000	23,439.000000
53.383333	1.000	27,220.000000
53.400000	1.000	32,571.000000
53.416667	1.000	39,383.000000
53.433333	1.000	47,603.000000
53.450000	1.000	57,479.000000
53.466667	1.000	69,600.000000
53.483333	1.000	84,548.000000
53.500000	1.000	102,303.000000
53.516667	1.000	122,018.000000
53.533333	1.000	141,914.000000
53.550000	1.000	160,224.000000
53.566667	1.000	175,083.000000
53.583333	1.000	184,883.000000
53.600000	1.000	188,734.000000
53.616667	1.000	186,787.000000
53.633333	1.000	180,184.000000
53.650000	1.000	170,662.000000
53.666667	1.000	159,634.000000
53.683333	1.000	147,636.000000
53.700000	1.000	134,909.000000
53.716667	1.000	121,933.000000
53.733333	1.000	109,300.000000
53.750000	1.000	97,540.000000
53.766667	1.000	86,691.000000
53.783333	1.000	76,551.000000
53.800000	1.000	66,987.000000
53.816667	1.000	58,289.000000
53.833333	1.000	50,757.000000
53.850000	1.000	44,205.000000
53.866667	1.000	38,771.000000
53.883333	1.000	34,653.000000
53.900000	1.000	31,951.000000
53.916667	1.000	30,326.000000
53.933333	1.000	29,259.000000
53.950000	1.000	28,932.000000
53.966667	1.000	29,774.000000
53.983333	1.000	32,118.000000
54.000000	1.000	35,655.000000
54.016667	1.000	39,509.000000
54.033333	1.000	43,242.000000
54.050000	1.000	46,571.000000
54.066667	1.000	49,246.000000
54.083333	1.000	51,045.000000
54.100000	1.000	52,025.000000
54.116667	1.000	52,427.000000
54.133333	1.000	52,120.000000
54.150000	1.000	51,258.000000
54.166667	1.000	50,156.000000
54.183333	1.000	49,248.000000
54.200000	1.000	48,829.000000
54.216667	1.000	48,900.000000
54.233333	1.000	49,072.000000
54.250000	1.000	48,868.000000
54.266667	1.000	48,118.000000
54.283333	1.000	47,105.000000
54.300000	1.000	46,063.000000
54.316667	1.000	44,463.000000
54.333333	1.000	42,013.000000
54.350000	1.000	39,179.000000
54.366667	1.000	36,438.000000
54.383333	1.000	34,064.000000
54.400000	1.000	32,108.000000
54.416667	1.000	30,350.000000
54.433333	1.000	28,475.000000
54.450000	1.000	26,276.000000
54.466667	1.000	23,911.000000
54.483333	1.000	21,449.000000
54.500000	1.000	18,918.000000
54.516667	1.000	16,865.000000
54.533333	1.000	15,733.000000
54.550000	1.000	15,792.000000
54.566667	1.000	16,742.000000
54.583333	1.000	18,375.000000
54.600000	1.000	20,420.000000
54.616667	1.000	22,234.000000
54.633333	1.000	23,170.000000
54.650000	1.000	22,893.000000
54.666667	1.000	21,874.000000
54.683333	1.000	20,857.000000
54.700000	1.000	20,102.000000
54.716667	1.000	19,530.000000
54.733333	1.000	19,221.000000
54.750000	1.000	19,148.000000
54.766667	1.000	19,048.000000
54.783333	1.000	18,817.000000
54.800000	1.000	18,441.000000
54.816667	1.000	17,977.000000
54.833333	1.000	17,350.000000
54.850000	1.000	16,599.000000
54.866667	1.000	16,176.000000
54.883333	1.000	16,411.000000
54.900000	1.000	17,226.000000
54.916667	1.000	18,558.000000
54.933333	1.000	20,445.000000
54.950000	1.000	23,349.000000
54.966667	1.000	27,458.000000
54.983333	1.000	32,973.000000
55.000000	1.000	39,904.000000
55.016667	1.000	48,138.000000
55.033333	1.000	57,646.000000
55.050000	1.000	68,216.000000
55.066667	1.000	79,346.000000
55.083333	1.000	90,713.000000
55.100000	1.000	101,891.000000
55.116667	1.000	112,568.000000
55.133333	1.000	122,691.000000
55.150000	1.000	132,169.000000
55.166667	1.000	140,439.000000
55.183333	1.000	146,964.000000
55.200000	1.000	151,368.000000
55.216667	1.000	153,243.000000
55.233333	1.000	152,953.000000
55.250000	1.000	151,086.000000
55.266667	1.000	147,616.000000
55.283333	1.000	142,822.000000
55.300000	1.000	137,309.000000
55.316667	1.000	131,098.000000
55.333333	1.000	124,176.000000
55.350000	1.000	116,469.000000
55.366667	1.000	108,151.000000
55.383333	1.000	99,635.000000
55.400000	1.000	91,213.000000
55.416667	1.000	83,059.000000
55.433333	1.000	75,334.000000
55.450000	1.000	68,182.000000
55.466667	1.000	61,784.000000
55.483333	1.000	56,294.000000
55.500000	1.000	51,871.000000
55.516667	1.000	48,663.000000
55.533333	1.000	46,283.000000
55.550000	1.000	44,727.000000
55.566667	1.000	44,110.000000
55.583333	1.000	44,125.000000
55.600000	1.000	44,439.000000
55.616667	1.000	44,904.000000
55.633333	1.000	45,354.000000
55.650000	1.000	45,278.000000
55.666667	1.000	44,311.000000
55.683333	1.000	42,450.000000
55.700000	1.000	40,233.000000
55.716667	1.000	38,199.000000
55.733333	1.000	36,309.000000
55.750000	1.000	34,667.000000
55.766667	1.000	33,340.000000
55.783333	1.000	32,482.000000
55.800000	1.000	32,282.000000
55.816667	1.000	32,598.000000
55.833333	1.000	33,123.000000
55.850000	1.000	33,655.000000
55.866667	1.000	34,218.000000
55.883333	1.000	35,132.000000
55.900000	1.000	36,512.000000
55.916667	1.000	38,131.000000
55.933333	1.000	40,019.000000
55.950000	1.000	41,943.000000
55.966667	1.000	43,366.000000
55.983333	1.000	44,455.000000
56.000000	1.000	45,392.000000
56.016667	1.000	45,995.000000
56.033333	1.000	46,035.000000
56.050000	1.000	45,449.000000
56.066667	1.000	44,424.000000
56.083333	1.000	43,255.000000
56.100000	1.000	41,826.000000
56.116667	1.000	40,403.000000
56.133333	1.000	38,909.000000
56.150000	1.000	36,966.000000
56.166667	1.000	34,615.000000
56.183333	1.000	32,266.000000
56.200000	1.000	30,681.000000
56.216667	1.000	30,013.000000
56.233333	1.000	30,018.000000
56.250000	1.000	30,366.000000
56.266667	1.000	30,863.000000
56.283333	1.000	31,360.000000
56.300000	1.000	31,803.000000
56.316667	1.000	32,237.000000
56.333333	1.000	32,211.000000
56.350000	1.000	31,460.000000
56.366667	1.000	30,053.000000
56.383333	1.000	28,179.000000
56.400000	1.000	26,142.000000
56.416667	1.000	24,268.000000
56.433333	1.000	22,566.000000
56.450000	1.000	21,170.000000
56.466667	1.000	20,322.000000
56.483333	1.000	19,574.000000
56.500000	1.000	18,449.000000
56.516667	1.000	17,013.000000
56.533333	1.000	15,751.000000
56.550000	1.000	15,162.000000
56.566667	1.000	14,936.000000
56.583333	1.000	14,814.000000
56.600000	1.000	14,914.000000
56.616667	1.000	15,296.000000
56.633333	1.000	15,755.000000
56.650000	1.000	16,009.000000
56.666667	1.000	16,400.000000
56.683333	1.000	17,442.000000
56.700000	1.000	19,498.000000
56.716667	1.000	22,343.000000
56.733333	1.000	25,253.000000
56.750000	1.000	27,685.000000
56.766667	1.000	29,384.000000
56.783333	1.000	30,797.000000
56.800000	1.000	32,066.000000
56.816667	1.000	32,819.000000
56.833333	1.000	32,746.000000
56.850000	1.000	31,737.000000
56.866667	1.000	29,887.000000
56.883333	1.000	27,682.000000
56.900000	1.000	25,393.000000
56.916667	1.000	23,518.000000
56.933333	1.000	22,490.000000
56.950000	1.000	22,501.000000
56.966667	1.000	23,431.000000
56.983333	1.000	24,982.000000
57.000000	1.000	26,886.000000
57.016667	1.000	28,658.000000
57.033333	1.000	30,107.000000
57.050000	1.000	31,206.000000
57.066667	1.000	32,449.000000
57.083333	1.000	34,660.000000
57.100000	1.000	38,415.000000
57.116667	1.000	44,053.000000
57.133333	1.000	51,784.000000
57.150000	1.000	61,150.000000
57.166667	1.000	71,626.000000
57.183333	1.000	82,719.000000
57.200000	1.000	94,345.000000
57.216667	1.000	106,587.000000
57.233333	1.000	119,407.000000
57.250000	1.000	132,007.000000
57.266667	1.000	143,455.000000
57.283333	1.000	153,288.000000
57.300000	1.000	161,150.000000
57.316667	1.000	166,723.000000
57.333333	1.000	169,798.000000
57.350000	1.000	170,295.000000
57.366667	1.000	168,255.000000
57.383333	1.000	163,961.000000
57.400000	1.000	157,887.000000
57.416667	1.000	150,421.000000
57.433333	1.000	141,725.000000
57.450000	1.000	132,003.000000
57.466667	1.000	122,045.000000
57.483333	1.000	113,016.000000
57.500000	1.000	105,869.000000
57.516667	1.000	100,898.000000
57.533333	1.000	97,673.000000
57.550000	1.000	95,206.000000
57.566667	1.000	92,656.000000
57.583333	1.000	89,815.000000
57.600000	1.000	86,522.000000
57.616667	1.000	82,726.000000
57.633333	1.000	78,276.000000
57.650000	1.000	73,321.000000
57.666667	1.000	68,302.000000
57.683333	1.000	63,940.000000
57.700000	1.000	60,601.000000
57.716667	1.000	58,199.000000
57.733333	1.000	56,948.000000
57.750000	1.000	56,978.000000
57.766667	1.000	58,319.000000
57.783333	1.000	60,607.000000
57.800000	1.000	63,318.000000
57.816667	1.000	66,079.000000
57.833333	1.000	68,667.000000
57.850000	1.000	70,460.000000
57.866667	1.000	70,942.000000
57.883333	1.000	70,411.000000
57.900000	1.000	69,408.000000
57.916667	1.000	68,433.000000
57.933333	1.000	68,074.000000
57.950000	1.000	68,834.000000
57.966667	1.000	70,055.000000
57.983333	1.000	70,687.000000
58.000000	1.000	70,404.000000
58.016667	1.000	69,602.000000
58.033333	1.000	68,804.000000
58.050000	1.000	68,184.000000
58.066667	1.000	67,669.000000
58.083333	1.000	67,066.000000
58.100000	1.000	66,323.000000
58.116667	1.000	64,983.000000
58.133333	1.000	62,829.000000
58.150000	1.000	60,256.000000
58.166667	1.000	57,807.000000
58.183333	1.000	55,537.000000
58.200000	1.000	53,304.000000
58.216667	1.000	51,263.000000
58.233333	1.000	49,568.000000
58.250000	1.000	48,345.000000
58.266667	1.000	47,185.000000
58.283333	1.000	46,090.000000
58.300000	1.000	45,596.000000
58.316667	1.000	45,921.000000
58.333333	1.000	46,928.000000
58.350000	1.000	48,260.000000
58.366667	1.000	49,732.000000
58.383333	1.000	51,147.000000
58.400000	1.000	52,431.000000
58.416667	1.000	53,721.000000
58.433333	1.000	55,146.000000
58.450000	1.000	56,865.000000
58.466667	1.000	59,020.000000
58.483333	1.000	61,548.000000
58.500000	1.000	64,065.000000
58.516667	1.000	65,805.000000
58.533333	1.000	66,556.000000
58.550000	1.000	66,762.000000
58.566667	1.000	67,526.000000
58.583333	1.000	69,939.000000
58.600000	1.000	74,964.000000
58.616667	1.000	83,334.000000
58.633333	1.000	95,640.000000
58.650000	1.000	111,724.000000
58.666667	1.000	130,713.000000
58.683333	1.000	151,500.000000
58.700000	1.000	172,236.000000
58.716667	1.000	191,312.000000
58.733333	1.000	207,843.000000
58.750000	1.000	220,954.000000
58.766667	1.000	230,264.000000
58.783333	1.000	235,620.000000
58.800000	1.000	236,544.000000
58.816667	1.000	232,760.000000
58.833333	1.000	224,293.000000
58.850000	1.000	211,592.000000
58.866667	1.000	195,970.000000
58.883333	1.000	179,262.000000
58.900000	1.000	163,281.000000
58.916667	1.000	149,051.000000
58.933333	1.000	137,004.000000
58.950000	1.000	127,763.000000
58.966667	1.000	121,539.000000
58.983333	1.000	117,498.000000
59.000000	1.000	115,063.000000
59.016667	1.000	113,916.000000
59.033333	1.000	113,584.000000
59.050000	1.000	113,922.000000
59.066667	1.000	114,463.000000
59.083333	1.000	114,305.000000
59.100000	1.000	113,219.000000
59.116667	1.000	111,344.000000
59.133333	1.000	108,973.000000
59.150000	1.000	106,158.000000
59.166667	1.000	103,370.000000
59.183333	1.000	101,034.000000
59.200000	1.000	99,166.000000
59.216667	1.000	97,811.000000
59.233333	1.000	96,544.000000
59.250000	1.000	95,065.000000
59.266667	1.000	93,305.000000
59.283333	1.000	91,638.000000
59.300000	1.000	90,641.000000
59.316667	1.000	91,393.000000
59.333333	1.000	95,619.000000
59.350000	1.000	104,876.000000
59.366667	1.000	120,306.000000
59.383333	1.000	141,953.000000
59.400000	1.000	168,463.000000
59.416667	1.000	197,170.000000
59.433333	1.000	224,312.000000
59.450000	1.000	246,409.000000
59.466667	1.000	261,182.000000
59.483333	1.000	267,835.000000
59.500000	1.000	267,304.000000
59.516667	1.000	261,178.000000
59.533333	1.000	251,431.000000
59.550000	1.000	240,058.000000
59.566667	1.000	228,616.000000
59.583333	1.000	218,060.000000
59.600000	1.000	208,676.000000
59.616667	1.000	199,978.000000
59.633333	1.000	191,512.000000
59.650000	1.000	183,369.000000
59.666667	1.000	175,678.000000
59.683333	1.000	168,166.000000
59.700000	1.000	160,343.000000
59.716667	1.000	152,021.000000
59.733333	1.000	143,922.000000
59.750000	1.000	137,102.000000
59.766667	1.000	133,069.000000
59.783333	1.000	133,886.000000
59.800000	1.000	141,322.000000
59.816667	1.000	156,007.000000
59.833333	1.000	177,196.000000
59.850000	1.000	202,535.000000
59.866667	1.000	228,726.000000
59.883333	1.000	252,160.000000
59.900000	1.000	269,941.000000
59.916667	1.000	280,593.000000
59.933333	1.000	284,345.000000
59.950000	1.000	282,343.000000
59.966667	1.000	275,854.000000
59.983333	1.000	266,123.000000
60.000000	1.000	254,605.000000
60.016667	1.000	242,021.000000
60.033333	1.000	229,209.000000
60.050000	1.000	216,789.000000
60.066667	1.000	204,997.000000
60.083333	1.000	194,165.000000
60.100000	1.000	185,043.000000
60.116667	1.000	178,857.000000
60.133333	1.000	177,142.000000
60.150000	1.000	181,293.000000
60.166667	1.000	191,827.000000
60.183333	1.000	208,073.000000
60.200000	1.000	227,920.000000
60.216667	1.000	248,182.000000
60.233333	1.000	265,582.000000
60.250000	1.000	278,096.000000
60.266667	1.000	284,253.000000
60.283333	1.000	283,797.000000
60.300000	1.000	277,285.000000
60.316667	1.000	265,855.000000
60.333333	1.000	251,136.000000
60.350000	1.000	235,099.000000
60.366667	1.000	219,622.000000
60.383333	1.000	205,889.000000
60.400000	1.000	194,853.000000
60.416667	1.000	188,123.000000
60.433333	1.000	187,921.000000
60.450000	1.000	195,552.000000
60.466667	1.000	210,312.000000
60.483333	1.000	230,050.000000
60.500000	1.000	251,363.000000
60.516667	1.000	270,831.000000
60.533333	1.000	285,711.000000
60.550000	1.000	294,234.000000
60.566667	1.000	296,180.000000
60.583333	1.000	292,084.000000
60.600000	1.000	282,621.000000
60.616667	1.000	269,000.000000
60.633333	1.000	252,573.000000
60.650000	1.000	236,017.000000
60.666667	1.000	222,162.000000
60.683333	1.000	213,184.000000
60.700000	1.000	210,667.000000
60.716667	1.000	214,775.000000
60.733333	1.000	223,794.000000
60.750000	1.000	235,128.000000
60.766667	1.000	246,066.000000
60.783333	1.000	254,122.000000
60.800000	1.000	257,592.000000
60.816667	1.000	255,887.000000
60.833333	1.000	249,345.000000
60.850000	1.000	239,116.000000
60.866667	1.000	227,453.000000
60.883333	1.000	216,739.000000
60.900000	1.000	208,844.000000
60.916667	1.000	205,415.000000
60.933333	1.000	206,893.000000
60.950000	1.000	212,191.000000
60.966667	1.000	219,550.000000
60.983333	1.000	227,139.000000
61.000000	1.000	233,228.000000
61.016667	1.000	236,640.000000
61.033333	1.000	236,734.000000
61.050000	1.000	233,436.000000
61.066667	1.000	227,486.000000
61.083333	1.000	220,323.000000
61.100000	1.000	213,454.000000
61.116667	1.000	208,692.000000
61.133333	1.000	207,295.000000
61.150000	1.000	209,351.000000
61.166667	1.000	213,676.000000
61.183333	1.000	218,658.000000
61.200000	1.000	223,060.000000
61.216667	1.000	225,759.000000
61.233333	1.000	225,670.000000
61.250000	1.000	222,287.000000
61.266667	1.000	216,016.000000
61.283333	1.000	207,960.000000
61.300000	1.000	199,673.000000
61.316667	1.000	192,595.000000
61.333333	1.000	187,428.000000
61.350000	1.000	185,330.000000
61.366667	1.000	187,011.000000
61.383333	1.000	192,140.000000
61.400000	1.000	199,217.000000
61.416667	1.000	206,106.000000
61.433333	1.000	210,729.000000
61.450000	1.000	211,897.000000
61.466667	1.000	209,171.000000
61.483333	1.000	203,071.000000
61.500000	1.000	194,668.000000
61.516667	1.000	185,725.000000
61.533333	1.000	177,952.000000
61.550000	1.000	172,299.000000
61.566667	1.000	169,238.000000
61.583333	1.000	168,779.000000
61.600000	1.000	170,312.000000
61.616667	1.000	173,098.000000
61.633333	1.000	176,481.000000
61.650000	1.000	179,416.000000
61.666667	1.000	180,726.000000
61.683333	1.000	180,055.000000
61.700000	1.000	177,563.000000
61.716667	1.000	173,227.000000
61.733333	1.000	167,129.000000
61.750000	1.000	159,976.000000
61.766667	1.000	152,731.000000
61.783333	1.000	146,676.000000
61.800000	1.000	142,486.000000
61.816667	1.000	140,125.000000
61.833333	1.000	139,109.000000
61.850000	1.000	138,532.000000
61.866667	1.000	138,088.000000
61.883333	1.000	137,802.000000
61.900000	1.000	137,140.000000
61.916667	1.000	135,089.000000
61.933333	1.000	131,212.000000
61.950000	1.000	125,833.000000
61.966667	1.000	119,399.000000
61.983333	1.000	112,344.000000
62.000000	1.000	105,361.000000
62.016667	1.000	99,403.000000
62.033333	1.000	94,951.000000
62.050000	1.000	91,936.000000
62.066667	1.000	90,285.000000
62.083333	1.000	89,696.000000
62.100000	1.000	89,778.000000
62.116667	1.000	89,888.000000
62.133333	1.000	89,502.000000
62.150000	1.000	88,461.000000
62.166667	1.000	87,462.000000
62.183333	1.000	87,285.000000
62.200000	1.000	87,648.000000
62.216667	1.000	88,039.000000
62.233333	1.000	87,905.000000
62.250000	1.000	87,113.000000
62.266667	1.000	85,839.000000
62.283333	1.000	83,794.000000
62.300000	1.000	81,048.000000
62.316667	1.000	78,056.000000
62.333333	1.000	75,568.000000
62.350000	1.000	73,976.000000
62.366667	1.000	73,420.000000
62.383333	1.000	73,619.000000
62.400000	1.000	73,952.000000
62.416667	1.000	74,065.000000
62.433333	1.000	73,907.000000
62.450000	1.000	73,296.000000
62.466667	1.000	71,614.000000
62.483333	1.000	69,066.000000
62.500000	1.000	66,474.000000
62.516667	1.000	64,201.000000
62.533333	1.000	62,165.000000
62.550000	1.000	60,058.000000
62.566667	1.000	57,634.000000
62.583333	1.000	54,537.000000
62.600000	1.000	50,629.000000
62.616667	1.000	46,346.000000
62.633333	1.000	42,223.000000
62.650000	1.000	38,797.000000
62.666667	1.000	36,252.000000
62.683333	1.000	34,755.000000
62.700000	1.000	34,399.000000
62.716667	1.000	34,788.000000
62.733333	1.000	35,457.000000
62.750000	1.000	36,096.000000
62.766667	1.000	36,639.000000
62.783333	1.000	37,078.000000
62.800000	1.000	37,516.000000
62.816667	1.000	37,973.000000
62.833333	1.000	38,314.000000
62.850000	1.000	38,262.000000
62.866667	1.000	37,693.000000
62.883333	1.000	36,898.000000
62.900000	1.000	35,908.000000
62.916667	1.000	34,615.000000
62.933333	1.000	32,809.000000
62.950000	1.000	30,617.000000
62.966667	1.000	28,458.000000
62.983333	1.000	26,577.000000
63.000000	1.000	25,177.000000
63.016667	1.000	24,362.000000
63.033333	1.000	24,018.000000
63.050000	1.000	24,073.000000
63.066667	1.000	24,277.000000
63.083333	1.000	25,011.000000
63.100000	1.000	26,731.000000
63.116667	1.000	28,949.000000
63.133333	1.000	30,888.000000
63.150000	1.000	32,114.000000
63.166667	1.000	32,871.000000
63.183333	1.000	33,182.000000
63.200000	1.000	32,817.000000
63.216667	1.000	31,599.000000
63.233333	1.000	29,902.000000
63.250000	1.000	28,391.000000
63.266667	1.000	27,275.000000
63.283333	1.000	26,558.000000
63.300000	1.000	26,167.000000
63.316667	1.000	25,743.000000
63.333333	1.000	25,285.000000
63.350000	1.000	24,682.000000
63.366667	1.000	23,505.000000
63.383333	1.000	21,944.000000
63.400000	1.000	20,706.000000
63.416667	1.000	19,969.000000
63.433333	1.000	19,665.000000
63.450000	1.000	19,630.000000
63.466667	1.000	19,945.000000
63.483333	1.000	20,382.000000
63.500000	1.000	20,503.000000
63.516667	1.000	20,328.000000
63.533333	1.000	20,101.000000
63.550000	1.000	20,166.000000
63.566667	1.000	20,656.000000
63.583333	1.000	21,405.000000
63.600000	1.000	21,906.000000
63.616667	1.000	21,925.000000
63.633333	1.000	21,293.000000
63.650000	1.000	20,096.000000
63.666667	1.000	18,393.000000
63.683333	1.000	16,227.000000
63.700000	1.000	13,994.000000
63.716667	1.000	12,017.000000
63.733333	1.000	10,494.000000
63.750000	1.000	8,956.000000
63.766667	1.000	7,144.000000
63.783333	1.000	5,105.000000
63.800000	1.000	2,936.000000
63.816667	1.000	550.000000
63.833333	1.000	-1,969.000000
63.850000	1.000	-4,360.000000
63.866667	1.000	-6,509.000000
63.883333	1.000	-8,186.000000
63.900000	1.000	-9,210.000000
63.916667	1.000	-9,419.000000
63.933333	1.000	-8,671.000000
63.950000	1.000	-7,472.000000
63.966667	1.000	-6,224.000000
63.983333	1.000	-5,059.000000
64.000000	1.000	-3,899.000000
64.016667	1.000	-2,585.000000
64.033333	1.000	-1,229.000000
64.050000	1.000	-342.000000
64.066667	1.000	-419.000000
64.083333	1.000	-1,740.000000
64.100000	1.000	-3,786.000000
64.116667	1.000	-6,064.000000
64.133333	1.000	-8,337.000000
64.150000	1.000	-10,197.000000
64.166667	1.000	-11,403.000000
64.183333	1.000	-12,337.000000
64.200000	1.000	-12,898.000000
64.216667	1.000	-13,067.000000
64.233333	1.000	-13,195.000000
64.250000	1.000	-13,533.000000
64.266667	1.000	-13,920.000000
64.283333	1.000	-13,709.000000
64.300000	1.000	-12,845.000000
64.316667	1.000	-11,667.000000
64.333333	1.000	-10,510.000000
64.350000	1.000	-10,073.000000
64.366667	1.000	-11,045.000000
64.383333	1.000	-13,291.000000
64.400000	1.000	-15,908.000000
64.416667	1.000	-17,999.000000
64.433333	1.000	-19,379.000000
64.450000	1.000	-20,474.000000
64.466667	1.000	-21,646.000000
64.483333	1.000	-22,791.000000
64.500000	1.000	-23,768.000000
64.516667	1.000	-24,730.000000
64.533333	1.000	-25,886.000000
64.550000	1.000	-27,209.000000
64.566667	1.000	-28,486.000000
64.583333	1.000	-29,312.000000
64.600000	1.000	-29,361.000000
64.616667	1.000	-28,315.000000
64.633333	1.000	-26,367.000000
64.650000	1.000	-24,009.000000
64.666667	1.000	-21,870.000000
64.683333	1.000	-20,226.000000
64.700000	1.000	-19,182.000000
64.716667	1.000	-19,004.000000
64.733333	1.000	-19,922.000000
64.750000	1.000	-21,743.000000
64.766667	1.000	-23,852.000000
64.783333	1.000	-25,544.000000
64.800000	1.000	-26,766.000000
64.816667	1.000	-28,165.000000
64.833333	1.000	-30,061.000000
64.850000	1.000	-31,968.000000
64.866667	1.000	-33,518.000000
64.883333	1.000	-34,568.000000
64.900000	1.000	-35,202.000000
64.916667	1.000	-35,866.000000
64.933333	1.000	-36,683.000000
64.950000	1.000	-37,517.000000
64.966667	1.000	-38,245.000000
64.983333	1.000	-38,978.000000
65.000000	1.000	-39,988.000000
65.016667	1.000	-41,550.000000
65.033333	1.000	-43,402.000000
65.050000	1.000	-45,106.000000
65.066667	1.000	-46,533.000000
65.083333	1.000	-47,865.000000
65.100000	1.000	-49,356.000000
65.116667	1.000	-50,951.000000
65.133333	1.000	-52,120.000000
65.150000	1.000	-52,621.000000
65.166667	1.000	-52,555.000000
65.183333	1.000	-51,860.000000
65.200000	1.000	-50,379.000000
65.216667	1.000	-47,891.000000
65.233333	1.000	-44,542.000000
65.250000	1.000	-40,979.000000
65.266667	1.000	-37,888.000000
65.283333	1.000	-35,694.000000
65.300000	1.000	-34,454.000000
65.316667	1.000	-33,910.000000
65.333333	1.000	-33,735.000000
65.350000	1.000	-33,839.000000
65.366667	1.000	-34,338.000000
65.383333	1.000	-35,306.000000
65.400000	1.000	-36,657.000000
65.416667	1.000	-38,017.000000
65.433333	1.000	-38,845.000000
65.450000	1.000	-39,105.000000
65.466667	1.000	-38,914.000000
65.483333	1.000	-38,530.000000
65.500000	1.000	-38,127.000000
65.516667	1.000	-37,628.000000
65.533333	1.000	-37,051.000000
65.550000	1.000	-36,813.000000
65.566667	1.000	-36,906.000000
65.583333	1.000	-36,779.000000
65.600000	1.000	-35,930.000000
65.616667	1.000	-34,474.000000
65.633333	1.000	-32,986.000000
65.650000	1.000	-31,864.000000
65.666667	1.000	-31,198.000000
65.683333	1.000	-31,032.000000
65.700000	1.000	-31,457.000000
65.716667	1.000	-32,650.000000
65.733333	1.000	-34,703.000000
65.750000	1.000	-37,428.000000
65.766667	1.000	-40,154.000000
65.783333	1.000	-42,327.000000
65.800000	1.000	-43,854.000000
65.816667	1.000	-45,063.000000
65.833333	1.000	-45,760.000000
65.850000	1.000	-45,608.000000
65.866667	1.000	-44,630.000000
65.883333	1.000	-42,815.000000
65.900000	1.000	-40,391.000000
65.916667	1.000	-37,806.000000
65.933333	1.000	-35,518.000000
65.950000	1.000	-33,556.000000
65.966667	1.000	-31,952.000000
65.983333	1.000	-30,938.000000
66.000000	1.000	-30,816.000000
66.016667	1.000	-31,746.000000
66.033333	1.000	-33,365.000000
66.050000	1.000	-35,367.000000
66.066667	1.000	-37,566.000000
66.083333	1.000	-39,600.000000
66.100000	1.000	-41,278.000000
66.116667	1.000	-42,637.000000
66.133333	1.000	-43,929.000000
66.150000	1.000	-45,323.000000
66.166667	1.000	-46,600.000000
66.183333	1.000	-47,762.000000
66.200000	1.000	-48,834.000000
66.216667	1.000	-49,547.000000
66.233333	1.000	-49,494.000000
66.250000	1.000	-48,576.000000
66.266667	1.000	-47,073.000000
66.283333	1.000	-45,539.000000
66.300000	1.000	-44,442.000000
66.316667	1.000	-44,263.000000
66.333333	1.000	-44,841.000000
66.350000	1.000	-45,521.000000
66.366667	1.000	-45,653.000000
66.383333	1.000	-45,070.000000
66.400000	1.000	-44,139.000000
66.416667	1.000	-43,366.000000
66.433333	1.000	-43,531.000000
66.450000	1.000	-45,200.000000
66.466667	1.000	-47,846.000000
66.483333	1.000	-50,310.000000
66.500000	1.000	-51,781.000000
66.516667	1.000	-51,968.000000
66.533333	1.000	-51,036.000000
66.550000	1.000	-49,290.000000
66.566667	1.000	-47,326.000000
66.583333	1.000	-45,787.000000
66.600000	1.000	-44,815.000000
66.616667	1.000	-43,914.000000
66.633333	1.000	-43,084.000000
66.650000	1.000	-42,733.000000
66.666667	1.000	-43,095.000000
66.683333	1.000	-44,055.000000
66.700000	1.000	-45,587.000000
66.716667	1.000	-47,491.000000
66.733333	1.000	-48,983.000000
66.750000	1.000	-49,604.000000
66.766667	1.000	-49,293.000000
66.783333	1.000	-48,154.000000
66.800000	1.000	-46,815.000000
66.816667	1.000	-45,716.000000
66.833333	1.000	-45,106.000000
66.850000	1.000	-44,960.000000
66.866667	1.000	-45,326.000000
66.883333	1.000	-46,525.000000
66.900000	1.000	-48,468.000000
66.916667	1.000	-50,897.000000
66.933333	1.000	-53,462.000000
66.950000	1.000	-55,481.000000
66.966667	1.000	-56,689.000000
66.983333	1.000	-57,390.000000
67.000000	1.000	-57,566.000000
67.016667	1.000	-57,109.000000
67.033333	1.000	-56,425.000000
67.050000	1.000	-55,875.000000
67.066667	1.000	-55,498.000000
67.083333	1.000	-55,246.000000
67.100000	1.000	-55,168.000000
67.116667	1.000	-55,208.000000
67.133333	1.000	-55,208.000000
67.150000	1.000	-55,205.000000
67.166667	1.000	-55,511.000000
67.183333	1.000	-55,550.000000
67.200000	1.000	-54,748.000000
67.216667	1.000	-53,781.000000
67.233333	1.000	-53,718.000000
67.250000	1.000	-55,111.000000
67.266667	1.000	-57,973.000000
67.283333	1.000	-61,830.000000
67.300000	1.000	-65,669.000000
67.316667	1.000	-68,232.000000
67.333333	1.000	-69,314.000000
67.350000	1.000	-69,502.000000
67.366667	1.000	-68,998.000000
67.383333	1.000	-67,840.000000
67.400000	1.000	-65,992.000000
67.416667	1.000	-63,132.000000
67.433333	1.000	-59,358.000000
67.450000	1.000	-55,066.000000
67.466667	1.000	-50,909.000000
67.483333	1.000	-47,901.000000
67.500000	1.000	-46,807.000000
67.516667	1.000	-48,103.000000
67.533333	1.000	-51,650.000000
67.550000	1.000	-56,583.000000
67.566667	1.000	-61,615.000000
67.583333	1.000	-65,543.000000
67.600000	1.000	-67,730.000000
67.616667	1.000	-67,912.000000
67.633333	1.000	-66,587.000000
67.650000	1.000	-64,451.000000
67.666667	1.000	-61,725.000000
67.683333	1.000	-58,610.000000
67.700000	1.000	-55,794.000000
67.716667	1.000	-53,889.000000
67.733333	1.000	-53,161.000000
67.750000	1.000	-53,446.000000
67.766667	1.000	-54,413.000000
67.783333	1.000	-55,655.000000
67.800000	1.000	-56,943.000000
67.816667	1.000	-57,799.000000
67.833333	1.000	-58,056.000000
67.850000	1.000	-57,831.000000
67.866667	1.000	-57,337.000000
67.883333	1.000	-56,567.000000
67.900000	1.000	-55,672.000000
67.916667	1.000	-54,676.000000
67.933333	1.000	-53,602.000000
67.950000	1.000	-52,862.000000
67.966667	1.000	-52,722.000000
67.983333	1.000	-52,815.000000
68.000000	1.000	-53,046.000000
68.016667	1.000	-53,756.000000
68.033333	1.000	-55,129.000000
68.050000	1.000	-56,992.000000
68.066667	1.000	-58,675.000000
68.083333	1.000	-59,556.000000
68.100000	1.000	-59,364.000000
68.116667	1.000	-58,774.000000
68.133333	1.000	-58,541.000000
68.150000	1.000	-59,505.000000
68.166667	1.000	-61,942.000000
68.183333	1.000	-65,126.000000
68.200000	1.000	-67,944.000000
68.216667	1.000	-69,710.000000
68.233333	1.000	-70,546.000000
68.250000	1.000	-70,922.000000
68.266667	1.000	-71,004.000000
68.283333	1.000	-70,499.000000
68.300000	1.000	-69,161.000000
68.316667	1.000	-67,200.000000
68.333333	1.000	-65,164.000000
68.350000	1.000	-63,633.000000
68.366667	1.000	-63,021.000000
68.383333	1.000	-63,313.000000
68.400000	1.000	-64,571.000000
68.416667	1.000	-66,839.000000
68.433333	1.000	-69,515.000000
68.450000	1.000	-72,142.000000
68.466667	1.000	-74,451.000000
68.483333	1.000	-76,284.000000
68.500000	1.000	-77,169.000000
68.516667	1.000	-77,009.000000
68.533333	1.000	-76,045.000000
68.550000	1.000	-74,508.000000
68.566667	1.000	-72,949.000000
68.583333	1.000	-71,455.000000
68.600000	1.000	-70,112.000000
68.616667	1.000	-68,570.000000
68.633333	1.000	-66,419.000000
68.650000	1.000	-63,565.000000
68.666667	1.000	-60,168.000000
68.683333	1.000	-56,491.000000
68.700000	1.000	-53,095.000000
68.716667	1.000	-50,652.000000
68.733333	1.000	-49,611.000000
68.750000	1.000	-49,863.000000
68.766667	1.000	-50,952.000000
68.783333	1.000	-52,272.000000
68.800000	1.000	-53,621.000000
68.816667	1.000	-54,641.000000
68.833333	1.000	-54,886.000000
68.850000	1.000	-54,252.000000
68.866667	1.000	-52,951.000000
68.883333	1.000	-51,554.000000
68.900000	1.000	-50,351.000000
68.916667	1.000	-49,581.000000
68.933333	1.000	-49,848.000000
68.950000	1.000	-51,642.000000
68.966667	1.000	-54,437.000000
68.983333	1.000	-57,614.000000
69.000000	1.000	-60,849.000000
69.016667	1.000	-63,950.000000
69.033333	1.000	-66,719.000000
69.050000	1.000	-68,870.000000
69.066667	1.000	-70,535.000000
69.083333	1.000	-71,679.000000
69.100000	1.000	-71,784.000000
69.116667	1.000	-70,970.000000
69.133333	1.000	-69,417.000000
69.150000	1.000	-67,235.000000
69.166667	1.000	-64,675.000000
69.183333	1.000	-62,247.000000
69.200000	1.000	-60,323.000000
69.216667	1.000	-58,893.000000
69.233333	1.000	-58,178.000000
69.250000	1.000	-58,049.000000
69.266667	1.000	-58,437.000000
69.283333	1.000	-59,344.000000
69.300000	1.000	-60,754.000000
69.316667	1.000	-62,807.000000
69.333333	1.000	-65,553.000000
69.350000	1.000	-68,370.000000
69.366667	1.000	-70,382.000000
69.383333	1.000	-70,770.000000
69.400000	1.000	-69,504.000000
69.416667	1.000	-67,147.000000
69.433333	1.000	-64,247.000000
69.450000	1.000	-61,357.000000
69.466667	1.000	-58,572.000000
69.483333	1.000	-55,842.000000
69.500000	1.000	-53,138.000000
69.516667	1.000	-50,480.000000
69.533333	1.000	-48,456.000000
69.550000	1.000	-47,509.000000
69.566667	1.000	-47,630.000000
69.583333	1.000	-48,790.000000
69.600000	1.000	-50,754.000000
69.616667	1.000	-53,627.000000
69.633333	1.000	-57,593.000000
69.650000	1.000	-62,181.000000
69.666667	1.000	-66,396.000000
69.683333	1.000	-69,520.000000
69.700000	1.000	-71,270.000000
69.716667	1.000	-71,679.000000
69.733333	1.000	-71,158.000000
69.750000	1.000	-69,900.000000
69.766667	1.000	-68,491.000000
69.783333	1.000	-67,739.000000
69.800000	1.000	-67,878.000000
69.816667	1.000	-68,700.000000
69.833333	1.000	-69,489.000000
69.850000	1.000	-69,440.000000
69.866667	1.000	-68,690.000000
69.883333	1.000	-67,348.000000
69.900000	1.000	-65,630.000000
69.916667	1.000	-63,991.000000
69.933333	1.000	-62,926.000000
69.950000	1.000	-62,530.000000
69.966667	1.000	-62,337.000000
69.983333	1.000	-62,007.000000
70.000000	1.000	-61,722.000000
70.016667	1.000	-61,387.000000
70.033333	1.000	-60,893.000000
70.050000	1.000	-60,203.000000
70.066667	1.000	-59,189.000000
70.083333	1.000	-57,777.000000
70.100000	1.000	-55,132.000000
