# Supplementary material for: Changes to Serum Sample Tube and Processing Methodology Does Not Cause Inter-Individual Variation in Automated Whole Serum N-Glycan Profiling in Health and Disease
Source: PLoS One. 2015 Apr 1;10(4):e0123028. doi: 10.1371/journal.pone.0123028 (PMC4382121; doi:10.1371/journal.pone.0123028)
Supplement: S2 Data — (ZIP) [file pone.0123028.s007.zip]

Archive with 50 entries (49 files):
- IgGglycansData/
- IgGglycansData/1000+390-Sample 1.txt
- IgGglycansData/1000+390-Sample 10.txt
- IgGglycansData/1000+390-Sample 11.txt
- IgGglycansData/1000+390-Sample 12.txt
- IgGglycansData/1000+390-Sample 13.txt
- IgGglycansData/1000+390-Sample 14.txt
- IgGglycansData/1000+390-Sample 15.txt
- IgGglycansData/1000+390-Sample 16.txt
- IgGglycansData/1000+390-Sample 17.txt
- IgGglycansData/1000+390-Sample 18.txt
- IgGglycansData/1000+390-Sample 19.txt
- IgGglycansData/1000+390-Sample 2.txt
- IgGglycansData/1000+390-Sample 20.txt
- IgGglycansData/1000+390-Sample 21.txt
- IgGglycansData/1000+390-Sample 22.txt
- IgGglycansData/1000+390-Sample 23.txt
- IgGglycansData/1000+390-Sample 24.txt
- IgGglycansData/1000+390-Sample 25.txt
- IgGglycansData/1000+390-Sample 26.txt
- IgGglycansData/1000+390-Sample 27.txt
- IgGglycansData/1000+390-Sample 28.txt
- IgGglycansData/1000+390-Sample 29.txt
- IgGglycansData/1000+390-Sample 3.txt
- IgGglycansData/1000+390-Sample 30.txt
- IgGglycansData/1000+390-Sample 31.txt
- IgGglycansData/1000+390-Sample 32.txt
- IgGglycansData/1000+390-Sample 33.txt
- IgGglycansData/1000+390-Sample 34.txt
- IgGglycansData/1000+390-Sample 35.txt
- IgGglycansData/1000+390-Sample 36.txt
- IgGglycansData/1000+390-Sample 37.txt
- IgGglycansData/1000+390-Sample 38.txt
- IgGglycansData/1000+390-Sample 39.txt
- IgGglycansData/1000+390-Sample 4.txt
- IgGglycansData/1000+390-Sample 40.txt
- IgGglycansData/1000+390-Sample 41.txt
- IgGglycansData/1000+390-Sample 42.txt
- IgGglycansData/1000+390-Sample 43.txt
- IgGglycansData/1000+390-Sample 44.txt
- IgGglycansData/1000+390-Sample 45.txt
- IgGglycansData/1000+390-Sample 46.txt
- IgGglycansData/1000+390-Sample 47.txt
- IgGglycansData/1000+390-Sample 48.txt
- IgGglycansData/1000+390-Sample 5.txt
- IgGglycansData/1000+390-Sample 6.txt
- IgGglycansData/1000+390-Sample 7.txt
- IgGglycansData/1000+390-Sample 8.txt
- IgGglycansData/1000+390-Sample 9.txt
- IgGglycansData/chm_export.txt
