# Supplementary material for: Changes to Serum Sample Tube and Processing Methodology Does Not Cause Inter-Individual Variation in Automated Whole Serum N-Glycan Profiling in Health and Disease
Source: PLoS One. 2015 Apr 1;10(4):e0123028. doi: 10.1371/journal.pone.0123028 (PMC4382121; doi:10.1371/journal.pone.0123028)
Supplement: S2 Data — (ZIP) [file pone.0123028.s007.zip › IgGglycansData/1000+390-Sample 1.txt]

File Path	chrom://acropora/ChromeleonLocal/Archana Data/07 Mar 14/Robot validation of PNG F release- GCP-IgG and GCP-Fet.seq/4.smp/Emission_1.channel/Emission_1.chm
Channel	Emission_1

Injection Information:
Data Vault	ChromeleonLocal
Injection	PNG F rel-GCP-IgG-100µg-F.A+PBM+2AB VP96+T1-110/1000+390-Sample 1
Injection Number	4
Position	RA1
Comment	
Processing Method	beh-gu
Instrument Method	BEH-15cm-30min-right-25ul
Type	Unknown
Status	Finished
Injection Date	07/03/2014
Injection Time	16:00:56
Injection Volume (µL)	25.0000
Dilution Factor	1.0000
Weight	1.0000

Raw Data Information:
Time Min. (min)	0.000000
Time Max. (min)	31.000000
Data Points	3721
Detector	FLD
Exporting Data System	Chromeleon 7.1.1.1127
Operator	
Signal Quantity	
Signal Unit	counts
Signal Min.	-26,776.000000
Signal Max.	7,171,753.000000
Channel	Emission_1
Driver Name	FLD3000.dll
Channel Type	Evaluation
Min. Step (s)	0.500
Max. Step (s)	0.500
Average Step (s)	0.500

Signal Parameter Information:
Signal Info	

Raw Data:
Time (min)	Step (s)	Value (counts)
0.000000	0.000	0.000000
0.008333	0.500	0.000000
0.016667	0.500	0.000000
0.025000	0.500	0.000000
0.033333	0.500	0.000000
0.041667	0.500	8,653.000000
0.050000	0.500	8,918.000000
0.058333	0.500	9,640.000000
0.066667	0.500	11,230.000000
0.075000	0.500	13,514.000000
0.083333	0.500	15,976.000000
0.091667	0.500	18,097.000000
0.100000	0.500	19,552.000000
0.108333	0.500	20,196.000000
0.116667	0.500	20,037.000000
0.125000	0.500	19,151.000000
0.133333	0.500	17,650.000000
0.141667	0.500	15,724.000000
0.150000	0.500	13,517.000000
0.158333	0.500	11,201.000000
0.166667	0.500	8,976.000000
0.175000	0.500	6,926.000000
0.183333	0.500	5,060.000000
0.191667	0.500	3,396.000000
0.200000	0.500	1,903.000000
0.208333	0.500	516.000000
0.216667	0.500	-814.000000
0.225000	0.500	-2,083.000000
0.233333	0.500	-3,250.000000
0.241667	0.500	-4,272.000000
0.250000	0.500	-5,124.000000
0.258333	0.500	-5,815.000000
0.266667	0.500	-6,382.000000
0.275000	0.500	-6,862.000000
0.283333	0.500	-7,207.000000
0.291667	0.500	-7,405.000000
0.300000	0.500	-7,454.000000
0.308333	0.500	-7,354.000000
0.316667	0.500	-7,108.000000
0.325000	0.500	-6,727.000000
0.333333	0.500	-6,281.000000
0.341667	0.500	-5,838.000000
0.350000	0.500	-5,485.000000
0.358333	0.500	-5,272.000000
0.366667	0.500	-5,155.000000
0.375000	0.500	-5,081.000000
0.383333	0.500	-5,064.000000
0.391667	0.500	-5,107.000000
0.400000	0.500	-5,170.000000
0.408333	0.500	-5,238.000000
0.416667	0.500	-5,315.000000
0.425000	0.500	-5,401.000000
0.433333	0.500	-5,513.000000
0.441667	0.500	-5,595.000000
0.450000	0.500	-5,613.000000
0.458333	0.500	-5,574.000000
0.466667	0.500	-5,480.000000
0.475000	0.500	-5,330.000000
0.483333	0.500	-5,105.000000
0.491667	0.500	-4,806.000000
0.500000	0.500	-4,464.000000
0.508333	0.500	-4,109.000000
0.516667	0.500	-3,813.000000
0.525000	0.500	-3,624.000000
0.533333	0.500	-3,540.000000
0.541667	0.500	-3,613.000000
0.550000	0.500	-3,832.000000
0.558333	0.500	-4,132.000000
0.566667	0.500	-4,434.000000
0.575000	0.500	-4,680.000000
0.583333	0.500	-4,855.000000
0.591667	0.500	-4,979.000000
0.600000	0.500	-5,106.000000
0.608333	0.500	-5,262.000000
0.616667	0.500	-5,370.000000
0.625000	0.500	-5,379.000000
0.633333	0.500	-5,204.000000
0.641667	0.500	-4,730.000000
0.650000	0.500	-3,954.000000
0.658333	0.500	-2,952.000000
0.666667	0.500	-1,781.000000
0.675000	0.500	-548.000000
0.683333	0.500	645.000000
0.691667	0.500	1,733.000000
0.700000	0.500	2,661.000000
0.708333	0.500	3,388.000000
0.716667	0.500	3,884.000000
0.725000	0.500	4,090.000000
0.733333	0.500	4,036.000000
0.741667	0.500	4,027.000000
0.750000	0.500	4,782.000000
0.758333	0.500	7,218.000000
0.766667	0.500	12,070.000000
0.775000	0.500	19,470.000000
0.783333	0.500	28,876.000000
0.791667	0.500	39,222.000000
0.800000	0.500	49,184.000000
0.808333	0.500	57,557.000000
0.816667	0.500	63,478.000000
0.825000	0.500	66,524.000000
0.833333	0.500	66,708.000000
0.841667	0.500	64,338.000000
0.850000	0.500	59,932.000000
0.858333	0.500	54,154.000000
0.866667	0.500	47,601.000000
0.875000	0.500	40,760.000000
0.883333	0.500	34,098.000000
0.891667	0.500	28,014.000000
0.900000	0.500	22,752.000000
0.908333	0.500	18,396.000000
0.916667	0.500	14,950.000000
0.925000	0.500	12,289.000000
0.933333	0.500	10,217.000000
0.941667	0.500	8,656.000000
0.950000	0.500	7,542.000000
0.958333	0.500	6,780.000000
0.966667	0.500	6,321.000000
0.975000	0.500	6,112.000000
0.983333	0.500	6,125.000000
0.991667	0.500	6,363.000000
1.000000	0.500	6,792.000000
1.008333	0.500	7,364.000000
1.016667	0.500	8,074.000000
1.025000	0.500	8,865.000000
1.033333	0.500	9,694.000000
1.041667	0.500	10,675.000000
1.050000	0.500	12,124.000000
1.058333	0.500	14,482.000000
1.066667	0.500	18,035.000000
1.075000	0.500	22,703.000000
1.083333	0.500	28,001.000000
1.091667	0.500	33,273.000000
1.100000	0.500	37,860.000000
1.108333	0.500	41,185.000000
1.116667	0.500	42,949.000000
1.125000	0.500	43,167.000000
1.133333	0.500	42,182.000000
1.141667	0.500	40,620.000000
1.150000	0.500	39,096.000000
1.158333	0.500	38,084.000000
1.166667	0.500	37,743.000000
1.175000	0.500	37,959.000000
1.183333	0.500	38,581.000000
1.191667	0.500	39,572.000000
1.200000	0.500	40,903.000000
1.208333	0.500	42,469.000000
1.216667	0.500	44,099.000000
1.225000	0.500	45,591.000000
1.233333	0.500	46,663.000000
1.241667	0.500	46,973.000000
1.250000	0.500	46,302.000000
1.258333	0.500	44,671.000000
1.266667	0.500	42,445.000000
1.275000	0.500	40,051.000000
1.283333	0.500	37,658.000000
1.291667	0.500	35,230.000000
1.300000	0.500	32,759.000000
1.308333	0.500	30,417.000000
1.316667	0.500	28,654.000000
1.325000	0.500	27,967.000000
1.333333	0.500	28,440.000000
1.341667	0.500	29,532.000000
1.350000	0.500	30,509.000000
1.358333	0.500	30,816.000000
1.366667	0.500	30,149.000000
1.375000	0.500	28,464.000000
1.383333	0.500	25,924.000000
1.391667	0.500	22,793.000000
1.400000	0.500	19,346.000000
1.408333	0.500	15,882.000000
1.416667	0.500	12,734.000000
1.425000	0.500	10,134.000000
1.433333	0.500	8,241.000000
1.441667	0.500	7,099.000000
1.450000	0.500	6,556.000000
1.458333	0.500	6,348.000000
1.466667	0.500	6,214.000000
1.475000	0.500	5,965.000000
1.483333	0.500	5,529.000000
1.491667	0.500	4,854.000000
1.500000	0.500	3,992.000000
1.508333	0.500	3,087.000000
1.516667	0.500	2,270.000000
1.525000	0.500	1,627.000000
1.533333	0.500	1,232.000000
1.541667	0.500	1,058.000000
1.550000	0.500	1,068.000000
1.558333	0.500	1,193.000000
1.566667	0.500	1,303.000000
1.575000	0.500	1,297.000000
1.583333	0.500	1,139.000000
1.591667	0.500	809.000000
1.600000	0.500	343.000000
1.608333	0.500	-240.000000
1.616667	0.500	-917.000000
1.625000	0.500	-1,634.000000
1.633333	0.500	-2,291.000000
1.641667	0.500	-2,830.000000
1.650000	0.500	-3,195.000000
1.658333	0.500	-3,333.000000
1.666667	0.500	-3,280.000000
1.675000	0.500	-3,136.000000
1.683333	0.500	-2,991.000000
1.691667	0.500	-2,884.000000
1.700000	0.500	-2,828.000000
1.708333	0.500	-2,814.000000
1.716667	0.500	-2,845.000000
1.725000	0.500	-2,906.000000
1.733333	0.500	-2,954.000000
1.741667	0.500	-2,969.000000
1.750000	0.500	-2,978.000000
1.758333	0.500	-3,055.000000
1.766667	0.500	-3,268.000000
1.775000	0.500	-3,599.000000
1.783333	0.500	-3,957.000000
1.791667	0.500	-4,250.000000
1.800000	0.500	-4,387.000000
1.808333	0.500	-4,338.000000
1.816667	0.500	-4,136.000000
1.825000	0.500	-3,861.000000
1.833333	0.500	-3,632.000000
1.841667	0.500	-3,511.000000
1.850000	0.500	-3,506.000000
1.858333	0.500	-3,584.000000
1.866667	0.500	-3,744.000000
1.875000	0.500	-3,924.000000
1.883333	0.500	-4,045.000000
1.891667	0.500	-4,089.000000
1.900000	0.500	-4,059.000000
1.908333	0.500	-3,991.000000
1.916667	0.500	-3,927.000000
1.925000	0.500	-3,885.000000
1.933333	0.500	-3,864.000000
1.941667	0.500	-3,830.000000
1.950000	0.500	-3,746.000000
1.958333	0.500	-3,569.000000
1.966667	0.500	-3,368.000000
1.975000	0.500	-3,224.000000
1.983333	0.500	-3,168.000000
1.991667	0.500	-3,251.000000
2.000000	0.500	-3,504.000000
2.008333	0.500	-3,879.000000
2.016667	0.500	-4,344.000000
2.025000	0.500	-4,855.000000
2.033333	0.500	-5,303.000000
2.041667	0.500	-5,594.000000
2.050000	0.500	-5,673.000000
2.058333	0.500	-5,575.000000
2.066667	0.500	-5,415.000000
2.075000	0.500	-5,303.000000
2.083333	0.500	-5,253.000000
2.091667	0.500	-5,248.000000
2.100000	0.500	-5,306.000000
2.108333	0.500	-5,401.000000
2.116667	0.500	-5,462.000000
2.125000	0.500	-5,442.000000
2.133333	0.500	-5,345.000000
2.141667	0.500	-5,232.000000
2.150000	0.500	-5,117.000000
2.158333	0.500	-4,986.000000
2.166667	0.500	-4,805.000000
2.175000	0.500	-4,566.000000
2.183333	0.500	-4,323.000000
2.191667	0.500	-4,106.000000
2.200000	0.500	-3,939.000000
2.208333	0.500	-3,862.000000
2.216667	0.500	-3,873.000000
2.225000	0.500	-3,933.000000
2.233333	0.500	-4,032.000000
2.241667	0.500	-4,191.000000
2.250000	0.500	-4,399.000000
2.258333	0.500	-4,633.000000
2.266667	0.500	-4,902.000000
2.275000	0.500	-5,217.000000
2.283333	0.500	-5,527.000000
2.291667	0.500	-5,766.000000
2.300000	0.500	-5,859.000000
2.308333	0.500	-5,849.000000
2.316667	0.500	-5,829.000000
2.325000	0.500	-5,819.000000
2.333333	0.500	-5,801.000000
2.341667	0.500	-5,778.000000
2.350000	0.500	-5,766.000000
2.358333	0.500	-5,794.000000
2.366667	0.500	-5,871.000000
2.375000	0.500	-6,009.000000
2.383333	0.500	-6,217.000000
2.391667	0.500	-6,406.000000
2.400000	0.500	-6,514.000000
2.408333	0.500	-6,543.000000
2.416667	0.500	-6,566.000000
2.425000	0.500	-6,640.000000
2.433333	0.500	-6,790.000000
2.441667	0.500	-6,950.000000
2.450000	0.500	-7,003.000000
2.458333	0.500	-6,889.000000
2.466667	0.500	-6,644.000000
2.475000	0.500	-6,326.000000
2.483333	0.500	-6,004.000000
2.491667	0.500	-5,785.000000
2.500000	0.500	-5,663.000000
2.508333	0.500	-5,602.000000
2.516667	0.500	-5,580.000000
2.525000	0.500	-5,564.000000
2.533333	0.500	-5,468.000000
2.541667	0.500	-5,173.000000
2.550000	0.500	-4,710.000000
2.558333	0.500	-4,189.000000
2.566667	0.500	-3,699.000000
2.575000	0.500	-3,334.000000
2.583333	0.500	-3,132.000000
2.591667	0.500	-3,027.000000
2.600000	0.500	-2,952.000000
2.608333	0.500	-2,871.000000
2.616667	0.500	-2,769.000000
2.625000	0.500	-2,667.000000
2.633333	0.500	-2,597.000000
2.641667	0.500	-2,604.000000
2.650000	0.500	-2,722.000000
2.658333	0.500	-2,976.000000
2.666667	0.500	-3,282.000000
2.675000	0.500	-3,534.000000
2.683333	0.500	-3,699.000000
2.691667	0.500	-3,795.000000
2.700000	0.500	-3,874.000000
2.708333	0.500	-3,946.000000
2.716667	0.500	-4,007.000000
2.725000	0.500	-4,072.000000
2.733333	0.500	-4,169.000000
2.741667	0.500	-4,298.000000
2.750000	0.500	-4,442.000000
2.758333	0.500	-4,619.000000
2.766667	0.500	-4,789.000000
2.775000	0.500	-4,892.000000
2.783333	0.500	-4,877.000000
2.791667	0.500	-4,685.000000
2.800000	0.500	-4,359.000000
2.808333	0.500	-3,971.000000
2.816667	0.500	-3,587.000000
2.825000	0.500	-3,269.000000
2.833333	0.500	-3,118.000000
2.841667	0.500	-3,160.000000
2.850000	0.500	-3,343.000000
2.858333	0.500	-3,623.000000
2.866667	0.500	-3,943.000000
2.875000	0.500	-4,249.000000
2.883333	0.500	-4,523.000000
2.891667	0.500	-4,740.000000
2.900000	0.500	-4,907.000000
2.908333	0.500	-5,127.000000
2.916667	0.500	-5,454.000000
2.925000	0.500	-5,798.000000
2.933333	0.500	-6,093.000000
2.941667	0.500	-6,350.000000
2.950000	0.500	-6,604.000000
2.958333	0.500	-6,851.000000
2.966667	0.500	-7,084.000000
2.975000	0.500	-7,300.000000
2.983333	0.500	-7,469.000000
2.991667	0.500	-7,556.000000
3.000000	0.500	-7,519.000000
3.008333	0.500	-7,519.000000
3.016667	0.500	-7,519.000000
3.025000	0.500	-7,519.000000
3.033333	0.500	-7,519.000000
3.041667	0.500	-6,891.000000
3.050000	0.500	-4,559.000000
3.058333	0.500	-1,571.000000
3.066667	0.500	1,816.000000
3.075000	0.500	5,202.000000
3.083333	0.500	8,245.000000
3.091667	0.500	11,241.000000
3.100000	0.500	14,483.000000
3.108333	0.500	18,079.000000
3.116667	0.500	21,468.000000
3.125000	0.500	23,799.000000
3.133333	0.500	24,840.000000
3.141667	0.500	24,975.000000
3.150000	0.500	24,886.000000
3.158333	0.500	24,933.000000
3.166667	0.500	24,955.000000
3.175000	0.500	24,556.000000
3.183333	0.500	23,654.000000
3.191667	0.500	22,999.000000
3.200000	0.500	23,093.000000
3.208333	0.500	23,880.000000
3.216667	0.500	25,432.000000
3.225000	0.500	27,144.000000
3.233333	0.500	28,305.000000
3.241667	0.500	28,607.000000
3.250000	0.500	27,548.000000
3.258333	0.500	25,069.000000
3.266667	0.500	21,866.000000
3.275000	0.500	18,002.000000
3.283333	0.500	13,417.000000
3.291667	0.500	8,696.000000
3.300000	0.500	4,601.000000
3.308333	0.500	1,870.000000
3.316667	0.500	1,152.000000
3.325000	0.500	2,627.000000
3.333333	0.500	5,708.000000
3.341667	0.500	9,519.000000
3.350000	0.500	13,194.000000
3.358333	0.500	16,097.000000
3.366667	0.500	18,105.000000
3.375000	0.500	19,200.000000
3.383333	0.500	19,463.000000
3.391667	0.500	19,252.000000
3.400000	0.500	18,850.000000
3.408333	0.500	18,281.000000
3.416667	0.500	17,642.000000
3.425000	0.500	17,051.000000
3.433333	0.500	16,242.000000
3.441667	0.500	14,757.000000
3.450000	0.500	12,695.000000
3.458333	0.500	11,004.000000
3.466667	0.500	10,666.000000
3.475000	0.500	11,734.000000
3.483333	0.500	13,624.000000
3.491667	0.500	15,484.000000
3.500000	0.500	17,223.000000
3.508333	0.500	19,266.000000
3.516667	0.500	21,023.000000
3.525000	0.500	21,521.000000
3.533333	0.500	20,417.000000
3.541667	0.500	18,058.000000
3.550000	0.500	14,913.000000
3.558333	0.500	11,596.000000
3.566667	0.500	8,399.000000
3.575000	0.500	5,254.000000
3.583333	0.500	2,446.000000
3.591667	0.500	483.000000
3.600000	0.500	-508.000000
3.608333	0.500	-640.000000
3.616667	0.500	293.000000
3.625000	0.500	2,087.000000
3.633333	0.500	4,145.000000
3.641667	0.500	6,166.000000
3.650000	0.500	8,570.000000
3.658333	0.500	11,507.000000
3.666667	0.500	14,774.000000
3.675000	0.500	17,831.000000
3.683333	0.500	19,546.000000
3.691667	0.500	18,968.000000
3.700000	0.500	16,592.000000
3.708333	0.500	13,243.000000
3.716667	0.500	9,874.000000
3.725000	0.500	7,685.000000
3.733333	0.500	7,638.000000
3.741667	0.500	9,869.000000
3.750000	0.500	13,398.000000
3.758333	0.500	17,071.000000
3.766667	0.500	20,490.000000
3.775000	0.500	23,886.000000
3.783333	0.500	27,443.000000
3.791667	0.500	30,812.000000
3.800000	0.500	33,358.000000
3.808333	0.500	34,616.000000
3.816667	0.500	34,650.000000
3.825000	0.500	33,384.000000
3.833333	0.500	30,580.000000
3.841667	0.500	26,711.000000
3.850000	0.500	22,725.000000
3.858333	0.500	19,120.000000
3.866667	0.500	16,200.000000
3.875000	0.500	14,047.000000
3.883333	0.500	12,020.000000
3.891667	0.500	9,872.000000
3.900000	0.500	7,489.000000
3.908333	0.500	5,497.000000
3.916667	0.500	4,773.000000
3.925000	0.500	5,338.000000
3.933333	0.500	6,695.000000
3.941667	0.500	8,571.000000
3.950000	0.500	11,239.000000
3.958333	0.500	14,630.000000
3.966667	0.500	17,755.000000
3.975000	0.500	19,900.000000
3.983333	0.500	20,909.000000
3.991667	0.500	21,044.000000
4.000000	0.500	20,790.000000
4.008333	0.500	20,237.000000
4.016667	0.500	19,399.000000
4.025000	0.500	18,602.000000
4.033333	0.500	17,940.000000
4.041667	0.500	17,165.000000
4.050000	0.500	16,484.000000
4.058333	0.500	16,006.000000
4.066667	0.500	15,453.000000
4.075000	0.500	14,592.000000
4.083333	0.500	13,427.000000
4.091667	0.500	12,130.000000
4.100000	0.500	10,850.000000
4.108333	0.500	9,839.000000
4.116667	0.500	9,727.000000
4.125000	0.500	10,653.000000
4.133333	0.500	11,955.000000
4.141667	0.500	13,263.000000
4.150000	0.500	14,570.000000
4.158333	0.500	16,191.000000
4.166667	0.500	18,664.000000
4.175000	0.500	21,735.000000
4.183333	0.500	24,798.000000
4.191667	0.500	27,311.000000
4.200000	0.500	28,990.000000
4.208333	0.500	29,854.000000
4.216667	0.500	29,996.000000
4.225000	0.500	29,746.000000
4.233333	0.500	29,357.000000
4.241667	0.500	28,705.000000
4.250000	0.500	27,164.000000
4.258333	0.500	24,629.000000
4.266667	0.500	21,648.000000
4.275000	0.500	18,861.000000
4.283333	0.500	16,870.000000
4.291667	0.500	15,644.000000
4.300000	0.500	15,226.000000
4.308333	0.500	15,057.000000
4.316667	0.500	14,315.000000
4.325000	0.500	12,925.000000
4.333333	0.500	11,540.000000
4.341667	0.500	11,391.000000
4.350000	0.500	13,024.000000
4.358333	0.500	15,851.000000
4.366667	0.500	19,182.000000
4.375000	0.500	22,576.000000
4.383333	0.500	25,380.000000
4.391667	0.500	27,420.000000
4.400000	0.500	28,385.000000
4.408333	0.500	28,316.000000
4.416667	0.500	27,462.000000
4.425000	0.500	26,251.000000
4.433333	0.500	25,108.000000
4.441667	0.500	23,686.000000
4.450000	0.500	21,636.000000
4.458333	0.500	19,519.000000
4.466667	0.500	18,139.000000
4.475000	0.500	17,564.000000
4.483333	0.500	17,437.000000
4.491667	0.500	17,194.000000
4.500000	0.500	16,712.000000
4.508333	0.500	16,280.000000
4.516667	0.500	16,422.000000
4.525000	0.500	17,526.000000
4.533333	0.500	18,989.000000
4.541667	0.500	19,677.000000
4.550000	0.500	19,309.000000
4.558333	0.500	17,875.000000
4.566667	0.500	16,039.000000
4.575000	0.500	14,326.000000
4.583333	0.500	13,189.000000
4.591667	0.500	13,182.000000
4.600000	0.500	14,657.000000
4.608333	0.500	17,035.000000
4.616667	0.500	19,449.000000
4.625000	0.500	21,806.000000
4.633333	0.500	24,425.000000
4.641667	0.500	26,800.000000
4.650000	0.500	28,474.000000
4.658333	0.500	29,570.000000
4.666667	0.500	30,299.000000
4.675000	0.500	30,299.000000
4.683333	0.500	29,010.000000
4.691667	0.500	26,829.000000
4.700000	0.500	24,226.000000
4.708333	0.500	21,595.000000
4.716667	0.500	19,190.000000
4.725000	0.500	17,552.000000
4.733333	0.500	17,016.000000
4.741667	0.500	17,592.000000
4.750000	0.500	19,261.000000
4.758333	0.500	21,608.000000
4.766667	0.500	24,331.000000
4.775000	0.500	27,000.000000
4.783333	0.500	29,033.000000
4.791667	0.500	30,501.000000
4.800000	0.500	31,408.000000
4.808333	0.500	31,136.000000
4.816667	0.500	29,176.000000
4.825000	0.500	25,940.000000
4.833333	0.500	22,204.000000
4.841667	0.500	18,840.000000
4.850000	0.500	16,707.000000
4.858333	0.500	15,953.000000
4.866667	0.500	16,567.000000
4.875000	0.500	18,415.000000
4.883333	0.500	20,900.000000
4.891667	0.500	23,455.000000
4.900000	0.500	25,412.000000
4.908333	0.500	26,197.000000
4.916667	0.500	25,576.000000
4.925000	0.500	24,032.000000
4.933333	0.500	22,115.000000
4.941667	0.500	20,009.000000
4.950000	0.500	17,323.000000
4.958333	0.500	14,351.000000
4.966667	0.500	11,781.000000
4.975000	0.500	10,205.000000
4.983333	0.500	9,660.000000
4.991667	0.500	9,719.000000
5.000000	0.500	9,961.000000
5.008333	0.500	9,805.000000
5.016667	0.500	8,692.000000
5.025000	0.500	6,428.000000
5.033333	0.500	3,269.000000
5.041667	0.500	-109.000000
5.050000	0.500	-2,890.000000
5.058333	0.500	-4,991.000000
5.066667	0.500	-6,162.000000
5.075000	0.500	-5,915.000000
5.083333	0.500	-4,043.000000
5.091667	0.500	-216.000000
5.100000	0.500	5,574.000000
5.108333	0.500	12,281.000000
5.116667	0.500	18,914.000000
5.125000	0.500	24,579.000000
5.133333	0.500	28,592.000000
5.141667	0.500	30,251.000000
5.150000	0.500	30,030.000000
5.158333	0.500	29,017.000000
5.166667	0.500	28,331.000000
5.175000	0.500	28,366.000000
5.183333	0.500	28,552.000000
5.191667	0.500	28,148.000000
5.200000	0.500	26,827.000000
5.208333	0.500	25,265.000000
5.216667	0.500	23,580.000000
5.225000	0.500	21,806.000000
5.233333	0.500	20,334.000000
5.241667	0.500	19,672.000000
5.250000	0.500	19,655.000000
5.258333	0.500	20,201.000000
5.266667	0.500	21,155.000000
5.275000	0.500	22,470.000000
5.283333	0.500	24,531.000000
5.291667	0.500	27,114.000000
5.300000	0.500	29,488.000000
5.308333	0.500	30,921.000000
5.316667	0.500	31,252.000000
5.325000	0.500	30,352.000000
5.333333	0.500	28,213.000000
5.341667	0.500	25,661.000000
5.350000	0.500	22,999.000000
5.358333	0.500	20,281.000000
5.366667	0.500	18,133.000000
5.375000	0.500	17,041.000000
5.383333	0.500	17,198.000000
5.391667	0.500	18,347.000000
5.400000	0.500	19,680.000000
5.408333	0.500	20,517.000000
5.416667	0.500	20,737.000000
5.425000	0.500	20,723.000000
5.433333	0.500	21,777.000000
5.441667	0.500	24,309.000000
5.450000	0.500	27,329.000000
5.458333	0.500	29,853.000000
5.466667	0.500	31,617.000000
5.475000	0.500	32,266.000000
5.483333	0.500	31,204.000000
5.491667	0.500	28,754.000000
5.500000	0.500	25,781.000000
5.508333	0.500	23,505.000000
5.516667	0.500	22,218.000000
5.525000	0.500	21,498.000000
5.533333	0.500	20,575.000000
5.541667	0.500	18,951.000000
5.550000	0.500	17,267.000000
5.558333	0.500	16,324.000000
5.566667	0.500	16,146.000000
5.575000	0.500	16,464.000000
5.583333	0.500	17,248.000000
5.591667	0.500	18,320.000000
5.600000	0.500	19,809.000000
5.608333	0.500	21,950.000000
5.616667	0.500	24,183.000000
5.625000	0.500	25,928.000000
5.633333	0.500	27,137.000000
5.641667	0.500	27,187.000000
5.650000	0.500	25,973.000000
5.658333	0.500	23,812.000000
5.666667	0.500	21,466.000000
5.675000	0.500	19,296.000000
5.683333	0.500	17,306.000000
5.691667	0.500	15,919.000000
5.700000	0.500	15,936.000000
5.708333	0.500	17,516.000000
5.716667	0.500	19,787.000000
5.725000	0.500	21,898.000000
5.733333	0.500	23,139.000000
5.741667	0.500	23,429.000000
5.750000	0.500	23,235.000000
5.758333	0.500	22,721.000000
5.766667	0.500	22,009.000000
5.775000	0.500	21,555.000000
5.783333	0.500	21,744.000000
5.791667	0.500	22,240.000000
5.800000	0.500	22,651.000000
5.808333	0.500	23,320.000000
5.816667	0.500	24,364.000000
5.825000	0.500	25,640.000000
5.833333	0.500	27,150.000000
5.841667	0.500	28,788.000000
5.850000	0.500	30,090.000000
5.858333	0.500	30,473.000000
5.866667	0.500	29,695.000000
5.875000	0.500	28,277.000000
5.883333	0.500	27,040.000000
5.891667	0.500	26,614.000000
5.900000	0.500	26,922.000000
5.908333	0.500	27,375.000000
5.916667	0.500	27,630.000000
5.925000	0.500	27,394.000000
5.933333	0.500	27,114.000000
5.941667	0.500	27,355.000000
5.950000	0.500	27,945.000000
5.958333	0.500	28,909.000000
5.966667	0.500	30,359.000000
5.975000	0.500	32,201.000000
5.983333	0.500	34,038.000000
5.991667	0.500	35,553.000000
6.000000	0.500	36,803.000000
6.008333	0.500	38,054.000000
6.016667	0.500	39,278.000000
6.025000	0.500	40,390.000000
6.033333	0.500	40,920.000000
6.041667	0.500	40,675.000000
6.050000	0.500	39,368.000000
6.058333	0.500	37,043.000000
6.066667	0.500	33,870.000000
6.075000	0.500	30,204.000000
6.083333	0.500	26,639.000000
6.091667	0.500	23,237.000000
6.100000	0.500	19,811.000000
6.108333	0.500	16,555.000000
6.116667	0.500	14,215.000000
6.125000	0.500	13,319.000000
6.133333	0.500	13,813.000000
6.141667	0.500	15,291.000000
6.150000	0.500	17,403.000000
6.158333	0.500	20,379.000000
6.166667	0.500	24,011.000000
6.175000	0.500	27,434.000000
6.183333	0.500	29,977.000000
6.191667	0.500	31,678.000000
6.200000	0.500	32,995.000000
6.208333	0.500	33,821.000000
6.216667	0.500	34,273.000000
6.225000	0.500	34,542.000000
6.233333	0.500	35,006.000000
6.241667	0.500	36,028.000000
6.250000	0.500	37,354.000000
6.258333	0.500	38,653.000000
6.266667	0.500	39,688.000000
6.275000	0.500	39,923.000000
6.283333	0.500	38,859.000000
6.291667	0.500	36,851.000000
6.300000	0.500	34,871.000000
6.308333	0.500	33,452.000000
6.316667	0.500	33,026.000000
6.325000	0.500	33,738.000000
6.333333	0.500	35,169.000000
6.341667	0.500	36,868.000000
6.350000	0.500	38,971.000000
6.358333	0.500	41,226.000000
6.366667	0.500	43,078.000000
6.375000	0.500	44,626.000000
6.383333	0.500	46,210.000000
6.391667	0.500	47,562.000000
6.400000	0.500	48,109.000000
6.408333	0.500	47,775.000000
6.416667	0.500	46,572.000000
6.425000	0.500	44,493.000000
6.433333	0.500	41,693.000000
6.441667	0.500	37,750.000000
6.450000	0.500	32,882.000000
6.458333	0.500	28,049.000000
6.466667	0.500	24,624.000000
6.475000	0.500	23,307.000000
6.483333	0.500	23,701.000000
6.491667	0.500	25,594.000000
6.500000	0.500	28,483.000000
6.508333	0.500	31,717.000000
6.516667	0.500	35,189.000000
6.525000	0.500	39,019.000000
6.533333	0.500	42,253.000000
6.541667	0.500	43,975.000000
6.550000	0.500	44,055.000000
6.558333	0.500	42,779.000000
6.566667	0.500	40,685.000000
6.575000	0.500	38,076.000000
6.583333	0.500	35,091.000000
6.591667	0.500	32,084.000000
6.600000	0.500	29,530.000000
6.608333	0.500	27,474.000000
6.616667	0.500	26,152.000000
6.625000	0.500	25,640.000000
6.633333	0.500	25,361.000000
6.641667	0.500	24,572.000000
6.650000	0.500	23,613.000000
6.658333	0.500	23,194.000000
6.666667	0.500	23,934.000000
6.675000	0.500	25,582.000000
6.683333	0.500	27,342.000000
6.691667	0.500	28,532.000000
6.700000	0.500	28,912.000000
6.708333	0.500	28,692.000000
6.716667	0.500	28,341.000000
6.725000	0.500	27,857.000000
6.733333	0.500	27,167.000000
6.741667	0.500	26,068.000000
6.750000	0.500	24,625.000000
6.758333	0.500	23,158.000000
6.766667	0.500	22,301.000000
6.775000	0.500	22,659.000000
6.783333	0.500	24,162.000000
6.791667	0.500	26,151.000000
6.800000	0.500	28,154.000000
6.808333	0.500	30,113.000000
6.816667	0.500	32,071.000000
6.825000	0.500	34,096.000000
6.833333	0.500	35,944.000000
6.841667	0.500	37,387.000000
6.850000	0.500	38,408.000000
6.858333	0.500	38,310.000000
6.866667	0.500	36,703.000000
6.875000	0.500	34,127.000000
6.883333	0.500	31,451.000000
6.891667	0.500	29,273.000000
6.900000	0.500	28,055.000000
6.908333	0.500	27,474.000000
6.916667	0.500	27,426.000000
6.925000	0.500	28,177.000000
6.933333	0.500	29,640.000000
6.941667	0.500	31,339.000000
6.950000	0.500	32,903.000000
6.958333	0.500	34,582.000000
6.966667	0.500	36,008.000000
6.975000	0.500	36,766.000000
6.983333	0.500	36,990.000000
6.991667	0.500	36,439.000000
7.000000	0.500	35,246.000000
7.008333	0.500	34,010.000000
7.016667	0.500	33,175.000000
7.025000	0.500	32,547.000000
7.033333	0.500	32,009.000000
7.041667	0.500	31,194.000000
7.050000	0.500	29,772.000000
7.058333	0.500	28,441.000000
7.066667	0.500	28,340.000000
7.075000	0.500	29,977.000000
7.083333	0.500	32,833.000000
7.091667	0.500	35,820.000000
7.100000	0.500	38,539.000000
7.108333	0.500	41,484.000000
7.116667	0.500	44,329.000000
7.125000	0.500	46,096.000000
7.133333	0.500	46,236.000000
7.141667	0.500	45,425.000000
7.150000	0.500	44,675.000000
7.158333	0.500	44,690.000000
7.166667	0.500	45,530.000000
7.175000	0.500	46,629.000000
7.183333	0.500	47,164.000000
7.191667	0.500	46,877.000000
7.200000	0.500	45,907.000000
7.208333	0.500	44,342.000000
7.216667	0.500	42,274.000000
7.225000	0.500	39,573.000000
7.233333	0.500	36,268.000000
7.241667	0.500	32,972.000000
7.250000	0.500	30,118.000000
7.258333	0.500	27,785.000000
7.266667	0.500	26,131.000000
7.275000	0.500	25,079.000000
7.283333	0.500	24,371.000000
7.291667	0.500	23,901.000000
7.300000	0.500	24,021.000000
7.308333	0.500	25,433.000000
7.316667	0.500	28,666.000000
7.325000	0.500	33,097.000000
7.333333	0.500	37,493.000000
7.341667	0.500	40,861.000000
7.350000	0.500	42,711.000000
7.358333	0.500	42,826.000000
7.366667	0.500	41,446.000000
7.375000	0.500	39,330.000000
7.383333	0.500	37,448.000000
7.391667	0.500	36,277.000000
7.400000	0.500	35,778.000000
7.408333	0.500	35,425.000000
7.416667	0.500	34,850.000000
7.425000	0.500	33,953.000000
7.433333	0.500	32,439.000000
7.441667	0.500	30,875.000000
7.450000	0.500	29,886.000000
7.458333	0.500	29,708.000000
7.466667	0.500	29,961.000000
7.475000	0.500	30,160.000000
7.483333	0.500	30,141.000000
7.491667	0.500	29,859.000000
7.500000	0.500	29,497.000000
7.508333	0.500	29,567.000000
7.516667	0.500	29,991.000000
7.525000	0.500	30,295.000000
7.533333	0.500	30,739.000000
7.541667	0.500	31,758.000000
7.550000	0.500	33,844.000000
7.558333	0.500	37,097.000000
7.566667	0.500	41,259.000000
7.575000	0.500	45,813.000000
7.583333	0.500	50,108.000000
7.591667	0.500	53,656.000000
7.600000	0.500	56,045.000000
7.608333	0.500	56,956.000000
7.616667	0.500	56,407.000000
7.625000	0.500	54,332.000000
7.633333	0.500	51,138.000000
7.641667	0.500	47,817.000000
7.650000	0.500	44,583.000000
7.658333	0.500	41,273.000000
7.666667	0.500	38,063.000000
7.675000	0.500	35,399.000000
7.683333	0.500	33,439.000000
7.691667	0.500	32,290.000000
7.700000	0.500	32,221.000000
7.708333	0.500	33,131.000000
7.716667	0.500	34,742.000000
7.725000	0.500	36,586.000000
7.733333	0.500	38,314.000000
7.741667	0.500	39,846.000000
7.750000	0.500	41,298.000000
7.758333	0.500	42,362.000000
7.766667	0.500	42,606.000000
7.775000	0.500	42,205.000000
7.783333	0.500	41,471.000000
7.791667	0.500	40,907.000000
7.800000	0.500	41,110.000000
7.808333	0.500	41,705.000000
7.816667	0.500	42,055.000000
7.825000	0.500	41,532.000000
7.833333	0.500	40,081.000000
7.841667	0.500	38,600.000000
7.850000	0.500	38,078.000000
7.858333	0.500	38,381.000000
7.866667	0.500	38,964.000000
7.875000	0.500	39,171.000000
7.883333	0.500	38,372.000000
7.891667	0.500	36,181.000000
7.900000	0.500	33,156.000000
7.908333	0.500	30,884.000000
7.916667	0.500	30,688.000000
7.925000	0.500	32,474.000000
7.933333	0.500	35,324.000000
7.941667	0.500	38,192.000000
7.950000	0.500	40,555.000000
7.958333	0.500	42,468.000000
7.966667	0.500	43,779.000000
7.975000	0.500	44,221.000000
7.983333	0.500	43,986.000000
7.991667	0.500	43,468.000000
8.000000	0.500	42,747.000000
8.008333	0.500	41,675.000000
8.016667	0.500	40,354.000000
8.025000	0.500	39,277.000000
8.033333	0.500	39,226.000000
8.041667	0.500	40,800.000000
8.050000	0.500	43,525.000000
8.058333	0.500	46,328.000000
8.066667	0.500	48,875.000000
8.075000	0.500	51,501.000000
8.083333	0.500	53,930.000000
8.091667	0.500	56,093.000000
8.100000	0.500	58,529.000000
8.108333	0.500	61,566.000000
8.116667	0.500	65,126.000000
8.125000	0.500	68,807.000000
8.133333	0.500	72,070.000000
8.141667	0.500	74,150.000000
8.150000	0.500	75,230.000000
8.158333	0.500	75,704.000000
8.166667	0.500	75,808.000000
8.175000	0.500	75,126.000000
8.183333	0.500	73,032.000000
8.191667	0.500	69,854.000000
8.200000	0.500	66,093.000000
8.208333	0.500	62,156.000000
8.216667	0.500	57,907.000000
8.225000	0.500	52,763.000000
8.233333	0.500	46,807.000000
8.241667	0.500	40,625.000000
8.250000	0.500	35,344.000000
8.258333	0.500	31,924.000000
8.266667	0.500	30,576.000000
8.275000	0.500	31,286.000000
8.283333	0.500	33,665.000000
8.291667	0.500	37,161.000000
8.300000	0.500	41,301.000000
8.308333	0.500	45,426.000000
8.316667	0.500	48,941.000000
8.325000	0.500	51,468.000000
8.333333	0.500	53,483.000000
8.341667	0.500	55,414.000000
8.350000	0.500	56,890.000000
8.358333	0.500	57,602.000000
8.366667	0.500	57,975.000000
8.375000	0.500	58,444.000000
8.383333	0.500	59,201.000000
8.391667	0.500	60,194.000000
8.400000	0.500	61,177.000000
8.408333	0.500	62,182.000000
8.416667	0.500	63,744.000000
8.425000	0.500	66,786.000000
8.433333	0.500	72,350.000000
8.441667	0.500	81,041.000000
8.450000	0.500	92,974.000000
8.458333	0.500	107,984.000000
8.466667	0.500	125,709.000000
8.475000	0.500	145,244.000000
8.483333	0.500	166,306.000000
8.491667	0.500	188,599.000000
8.500000	0.500	210,636.000000
8.508333	0.500	230,757.000000
8.516667	0.500	247,481.000000
8.525000	0.500	259,652.000000
8.533333	0.500	266,356.000000
8.541667	0.500	267,202.000000
8.550000	0.500	262,267.000000
8.558333	0.500	252,367.000000
8.566667	0.500	238,332.000000
8.575000	0.500	220,433.000000
8.583333	0.500	199,369.000000
8.591667	0.500	176,409.000000
8.600000	0.500	153,140.000000
8.608333	0.500	131,197.000000
8.616667	0.500	112,220.000000
8.625000	0.500	96,233.000000
8.633333	0.500	82,652.000000
8.641667	0.500	71,386.000000
8.650000	0.500	62,988.000000
8.658333	0.500	57,737.000000
8.666667	0.500	55,133.000000
8.675000	0.500	54,110.000000
8.683333	0.500	54,041.000000
8.691667	0.500	54,834.000000
8.700000	0.500	56,255.000000
8.708333	0.500	57,717.000000
8.716667	0.500	59,245.000000
8.725000	0.500	61,038.000000
8.733333	0.500	62,632.000000
8.741667	0.500	63,794.000000
8.750000	0.500	64,785.000000
8.758333	0.500	65,136.000000
8.766667	0.500	64,667.000000
8.775000	0.500	63,749.000000
8.783333	0.500	62,743.000000
8.791667	0.500	61,946.000000
8.800000	0.500	61,816.000000
8.808333	0.500	62,769.000000
8.816667	0.500	64,981.000000
8.825000	0.500	67,594.000000
8.833333	0.500	69,478.000000
8.841667	0.500	69,900.000000
8.850000	0.500	69,188.000000
8.858333	0.500	67,888.000000
8.866667	0.500	66,673.000000
8.875000	0.500	65,591.000000
8.883333	0.500	64,355.000000
8.891667	0.500	63,090.000000
8.900000	0.500	61,707.000000
8.908333	0.500	59,871.000000
8.916667	0.500	57,602.000000
8.925000	0.500	55,004.000000
8.933333	0.500	51,988.000000
8.941667	0.500	48,748.000000
8.950000	0.500	45,777.000000
8.958333	0.500	43,572.000000
8.966667	0.500	42,371.000000
8.975000	0.500	41,884.000000
8.983333	0.500	41,718.000000
8.991667	0.500	42,140.000000
9.000000	0.500	43,390.000000
9.008333	0.500	45,163.000000
9.016667	0.500	47,274.000000
9.025000	0.500	49,925.000000
9.033333	0.500	52,631.000000
9.041667	0.500	54,972.000000
9.050000	0.500	56,281.000000
9.058333	0.500	56,786.000000
9.066667	0.500	56,991.000000
9.075000	0.500	56,818.000000
9.083333	0.500	56,185.000000
9.091667	0.500	55,292.000000
9.100000	0.500	54,357.000000
9.108333	0.500	53,978.000000
9.116667	0.500	54,669.000000
9.125000	0.500	56,248.000000
9.133333	0.500	57,921.000000
9.141667	0.500	59,365.000000
9.150000	0.500	60,330.000000
9.158333	0.500	60,812.000000
9.166667	0.500	60,406.000000
9.175000	0.500	58,528.000000
9.183333	0.500	55,562.000000
9.191667	0.500	52,377.000000
9.200000	0.500	49,609.000000
9.208333	0.500	47,749.000000
9.216667	0.500	47,358.000000
9.225000	0.500	48,878.000000
9.233333	0.500	52,599.000000
9.241667	0.500	57,979.000000
9.250000	0.500	63,978.000000
9.258333	0.500	69,360.000000
9.266667	0.500	73,028.000000
9.275000	0.500	74,350.000000
9.283333	0.500	73,337.000000
9.291667	0.500	70,528.000000
9.300000	0.500	66,631.000000
9.308333	0.500	62,529.000000
9.316667	0.500	58,902.000000
9.325000	0.500	56,672.000000
9.333333	0.500	56,148.000000
9.341667	0.500	57,184.000000
9.350000	0.500	59,115.000000
9.358333	0.500	61,022.000000
9.366667	0.500	62,311.000000
9.375000	0.500	62,981.000000
9.383333	0.500	63,424.000000
9.391667	0.500	63,926.000000
9.400000	0.500	64,658.000000
9.408333	0.500	65,337.000000
9.416667	0.500	64,999.000000
9.425000	0.500	62,796.000000
9.433333	0.500	59,334.000000
9.441667	0.500	56,010.000000
9.450000	0.500	53,280.000000
9.458333	0.500	51,439.000000
9.466667	0.500	50,706.000000
9.475000	0.500	51,088.000000
9.483333	0.500	52,497.000000
9.491667	0.500	54,870.000000
9.500000	0.500	58,601.000000
9.508333	0.500	63,488.000000
9.516667	0.500	68,621.000000
9.525000	0.500	73,350.000000
9.533333	0.500	77,765.000000
9.541667	0.500	82,559.000000
9.550000	0.500	88,822.000000
9.558333	0.500	98,057.000000
9.566667	0.500	112,247.000000
9.575000	0.500	133,262.000000
9.583333	0.500	163,107.000000
9.591667	0.500	203,534.000000
9.600000	0.500	256,718.000000
9.608333	0.500	326,144.000000
9.616667	0.500	416,242.000000
9.625000	0.500	532,995.000000
9.633333	0.500	683,909.000000
9.641667	0.500	877,600.000000
9.650000	0.500	1,123,677.000000
9.658333	0.500	1,431,551.000000
9.666667	0.500	1,808,924.000000
9.675000	0.500	2,260,594.000000
9.683333	0.500	2,787,071.000000
9.691667	0.500	3,381,392.000000
9.700000	0.500	4,026,347.000000
9.708333	0.500	4,693,648.000000
9.716667	0.500	5,345,052.000000
9.725000	0.500	5,935,966.000000
9.733333	0.500	6,423,061.000000
9.741667	0.500	6,769,851.000000
9.750000	0.500	6,949,889.000000
9.758333	0.500	6,948,486.000000
9.766667	0.500	6,765,845.000000
9.775000	0.500	6,417,748.000000
9.783333	0.500	5,932,780.000000
9.791667	0.500	5,348,332.000000
9.800000	0.500	4,705,679.000000
9.808333	0.500	4,045,119.000000
9.816667	0.500	3,402,179.000000
9.825000	0.500	2,804,786.000000
9.833333	0.500	2,271,596.000000
9.841667	0.500	1,813,012.000000
9.850000	0.500	1,431,905.000000
9.858333	0.500	1,124,743.000000
9.866667	0.500	883,810.000000
9.875000	0.500	699,284.000000
9.883333	0.500	560,557.000000
9.891667	0.500	458,043.000000
9.900000	0.500	383,587.000000
9.908333	0.500	329,705.000000
9.916667	0.500	289,956.000000
9.925000	0.500	259,740.000000
9.933333	0.500	235,585.000000
9.941667	0.500	215,026.000000
9.950000	0.500	196,714.000000
9.958333	0.500	180,209.000000
9.966667	0.500	164,736.000000
9.975000	0.500	149,535.000000
9.983333	0.500	134,708.000000
9.991667	0.500	120,961.000000
10.000000	0.500	108,938.000000
10.008333	0.500	99,336.000000
10.016667	0.500	92,363.000000
10.025000	0.500	87,530.000000
10.033333	0.500	83,907.000000
10.041667	0.500	80,930.000000
10.050000	0.500	78,034.000000
10.058333	0.500	75,033.000000
10.066667	0.500	72,062.000000
10.075000	0.500	69,112.000000
10.083333	0.500	66,197.000000
10.091667	0.500	63,613.000000
10.100000	0.500	61,240.000000
10.108333	0.500	58,650.000000
10.116667	0.500	56,049.000000
10.125000	0.500	53,807.000000
10.133333	0.500	51,694.000000
10.141667	0.500	49,611.000000
10.150000	0.500	48,113.000000
10.158333	0.500	47,437.000000
10.166667	0.500	47,606.000000
10.175000	0.500	49,116.000000
10.183333	0.500	51,808.000000
10.191667	0.500	54,916.000000
10.200000	0.500	57,677.000000
10.208333	0.500	59,482.000000
10.216667	0.500	60,027.000000
10.225000	0.500	59,705.000000
10.233333	0.500	59,006.000000
10.241667	0.500	58,377.000000
10.250000	0.500	57,974.000000
10.258333	0.500	58,133.000000
10.266667	0.500	58,955.000000
10.275000	0.500	60,171.000000
10.283333	0.500	61,750.000000
10.291667	0.500	64,094.000000
10.300000	0.500	66,961.000000
10.308333	0.500	69,440.000000
10.316667	0.500	71,006.000000
10.325000	0.500	71,351.000000
10.333333	0.500	71,099.000000
10.341667	0.500	71,078.000000
10.350000	0.500	71,987.000000
10.358333	0.500	74,002.000000
10.366667	0.500	76,909.000000
10.375000	0.500	79,868.000000
10.383333	0.500	82,339.000000
10.391667	0.500	84,029.000000
10.400000	0.500	84,756.000000
10.408333	0.500	84,800.000000
10.416667	0.500	84,873.000000
10.425000	0.500	85,337.000000
10.433333	0.500	86,157.000000
10.441667	0.500	87,278.000000
10.450000	0.500	88,269.000000
10.458333	0.500	88,685.000000
10.466667	0.500	88,420.000000
10.475000	0.500	87,352.000000
10.483333	0.500	86,401.000000
10.491667	0.500	86,620.000000
10.500000	0.500	87,932.000000
10.508333	0.500	90,488.000000
10.516667	0.500	94,567.000000
10.525000	0.500	100,474.000000
10.533333	0.500	108,180.000000
10.541667	0.500	117,406.000000
10.550000	0.500	127,616.000000
10.558333	0.500	137,693.000000
10.566667	0.500	146,818.000000
10.575000	0.500	154,659.000000
10.583333	0.500	160,713.000000
10.591667	0.500	164,747.000000
10.600000	0.500	167,224.000000
10.608333	0.500	168,539.000000
10.616667	0.500	168,601.000000
10.625000	0.500	166,945.000000
10.633333	0.500	163,685.000000
10.641667	0.500	158,899.000000
10.650000	0.500	153,302.000000
10.658333	0.500	147,846.000000
10.666667	0.500	143,453.000000
10.675000	0.500	140,979.000000
10.683333	0.500	141,803.000000
10.691667	0.500	147,422.000000
10.700000	0.500	159,235.000000
10.708333	0.500	178,927.000000
10.716667	0.500	207,862.000000
10.725000	0.500	247,108.000000
10.733333	0.500	298,098.000000
10.741667	0.500	363,134.000000
10.750000	0.500	444,242.000000
10.758333	0.500	541,902.000000
10.766667	0.500	654,846.000000
10.775000	0.500	781,442.000000
10.783333	0.500	918,901.000000
10.791667	0.500	1,061,531.000000
10.800000	0.500	1,201,353.000000
10.808333	0.500	1,330,486.000000
10.816667	0.500	1,441,367.000000
10.825000	0.500	1,526,640.000000
10.833333	0.500	1,580,941.000000
10.841667	0.500	1,600,565.000000
10.850000	0.500	1,583,563.000000
10.858333	0.500	1,531,054.000000
10.866667	0.500	1,447,306.000000
10.875000	0.500	1,338,442.000000
10.883333	0.500	1,211,562.000000
10.891667	0.500	1,074,185.000000
10.900000	0.500	933,745.000000
10.908333	0.500	797,120.000000
10.916667	0.500	669,463.000000
10.925000	0.500	554,701.000000
10.933333	0.500	455,001.000000
10.941667	0.500	370,951.000000
10.950000	0.500	302,178.000000
10.958333	0.500	247,633.000000
10.966667	0.500	205,389.000000
10.975000	0.500	173,246.000000
10.983333	0.500	148,624.000000
10.991667	0.500	129,038.000000
11.000000	0.500	113,128.000000
11.008333	0.500	100,008.000000
11.016667	0.500	89,354.000000
11.025000	0.500	81,646.000000
11.033333	0.500	77,130.000000
11.041667	0.500	75,305.000000
11.050000	0.500	75,436.000000
11.058333	0.500	77,072.000000
11.066667	0.500	80,242.000000
11.075000	0.500	84,630.000000
11.083333	0.500	90,467.000000
11.091667	0.500	98,094.000000
11.100000	0.500	107,853.000000
11.108333	0.500	119,873.000000
11.116667	0.500	133,741.000000
11.125000	0.500	148,366.000000
11.133333	0.500	162,346.000000
11.141667	0.500	174,724.000000
11.150000	0.500	184,931.000000
11.158333	0.500	192,169.000000
11.166667	0.500	195,866.000000
11.175000	0.500	196,080.000000
11.183333	0.500	192,913.000000
11.191667	0.500	186,960.000000
11.200000	0.500	179,282.000000
11.208333	0.500	170,686.000000
11.216667	0.500	161,176.000000
11.225000	0.500	150,785.000000
11.233333	0.500	140,019.000000
11.241667	0.500	129,187.000000
11.250000	0.500	118,395.000000
11.258333	0.500	107,853.000000
11.266667	0.500	98,018.000000
11.275000	0.500	89,827.000000
11.283333	0.500	84,404.000000
11.291667	0.500	82,354.000000
11.300000	0.500	83,221.000000
11.308333	0.500	85,758.000000
11.316667	0.500	88,911.000000
11.325000	0.500	91,749.000000
11.333333	0.500	93,361.000000
11.341667	0.500	93,368.000000
11.350000	0.500	92,558.000000
11.358333	0.500	91,494.000000
11.366667	0.500	90,422.000000
11.375000	0.500	89,125.000000
11.383333	0.500	86,956.000000
11.391667	0.500	84,117.000000
11.400000	0.500	81,355.000000
11.408333	0.500	78,807.000000
11.416667	0.500	76,722.000000
11.425000	0.500	75,776.000000
11.433333	0.500	75,672.000000
11.441667	0.500	75,913.000000
11.450000	0.500	76,403.000000
11.458333	0.500	77,402.000000
11.466667	0.500	78,921.000000
11.475000	0.500	80,660.000000
11.483333	0.500	82,166.000000
11.491667	0.500	83,236.000000
11.500000	0.500	84,005.000000
11.508333	0.500	85,019.000000
11.516667	0.500	86,094.000000
11.525000	0.500	86,765.000000
11.533333	0.500	86,860.000000
11.541667	0.500	86,956.000000
11.550000	0.500	87,398.000000
11.558333	0.500	88,580.000000
11.566667	0.500	90,335.000000
11.575000	0.500	92,510.000000
11.583333	0.500	95,097.000000
11.591667	0.500	97,487.000000
11.600000	0.500	98,741.000000
11.608333	0.500	98,985.000000
11.616667	0.500	99,161.000000
11.625000	0.500	99,814.000000
11.633333	0.500	100,922.000000
11.641667	0.500	102,196.000000
11.650000	0.500	103,459.000000
11.658333	0.500	104,745.000000
11.666667	0.500	106,623.000000
11.675000	0.500	110,221.000000
11.683333	0.500	116,194.000000
11.691667	0.500	124,348.000000
11.700000	0.500	134,158.000000
11.708333	0.500	145,290.000000
11.716667	0.500	157,473.000000
11.725000	0.500	170,495.000000
11.733333	0.500	183,718.000000
11.741667	0.500	196,585.000000
11.750000	0.500	208,815.000000
11.758333	0.500	220,304.000000
11.766667	0.500	230,648.000000
11.775000	0.500	239,345.000000
11.783333	0.500	246,166.000000
11.791667	0.500	250,849.000000
11.800000	0.500	253,753.000000
11.808333	0.500	256,028.000000
11.816667	0.500	259,457.000000
11.825000	0.500	266,341.000000
11.833333	0.500	279,494.000000
11.841667	0.500	301,749.000000
11.850000	0.500	335,669.000000
11.858333	0.500	384,572.000000
11.866667	0.500	453,386.000000
11.875000	0.500	548,913.000000
11.883333	0.500	678,022.000000
11.891667	0.500	847,758.000000
11.900000	0.500	1,066,414.000000
11.908333	0.500	1,343,426.000000
11.916667	0.500	1,687,240.000000
11.925000	0.500	2,103,252.000000
11.933333	0.500	2,593,076.000000
11.941667	0.500	3,151,883.000000
11.950000	0.500	3,767,510.000000
11.958333	0.500	4,419,902.000000
11.966667	0.500	5,079,357.000000
11.975000	0.500	5,709,080.000000
11.983333	0.500	6,269,803.000000
11.991667	0.500	6,722,307.000000
12.000000	0.500	7,031,516.000000
12.008333	0.500	7,171,753.000000
12.016667	0.500	7,130,633.000000
12.025000	0.500	6,910,498.000000
12.033333	0.500	6,527,659.000000
12.041667	0.500	6,011,813.000000
12.050000	0.500	5,401,398.000000
12.058333	0.500	4,738,434.000000
12.066667	0.500	4,063,348.000000
12.075000	0.500	3,409,475.000000
12.083333	0.500	2,802,641.000000
12.091667	0.500	2,261,194.000000
12.100000	0.500	1,795,463.000000
12.108333	0.500	1,408,589.000000
12.116667	0.500	1,097,582.000000
12.125000	0.500	855,627.000000
12.133333	0.500	674,037.000000
12.141667	0.500	542,325.000000
12.150000	0.500	449,740.000000
12.158333	0.500	386,504.000000
12.166667	0.500	344,598.000000
12.175000	0.500	317,868.000000
12.183333	0.500	302,572.000000
12.191667	0.500	297,845.000000
12.200000	0.500	303,021.000000
12.208333	0.500	317,835.000000
12.216667	0.500	342,489.000000
12.225000	0.500	377,871.000000
12.233333	0.500	426,770.000000
12.241667	0.500	493,267.000000
12.250000	0.500	581,370.000000
12.258333	0.500	695,577.000000
12.266667	0.500	839,969.000000
12.275000	0.500	1,017,354.000000
12.283333	0.500	1,228,879.000000
12.291667	0.500	1,472,428.000000
12.300000	0.500	1,741,508.000000
12.308333	0.500	2,024,670.000000
12.316667	0.500	2,306,048.000000
12.325000	0.500	2,568,117.000000
12.333333	0.500	2,793,686.000000
12.341667	0.500	2,966,948.000000
12.350000	0.500	3,074,931.000000
12.358333	0.500	3,108,526.000000
12.366667	0.500	3,064,927.000000
12.375000	0.500	2,948,666.000000
12.383333	0.500	2,770,211.000000
12.391667	0.500	2,543,638.000000
12.400000	0.500	2,284,810.000000
12.408333	0.500	2,009,730.000000
12.416667	0.500	1,733,206.000000
12.425000	0.500	1,467,586.000000
12.433333	0.500	1,222,534.000000
12.441667	0.500	1,004,591.000000
12.450000	0.500	817,254.000000
12.458333	0.500	661,134.000000
12.466667	0.500	534,687.000000
12.475000	0.500	435,495.000000
12.483333	0.500	360,585.000000
12.491667	0.500	305,719.000000
12.500000	0.500	266,203.000000
12.508333	0.500	237,256.000000
12.516667	0.500	214,590.000000
12.525000	0.500	195,229.000000
12.533333	0.500	177,977.000000
12.541667	0.500	162,374.000000
12.550000	0.500	148,047.000000
12.558333	0.500	134,792.000000
12.566667	0.500	123,173.000000
12.575000	0.500	113,820.000000
12.583333	0.500	106,627.000000
12.591667	0.500	101,216.000000
12.600000	0.500	97,487.000000
12.608333	0.500	95,588.000000
12.616667	0.500	96,138.000000
12.625000	0.500	99,189.000000
12.633333	0.500	103,860.000000
12.641667	0.500	109,425.000000
12.650000	0.500	115,913.000000
12.658333	0.500	123,946.000000
12.666667	0.500	134,435.000000
12.675000	0.500	149,005.000000
12.683333	0.500	169,562.000000
12.691667	0.500	198,462.000000
12.700000	0.500	238,234.000000
12.708333	0.500	290,578.000000
12.716667	0.500	356,508.000000
12.725000	0.500	437,480.000000
12.733333	0.500	534,588.000000
12.741667	0.500	648,019.000000
12.750000	0.500	776,827.000000
12.758333	0.500	918,240.000000
12.766667	0.500	1,067,721.000000
12.775000	0.500	1,218,475.000000
12.783333	0.500	1,363,038.000000
12.791667	0.500	1,493,802.000000
12.800000	0.500	1,602,565.000000
12.808333	0.500	1,680,763.000000
12.816667	0.500	1,722,071.000000
12.825000	0.500	1,723,314.000000
12.833333	0.500	1,684,364.000000
12.841667	0.500	1,608,297.000000
12.850000	0.500	1,500,706.000000
12.858333	0.500	1,368,706.000000
12.866667	0.500	1,220,593.000000
12.875000	0.500	1,065,249.000000
12.883333	0.500	911,256.000000
12.891667	0.500	766,047.000000
12.900000	0.500	635,113.000000
12.908333	0.500	521,900.000000
12.916667	0.500	427,624.000000
12.925000	0.500	351,749.000000
12.933333	0.500	292,722.000000
12.941667	0.500	248,219.000000
12.950000	0.500	215,633.000000
12.958333	0.500	192,351.000000
12.966667	0.500	175,870.000000
12.975000	0.500	164,632.000000
12.983333	0.500	158,018.000000
12.991667	0.500	155,444.000000
13.000000	0.500	155,734.000000
13.008333	0.500	157,449.000000
13.016667	0.500	160,050.000000
13.025000	0.500	163,981.000000
13.033333	0.500	169,575.000000
13.041667	0.500	176,767.000000
13.050000	0.500	185,044.000000
13.058333	0.500	195,054.000000
13.066667	0.500	206,985.000000
13.075000	0.500	220,268.000000
13.083333	0.500	233,996.000000
13.091667	0.500	246,964.000000
13.100000	0.500	258,469.000000
13.108333	0.500	267,941.000000
13.116667	0.500	274,314.000000
13.125000	0.500	277,015.000000
13.133333	0.500	275,860.000000
13.141667	0.500	271,440.000000
13.150000	0.500	264,697.000000
13.158333	0.500	256,377.000000
13.166667	0.500	246,950.000000
13.175000	0.500	236,609.000000
13.183333	0.500	225,395.000000
13.191667	0.500	213,987.000000
13.200000	0.500	202,947.000000
13.208333	0.500	192,515.000000
13.216667	0.500	182,900.000000
13.225000	0.500	174,366.000000
13.233333	0.500	167,415.000000
13.241667	0.500	162,095.000000
13.250000	0.500	157,790.000000
13.258333	0.500	154,067.000000
13.266667	0.500	150,668.000000
13.275000	0.500	147,854.000000
13.283333	0.500	146,023.000000
13.291667	0.500	145,652.000000
13.300000	0.500	146,999.000000
13.308333	0.500	150,121.000000
13.316667	0.500	155,333.000000
13.325000	0.500	163,357.000000
13.333333	0.500	174,577.000000
13.341667	0.500	189,062.000000
13.350000	0.500	206,320.000000
13.358333	0.500	226,119.000000
13.366667	0.500	248,439.000000
13.375000	0.500	272,548.000000
13.383333	0.500	297,214.000000
13.391667	0.500	320,299.000000
13.400000	0.500	339,950.000000
13.408333	0.500	354,455.000000
13.416667	0.500	362,258.000000
13.425000	0.500	362,700.000000
13.433333	0.500	355,825.000000
13.441667	0.500	342,575.000000
13.450000	0.500	324,518.000000
13.458333	0.500	303,196.000000
13.466667	0.500	280,080.000000
13.475000	0.500	255,967.000000
13.483333	0.500	231,858.000000
13.491667	0.500	208,705.000000
13.500000	0.500	187,323.000000
13.508333	0.500	168,699.000000
13.516667	0.500	152,711.000000
13.525000	0.500	139,429.000000
13.533333	0.500	128,862.000000
13.541667	0.500	121,100.000000
13.550000	0.500	116,016.000000
13.558333	0.500	113,457.000000
13.566667	0.500	112,830.000000
13.575000	0.500	113,404.000000
13.583333	0.500	114,399.000000
13.591667	0.500	115,121.000000
13.600000	0.500	115,034.000000
13.608333	0.500	114,114.000000
13.616667	0.500	112,991.000000
13.625000	0.500	112,191.000000
13.633333	0.500	112,171.000000
13.641667	0.500	113,160.000000
13.650000	0.500	114,406.000000
13.658333	0.500	114,795.000000
13.666667	0.500	114,295.000000
13.675000	0.500	113,570.000000
13.683333	0.500	113,032.000000
13.691667	0.500	112,506.000000
13.700000	0.500	111,786.000000
13.708333	0.500	110,450.000000
13.716667	0.500	108,462.000000
13.725000	0.500	105,796.000000
13.733333	0.500	102,395.000000
13.741667	0.500	98,328.000000
13.750000	0.500	93,959.000000
13.758333	0.500	90,304.000000
13.766667	0.500	88,301.000000
13.775000	0.500	88,294.000000
13.783333	0.500	90,025.000000
13.791667	0.500	93,222.000000
13.800000	0.500	96,972.000000
13.808333	0.500	100,100.000000
13.816667	0.500	102,155.000000
13.825000	0.500	103,099.000000
13.833333	0.500	102,568.000000
13.841667	0.500	100,978.000000
13.850000	0.500	99,146.000000
13.858333	0.500	97,727.000000
13.866667	0.500	96,817.000000
13.875000	0.500	96,594.000000
13.883333	0.500	96,810.000000
13.891667	0.500	97,404.000000
13.900000	0.500	99,499.000000
13.908333	0.500	104,033.000000
13.916667	0.500	110,463.000000
13.925000	0.500	117,999.000000
13.933333	0.500	126,098.000000
13.941667	0.500	134,172.000000
13.950000	0.500	141,794.000000
13.958333	0.500	148,800.000000
13.966667	0.500	155,271.000000
13.975000	0.500	161,359.000000
13.983333	0.500	166,971.000000
13.991667	0.500	172,005.000000
14.000000	0.500	176,291.000000
14.008333	0.500	179,619.000000
14.016667	0.500	181,936.000000
14.025000	0.500	183,127.000000
14.033333	0.500	182,954.000000
14.041667	0.500	181,371.000000
14.050000	0.500	177,986.000000
14.058333	0.500	172,984.000000
14.066667	0.500	167,113.000000
14.075000	0.500	160,619.000000
14.083333	0.500	154,247.000000
14.091667	0.500	148,959.000000
14.100000	0.500	145,141.000000
14.108333	0.500	142,845.000000
14.116667	0.500	141,958.000000
14.125000	0.500	142,045.000000
14.133333	0.500	142,968.000000
14.141667	0.500	144,813.000000
14.150000	0.500	147,774.000000
14.158333	0.500	151,834.000000
14.166667	0.500	156,031.000000
14.175000	0.500	159,765.000000
14.183333	0.500	163,076.000000
14.191667	0.500	166,081.000000
14.200000	0.500	169,308.000000
14.208333	0.500	173,354.000000
14.216667	0.500	178,191.000000
14.225000	0.500	182,984.000000
14.233333	0.500	186,996.000000
14.241667	0.500	190,446.000000
14.250000	0.500	193,493.000000
14.258333	0.500	195,985.000000
14.266667	0.500	198,626.000000
14.275000	0.500	202,203.000000
14.283333	0.500	207,318.000000
14.291667	0.500	214,767.000000
14.300000	0.500	225,761.000000
14.308333	0.500	241,460.000000
14.316667	0.500	263,161.000000
14.325000	0.500	292,981.000000
14.333333	0.500	333,263.000000
14.341667	0.500	387,016.000000
14.350000	0.500	458,640.000000
14.358333	0.500	552,662.000000
14.366667	0.500	673,857.000000
14.375000	0.500	827,822.000000
14.383333	0.500	1,020,414.000000
14.391667	0.500	1,257,454.000000
14.400000	0.500	1,543,065.000000
14.408333	0.500	1,879,264.000000
14.416667	0.500	2,263,603.000000
14.425000	0.500	2,687,326.000000
14.433333	0.500	3,137,502.000000
14.441667	0.500	3,595,951.000000
14.450000	0.500	4,039,402.000000
14.458333	0.500	4,441,733.000000
14.466667	0.500	4,777,615.000000
14.475000	0.500	5,024,584.000000
14.483333	0.500	5,163,426.000000
14.491667	0.500	5,180,821.000000
14.500000	0.500	5,072,456.000000
14.508333	0.500	4,845,232.000000
14.516667	0.500	4,516,862.000000
14.525000	0.500	4,112,067.000000
14.533333	0.500	3,658,450.000000
14.541667	0.500	3,183,657.000000
14.550000	0.500	2,712,944.000000
14.558333	0.500	2,267,268.000000
14.566667	0.500	1,861,646.000000
14.575000	0.500	1,504,780.000000
14.583333	0.500	1,200,816.000000
14.591667	0.500	950,579.000000
14.600000	0.500	750,754.000000
14.608333	0.500	595,330.000000
14.616667	0.500	477,304.000000
14.625000	0.500	390,242.000000
14.633333	0.500	327,993.000000
14.641667	0.500	284,536.000000
14.650000	0.500	254,739.000000
14.658333	0.500	234,262.000000
14.666667	0.500	219,668.000000
14.675000	0.500	208,435.000000
14.683333	0.500	199,190.000000
14.691667	0.500	191,085.000000
14.700000	0.500	183,769.000000
14.708333	0.500	177,362.000000
14.716667	0.500	171,990.000000
14.725000	0.500	167,768.000000
14.733333	0.500	164,369.000000
14.741667	0.500	161,300.000000
14.750000	0.500	158,598.000000
14.758333	0.500	155,993.000000
14.766667	0.500	153,761.000000
14.775000	0.500	152,663.000000
14.783333	0.500	153,114.000000
14.791667	0.500	155,123.000000
14.800000	0.500	158,351.000000
14.808333	0.500	162,317.000000
14.816667	0.500	166,896.000000
14.825000	0.500	171,649.000000
14.833333	0.500	176,671.000000
14.841667	0.500	182,570.000000
14.850000	0.500	190,428.000000
14.858333	0.500	201,466.000000
14.866667	0.500	216,475.000000
14.875000	0.500	235,789.000000
14.883333	0.500	259,329.000000
14.891667	0.500	287,579.000000
14.900000	0.500	320,744.000000
14.908333	0.500	358,287.000000
14.916667	0.500	399,483.000000
14.925000	0.500	443,601.000000
14.933333	0.500	488,866.000000
14.941667	0.500	532,845.000000
14.950000	0.500	573,491.000000
14.958333	0.500	608,137.000000
14.966667	0.500	634,087.000000
14.975000	0.500	649,333.000000
14.983333	0.500	653,470.000000
14.991667	0.500	647,345.000000
15.000000	0.500	631,746.000000
15.008333	0.500	606,902.000000
15.016667	0.500	573,366.000000
15.025000	0.500	532,560.000000
15.033333	0.500	486,762.000000
15.041667	0.500	438,656.000000
15.050000	0.500	391,559.000000
15.058333	0.500	348,003.000000
15.066667	0.500	309,591.000000
15.075000	0.500	277,150.000000
15.083333	0.500	250,976.000000
15.091667	0.500	230,960.000000
15.100000	0.500	217,105.000000
15.108333	0.500	209,675.000000
15.116667	0.500	208,046.000000
15.125000	0.500	211,140.000000
15.133333	0.500	218,290.000000
15.141667	0.500	229,541.000000
15.150000	0.500	245,271.000000
15.158333	0.500	265,140.000000
15.166667	0.500	288,496.000000
15.175000	0.500	314,662.000000
15.183333	0.500	343,059.000000
15.191667	0.500	374,230.000000
15.200000	0.500	409,477.000000
15.208333	0.500	450,692.000000
15.216667	0.500	498,945.000000
15.225000	0.500	553,946.000000
15.233333	0.500	614,507.000000
15.241667	0.500	678,465.000000
15.250000	0.500	743,137.000000
15.258333	0.500	805,872.000000
15.266667	0.500	863,482.000000
15.275000	0.500	912,542.000000
15.283333	0.500	949,485.000000
15.291667	0.500	970,962.000000
15.300000	0.500	974,730.000000
15.308333	0.500	960,299.000000
15.316667	0.500	928,499.000000
15.325000	0.500	882,090.000000
15.333333	0.500	825,306.000000
15.341667	0.500	762,075.000000
15.350000	0.500	696,074.000000
15.358333	0.500	630,655.000000
15.366667	0.500	568,303.000000
15.375000	0.500	511,143.000000
15.383333	0.500	460,407.000000
15.391667	0.500	416,048.000000
15.400000	0.500	377,235.000000
15.408333	0.500	342,707.000000
15.416667	0.500	311,481.000000
15.425000	0.500	283,340.000000
15.433333	0.500	257,656.000000
15.441667	0.500	234,213.000000
15.450000	0.500	213,696.000000
15.458333	0.500	196,681.000000
15.466667	0.500	183,329.000000
15.475000	0.500	173,059.000000
15.483333	0.500	164,739.000000
15.491667	0.500	157,483.000000
15.500000	0.500	150,766.000000
15.508333	0.500	144,639.000000
15.516667	0.500	139,342.000000
15.525000	0.500	134,627.000000
15.533333	0.500	130,244.000000
15.541667	0.500	126,103.000000
15.550000	0.500	122,641.000000
15.558333	0.500	119,847.000000
15.566667	0.500	117,921.000000
15.575000	0.500	117,226.000000
15.583333	0.500	117,996.000000
15.591667	0.500	119,877.000000
15.600000	0.500	122,223.000000
15.608333	0.500	124,763.000000
15.616667	0.500	127,548.000000
15.625000	0.500	130,334.000000
15.633333	0.500	133,090.000000
15.641667	0.500	135,554.000000
15.650000	0.500	137,274.000000
15.658333	0.500	138,387.000000
15.666667	0.500	139,448.000000
15.675000	0.500	140,911.000000
15.683333	0.500	142,857.000000
15.691667	0.500	145,063.000000
15.700000	0.500	147,227.000000
15.708333	0.500	149,288.000000
15.716667	0.500	150,803.000000
15.725000	0.500	151,323.000000
15.733333	0.500	150,669.000000
15.741667	0.500	149,087.000000
15.750000	0.500	146,927.000000
15.758333	0.500	144,509.000000
15.766667	0.500	142,083.000000
15.775000	0.500	139,078.000000
15.783333	0.500	135,221.000000
15.791667	0.500	131,036.000000
15.800000	0.500	126,937.000000
15.808333	0.500	123,007.000000
15.816667	0.500	119,737.000000
15.825000	0.500	117,493.000000
15.833333	0.500	115,986.000000
15.841667	0.500	115,143.000000
15.850000	0.500	115,121.000000
15.858333	0.500	115,808.000000
15.866667	0.500	117,110.000000
15.875000	0.500	119,039.000000
15.883333	0.500	121,426.000000
15.891667	0.500	123,837.000000
15.900000	0.500	125,671.000000
15.908333	0.500	126,561.000000
15.916667	0.500	126,656.000000
15.925000	0.500	126,580.000000
15.933333	0.500	127,072.000000
15.941667	0.500	128,577.000000
15.950000	0.500	131,313.000000
15.958333	0.500	135,089.000000
15.966667	0.500	139,496.000000
15.975000	0.500	143,968.000000
15.983333	0.500	147,958.000000
15.991667	0.500	151,449.000000
16.000000	0.500	154,728.000000
16.008333	0.500	158,116.000000
16.016667	0.500	161,916.000000
16.025000	0.500	167,119.000000
16.033333	0.500	174,733.000000
16.041667	0.500	185,151.000000
16.050000	0.500	198,719.000000
16.058333	0.500	216,150.000000
16.066667	0.500	238,302.000000
16.075000	0.500	265,491.000000
16.083333	0.500	297,889.000000
16.091667	0.500	335,878.000000
16.100000	0.500	380,068.000000
16.108333	0.500	430,362.000000
16.116667	0.500	485,562.000000
16.125000	0.500	544,887.000000
16.133333	0.500	606,916.000000
16.141667	0.500	668,818.000000
16.150000	0.500	727,153.000000
16.158333	0.500	779,042.000000
16.166667	0.500	821,677.000000
16.175000	0.500	852,318.000000
16.183333	0.500	868,239.000000
16.191667	0.500	867,731.000000
16.200000	0.500	849,981.000000
16.208333	0.500	816,138.000000
16.216667	0.500	768,559.000000
16.225000	0.500	710,302.000000
16.233333	0.500	645,536.000000
16.241667	0.500	578,081.000000
16.250000	0.500	511,261.000000
16.258333	0.500	448,072.000000
16.266667	0.500	390,789.000000
16.275000	0.500	340,588.000000
16.283333	0.500	298,385.000000
16.291667	0.500	264,227.000000
16.300000	0.500	236,776.000000
16.308333	0.500	214,776.000000
16.316667	0.500	197,360.000000
16.325000	0.500	184,700.000000
16.333333	0.500	176,760.000000
16.341667	0.500	172,390.000000
16.350000	0.500	170,091.000000
16.358333	0.500	169,030.000000
16.366667	0.500	169,190.000000
16.375000	0.500	170,019.000000
16.383333	0.500	170,548.000000
16.391667	0.500	170,240.000000
16.400000	0.500	169,299.000000
16.408333	0.500	168,096.000000
16.416667	0.500	166,926.000000
16.425000	0.500	165,366.000000
16.433333	0.500	163,181.000000
16.441667	0.500	160,755.000000
16.450000	0.500	158,364.000000
16.458333	0.500	156,517.000000
16.466667	0.500	155,544.000000
16.475000	0.500	155,275.000000
16.483333	0.500	155,632.000000
16.491667	0.500	156,289.000000
16.500000	0.500	157,222.000000
16.508333	0.500	157,977.000000
16.516667	0.500	158,283.000000
16.525000	0.500	157,881.000000
16.533333	0.500	156,582.000000
16.541667	0.500	154,468.000000
16.550000	0.500	151,670.000000
16.558333	0.500	148,007.000000
16.566667	0.500	143,672.000000
16.575000	0.500	139,141.000000
16.583333	0.500	135,084.000000
16.591667	0.500	132,199.000000
16.600000	0.500	131,030.000000
16.608333	0.500	131,420.000000
16.616667	0.500	132,876.000000
16.625000	0.500	135,202.000000
16.633333	0.500	137,980.000000
16.641667	0.500	140,926.000000
16.650000	0.500	143,644.000000
16.658333	0.500	145,964.000000
16.666667	0.500	147,778.000000
16.675000	0.500	149,431.000000
16.683333	0.500	151,712.000000
16.691667	0.500	155,354.000000
16.700000	0.500	159,934.000000
16.708333	0.500	164,389.000000
16.716667	0.500	168,289.000000
16.725000	0.500	171,291.000000
16.733333	0.500	173,003.000000
16.741667	0.500	173,164.000000
16.750000	0.500	172,184.000000
16.758333	0.500	170,662.000000
16.766667	0.500	169,499.000000
16.775000	0.500	169,905.000000
16.783333	0.500	172,741.000000
16.791667	0.500	178,493.000000
16.800000	0.500	187,603.000000
16.808333	0.500	199,771.000000
16.816667	0.500	214,790.000000
16.825000	0.500	232,784.000000
16.833333	0.500	253,697.000000
16.841667	0.500	277,296.000000
16.850000	0.500	303,718.000000
16.858333	0.500	332,689.000000
16.866667	0.500	363,093.000000
16.875000	0.500	393,811.000000
16.883333	0.500	423,066.000000
16.891667	0.500	449,087.000000
16.900000	0.500	471,234.000000
16.908333	0.500	489,911.000000
16.916667	0.500	506,246.000000
16.925000	0.500	521,766.000000
16.933333	0.500	538,254.000000
16.941667	0.500	558,383.000000
16.950000	0.500	585,637.000000
16.958333	0.500	624,349.000000
16.966667	0.500	679,151.000000
16.975000	0.500	755,580.000000
16.983333	0.500	859,254.000000
16.991667	0.500	995,337.000000
17.000000	0.500	1,167,656.000000
17.008333	0.500	1,379,133.000000
17.016667	0.500	1,630,443.000000
17.025000	0.500	1,919,061.000000
17.033333	0.500	2,238,077.000000
17.041667	0.500	2,574,610.000000
17.050000	0.500	2,912,083.000000
17.058333	0.500	3,231,500.000000
17.066667	0.500	3,512,081.000000
17.075000	0.500	3,732,672.000000
17.083333	0.500	3,875,410.000000
17.091667	0.500	3,928,536.000000
17.100000	0.500	3,887,295.000000
17.108333	0.500	3,754,904.000000
17.116667	0.500	3,542,207.000000
17.125000	0.500	3,265,187.000000
17.133333	0.500	2,943,106.000000
17.141667	0.500	2,595,998.000000
17.150000	0.500	2,243,698.000000
17.158333	0.500	1,904,010.000000
17.166667	0.500	1,590,508.000000
17.175000	0.500	1,312,946.000000
17.183333	0.500	1,077,163.000000
17.191667	0.500	884,021.000000
17.200000	0.500	730,501.000000
17.208333	0.500	611,916.000000
17.216667	0.500	523,485.000000
17.225000	0.500	458,847.000000
17.233333	0.500	411,260.000000
17.241667	0.500	376,055.000000
17.250000	0.500	349,270.000000
17.258333	0.500	327,812.000000
17.266667	0.500	309,666.000000
17.275000	0.500	293,715.000000
17.283333	0.500	279,160.000000
17.291667	0.500	265,000.000000
17.300000	0.500	250,847.000000
17.308333	0.500	236,651.000000
17.316667	0.500	222,623.000000
17.325000	0.500	208,879.000000
17.333333	0.500	196,200.000000
17.341667	0.500	186,093.000000
17.350000	0.500	178,834.000000
17.358333	0.500	174,077.000000
17.366667	0.500	170,909.000000
17.375000	0.500	168,317.000000
17.383333	0.500	165,965.000000
17.391667	0.500	163,751.000000
17.400000	0.500	161,315.000000
17.408333	0.500	158,451.000000
17.416667	0.500	155,355.000000
17.425000	0.500	152,397.000000
17.433333	0.500	149,459.000000
17.441667	0.500	146,906.000000
17.450000	0.500	146,021.000000
17.458333	0.500	147,812.000000
17.466667	0.500	152,437.000000
17.475000	0.500	159,560.000000
17.483333	0.500	168,474.000000
17.491667	0.500	177,785.000000
17.500000	0.500	185,960.000000
17.508333	0.500	191,974.000000
17.516667	0.500	195,473.000000
17.525000	0.500	196,934.000000
17.533333	0.500	197,520.000000
17.541667	0.500	199,036.000000
17.550000	0.500	203,055.000000
17.558333	0.500	210,368.000000
17.566667	0.500	221,235.000000
17.575000	0.500	236,451.000000
17.583333	0.500	256,482.000000
17.591667	0.500	280,908.000000
17.600000	0.500	309,556.000000
17.608333	0.500	343,425.000000
17.616667	0.500	384,311.000000
17.625000	0.500	433,856.000000
17.633333	0.500	493,129.000000
17.641667	0.500	562,013.000000
17.650000	0.500	638,796.000000
17.658333	0.500	720,529.000000
17.666667	0.500	803,222.000000
17.675000	0.500	882,416.000000
17.683333	0.500	952,448.000000
17.691667	0.500	1,007,906.000000
17.700000	0.500	1,044,781.000000
17.708333	0.500	1,059,898.000000
17.716667	0.500	1,051,948.000000
17.725000	0.500	1,022,188.000000
17.733333	0.500	973,979.000000
17.741667	0.500	911,275.000000
17.750000	0.500	838,686.000000
17.758333	0.500	760,502.000000
17.766667	0.500	680,828.000000
17.775000	0.500	603,816.000000
17.783333	0.500	532,095.000000
17.791667	0.500	467,440.000000
17.800000	0.500	410,494.000000
17.808333	0.500	361,659.000000
17.816667	0.500	321,238.000000
17.825000	0.500	288,834.000000
17.833333	0.500	263,691.000000
17.841667	0.500	244,819.000000
17.850000	0.500	231,319.000000
17.858333	0.500	221,968.000000
17.866667	0.500	215,824.000000
17.875000	0.500	212,484.000000
17.883333	0.500	210,994.000000
17.891667	0.500	210,744.000000
17.900000	0.500	210,988.000000
17.908333	0.500	210,591.000000
17.916667	0.500	209,065.000000
17.925000	0.500	206,402.000000
17.933333	0.500	202,233.000000
17.941667	0.500	196,464.000000
17.950000	0.500	189,242.000000
17.958333	0.500	181,066.000000
17.966667	0.500	172,940.000000
17.975000	0.500	165,828.000000
17.983333	0.500	160,413.000000
17.991667	0.500	156,689.000000
18.000000	0.500	153,925.000000
18.008333	0.500	151,745.000000
18.016667	0.500	150,059.000000
18.025000	0.500	149,017.000000
18.033333	0.500	148,856.000000
18.041667	0.500	149,312.000000
18.050000	0.500	150,668.000000
18.058333	0.500	152,726.000000
18.066667	0.500	155,217.000000
18.075000	0.500	158,019.000000
18.083333	0.500	161,247.000000
18.091667	0.500	164,443.000000
18.100000	0.500	167,020.000000
18.108333	0.500	168,846.000000
18.116667	0.500	169,740.000000
18.125000	0.500	169,794.000000
18.133333	0.500	169,217.000000
18.141667	0.500	168,183.000000
18.150000	0.500	167,063.000000
18.158333	0.500	166,043.000000
18.166667	0.500	165,192.000000
18.175000	0.500	164,278.000000
18.183333	0.500	163,123.000000
18.191667	0.500	161,666.000000
18.200000	0.500	160,028.000000
18.208333	0.500	158,726.000000
18.216667	0.500	158,041.000000
18.225000	0.500	158,331.000000
18.233333	0.500	159,451.000000
18.241667	0.500	160,856.000000
18.250000	0.500	162,083.000000
18.258333	0.500	162,889.000000
18.266667	0.500	163,358.000000
18.275000	0.500	163,139.000000
18.283333	0.500	162,166.000000
18.291667	0.500	160,895.000000
18.300000	0.500	160,276.000000
18.308333	0.500	160,508.000000
18.316667	0.500	160,942.000000
18.325000	0.500	161,093.000000
18.333333	0.500	160,959.000000
18.341667	0.500	160,391.000000
18.350000	0.500	159,518.000000
18.358333	0.500	158,009.000000
18.366667	0.500	155,762.000000
18.375000	0.500	152,864.000000
18.383333	0.500	149,692.000000
18.391667	0.500	147,241.000000
18.400000	0.500	146,809.000000
18.408333	0.500	148,734.000000
18.416667	0.500	152,532.000000
18.425000	0.500	157,743.000000
18.433333	0.500	164,107.000000
18.441667	0.500	171,214.000000
18.450000	0.500	178,529.000000
18.458333	0.500	185,975.000000
18.466667	0.500	192,801.000000
18.475000	0.500	198,258.000000
18.483333	0.500	202,103.000000
18.491667	0.500	203,814.000000
18.500000	0.500	203,105.000000
18.508333	0.500	200,484.000000
18.516667	0.500	197,332.000000
18.525000	0.500	195,655.000000
18.533333	0.500	197,092.000000
18.541667	0.500	202,279.000000
18.550000	0.500	211,093.000000
18.558333	0.500	223,068.000000
18.566667	0.500	238,419.000000
18.575000	0.500	258,013.000000
18.583333	0.500	282,121.000000
18.591667	0.500	310,320.000000
18.600000	0.500	342,356.000000
18.608333	0.500	377,764.000000
18.616667	0.500	415,558.000000
18.625000	0.500	455,001.000000
18.633333	0.500	495,375.000000
18.641667	0.500	534,558.000000
18.650000	0.500	570,249.000000
18.658333	0.500	600,061.000000
18.666667	0.500	621,364.000000
18.675000	0.500	632,069.000000
18.683333	0.500	630,592.000000
18.691667	0.500	616,818.000000
18.700000	0.500	592,040.000000
18.708333	0.500	557,809.000000
18.716667	0.500	516,363.000000
18.725000	0.500	470,940.000000
18.733333	0.500	425,309.000000
18.741667	0.500	382,306.000000
18.750000	0.500	343,706.000000
18.758333	0.500	310,193.000000
18.766667	0.500	281,853.000000
18.775000	0.500	258,189.000000
18.783333	0.500	238,157.000000
18.791667	0.500	221,092.000000
18.800000	0.500	206,924.000000
18.808333	0.500	195,632.000000
18.816667	0.500	186,440.000000
18.825000	0.500	178,629.000000
18.833333	0.500	171,635.000000
18.841667	0.500	165,391.000000
18.850000	0.500	160,170.000000
18.858333	0.500	156,075.000000
18.866667	0.500	153,047.000000
18.875000	0.500	151,260.000000
18.883333	0.500	150,855.000000
18.891667	0.500	151,688.000000
18.900000	0.500	153,635.000000
18.908333	0.500	156,041.000000
18.916667	0.500	158,644.000000
18.925000	0.500	162,152.000000
18.933333	0.500	166,611.000000
18.941667	0.500	171,485.000000
18.950000	0.500	176,610.000000
18.958333	0.500	181,985.000000
18.966667	0.500	187,959.000000
18.975000	0.500	194,924.000000
18.983333	0.500	203,577.000000
18.991667	0.500	214,067.000000
19.000000	0.500	225,638.000000
19.008333	0.500	237,819.000000
19.016667	0.500	250,002.000000
19.025000	0.500	261,601.000000
19.033333	0.500	272,640.000000
19.041667	0.500	283,139.000000
19.050000	0.500	292,376.000000
19.058333	0.500	299,222.000000
19.066667	0.500	303,077.000000
19.075000	0.500	303,962.000000
19.083333	0.500	302,082.000000
19.091667	0.500	297,321.000000
19.100000	0.500	290,059.000000
19.108333	0.500	280,652.000000
19.116667	0.500	269,512.000000
19.125000	0.500	257,371.000000
19.133333	0.500	244,958.000000
19.141667	0.500	232,805.000000
19.150000	0.500	220,998.000000
19.158333	0.500	210,249.000000
19.166667	0.500	201,742.000000
19.175000	0.500	196,268.000000
19.183333	0.500	193,720.000000
19.191667	0.500	193,755.000000
19.200000	0.500	195,565.000000
19.208333	0.500	198,023.000000
19.216667	0.500	200,040.000000
19.225000	0.500	201,246.000000
19.233333	0.500	201,653.000000
19.241667	0.500	202,116.000000
19.250000	0.500	204,060.000000
19.258333	0.500	208,908.000000
19.266667	0.500	217,643.000000
19.275000	0.500	230,097.000000
19.283333	0.500	246,418.000000
19.291667	0.500	268,042.000000
19.300000	0.500	296,274.000000
19.308333	0.500	332,703.000000
19.316667	0.500	379,279.000000
19.325000	0.500	437,961.000000
19.333333	0.500	511,061.000000
19.341667	0.500	599,792.000000
19.350000	0.500	702,584.000000
19.358333	0.500	815,908.000000
19.366667	0.500	935,008.000000
19.375000	0.500	1,054,402.000000
19.383333	0.500	1,168,342.000000
19.391667	0.500	1,271,024.000000
19.400000	0.500	1,355,887.000000
19.408333	0.500	1,416,691.000000
19.416667	0.500	1,448,790.000000
19.425000	0.500	1,449,388.000000
19.433333	0.500	1,417,920.000000
19.441667	0.500	1,356,465.000000
19.450000	0.500	1,269,802.000000
19.458333	0.500	1,164,207.000000
19.466667	0.500	1,046,770.000000
19.475000	0.500	925,023.000000
19.483333	0.500	805,808.000000
19.491667	0.500	694,113.000000
19.500000	0.500	593,361.000000
19.508333	0.500	505,724.000000
19.516667	0.500	432,673.000000
19.525000	0.500	374,487.000000
19.533333	0.500	330,479.000000
19.541667	0.500	299,036.000000
19.550000	0.500	278,163.000000
19.558333	0.500	265,959.000000
19.566667	0.500	261,132.000000
19.575000	0.500	262,985.000000
19.583333	0.500	270,920.000000
19.591667	0.500	285,186.000000
19.600000	0.500	305,895.000000
19.608333	0.500	333,181.000000
19.616667	0.500	367,184.000000
19.625000	0.500	408,405.000000
19.633333	0.500	458,285.000000
19.641667	0.500	519,161.000000
19.650000	0.500	593,181.000000
19.658333	0.500	681,855.000000
19.666667	0.500	784,988.000000
19.675000	0.500	900,787.000000
19.683333	0.500	1,025,230.000000
19.691667	0.500	1,152,492.000000
19.700000	0.500	1,275,768.000000
19.708333	0.500	1,386,956.000000
19.716667	0.500	1,478,130.000000
19.725000	0.500	1,542,705.000000
19.733333	0.500	1,575,627.000000
19.741667	0.500	1,573,324.000000
19.750000	0.500	1,535,002.000000
19.758333	0.500	1,463,437.000000
19.766667	0.500	1,363,847.000000
19.775000	0.500	1,243,460.000000
19.783333	0.500	1,110,617.000000
19.791667	0.500	973,465.000000
19.800000	0.500	839,293.000000
19.808333	0.500	713,979.000000
19.816667	0.500	601,465.000000
19.825000	0.500	504,109.000000
19.833333	0.500	423,407.000000
19.841667	0.500	359,556.000000
19.850000	0.500	310,985.000000
19.858333	0.500	275,371.000000
19.866667	0.500	250,644.000000
19.875000	0.500	234,362.000000
19.883333	0.500	223,924.000000
19.891667	0.500	217,136.000000
19.900000	0.500	212,136.000000
19.908333	0.500	207,961.000000
19.916667	0.500	204,523.000000
19.925000	0.500	201,470.000000
19.933333	0.500	198,637.000000
19.941667	0.500	195,928.000000
19.950000	0.500	192,847.000000
19.958333	0.500	189,714.000000
19.966667	0.500	187,270.000000
19.975000	0.500	186,189.000000
19.983333	0.500	186,198.000000
19.991667	0.500	186,393.000000
20.000000	0.500	185,615.000000
20.008333	0.500	183,522.000000
20.016667	0.500	180,548.000000
20.025000	0.500	177,261.000000
20.033333	0.500	173,963.000000
20.041667	0.500	171,253.000000
20.050000	0.500	169,476.000000
20.058333	0.500	168,612.000000
20.066667	0.500	168,260.000000
20.075000	0.500	168,464.000000
20.083333	0.500	169,291.000000
20.091667	0.500	169,587.000000
20.100000	0.500	168,213.000000
20.108333	0.500	165,383.000000
20.116667	0.500	162,045.000000
20.125000	0.500	159,247.000000
20.133333	0.500	157,935.000000
20.141667	0.500	158,537.000000
20.150000	0.500	160,853.000000
20.158333	0.500	164,231.000000
20.166667	0.500	168,297.000000
20.175000	0.500	172,339.000000
20.183333	0.500	175,368.000000
20.191667	0.500	176,862.000000
20.200000	0.500	177,013.000000
20.208333	0.500	176,352.000000
20.216667	0.500	175,547.000000
20.225000	0.500	174,926.000000
20.233333	0.500	174,518.000000
20.241667	0.500	174,110.000000
20.250000	0.500	173,323.000000
20.258333	0.500	171,840.000000
20.266667	0.500	169,932.000000
20.275000	0.500	168,206.000000
20.283333	0.500	167,227.000000
20.291667	0.500	167,384.000000
20.300000	0.500	168,446.000000
20.308333	0.500	170,122.000000
20.316667	0.500	172,054.000000
20.325000	0.500	173,968.000000
20.333333	0.500	175,522.000000
20.341667	0.500	176,471.000000
20.350000	0.500	177,127.000000
20.358333	0.500	177,379.000000
20.366667	0.500	177,088.000000
20.375000	0.500	176,579.000000
20.383333	0.500	176,337.000000
20.391667	0.500	176,586.000000
20.400000	0.500	176,967.000000
20.408333	0.500	177,460.000000
20.416667	0.500	178,423.000000
20.425000	0.500	180,055.000000
20.433333	0.500	181,650.000000
20.441667	0.500	182,259.000000
20.450000	0.500	181,877.000000
20.458333	0.500	180,859.000000
20.466667	0.500	179,619.000000
20.475000	0.500	178,116.000000
20.483333	0.500	176,184.000000
20.491667	0.500	173,846.000000
20.500000	0.500	171,507.000000
20.508333	0.500	170,054.000000
20.516667	0.500	169,626.000000
20.525000	0.500	170,095.000000
20.533333	0.500	170,932.000000
20.541667	0.500	171,722.000000
20.550000	0.500	172,418.000000
20.558333	0.500	173,112.000000
20.566667	0.500	174,493.000000
20.575000	0.500	176,606.000000
20.583333	0.500	179,168.000000
20.591667	0.500	181,967.000000
20.600000	0.500	184,418.000000
20.608333	0.500	186,044.000000
20.616667	0.500	186,540.000000
20.625000	0.500	185,613.000000
20.633333	0.500	182,980.000000
20.641667	0.500	179,029.000000
20.650000	0.500	174,622.000000
20.658333	0.500	171,104.000000
20.666667	0.500	169,590.000000
20.675000	0.500	170,499.000000
20.683333	0.500	173,592.000000
20.691667	0.500	177,906.000000
20.700000	0.500	182,488.000000
20.708333	0.500	187,324.000000
20.716667	0.500	192,563.000000
20.725000	0.500	197,963.000000
20.733333	0.500	202,287.000000
20.741667	0.500	205,241.000000
20.750000	0.500	207,713.000000
20.758333	0.500	210,283.000000
20.766667	0.500	212,833.000000
20.775000	0.500	214,845.000000
20.783333	0.500	216,500.000000
20.791667	0.500	218,487.000000
20.800000	0.500	221,221.000000
20.808333	0.500	224,747.000000
20.816667	0.500	228,678.000000
20.825000	0.500	232,454.000000
20.833333	0.500	235,805.000000
20.841667	0.500	238,615.000000
20.850000	0.500	240,475.000000
20.858333	0.500	240,553.000000
20.866667	0.500	238,099.000000
20.875000	0.500	233,791.000000
20.883333	0.500	228,775.000000
20.891667	0.500	223,399.000000
20.900000	0.500	218,008.000000
20.908333	0.500	212,574.000000
20.916667	0.500	206,814.000000
20.925000	0.500	200,902.000000
20.933333	0.500	195,230.000000
20.941667	0.500	189,913.000000
20.950000	0.500	185,174.000000
20.958333	0.500	181,636.000000
20.966667	0.500	179,599.000000
20.975000	0.500	178,399.000000
20.983333	0.500	177,450.000000
20.991667	0.500	176,644.000000
21.000000	0.500	175,988.000000
21.008333	0.500	175,874.000000
21.016667	0.500	176,507.000000
21.025000	0.500	177,702.000000
21.033333	0.500	179,108.000000
21.041667	0.500	179,962.000000
21.050000	0.500	179,673.000000
21.058333	0.500	178,208.000000
21.066667	0.500	176,419.000000
21.075000	0.500	175,101.000000
21.083333	0.500	174,827.000000
21.091667	0.500	175,879.000000
21.100000	0.500	177,733.000000
21.108333	0.500	179,383.000000
21.116667	0.500	180,102.000000
21.125000	0.500	179,527.000000
21.133333	0.500	177,865.000000
21.141667	0.500	175,620.000000
21.150000	0.500	173,199.000000
21.158333	0.500	170,907.000000
21.166667	0.500	169,632.000000
21.175000	0.500	169,514.000000
21.183333	0.500	169,879.000000
21.191667	0.500	170,030.000000
21.200000	0.500	169,297.000000
21.208333	0.500	168,055.000000
21.216667	0.500	167,426.000000
21.225000	0.500	168,152.000000
21.233333	0.500	169,766.000000
21.241667	0.500	171,486.000000
21.250000	0.500	172,679.000000
21.258333	0.500	173,188.000000
21.266667	0.500	173,241.000000
21.275000	0.500	172,964.000000
21.283333	0.500	172,349.000000
21.291667	0.500	171,459.000000
21.300000	0.500	170,173.000000
21.308333	0.500	168,456.000000
21.316667	0.500	166,733.000000
21.325000	0.500	165,891.000000
21.333333	0.500	166,228.000000
21.341667	0.500	167,822.000000
21.350000	0.500	170,127.000000
21.358333	0.500	172,668.000000
21.366667	0.500	175,519.000000
21.375000	0.500	178,683.000000
21.383333	0.500	181,961.000000
21.391667	0.500	184,958.000000
21.400000	0.500	186,601.000000
21.408333	0.500	186,487.000000
21.416667	0.500	184,839.000000
21.425000	0.500	182,465.000000
21.433333	0.500	180,309.000000
21.441667	0.500	179,250.000000
21.450000	0.500	179,028.000000
21.458333	0.500	179,119.000000
21.466667	0.500	179,200.000000
21.475000	0.500	179,617.000000
21.483333	0.500	180,531.000000
21.491667	0.500	182,100.000000
21.500000	0.500	184,107.000000
21.508333	0.500	186,661.000000
21.516667	0.500	189,576.000000
21.525000	0.500	192,551.000000
21.533333	0.500	195,603.000000
21.541667	0.500	197,982.000000
21.550000	0.500	199,066.000000
21.558333	0.500	198,828.000000
21.566667	0.500	198,166.000000
21.575000	0.500	197,619.000000
21.583333	0.500	196,890.000000
21.591667	0.500	195,818.000000
21.600000	0.500	194,494.000000
21.608333	0.500	192,691.000000
21.616667	0.500	190,988.000000
21.625000	0.500	190,127.000000
21.633333	0.500	190,423.000000
21.641667	0.500	191,607.000000
21.650000	0.500	193,764.000000
21.658333	0.500	196,484.000000
21.666667	0.500	198,699.000000
21.675000	0.500	199,697.000000
21.683333	0.500	199,595.000000
21.691667	0.500	198,874.000000
21.700000	0.500	198,187.000000
21.708333	0.500	197,529.000000
21.716667	0.500	196,437.000000
21.725000	0.500	195,022.000000
21.733333	0.500	193,951.000000
21.741667	0.500	193,628.000000
21.750000	0.500	194,102.000000
21.758333	0.500	194,877.000000
21.766667	0.500	195,770.000000
21.775000	0.500	197,466.000000
21.783333	0.500	200,552.000000
21.791667	0.500	204,699.000000
21.800000	0.500	209,226.000000
21.808333	0.500	213,303.000000
21.816667	0.500	216,169.000000
21.825000	0.500	217,469.000000
21.833333	0.500	217,539.000000
21.841667	0.500	217,204.000000
21.850000	0.500	216,907.000000
21.858333	0.500	216,679.000000
21.866667	0.500	216,888.000000
21.875000	0.500	217,327.000000
21.883333	0.500	217,647.000000
21.891667	0.500	218,371.000000
21.900000	0.500	219,806.000000
21.908333	0.500	221,560.000000
21.916667	0.500	223,189.000000
21.925000	0.500	224,330.000000
21.933333	0.500	225,354.000000
21.941667	0.500	226,820.000000
21.950000	0.500	228,821.000000
21.958333	0.500	230,898.000000
21.966667	0.500	231,991.000000
21.975000	0.500	231,284.000000
21.983333	0.500	229,060.000000
21.991667	0.500	225,770.000000
22.000000	0.500	222,612.000000
22.008333	0.500	221,144.000000
22.016667	0.500	221,725.000000
22.025000	0.500	223,581.000000
22.033333	0.500	226,178.000000
22.041667	0.500	229,385.000000
22.050000	0.500	232,860.000000
22.058333	0.500	236,017.000000
22.066667	0.500	238,494.000000
22.075000	0.500	239,900.000000
22.083333	0.500	240,570.000000
22.091667	0.500	240,778.000000
22.100000	0.500	240,520.000000
22.108333	0.500	239,804.000000
22.116667	0.500	238,993.000000
22.125000	0.500	238,663.000000
22.133333	0.500	239,467.000000
22.141667	0.500	241,723.000000
22.150000	0.500	244,459.000000
22.158333	0.500	247,601.000000
22.166667	0.500	251,353.000000
22.175000	0.500	255,462.000000
22.183333	0.500	259,415.000000
22.191667	0.500	262,967.000000
22.200000	0.500	266,469.000000
22.208333	0.500	270,492.000000
22.216667	0.500	275,305.000000
22.225000	0.500	280,802.000000
22.233333	0.500	285,971.000000
22.241667	0.500	289,741.000000
22.250000	0.500	291,102.000000
22.258333	0.500	290,141.000000
22.266667	0.500	287,332.000000
22.275000	0.500	283,942.000000
22.283333	0.500	281,384.000000
22.291667	0.500	280,005.000000
22.300000	0.500	279,783.000000
22.308333	0.500	280,802.000000
22.316667	0.500	282,809.000000
22.325000	0.500	285,921.000000
22.333333	0.500	290,235.000000
22.341667	0.500	295,388.000000
22.350000	0.500	300,864.000000
22.358333	0.500	306,238.000000
22.366667	0.500	310,992.000000
22.375000	0.500	315,129.000000
22.383333	0.500	319,093.000000
22.391667	0.500	323,431.000000
22.400000	0.500	328,490.000000
22.408333	0.500	334,268.000000
22.416667	0.500	340,479.000000
22.425000	0.500	346,337.000000
22.433333	0.500	351,312.000000
22.441667	0.500	354,918.000000
22.450000	0.500	357,255.000000
22.458333	0.500	359,057.000000
22.466667	0.500	361,063.000000
22.475000	0.500	363,050.000000
22.483333	0.500	364,797.000000
22.491667	0.500	366,503.000000
22.500000	0.500	367,556.000000
22.508333	0.500	367,381.000000
22.516667	0.500	366,072.000000
22.525000	0.500	364,281.000000
22.533333	0.500	362,706.000000
22.541667	0.500	361,613.000000
22.550000	0.500	361,130.000000
22.558333	0.500	360,867.000000
22.566667	0.500	360,767.000000
22.575000	0.500	360,887.000000
22.583333	0.500	361,030.000000
22.591667	0.500	361,770.000000
22.600000	0.500	363,513.000000
22.608333	0.500	365,643.000000
22.616667	0.500	367,337.000000
22.625000	0.500	368,560.000000
22.633333	0.500	369,317.000000
22.641667	0.500	369,611.000000
22.650000	0.500	368,816.000000
22.658333	0.500	366,643.000000
22.666667	0.500	363,622.000000
22.675000	0.500	360,397.000000
22.683333	0.500	357,174.000000
22.691667	0.500	353,658.000000
22.700000	0.500	349,676.000000
22.708333	0.500	345,754.000000
22.716667	0.500	341,993.000000
22.725000	0.500	338,944.000000
22.733333	0.500	337,132.000000
22.741667	0.500	336,687.000000
22.750000	0.500	336,919.000000
22.758333	0.500	337,019.000000
22.766667	0.500	335,961.000000
22.775000	0.500	333,169.000000
22.783333	0.500	329,229.000000
22.791667	0.500	324,597.000000
22.800000	0.500	319,980.000000
22.808333	0.500	316,120.000000
22.816667	0.500	313,315.000000
22.825000	0.500	311,318.000000
22.833333	0.500	309,772.000000
22.841667	0.500	308,606.000000
22.850000	0.500	308,000.000000
22.858333	0.500	307,948.000000
22.866667	0.500	307,701.000000
22.875000	0.500	306,553.000000
22.883333	0.500	304,419.000000
22.891667	0.500	301,213.000000
22.900000	0.500	296,529.000000
22.908333	0.500	290,126.000000
22.916667	0.500	282,518.000000
22.925000	0.500	274,786.000000
22.933333	0.500	267,736.000000
22.941667	0.500	261,718.000000
22.950000	0.500	257,088.000000
22.958333	0.500	253,871.000000
22.966667	0.500	251,748.000000
22.975000	0.500	250,178.000000
22.983333	0.500	248,172.000000
22.991667	0.500	245,456.000000
23.000000	0.500	242,563.000000
23.008333	0.500	239,947.000000
23.016667	0.500	237,670.000000
23.025000	0.500	235,697.000000
23.033333	0.500	234,048.000000
23.041667	0.500	232,321.000000
23.050000	0.500	230,380.000000
23.058333	0.500	228,649.000000
23.066667	0.500	227,203.000000
23.075000	0.500	226,316.000000
23.083333	0.500	225,860.000000
23.091667	0.500	225,469.000000
23.100000	0.500	224,968.000000
23.108333	0.500	224,462.000000
23.116667	0.500	224,029.000000
23.125000	0.500	223,462.000000
23.133333	0.500	222,391.000000
23.141667	0.500	220,513.000000
23.150000	0.500	217,982.000000
23.158333	0.500	215,551.000000
23.166667	0.500	214,248.000000
23.175000	0.500	214,292.000000
23.183333	0.500	215,224.000000
23.191667	0.500	216,345.000000
23.200000	0.500	217,053.000000
23.208333	0.500	217,514.000000
23.216667	0.500	218,221.000000
23.225000	0.500	219,568.000000
23.233333	0.500	221,564.000000
23.241667	0.500	224,466.000000
23.250000	0.500	227,821.000000
23.258333	0.500	230,690.000000
23.266667	0.500	232,099.000000
23.275000	0.500	232,040.000000
23.283333	0.500	231,612.000000
23.291667	0.500	231,328.000000
23.300000	0.500	231,285.000000
23.308333	0.500	231,239.000000
23.316667	0.500	230,843.000000
23.325000	0.500	229,731.000000
23.333333	0.500	227,603.000000
23.341667	0.500	224,662.000000
23.350000	0.500	220,947.000000
23.358333	0.500	216,891.000000
23.366667	0.500	213,314.000000
23.375000	0.500	210,996.000000
23.383333	0.500	209,962.000000
23.391667	0.500	209,887.000000
23.400000	0.500	210,582.000000
23.408333	0.500	212,063.000000
23.416667	0.500	213,943.000000
23.425000	0.500	216,052.000000
23.433333	0.500	217,233.000000
23.441667	0.500	217,089.000000
23.450000	0.500	216,091.000000
23.458333	0.500	215,171.000000
23.466667	0.500	214,592.000000
23.475000	0.500	214,141.000000
23.483333	0.500	214,101.000000
23.491667	0.500	214,584.000000
23.500000	0.500	215,662.000000
23.508333	0.500	217,326.000000
23.516667	0.500	219,014.000000
23.525000	0.500	220,076.000000
23.533333	0.500	220,433.000000
23.541667	0.500	219,455.000000
23.550000	0.500	217,229.000000
23.558333	0.500	214,428.000000
23.566667	0.500	211,370.000000
23.575000	0.500	208,698.000000
23.583333	0.500	207,176.000000
23.591667	0.500	206,863.000000
23.600000	0.500	207,478.000000
23.608333	0.500	208,958.000000
23.616667	0.500	211,072.000000
23.625000	0.500	213,442.000000
23.633333	0.500	215,148.000000
23.641667	0.500	215,590.000000
23.650000	0.500	214,670.000000
23.658333	0.500	212,778.000000
23.666667	0.500	210,848.000000
23.675000	0.500	209,361.000000
23.683333	0.500	208,288.000000
23.691667	0.500	207,686.000000
23.700000	0.500	207,678.000000
23.708333	0.500	208,216.000000
23.716667	0.500	208,996.000000
23.725000	0.500	209,924.000000
23.733333	0.500	211,247.000000
23.741667	0.500	213,177.000000
23.750000	0.500	215,616.000000
23.758333	0.500	218,125.000000
23.766667	0.500	220,355.000000
23.775000	0.500	222,040.000000
23.783333	0.500	223,157.000000
23.791667	0.500	223,265.000000
23.800000	0.500	222,002.000000
23.808333	0.500	219,778.000000
23.816667	0.500	216,927.000000
23.825000	0.500	214,689.000000
23.833333	0.500	214,247.000000
23.841667	0.500	215,330.000000
23.850000	0.500	216,820.000000
23.858333	0.500	217,941.000000
23.866667	0.500	218,160.000000
23.875000	0.500	217,472.000000
23.883333	0.500	217,067.000000
23.891667	0.500	217,862.000000
23.900000	0.500	219,904.000000
23.908333	0.500	222,856.000000
23.916667	0.500	226,140.000000
23.925000	0.500	228,542.000000
23.933333	0.500	229,359.000000
23.941667	0.500	229,109.000000
23.950000	0.500	228,113.000000
23.958333	0.500	226,916.000000
23.966667	0.500	226,004.000000
23.975000	0.500	225,745.000000
23.983333	0.500	225,808.000000
23.991667	0.500	225,704.000000
24.000000	0.500	225,207.000000
24.008333	0.500	224,891.000000
24.016667	0.500	224,991.000000
24.025000	0.500	224,717.000000
24.033333	0.500	223,299.000000
24.041667	0.500	220,845.000000
24.050000	0.500	218,568.000000
24.058333	0.500	217,774.000000
24.066667	0.500	218,727.000000
24.075000	0.500	220,676.000000
24.083333	0.500	222,572.000000
24.091667	0.500	223,603.000000
24.100000	0.500	223,158.000000
24.108333	0.500	221,755.000000
24.116667	0.500	220,653.000000
24.125000	0.500	220,898.000000
24.133333	0.500	223,150.000000
24.141667	0.500	226,806.000000
24.150000	0.500	230,694.000000
24.158333	0.500	234,161.000000
24.166667	0.500	236,879.000000
24.175000	0.500	238,806.000000
24.183333	0.500	240,204.000000
24.191667	0.500	241,865.000000
24.200000	0.500	244,092.000000
24.208333	0.500	246,686.000000
24.216667	0.500	249,655.000000
24.225000	0.500	252,584.000000
24.233333	0.500	254,363.000000
24.241667	0.500	254,150.000000
24.250000	0.500	252,109.000000
24.258333	0.500	249,359.000000
24.266667	0.500	247,382.000000
24.275000	0.500	246,139.000000
24.283333	0.500	244,925.000000
24.291667	0.500	242,981.000000
24.300000	0.500	240,171.000000
24.308333	0.500	237,502.000000
24.316667	0.500	236,068.000000
24.325000	0.500	236,023.000000
24.333333	0.500	236,621.000000
24.341667	0.500	237,403.000000
24.350000	0.500	237,456.000000
24.358333	0.500	236,766.000000
24.366667	0.500	235,927.000000
24.375000	0.500	235,025.000000
24.383333	0.500	234,072.000000
24.391667	0.500	232,968.000000
24.400000	0.500	232,016.000000
24.408333	0.500	232,002.000000
24.416667	0.500	232,999.000000
24.425000	0.500	234,038.000000
24.433333	0.500	233,953.000000
24.441667	0.500	232,390.000000
24.450000	0.500	230,059.000000
24.458333	0.500	228,077.000000
24.466667	0.500	227,387.000000
24.475000	0.500	228,522.000000
24.483333	0.500	231,705.000000
24.491667	0.500	236,605.000000
24.500000	0.500	242,262.000000
24.508333	0.500	247,854.000000
24.516667	0.500	252,853.000000
24.525000	0.500	256,773.000000
24.533333	0.500	259,508.000000
24.541667	0.500	261,051.000000
24.550000	0.500	261,409.000000
24.558333	0.500	260,608.000000
24.566667	0.500	259,023.000000
24.575000	0.500	257,476.000000
24.583333	0.500	256,649.000000
24.591667	0.500	257,211.000000
24.600000	0.500	259,323.000000
24.608333	0.500	262,683.000000
24.616667	0.500	266,792.000000
24.625000	0.500	271,117.000000
24.633333	0.500	274,980.000000
24.641667	0.500	277,453.000000
24.650000	0.500	277,994.000000
24.658333	0.500	276,821.000000
24.666667	0.500	274,932.000000
24.675000	0.500	273,008.000000
24.683333	0.500	271,268.000000
24.691667	0.500	270,072.000000
24.700000	0.500	269,798.000000
24.708333	0.500	270,602.000000
24.716667	0.500	272,243.000000
24.725000	0.500	274,100.000000
24.733333	0.500	275,325.000000
24.741667	0.500	275,332.000000
24.750000	0.500	274,114.000000
24.758333	0.500	272,190.000000
24.766667	0.500	270,141.000000
24.775000	0.500	268,009.000000
24.783333	0.500	265,649.000000
24.791667	0.500	262,890.000000
24.800000	0.500	259,726.000000
24.808333	0.500	256,770.000000
24.816667	0.500	254,129.000000
24.825000	0.500	251,540.000000
24.833333	0.500	249,599.000000
24.841667	0.500	248,956.000000
24.850000	0.500	250,007.000000
24.858333	0.500	252,877.000000
24.866667	0.500	256,337.000000
24.875000	0.500	258,572.000000
24.883333	0.500	258,976.000000
24.891667	0.500	257,755.000000
24.900000	0.500	255,678.000000
24.908333	0.500	254,080.000000
24.916667	0.500	253,924.000000
24.925000	0.500	255,228.000000
24.933333	0.500	257,911.000000
24.941667	0.500	261,207.000000
24.950000	0.500	263,847.000000
24.958333	0.500	264,683.000000
24.966667	0.500	263,650.000000
24.975000	0.500	261,386.000000
24.983333	0.500	258,694.000000
24.991667	0.500	256,329.000000
25.000000	0.500	254,509.000000
25.008333	0.500	252,866.000000
25.016667	0.500	251,505.000000
25.025000	0.500	251,126.000000
25.033333	0.500	251,933.000000
25.041667	0.500	253,927.000000
25.050000	0.500	256,966.000000
25.058333	0.500	259,996.000000
25.066667	0.500	262,312.000000
25.075000	0.500	264,319.000000
25.083333	0.500	266,102.000000
25.091667	0.500	268,325.000000
25.100000	0.500	271,082.000000
25.108333	0.500	274,039.000000
25.116667	0.500	276,918.000000
25.125000	0.500	279,552.000000
25.133333	0.500	281,480.000000
25.141667	0.500	282,157.000000
25.150000	0.500	281,361.000000
25.158333	0.500	279,107.000000
25.166667	0.500	276,050.000000
25.175000	0.500	273,176.000000
25.183333	0.500	271,084.000000
25.191667	0.500	269,600.000000
25.200000	0.500	268,158.000000
25.208333	0.500	266,145.000000
25.216667	0.500	263,575.000000
25.225000	0.500	261,291.000000
25.233333	0.500	259,778.000000
25.241667	0.500	259,896.000000
25.250000	0.500	262,043.000000
25.258333	0.500	265,475.000000
25.266667	0.500	268,961.000000
25.275000	0.500	271,475.000000
25.283333	0.500	272,865.000000
25.291667	0.500	273,763.000000
25.300000	0.500	274,826.000000
25.308333	0.500	276,095.000000
25.316667	0.500	277,606.000000
25.325000	0.500	279,543.000000
25.333333	0.500	282,197.000000
25.341667	0.500	285,156.000000
25.350000	0.500	288,229.000000
25.358333	0.500	291,259.000000
25.366667	0.500	294,039.000000
25.375000	0.500	296,541.000000
25.383333	0.500	298,745.000000
25.391667	0.500	299,849.000000
25.400000	0.500	299,613.000000
25.408333	0.500	297,974.000000
25.416667	0.500	295,191.000000
25.425000	0.500	291,693.000000
25.433333	0.500	287,978.000000
25.441667	0.500	284,372.000000
25.450000	0.500	281,140.000000
25.458333	0.500	278,383.000000
25.466667	0.500	276,240.000000
25.475000	0.500	274,664.000000
25.483333	0.500	273,654.000000
25.491667	0.500	273,829.000000
25.500000	0.500	275,403.000000
25.508333	0.500	277,516.000000
25.516667	0.500	279,314.000000
25.525000	0.500	280,881.000000
25.533333	0.500	282,797.000000
25.541667	0.500	284,486.000000
25.550000	0.500	285,227.000000
25.558333	0.500	284,917.000000
25.566667	0.500	284,681.000000
25.575000	0.500	285,559.000000
25.583333	0.500	287,739.000000
25.591667	0.500	290,284.000000
25.600000	0.500	292,460.000000
25.608333	0.500	293,674.000000
25.616667	0.500	293,734.000000
25.625000	0.500	293,446.000000
25.633333	0.500	293,289.000000
25.641667	0.500	292,846.000000
25.650000	0.500	292,293.000000
25.658333	0.500	291,877.000000
25.666667	0.500	291,780.000000
25.675000	0.500	291,984.000000
25.683333	0.500	291,692.000000
25.691667	0.500	290,327.000000
25.700000	0.500	288,178.000000
25.708333	0.500	285,700.000000
25.716667	0.500	283,300.000000
25.725000	0.500	281,108.000000
25.733333	0.500	278,726.000000
25.741667	0.500	276,056.000000
25.750000	0.500	273,154.000000
25.758333	0.500	270,352.000000
25.766667	0.500	267,985.000000
25.775000	0.500	266,238.000000
25.783333	0.500	265,068.000000
25.791667	0.500	264,457.000000
25.800000	0.500	263,949.000000
25.808333	0.500	263,131.000000
25.816667	0.500	261,769.000000
25.825000	0.500	260,148.000000
25.833333	0.500	258,097.000000
25.841667	0.500	255,299.000000
25.850000	0.500	252,055.000000
25.858333	0.500	249,112.000000
25.866667	0.500	246,893.000000
25.875000	0.500	245,510.000000
25.883333	0.500	245,043.000000
25.891667	0.500	245,446.000000
25.900000	0.500	246,587.000000
25.908333	0.500	248,386.000000
25.916667	0.500	250,594.000000
25.925000	0.500	253,021.000000
25.933333	0.500	255,317.000000
25.941667	0.500	256,972.000000
25.950000	0.500	257,691.000000
25.958333	0.500	257,391.000000
25.966667	0.500	256,146.000000
25.975000	0.500	254,272.000000
25.983333	0.500	253,071.000000
25.991667	0.500	253,101.000000
26.000000	0.500	254,010.000000
26.008333	0.500	255,353.000000
26.016667	0.500	256,909.000000
26.025000	0.500	258,718.000000
26.033333	0.500	260,396.000000
26.041667	0.500	261,236.000000
26.050000	0.500	260,679.000000
26.058333	0.500	259,165.000000
26.066667	0.500	258,114.000000
26.075000	0.500	258,349.000000
26.083333	0.500	259,664.000000
26.091667	0.500	261,436.000000
26.100000	0.500	262,927.000000
26.108333	0.500	263,217.000000
26.116667	0.500	262,491.000000
26.125000	0.500	261,365.000000
26.133333	0.500	259,996.000000
26.141667	0.500	258,155.000000
26.150000	0.500	255,872.000000
26.158333	0.500	252,687.000000
26.166667	0.500	248,428.000000
26.175000	0.500	244,165.000000
26.183333	0.500	241,619.000000
26.191667	0.500	241,645.000000
26.200000	0.500	244,200.000000
26.208333	0.500	248,651.000000
26.216667	0.500	253,817.000000
26.225000	0.500	258,620.000000
26.233333	0.500	262,651.000000
26.241667	0.500	266,058.000000
26.250000	0.500	268,846.000000
26.258333	0.500	271,091.000000
26.266667	0.500	273,336.000000
26.275000	0.500	275,646.000000
26.283333	0.500	277,772.000000
26.291667	0.500	279,538.000000
26.300000	0.500	280,917.000000
26.308333	0.500	281,982.000000
26.316667	0.500	282,703.000000
26.325000	0.500	283,705.000000
26.333333	0.500	285,150.000000
26.341667	0.500	287,069.000000
26.350000	0.500	289,882.000000
26.358333	0.500	293,700.000000
26.366667	0.500	298,343.000000
26.375000	0.500	303,497.000000
26.383333	0.500	308,321.000000
26.391667	0.500	312,146.000000
26.400000	0.500	314,756.000000
26.408333	0.500	316,388.000000
26.416667	0.500	317,734.000000
26.425000	0.500	319,220.000000
26.433333	0.500	320,930.000000
26.441667	0.500	322,918.000000
26.450000	0.500	325,335.000000
26.458333	0.500	328,181.000000
26.466667	0.500	331,219.000000
26.475000	0.500	334,555.000000
26.483333	0.500	338,508.000000
26.491667	0.500	343,057.000000
26.500000	0.500	347,609.000000
26.508333	0.500	351,801.000000
26.516667	0.500	355,960.000000
26.525000	0.500	360,257.000000
26.533333	0.500	365,021.000000
26.541667	0.500	370,343.000000
26.550000	0.500	375,322.000000
26.558333	0.500	378,981.000000
26.566667	0.500	381,200.000000
26.575000	0.500	383,260.000000
26.583333	0.500	386,787.000000
26.591667	0.500	392,309.000000
26.600000	0.500	399,813.000000
26.608333	0.500	409,329.000000
26.616667	0.500	420,871.000000
26.625000	0.500	433,501.000000
26.633333	0.500	445,959.000000
26.641667	0.500	457,127.000000
26.650000	0.500	466,120.000000
26.658333	0.500	473,321.000000
26.666667	0.500	479,616.000000
26.675000	0.500	485,483.000000
26.683333	0.500	490,660.000000
26.691667	0.500	494,952.000000
26.700000	0.500	498,053.000000
26.708333	0.500	499,803.000000
26.716667	0.500	500,675.000000
26.725000	0.500	501,124.000000
26.733333	0.500	501,244.000000
26.741667	0.500	501,038.000000
26.750000	0.500	501,033.000000
26.758333	0.500	501,616.000000
26.766667	0.500	502,120.000000
26.775000	0.500	501,613.000000
26.783333	0.500	499,349.000000
26.791667	0.500	494,937.000000
26.800000	0.500	488,333.000000
26.808333	0.500	480,189.000000
26.816667	0.500	471,906.000000
26.825000	0.500	464,613.000000
26.833333	0.500	458,475.000000
26.841667	0.500	453,002.000000
26.850000	0.500	447,656.000000
26.858333	0.500	442,229.000000
26.866667	0.500	436,941.000000
26.875000	0.500	431,207.000000
26.883333	0.500	424,614.000000
26.891667	0.500	416,814.000000
26.900000	0.500	407,827.000000
26.908333	0.500	398,599.000000
26.916667	0.500	389,763.000000
26.925000	0.500	381,858.000000
26.933333	0.500	375,124.000000
26.941667	0.500	369,089.000000
26.950000	0.500	363,492.000000
26.958333	0.500	358,389.000000
26.966667	0.500	353,955.000000
26.975000	0.500	350,298.000000
26.983333	0.500	347,857.000000
26.991667	0.500	347,012.000000
27.000000	0.500	347,676.000000
27.008333	0.500	349,617.000000
27.016667	0.500	352,592.000000
27.025000	0.500	356,243.000000
27.033333	0.500	359,449.000000
27.041667	0.500	361,179.000000
27.050000	0.500	361,888.000000
27.058333	0.500	362,176.000000
27.066667	0.500	362,521.000000
27.075000	0.500	363,265.000000
27.083333	0.500	364,591.000000
27.091667	0.500	366,183.000000
27.100000	0.500	368,119.000000
27.108333	0.500	370,671.000000
27.116667	0.500	373,959.000000
27.125000	0.500	377,360.000000
27.133333	0.500	380,068.000000
27.141667	0.500	382,769.000000
27.150000	0.500	385,900.000000
27.158333	0.500	389,931.000000
27.166667	0.500	394,436.000000
27.175000	0.500	398,733.000000
27.183333	0.500	402,562.000000
27.191667	0.500	405,976.000000
27.200000	0.500	409,269.000000
27.208333	0.500	412,798.000000
27.216667	0.500	416,524.000000
27.225000	0.500	419,881.000000
27.233333	0.500	422,028.000000
27.241667	0.500	422,868.000000
27.250000	0.500	422,616.000000
27.258333	0.500	420,979.000000
27.266667	0.500	418,071.000000
27.275000	0.500	415,130.000000
27.283333	0.500	413,604.000000
27.291667	0.500	414,557.000000
27.300000	0.500	418,198.000000
27.308333	0.500	424,422.000000
27.316667	0.500	433,157.000000
27.325000	0.500	444,068.000000
27.333333	0.500	456,838.000000
27.341667	0.500	471,074.000000
27.350000	0.500	485,421.000000
27.358333	0.500	497,840.000000
27.366667	0.500	507,202.000000
27.375000	0.500	513,296.000000
27.383333	0.500	516,760.000000
27.391667	0.500	518,612.000000
27.400000	0.500	519,424.000000
27.408333	0.500	519,018.000000
27.416667	0.500	516,962.000000
27.425000	0.500	513,445.000000
27.433333	0.500	509,016.000000
27.441667	0.500	504,446.000000
27.450000	0.500	500,133.000000
27.458333	0.500	496,414.000000
27.466667	0.500	493,934.000000
27.475000	0.500	492,335.000000
27.483333	0.500	491,035.000000
27.491667	0.500	489,318.000000
27.500000	0.500	486,883.000000
27.508333	0.500	484,970.000000
27.516667	0.500	484,620.000000
27.525000	0.500	486,304.000000
27.533333	0.500	490,725.000000
27.541667	0.500	497,149.000000
27.550000	0.500	505,111.000000
27.558333	0.500	515,288.000000
27.566667	0.500	528,076.000000
27.575000	0.500	544,026.000000
27.583333	0.500	563,852.000000
27.591667	0.500	588,664.000000
27.600000	0.500	619,409.000000
27.608333	0.500	656,875.000000
27.616667	0.500	701,910.000000
27.625000	0.500	756,322.000000
27.633333	0.500	822,176.000000
27.641667	0.500	900,529.000000
27.650000	0.500	991,347.000000
27.658333	0.500	1,092,530.000000
27.666667	0.500	1,198,297.000000
27.675000	0.500	1,299,760.000000
27.683333	0.500	1,386,425.000000
27.691667	0.500	1,447,857.000000
27.700000	0.500	1,476,966.000000
27.708333	0.500	1,471,247.000000
27.716667	0.500	1,432,813.000000
27.725000	0.500	1,367,769.000000
27.733333	0.500	1,284,257.000000
27.741667	0.500	1,189,519.000000
27.750000	0.500	1,089,977.000000
27.758333	0.500	992,215.000000
27.766667	0.500	902,308.000000
27.775000	0.500	823,659.000000
27.783333	0.500	757,042.000000
27.791667	0.500	701,480.000000
27.800000	0.500	655,832.000000
27.808333	0.500	619,145.000000
27.816667	0.500	589,743.000000
27.825000	0.500	566,254.000000
27.833333	0.500	547,028.000000
27.841667	0.500	530,757.000000
27.850000	0.500	516,633.000000
27.858333	0.500	504,218.000000
27.866667	0.500	493,363.000000
27.875000	0.500	483,410.000000
27.883333	0.500	473,774.000000
27.891667	0.500	463,547.000000
27.900000	0.500	451,688.000000
27.908333	0.500	438,165.000000
27.916667	0.500	423,837.000000
27.925000	0.500	409,460.000000
27.933333	0.500	395,940.000000
27.941667	0.500	383,855.000000
27.950000	0.500	373,453.000000
27.958333	0.500	364,698.000000
27.966667	0.500	357,120.000000
27.975000	0.500	350,117.000000
27.983333	0.500	343,518.000000
27.991667	0.500	337,897.000000
28.000000	0.500	333,509.000000
28.008333	0.500	330,217.000000
28.016667	0.500	327,662.000000
28.025000	0.500	325,176.000000
28.033333	0.500	322,312.000000
28.041667	0.500	319,066.000000
28.050000	0.500	314,916.000000
28.058333	0.500	309,385.000000
28.066667	0.500	302,530.000000
28.075000	0.500	294,629.000000
28.083333	0.500	286,409.000000
28.091667	0.500	278,558.000000
28.100000	0.500	270,989.000000
28.108333	0.500	263,353.000000
28.116667	0.500	255,886.000000
28.125000	0.500	248,820.000000
28.133333	0.500	241,637.000000
28.141667	0.500	234,599.000000
28.150000	0.500	227,980.000000
28.158333	0.500	221,756.000000
28.166667	0.500	215,932.000000
28.175000	0.500	210,984.000000
28.183333	0.500	207,146.000000
28.191667	0.500	204,391.000000
28.200000	0.500	201,959.000000
28.208333	0.500	199,013.000000
28.216667	0.500	195,866.000000
28.225000	0.500	193,299.000000
28.233333	0.500	191,520.000000
28.241667	0.500	190,272.000000
28.250000	0.500	189,328.000000
28.258333	0.500	188,365.000000
28.266667	0.500	187,064.000000
28.275000	0.500	185,188.000000
28.283333	0.500	182,475.000000
28.291667	0.500	179,146.000000
28.300000	0.500	175,338.000000
28.308333	0.500	171,602.000000
28.316667	0.500	168,155.000000
28.325000	0.500	165,027.000000
28.333333	0.500	161,696.000000
28.341667	0.500	158,189.000000
28.350000	0.500	154,775.000000
28.358333	0.500	151,257.000000
28.366667	0.500	147,347.000000
28.375000	0.500	143,147.000000
28.383333	0.500	139,591.000000
28.391667	0.500	137,318.000000
28.400000	0.500	135,897.000000
28.408333	0.500	134,647.000000
28.416667	0.500	133,490.000000
28.425000	0.500	133,209.000000
28.433333	0.500	133,865.000000
28.441667	0.500	134,421.000000
28.450000	0.500	133,947.000000
28.458333	0.500	132,522.000000
28.466667	0.500	130,379.000000
28.475000	0.500	127,267.000000
28.483333	0.500	123,047.000000
28.491667	0.500	118,021.000000
28.500000	0.500	112,577.000000
28.508333	0.500	107,164.000000
28.516667	0.500	102,031.000000
28.525000	0.500	97,742.000000
28.533333	0.500	94,896.000000
28.541667	0.500	93,286.000000
28.550000	0.500	92,648.000000
28.558333	0.500	92,431.000000
28.566667	0.500	92,192.000000
28.575000	0.500	91,994.000000
28.583333	0.500	92,103.000000
28.591667	0.500	92,844.000000
28.600000	0.500	94,184.000000
28.608333	0.500	96,147.000000
28.616667	0.500	98,620.000000
28.625000	0.500	100,938.000000
28.633333	0.500	102,281.000000
28.641667	0.500	102,146.000000
28.650000	0.500	100,321.000000
28.658333	0.500	97,124.000000
28.666667	0.500	93,212.000000
28.675000	0.500	89,299.000000
28.683333	0.500	85,990.000000
28.691667	0.500	83,550.000000
28.700000	0.500	82,037.000000
28.708333	0.500	81,251.000000
28.716667	0.500	81,089.000000
28.725000	0.500	80,973.000000
28.733333	0.500	79,803.000000
28.741667	0.500	77,184.000000
28.750000	0.500	73,778.000000
28.758333	0.500	70,242.000000
28.766667	0.500	66,739.000000
28.775000	0.500	63,537.000000
28.783333	0.500	61,002.000000
28.791667	0.500	59,177.000000
28.800000	0.500	57,989.000000
28.808333	0.500	57,297.000000
28.816667	0.500	56,931.000000
28.825000	0.500	56,589.000000
28.833333	0.500	56,010.000000
28.841667	0.500	55,104.000000
28.850000	0.500	53,886.000000
28.858333	0.500	52,148.000000
28.866667	0.500	49,863.000000
28.875000	0.500	47,751.000000
28.883333	0.500	46,636.000000
28.891667	0.500	47,001.000000
28.900000	0.500	48,747.000000
28.908333	0.500	51,042.000000
28.916667	0.500	53,019.000000
28.925000	0.500	54,288.000000
28.933333	0.500	54,811.000000
28.941667	0.500	54,848.000000
28.950000	0.500	54,401.000000
28.958333	0.500	52,814.000000
28.966667	0.500	49,670.000000
28.975000	0.500	45,791.000000
28.983333	0.500	42,267.000000
28.991667	0.500	39,858.000000
29.000000	0.500	38,381.000000
29.008333	0.500	37,553.000000
29.016667	0.500	37,721.000000
29.025000	0.500	39,274.000000
29.033333	0.500	41,565.000000
29.041667	0.500	43,655.000000
29.050000	0.500	45,394.000000
29.058333	0.500	47,141.000000
29.066667	0.500	48,906.000000
29.075000	0.500	50,431.000000
29.083333	0.500	50,856.000000
29.091667	0.500	49,884.000000
29.100000	0.500	47,641.000000
29.108333	0.500	44,434.000000
29.116667	0.500	40,902.000000
29.125000	0.500	38,076.000000
29.133333	0.500	36,717.000000
29.141667	0.500	36,706.000000
29.150000	0.500	37,374.000000
29.158333	0.500	38,300.000000
29.166667	0.500	39,564.000000
29.175000	0.500	40,916.000000
29.183333	0.500	41,360.000000
29.191667	0.500	39,840.000000
29.200000	0.500	36,357.000000
29.208333	0.500	31,899.000000
29.216667	0.500	27,755.000000
29.225000	0.500	24,993.000000
29.233333	0.500	24,113.000000
29.241667	0.500	24,944.000000
29.250000	0.500	26,356.000000
29.258333	0.500	27,175.000000
29.266667	0.500	26,886.000000
29.275000	0.500	25,716.000000
29.283333	0.500	24,377.000000
29.291667	0.500	23,682.000000
29.300000	0.500	23,188.000000
29.308333	0.500	22,337.000000
29.316667	0.500	20,727.000000
29.325000	0.500	18,296.000000
29.333333	0.500	15,433.000000
29.341667	0.500	12,851.000000
29.350000	0.500	11,087.000000
29.358333	0.500	10,542.000000
29.366667	0.500	10,752.000000
29.375000	0.500	10,559.000000
29.383333	0.500	9,376.000000
29.391667	0.500	7,762.000000
29.400000	0.500	6,270.000000
29.408333	0.500	5,195.000000
29.416667	0.500	4,679.000000
29.425000	0.500	4,509.000000
29.433333	0.500	4,148.000000
29.441667	0.500	3,308.000000
29.450000	0.500	1,741.000000
29.458333	0.500	-51.000000
29.466667	0.500	-1,926.000000
29.475000	0.500	-3,627.000000
29.483333	0.500	-4,459.000000
29.491667	0.500	-3,799.000000
29.500000	0.500	-1,949.000000
29.508333	0.500	493.000000
29.516667	0.500	3,282.000000
29.525000	0.500	6,571.000000
29.533333	0.500	10,805.000000
29.541667	0.500	15,609.000000
29.550000	0.500	19,829.000000
29.558333	0.500	22,746.000000
29.566667	0.500	24,502.000000
29.575000	0.500	25,589.000000
29.583333	0.500	26,046.000000
29.591667	0.500	25,692.000000
29.600000	0.500	24,651.000000
29.608333	0.500	22,920.000000
29.616667	0.500	20,288.000000
29.625000	0.500	16,937.000000
29.633333	0.500	13,253.000000
29.641667	0.500	9,515.000000
29.650000	0.500	6,501.000000
29.658333	0.500	5,171.000000
29.666667	0.500	5,385.000000
29.675000	0.500	6,184.000000
29.683333	0.500	7,056.000000
29.691667	0.500	8,153.000000
29.700000	0.500	9,830.000000
29.708333	0.500	11,809.000000
29.716667	0.500	13,213.000000
29.725000	0.500	13,734.000000
29.733333	0.500	13,584.000000
29.741667	0.500	13,226.000000
29.750000	0.500	12,202.000000
29.758333	0.500	9,786.000000
29.766667	0.500	6,321.000000
29.775000	0.500	2,936.000000
29.783333	0.500	245.000000
29.791667	0.500	-1,580.000000
29.800000	0.500	-2,579.000000
29.808333	0.500	-2,807.000000
29.816667	0.500	-2,572.000000
29.825000	0.500	-2,213.000000
29.833333	0.500	-1,518.000000
29.841667	0.500	235.000000
29.850000	0.500	3,063.000000
29.858333	0.500	6,115.000000
29.866667	0.500	8,626.000000
29.875000	0.500	9,923.000000
29.883333	0.500	9,765.000000
29.891667	0.500	8,386.000000
29.900000	0.500	6,686.000000
29.908333	0.500	5,320.000000
29.916667	0.500	4,256.000000
29.925000	0.500	3,486.000000
29.933333	0.500	2,817.000000
29.941667	0.500	1,783.000000
29.950000	0.500	512.000000
29.958333	0.500	-872.000000
29.966667	0.500	-2,675.000000
29.975000	0.500	-5,142.000000
29.983333	0.500	-7,997.000000
29.991667	0.500	-10,699.000000
30.000000	0.500	-12,647.000000
30.008333	0.500	-13,696.000000
30.016667	0.500	-13,846.000000
30.025000	0.500	-13,368.000000
30.033333	0.500	-12,582.000000
30.041667	0.500	-11,674.000000
30.050000	0.500	-10,643.000000
30.058333	0.500	-9,387.000000
30.066667	0.500	-8,130.000000
30.075000	0.500	-7,344.000000
30.083333	0.500	-6,716.000000
30.091667	0.500	-5,707.000000
30.100000	0.500	-4,387.000000
30.108333	0.500	-2,725.000000
30.116667	0.500	-689.000000
30.125000	0.500	1,578.000000
30.133333	0.500	3,792.000000
30.141667	0.500	5,775.000000
30.150000	0.500	7,274.000000
30.158333	0.500	8,493.000000
30.166667	0.500	9,981.000000
30.175000	0.500	12,053.000000
30.183333	0.500	14,286.000000
30.191667	0.500	16,250.000000
30.200000	0.500	17,307.000000
30.208333	0.500	17,018.000000
30.216667	0.500	15,381.000000
30.225000	0.500	12,861.000000
30.233333	0.500	9,721.000000
30.241667	0.500	6,024.000000
30.250000	0.500	1,539.000000
30.258333	0.500	-3,638.000000
30.266667	0.500	-9,237.000000
30.275000	0.500	-14,378.000000
30.283333	0.500	-18,379.000000
30.291667	0.500	-20,706.000000
30.300000	0.500	-20,487.000000
30.308333	0.500	-17,282.000000
30.316667	0.500	-11,703.000000
30.325000	0.500	-5,453.000000
30.333333	0.500	339.000000
30.341667	0.500	4,585.000000
30.350000	0.500	6,859.000000
30.358333	0.500	7,885.000000
30.366667	0.500	8,567.000000
30.375000	0.500	9,245.000000
30.383333	0.500	10,270.000000
30.391667	0.500	11,930.000000
30.400000	0.500	13,734.000000
30.408333	0.500	14,740.000000
30.416667	0.500	14,079.000000
30.425000	0.500	11,832.000000
30.433333	0.500	8,529.000000
30.441667	0.500	4,618.000000
30.450000	0.500	448.000000
30.458333	0.500	-3,454.000000
30.466667	0.500	-6,241.000000
30.475000	0.500	-7,525.000000
30.483333	0.500	-7,847.000000
30.491667	0.500	-7,899.000000
30.500000	0.500	-7,896.000000
30.508333	0.500	-7,860.000000
30.516667	0.500	-8,176.000000
30.525000	0.500	-9,289.000000
30.533333	0.500	-11,398.000000
30.541667	0.500	-14,138.000000
30.550000	0.500	-16,728.000000
30.558333	0.500	-18,641.000000
30.566667	0.500	-19,313.000000
30.575000	0.500	-18,519.000000
30.583333	0.500	-16,323.000000
30.591667	0.500	-13,000.000000
30.600000	0.500	-9,035.000000
30.608333	0.500	-5,193.000000
30.616667	0.500	-2,497.000000
30.625000	0.500	-1,815.000000
30.633333	0.500	-3,343.000000
30.641667	0.500	-6,926.000000
30.650000	0.500	-11,758.000000
30.658333	0.500	-16,632.000000
30.666667	0.500	-20,237.000000
30.675000	0.500	-21,989.000000
30.683333	0.500	-22,329.000000
30.691667	0.500	-21,967.000000
30.700000	0.500	-21,155.000000
30.708333	0.500	-19,717.000000
30.716667	0.500	-17,012.000000
30.725000	0.500	-13,009.000000
30.733333	0.500	-8,231.000000
30.741667	0.500	-3,183.000000
30.750000	0.500	1,694.000000
30.758333	0.500	6,002.000000
30.766667	0.500	9,688.000000
30.775000	0.500	12,535.000000
30.783333	0.500	14,542.000000
30.791667	0.500	16,072.000000
30.800000	0.500	17,016.000000
30.808333	0.500	16,548.000000
30.816667	0.500	14,147.000000
30.825000	0.500	10,143.000000
30.833333	0.500	5,401.000000
30.841667	0.500	761.000000
30.850000	0.500	-3,813.000000
30.858333	0.500	-7,970.000000
30.866667	0.500	-11,490.000000
30.875000	0.500	-14,166.000000
30.883333	0.500	-15,782.000000
30.891667	0.500	-16,222.000000
30.900000	0.500	-15,880.000000
30.908333	0.500	-16,106.000000
30.916667	0.500	-17,584.000000
30.925000	0.500	-20,229.000000
30.933333	0.500	-23,384.000000
30.941667	0.500	-25,751.000000
30.950000	0.500	-26,776.000000
30.958333	0.500	-26,484.000000
30.966667	0.500	-25,226.000000
30.975000	0.500	-23,199.000000
30.983333	0.500	-20,591.000000
30.991667	0.500	-17,742.000000
31.000000	0.500	-12,598.000000
