# Supplementary material for: Changes to Serum Sample Tube and Processing Methodology Does Not Cause Inter-Individual Variation in Automated Whole Serum N-Glycan Profiling in Health and Disease
Source: PLoS One. 2015 Apr 1;10(4):e0123028. doi: 10.1371/journal.pone.0123028 (PMC4382121; doi:10.1371/journal.pone.0123028)
Supplement: S2 Data — (ZIP) [file pone.0123028.s007.zip › IgGglycansData/1000+390-Sample 10.txt]

File Path	chrom://acropora/ChromeleonLocal/Archana Data/07 Mar 14/Robot validation of PNG F release- GCP-IgG and GCP-Fet.seq/13.smp/Emission_1.channel/Emission_1.chm
Channel	Emission_1

Injection Information:
Data Vault	ChromeleonLocal
Injection	PNG F rel-GCP-IgG-100µg-F.A+PBM+2AB VP96+T1-110/1000+390-Sample 10
Injection Number	15
Position	RB2
Comment	
Processing Method	beh-gu
Instrument Method	BEH-15cm-30min-right-25ul
Type	Unknown
Status	Finished
Injection Date	07/03/2014
Injection Time	22:39:49
Injection Volume (µL)	25.0000
Dilution Factor	1.0000
Weight	1.0000

Raw Data Information:
Time Min. (min)	0.000000
Time Max. (min)	31.000000
Data Points	3721
Detector	FLD
Exporting Data System	Chromeleon 7.1.1.1127
Operator	
Signal Quantity	
Signal Unit	counts
Signal Min.	-56,067.000000
Signal Max.	7,128,773.000000
Channel	Emission_1
Driver Name	FLD3000.dll
Channel Type	Evaluation
Min. Step (s)	0.500
Max. Step (s)	0.500
Average Step (s)	0.500

Signal Parameter Information:
Signal Info	

Raw Data:
Time (min)	Step (s)	Value (counts)
0.000000	0.000	0.000000
0.008333	0.500	0.000000
0.016667	0.500	0.000000
0.025000	0.500	0.000000
0.033333	0.500	0.000000
0.041667	0.500	8,036.000000
0.050000	0.500	8,248.000000
0.058333	0.500	8,661.000000
0.066667	0.500	9,627.000000
0.075000	0.500	11,116.000000
0.083333	0.500	12,839.000000
0.091667	0.500	14,431.000000
0.100000	0.500	15,558.000000
0.108333	0.500	16,052.000000
0.116667	0.500	15,878.000000
0.125000	0.500	15,109.000000
0.133333	0.500	13,921.000000
0.141667	0.500	12,502.000000
0.150000	0.500	10,965.000000
0.158333	0.500	9,308.000000
0.166667	0.500	7,577.000000
0.175000	0.500	5,864.000000
0.183333	0.500	4,280.000000
0.191667	0.500	2,935.000000
0.200000	0.500	1,905.000000
0.208333	0.500	1,164.000000
0.216667	0.500	628.000000
0.225000	0.500	196.000000
0.233333	0.500	-186.000000
0.241667	0.500	-526.000000
0.250000	0.500	-823.000000
0.258333	0.500	-1,091.000000
0.266667	0.500	-1,356.000000
0.275000	0.500	-1,640.000000
0.283333	0.500	-1,962.000000
0.291667	0.500	-2,312.000000
0.300000	0.500	-2,641.000000
0.308333	0.500	-2,906.000000
0.316667	0.500	-3,071.000000
0.325000	0.500	-3,100.000000
0.333333	0.500	-2,961.000000
0.341667	0.500	-2,683.000000
0.350000	0.500	-2,294.000000
0.358333	0.500	-1,847.000000
0.366667	0.500	-1,389.000000
0.375000	0.500	-989.000000
0.383333	0.500	-743.000000
0.391667	0.500	-708.000000
0.400000	0.500	-897.000000
0.408333	0.500	-1,285.000000
0.416667	0.500	-1,775.000000
0.425000	0.500	-2,249.000000
0.433333	0.500	-2,647.000000
0.441667	0.500	-2,953.000000
0.450000	0.500	-3,196.000000
0.458333	0.500	-3,403.000000
0.466667	0.500	-3,545.000000
0.475000	0.500	-3,623.000000
0.483333	0.500	-3,654.000000
0.491667	0.500	-3,704.000000
0.500000	0.500	-3,818.000000
0.508333	0.500	-3,962.000000
0.516667	0.500	-4,117.000000
0.525000	0.500	-4,279.000000
0.533333	0.500	-4,428.000000
0.541667	0.500	-4,523.000000
0.550000	0.500	-4,578.000000
0.558333	0.500	-4,632.000000
0.566667	0.500	-4,695.000000
0.575000	0.500	-4,742.000000
0.583333	0.500	-4,734.000000
0.591667	0.500	-4,667.000000
0.600000	0.500	-4,573.000000
0.608333	0.500	-4,469.000000
0.616667	0.500	-4,321.000000
0.625000	0.500	-4,060.000000
0.633333	0.500	-3,668.000000
0.641667	0.500	-3,093.000000
0.650000	0.500	-2,288.000000
0.658333	0.500	-1,237.000000
0.666667	0.500	73.000000
0.675000	0.500	1,582.000000
0.683333	0.500	3,112.000000
0.691667	0.500	4,467.000000
0.700000	0.500	5,568.000000
0.708333	0.500	6,356.000000
0.716667	0.500	6,811.000000
0.725000	0.500	6,971.000000
0.733333	0.500	6,976.000000
0.741667	0.500	7,367.000000
0.750000	0.500	9,116.000000
0.758333	0.500	13,223.000000
0.766667	0.500	20,189.000000
0.775000	0.500	29,680.000000
0.783333	0.500	40,714.000000
0.791667	0.500	51,974.000000
0.800000	0.500	62,097.000000
0.808333	0.500	69,967.000000
0.816667	0.500	74,890.000000
0.825000	0.500	76,632.000000
0.833333	0.500	75,371.000000
0.841667	0.500	71,545.000000
0.850000	0.500	65,782.000000
0.858333	0.500	58,837.000000
0.866667	0.500	51,377.000000
0.875000	0.500	43,924.000000
0.883333	0.500	36,881.000000
0.891667	0.500	30,531.000000
0.900000	0.500	25,016.000000
0.908333	0.500	20,414.000000
0.916667	0.500	16,696.000000
0.925000	0.500	13,799.000000
0.933333	0.500	11,630.000000
0.941667	0.500	10,049.000000
0.950000	0.500	8,942.000000
0.958333	0.500	8,231.000000
0.966667	0.500	7,877.000000
0.975000	0.500	7,844.000000
0.983333	0.500	8,068.000000
0.991667	0.500	8,469.000000
1.000000	0.500	8,978.000000
1.008333	0.500	9,607.000000
1.016667	0.500	10,368.000000
1.025000	0.500	11,219.000000
1.033333	0.500	12,171.000000
1.041667	0.500	13,548.000000
1.050000	0.500	15,857.000000
1.058333	0.500	19,444.000000
1.066667	0.500	24,283.000000
1.075000	0.500	29,974.000000
1.083333	0.500	35,842.000000
1.091667	0.500	41,076.000000
1.100000	0.500	45,004.000000
1.108333	0.500	47,256.000000
1.116667	0.500	47,750.000000
1.125000	0.500	46,718.000000
1.133333	0.500	44,790.000000
1.141667	0.500	42,774.000000
1.150000	0.500	41,265.000000
1.158333	0.500	40,466.000000
1.166667	0.500	40,353.000000
1.175000	0.500	40,829.000000
1.183333	0.500	41,809.000000
1.191667	0.500	43,202.000000
1.200000	0.500	44,885.000000
1.208333	0.500	46,673.000000
1.216667	0.500	48,269.000000
1.225000	0.500	49,343.000000
1.233333	0.500	49,602.000000
1.241667	0.500	48,852.000000
1.250000	0.500	47,132.000000
1.258333	0.500	44,753.000000
1.266667	0.500	42,147.000000
1.275000	0.500	39,539.000000
1.283333	0.500	36,935.000000
1.291667	0.500	34,330.000000
1.300000	0.500	31,864.000000
1.308333	0.500	30,005.000000
1.316667	0.500	29,267.000000
1.325000	0.500	29,662.000000
1.333333	0.500	30,665.000000
1.341667	0.500	31,597.000000
1.350000	0.500	31,892.000000
1.358333	0.500	31,271.000000
1.366667	0.500	29,739.000000
1.375000	0.500	27,459.000000
1.383333	0.500	24,637.000000
1.391667	0.500	21,497.000000
1.400000	0.500	18,224.000000
1.408333	0.500	15,100.000000
1.416667	0.500	12,417.000000
1.425000	0.500	10,302.000000
1.433333	0.500	8,782.000000
1.441667	0.500	7,830.000000
1.450000	0.500	7,337.000000
1.458333	0.500	7,116.000000
1.466667	0.500	6,956.000000
1.475000	0.500	6,745.000000
1.483333	0.500	6,436.000000
1.491667	0.500	5,996.000000
1.500000	0.500	5,453.000000
1.508333	0.500	4,903.000000
1.516667	0.500	4,510.000000
1.525000	0.500	4,331.000000
1.533333	0.500	4,318.000000
1.541667	0.500	4,399.000000
1.550000	0.500	4,507.000000
1.558333	0.500	4,617.000000
1.566667	0.500	4,741.000000
1.575000	0.500	4,859.000000
1.583333	0.500	4,918.000000
1.591667	0.500	4,874.000000
1.600000	0.500	4,669.000000
1.608333	0.500	4,297.000000
1.616667	0.500	3,794.000000
1.625000	0.500	3,200.000000
1.633333	0.500	2,554.000000
1.641667	0.500	1,884.000000
1.650000	0.500	1,234.000000
1.658333	0.500	729.000000
1.666667	0.500	468.000000
1.675000	0.500	464.000000
1.683333	0.500	595.000000
1.691667	0.500	667.000000
1.700000	0.500	577.000000
1.708333	0.500	289.000000
1.716667	0.500	-219.000000
1.725000	0.500	-884.000000
1.733333	0.500	-1,578.000000
1.741667	0.500	-2,158.000000
1.750000	0.500	-2,515.000000
1.758333	0.500	-2,619.000000
1.766667	0.500	-2,558.000000
1.775000	0.500	-2,370.000000
1.783333	0.500	-2,034.000000
1.791667	0.500	-1,621.000000
1.800000	0.500	-1,204.000000
1.808333	0.500	-854.000000
1.816667	0.500	-656.000000
1.825000	0.500	-576.000000
1.833333	0.500	-513.000000
1.841667	0.500	-404.000000
1.850000	0.500	-269.000000
1.858333	0.500	-200.000000
1.866667	0.500	-284.000000
1.875000	0.500	-496.000000
1.883333	0.500	-746.000000
1.891667	0.500	-934.000000
1.900000	0.500	-1,031.000000
1.908333	0.500	-1,041.000000
1.916667	0.500	-1,063.000000
1.925000	0.500	-1,158.000000
1.933333	0.500	-1,295.000000
1.941667	0.500	-1,365.000000
1.950000	0.500	-1,339.000000
1.958333	0.500	-1,284.000000
1.966667	0.500	-1,223.000000
1.975000	0.500	-1,200.000000
1.983333	0.500	-1,250.000000
1.991667	0.500	-1,308.000000
2.000000	0.500	-1,332.000000
2.008333	0.500	-1,300.000000
2.016667	0.500	-1,183.000000
2.025000	0.500	-1,000.000000
2.033333	0.500	-825.000000
2.041667	0.500	-735.000000
2.050000	0.500	-765.000000
2.058333	0.500	-887.000000
2.066667	0.500	-1,015.000000
2.075000	0.500	-1,098.000000
2.083333	0.500	-1,118.000000
2.091667	0.500	-1,030.000000
2.100000	0.500	-848.000000
2.108333	0.500	-663.000000
2.116667	0.500	-604.000000
2.125000	0.500	-761.000000
2.133333	0.500	-1,131.000000
2.141667	0.500	-1,635.000000
2.150000	0.500	-2,173.000000
2.158333	0.500	-2,601.000000
2.166667	0.500	-2,842.000000
2.175000	0.500	-2,946.000000
2.183333	0.500	-2,978.000000
2.191667	0.500	-2,956.000000
2.200000	0.500	-2,954.000000
2.208333	0.500	-3,025.000000
2.216667	0.500	-3,127.000000
2.225000	0.500	-3,180.000000
2.233333	0.500	-3,168.000000
2.241667	0.500	-3,125.000000
2.250000	0.500	-3,072.000000
2.258333	0.500	-3,011.000000
2.266667	0.500	-2,954.000000
2.275000	0.500	-2,904.000000
2.283333	0.500	-2,863.000000
2.291667	0.500	-2,822.000000
2.300000	0.500	-2,717.000000
2.308333	0.500	-2,546.000000
2.316667	0.500	-2,304.000000
2.325000	0.500	-2,031.000000
2.333333	0.500	-1,808.000000
2.341667	0.500	-1,670.000000
2.350000	0.500	-1,610.000000
2.358333	0.500	-1,571.000000
2.366667	0.500	-1,506.000000
2.375000	0.500	-1,456.000000
2.383333	0.500	-1,474.000000
2.391667	0.500	-1,516.000000
2.400000	0.500	-1,570.000000
2.408333	0.500	-1,649.000000
2.416667	0.500	-1,749.000000
2.425000	0.500	-1,882.000000
2.433333	0.500	-2,051.000000
2.441667	0.500	-2,191.000000
2.450000	0.500	-2,214.000000
2.458333	0.500	-2,212.000000
2.466667	0.500	-2,323.000000
2.475000	0.500	-2,529.000000
2.483333	0.500	-2,746.000000
2.491667	0.500	-2,931.000000
2.500000	0.500	-3,023.000000
2.508333	0.500	-3,002.000000
2.516667	0.500	-2,939.000000
2.525000	0.500	-2,906.000000
2.533333	0.500	-2,898.000000
2.541667	0.500	-2,874.000000
2.550000	0.500	-2,805.000000
2.558333	0.500	-2,701.000000
2.566667	0.500	-2,601.000000
2.575000	0.500	-2,545.000000
2.583333	0.500	-2,573.000000
2.591667	0.500	-2,688.000000
2.600000	0.500	-2,901.000000
2.608333	0.500	-3,199.000000
2.616667	0.500	-3,513.000000
2.625000	0.500	-3,769.000000
2.633333	0.500	-3,920.000000
2.641667	0.500	-3,984.000000
2.650000	0.500	-3,975.000000
2.658333	0.500	-3,848.000000
2.666667	0.500	-3,623.000000
2.675000	0.500	-3,341.000000
2.683333	0.500	-2,999.000000
2.691667	0.500	-2,620.000000
2.700000	0.500	-2,191.000000
2.708333	0.500	-1,745.000000
2.716667	0.500	-1,379.000000
2.725000	0.500	-1,194.000000
2.733333	0.500	-1,196.000000
2.741667	0.500	-1,332.000000
2.750000	0.500	-1,557.000000
2.758333	0.500	-1,818.000000
2.766667	0.500	-2,058.000000
2.775000	0.500	-2,246.000000
2.783333	0.500	-2,375.000000
2.791667	0.500	-2,440.000000
2.800000	0.500	-2,407.000000
2.808333	0.500	-2,278.000000
2.816667	0.500	-2,121.000000
2.825000	0.500	-2,022.000000
2.833333	0.500	-2,048.000000
2.841667	0.500	-2,252.000000
2.850000	0.500	-2,617.000000
2.858333	0.500	-3,041.000000
2.866667	0.500	-3,445.000000
2.875000	0.500	-3,823.000000
2.883333	0.500	-4,165.000000
2.891667	0.500	-4,473.000000
2.900000	0.500	-4,757.000000
2.908333	0.500	-5,006.000000
2.916667	0.500	-5,275.000000
2.925000	0.500	-5,591.000000
2.933333	0.500	-5,872.000000
2.941667	0.500	-5,955.000000
2.950000	0.500	-5,773.000000
2.958333	0.500	-5,370.000000
2.966667	0.500	-4,880.000000
2.975000	0.500	-4,394.000000
2.983333	0.500	-3,991.000000
2.991667	0.500	-3,658.000000
3.000000	0.500	-3,384.000000
3.008333	0.500	-3,384.000000
3.016667	0.500	-3,384.000000
3.025000	0.500	-3,384.000000
3.033333	0.500	-3,384.000000
3.041667	0.500	-3,733.000000
3.050000	0.500	-5,262.000000
3.058333	0.500	-7,370.000000
3.066667	0.500	-9,527.000000
3.075000	0.500	-11,490.000000
3.083333	0.500	-12,927.000000
3.091667	0.500	-13,475.000000
3.100000	0.500	-13,109.000000
3.108333	0.500	-12,131.000000
3.116667	0.500	-10,854.000000
3.125000	0.500	-9,167.000000
3.133333	0.500	-7,338.000000
3.141667	0.500	-5,362.000000
3.150000	0.500	-3,535.000000
3.158333	0.500	-2,659.000000
3.166667	0.500	-3,167.000000
3.175000	0.500	-4,514.000000
3.183333	0.500	-5,813.000000
3.191667	0.500	-6,527.000000
3.200000	0.500	-6,614.000000
3.208333	0.500	-5,955.000000
3.216667	0.500	-4,522.000000
3.225000	0.500	-2,721.000000
3.233333	0.500	-967.000000
3.241667	0.500	814.000000
3.250000	0.500	2,273.000000
3.258333	0.500	2,953.000000
3.266667	0.500	3,074.000000
3.275000	0.500	3,283.000000
3.283333	0.500	4,074.000000
3.291667	0.500	5,503.000000
3.300000	0.500	7,015.000000
3.308333	0.500	8,099.000000
3.316667	0.500	8,564.000000
3.325000	0.500	8,365.000000
3.333333	0.500	7,494.000000
3.341667	0.500	6,391.000000
3.350000	0.500	5,888.000000
3.358333	0.500	5,897.000000
3.366667	0.500	5,850.000000
3.375000	0.500	4,917.000000
3.383333	0.500	2,689.000000
3.391667	0.500	-632.000000
3.400000	0.500	-4,772.000000
3.408333	0.500	-9,521.000000
3.416667	0.500	-14,533.000000
3.425000	0.500	-19,791.000000
3.433333	0.500	-24,938.000000
3.441667	0.500	-28,855.000000
3.450000	0.500	-30,749.000000
3.458333	0.500	-30,761.000000
3.466667	0.500	-29,741.000000
3.475000	0.500	-28,370.000000
3.483333	0.500	-26,954.000000
3.491667	0.500	-26,101.000000
3.500000	0.500	-26,023.000000
3.508333	0.500	-26,734.000000
3.516667	0.500	-27,761.000000
3.525000	0.500	-28,571.000000
3.533333	0.500	-28,869.000000
3.541667	0.500	-27,995.000000
3.550000	0.500	-25,984.000000
3.558333	0.500	-23,032.000000
3.566667	0.500	-19,642.000000
3.575000	0.500	-16,423.000000
3.583333	0.500	-14,095.000000
3.591667	0.500	-12,845.000000
3.600000	0.500	-12,695.000000
3.608333	0.500	-13,940.000000
3.616667	0.500	-16,095.000000
3.625000	0.500	-18,473.000000
3.633333	0.500	-20,326.000000
3.641667	0.500	-21,698.000000
3.650000	0.500	-23,455.000000
3.658333	0.500	-26,038.000000
3.666667	0.500	-29,553.000000
3.675000	0.500	-34,017.000000
3.683333	0.500	-39,095.000000
3.691667	0.500	-44,077.000000
3.700000	0.500	-47,684.000000
3.708333	0.500	-49,000.000000
3.716667	0.500	-48,038.000000
3.725000	0.500	-46,081.000000
3.733333	0.500	-44,207.000000
3.741667	0.500	-42,677.000000
3.750000	0.500	-41,196.000000
3.758333	0.500	-39,057.000000
3.766667	0.500	-35,791.000000
3.775000	0.500	-31,032.000000
3.783333	0.500	-24,953.000000
3.791667	0.500	-18,534.000000
3.800000	0.500	-12,841.000000
3.808333	0.500	-8,732.000000
3.816667	0.500	-6,583.000000
3.825000	0.500	-6,573.000000
3.833333	0.500	-8,302.000000
3.841667	0.500	-11,471.000000
3.850000	0.500	-15,280.000000
3.858333	0.500	-19,339.000000
3.866667	0.500	-23,308.000000
3.875000	0.500	-26,210.000000
3.883333	0.500	-27,202.000000
3.891667	0.500	-25,639.000000
3.900000	0.500	-21,856.000000
3.908333	0.500	-16,527.000000
3.916667	0.500	-10,266.000000
3.925000	0.500	-4,130.000000
3.933333	0.500	1,051.000000
3.941667	0.500	5,269.000000
3.950000	0.500	8,744.000000
3.958333	0.500	11,074.000000
3.966667	0.500	11,567.000000
3.975000	0.500	10,056.000000
3.983333	0.500	7,355.000000
3.991667	0.500	4,539.000000
4.000000	0.500	1,437.000000
4.008333	0.500	-2,469.000000
4.016667	0.500	-6,959.000000
4.025000	0.500	-11,538.000000
4.033333	0.500	-15,958.000000
4.041667	0.500	-19,961.000000
4.050000	0.500	-23,052.000000
4.058333	0.500	-25,534.000000
4.066667	0.500	-28,122.000000
4.075000	0.500	-30,587.000000
4.083333	0.500	-32,426.000000
4.091667	0.500	-33,359.000000
4.100000	0.500	-33,544.000000
4.108333	0.500	-33,159.000000
4.116667	0.500	-31,918.000000
4.125000	0.500	-29,555.000000
4.133333	0.500	-26,497.000000
4.141667	0.500	-23,512.000000
4.150000	0.500	-21,198.000000
4.158333	0.500	-19,651.000000
4.166667	0.500	-18,777.000000
4.175000	0.500	-18,652.000000
4.183333	0.500	-19,127.000000
4.191667	0.500	-19,882.000000
4.200000	0.500	-21,264.000000
4.208333	0.500	-23,892.000000
4.216667	0.500	-27,747.000000
4.225000	0.500	-32,252.000000
4.233333	0.500	-36,729.000000
4.241667	0.500	-40,846.000000
4.250000	0.500	-43,367.000000
4.258333	0.500	-43,219.000000
4.266667	0.500	-40,547.000000
4.275000	0.500	-36,432.000000
4.283333	0.500	-31,777.000000
4.291667	0.500	-27,167.000000
4.300000	0.500	-23,049.000000
4.308333	0.500	-20,013.000000
4.316667	0.500	-18,629.000000
4.325000	0.500	-18,701.000000
4.333333	0.500	-19,388.000000
4.341667	0.500	-20,217.000000
4.350000	0.500	-21,123.000000
4.358333	0.500	-22,053.000000
4.366667	0.500	-22,795.000000
4.375000	0.500	-23,423.000000
4.383333	0.500	-24,088.000000
4.391667	0.500	-24,920.000000
4.400000	0.500	-26,457.000000
4.408333	0.500	-28,740.000000
4.416667	0.500	-31,314.000000
4.425000	0.500	-33,804.000000
4.433333	0.500	-35,849.000000
4.441667	0.500	-36,955.000000
4.450000	0.500	-37,323.000000
4.458333	0.500	-37,509.000000
4.466667	0.500	-37,884.000000
4.475000	0.500	-38,493.000000
4.483333	0.500	-38,936.000000
4.491667	0.500	-38,908.000000
4.500000	0.500	-38,344.000000
4.508333	0.500	-37,466.000000
4.516667	0.500	-37,170.000000
4.525000	0.500	-37,781.000000
4.533333	0.500	-38,480.000000
4.541667	0.500	-38,675.000000
4.550000	0.500	-38,313.000000
4.558333	0.500	-37,413.000000
4.566667	0.500	-35,959.000000
4.575000	0.500	-34,431.000000
4.583333	0.500	-33,161.000000
4.591667	0.500	-32,340.000000
4.600000	0.500	-32,172.000000
4.608333	0.500	-32,304.000000
4.616667	0.500	-32,629.000000
4.625000	0.500	-33,262.000000
4.633333	0.500	-33,484.000000
4.641667	0.500	-32,619.000000
4.650000	0.500	-31,196.000000
4.658333	0.500	-30,482.000000
4.666667	0.500	-30,688.000000
4.675000	0.500	-31,500.000000
4.683333	0.500	-32,004.000000
4.691667	0.500	-31,945.000000
4.700000	0.500	-31,530.000000
4.708333	0.500	-31,060.000000
4.716667	0.500	-30,699.000000
4.725000	0.500	-30,792.000000
4.733333	0.500	-31,610.000000
4.741667	0.500	-32,594.000000
4.750000	0.500	-33,413.000000
4.758333	0.500	-33,771.000000
4.766667	0.500	-33,608.000000
4.775000	0.500	-33,017.000000
4.783333	0.500	-32,181.000000
4.791667	0.500	-31,599.000000
4.800000	0.500	-31,659.000000
4.808333	0.500	-32,473.000000
4.816667	0.500	-33,839.000000
4.825000	0.500	-35,988.000000
4.833333	0.500	-38,393.000000
4.841667	0.500	-39,699.000000
4.850000	0.500	-39,302.000000
4.858333	0.500	-36,858.000000
4.866667	0.500	-32,264.000000
4.875000	0.500	-26,494.000000
4.883333	0.500	-21,105.000000
4.891667	0.500	-17,482.000000
4.900000	0.500	-15,553.000000
4.908333	0.500	-14,749.000000
4.916667	0.500	-15,001.000000
4.925000	0.500	-16,248.000000
4.933333	0.500	-17,889.000000
4.941667	0.500	-19,132.000000
4.950000	0.500	-20,285.000000
4.958333	0.500	-22,279.000000
4.966667	0.500	-25,218.000000
4.975000	0.500	-28,258.000000
4.983333	0.500	-30,839.000000
4.991667	0.500	-32,577.000000
5.000000	0.500	-33,676.000000
5.008333	0.500	-34,332.000000
5.016667	0.500	-34,277.000000
5.025000	0.500	-33,530.000000
5.033333	0.500	-32,458.000000
5.041667	0.500	-31,130.000000
5.050000	0.500	-29,608.000000
5.058333	0.500	-28,184.000000
5.066667	0.500	-26,614.000000
5.075000	0.500	-24,963.000000
5.083333	0.500	-23,697.000000
5.091667	0.500	-23,198.000000
5.100000	0.500	-23,591.000000
5.108333	0.500	-24,500.000000
5.116667	0.500	-25,414.000000
5.125000	0.500	-26,145.000000
5.133333	0.500	-26,477.000000
5.141667	0.500	-26,160.000000
5.150000	0.500	-25,414.000000
5.158333	0.500	-24,251.000000
5.166667	0.500	-22,922.000000
5.175000	0.500	-21,634.000000
5.183333	0.500	-20,638.000000
5.191667	0.500	-20,217.000000
5.200000	0.500	-20,391.000000
5.208333	0.500	-20,699.000000
5.216667	0.500	-21,128.000000
5.225000	0.500	-21,675.000000
5.233333	0.500	-22,366.000000
5.241667	0.500	-23,524.000000
5.250000	0.500	-24,807.000000
5.258333	0.500	-25,491.000000
5.266667	0.500	-25,213.000000
5.275000	0.500	-24,453.000000
5.283333	0.500	-23,611.000000
5.291667	0.500	-22,534.000000
5.300000	0.500	-20,946.000000
5.308333	0.500	-19,385.000000
5.316667	0.500	-18,094.000000
5.325000	0.500	-17,330.000000
5.333333	0.500	-17,312.000000
5.341667	0.500	-17,984.000000
5.350000	0.500	-18,718.000000
5.358333	0.500	-18,600.000000
5.366667	0.500	-16,991.000000
5.375000	0.500	-14,407.000000
5.383333	0.500	-12,036.000000
5.391667	0.500	-10,690.000000
5.400000	0.500	-10,098.000000
5.408333	0.500	-9,599.000000
5.416667	0.500	-8,859.000000
5.425000	0.500	-8,337.000000
5.433333	0.500	-8,351.000000
5.441667	0.500	-8,560.000000
5.450000	0.500	-9,018.000000
5.458333	0.500	-9,763.000000
5.466667	0.500	-10,736.000000
5.475000	0.500	-12,004.000000
5.483333	0.500	-13,616.000000
5.491667	0.500	-15,335.000000
5.500000	0.500	-16,808.000000
5.508333	0.500	-18,077.000000
5.516667	0.500	-19,672.000000
5.525000	0.500	-21,827.000000
5.533333	0.500	-24,946.000000
5.541667	0.500	-28,725.000000
5.550000	0.500	-32,034.000000
5.558333	0.500	-34,271.000000
5.566667	0.500	-35,510.000000
5.575000	0.500	-35,449.000000
5.583333	0.500	-33,652.000000
5.591667	0.500	-30,498.000000
5.600000	0.500	-26,712.000000
5.608333	0.500	-22,794.000000
5.616667	0.500	-19,235.000000
5.625000	0.500	-16,717.000000
5.633333	0.500	-15,680.000000
5.641667	0.500	-15,980.000000
5.650000	0.500	-17,109.000000
5.658333	0.500	-18,583.000000
5.666667	0.500	-19,738.000000
5.675000	0.500	-19,867.000000
5.683333	0.500	-19,020.000000
5.691667	0.500	-17,926.000000
5.700000	0.500	-17,473.000000
5.708333	0.500	-17,678.000000
5.716667	0.500	-18,296.000000
5.725000	0.500	-19,416.000000
5.733333	0.500	-21,561.000000
5.741667	0.500	-24,489.000000
5.750000	0.500	-27,330.000000
5.758333	0.500	-29,519.000000
5.766667	0.500	-30,228.000000
5.775000	0.500	-28,913.000000
5.783333	0.500	-26,060.000000
5.791667	0.500	-22,373.000000
5.800000	0.500	-18,391.000000
5.808333	0.500	-14,968.000000
5.816667	0.500	-13,322.000000
5.825000	0.500	-13,563.000000
5.833333	0.500	-14,868.000000
5.841667	0.500	-16,486.000000
5.850000	0.500	-18,062.000000
5.858333	0.500	-19,359.000000
5.866667	0.500	-20,528.000000
5.875000	0.500	-21,884.000000
5.883333	0.500	-24,111.000000
5.891667	0.500	-27,223.000000
5.900000	0.500	-30,356.000000
5.908333	0.500	-32,995.000000
5.916667	0.500	-34,702.000000
5.925000	0.500	-34,928.000000
5.933333	0.500	-34,178.000000
5.941667	0.500	-33,103.000000
5.950000	0.500	-31,831.000000
5.958333	0.500	-30,387.000000
5.966667	0.500	-28,788.000000
5.975000	0.500	-26,738.000000
5.983333	0.500	-24,109.000000
5.991667	0.500	-21,293.000000
6.000000	0.500	-18,513.000000
6.008333	0.500	-15,995.000000
6.016667	0.500	-14,004.000000
6.025000	0.500	-12,514.000000
6.033333	0.500	-11,872.000000
6.041667	0.500	-12,138.000000
6.050000	0.500	-12,652.000000
6.058333	0.500	-12,962.000000
6.066667	0.500	-13,053.000000
6.075000	0.500	-13,302.000000
6.083333	0.500	-13,982.000000
6.091667	0.500	-14,934.000000
6.100000	0.500	-16,025.000000
6.108333	0.500	-17,410.000000
6.116667	0.500	-19,041.000000
6.125000	0.500	-20,534.000000
6.133333	0.500	-21,390.000000
6.141667	0.500	-21,318.000000
6.150000	0.500	-20,038.000000
6.158333	0.500	-17,553.000000
6.166667	0.500	-14,520.000000
6.175000	0.500	-12,066.000000
6.183333	0.500	-11,122.000000
6.191667	0.500	-11,951.000000
6.200000	0.500	-14,376.000000
6.208333	0.500	-17,384.000000
6.216667	0.500	-20,473.000000
6.225000	0.500	-23,177.000000
6.233333	0.500	-24,768.000000
6.241667	0.500	-25,456.000000
6.250000	0.500	-25,235.000000
6.258333	0.500	-24,188.000000
6.266667	0.500	-22,422.000000
6.275000	0.500	-19,998.000000
6.283333	0.500	-16,946.000000
6.291667	0.500	-13,581.000000
6.300000	0.500	-10,821.000000
6.308333	0.500	-9,350.000000
6.316667	0.500	-9,458.000000
6.325000	0.500	-11,064.000000
6.333333	0.500	-13,924.000000
6.341667	0.500	-17,536.000000
6.350000	0.500	-20,952.000000
6.358333	0.500	-23,487.000000
6.366667	0.500	-24,628.000000
6.375000	0.500	-24,441.000000
6.383333	0.500	-23,305.000000
6.391667	0.500	-21,327.000000
6.400000	0.500	-18,839.000000
6.408333	0.500	-16,358.000000
6.416667	0.500	-13,826.000000
6.425000	0.500	-11,936.000000
6.433333	0.500	-11,401.000000
6.441667	0.500	-12,350.000000
6.450000	0.500	-14,415.000000
6.458333	0.500	-16,981.000000
6.466667	0.500	-19,504.000000
6.475000	0.500	-21,907.000000
6.483333	0.500	-23,982.000000
6.491667	0.500	-25,043.000000
6.500000	0.500	-24,388.000000
6.508333	0.500	-22,340.000000
6.516667	0.500	-20,110.000000
6.525000	0.500	-18,709.000000
6.533333	0.500	-18,120.000000
6.541667	0.500	-18,209.000000
6.550000	0.500	-18,805.000000
6.558333	0.500	-19,568.000000
6.566667	0.500	-19,929.000000
6.575000	0.500	-19,566.000000
6.583333	0.500	-18,858.000000
6.591667	0.500	-18,127.000000
6.600000	0.500	-17,596.000000
6.608333	0.500	-17,634.000000
6.616667	0.500	-18,628.000000
6.625000	0.500	-20,176.000000
6.633333	0.500	-21,622.000000
6.641667	0.500	-22,472.000000
6.650000	0.500	-22,202.000000
6.658333	0.500	-20,956.000000
6.666667	0.500	-18,852.000000
6.675000	0.500	-16,633.000000
6.683333	0.500	-14,416.000000
6.691667	0.500	-11,850.000000
6.700000	0.500	-9,426.000000
6.708333	0.500	-7,559.000000
6.716667	0.500	-6,592.000000
6.725000	0.500	-6,378.000000
6.733333	0.500	-6,494.000000
6.741667	0.500	-6,997.000000
6.750000	0.500	-8,023.000000
6.758333	0.500	-9,180.000000
6.766667	0.500	-10,647.000000
6.775000	0.500	-12,493.000000
6.783333	0.500	-14,447.000000
6.791667	0.500	-16,603.000000
6.800000	0.500	-19,207.000000
6.808333	0.500	-21,815.000000
6.816667	0.500	-23,548.000000
6.825000	0.500	-23,979.000000
6.833333	0.500	-23,005.000000
6.841667	0.500	-20,531.000000
6.850000	0.500	-16,919.000000
6.858333	0.500	-13,103.000000
6.866667	0.500	-9,785.000000
6.875000	0.500	-7,007.000000
6.883333	0.500	-4,890.000000
6.891667	0.500	-3,869.000000
6.900000	0.500	-4,315.000000
6.908333	0.500	-5,688.000000
6.916667	0.500	-7,165.000000
6.925000	0.500	-8,247.000000
6.933333	0.500	-8,822.000000
6.941667	0.500	-8,902.000000
6.950000	0.500	-8,495.000000
6.958333	0.500	-7,486.000000
6.966667	0.500	-6,483.000000
6.975000	0.500	-6,128.000000
6.983333	0.500	-6,407.000000
6.991667	0.500	-7,043.000000
7.000000	0.500	-7,664.000000
7.008333	0.500	-7,634.000000
7.016667	0.500	-6,896.000000
7.025000	0.500	-5,702.000000
7.033333	0.500	-5,043.000000
7.041667	0.500	-5,229.000000
7.050000	0.500	-5,827.000000
7.058333	0.500	-6,578.000000
7.066667	0.500	-7,367.000000
7.075000	0.500	-8,318.000000
7.083333	0.500	-9,460.000000
7.091667	0.500	-10,841.000000
7.100000	0.500	-12,488.000000
7.108333	0.500	-14,193.000000
7.116667	0.500	-15,576.000000
7.125000	0.500	-16,301.000000
7.133333	0.500	-15,695.000000
7.141667	0.500	-13,718.000000
7.150000	0.500	-11,181.000000
7.158333	0.500	-8,950.000000
7.166667	0.500	-7,299.000000
7.175000	0.500	-6,492.000000
7.183333	0.500	-6,806.000000
7.191667	0.500	-7,885.000000
7.200000	0.500	-9,070.000000
7.208333	0.500	-9,242.000000
7.216667	0.500	-7,841.000000
7.225000	0.500	-4,878.000000
7.233333	0.500	-1,414.000000
7.241667	0.500	925.000000
7.250000	0.500	1,296.000000
7.258333	0.500	301.000000
7.266667	0.500	-1,389.000000
7.275000	0.500	-3,099.000000
7.283333	0.500	-3,889.000000
7.291667	0.500	-3,301.000000
7.300000	0.500	-2,000.000000
7.308333	0.500	-848.000000
7.316667	0.500	-155.000000
7.325000	0.500	142.000000
7.333333	0.500	-184.000000
7.341667	0.500	-1,427.000000
7.350000	0.500	-2,944.000000
7.358333	0.500	-4,309.000000
7.366667	0.500	-5,388.000000
7.375000	0.500	-6,290.000000
7.383333	0.500	-6,989.000000
7.391667	0.500	-7,325.000000
7.400000	0.500	-7,882.000000
7.408333	0.500	-9,541.000000
7.416667	0.500	-12,008.000000
7.425000	0.500	-14,223.000000
7.433333	0.500	-15,455.000000
7.441667	0.500	-15,716.000000
7.450000	0.500	-15,077.000000
7.458333	0.500	-13,404.000000
7.466667	0.500	-11,069.000000
7.475000	0.500	-9,295.000000
7.483333	0.500	-8,846.000000
7.491667	0.500	-9,849.000000
7.500000	0.500	-12,089.000000
7.508333	0.500	-14,306.000000
7.516667	0.500	-15,189.000000
7.525000	0.500	-14,409.000000
7.533333	0.500	-12,648.000000
7.541667	0.500	-10,258.000000
7.550000	0.500	-7,644.000000
7.558333	0.500	-6,020.000000
7.566667	0.500	-5,857.000000
7.575000	0.500	-6,912.000000
7.583333	0.500	-8,931.000000
7.591667	0.500	-11,553.000000
7.600000	0.500	-14,277.000000
7.608333	0.500	-16,342.000000
7.616667	0.500	-16,648.000000
7.625000	0.500	-14,687.000000
7.633333	0.500	-11,186.000000
7.641667	0.500	-7,468.000000
7.650000	0.500	-4,027.000000
7.658333	0.500	-1,084.000000
7.666667	0.500	812.000000
7.675000	0.500	1,379.000000
7.683333	0.500	616.000000
7.691667	0.500	-1,196.000000
7.700000	0.500	-3,570.000000
7.708333	0.500	-6,210.000000
7.716667	0.500	-8,388.000000
7.725000	0.500	-9,542.000000
7.733333	0.500	-9,539.000000
7.741667	0.500	-8,812.000000
7.750000	0.500	-7,654.000000
7.758333	0.500	-6,291.000000
7.766667	0.500	-4,942.000000
7.775000	0.500	-4,079.000000
7.783333	0.500	-3,860.000000
7.791667	0.500	-3,457.000000
7.800000	0.500	-2,215.000000
7.808333	0.500	-511.000000
7.816667	0.500	800.000000
7.825000	0.500	743.000000
7.833333	0.500	-985.000000
7.841667	0.500	-3,878.000000
7.850000	0.500	-7,811.000000
7.858333	0.500	-12,424.000000
7.866667	0.500	-16,854.000000
7.875000	0.500	-20,656.000000
7.883333	0.500	-23,653.000000
7.891667	0.500	-25,680.000000
7.900000	0.500	-26,715.000000
7.908333	0.500	-26,717.000000
7.916667	0.500	-25,842.000000
7.925000	0.500	-24,194.000000
7.933333	0.500	-21,731.000000
7.941667	0.500	-18,537.000000
7.950000	0.500	-15,089.000000
7.958333	0.500	-11,551.000000
7.966667	0.500	-8,302.000000
7.975000	0.500	-5,382.000000
7.983333	0.500	-2,977.000000
7.991667	0.500	-1,877.000000
8.000000	0.500	-1,899.000000
8.008333	0.500	-1,977.000000
8.016667	0.500	-1,040.000000
8.025000	0.500	1,248.000000
8.033333	0.500	4,592.000000
8.041667	0.500	8,139.000000
8.050000	0.500	11,273.000000
8.058333	0.500	14,307.000000
8.066667	0.500	17,359.000000
8.075000	0.500	20,100.000000
8.083333	0.500	22,523.000000
8.091667	0.500	25,087.000000
8.100000	0.500	27,958.000000
8.108333	0.500	30,696.000000
8.116667	0.500	32,866.000000
8.125000	0.500	33,810.000000
8.133333	0.500	32,967.000000
8.141667	0.500	30,548.000000
8.150000	0.500	26,991.000000
8.158333	0.500	23,129.000000
8.166667	0.500	19,654.000000
8.175000	0.500	17,035.000000
8.183333	0.500	15,204.000000
8.191667	0.500	13,887.000000
8.200000	0.500	12,580.000000
8.208333	0.500	11,195.000000
8.216667	0.500	9,807.000000
8.225000	0.500	8,356.000000
8.233333	0.500	6,737.000000
8.241667	0.500	4,945.000000
8.250000	0.500	3,053.000000
8.258333	0.500	1,256.000000
8.266667	0.500	106.000000
8.275000	0.500	-241.000000
8.283333	0.500	31.000000
8.291667	0.500	1,099.000000
8.300000	0.500	2,903.000000
8.308333	0.500	5,103.000000
8.316667	0.500	7,666.000000
8.325000	0.500	10,016.000000
8.333333	0.500	11,554.000000
8.341667	0.500	12,393.000000
8.350000	0.500	12,918.000000
8.358333	0.500	13,591.000000
8.366667	0.500	15,351.000000
8.375000	0.500	18,917.000000
8.383333	0.500	24,374.000000
8.391667	0.500	31,531.000000
8.400000	0.500	40,451.000000
8.408333	0.500	51,804.000000
8.416667	0.500	65,573.000000
8.425000	0.500	81,394.000000
8.433333	0.500	99,182.000000
8.441667	0.500	118,435.000000
8.450000	0.500	137,981.000000
8.458333	0.500	156,933.000000
8.466667	0.500	174,414.000000
8.475000	0.500	190,071.000000
8.483333	0.500	203,075.000000
8.491667	0.500	211,811.000000
8.500000	0.500	215,037.000000
8.508333	0.500	212,336.000000
8.516667	0.500	203,989.000000
8.525000	0.500	190,818.000000
8.533333	0.500	174,182.000000
8.541667	0.500	155,077.000000
8.550000	0.500	134,359.000000
8.558333	0.500	112,774.000000
8.566667	0.500	91,298.000000
8.575000	0.500	71,309.000000
8.583333	0.500	54,131.000000
8.591667	0.500	40,107.000000
8.600000	0.500	29,341.000000
8.608333	0.500	21,308.000000
8.616667	0.500	15,269.000000
8.625000	0.500	10,613.000000
8.633333	0.500	7,162.000000
8.641667	0.500	4,520.000000
8.650000	0.500	2,385.000000
8.658333	0.500	703.000000
8.666667	0.500	-877.000000
8.675000	0.500	-2,412.000000
8.683333	0.500	-3,741.000000
8.691667	0.500	-4,477.000000
8.700000	0.500	-4,823.000000
8.708333	0.500	-5,235.000000
8.716667	0.500	-5,776.000000
8.725000	0.500	-6,324.000000
8.733333	0.500	-6,787.000000
8.741667	0.500	-7,064.000000
8.750000	0.500	-6,939.000000
8.758333	0.500	-6,399.000000
8.766667	0.500	-6,049.000000
8.775000	0.500	-6,607.000000
8.783333	0.500	-8,017.000000
8.791667	0.500	-9,597.000000
8.800000	0.500	-10,683.000000
8.808333	0.500	-10,803.000000
8.816667	0.500	-10,028.000000
8.825000	0.500	-8,471.000000
8.833333	0.500	-6,153.000000
8.841667	0.500	-3,379.000000
8.850000	0.500	-348.000000
8.858333	0.500	2,885.000000
8.866667	0.500	5,857.000000
8.875000	0.500	8,140.000000
8.883333	0.500	9,649.000000
8.891667	0.500	10,592.000000
8.900000	0.500	11,554.000000
8.908333	0.500	12,493.000000
8.916667	0.500	13,126.000000
8.925000	0.500	12,976.000000
8.933333	0.500	11,927.000000
8.941667	0.500	10,040.000000
8.950000	0.500	7,433.000000
8.958333	0.500	4,569.000000
8.966667	0.500	2,171.000000
8.975000	0.500	1,157.000000
8.983333	0.500	1,840.000000
8.991667	0.500	3,616.000000
9.000000	0.500	5,658.000000
9.008333	0.500	7,255.000000
9.016667	0.500	7,821.000000
9.025000	0.500	7,394.000000
9.033333	0.500	5,974.000000
9.041667	0.500	3,732.000000
9.050000	0.500	1,399.000000
9.058333	0.500	-95.000000
9.066667	0.500	74.000000
9.075000	0.500	2,037.000000
9.083333	0.500	5,242.000000
9.091667	0.500	9,242.000000
9.100000	0.500	13,130.000000
9.108333	0.500	16,255.000000
9.116667	0.500	18,480.000000
9.125000	0.500	19,847.000000
9.133333	0.500	20,335.000000
9.141667	0.500	19,450.000000
9.150000	0.500	17,185.000000
9.158333	0.500	14,503.000000
9.166667	0.500	12,774.000000
9.175000	0.500	12,824.000000
9.183333	0.500	14,881.000000
9.191667	0.500	18,483.000000
9.200000	0.500	22,375.000000
9.208333	0.500	25,479.000000
9.216667	0.500	27,677.000000
9.225000	0.500	29,158.000000
9.233333	0.500	29,844.000000
9.241667	0.500	29,698.000000
9.250000	0.500	28,903.000000
9.258333	0.500	27,950.000000
9.266667	0.500	27,615.000000
9.275000	0.500	28,111.000000
9.283333	0.500	29,093.000000
9.291667	0.500	30,004.000000
9.300000	0.500	30,320.000000
9.308333	0.500	29,875.000000
9.316667	0.500	28,480.000000
9.325000	0.500	26,046.000000
9.333333	0.500	22,664.000000
9.341667	0.500	19,535.000000
9.350000	0.500	18,240.000000
9.358333	0.500	19,285.000000
9.366667	0.500	22,266.000000
9.375000	0.500	26,073.000000
9.383333	0.500	29,458.000000
9.391667	0.500	31,424.000000
9.400000	0.500	31,896.000000
9.408333	0.500	31,277.000000
9.416667	0.500	30,287.000000
9.425000	0.500	29,341.000000
9.433333	0.500	28,529.000000
9.441667	0.500	28,049.000000
9.450000	0.500	27,840.000000
9.458333	0.500	28,326.000000
9.466667	0.500	30,008.000000
9.475000	0.500	33,071.000000
9.483333	0.500	37,548.000000
9.491667	0.500	42,912.000000
9.500000	0.500	48,663.000000
9.508333	0.500	55,441.000000
9.516667	0.500	64,595.000000
9.525000	0.500	77,410.000000
9.533333	0.500	95,216.000000
9.541667	0.500	119,985.000000
9.550000	0.500	154,162.000000
9.558333	0.500	200,223.000000
9.566667	0.500	260,650.000000
9.575000	0.500	339,152.000000
9.583333	0.500	440,923.000000
9.591667	0.500	572,527.000000
9.600000	0.500	742,741.000000
9.608333	0.500	961,103.000000
9.616667	0.500	1,237,444.000000
9.625000	0.500	1,582,342.000000
9.633333	0.500	2,003,370.000000
9.641667	0.500	2,503,327.000000
9.650000	0.500	3,077,448.000000
9.658333	0.500	3,712,268.000000
9.666667	0.500	4,382,794.000000
9.675000	0.500	5,051,785.000000
9.683333	0.500	5,672,975.000000
9.691667	0.500	6,199,500.000000
9.700000	0.500	6,591,133.000000
9.708333	0.500	6,817,857.000000
9.716667	0.500	6,862,696.000000
9.725000	0.500	6,723,179.000000
9.733333	0.500	6,412,782.000000
9.741667	0.500	5,958,990.000000
9.750000	0.500	5,397,703.000000
9.758333	0.500	4,769,333.000000
9.766667	0.500	4,114,987.000000
9.775000	0.500	3,471,441.000000
9.783333	0.500	2,867,459.000000
9.791667	0.500	2,323,391.000000
9.800000	0.500	1,850,849.000000
9.808333	0.500	1,454,093.000000
9.816667	0.500	1,131,322.000000
9.825000	0.500	875,809.000000
9.833333	0.500	679,183.000000
9.841667	0.500	532,062.000000
9.850000	0.500	424,422.000000
9.858333	0.500	346,173.000000
9.866667	0.500	288,677.000000
9.875000	0.500	245,342.000000
9.883333	0.500	211,718.000000
9.891667	0.500	184,414.000000
9.900000	0.500	160,869.000000
9.908333	0.500	139,664.000000
9.916667	0.500	120,120.000000
9.925000	0.500	102,153.000000
9.933333	0.500	85,951.000000
9.941667	0.500	72,096.000000
9.950000	0.500	61,649.000000
9.958333	0.500	54,632.000000
9.966667	0.500	49,984.000000
9.975000	0.500	46,949.000000
9.983333	0.500	44,578.000000
9.991667	0.500	42,533.000000
10.000000	0.500	41,064.000000
10.008333	0.500	39,899.000000
10.016667	0.500	38,738.000000
10.025000	0.500	37,360.000000
10.033333	0.500	35,436.000000
10.041667	0.500	32,725.000000
10.050000	0.500	29,750.000000
10.058333	0.500	27,251.000000
10.066667	0.500	25,702.000000
10.075000	0.500	25,011.000000
10.083333	0.500	24,776.000000
10.091667	0.500	24,549.000000
10.100000	0.500	24,528.000000
10.108333	0.500	24,995.000000
10.116667	0.500	25,888.000000
10.125000	0.500	26,863.000000
10.133333	0.500	27,707.000000
10.141667	0.500	28,597.000000
10.150000	0.500	29,554.000000
10.158333	0.500	30,366.000000
10.166667	0.500	30,494.000000
10.175000	0.500	29,531.000000
10.183333	0.500	27,587.000000
10.191667	0.500	25,143.000000
10.200000	0.500	22,674.000000
10.208333	0.500	20,654.000000
10.216667	0.500	19,878.000000
10.225000	0.500	20,624.000000
10.233333	0.500	22,720.000000
10.241667	0.500	25,086.000000
10.250000	0.500	26,803.000000
10.258333	0.500	27,497.000000
10.266667	0.500	27,104.000000
10.275000	0.500	26,039.000000
10.283333	0.500	24,402.000000
10.291667	0.500	22,449.000000
10.300000	0.500	20,399.000000
10.308333	0.500	18,512.000000
10.316667	0.500	16,930.000000
10.325000	0.500	16,139.000000
10.333333	0.500	16,499.000000
10.341667	0.500	17,603.000000
10.350000	0.500	18,601.000000
10.358333	0.500	19,279.000000
10.366667	0.500	19,778.000000
10.375000	0.500	20,124.000000
10.383333	0.500	20,007.000000
10.391667	0.500	19,632.000000
10.400000	0.500	20,031.000000
10.408333	0.500	21,388.000000
10.416667	0.500	23,642.000000
10.425000	0.500	26,282.000000
10.433333	0.500	29,290.000000
10.441667	0.500	33,217.000000
10.450000	0.500	37,789.000000
10.458333	0.500	42,488.000000
10.466667	0.500	47,484.000000
10.475000	0.500	53,404.000000
10.483333	0.500	60,550.000000
10.491667	0.500	69,294.000000
10.500000	0.500	79,838.000000
10.508333	0.500	91,789.000000
10.516667	0.500	103,933.000000
10.525000	0.500	114,631.000000
10.533333	0.500	123,071.000000
10.541667	0.500	128,939.000000
10.550000	0.500	132,421.000000
10.558333	0.500	133,696.000000
10.566667	0.500	132,956.000000
10.575000	0.500	130,090.000000
10.583333	0.500	125,467.000000
10.591667	0.500	119,544.000000
10.600000	0.500	112,646.000000
10.608333	0.500	105,005.000000
10.616667	0.500	97,655.000000
10.625000	0.500	92,250.000000
10.633333	0.500	89,786.000000
10.641667	0.500	91,202.000000
10.650000	0.500	96,985.000000
10.658333	0.500	107,738.000000
10.666667	0.500	125,006.000000
10.675000	0.500	151,124.000000
10.683333	0.500	188,430.000000
10.691667	0.500	238,627.000000
10.700000	0.500	303,286.000000
10.708333	0.500	384,009.000000
10.716667	0.500	481,274.000000
10.725000	0.500	594,487.000000
10.733333	0.500	722,079.000000
10.741667	0.500	860,309.000000
10.750000	0.500	1,003,428.000000
10.758333	0.500	1,144,519.000000
10.766667	0.500	1,275,393.000000
10.775000	0.500	1,387,673.000000
10.783333	0.500	1,474,023.000000
10.791667	0.500	1,528,383.000000
10.800000	0.500	1,547,028.000000
10.808333	0.500	1,528,724.000000
10.816667	0.500	1,474,939.000000
10.825000	0.500	1,390,204.000000
10.833333	0.500	1,281,007.000000
10.841667	0.500	1,154,300.000000
10.850000	0.500	1,017,452.000000
10.858333	0.500	878,040.000000
10.866667	0.500	742,732.000000
10.875000	0.500	617,090.000000
10.883333	0.500	504,652.000000
10.891667	0.500	406,693.000000
10.900000	0.500	322,979.000000
10.908333	0.500	252,763.000000
10.916667	0.500	195,875.000000
10.925000	0.500	151,707.000000
10.933333	0.500	119,033.000000
10.941667	0.500	96,289.000000
10.950000	0.500	81,387.000000
10.958333	0.500	71,440.000000
10.966667	0.500	64,496.000000
10.975000	0.500	59,565.000000
10.983333	0.500	55,967.000000
10.991667	0.500	53,126.000000
11.000000	0.500	50,702.000000
11.008333	0.500	49,075.000000
11.016667	0.500	47,945.000000
11.025000	0.500	47,011.000000
11.033333	0.500	47,201.000000
11.041667	0.500	49,710.000000
11.050000	0.500	54,762.000000
11.058333	0.500	61,466.000000
11.066667	0.500	69,318.000000
11.075000	0.500	78,363.000000
11.083333	0.500	88,345.000000
11.091667	0.500	99,136.000000
11.100000	0.500	110,120.000000
11.108333	0.500	120,170.000000
11.116667	0.500	128,555.000000
11.125000	0.500	134,373.000000
11.133333	0.500	136,643.000000
11.141667	0.500	135,170.000000
11.150000	0.500	130,676.000000
11.158333	0.500	123,901.000000
11.166667	0.500	115,433.000000
11.175000	0.500	105,576.000000
11.183333	0.500	94,872.000000
11.191667	0.500	84,575.000000
11.200000	0.500	75,411.000000
11.208333	0.500	67,406.000000
11.216667	0.500	59,879.000000
11.225000	0.500	52,397.000000
11.233333	0.500	45,128.000000
11.241667	0.500	38,813.000000
11.250000	0.500	33,576.000000
11.258333	0.500	29,282.000000
11.266667	0.500	26,192.000000
11.275000	0.500	24,111.000000
11.283333	0.500	22,554.000000
11.291667	0.500	21,204.000000
11.300000	0.500	20,397.000000
11.308333	0.500	20,763.000000
11.316667	0.500	22,469.000000
11.325000	0.500	24,903.000000
11.333333	0.500	27,357.000000
11.341667	0.500	29,118.000000
11.350000	0.500	29,945.000000
11.358333	0.500	29,747.000000
11.366667	0.500	28,662.000000
11.375000	0.500	27,322.000000
11.383333	0.500	26,328.000000
11.391667	0.500	25,504.000000
11.400000	0.500	25,068.000000
11.408333	0.500	25,564.000000
11.416667	0.500	27,128.000000
11.425000	0.500	29,930.000000
11.433333	0.500	33,848.000000
11.441667	0.500	38,256.000000
11.450000	0.500	42,345.000000
11.458333	0.500	45,561.000000
11.466667	0.500	47,832.000000
11.475000	0.500	49,068.000000
11.483333	0.500	48,882.000000
11.491667	0.500	47,573.000000
11.500000	0.500	45,834.000000
11.508333	0.500	44,775.000000
11.516667	0.500	44,938.000000
11.525000	0.500	46,460.000000
11.533333	0.500	49,166.000000
11.541667	0.500	52,740.000000
11.550000	0.500	56,520.000000
11.558333	0.500	59,604.000000
11.566667	0.500	61,221.000000
11.575000	0.500	61,387.000000
11.583333	0.500	60,877.000000
11.591667	0.500	60,579.000000
11.600000	0.500	60,878.000000
11.608333	0.500	61,580.000000
11.616667	0.500	62,433.000000
11.625000	0.500	63,719.000000
11.633333	0.500	65,599.000000
11.641667	0.500	67,728.000000
11.650000	0.500	70,428.000000
11.658333	0.500	74,375.000000
11.666667	0.500	80,080.000000
11.675000	0.500	87,704.000000
11.683333	0.500	97,220.000000
11.691667	0.500	108,813.000000
11.700000	0.500	122,221.000000
11.708333	0.500	136,792.000000
11.716667	0.500	151,228.000000
11.725000	0.500	164,513.000000
11.733333	0.500	176,003.000000
11.741667	0.500	184,677.000000
11.750000	0.500	190,246.000000
11.758333	0.500	193,753.000000
11.766667	0.500	196,178.000000
11.775000	0.500	198,731.000000
11.783333	0.500	202,690.000000
11.791667	0.500	209,516.000000
11.800000	0.500	220,834.000000
11.808333	0.500	239,486.000000
11.816667	0.500	269,635.000000
11.825000	0.500	316,109.000000
11.833333	0.500	384,437.000000
11.841667	0.500	481,248.000000
11.850000	0.500	613,778.000000
11.858333	0.500	789,386.000000
11.866667	0.500	1,017,228.000000
11.875000	0.500	1,307,152.000000
11.883333	0.500	1,668,077.000000
11.891667	0.500	2,106,943.000000
11.900000	0.500	2,625,491.000000
11.908333	0.500	3,217,028.000000
11.916667	0.500	3,865,183.000000
11.925000	0.500	4,544,620.000000
11.933333	0.500	5,220,734.000000
11.941667	0.500	5,851,809.000000
11.950000	0.500	6,394,012.000000
11.958333	0.500	6,806,959.000000
11.966667	0.500	7,058,452.000000
11.975000	0.500	7,128,773.000000
11.983333	0.500	7,012,433.000000
11.991667	0.500	6,719,103.000000
12.000000	0.500	6,272,465.000000
12.008333	0.500	5,706,843.000000
12.016667	0.500	5,063,627.000000
12.025000	0.500	4,385,157.000000
12.033333	0.500	3,710,390.000000
12.041667	0.500	3,071,264.000000
12.050000	0.500	2,490,933.000000
12.058333	0.500	1,983,592.000000
12.066667	0.500	1,555,137.000000
12.075000	0.500	1,205,246.000000
12.083333	0.500	928,014.000000
12.091667	0.500	714,540.000000
12.100000	0.500	555,334.000000
12.108333	0.500	440,477.000000
12.116667	0.500	360,095.000000
12.125000	0.500	305,125.000000
12.133333	0.500	269,027.000000
12.141667	0.500	247,267.000000
12.150000	0.500	235,893.000000
12.158333	0.500	233,011.000000
12.166667	0.500	238,503.000000
12.175000	0.500	253,082.000000
12.183333	0.500	278,236.000000
12.191667	0.500	316,035.000000
12.200000	0.500	368,863.000000
12.208333	0.500	440,473.000000
12.216667	0.500	535,892.000000
12.225000	0.500	660,699.000000
12.233333	0.500	818,392.000000
12.241667	0.500	1,009,094.000000
12.250000	0.500	1,231,150.000000
12.258333	0.500	1,480,679.000000
12.266667	0.500	1,750,471.000000
12.275000	0.500	2,029,759.000000
12.283333	0.500	2,304,222.000000
12.291667	0.500	2,556,214.000000
12.300000	0.500	2,767,272.000000
12.308333	0.500	2,921,001.000000
12.316667	0.500	3,005,515.000000
12.325000	0.500	3,013,651.000000
12.333333	0.500	2,945,309.000000
12.341667	0.500	2,806,899.000000
12.350000	0.500	2,609,212.000000
12.358333	0.500	2,366,865.000000
12.366667	0.500	2,097,206.000000
12.375000	0.500	1,817,322.000000
12.383333	0.500	1,542,266.000000
12.391667	0.500	1,284,537.000000
12.400000	0.500	1,052,670.000000
12.408333	0.500	851,468.000000
12.416667	0.500	682,399.000000
12.425000	0.500	544,260.000000
12.433333	0.500	433,800.000000
12.441667	0.500	346,674.000000
12.450000	0.500	279,286.000000
12.458333	0.500	228,302.000000
12.466667	0.500	190,633.000000
12.475000	0.500	163,378.000000
12.483333	0.500	143,706.000000
12.491667	0.500	128,751.000000
12.500000	0.500	116,393.000000
12.508333	0.500	105,314.000000
12.516667	0.500	94,572.000000
12.525000	0.500	83,819.000000
12.533333	0.500	73,435.000000
12.541667	0.500	63,811.000000
12.550000	0.500	55,405.000000
12.558333	0.500	48,663.000000
12.566667	0.500	44,277.000000
12.575000	0.500	42,618.000000
12.583333	0.500	43,721.000000
12.591667	0.500	47,516.000000
12.600000	0.500	53,847.000000
12.608333	0.500	62,547.000000
12.616667	0.500	73,355.000000
12.625000	0.500	86,255.000000
12.633333	0.500	101,370.000000
12.641667	0.500	119,774.000000
12.650000	0.500	142,812.000000
12.658333	0.500	172,888.000000
12.666667	0.500	212,674.000000
12.675000	0.500	264,246.000000
12.683333	0.500	329,797.000000
12.691667	0.500	411,790.000000
12.700000	0.500	511,702.000000
12.708333	0.500	630,106.000000
12.716667	0.500	765,166.000000
12.725000	0.500	913,568.000000
12.733333	0.500	1,069,911.000000
12.741667	0.500	1,227,180.000000
12.750000	0.500	1,376,946.000000
12.758333	0.500	1,509,861.000000
12.766667	0.500	1,616,053.000000
12.775000	0.500	1,686,941.000000
12.783333	0.500	1,716,749.000000
12.791667	0.500	1,702,970.000000
12.800000	0.500	1,646,325.000000
12.808333	0.500	1,551,061.000000
12.816667	0.500	1,424,198.000000
12.825000	0.500	1,274,950.000000
12.833333	0.500	1,113,789.000000
12.841667	0.500	950,879.000000
12.850000	0.500	794,917.000000
12.858333	0.500	652,274.000000
12.866667	0.500	527,012.000000
12.875000	0.500	421,338.000000
12.883333	0.500	335,717.000000
12.891667	0.500	268,830.000000
12.900000	0.500	218,408.000000
12.908333	0.500	181,531.000000
12.916667	0.500	155,720.000000
12.925000	0.500	138,712.000000
12.933333	0.500	128,501.000000
12.941667	0.500	123,106.000000
12.950000	0.500	121,094.000000
12.958333	0.500	121,694.000000
12.966667	0.500	123,933.000000
12.975000	0.500	127,628.000000
12.983333	0.500	132,998.000000
12.991667	0.500	139,691.000000
13.000000	0.500	147,079.000000
13.008333	0.500	154,420.000000
13.016667	0.500	161,200.000000
13.025000	0.500	167,950.000000
13.033333	0.500	175,806.000000
13.041667	0.500	184,584.000000
13.050000	0.500	193,710.000000
13.058333	0.500	202,666.000000
13.066667	0.500	210,492.000000
13.075000	0.500	216,615.000000
13.083333	0.500	220,890.000000
13.091667	0.500	222,837.000000
13.100000	0.500	221,734.000000
13.108333	0.500	217,258.000000
13.116667	0.500	209,746.000000
13.125000	0.500	199,923.000000
13.133333	0.500	188,409.000000
13.141667	0.500	175,830.000000
13.150000	0.500	163,069.000000
13.158333	0.500	151,007.000000
13.166667	0.500	140,321.000000
13.175000	0.500	131,018.000000
13.183333	0.500	123,210.000000
13.191667	0.500	117,471.000000
13.200000	0.500	113,640.000000
13.208333	0.500	111,162.000000
13.216667	0.500	109,012.000000
13.225000	0.500	106,739.000000
13.233333	0.500	104,185.000000
13.241667	0.500	101,339.000000
13.250000	0.500	98,801.000000
13.258333	0.500	97,263.000000
13.266667	0.500	97,230.000000
13.275000	0.500	98,601.000000
13.283333	0.500	101,529.000000
13.291667	0.500	106,232.000000
13.300000	0.500	113,271.000000
13.308333	0.500	123,562.000000
13.316667	0.500	137,894.000000
13.325000	0.500	156,602.000000
13.333333	0.500	179,525.000000
13.341667	0.500	205,542.000000
13.350000	0.500	232,507.000000
13.358333	0.500	258,204.000000
13.366667	0.500	280,248.000000
13.375000	0.500	296,046.000000
13.383333	0.500	304,655.000000
13.391667	0.500	305,985.000000
13.400000	0.500	300,183.000000
13.408333	0.500	287,836.000000
13.416667	0.500	270,278.000000
13.425000	0.500	248,961.000000
13.433333	0.500	225,691.000000
13.441667	0.500	202,148.000000
13.450000	0.500	179,134.000000
13.458333	0.500	156,529.000000
13.466667	0.500	134,646.000000
13.475000	0.500	114,516.000000
13.483333	0.500	96,939.000000
13.491667	0.500	82,161.000000
13.500000	0.500	70,018.000000
13.508333	0.500	60,834.000000
13.516667	0.500	54,439.000000
13.525000	0.500	49,920.000000
13.533333	0.500	46,796.000000
13.541667	0.500	45,009.000000
13.550000	0.500	44,464.000000
13.558333	0.500	44,999.000000
13.566667	0.500	46,314.000000
13.575000	0.500	48,057.000000
13.583333	0.500	50,027.000000
13.591667	0.500	52,379.000000
13.600000	0.500	54,844.000000
13.608333	0.500	56,850.000000
13.616667	0.500	57,983.000000
13.625000	0.500	58,564.000000
13.633333	0.500	59,322.000000
13.641667	0.500	60,447.000000
13.650000	0.500	61,523.000000
13.658333	0.500	62,442.000000
13.666667	0.500	63,034.000000
13.675000	0.500	62,905.000000
13.683333	0.500	61,722.000000
13.691667	0.500	59,506.000000
13.700000	0.500	56,692.000000
13.708333	0.500	54,208.000000
13.716667	0.500	52,778.000000
13.725000	0.500	52,490.000000
13.733333	0.500	52,848.000000
13.741667	0.500	53,547.000000
13.750000	0.500	54,250.000000
13.758333	0.500	54,614.000000
13.766667	0.500	54,795.000000
13.775000	0.500	55,176.000000
13.783333	0.500	55,619.000000
13.791667	0.500	55,726.000000
13.800000	0.500	55,603.000000
13.808333	0.500	55,519.000000
13.816667	0.500	55,129.000000
13.825000	0.500	53,812.000000
13.833333	0.500	51,098.000000
13.841667	0.500	47,221.000000
13.850000	0.500	43,051.000000
13.858333	0.500	39,965.000000
13.866667	0.500	39,050.000000
13.875000	0.500	40,403.000000
13.883333	0.500	43,488.000000
13.891667	0.500	48,327.000000
13.900000	0.500	54,734.000000
13.908333	0.500	61,865.000000
13.916667	0.500	68,960.000000
13.925000	0.500	76,042.000000
13.933333	0.500	83,473.000000
13.941667	0.500	91,488.000000
13.950000	0.500	99,582.000000
13.958333	0.500	107,225.000000
13.966667	0.500	114,455.000000
13.975000	0.500	121,200.000000
13.983333	0.500	126,718.000000
13.991667	0.500	130,623.000000
14.000000	0.500	132,419.000000
14.008333	0.500	131,738.000000
14.016667	0.500	129,013.000000
14.025000	0.500	124,768.000000
14.033333	0.500	119,884.000000
14.041667	0.500	115,155.000000
14.050000	0.500	111,072.000000
14.058333	0.500	108,223.000000
14.066667	0.500	106,899.000000
14.075000	0.500	107,322.000000
14.083333	0.500	109,074.000000
14.091667	0.500	111,823.000000
14.100000	0.500	115,008.000000
14.108333	0.500	117,839.000000
14.116667	0.500	119,675.000000
14.125000	0.500	120,301.000000
14.133333	0.500	119,757.000000
14.141667	0.500	119,120.000000
14.150000	0.500	119,316.000000
14.158333	0.500	120,634.000000
14.166667	0.500	123,483.000000
14.175000	0.500	127,872.000000
14.183333	0.500	133,105.000000
14.191667	0.500	138,651.000000
14.200000	0.500	143,754.000000
14.208333	0.500	148,028.000000
14.216667	0.500	151,418.000000
14.225000	0.500	154,099.000000
14.233333	0.500	156,566.000000
14.241667	0.500	159,465.000000
14.250000	0.500	163,831.000000
14.258333	0.500	171,333.000000
14.266667	0.500	183,579.000000
14.275000	0.500	202,100.000000
14.283333	0.500	229,361.000000
14.291667	0.500	267,490.000000
14.300000	0.500	319,082.000000
14.308333	0.500	388,098.000000
14.316667	0.500	479,742.000000
14.325000	0.500	599,433.000000
14.333333	0.500	752,705.000000
14.341667	0.500	946,532.000000
14.350000	0.500	1,187,813.000000
14.358333	0.500	1,481,988.000000
14.366667	0.500	1,831,630.000000
14.375000	0.500	2,234,164.000000
14.383333	0.500	2,681,071.000000
14.391667	0.500	3,158,091.000000
14.400000	0.500	3,643,639.000000
14.408333	0.500	4,109,969.000000
14.416667	0.500	4,525,627.000000
14.425000	0.500	4,859,703.000000
14.433333	0.500	5,086,409.000000
14.441667	0.500	5,188,131.000000
14.450000	0.500	5,157,774.000000
14.458333	0.500	4,999,110.000000
14.466667	0.500	4,725,595.000000
14.475000	0.500	4,358,278.000000
14.483333	0.500	3,923,110.000000
14.491667	0.500	3,448,585.000000
14.500000	0.500	2,962,428.000000
14.508333	0.500	2,489,138.000000
14.516667	0.500	2,047,849.000000
14.525000	0.500	1,651,923.000000
14.533333	0.500	1,309,618.000000
14.541667	0.500	1,024,391.000000
14.550000	0.500	795,348.000000
14.558333	0.500	617,798.000000
14.566667	0.500	484,473.000000
14.575000	0.500	387,445.000000
14.583333	0.500	318,727.000000
14.591667	0.500	271,421.000000
14.600000	0.500	239,247.000000
14.608333	0.500	216,782.000000
14.616667	0.500	199,852.000000
14.625000	0.500	186,055.000000
14.633333	0.500	174,520.000000
14.641667	0.500	164,829.000000
14.650000	0.500	156,136.000000
14.658333	0.500	147,955.000000
14.666667	0.500	139,866.000000
14.675000	0.500	131,878.000000
14.683333	0.500	124,349.000000
14.691667	0.500	117,415.000000
14.700000	0.500	111,438.000000
14.708333	0.500	106,457.000000
14.716667	0.500	102,382.000000
14.725000	0.500	99,616.000000
14.733333	0.500	98,237.000000
14.741667	0.500	97,606.000000
14.750000	0.500	97,482.000000
14.758333	0.500	98,126.000000
14.766667	0.500	99,497.000000
14.775000	0.500	101,424.000000
14.783333	0.500	104,555.000000
14.791667	0.500	109,558.000000
14.800000	0.500	117,286.000000
14.808333	0.500	128,452.000000
14.816667	0.500	143,419.000000
14.825000	0.500	162,433.000000
14.833333	0.500	186,054.000000
14.841667	0.500	214,655.000000
14.850000	0.500	247,759.000000
14.858333	0.500	284,617.000000
14.866667	0.500	324,689.000000
14.875000	0.500	367,068.000000
14.883333	0.500	410,910.000000
14.891667	0.500	455,202.000000
14.900000	0.500	497,978.000000
14.908333	0.500	536,158.000000
14.916667	0.500	567,134.000000
14.925000	0.500	589,175.000000
14.933333	0.500	600,907.000000
14.941667	0.500	600,726.000000
14.950000	0.500	588,104.000000
14.958333	0.500	564,202.000000
14.966667	0.500	531,265.000000
14.975000	0.500	491,978.000000
14.983333	0.500	448,866.000000
14.991667	0.500	404,090.000000
15.000000	0.500	359,567.000000
15.008333	0.500	316,512.000000
15.016667	0.500	276,048.000000
15.025000	0.500	239,974.000000
15.033333	0.500	209,884.000000
15.041667	0.500	186,773.000000
15.050000	0.500	171,350.000000
15.058333	0.500	163,631.000000
15.066667	0.500	162,804.000000
15.075000	0.500	167,576.000000
15.083333	0.500	176,394.000000
15.091667	0.500	188,245.000000
15.100000	0.500	202,109.000000
15.108333	0.500	217,048.000000
15.116667	0.500	233,118.000000
15.125000	0.500	251,356.000000
15.133333	0.500	272,833.000000
15.141667	0.500	297,984.000000
15.150000	0.500	326,970.000000
15.158333	0.500	360,084.000000
15.166667	0.500	398,363.000000
15.175000	0.500	443,200.000000
15.183333	0.500	494,981.000000
15.191667	0.500	553,454.000000
15.200000	0.500	617,286.000000
15.208333	0.500	683,374.000000
15.216667	0.500	747,624.000000
15.225000	0.500	805,854.000000
15.233333	0.500	854,437.000000
15.241667	0.500	890,588.000000
15.250000	0.500	911,963.000000
15.258333	0.500	916,854.000000
15.266667	0.500	904,298.000000
15.275000	0.500	874,636.000000
15.283333	0.500	829,848.000000
15.291667	0.500	773,488.000000
15.300000	0.500	709,694.000000
15.308333	0.500	642,820.000000
15.316667	0.500	576,323.000000
15.325000	0.500	512,830.000000
15.333333	0.500	454,030.000000
15.341667	0.500	401,022.000000
15.350000	0.500	354,294.000000
15.358333	0.500	313,753.000000
15.366667	0.500	278,933.000000
15.375000	0.500	248,917.000000
15.383333	0.500	223,199.000000
15.391667	0.500	201,206.000000
15.400000	0.500	182,561.000000
15.408333	0.500	166,836.000000
15.416667	0.500	153,491.000000
15.425000	0.500	141,684.000000
15.433333	0.500	130,691.000000
15.441667	0.500	120,307.000000
15.450000	0.500	110,418.000000
15.458333	0.500	101,682.000000
15.466667	0.500	94,603.000000
15.475000	0.500	89,257.000000
15.483333	0.500	85,656.000000
15.491667	0.500	83,592.000000
15.500000	0.500	82,408.000000
15.508333	0.500	81,207.000000
15.516667	0.500	79,102.000000
15.525000	0.500	76,166.000000
15.533333	0.500	73,504.000000
15.541667	0.500	71,768.000000
15.550000	0.500	71,190.000000
15.558333	0.500	72,121.000000
15.566667	0.500	74,978.000000
15.575000	0.500	79,452.000000
15.583333	0.500	84,908.000000
15.591667	0.500	90,256.000000
15.600000	0.500	94,331.000000
15.608333	0.500	96,117.000000
15.616667	0.500	95,900.000000
15.625000	0.500	94,693.000000
15.633333	0.500	93,039.000000
15.641667	0.500	91,180.000000
15.650000	0.500	88,990.000000
15.658333	0.500	86,170.000000
15.666667	0.500	82,683.000000
15.675000	0.500	79,242.000000
15.683333	0.500	76,885.000000
15.691667	0.500	76,624.000000
15.700000	0.500	78,361.000000
15.708333	0.500	81,006.000000
15.716667	0.500	83,096.000000
15.725000	0.500	83,922.000000
15.733333	0.500	83,712.000000
15.741667	0.500	82,733.000000
15.750000	0.500	81,614.000000
15.758333	0.500	80,549.000000
15.766667	0.500	79,529.000000
15.775000	0.500	78,529.000000
15.783333	0.500	77,706.000000
15.791667	0.500	77,068.000000
15.800000	0.500	76,579.000000
15.808333	0.500	76,625.000000
15.816667	0.500	77,154.000000
15.825000	0.500	77,815.000000
15.833333	0.500	78,304.000000
15.841667	0.500	78,400.000000
15.850000	0.500	77,942.000000
15.858333	0.500	77,498.000000
15.866667	0.500	76,885.000000
15.875000	0.500	75,479.000000
15.883333	0.500	73,157.000000
15.891667	0.500	70,778.000000
15.900000	0.500	69,579.000000
15.908333	0.500	70,040.000000
15.916667	0.500	72,129.000000
15.925000	0.500	75,563.000000
15.933333	0.500	79,576.000000
15.941667	0.500	83,548.000000
15.950000	0.500	87,614.000000
15.958333	0.500	91,972.000000
15.966667	0.500	96,445.000000
15.975000	0.500	100,937.000000
15.983333	0.500	106,082.000000
15.991667	0.500	113,483.000000
16.000000	0.500	124,425.000000
16.008333	0.500	139,407.000000
16.016667	0.500	158,439.000000
16.025000	0.500	181,646.000000
16.033333	0.500	209,118.000000
16.041667	0.500	240,641.000000
16.050000	0.500	276,172.000000
16.058333	0.500	316,282.000000
16.066667	0.500	361,777.000000
16.075000	0.500	413,062.000000
16.083333	0.500	470,337.000000
16.091667	0.500	532,414.000000
16.100000	0.500	596,622.000000
16.108333	0.500	659,428.000000
16.116667	0.500	717,514.000000
16.125000	0.500	767,331.000000
16.133333	0.500	805,099.000000
16.141667	0.500	828,250.000000
16.150000	0.500	835,805.000000
16.158333	0.500	827,329.000000
16.166667	0.500	802,881.000000
16.175000	0.500	763,581.000000
16.183333	0.500	711,312.000000
16.191667	0.500	649,316.000000
16.200000	0.500	581,918.000000
16.208333	0.500	512,957.000000
16.216667	0.500	445,586.000000
16.225000	0.500	381,999.000000
16.233333	0.500	323,744.000000
16.241667	0.500	271,963.000000
16.250000	0.500	227,647.000000
16.258333	0.500	191,588.000000
16.266667	0.500	163,756.000000
16.275000	0.500	143,475.000000
16.283333	0.500	129,892.000000
16.291667	0.500	121,895.000000
16.300000	0.500	118,289.000000
16.308333	0.500	118,037.000000
16.316667	0.500	119,641.000000
16.325000	0.500	121,585.000000
16.333333	0.500	122,502.000000
16.341667	0.500	121,298.000000
16.350000	0.500	117,843.000000
16.358333	0.500	112,968.000000
16.366667	0.500	107,781.000000
16.375000	0.500	103,266.000000
16.383333	0.500	100,169.000000
16.391667	0.500	98,815.000000
16.400000	0.500	98,946.000000
16.408333	0.500	100,315.000000
16.416667	0.500	102,477.000000
16.425000	0.500	104,753.000000
16.433333	0.500	106,222.000000
16.441667	0.500	105,978.000000
16.450000	0.500	103,314.000000
16.458333	0.500	99,123.000000
16.466667	0.500	94,915.000000
16.475000	0.500	91,345.000000
16.483333	0.500	88,452.000000
16.491667	0.500	86,250.000000
16.500000	0.500	84,842.000000
16.508333	0.500	84,341.000000
16.516667	0.500	84,647.000000
16.525000	0.500	85,360.000000
16.533333	0.500	85,726.000000
16.541667	0.500	85,643.000000
16.550000	0.500	85,549.000000
16.558333	0.500	85,611.000000
16.566667	0.500	85,759.000000
16.575000	0.500	85,747.000000
16.583333	0.500	85,699.000000
16.591667	0.500	85,631.000000
16.600000	0.500	85,141.000000
16.608333	0.500	84,454.000000
16.616667	0.500	84,493.000000
16.625000	0.500	86,027.000000
16.633333	0.500	88,880.000000
16.641667	0.500	92,316.000000
16.650000	0.500	95,270.000000
16.658333	0.500	97,170.000000
16.666667	0.500	98,601.000000
16.675000	0.500	100,452.000000
16.683333	0.500	102,941.000000
16.691667	0.500	105,836.000000
16.700000	0.500	109,303.000000
16.708333	0.500	113,429.000000
16.716667	0.500	117,573.000000
16.725000	0.500	121,812.000000
16.733333	0.500	126,298.000000
16.741667	0.500	131,159.000000
16.750000	0.500	136,388.000000
16.758333	0.500	142,149.000000
16.766667	0.500	148,685.000000
16.775000	0.500	156,963.000000
16.783333	0.500	168,515.000000
16.791667	0.500	184,135.000000
16.800000	0.500	204,209.000000
16.808333	0.500	228,913.000000
16.816667	0.500	257,265.000000
16.825000	0.500	287,642.000000
16.833333	0.500	318,596.000000
16.841667	0.500	348,354.000000
16.850000	0.500	374,771.000000
16.858333	0.500	396,941.000000
16.866667	0.500	414,669.000000
16.875000	0.500	428,876.000000
16.883333	0.500	440,980.000000
16.891667	0.500	452,636.000000
16.900000	0.500	465,859.000000
16.908333	0.500	483,714.000000
16.916667	0.500	510,553.000000
16.925000	0.500	551,289.000000
16.933333	0.500	610,689.000000
16.941667	0.500	692,813.000000
16.950000	0.500	802,209.000000
16.958333	0.500	944,444.000000
16.966667	0.500	1,124,576.000000
16.975000	0.500	1,345,708.000000
16.983333	0.500	1,608,690.000000
16.991667	0.500	1,910,627.000000
17.000000	0.500	2,243,028.000000
17.008333	0.500	2,592,068.000000
17.016667	0.500	2,938,423.000000
17.025000	0.500	3,260,502.000000
17.033333	0.500	3,536,537.000000
17.041667	0.500	3,746,677.000000
17.050000	0.500	3,873,801.000000
17.058333	0.500	3,906,913.000000
17.066667	0.500	3,843,144.000000
17.075000	0.500	3,687,541.000000
17.083333	0.500	3,452,187.000000
17.091667	0.500	3,154,189.000000
17.100000	0.500	2,814,105.000000
17.108333	0.500	2,453,956.000000
17.116667	0.500	2,094,894.000000
17.125000	0.500	1,754,534.000000
17.133333	0.500	1,446,107.000000
17.141667	0.500	1,177,580.000000
17.150000	0.500	952,896.000000
17.158333	0.500	771,845.000000
17.166667	0.500	631,063.000000
17.175000	0.500	526,020.000000
17.183333	0.500	451,407.000000
17.191667	0.500	400,734.000000
17.200000	0.500	366,925.000000
17.208333	0.500	343,385.000000
17.216667	0.500	324,620.000000
17.225000	0.500	306,955.000000
17.233333	0.500	288,903.000000
17.241667	0.500	270,211.000000
17.250000	0.500	250,909.000000
17.258333	0.500	231,411.000000
17.266667	0.500	211,904.000000
17.275000	0.500	192,915.000000
17.283333	0.500	175,082.000000
17.291667	0.500	158,618.000000
17.300000	0.500	143,791.000000
17.308333	0.500	131,209.000000
17.316667	0.500	121,146.000000
17.325000	0.500	113,782.000000
17.333333	0.500	109,018.000000
17.341667	0.500	106,427.000000
17.350000	0.500	105,184.000000
17.358333	0.500	104,089.000000
17.366667	0.500	102,741.000000
17.375000	0.500	101,450.000000
17.383333	0.500	100,719.000000
17.391667	0.500	100,419.000000
17.400000	0.500	100,743.000000
17.408333	0.500	101,986.000000
17.416667	0.500	104,010.000000
17.425000	0.500	106,068.000000
17.433333	0.500	107,827.000000
17.441667	0.500	109,327.000000
17.450000	0.500	110,921.000000
17.458333	0.500	113,378.000000
17.466667	0.500	116,972.000000
17.475000	0.500	121,916.000000
17.483333	0.500	127,670.000000
17.491667	0.500	133,960.000000
17.500000	0.500	139,974.000000
17.508333	0.500	145,238.000000
17.516667	0.500	150,050.000000
17.525000	0.500	154,870.000000
17.533333	0.500	160,707.000000
17.541667	0.500	169,652.000000
17.550000	0.500	184,305.000000
17.558333	0.500	206,691.000000
17.566667	0.500	237,472.000000
17.575000	0.500	277,307.000000
17.583333	0.500	326,532.000000
17.591667	0.500	385,162.000000
17.600000	0.500	453,061.000000
17.608333	0.500	528,868.000000
17.616667	0.500	610,754.000000
17.625000	0.500	695,964.000000
17.633333	0.500	780,540.000000
17.641667	0.500	859,662.000000
17.650000	0.500	928,418.000000
17.658333	0.500	981,942.000000
17.666667	0.500	1,015,653.000000
17.675000	0.500	1,025,902.000000
17.683333	0.500	1,011,501.000000
17.691667	0.500	974,556.000000
17.700000	0.500	918,557.000000
17.708333	0.500	848,126.000000
17.716667	0.500	768,392.000000
17.725000	0.500	684,147.000000
17.733333	0.500	599,695.000000
17.741667	0.500	518,889.000000
17.750000	0.500	445,353.000000
17.758333	0.500	381,725.000000
17.766667	0.500	329,000.000000
17.775000	0.500	286,461.000000
17.783333	0.500	252,751.000000
17.791667	0.500	225,878.000000
17.800000	0.500	203,880.000000
17.808333	0.500	185,308.000000
17.816667	0.500	169,384.000000
17.825000	0.500	155,825.000000
17.833333	0.500	145,006.000000
17.841667	0.500	136,591.000000
17.850000	0.500	130,560.000000
17.858333	0.500	127,200.000000
17.866667	0.500	126,384.000000
17.875000	0.500	127,541.000000
17.883333	0.500	129,578.000000
17.891667	0.500	131,792.000000
17.900000	0.500	133,474.000000
17.908333	0.500	134,784.000000
17.916667	0.500	135,812.000000
17.925000	0.500	136,274.000000
17.933333	0.500	135,686.000000
17.941667	0.500	133,632.000000
17.950000	0.500	129,835.000000
17.958333	0.500	124,329.000000
17.966667	0.500	117,942.000000
17.975000	0.500	111,533.000000
17.983333	0.500	105,974.000000
17.991667	0.500	101,743.000000
18.000000	0.500	99,084.000000
18.008333	0.500	97,799.000000
18.016667	0.500	96,997.000000
18.025000	0.500	96,177.000000
18.033333	0.500	95,002.000000
18.041667	0.500	93,178.000000
18.050000	0.500	90,862.000000
18.058333	0.500	88,339.000000
18.066667	0.500	86,454.000000
18.075000	0.500	85,598.000000
18.083333	0.500	85,557.000000
18.091667	0.500	86,516.000000
18.100000	0.500	88,673.000000
18.108333	0.500	92,375.000000
18.116667	0.500	97,469.000000
18.125000	0.500	103,092.000000
18.133333	0.500	108,108.000000
18.141667	0.500	111,870.000000
18.150000	0.500	113,919.000000
18.158333	0.500	113,880.000000
18.166667	0.500	111,588.000000
18.175000	0.500	107,323.000000
18.183333	0.500	101,895.000000
18.191667	0.500	96,561.000000
18.200000	0.500	92,288.000000
18.208333	0.500	89,614.000000
18.216667	0.500	88,596.000000
18.225000	0.500	89,139.000000
18.233333	0.500	91,286.000000
18.241667	0.500	94,622.000000
18.250000	0.500	98,294.000000
18.258333	0.500	101,968.000000
18.266667	0.500	105,459.000000
18.275000	0.500	108,826.000000
18.283333	0.500	111,684.000000
18.291667	0.500	113,287.000000
18.300000	0.500	113,562.000000
18.308333	0.500	112,658.000000
18.316667	0.500	111,235.000000
18.325000	0.500	110,284.000000
18.333333	0.500	110,306.000000
18.341667	0.500	111,910.000000
18.350000	0.500	115,188.000000
18.358333	0.500	119,816.000000
18.366667	0.500	124,907.000000
18.375000	0.500	129,566.000000
18.383333	0.500	132,942.000000
18.391667	0.500	135,025.000000
18.400000	0.500	136,302.000000
18.408333	0.500	137,438.000000
18.416667	0.500	138,967.000000
18.425000	0.500	140,735.000000
18.433333	0.500	142,845.000000
18.441667	0.500	145,452.000000
18.450000	0.500	148,168.000000
18.458333	0.500	150,779.000000
18.466667	0.500	153,206.000000
18.475000	0.500	155,261.000000
18.483333	0.500	156,578.000000
18.491667	0.500	157,282.000000
18.500000	0.500	158,338.000000
18.508333	0.500	160,710.000000
18.516667	0.500	165,096.000000
18.525000	0.500	171,963.000000
18.533333	0.500	182,071.000000
18.541667	0.500	196,743.000000
18.550000	0.500	217,551.000000
18.558333	0.500	245,543.000000
18.566667	0.500	280,854.000000
18.575000	0.500	323,141.000000
18.583333	0.500	371,109.000000
18.591667	0.500	421,726.000000
18.600000	0.500	471,956.000000
18.608333	0.500	518,659.000000
18.616667	0.500	558,959.000000
18.625000	0.500	590,466.000000
18.633333	0.500	611,094.000000
18.641667	0.500	619,448.000000
18.650000	0.500	614,492.000000
18.658333	0.500	596,189.000000
18.666667	0.500	566,157.000000
18.675000	0.500	526,897.000000
18.683333	0.500	481,392.000000
18.691667	0.500	432,992.000000
18.700000	0.500	384,864.000000
18.708333	0.500	339,181.000000
18.716667	0.500	297,080.000000
18.725000	0.500	259,182.000000
18.733333	0.500	225,740.000000
18.741667	0.500	197,565.000000
18.750000	0.500	175,081.000000
18.758333	0.500	157,850.000000
18.766667	0.500	144,942.000000
18.775000	0.500	135,295.000000
18.783333	0.500	128,398.000000
18.791667	0.500	122,995.000000
18.800000	0.500	117,556.000000
18.808333	0.500	111,567.000000
18.816667	0.500	105,558.000000
18.825000	0.500	100,285.000000
18.833333	0.500	96,463.000000
18.841667	0.500	94,445.000000
18.850000	0.500	94,261.000000
18.858333	0.500	95,619.000000
18.866667	0.500	97,686.000000
18.875000	0.500	100,240.000000
18.883333	0.500	103,289.000000
18.891667	0.500	106,873.000000
18.900000	0.500	111,553.000000
18.908333	0.500	117,991.000000
18.916667	0.500	126,449.000000
18.925000	0.500	136,884.000000
18.933333	0.500	148,571.000000
18.941667	0.500	160,629.000000
18.950000	0.500	171,762.000000
18.958333	0.500	181,577.000000
18.966667	0.500	190,560.000000
18.975000	0.500	199,229.000000
18.983333	0.500	208,022.000000
18.991667	0.500	217,260.000000
19.000000	0.500	226,923.000000
19.008333	0.500	236,071.000000
19.016667	0.500	243,323.000000
19.025000	0.500	247,359.000000
19.033333	0.500	247,736.000000
19.041667	0.500	244,651.000000
19.050000	0.500	238,788.000000
19.058333	0.500	231,313.000000
19.066667	0.500	223,023.000000
19.075000	0.500	214,041.000000
19.083333	0.500	204,235.000000
19.091667	0.500	193,908.000000
19.100000	0.500	183,410.000000
19.108333	0.500	172,648.000000
19.116667	0.500	162,019.000000
19.125000	0.500	152,799.000000
19.133333	0.500	146,037.000000
19.141667	0.500	142,038.000000
19.150000	0.500	140,217.000000
19.158333	0.500	139,493.000000
19.166667	0.500	139,393.000000
19.175000	0.500	139,570.000000
19.183333	0.500	139,587.000000
19.191667	0.500	139,575.000000
19.200000	0.500	139,771.000000
19.208333	0.500	141,113.000000
19.216667	0.500	144,895.000000
19.225000	0.500	151,988.000000
19.233333	0.500	162,749.000000
19.241667	0.500	177,294.000000
19.250000	0.500	196,000.000000
19.258333	0.500	219,732.000000
19.266667	0.500	250,262.000000
19.275000	0.500	290,447.000000
19.283333	0.500	342,791.000000
19.291667	0.500	408,535.000000
19.300000	0.500	488,604.000000
19.308333	0.500	583,577.000000
19.316667	0.500	692,589.000000
19.325000	0.500	812,874.000000
19.333333	0.500	939,853.000000
19.341667	0.500	1,067,483.000000
19.350000	0.500	1,187,837.000000
19.358333	0.500	1,292,396.000000
19.366667	0.500	1,372,997.000000
19.375000	0.500	1,423,572.000000
19.383333	0.500	1,440,916.000000
19.391667	0.500	1,423,741.000000
19.400000	0.500	1,373,385.000000
19.408333	0.500	1,294,054.000000
19.416667	0.500	1,192,499.000000
19.425000	0.500	1,076,137.000000
19.433333	0.500	952,085.000000
19.441667	0.500	826,940.000000
19.450000	0.500	707,085.000000
19.458333	0.500	597,998.000000
19.466667	0.500	503,294.000000
19.475000	0.500	424,275.000000
19.483333	0.500	360,611.000000
19.491667	0.500	311,057.000000
19.500000	0.500	274,070.000000
19.508333	0.500	248,452.000000
19.516667	0.500	232,324.000000
19.525000	0.500	223,258.000000
19.533333	0.500	219,957.000000
19.541667	0.500	222,531.000000
19.550000	0.500	231,405.000000
19.558333	0.500	246,856.000000
19.566667	0.500	269,057.000000
19.575000	0.500	298,098.000000
19.583333	0.500	334,742.000000
19.591667	0.500	380,814.000000
19.600000	0.500	438,560.000000
19.608333	0.500	509,733.000000
19.616667	0.500	594,945.000000
19.625000	0.500	694,575.000000
19.633333	0.500	808,302.000000
19.641667	0.500	933,765.000000
19.650000	0.500	1,066,671.000000
19.658333	0.500	1,200,340.000000
19.666667	0.500	1,325,621.000000
19.675000	0.500	1,432,846.000000
19.683333	0.500	1,513,156.000000
19.691667	0.500	1,559,773.000000
19.700000	0.500	1,569,009.000000
19.708333	0.500	1,539,808.000000
19.716667	0.500	1,473,905.000000
19.725000	0.500	1,376,735.000000
19.733333	0.500	1,256,248.000000
19.741667	0.500	1,121,505.000000
19.750000	0.500	981,419.000000
19.758333	0.500	843,532.000000
19.766667	0.500	714,063.000000
19.775000	0.500	597,588.000000
19.783333	0.500	496,613.000000
19.791667	0.500	412,122.000000
19.800000	0.500	343,879.000000
19.808333	0.500	290,412.000000
19.816667	0.500	249,888.000000
19.825000	0.500	220,076.000000
19.833333	0.500	198,812.000000
19.841667	0.500	184,219.000000
19.850000	0.500	174,280.000000
19.858333	0.500	167,441.000000
19.866667	0.500	162,784.000000
19.875000	0.500	159,556.000000
19.883333	0.500	157,468.000000
19.891667	0.500	156,183.000000
19.900000	0.500	155,123.000000
19.908333	0.500	153,609.000000
19.916667	0.500	151,356.000000
19.925000	0.500	148,133.000000
19.933333	0.500	143,818.000000
19.941667	0.500	138,704.000000
19.950000	0.500	133,453.000000
19.958333	0.500	128,864.000000
19.966667	0.500	125,762.000000
19.975000	0.500	124,052.000000
19.983333	0.500	122,816.000000
19.991667	0.500	122,020.000000
20.000000	0.500	121,617.000000
20.008333	0.500	121,484.000000
20.016667	0.500	121,748.000000
20.025000	0.500	122,229.000000
20.033333	0.500	122,196.000000
20.041667	0.500	120,595.000000
20.050000	0.500	117,418.000000
20.058333	0.500	113,253.000000
20.066667	0.500	108,994.000000
20.075000	0.500	105,368.000000
20.083333	0.500	102,445.000000
20.091667	0.500	100,626.000000
20.100000	0.500	100,618.000000
20.108333	0.500	102,579.000000
20.116667	0.500	105,972.000000
20.125000	0.500	109,640.000000
20.133333	0.500	113,101.000000
20.141667	0.500	116,781.000000
20.150000	0.500	121,103.000000
20.158333	0.500	125,701.000000
20.166667	0.500	129,855.000000
20.175000	0.500	132,674.000000
20.183333	0.500	133,871.000000
20.191667	0.500	133,690.000000
20.200000	0.500	132,310.000000
20.208333	0.500	130,118.000000
20.216667	0.500	127,364.000000
20.225000	0.500	124,048.000000
20.233333	0.500	120,353.000000
20.241667	0.500	116,300.000000
20.250000	0.500	111,773.000000
20.258333	0.500	107,492.000000
20.266667	0.500	104,428.000000
20.275000	0.500	102,962.000000
20.283333	0.500	102,959.000000
20.291667	0.500	104,324.000000
20.300000	0.500	107,228.000000
20.308333	0.500	111,423.000000
20.316667	0.500	115,981.000000
20.325000	0.500	119,998.000000
20.333333	0.500	123,040.000000
20.341667	0.500	125,042.000000
20.350000	0.500	126,024.000000
20.358333	0.500	125,696.000000
20.366667	0.500	124,005.000000
20.375000	0.500	121,110.000000
20.383333	0.500	117,358.000000
20.391667	0.500	113,508.000000
20.400000	0.500	110,114.000000
20.408333	0.500	107,624.000000
20.416667	0.500	106,400.000000
20.425000	0.500	106,352.000000
20.433333	0.500	107,036.000000
20.441667	0.500	108,264.000000
20.450000	0.500	110,007.000000
20.458333	0.500	112,327.000000
20.466667	0.500	115,205.000000
20.475000	0.500	118,280.000000
20.483333	0.500	120,907.000000
20.491667	0.500	122,800.000000
20.500000	0.500	124,086.000000
20.508333	0.500	125,033.000000
20.516667	0.500	125,437.000000
20.525000	0.500	124,852.000000
20.533333	0.500	123,183.000000
20.541667	0.500	121,131.000000
20.550000	0.500	119,515.000000
20.558333	0.500	118,566.000000
20.566667	0.500	118,045.000000
20.575000	0.500	118,413.000000
20.583333	0.500	119,479.000000
20.591667	0.500	120,375.000000
20.600000	0.500	120,448.000000
20.608333	0.500	119,313.000000
20.616667	0.500	116,836.000000
20.625000	0.500	113,560.000000
20.633333	0.500	110,539.000000
20.641667	0.500	108,352.000000
20.650000	0.500	106,961.000000
20.658333	0.500	106,485.000000
20.666667	0.500	106,915.000000
20.675000	0.500	108,141.000000
20.683333	0.500	110,215.000000
20.691667	0.500	112,971.000000
20.700000	0.500	115,851.000000
20.708333	0.500	118,072.000000
20.716667	0.500	119,822.000000
20.725000	0.500	122,287.000000
20.733333	0.500	126,409.000000
20.741667	0.500	132,355.000000
20.750000	0.500	139,174.000000
20.758333	0.500	145,862.000000
20.766667	0.500	152,545.000000
20.775000	0.500	159,418.000000
20.783333	0.500	165,882.000000
20.791667	0.500	171,144.000000
20.800000	0.500	174,479.000000
20.808333	0.500	175,527.000000
20.816667	0.500	174,204.000000
20.825000	0.500	171,085.000000
20.833333	0.500	166,608.000000
20.841667	0.500	160,728.000000
20.850000	0.500	153,646.000000
20.858333	0.500	145,923.000000
20.866667	0.500	138,409.000000
20.875000	0.500	132,210.000000
20.883333	0.500	127,859.000000
20.891667	0.500	125,206.000000
20.900000	0.500	124,144.000000
20.908333	0.500	124,883.000000
20.916667	0.500	127,132.000000
20.925000	0.500	129,613.000000
20.933333	0.500	131,131.000000
20.941667	0.500	130,652.000000
20.950000	0.500	127,906.000000
20.958333	0.500	124,068.000000
20.966667	0.500	120,760.000000
20.975000	0.500	118,716.000000
20.983333	0.500	117,750.000000
20.991667	0.500	116,927.000000
21.000000	0.500	115,907.000000
21.008333	0.500	114,616.000000
21.016667	0.500	113,048.000000
21.025000	0.500	111,691.000000
21.033333	0.500	111,147.000000
21.041667	0.500	111,807.000000
21.050000	0.500	113,614.000000
21.058333	0.500	116,191.000000
21.066667	0.500	119,048.000000
21.075000	0.500	121,986.000000
21.083333	0.500	125,064.000000
21.091667	0.500	128,409.000000
21.100000	0.500	131,872.000000
21.108333	0.500	134,831.000000
21.116667	0.500	136,990.000000
21.125000	0.500	138,421.000000
21.133333	0.500	139,339.000000
21.141667	0.500	140,275.000000
21.150000	0.500	141,128.000000
21.158333	0.500	141,446.000000
21.166667	0.500	140,715.000000
21.175000	0.500	139,171.000000
21.183333	0.500	137,072.000000
21.191667	0.500	134,375.000000
21.200000	0.500	131,366.000000
21.208333	0.500	128,668.000000
21.216667	0.500	127,035.000000
21.225000	0.500	126,709.000000
21.233333	0.500	126,981.000000
21.241667	0.500	127,072.000000
21.250000	0.500	126,481.000000
21.258333	0.500	125,024.000000
21.266667	0.500	123,078.000000
21.275000	0.500	120,973.000000
21.283333	0.500	119,081.000000
21.291667	0.500	117,837.000000
21.300000	0.500	117,407.000000
21.308333	0.500	117,547.000000
21.316667	0.500	117,773.000000
21.325000	0.500	117,850.000000
21.333333	0.500	117,651.000000
21.341667	0.500	117,736.000000
21.350000	0.500	119,051.000000
21.358333	0.500	121,666.000000
21.366667	0.500	125,317.000000
21.375000	0.500	129,764.000000
21.383333	0.500	134,191.000000
21.391667	0.500	137,764.000000
21.400000	0.500	139,755.000000
21.408333	0.500	140,188.000000
21.416667	0.500	139,420.000000
21.425000	0.500	138,189.000000
21.433333	0.500	136,816.000000
21.441667	0.500	134,962.000000
21.450000	0.500	132,562.000000
21.458333	0.500	129,261.000000
21.466667	0.500	125,051.000000
21.475000	0.500	120,246.000000
21.483333	0.500	115,735.000000
21.491667	0.500	111,756.000000
21.500000	0.500	108,864.000000
21.508333	0.500	107,993.000000
21.516667	0.500	109,651.000000
21.525000	0.500	113,373.000000
21.533333	0.500	118,285.000000
21.541667	0.500	123,169.000000
21.550000	0.500	126,721.000000
21.558333	0.500	128,698.000000
21.566667	0.500	129,206.000000
21.575000	0.500	128,471.000000
21.583333	0.500	127,186.000000
21.591667	0.500	125,964.000000
21.600000	0.500	125,221.000000
21.608333	0.500	124,504.000000
21.616667	0.500	123,533.000000
21.625000	0.500	122,779.000000
21.633333	0.500	122,849.000000
21.641667	0.500	123,832.000000
21.650000	0.500	125,000.000000
21.658333	0.500	125,723.000000
21.666667	0.500	126,194.000000
21.675000	0.500	126,731.000000
21.683333	0.500	127,332.000000
21.691667	0.500	128,110.000000
21.700000	0.500	129,210.000000
21.708333	0.500	130,541.000000
21.716667	0.500	131,572.000000
21.725000	0.500	131,658.000000
21.733333	0.500	130,798.000000
21.741667	0.500	129,305.000000
21.750000	0.500	127,467.000000
21.758333	0.500	125,769.000000
21.766667	0.500	124,572.000000
21.775000	0.500	124,031.000000
21.783333	0.500	123,879.000000
21.791667	0.500	124,035.000000
21.800000	0.500	124,688.000000
21.808333	0.500	125,903.000000
21.816667	0.500	127,665.000000
21.825000	0.500	130,132.000000
21.833333	0.500	132,962.000000
21.841667	0.500	135,893.000000
21.850000	0.500	138,714.000000
21.858333	0.500	141,344.000000
21.866667	0.500	143,596.000000
21.875000	0.500	145,193.000000
21.883333	0.500	146,235.000000
21.891667	0.500	146,989.000000
21.900000	0.500	147,271.000000
21.908333	0.500	146,658.000000
21.916667	0.500	145,016.000000
21.925000	0.500	142,215.000000
21.933333	0.500	138,655.000000
21.941667	0.500	134,742.000000
21.950000	0.500	130,825.000000
21.958333	0.500	127,123.000000
21.966667	0.500	123,737.000000
21.975000	0.500	120,670.000000
21.983333	0.500	117,649.000000
21.991667	0.500	114,645.000000
22.000000	0.500	112,040.000000
22.008333	0.500	110,562.000000
22.016667	0.500	110,653.000000
22.025000	0.500	112,495.000000
22.033333	0.500	115,549.000000
22.041667	0.500	118,806.000000
22.050000	0.500	121,590.000000
22.058333	0.500	123,754.000000
22.066667	0.500	125,791.000000
22.075000	0.500	127,918.000000
22.083333	0.500	130,206.000000
22.091667	0.500	132,364.000000
22.100000	0.500	133,528.000000
22.108333	0.500	133,769.000000
22.116667	0.500	133,869.000000
22.125000	0.500	133,880.000000
22.133333	0.500	133,738.000000
22.141667	0.500	132,915.000000
22.150000	0.500	131,190.000000
22.158333	0.500	129,375.000000
22.166667	0.500	128,335.000000
22.175000	0.500	128,597.000000
22.183333	0.500	130,040.000000
22.191667	0.500	132,025.000000
22.200000	0.500	134,482.000000
22.208333	0.500	137,179.000000
22.216667	0.500	139,688.000000
22.225000	0.500	141,821.000000
22.233333	0.500	142,760.000000
22.241667	0.500	141,885.000000
22.250000	0.500	139,344.000000
22.258333	0.500	135,984.000000
22.266667	0.500	132,689.000000
22.275000	0.500	130,176.000000
22.283333	0.500	129,239.000000
22.291667	0.500	130,141.000000
22.300000	0.500	132,303.000000
22.308333	0.500	135,079.000000
22.316667	0.500	138,288.000000
22.325000	0.500	142,193.000000
22.333333	0.500	146,284.000000
22.341667	0.500	149,713.000000
22.350000	0.500	151,608.000000
22.358333	0.500	151,785.000000
22.366667	0.500	151,012.000000
22.375000	0.500	150,358.000000
22.383333	0.500	149,475.000000
22.391667	0.500	147,796.000000
22.400000	0.500	145,502.000000
22.408333	0.500	142,934.000000
22.416667	0.500	140,936.000000
22.425000	0.500	139,895.000000
22.433333	0.500	139,886.000000
22.441667	0.500	140,753.000000
22.450000	0.500	142,438.000000
22.458333	0.500	144,666.000000
22.466667	0.500	146,087.000000
22.475000	0.500	145,764.000000
22.483333	0.500	144,051.000000
22.491667	0.500	142,134.000000
22.500000	0.500	140,665.000000
22.508333	0.500	140,241.000000
22.516667	0.500	140,984.000000
22.525000	0.500	142,850.000000
22.533333	0.500	145,089.000000
22.541667	0.500	146,375.000000
22.550000	0.500	146,196.000000
22.558333	0.500	145,042.000000
22.566667	0.500	143,200.000000
22.575000	0.500	140,992.000000
22.583333	0.500	138,817.000000
22.591667	0.500	136,867.000000
22.600000	0.500	135,815.000000
22.608333	0.500	136,296.000000
22.616667	0.500	138,246.000000
22.625000	0.500	140,893.000000
22.633333	0.500	143,098.000000
22.641667	0.500	144,372.000000
22.650000	0.500	144,819.000000
22.658333	0.500	144,391.000000
22.666667	0.500	143,264.000000
22.675000	0.500	141,851.000000
22.683333	0.500	140,565.000000
22.691667	0.500	139,961.000000
22.700000	0.500	140,448.000000
22.708333	0.500	142,798.000000
22.716667	0.500	146,813.000000
22.725000	0.500	151,240.000000
22.733333	0.500	155,051.000000
22.741667	0.500	158,023.000000
22.750000	0.500	160,107.000000
22.758333	0.500	161,448.000000
22.766667	0.500	162,873.000000
22.775000	0.500	164,570.000000
22.783333	0.500	165,948.000000
22.791667	0.500	166,934.000000
22.800000	0.500	167,271.000000
22.808333	0.500	166,453.000000
22.816667	0.500	164,222.000000
22.825000	0.500	160,708.000000
22.833333	0.500	156,136.000000
22.841667	0.500	151,118.000000
22.850000	0.500	145,753.000000
22.858333	0.500	139,719.000000
22.866667	0.500	133,100.000000
22.875000	0.500	126,437.000000
22.883333	0.500	120,663.000000
22.891667	0.500	116,719.000000
22.900000	0.500	115,100.000000
22.908333	0.500	115,718.000000
22.916667	0.500	118,206.000000
22.925000	0.500	122,176.000000
22.933333	0.500	127,246.000000
22.941667	0.500	133,010.000000
22.950000	0.500	138,984.000000
22.958333	0.500	144,696.000000
22.966667	0.500	149,433.000000
22.975000	0.500	152,625.000000
22.983333	0.500	154,182.000000
22.991667	0.500	154,413.000000
23.000000	0.500	153,693.000000
23.008333	0.500	152,215.000000
23.016667	0.500	150,664.000000
23.025000	0.500	149,555.000000
23.033333	0.500	149,134.000000
23.041667	0.500	149,124.000000
23.050000	0.500	148,809.000000
23.058333	0.500	148,066.000000
23.066667	0.500	147,278.000000
23.075000	0.500	146,677.000000
23.083333	0.500	146,214.000000
23.091667	0.500	146,108.000000
23.100000	0.500	146,326.000000
23.108333	0.500	146,724.000000
23.116667	0.500	147,114.000000
23.125000	0.500	146,945.000000
23.133333	0.500	145,945.000000
23.141667	0.500	144,998.000000
23.150000	0.500	144,458.000000
23.158333	0.500	144,228.000000
23.166667	0.500	144,545.000000
23.175000	0.500	145,830.000000
23.183333	0.500	147,517.000000
23.191667	0.500	149,144.000000
23.200000	0.500	150,526.000000
23.208333	0.500	151,561.000000
23.216667	0.500	153,047.000000
23.225000	0.500	154,834.000000
23.233333	0.500	155,923.000000
23.241667	0.500	155,643.000000
23.250000	0.500	154,279.000000
23.258333	0.500	152,827.000000
23.266667	0.500	151,917.000000
23.275000	0.500	151,990.000000
23.283333	0.500	153,229.000000
23.291667	0.500	155,378.000000
23.300000	0.500	157,558.000000
23.308333	0.500	159,135.000000
23.316667	0.500	159,901.000000
23.325000	0.500	159,949.000000
23.333333	0.500	159,086.000000
23.341667	0.500	157,304.000000
23.350000	0.500	154,936.000000
23.358333	0.500	152,455.000000
23.366667	0.500	149,921.000000
23.375000	0.500	146,797.000000
23.383333	0.500	142,849.000000
23.391667	0.500	138,606.000000
23.400000	0.500	134,748.000000
23.408333	0.500	131,888.000000
23.416667	0.500	130,799.000000
23.425000	0.500	131,763.000000
23.433333	0.500	134,537.000000
23.441667	0.500	138,602.000000
23.450000	0.500	143,630.000000
23.458333	0.500	149,076.000000
23.466667	0.500	154,532.000000
23.475000	0.500	159,263.000000
23.483333	0.500	162,258.000000
23.491667	0.500	163,233.000000
23.500000	0.500	161,925.000000
23.508333	0.500	158,569.000000
23.516667	0.500	153,991.000000
23.525000	0.500	148,872.000000
23.533333	0.500	144,138.000000
23.541667	0.500	140,685.000000
23.550000	0.500	139,128.000000
23.558333	0.500	139,430.000000
23.566667	0.500	140,966.000000
23.575000	0.500	143,552.000000
23.583333	0.500	147,047.000000
23.591667	0.500	150,277.000000
23.600000	0.500	151,966.000000
23.608333	0.500	151,531.000000
23.616667	0.500	148,973.000000
23.625000	0.500	145,294.000000
23.633333	0.500	141,220.000000
23.641667	0.500	137,290.000000
23.650000	0.500	134,107.000000
23.658333	0.500	132,228.000000
23.666667	0.500	132,773.000000
23.675000	0.500	135,534.000000
23.683333	0.500	139,325.000000
23.691667	0.500	142,987.000000
23.700000	0.500	145,798.000000
23.708333	0.500	147,653.000000
23.716667	0.500	148,956.000000
23.725000	0.500	149,759.000000
23.733333	0.500	150,298.000000
23.741667	0.500	151,069.000000
23.750000	0.500	152,239.000000
23.758333	0.500	153,057.000000
23.766667	0.500	153,763.000000
23.775000	0.500	154,630.000000
23.783333	0.500	155,066.000000
23.791667	0.500	154,200.000000
23.800000	0.500	151,950.000000
23.808333	0.500	148,771.000000
23.816667	0.500	145,513.000000
23.825000	0.500	142,935.000000
23.833333	0.500	141,601.000000
23.841667	0.500	141,930.000000
23.850000	0.500	144,038.000000
23.858333	0.500	146,869.000000
23.866667	0.500	149,105.000000
23.875000	0.500	150,516.000000
23.883333	0.500	151,139.000000
23.891667	0.500	150,698.000000
23.900000	0.500	149,385.000000
23.908333	0.500	148,050.000000
23.916667	0.500	147,233.000000
23.925000	0.500	146,552.000000
23.933333	0.500	145,765.000000
23.941667	0.500	145,008.000000
23.950000	0.500	144,724.000000
23.958333	0.500	145,297.000000
23.966667	0.500	146,699.000000
23.975000	0.500	148,482.000000
23.983333	0.500	149,897.000000
23.991667	0.500	150,693.000000
24.000000	0.500	151,445.000000
24.008333	0.500	152,661.000000
24.016667	0.500	154,187.000000
24.025000	0.500	155,613.000000
24.033333	0.500	156,584.000000
24.041667	0.500	157,008.000000
24.050000	0.500	156,287.000000
24.058333	0.500	154,699.000000
24.066667	0.500	153,091.000000
24.075000	0.500	152,263.000000
24.083333	0.500	152,562.000000
24.091667	0.500	154,143.000000
24.100000	0.500	156,962.000000
24.108333	0.500	160,544.000000
24.116667	0.500	164,037.000000
24.125000	0.500	166,396.000000
24.133333	0.500	166,984.000000
24.141667	0.500	166,217.000000
24.150000	0.500	164,330.000000
24.158333	0.500	161,751.000000
24.166667	0.500	159,102.000000
24.175000	0.500	156,399.000000
24.183333	0.500	153,468.000000
24.191667	0.500	150,359.000000
24.200000	0.500	147,425.000000
24.208333	0.500	145,512.000000
24.216667	0.500	145,232.000000
24.225000	0.500	146,232.000000
24.233333	0.500	148,228.000000
24.241667	0.500	151,348.000000
24.250000	0.500	155,240.000000
24.258333	0.500	158,819.000000
24.266667	0.500	160,955.000000
24.275000	0.500	160,992.000000
24.283333	0.500	158,887.000000
24.291667	0.500	155,520.000000
24.300000	0.500	152,181.000000
24.308333	0.500	149,794.000000
24.316667	0.500	148,724.000000
24.325000	0.500	148,666.000000
24.333333	0.500	148,939.000000
24.341667	0.500	149,150.000000
24.350000	0.500	148,872.000000
24.358333	0.500	148,037.000000
24.366667	0.500	146,931.000000
24.375000	0.500	145,856.000000
24.383333	0.500	145,280.000000
24.391667	0.500	145,663.000000
24.400000	0.500	146,633.000000
24.408333	0.500	147,974.000000
24.416667	0.500	149,680.000000
24.425000	0.500	152,072.000000
24.433333	0.500	155,008.000000
24.441667	0.500	158,037.000000
24.450000	0.500	160,886.000000
24.458333	0.500	162,569.000000
24.466667	0.500	161,938.000000
24.475000	0.500	159,430.000000
24.483333	0.500	156,739.000000
24.491667	0.500	154,791.000000
24.500000	0.500	153,427.000000
24.508333	0.500	151,948.000000
24.516667	0.500	150,319.000000
24.525000	0.500	149,238.000000
24.533333	0.500	149,592.000000
24.541667	0.500	151,548.000000
24.550000	0.500	154,837.000000
24.558333	0.500	158,818.000000
24.566667	0.500	162,457.000000
24.575000	0.500	165,311.000000
24.583333	0.500	167,585.000000
24.591667	0.500	169,206.000000
24.600000	0.500	170,223.000000
24.608333	0.500	170,676.000000
24.616667	0.500	170,829.000000
24.625000	0.500	170,887.000000
24.633333	0.500	170,396.000000
24.641667	0.500	169,346.000000
24.650000	0.500	168,165.000000
24.658333	0.500	167,446.000000
24.666667	0.500	167,245.000000
24.675000	0.500	167,314.000000
24.683333	0.500	167,310.000000
24.691667	0.500	166,913.000000
24.700000	0.500	166,337.000000
24.708333	0.500	166,212.000000
24.716667	0.500	166,773.000000
24.725000	0.500	167,626.000000
24.733333	0.500	167,822.000000
24.741667	0.500	166,572.000000
24.750000	0.500	164,029.000000
24.758333	0.500	161,002.000000
24.766667	0.500	157,752.000000
24.775000	0.500	154,668.000000
24.783333	0.500	152,099.000000
24.791667	0.500	150,006.000000
24.800000	0.500	148,116.000000
24.808333	0.500	146,795.000000
24.816667	0.500	146,361.000000
24.825000	0.500	146,815.000000
24.833333	0.500	147,634.000000
24.841667	0.500	148,658.000000
24.850000	0.500	149,590.000000
24.858333	0.500	150,105.000000
24.866667	0.500	150,310.000000
24.875000	0.500	150,760.000000
24.883333	0.500	151,831.000000
24.891667	0.500	153,360.000000
24.900000	0.500	155,047.000000
24.908333	0.500	156,899.000000
24.916667	0.500	158,854.000000
24.925000	0.500	160,927.000000
24.933333	0.500	163,692.000000
24.941667	0.500	167,664.000000
24.950000	0.500	172,480.000000
24.958333	0.500	177,628.000000
24.966667	0.500	182,098.000000
24.975000	0.500	184,832.000000
24.983333	0.500	185,594.000000
24.991667	0.500	184,528.000000
25.000000	0.500	181,856.000000
25.008333	0.500	178,641.000000
25.016667	0.500	175,966.000000
25.025000	0.500	174,220.000000
25.033333	0.500	173,417.000000
25.041667	0.500	173,657.000000
25.050000	0.500	175,053.000000
25.058333	0.500	177,336.000000
25.066667	0.500	180,018.000000
25.075000	0.500	182,253.000000
25.083333	0.500	183,658.000000
25.091667	0.500	184,343.000000
25.100000	0.500	184,191.000000
25.108333	0.500	183,550.000000
25.116667	0.500	182,849.000000
25.125000	0.500	182,427.000000
25.133333	0.500	182,299.000000
25.141667	0.500	182,356.000000
25.150000	0.500	182,717.000000
25.158333	0.500	182,854.000000
25.166667	0.500	182,057.000000
25.175000	0.500	180,757.000000
25.183333	0.500	179,814.000000
25.191667	0.500	179,451.000000
25.200000	0.500	179,526.000000
25.208333	0.500	179,308.000000
25.216667	0.500	178,427.000000
25.225000	0.500	177,528.000000
25.233333	0.500	177,166.000000
25.241667	0.500	177,117.000000
25.250000	0.500	177,120.000000
25.258333	0.500	176,954.000000
25.266667	0.500	176,624.000000
25.275000	0.500	175,657.000000
25.283333	0.500	173,758.000000
25.291667	0.500	171,450.000000
25.300000	0.500	169,684.000000
25.308333	0.500	168,640.000000
25.316667	0.500	168,361.000000
25.325000	0.500	168,472.000000
25.333333	0.500	168,505.000000
25.341667	0.500	168,103.000000
25.350000	0.500	167,064.000000
25.358333	0.500	165,485.000000
25.366667	0.500	163,996.000000
25.375000	0.500	163,033.000000
25.383333	0.500	162,616.000000
25.391667	0.500	162,667.000000
25.400000	0.500	162,728.000000
25.408333	0.500	162,796.000000
25.416667	0.500	162,969.000000
25.425000	0.500	163,286.000000
25.433333	0.500	163,687.000000
25.441667	0.500	163,872.000000
25.450000	0.500	164,349.000000
25.458333	0.500	165,443.000000
25.466667	0.500	167,051.000000
25.475000	0.500	168,664.000000
25.483333	0.500	170,269.000000
25.491667	0.500	172,059.000000
25.500000	0.500	173,932.000000
25.508333	0.500	175,820.000000
25.516667	0.500	177,724.000000
25.525000	0.500	179,821.000000
25.533333	0.500	182,242.000000
25.541667	0.500	184,621.000000
25.550000	0.500	187,046.000000
25.558333	0.500	189,276.000000
25.566667	0.500	190,168.000000
25.575000	0.500	189,451.000000
25.583333	0.500	187,727.000000
25.591667	0.500	185,394.000000
25.600000	0.500	182,326.000000
25.608333	0.500	178,215.000000
25.616667	0.500	173,699.000000
25.625000	0.500	169,585.000000
25.633333	0.500	165,892.000000
25.641667	0.500	162,613.000000
25.650000	0.500	160,424.000000
25.658333	0.500	159,510.000000
25.666667	0.500	159,997.000000
25.675000	0.500	161,694.000000
25.683333	0.500	163,870.000000
25.691667	0.500	165,374.000000
25.700000	0.500	165,848.000000
25.708333	0.500	165,420.000000
25.716667	0.500	164,536.000000
25.725000	0.500	163,498.000000
25.733333	0.500	162,911.000000
25.741667	0.500	162,971.000000
25.750000	0.500	163,368.000000
25.758333	0.500	164,491.000000
25.766667	0.500	166,320.000000
25.775000	0.500	168,706.000000
25.783333	0.500	171,074.000000
25.791667	0.500	172,732.000000
25.800000	0.500	173,359.000000
25.808333	0.500	173,194.000000
25.816667	0.500	173,055.000000
25.825000	0.500	173,591.000000
25.833333	0.500	174,522.000000
25.841667	0.500	175,374.000000
25.850000	0.500	175,903.000000
25.858333	0.500	176,084.000000
25.866667	0.500	176,158.000000
25.875000	0.500	176,295.000000
25.883333	0.500	176,337.000000
25.891667	0.500	175,801.000000
25.900000	0.500	174,309.000000
25.908333	0.500	172,450.000000
25.916667	0.500	171,431.000000
25.925000	0.500	171,619.000000
25.933333	0.500	173,084.000000
25.941667	0.500	176,016.000000
25.950000	0.500	179,974.000000
25.958333	0.500	184,148.000000
25.966667	0.500	187,884.000000
25.975000	0.500	190,820.000000
25.983333	0.500	192,735.000000
25.991667	0.500	193,428.000000
26.000000	0.500	192,727.000000
26.008333	0.500	191,266.000000
26.016667	0.500	189,173.000000
26.025000	0.500	186,431.000000
26.033333	0.500	183,413.000000
26.041667	0.500	180,979.000000
26.050000	0.500	179,531.000000
26.058333	0.500	178,299.000000
26.066667	0.500	177,252.000000
26.075000	0.500	176,882.000000
26.083333	0.500	177,459.000000
26.091667	0.500	178,817.000000
26.100000	0.500	180,637.000000
26.108333	0.500	182,785.000000
26.116667	0.500	184,842.000000
26.125000	0.500	186,345.000000
26.133333	0.500	187,819.000000
26.141667	0.500	189,257.000000
26.150000	0.500	189,835.000000
26.158333	0.500	189,539.000000
26.166667	0.500	189,021.000000
26.175000	0.500	188,322.000000
26.183333	0.500	187,070.000000
26.191667	0.500	185,336.000000
26.200000	0.500	183,431.000000
26.208333	0.500	182,555.000000
26.216667	0.500	183,621.000000
26.225000	0.500	186,131.000000
26.233333	0.500	189,063.000000
26.241667	0.500	191,230.000000
26.250000	0.500	192,561.000000
26.258333	0.500	193,950.000000
26.266667	0.500	195,738.000000
26.275000	0.500	197,462.000000
26.283333	0.500	198,287.000000
26.291667	0.500	198,126.000000
26.300000	0.500	197,282.000000
26.308333	0.500	196,243.000000
26.316667	0.500	195,155.000000
26.325000	0.500	194,105.000000
26.333333	0.500	193,291.000000
26.341667	0.500	192,833.000000
26.350000	0.500	192,455.000000
26.358333	0.500	191,748.000000
26.366667	0.500	190,526.000000
26.375000	0.500	189,076.000000
26.383333	0.500	187,955.000000
26.391667	0.500	187,358.000000
26.400000	0.500	186,786.000000
26.408333	0.500	186,426.000000
26.416667	0.500	186,948.000000
26.425000	0.500	187,867.000000
26.433333	0.500	188,527.000000
26.441667	0.500	188,748.000000
26.450000	0.500	188,329.000000
26.458333	0.500	187,182.000000
26.466667	0.500	185,927.000000
26.475000	0.500	184,966.000000
26.483333	0.500	184,322.000000
26.491667	0.500	184,336.000000
26.500000	0.500	184,776.000000
26.508333	0.500	184,994.000000
26.516667	0.500	184,726.000000
26.525000	0.500	184,070.000000
26.533333	0.500	182,795.000000
26.541667	0.500	181,018.000000
26.550000	0.500	179,555.000000
26.558333	0.500	178,911.000000
26.566667	0.500	179,038.000000
26.575000	0.500	179,567.000000
26.583333	0.500	180,245.000000
26.591667	0.500	181,183.000000
26.600000	0.500	182,182.000000
26.608333	0.500	183,003.000000
26.616667	0.500	183,637.000000
26.625000	0.500	183,698.000000
26.633333	0.500	182,959.000000
26.641667	0.500	181,787.000000
26.650000	0.500	180,658.000000
26.658333	0.500	179,886.000000
26.666667	0.500	179,661.000000
26.675000	0.500	179,903.000000
26.683333	0.500	180,779.000000
26.691667	0.500	182,567.000000
26.700000	0.500	185,391.000000
26.708333	0.500	188,831.000000
26.716667	0.500	191,648.000000
26.725000	0.500	193,073.000000
26.733333	0.500	193,243.000000
26.741667	0.500	192,767.000000
26.750000	0.500	192,334.000000
26.758333	0.500	192,116.000000
26.766667	0.500	191,866.000000
26.775000	0.500	191,204.000000
26.783333	0.500	189,878.000000
26.791667	0.500	188,286.000000
26.800000	0.500	187,391.000000
26.808333	0.500	187,648.000000
26.816667	0.500	188,787.000000
26.825000	0.500	190,612.000000
26.833333	0.500	193,477.000000
26.841667	0.500	197,724.000000
26.850000	0.500	202,839.000000
26.858333	0.500	207,600.000000
26.866667	0.500	210,814.000000
26.875000	0.500	212,185.000000
26.883333	0.500	212,207.000000
26.891667	0.500	211,645.000000
26.900000	0.500	210,837.000000
26.908333	0.500	209,547.000000
26.916667	0.500	207,849.000000
26.925000	0.500	206,170.000000
26.933333	0.500	204,612.000000
26.941667	0.500	203,351.000000
26.950000	0.500	202,497.000000
26.958333	0.500	202,316.000000
26.966667	0.500	202,966.000000
26.975000	0.500	204,470.000000
26.983333	0.500	206,454.000000
26.991667	0.500	208,541.000000
27.000000	0.500	210,618.000000
27.008333	0.500	212,781.000000
27.016667	0.500	214,673.000000
27.025000	0.500	216,003.000000
27.033333	0.500	216,906.000000
27.041667	0.500	217,816.000000
27.050000	0.500	219,306.000000
27.058333	0.500	221,545.000000
27.066667	0.500	225,027.000000
27.075000	0.500	229,658.000000
27.083333	0.500	234,522.000000
27.091667	0.500	238,685.000000
27.100000	0.500	241,513.000000
27.108333	0.500	242,439.000000
27.116667	0.500	241,449.000000
27.125000	0.500	239,236.000000
27.133333	0.500	236,217.000000
27.141667	0.500	232,628.000000
27.150000	0.500	228,541.000000
27.158333	0.500	224,422.000000
27.166667	0.500	220,987.000000
27.175000	0.500	218,992.000000
27.183333	0.500	219,077.000000
27.191667	0.500	221,620.000000
27.200000	0.500	225,957.000000
27.208333	0.500	230,613.000000
27.216667	0.500	234,792.000000
27.225000	0.500	238,075.000000
27.233333	0.500	240,457.000000
27.241667	0.500	242,648.000000
27.250000	0.500	245,692.000000
27.258333	0.500	250,019.000000
27.266667	0.500	255,127.000000
27.275000	0.500	260,230.000000
27.283333	0.500	264,337.000000
27.291667	0.500	267,130.000000
27.300000	0.500	268,977.000000
27.308333	0.500	270,258.000000
27.316667	0.500	270,982.000000
27.325000	0.500	271,352.000000
27.333333	0.500	271,754.000000
27.341667	0.500	272,513.000000
27.350000	0.500	273,572.000000
27.358333	0.500	274,577.000000
27.366667	0.500	275,320.000000
27.375000	0.500	275,986.000000
27.383333	0.500	277,068.000000
27.391667	0.500	278,651.000000
27.400000	0.500	281,015.000000
27.408333	0.500	284,266.000000
27.416667	0.500	288,243.000000
27.425000	0.500	292,432.000000
27.433333	0.500	296,401.000000
27.441667	0.500	300,147.000000
27.450000	0.500	304,359.000000
27.458333	0.500	309,962.000000
27.466667	0.500	317,121.000000
27.475000	0.500	325,115.000000
27.483333	0.500	333,535.000000
27.491667	0.500	342,068.000000
27.500000	0.500	350,121.000000
27.508333	0.500	356,690.000000
27.516667	0.500	361,054.000000
27.525000	0.500	363,144.000000
27.533333	0.500	363,167.000000
27.541667	0.500	361,394.000000
27.550000	0.500	358,764.000000
27.558333	0.500	356,396.000000
27.566667	0.500	355,011.000000
27.575000	0.500	354,700.000000
27.583333	0.500	355,224.000000
27.591667	0.500	356,557.000000
27.600000	0.500	358,289.000000
27.608333	0.500	359,555.000000
27.616667	0.500	360,596.000000
27.625000	0.500	361,817.000000
27.633333	0.500	363,654.000000
27.641667	0.500	366,233.000000
27.650000	0.500	369,061.000000
27.658333	0.500	371,439.000000
27.666667	0.500	372,624.000000
27.675000	0.500	372,614.000000
27.683333	0.500	371,328.000000
27.691667	0.500	368,737.000000
27.700000	0.500	365,734.000000
27.708333	0.500	362,838.000000
27.716667	0.500	359,714.000000
27.725000	0.500	355,870.000000
27.733333	0.500	351,461.000000
27.741667	0.500	346,924.000000
27.750000	0.500	342,332.000000
27.758333	0.500	337,328.000000
27.766667	0.500	331,252.000000
27.775000	0.500	324,344.000000
27.783333	0.500	317,242.000000
27.791667	0.500	310,134.000000
27.800000	0.500	303,820.000000
27.808333	0.500	299,269.000000
27.816667	0.500	296,991.000000
27.825000	0.500	296,329.000000
27.833333	0.500	296,351.000000
27.841667	0.500	296,113.000000
27.850000	0.500	294,932.000000
27.858333	0.500	292,794.000000
27.866667	0.500	289,856.000000
27.875000	0.500	286,340.000000
27.883333	0.500	282,056.000000
27.891667	0.500	276,698.000000
27.900000	0.500	270,396.000000
27.908333	0.500	263,306.000000
27.916667	0.500	255,715.000000
27.925000	0.500	248,171.000000
27.933333	0.500	241,529.000000
27.941667	0.500	236,738.000000
27.950000	0.500	234,136.000000
27.958333	0.500	233,181.000000
27.966667	0.500	232,679.000000
27.975000	0.500	231,579.000000
27.983333	0.500	229,606.000000
27.991667	0.500	227,121.000000
28.000000	0.500	224,979.000000
28.008333	0.500	223,532.000000
28.016667	0.500	222,756.000000
28.025000	0.500	222,894.000000
28.033333	0.500	224,042.000000
28.041667	0.500	225,328.000000
28.050000	0.500	225,984.000000
28.058333	0.500	225,935.000000
28.066667	0.500	225,007.000000
28.075000	0.500	222,608.000000
28.083333	0.500	218,438.000000
28.091667	0.500	212,820.000000
28.100000	0.500	206,403.000000
28.108333	0.500	200,200.000000
28.116667	0.500	194,681.000000
28.125000	0.500	189,799.000000
28.133333	0.500	185,263.000000
28.141667	0.500	180,783.000000
28.150000	0.500	176,607.000000
28.158333	0.500	172,813.000000
28.166667	0.500	168,990.000000
28.175000	0.500	165,356.000000
28.183333	0.500	162,272.000000
28.191667	0.500	159,877.000000
28.200000	0.500	157,926.000000
28.208333	0.500	155,959.000000
28.216667	0.500	153,806.000000
28.225000	0.500	151,621.000000
28.233333	0.500	149,156.000000
28.241667	0.500	146,489.000000
28.250000	0.500	143,919.000000
28.258333	0.500	141,467.000000
28.266667	0.500	139,332.000000
28.275000	0.500	137,385.000000
28.283333	0.500	135,014.000000
28.291667	0.500	131,967.000000
28.300000	0.500	128,164.000000
28.308333	0.500	123,215.000000
28.316667	0.500	117,308.000000
28.325000	0.500	111,267.000000
28.333333	0.500	105,294.000000
28.341667	0.500	99,670.000000
28.350000	0.500	94,635.000000
28.358333	0.500	90,556.000000
28.366667	0.500	87,695.000000
28.375000	0.500	86,432.000000
28.383333	0.500	86,781.000000
28.391667	0.500	88,235.000000
28.400000	0.500	89,956.000000
28.408333	0.500	91,436.000000
28.416667	0.500	92,754.000000
28.425000	0.500	93,600.000000
28.433333	0.500	93,714.000000
28.441667	0.500	92,777.000000
28.450000	0.500	90,722.000000
28.458333	0.500	87,663.000000
28.466667	0.500	84,314.000000
28.475000	0.500	81,152.000000
28.483333	0.500	78,856.000000
28.491667	0.500	77,180.000000
28.500000	0.500	75,455.000000
28.508333	0.500	73,418.000000
28.516667	0.500	70,809.000000
28.525000	0.500	68,082.000000
28.533333	0.500	65,728.000000
28.541667	0.500	63,710.000000
28.550000	0.500	61,685.000000
28.558333	0.500	59,592.000000
28.566667	0.500	57,035.000000
28.575000	0.500	54,115.000000
28.583333	0.500	51,579.000000
28.591667	0.500	50,023.000000
28.600000	0.500	49,195.000000
28.608333	0.500	49,032.000000
28.616667	0.500	49,515.000000
28.625000	0.500	50,559.000000
28.633333	0.500	51,841.000000
28.641667	0.500	52,955.000000
28.650000	0.500	53,385.000000
28.658333	0.500	53,132.000000
28.666667	0.500	52,381.000000
28.675000	0.500	50,994.000000
28.683333	0.500	49,486.000000
28.691667	0.500	48,349.000000
28.700000	0.500	47,565.000000
28.708333	0.500	46,446.000000
28.716667	0.500	44,416.000000
28.725000	0.500	41,310.000000
28.733333	0.500	38,005.000000
28.741667	0.500	35,317.000000
28.750000	0.500	33,235.000000
28.758333	0.500	31,072.000000
28.766667	0.500	28,466.000000
28.775000	0.500	25,697.000000
28.783333	0.500	23,220.000000
28.791667	0.500	21,612.000000
28.800000	0.500	21,577.000000
28.808333	0.500	22,765.000000
28.816667	0.500	23,850.000000
28.825000	0.500	23,553.000000
28.833333	0.500	21,458.000000
28.841667	0.500	17,936.000000
28.850000	0.500	14,487.000000
28.858333	0.500	12,301.000000
28.866667	0.500	11,662.000000
28.875000	0.500	12,179.000000
28.883333	0.500	13,168.000000
28.891667	0.500	14,063.000000
28.900000	0.500	14,427.000000
28.908333	0.500	14,513.000000
28.916667	0.500	14,593.000000
28.925000	0.500	14,943.000000
28.933333	0.500	15,600.000000
28.941667	0.500	16,274.000000
28.950000	0.500	16,596.000000
28.958333	0.500	16,610.000000
28.966667	0.500	16,346.000000
28.975000	0.500	16,277.000000
28.983333	0.500	16,615.000000
28.991667	0.500	17,312.000000
29.000000	0.500	18,317.000000
29.008333	0.500	19,272.000000
29.016667	0.500	19,412.000000
29.025000	0.500	18,422.000000
29.033333	0.500	16,882.000000
29.041667	0.500	15,774.000000
29.050000	0.500	15,301.000000
29.058333	0.500	15,126.000000
29.066667	0.500	14,818.000000
29.075000	0.500	14,078.000000
29.083333	0.500	13,108.000000
29.091667	0.500	12,334.000000
29.100000	0.500	11,495.000000
29.108333	0.500	10,309.000000
29.116667	0.500	8,332.000000
29.125000	0.500	5,023.000000
29.133333	0.500	1,014.000000
29.141667	0.500	-2,585.000000
29.150000	0.500	-5,385.000000
29.158333	0.500	-7,329.000000
29.166667	0.500	-8,905.000000
29.175000	0.500	-10,164.000000
29.183333	0.500	-10,711.000000
29.191667	0.500	-10,293.000000
29.200000	0.500	-8,937.000000
29.208333	0.500	-7,217.000000
29.216667	0.500	-5,823.000000
29.225000	0.500	-5,327.000000
29.233333	0.500	-5,909.000000
29.241667	0.500	-7,117.000000
29.250000	0.500	-8,298.000000
29.258333	0.500	-8,721.000000
29.266667	0.500	-8,300.000000
29.275000	0.500	-7,301.000000
29.283333	0.500	-6,206.000000
29.291667	0.500	-5,327.000000
29.300000	0.500	-4,780.000000
29.308333	0.500	-4,442.000000
29.316667	0.500	-3,875.000000
29.325000	0.500	-2,824.000000
29.333333	0.500	-1,348.000000
29.341667	0.500	-358.000000
29.350000	0.500	-631.000000
29.358333	0.500	-2,017.000000
29.366667	0.500	-4,153.000000
29.375000	0.500	-6,938.000000
29.383333	0.500	-10,591.000000
29.391667	0.500	-14,933.000000
29.400000	0.500	-19,403.000000
29.408333	0.500	-23,478.000000
29.416667	0.500	-26,813.000000
29.425000	0.500	-29,141.000000
29.433333	0.500	-30,839.000000
29.441667	0.500	-32,300.000000
29.450000	0.500	-33,749.000000
29.458333	0.500	-35,243.000000
29.466667	0.500	-36,685.000000
29.475000	0.500	-37,256.000000
29.483333	0.500	-36,678.000000
29.491667	0.500	-35,710.000000
29.500000	0.500	-34,903.000000
29.508333	0.500	-34,499.000000
29.516667	0.500	-34,374.000000
29.525000	0.500	-34,135.000000
29.533333	0.500	-33,615.000000
29.541667	0.500	-32,285.000000
29.550000	0.500	-29,859.000000
29.558333	0.500	-26,388.000000
29.566667	0.500	-22,379.000000
29.575000	0.500	-18,588.000000
29.583333	0.500	-15,210.000000
29.591667	0.500	-12,012.000000
29.600000	0.500	-9,361.000000
29.608333	0.500	-7,282.000000
29.616667	0.500	-5,346.000000
29.625000	0.500	-3,033.000000
29.633333	0.500	-689.000000
29.641667	0.500	1,302.000000
29.650000	0.500	2,412.000000
29.658333	0.500	2,090.000000
29.666667	0.500	-112.000000
29.675000	0.500	-4,187.000000
29.683333	0.500	-9,706.000000
29.691667	0.500	-15,576.000000
29.700000	0.500	-20,799.000000
29.708333	0.500	-24,544.000000
29.716667	0.500	-26,821.000000
29.725000	0.500	-27,878.000000
29.733333	0.500	-27,776.000000
29.741667	0.500	-26,370.000000
29.750000	0.500	-23,911.000000
29.758333	0.500	-21,178.000000
29.766667	0.500	-19,110.000000
29.775000	0.500	-18,548.000000
29.783333	0.500	-19,845.000000
29.791667	0.500	-22,487.000000
29.800000	0.500	-25,923.000000
29.808333	0.500	-29,722.000000
29.816667	0.500	-33,276.000000
29.825000	0.500	-35,754.000000
29.833333	0.500	-36,809.000000
29.841667	0.500	-36,785.000000
29.850000	0.500	-36,033.000000
29.858333	0.500	-34,774.000000
29.866667	0.500	-33,364.000000
29.875000	0.500	-32,341.000000
29.883333	0.500	-31,762.000000
29.891667	0.500	-31,725.000000
29.900000	0.500	-32,515.000000
29.908333	0.500	-33,356.000000
29.916667	0.500	-33,416.000000
29.925000	0.500	-32,033.000000
29.933333	0.500	-28,833.000000
29.941667	0.500	-24,296.000000
29.950000	0.500	-19,644.000000
29.958333	0.500	-16,060.000000
29.966667	0.500	-14,364.000000
29.975000	0.500	-15,095.000000
29.983333	0.500	-17,760.000000
29.991667	0.500	-21,347.000000
30.000000	0.500	-25,367.000000
30.008333	0.500	-29,152.000000
30.016667	0.500	-32,230.000000
30.025000	0.500	-34,604.000000
30.033333	0.500	-36,420.000000
30.041667	0.500	-37,565.000000
30.050000	0.500	-38,063.000000
30.058333	0.500	-38,478.000000
30.066667	0.500	-39,343.000000
30.075000	0.500	-41,090.000000
30.083333	0.500	-43,804.000000
30.091667	0.500	-46,246.000000
30.100000	0.500	-47,133.000000
30.108333	0.500	-45,928.000000
30.116667	0.500	-42,726.000000
30.125000	0.500	-39,001.000000
30.133333	0.500	-36,031.000000
30.141667	0.500	-33,916.000000
30.150000	0.500	-32,576.000000
30.158333	0.500	-31,890.000000
30.166667	0.500	-31,550.000000
30.175000	0.500	-31,386.000000
30.183333	0.500	-31,882.000000
30.191667	0.500	-33,583.000000
30.200000	0.500	-36,195.000000
30.208333	0.500	-38,654.000000
30.216667	0.500	-40,279.000000
30.225000	0.500	-41,292.000000
30.233333	0.500	-42,004.000000
30.241667	0.500	-42,132.000000
30.250000	0.500	-41,579.000000
30.258333	0.500	-40,323.000000
30.266667	0.500	-38,288.000000
30.275000	0.500	-35,862.000000
30.283333	0.500	-33,581.000000
30.291667	0.500	-31,622.000000
30.300000	0.500	-30,094.000000
30.308333	0.500	-28,933.000000
30.316667	0.500	-28,314.000000
30.325000	0.500	-28,174.000000
30.333333	0.500	-28,132.000000
30.341667	0.500	-28,216.000000
30.350000	0.500	-28,873.000000
30.358333	0.500	-30,004.000000
30.366667	0.500	-30,638.000000
30.375000	0.500	-30,134.000000
30.383333	0.500	-28,526.000000
30.391667	0.500	-25,973.000000
30.400000	0.500	-23,125.000000
30.408333	0.500	-20,838.000000
30.416667	0.500	-19,607.000000
30.425000	0.500	-19,417.000000
30.433333	0.500	-20,332.000000
30.441667	0.500	-22,016.000000
30.450000	0.500	-24,281.000000
30.458333	0.500	-26,930.000000
30.466667	0.500	-29,306.000000
30.475000	0.500	-31,109.000000
30.483333	0.500	-32,104.000000
30.491667	0.500	-32,600.000000
30.500000	0.500	-33,038.000000
30.508333	0.500	-33,619.000000
30.516667	0.500	-34,261.000000
30.525000	0.500	-34,726.000000
30.533333	0.500	-34,582.000000
30.541667	0.500	-33,746.000000
30.550000	0.500	-32,483.000000
30.558333	0.500	-31,784.000000
30.566667	0.500	-32,309.000000
30.575000	0.500	-33,952.000000
30.583333	0.500	-36,191.000000
30.591667	0.500	-38,399.000000
30.600000	0.500	-40,418.000000
30.608333	0.500	-41,949.000000
30.616667	0.500	-42,663.000000
30.625000	0.500	-42,328.000000
30.633333	0.500	-41,301.000000
30.641667	0.500	-40,351.000000
30.650000	0.500	-40,180.000000
30.658333	0.500	-40,513.000000
30.666667	0.500	-41,355.000000
30.675000	0.500	-42,015.000000
30.683333	0.500	-42,006.000000
30.691667	0.500	-41,113.000000
30.700000	0.500	-38,834.000000
30.708333	0.500	-35,476.000000
30.716667	0.500	-31,987.000000
30.725000	0.500	-29,245.000000
30.733333	0.500	-28,164.000000
30.741667	0.500	-29,194.000000
30.750000	0.500	-31,687.000000
30.758333	0.500	-34,683.000000
30.766667	0.500	-37,995.000000
30.775000	0.500	-41,225.000000
30.783333	0.500	-44,028.000000
30.791667	0.500	-46,841.000000
30.800000	0.500	-48,891.000000
30.808333	0.500	-49,569.000000
30.816667	0.500	-48,841.000000
30.825000	0.500	-47,142.000000
30.833333	0.500	-44,937.000000
30.841667	0.500	-42,918.000000
30.850000	0.500	-41,161.000000
30.858333	0.500	-39,672.000000
30.866667	0.500	-38,396.000000
30.875000	0.500	-37,855.000000
30.883333	0.500	-38,565.000000
30.891667	0.500	-40,224.000000
30.900000	0.500	-42,251.000000
30.908333	0.500	-44,161.000000
30.916667	0.500	-45,588.000000
30.925000	0.500	-45,987.000000
30.933333	0.500	-45,548.000000
30.941667	0.500	-44,797.000000
30.950000	0.500	-44,142.000000
30.958333	0.500	-43,834.000000
30.966667	0.500	-43,845.000000
30.975000	0.500	-44,258.000000
30.983333	0.500	-45,384.000000
30.991667	0.500	-47,662.000000
31.000000	0.500	-56,067.000000
