# Supplementary material for: Changes to Serum Sample Tube and Processing Methodology Does Not Cause Inter-Individual Variation in Automated Whole Serum N-Glycan Profiling in Health and Disease
Source: PLoS One. 2015 Apr 1;10(4):e0123028. doi: 10.1371/journal.pone.0123028 (PMC4382121; doi:10.1371/journal.pone.0123028)
Supplement: S2 Data — (ZIP) [file pone.0123028.s007.zip › IgGglycansData/1000+390-Sample 11.txt]

File Path	chrom://acropora/ChromeleonLocal/Archana Data/07 Mar 14/Robot validation of PNG F release- GCP-IgG and GCP-Fet.seq/14.smp/Emission_1.channel/Emission_1.chm
Channel	Emission_1

Injection Information:
Data Vault	ChromeleonLocal
Injection	PNG F rel-GCP-IgG-100µg-F.A+PBM+2AB VP96+T1-110/1000+390-Sample 11
Injection Number	16
Position	RC2
Comment	
Processing Method	beh-gu
Instrument Method	BEH-15cm-30min-right-25ul
Type	Unknown
Status	Finished
Injection Date	07/03/2014
Injection Time	23:11:41
Injection Volume (µL)	25.0000
Dilution Factor	1.0000
Weight	1.0000

Raw Data Information:
Time Min. (min)	0.000000
Time Max. (min)	31.000000
Data Points	3721
Detector	FLD
Exporting Data System	Chromeleon 7.1.1.1127
Operator	
Signal Quantity	
Signal Unit	counts
Signal Min.	-49,207.000000
Signal Max.	7,320,984.000000
Channel	Emission_1
Driver Name	FLD3000.dll
Channel Type	Evaluation
Min. Step (s)	0.500
Max. Step (s)	0.500
Average Step (s)	0.500

Signal Parameter Information:
Signal Info	

Raw Data:
Time (min)	Step (s)	Value (counts)
0.000000	0.000	0.000000
0.008333	0.500	0.000000
0.016667	0.500	0.000000
0.025000	0.500	0.000000
0.033333	0.500	0.000000
0.041667	0.500	7,114.000000
0.050000	0.500	7,389.000000
0.058333	0.500	8,046.000000
0.066667	0.500	9,423.000000
0.075000	0.500	11,463.000000
0.083333	0.500	13,825.000000
0.091667	0.500	16,102.000000
0.100000	0.500	17,881.000000
0.108333	0.500	18,898.000000
0.116667	0.500	19,100.000000
0.125000	0.500	18,554.000000
0.133333	0.500	17,386.000000
0.141667	0.500	15,744.000000
0.150000	0.500	13,777.000000
0.158333	0.500	11,641.000000
0.166667	0.500	9,468.000000
0.175000	0.500	7,363.000000
0.183333	0.500	5,427.000000
0.191667	0.500	3,703.000000
0.200000	0.500	2,137.000000
0.208333	0.500	749.000000
0.216667	0.500	-393.000000
0.225000	0.500	-1,232.000000
0.233333	0.500	-1,699.000000
0.241667	0.500	-1,781.000000
0.250000	0.500	-1,547.000000
0.258333	0.500	-1,090.000000
0.266667	0.500	-521.000000
0.275000	0.500	39.000000
0.283333	0.500	533.000000
0.291667	0.500	922.000000
0.300000	0.500	1,123.000000
0.308333	0.500	1,092.000000
0.316667	0.500	887.000000
0.325000	0.500	560.000000
0.333333	0.500	203.000000
0.341667	0.500	-114.000000
0.350000	0.500	-339.000000
0.358333	0.500	-431.000000
0.366667	0.500	-373.000000
0.375000	0.500	-156.000000
0.383333	0.500	166.000000
0.391667	0.500	551.000000
0.400000	0.500	935.000000
0.408333	0.500	1,199.000000
0.416667	0.500	1,246.000000
0.425000	0.500	1,087.000000
0.433333	0.500	837.000000
0.441667	0.500	581.000000
0.450000	0.500	346.000000
0.458333	0.500	128.000000
0.466667	0.500	-59.000000
0.475000	0.500	-172.000000
0.483333	0.500	-230.000000
0.491667	0.500	-250.000000
0.500000	0.500	-226.000000
0.508333	0.500	-187.000000
0.516667	0.500	-145.000000
0.525000	0.500	-98.000000
0.533333	0.500	-89.000000
0.541667	0.500	-114.000000
0.550000	0.500	-156.000000
0.558333	0.500	-251.000000
0.566667	0.500	-397.000000
0.575000	0.500	-553.000000
0.583333	0.500	-709.000000
0.591667	0.500	-834.000000
0.600000	0.500	-895.000000
0.608333	0.500	-963.000000
0.616667	0.500	-1,053.000000
0.625000	0.500	-1,149.000000
0.633333	0.500	-1,186.000000
0.641667	0.500	-1,030.000000
0.650000	0.500	-558.000000
0.658333	0.500	330.000000
0.666667	0.500	1,614.000000
0.675000	0.500	3,175.000000
0.683333	0.500	4,829.000000
0.691667	0.500	6,386.000000
0.700000	0.500	7,739.000000
0.708333	0.500	8,835.000000
0.716667	0.500	9,682.000000
0.725000	0.500	10,312.000000
0.733333	0.500	11,144.000000
0.741667	0.500	14,070.000000
0.750000	0.500	22,685.000000
0.758333	0.500	40,554.000000
0.766667	0.500	69,167.000000
0.775000	0.500	107,221.000000
0.783333	0.500	151,021.000000
0.791667	0.500	195,496.000000
0.800000	0.500	235,444.000000
0.808333	0.500	266,561.000000
0.816667	0.500	286,085.000000
0.825000	0.500	292,951.000000
0.833333	0.500	287,615.000000
0.841667	0.500	271,801.000000
0.850000	0.500	248,017.000000
0.858333	0.500	219,153.000000
0.866667	0.500	187,989.000000
0.875000	0.500	156,932.000000
0.883333	0.500	127,848.000000
0.891667	0.500	101,944.000000
0.900000	0.500	79,838.000000
0.908333	0.500	61,666.000000
0.916667	0.500	47,276.000000
0.925000	0.500	36,268.000000
0.933333	0.500	28,072.000000
0.941667	0.500	22,098.000000
0.950000	0.500	17,836.000000
0.958333	0.500	14,803.000000
0.966667	0.500	12,674.000000
0.975000	0.500	11,308.000000
0.983333	0.500	10,595.000000
0.991667	0.500	10,415.000000
1.000000	0.500	10,652.000000
1.008333	0.500	11,148.000000
1.016667	0.500	11,742.000000
1.025000	0.500	12,320.000000
1.033333	0.500	12,965.000000
1.041667	0.500	14,087.000000
1.050000	0.500	16,238.000000
1.058333	0.500	19,821.000000
1.066667	0.500	24,826.000000
1.075000	0.500	30,810.000000
1.083333	0.500	37,044.000000
1.091667	0.500	42,716.000000
1.100000	0.500	47,106.000000
1.108333	0.500	49,746.000000
1.116667	0.500	50,524.000000
1.125000	0.500	49,755.000000
1.133333	0.500	47,993.000000
1.141667	0.500	45,820.000000
1.150000	0.500	43,728.000000
1.158333	0.500	41,992.000000
1.166667	0.500	40,688.000000
1.175000	0.500	39,825.000000
1.183333	0.500	39,432.000000
1.191667	0.500	39,540.000000
1.200000	0.500	40,158.000000
1.208333	0.500	41,191.000000
1.216667	0.500	42,377.000000
1.225000	0.500	43,361.000000
1.233333	0.500	43,798.000000
1.241667	0.500	43,491.000000
1.250000	0.500	42,456.000000
1.258333	0.500	40,934.000000
1.266667	0.500	39,186.000000
1.275000	0.500	37,293.000000
1.283333	0.500	35,236.000000
1.291667	0.500	33,035.000000
1.300000	0.500	30,793.000000
1.308333	0.500	28,926.000000
1.316667	0.500	27,981.000000
1.325000	0.500	28,056.000000
1.333333	0.500	28,786.000000
1.341667	0.500	29,583.000000
1.350000	0.500	29,881.000000
1.358333	0.500	29,341.000000
1.366667	0.500	27,904.000000
1.375000	0.500	25,703.000000
1.383333	0.500	22,964.000000
1.391667	0.500	19,968.000000
1.400000	0.500	16,970.000000
1.408333	0.500	14,197.000000
1.416667	0.500	11,875.000000
1.425000	0.500	10,194.000000
1.433333	0.500	9,196.000000
1.441667	0.500	8,779.000000
1.450000	0.500	8,752.000000
1.458333	0.500	8,895.000000
1.466667	0.500	9,035.000000
1.475000	0.500	9,048.000000
1.483333	0.500	8,859.000000
1.491667	0.500	8,473.000000
1.500000	0.500	7,972.000000
1.508333	0.500	7,450.000000
1.516667	0.500	6,979.000000
1.525000	0.500	6,548.000000
1.533333	0.500	6,107.000000
1.541667	0.500	5,682.000000
1.550000	0.500	5,358.000000
1.558333	0.500	5,172.000000
1.566667	0.500	5,108.000000
1.575000	0.500	5,089.000000
1.583333	0.500	5,030.000000
1.591667	0.500	4,839.000000
1.600000	0.500	4,397.000000
1.608333	0.500	3,716.000000
1.616667	0.500	2,969.000000
1.625000	0.500	2,361.000000
1.633333	0.500	2,004.000000
1.641667	0.500	1,891.000000
1.650000	0.500	1,968.000000
1.658333	0.500	2,167.000000
1.666667	0.500	2,444.000000
1.675000	0.500	2,733.000000
1.683333	0.500	2,965.000000
1.691667	0.500	3,103.000000
1.700000	0.500	3,148.000000
1.708333	0.500	3,091.000000
1.716667	0.500	2,934.000000
1.725000	0.500	2,705.000000
1.733333	0.500	2,436.000000
1.741667	0.500	2,165.000000
1.750000	0.500	1,861.000000
1.758333	0.500	1,525.000000
1.766667	0.500	1,186.000000
1.775000	0.500	856.000000
1.783333	0.500	584.000000
1.791667	0.500	368.000000
1.800000	0.500	169.000000
1.808333	0.500	-16.000000
1.816667	0.500	-184.000000
1.825000	0.500	-352.000000
1.833333	0.500	-555.000000
1.841667	0.500	-802.000000
1.850000	0.500	-1,097.000000
1.858333	0.500	-1,343.000000
1.866667	0.500	-1,446.000000
1.875000	0.500	-1,346.000000
1.883333	0.500	-1,009.000000
1.891667	0.500	-498.000000
1.900000	0.500	22.000000
1.908333	0.500	442.000000
1.916667	0.500	723.000000
1.925000	0.500	891.000000
1.933333	0.500	955.000000
1.941667	0.500	920.000000
1.950000	0.500	845.000000
1.958333	0.500	781.000000
1.966667	0.500	727.000000
1.975000	0.500	640.000000
1.983333	0.500	484.000000
1.991667	0.500	254.000000
2.000000	0.500	-1.000000
2.008333	0.500	-202.000000
2.016667	0.500	-282.000000
2.025000	0.500	-210.000000
2.033333	0.500	-41.000000
2.041667	0.500	206.000000
2.050000	0.500	552.000000
2.058333	0.500	967.000000
2.066667	0.500	1,404.000000
2.075000	0.500	1,845.000000
2.083333	0.500	2,238.000000
2.091667	0.500	2,487.000000
2.100000	0.500	2,535.000000
2.108333	0.500	2,398.000000
2.116667	0.500	2,126.000000
2.125000	0.500	1,791.000000
2.133333	0.500	1,447.000000
2.141667	0.500	1,147.000000
2.150000	0.500	934.000000
2.158333	0.500	789.000000
2.166667	0.500	674.000000
2.175000	0.500	601.000000
2.183333	0.500	569.000000
2.191667	0.500	494.000000
2.200000	0.500	369.000000
2.208333	0.500	203.000000
2.216667	0.500	-14.000000
2.225000	0.500	-209.000000
2.233333	0.500	-311.000000
2.241667	0.500	-302.000000
2.250000	0.500	-181.000000
2.258333	0.500	22.000000
2.266667	0.500	285.000000
2.275000	0.500	586.000000
2.283333	0.500	890.000000
2.291667	0.500	1,126.000000
2.300000	0.500	1,249.000000
2.308333	0.500	1,260.000000
2.316667	0.500	1,187.000000
2.325000	0.500	1,050.000000
2.333333	0.500	840.000000
2.341667	0.500	575.000000
2.350000	0.500	350.000000
2.358333	0.500	201.000000
2.366667	0.500	116.000000
2.375000	0.500	100.000000
2.383333	0.500	106.000000
2.391667	0.500	92.000000
2.400000	0.500	82.000000
2.408333	0.500	41.000000
2.416667	0.500	-50.000000
2.425000	0.500	-195.000000
2.433333	0.500	-348.000000
2.441667	0.500	-454.000000
2.450000	0.500	-472.000000
2.458333	0.500	-451.000000
2.466667	0.500	-456.000000
2.475000	0.500	-465.000000
2.483333	0.500	-457.000000
2.491667	0.500	-426.000000
2.500000	0.500	-351.000000
2.508333	0.500	-204.000000
2.516667	0.500	-39.000000
2.525000	0.500	108.000000
2.533333	0.500	273.000000
2.541667	0.500	444.000000
2.550000	0.500	566.000000
2.558333	0.500	625.000000
2.566667	0.500	636.000000
2.575000	0.500	592.000000
2.583333	0.500	507.000000
2.591667	0.500	423.000000
2.600000	0.500	371.000000
2.608333	0.500	349.000000
2.616667	0.500	332.000000
2.625000	0.500	280.000000
2.633333	0.500	186.000000
2.641667	0.500	56.000000
2.650000	0.500	-96.000000
2.658333	0.500	-286.000000
2.666667	0.500	-498.000000
2.675000	0.500	-687.000000
2.683333	0.500	-820.000000
2.691667	0.500	-897.000000
2.700000	0.500	-894.000000
2.708333	0.500	-799.000000
2.716667	0.500	-712.000000
2.725000	0.500	-734.000000
2.733333	0.500	-863.000000
2.741667	0.500	-1,005.000000
2.750000	0.500	-1,124.000000
2.758333	0.500	-1,190.000000
2.766667	0.500	-1,167.000000
2.775000	0.500	-1,009.000000
2.783333	0.500	-761.000000
2.791667	0.500	-483.000000
2.800000	0.500	-177.000000
2.808333	0.500	128.000000
2.816667	0.500	361.000000
2.825000	0.500	494.000000
2.833333	0.500	572.000000
2.841667	0.500	647.000000
2.850000	0.500	659.000000
2.858333	0.500	617.000000
2.866667	0.500	578.000000
2.875000	0.500	584.000000
2.883333	0.500	658.000000
2.891667	0.500	798.000000
2.900000	0.500	977.000000
2.908333	0.500	1,202.000000
2.916667	0.500	1,359.000000
2.925000	0.500	1,371.000000
2.933333	0.500	1,252.000000
2.941667	0.500	1,043.000000
2.950000	0.500	764.000000
2.958333	0.500	496.000000
2.966667	0.500	319.000000
2.975000	0.500	361.000000
2.983333	0.500	658.000000
2.991667	0.500	1,080.000000
3.000000	0.500	1,477.000000
3.008333	0.500	1,477.000000
3.016667	0.500	1,477.000000
3.025000	0.500	1,477.000000
3.033333	0.500	1,477.000000
3.041667	0.500	985.000000
3.050000	0.500	-866.000000
3.058333	0.500	-3,122.000000
3.066667	0.500	-5,003.000000
3.075000	0.500	-6,252.000000
3.083333	0.500	-7,084.000000
3.091667	0.500	-7,899.000000
3.100000	0.500	-9,096.000000
3.108333	0.500	-10,893.000000
3.116667	0.500	-12,636.000000
3.125000	0.500	-13,402.000000
3.133333	0.500	-12,882.000000
3.141667	0.500	-11,256.000000
3.150000	0.500	-9,639.000000
3.158333	0.500	-8,621.000000
3.166667	0.500	-8,516.000000
3.175000	0.500	-8,285.000000
3.183333	0.500	-7,362.000000
3.191667	0.500	-6,366.000000
3.200000	0.500	-5,779.000000
3.208333	0.500	-5,422.000000
3.216667	0.500	-4,964.000000
3.225000	0.500	-4,583.000000
3.233333	0.500	-4,519.000000
3.241667	0.500	-5,309.000000
3.250000	0.500	-7,516.000000
3.258333	0.500	-11,016.000000
3.266667	0.500	-15,455.000000
3.275000	0.500	-20,217.000000
3.283333	0.500	-24,329.000000
3.291667	0.500	-27,573.000000
3.300000	0.500	-30,005.000000
3.308333	0.500	-31,679.000000
3.316667	0.500	-32,695.000000
3.325000	0.500	-33,262.000000
3.333333	0.500	-33,939.000000
3.341667	0.500	-34,936.000000
3.350000	0.500	-35,982.000000
3.358333	0.500	-36,633.000000
3.366667	0.500	-36,616.000000
3.375000	0.500	-35,481.000000
3.383333	0.500	-32,109.000000
3.391667	0.500	-26,196.000000
3.400000	0.500	-18,862.000000
3.408333	0.500	-11,579.000000
3.416667	0.500	-5,101.000000
3.425000	0.500	-95.000000
3.433333	0.500	2,941.000000
3.441667	0.500	4,070.000000
3.450000	0.500	3,164.000000
3.458333	0.500	470.000000
3.466667	0.500	-3,386.000000
3.475000	0.500	-7,904.000000
3.483333	0.500	-12,275.000000
3.491667	0.500	-15,376.000000
3.500000	0.500	-16,845.000000
3.508333	0.500	-16,850.000000
3.516667	0.500	-16,348.000000
3.525000	0.500	-15,902.000000
3.533333	0.500	-15,655.000000
3.541667	0.500	-15,925.000000
3.550000	0.500	-17,110.000000
3.558333	0.500	-19,129.000000
3.566667	0.500	-21,388.000000
3.575000	0.500	-23,717.000000
3.583333	0.500	-25,893.000000
3.591667	0.500	-27,623.000000
3.600000	0.500	-28,223.000000
3.608333	0.500	-27,299.000000
3.616667	0.500	-25,289.000000
3.625000	0.500	-22,858.000000
3.633333	0.500	-20,598.000000
3.641667	0.500	-19,188.000000
3.650000	0.500	-18,290.000000
3.658333	0.500	-17,333.000000
3.666667	0.500	-15,977.000000
3.675000	0.500	-14,750.000000
3.683333	0.500	-13,999.000000
3.691667	0.500	-13,371.000000
3.700000	0.500	-12,765.000000
3.708333	0.500	-12,409.000000
3.716667	0.500	-12,959.000000
3.725000	0.500	-15,100.000000
3.733333	0.500	-18,687.000000
3.741667	0.500	-22,959.000000
3.750000	0.500	-26,714.000000
3.758333	0.500	-28,835.000000
3.766667	0.500	-29,147.000000
3.775000	0.500	-27,998.000000
3.783333	0.500	-25,917.000000
3.791667	0.500	-23,186.000000
3.800000	0.500	-19,941.000000
3.808333	0.500	-16,273.000000
3.816667	0.500	-12,481.000000
3.825000	0.500	-9,624.000000
3.833333	0.500	-8,654.000000
3.841667	0.500	-9,197.000000
3.850000	0.500	-10,600.000000
3.858333	0.500	-12,514.000000
3.866667	0.500	-14,155.000000
3.875000	0.500	-15,284.000000
3.883333	0.500	-16,519.000000
3.891667	0.500	-18,086.000000
3.900000	0.500	-19,777.000000
3.908333	0.500	-21,661.000000
3.916667	0.500	-23,645.000000
3.925000	0.500	-25,575.000000
3.933333	0.500	-27,016.000000
3.941667	0.500	-27,451.000000
3.950000	0.500	-27,261.000000
3.958333	0.500	-26,747.000000
3.966667	0.500	-25,974.000000
3.975000	0.500	-25,259.000000
3.983333	0.500	-24,764.000000
3.991667	0.500	-24,739.000000
4.000000	0.500	-25,690.000000
4.008333	0.500	-27,490.000000
4.016667	0.500	-29,064.000000
4.025000	0.500	-29,818.000000
4.033333	0.500	-29,863.000000
4.041667	0.500	-29,503.000000
4.050000	0.500	-29,036.000000
4.058333	0.500	-28,767.000000
4.066667	0.500	-28,686.000000
4.075000	0.500	-28,318.000000
4.083333	0.500	-27,425.000000
4.091667	0.500	-25,784.000000
4.100000	0.500	-23,556.000000
4.108333	0.500	-20,976.000000
4.116667	0.500	-18,424.000000
4.125000	0.500	-16,613.000000
4.133333	0.500	-15,478.000000
4.141667	0.500	-14,824.000000
4.150000	0.500	-14,211.000000
4.158333	0.500	-12,801.000000
4.166667	0.500	-10,390.000000
4.175000	0.500	-7,356.000000
4.183333	0.500	-4,424.000000
4.191667	0.500	-2,042.000000
4.200000	0.500	-868.000000
4.208333	0.500	-1,335.000000
4.216667	0.500	-3,151.000000
4.225000	0.500	-6,028.000000
4.233333	0.500	-9,458.000000
4.241667	0.500	-12,681.000000
4.250000	0.500	-14,878.000000
4.258333	0.500	-15,493.000000
4.266667	0.500	-14,385.000000
4.275000	0.500	-12,641.000000
4.283333	0.500	-11,414.000000
4.291667	0.500	-11,755.000000
4.300000	0.500	-14,821.000000
4.308333	0.500	-20,410.000000
4.316667	0.500	-27,454.000000
4.325000	0.500	-34,755.000000
4.333333	0.500	-41,314.000000
4.341667	0.500	-46,328.000000
4.350000	0.500	-49,040.000000
4.358333	0.500	-49,140.000000
4.366667	0.500	-47,049.000000
4.375000	0.500	-43,551.000000
4.383333	0.500	-39,383.000000
4.391667	0.500	-35,302.000000
4.400000	0.500	-31,755.000000
4.408333	0.500	-28,974.000000
4.416667	0.500	-27,046.000000
4.425000	0.500	-25,799.000000
4.433333	0.500	-24,815.000000
4.441667	0.500	-23,613.000000
4.450000	0.500	-22,104.000000
4.458333	0.500	-20,589.000000
4.466667	0.500	-19,685.000000
4.475000	0.500	-19,551.000000
4.483333	0.500	-19,867.000000
4.491667	0.500	-20,170.000000
4.500000	0.500	-20,044.000000
4.508333	0.500	-19,527.000000
4.516667	0.500	-18,600.000000
4.525000	0.500	-17,531.000000
4.533333	0.500	-16,648.000000
4.541667	0.500	-15,901.000000
4.550000	0.500	-14,750.000000
4.558333	0.500	-13,430.000000
4.566667	0.500	-12,146.000000
4.575000	0.500	-10,895.000000
4.583333	0.500	-9,983.000000
4.591667	0.500	-10,056.000000
4.600000	0.500	-10,969.000000
4.608333	0.500	-12,231.000000
4.616667	0.500	-13,306.000000
4.625000	0.500	-14,251.000000
4.633333	0.500	-15,143.000000
4.641667	0.500	-15,796.000000
4.650000	0.500	-16,236.000000
4.658333	0.500	-16,788.000000
4.666667	0.500	-17,913.000000
4.675000	0.500	-19,672.000000
4.683333	0.500	-21,408.000000
4.691667	0.500	-22,112.000000
4.700000	0.500	-21,594.000000
4.708333	0.500	-20,432.000000
4.716667	0.500	-19,302.000000
4.725000	0.500	-18,529.000000
4.733333	0.500	-18,614.000000
4.741667	0.500	-19,478.000000
4.750000	0.500	-20,235.000000
4.758333	0.500	-20,105.000000
4.766667	0.500	-19,365.000000
4.775000	0.500	-18,367.000000
4.783333	0.500	-17,187.000000
4.791667	0.500	-16,256.000000
4.800000	0.500	-15,954.000000
4.808333	0.500	-15,977.000000
4.816667	0.500	-15,782.000000
4.825000	0.500	-15,335.000000
4.833333	0.500	-15,082.000000
4.841667	0.500	-15,103.000000
4.850000	0.500	-15,179.000000
4.858333	0.500	-15,667.000000
4.866667	0.500	-17,256.000000
4.875000	0.500	-20,113.000000
4.883333	0.500	-23,642.000000
4.891667	0.500	-27,417.000000
4.900000	0.500	-31,070.000000
4.908333	0.500	-33,774.000000
4.916667	0.500	-34,284.000000
4.925000	0.500	-32,423.000000
4.933333	0.500	-28,984.000000
4.941667	0.500	-24,836.000000
4.950000	0.500	-20,598.000000
4.958333	0.500	-16,499.000000
4.966667	0.500	-12,964.000000
4.975000	0.500	-10,417.000000
4.983333	0.500	-9,147.000000
4.991667	0.500	-9,287.000000
5.000000	0.500	-10,649.000000
5.008333	0.500	-13,005.000000
5.016667	0.500	-16,143.000000
5.025000	0.500	-19,474.000000
5.033333	0.500	-22,157.000000
5.041667	0.500	-23,743.000000
5.050000	0.500	-24,160.000000
5.058333	0.500	-23,592.000000
5.066667	0.500	-22,244.000000
5.075000	0.500	-20,715.000000
5.083333	0.500	-19,874.000000
5.091667	0.500	-20,391.000000
5.100000	0.500	-22,583.000000
5.108333	0.500	-25,824.000000
5.116667	0.500	-28,847.000000
5.125000	0.500	-30,566.000000
5.133333	0.500	-30,626.000000
5.141667	0.500	-29,695.000000
5.150000	0.500	-28,541.000000
5.158333	0.500	-27,474.000000
5.166667	0.500	-26,113.000000
5.175000	0.500	-24,003.000000
5.183333	0.500	-20,858.000000
5.191667	0.500	-17,143.000000
5.200000	0.500	-13,761.000000
5.208333	0.500	-11,477.000000
5.216667	0.500	-10,188.000000
5.225000	0.500	-9,881.000000
5.233333	0.500	-10,794.000000
5.241667	0.500	-12,980.000000
5.250000	0.500	-15,268.000000
5.258333	0.500	-16,514.000000
5.266667	0.500	-16,509.000000
5.275000	0.500	-15,774.000000
5.283333	0.500	-14,667.000000
5.291667	0.500	-13,487.000000
5.300000	0.500	-12,660.000000
5.308333	0.500	-12,671.000000
5.316667	0.500	-13,497.000000
5.325000	0.500	-14,555.000000
5.333333	0.500	-15,053.000000
5.341667	0.500	-14,678.000000
5.350000	0.500	-14,062.000000
5.358333	0.500	-13,705.000000
5.366667	0.500	-14,120.000000
5.375000	0.500	-15,786.000000
5.383333	0.500	-18,500.000000
5.391667	0.500	-21,836.000000
5.400000	0.500	-25,493.000000
5.408333	0.500	-29,081.000000
5.416667	0.500	-32,060.000000
5.425000	0.500	-33,200.000000
5.433333	0.500	-32,182.000000
5.441667	0.500	-29,793.000000
5.450000	0.500	-26,527.000000
5.458333	0.500	-22,820.000000
5.466667	0.500	-18,988.000000
5.475000	0.500	-15,382.000000
5.483333	0.500	-12,627.000000
5.491667	0.500	-11,206.000000
5.500000	0.500	-11,062.000000
5.508333	0.500	-12,189.000000
5.516667	0.500	-14,612.000000
5.525000	0.500	-17,541.000000
5.533333	0.500	-20,249.000000
5.541667	0.500	-22,738.000000
5.550000	0.500	-24,767.000000
5.558333	0.500	-25,910.000000
5.566667	0.500	-26,401.000000
5.575000	0.500	-26,748.000000
5.583333	0.500	-27,158.000000
5.591667	0.500	-27,371.000000
5.600000	0.500	-27,059.000000
5.608333	0.500	-25,732.000000
5.616667	0.500	-22,990.000000
5.625000	0.500	-18,640.000000
5.633333	0.500	-13,498.000000
5.641667	0.500	-8,692.000000
5.650000	0.500	-5,190.000000
5.658333	0.500	-3,781.000000
5.666667	0.500	-4,643.000000
5.675000	0.500	-7,094.000000
5.683333	0.500	-10,299.000000
5.691667	0.500	-13,226.000000
5.700000	0.500	-14,864.000000
5.708333	0.500	-14,914.000000
5.716667	0.500	-13,772.000000
5.725000	0.500	-12,012.000000
5.733333	0.500	-10,740.000000
5.741667	0.500	-10,905.000000
5.750000	0.500	-12,813.000000
5.758333	0.500	-15,946.000000
5.766667	0.500	-19,215.000000
5.775000	0.500	-22,075.000000
5.783333	0.500	-24,620.000000
5.791667	0.500	-26,968.000000
5.800000	0.500	-29,051.000000
5.808333	0.500	-30,558.000000
5.816667	0.500	-31,275.000000
5.825000	0.500	-31,305.000000
5.833333	0.500	-30,684.000000
5.841667	0.500	-29,645.000000
5.850000	0.500	-28,300.000000
5.858333	0.500	-26,383.000000
5.866667	0.500	-24,127.000000
5.875000	0.500	-22,000.000000
5.883333	0.500	-20,258.000000
5.891667	0.500	-19,352.000000
5.900000	0.500	-19,140.000000
5.908333	0.500	-19,618.000000
5.916667	0.500	-20,434.000000
5.925000	0.500	-21,213.000000
5.933333	0.500	-21,762.000000
5.941667	0.500	-21,564.000000
5.950000	0.500	-20,568.000000
5.958333	0.500	-18,875.000000
5.966667	0.500	-16,537.000000
5.975000	0.500	-13,922.000000
5.983333	0.500	-11,759.000000
5.991667	0.500	-10,517.000000
6.000000	0.500	-9,999.000000
6.008333	0.500	-9,761.000000
6.016667	0.500	-10,059.000000
6.025000	0.500	-11,067.000000
6.033333	0.500	-12,922.000000
6.041667	0.500	-15,341.000000
6.050000	0.500	-17,553.000000
6.058333	0.500	-19,137.000000
6.066667	0.500	-19,708.000000
6.075000	0.500	-18,909.000000
6.083333	0.500	-16,767.000000
6.091667	0.500	-14,110.000000
6.100000	0.500	-11,183.000000
6.108333	0.500	-7,824.000000
6.116667	0.500	-4,741.000000
6.125000	0.500	-2,664.000000
6.133333	0.500	-1,842.000000
6.141667	0.500	-2,227.000000
6.150000	0.500	-3,389.000000
6.158333	0.500	-4,561.000000
6.166667	0.500	-4,945.000000
6.175000	0.500	-4,957.000000
6.183333	0.500	-5,293.000000
6.191667	0.500	-6,341.000000
6.200000	0.500	-8,496.000000
6.208333	0.500	-12,031.000000
6.216667	0.500	-16,894.000000
6.225000	0.500	-22,128.000000
6.233333	0.500	-26,289.000000
6.241667	0.500	-28,557.000000
6.250000	0.500	-28,994.000000
6.258333	0.500	-27,642.000000
6.266667	0.500	-24,966.000000
6.275000	0.500	-21,862.000000
6.283333	0.500	-18,730.000000
6.291667	0.500	-15,491.000000
6.300000	0.500	-12,189.000000
6.308333	0.500	-9,288.000000
6.316667	0.500	-6,695.000000
6.325000	0.500	-3,877.000000
6.333333	0.500	-1,143.000000
6.341667	0.500	1,058.000000
6.350000	0.500	2,443.000000
6.358333	0.500	2,749.000000
6.366667	0.500	2,169.000000
6.375000	0.500	1,369.000000
6.383333	0.500	7.000000
6.391667	0.500	-2,563.000000
6.400000	0.500	-5,481.000000
6.408333	0.500	-7,362.000000
6.416667	0.500	-7,517.000000
6.425000	0.500	-6,280.000000
6.433333	0.500	-4,726.000000
6.441667	0.500	-3,773.000000
6.450000	0.500	-3,456.000000
6.458333	0.500	-3,756.000000
6.466667	0.500	-4,741.000000
6.475000	0.500	-6,067.000000
6.483333	0.500	-7,068.000000
6.491667	0.500	-6,885.000000
6.500000	0.500	-5,381.000000
6.508333	0.500	-3,230.000000
6.516667	0.500	-1,015.000000
6.525000	0.500	814.000000
6.533333	0.500	1,914.000000
6.541667	0.500	2,010.000000
6.550000	0.500	1,146.000000
6.558333	0.500	-10.000000
6.566667	0.500	-1,126.000000
6.575000	0.500	-2,366.000000
6.583333	0.500	-3,648.000000
6.591667	0.500	-4,807.000000
6.600000	0.500	-5,600.000000
6.608333	0.500	-5,794.000000
6.616667	0.500	-5,733.000000
6.625000	0.500	-5,224.000000
6.633333	0.500	-3,765.000000
6.641667	0.500	-1,106.000000
6.650000	0.500	2,222.000000
6.658333	0.500	5,444.000000
6.666667	0.500	8,292.000000
6.675000	0.500	10,711.000000
6.683333	0.500	12,280.000000
6.691667	0.500	12,700.000000
6.700000	0.500	11,828.000000
6.708333	0.500	9,760.000000
6.716667	0.500	7,048.000000
6.725000	0.500	4,699.000000
6.733333	0.500	3,253.000000
6.741667	0.500	2,828.000000
6.750000	0.500	3,002.000000
6.758333	0.500	3,484.000000
6.766667	0.500	4,174.000000
6.775000	0.500	4,968.000000
6.783333	0.500	5,914.000000
6.791667	0.500	6,772.000000
6.800000	0.500	6,856.000000
6.808333	0.500	5,885.000000
6.816667	0.500	3,825.000000
6.825000	0.500	757.000000
6.833333	0.500	-2,790.000000
6.841667	0.500	-6,169.000000
6.850000	0.500	-8,993.000000
6.858333	0.500	-10,996.000000
6.866667	0.500	-11,900.000000
6.875000	0.500	-11,881.000000
6.883333	0.500	-11,700.000000
6.891667	0.500	-12,264.000000
6.900000	0.500	-13,708.000000
6.908333	0.500	-15,388.000000
6.916667	0.500	-16,609.000000
6.925000	0.500	-17,154.000000
6.933333	0.500	-16,913.000000
6.941667	0.500	-15,751.000000
6.950000	0.500	-14,191.000000
6.958333	0.500	-13,032.000000
6.966667	0.500	-12,738.000000
6.975000	0.500	-13,196.000000
6.983333	0.500	-13,822.000000
6.991667	0.500	-14,176.000000
7.000000	0.500	-14,032.000000
7.008333	0.500	-13,658.000000
7.016667	0.500	-13,442.000000
7.025000	0.500	-13,592.000000
7.033333	0.500	-14,469.000000
7.041667	0.500	-15,930.000000
7.050000	0.500	-17,247.000000
7.058333	0.500	-17,052.000000
7.066667	0.500	-14,893.000000
7.075000	0.500	-11,649.000000
7.083333	0.500	-8,498.000000
7.091667	0.500	-6,161.000000
7.100000	0.500	-4,741.000000
7.108333	0.500	-4,044.000000
7.116667	0.500	-3,751.000000
7.125000	0.500	-3,593.000000
7.133333	0.500	-3,606.000000
7.141667	0.500	-3,857.000000
7.150000	0.500	-4,320.000000
7.158333	0.500	-4,794.000000
7.166667	0.500	-4,611.000000
7.175000	0.500	-3,729.000000
7.183333	0.500	-2,224.000000
7.191667	0.500	-335.000000
7.200000	0.500	1,152.000000
7.208333	0.500	1,665.000000
7.216667	0.500	1,166.000000
7.225000	0.500	600.000000
7.233333	0.500	522.000000
7.241667	0.500	1,046.000000
7.250000	0.500	1,866.000000
7.258333	0.500	2,782.000000
7.266667	0.500	4,152.000000
7.275000	0.500	6,298.000000
7.283333	0.500	9,426.000000
7.291667	0.500	13,171.000000
7.300000	0.500	16,563.000000
7.308333	0.500	18,905.000000
7.316667	0.500	19,871.000000
7.325000	0.500	19,331.000000
7.333333	0.500	17,418.000000
7.341667	0.500	14,500.000000
7.350000	0.500	11,225.000000
7.358333	0.500	8,059.000000
7.366667	0.500	4,987.000000
7.375000	0.500	1,532.000000
7.383333	0.500	-2,744.000000
7.391667	0.500	-7,411.000000
7.400000	0.500	-11,917.000000
7.408333	0.500	-15,512.000000
7.416667	0.500	-17,772.000000
7.425000	0.500	-18,954.000000
7.433333	0.500	-19,489.000000
7.441667	0.500	-19,572.000000
7.450000	0.500	-19,081.000000
7.458333	0.500	-17,590.000000
7.466667	0.500	-15,002.000000
7.475000	0.500	-11,507.000000
7.483333	0.500	-7,515.000000
7.491667	0.500	-3,700.000000
7.500000	0.500	-434.000000
7.508333	0.500	1,790.000000
7.516667	0.500	2,858.000000
7.525000	0.500	2,787.000000
7.533333	0.500	1,456.000000
7.541667	0.500	-739.000000
7.550000	0.500	-3,034.000000
7.558333	0.500	-5,004.000000
7.566667	0.500	-6,447.000000
7.575000	0.500	-6,824.000000
7.583333	0.500	-5,851.000000
7.591667	0.500	-3,393.000000
7.600000	0.500	-371.000000
7.608333	0.500	2,485.000000
7.616667	0.500	5,447.000000
7.625000	0.500	9,320.000000
7.633333	0.500	13,926.000000
7.641667	0.500	18,377.000000
7.650000	0.500	21,972.000000
7.658333	0.500	23,952.000000
7.666667	0.500	23,986.000000
7.675000	0.500	22,447.000000
7.683333	0.500	19,589.000000
7.691667	0.500	15,827.000000
7.700000	0.500	11,829.000000
7.708333	0.500	8,728.000000
7.716667	0.500	7,535.000000
7.725000	0.500	8,408.000000
7.733333	0.500	10,537.000000
7.741667	0.500	13,230.000000
7.750000	0.500	15,621.000000
7.758333	0.500	16,433.000000
7.766667	0.500	15,275.000000
7.775000	0.500	12,292.000000
7.783333	0.500	8,035.000000
7.791667	0.500	3,697.000000
7.800000	0.500	728.000000
7.808333	0.500	-99.000000
7.816667	0.500	1,277.000000
7.825000	0.500	4,464.000000
7.833333	0.500	8,314.000000
7.841667	0.500	11,430.000000
7.850000	0.500	12,795.000000
7.858333	0.500	12,486.000000
7.866667	0.500	10,971.000000
7.875000	0.500	8,978.000000
7.883333	0.500	7,486.000000
7.891667	0.500	6,883.000000
7.900000	0.500	7,052.000000
7.908333	0.500	7,480.000000
7.916667	0.500	8,295.000000
7.925000	0.500	10,060.000000
7.933333	0.500	12,229.000000
7.941667	0.500	13,966.000000
7.950000	0.500	15,313.000000
7.958333	0.500	16,374.000000
7.966667	0.500	16,915.000000
7.975000	0.500	16,588.000000
7.983333	0.500	15,162.000000
7.991667	0.500	12,806.000000
8.000000	0.500	9,848.000000
8.008333	0.500	6,637.000000
8.016667	0.500	3,492.000000
8.025000	0.500	924.000000
8.033333	0.500	-394.000000
8.041667	0.500	95.000000
8.050000	0.500	2,548.000000
8.058333	0.500	6,913.000000
8.066667	0.500	12,859.000000
8.075000	0.500	19,238.000000
8.083333	0.500	24,716.000000
8.091667	0.500	28,730.000000
8.100000	0.500	31,527.000000
8.108333	0.500	33,460.000000
8.116667	0.500	34,532.000000
8.125000	0.500	34,726.000000
8.133333	0.500	33,871.000000
8.141667	0.500	32,117.000000
8.150000	0.500	29,878.000000
8.158333	0.500	27,262.000000
8.166667	0.500	24,864.000000
8.175000	0.500	23,881.000000
8.183333	0.500	24,473.000000
8.191667	0.500	26,007.000000
8.200000	0.500	27,799.000000
8.208333	0.500	29,470.000000
8.216667	0.500	30,685.000000
8.225000	0.500	31,123.000000
8.233333	0.500	30,306.000000
8.241667	0.500	27,624.000000
8.250000	0.500	22,930.000000
8.258333	0.500	16,597.000000
8.266667	0.500	9,019.000000
8.275000	0.500	1,311.000000
8.283333	0.500	-5,352.000000
8.291667	0.500	-9,897.000000
8.300000	0.500	-11,649.000000
8.308333	0.500	-10,950.000000
8.316667	0.500	-8,383.000000
8.325000	0.500	-4,763.000000
8.333333	0.500	-668.000000
8.341667	0.500	3,562.000000
8.350000	0.500	7,920.000000
8.358333	0.500	12,658.000000
8.366667	0.500	17,480.000000
8.375000	0.500	22,784.000000
8.383333	0.500	29,144.000000
8.391667	0.500	37,025.000000
8.400000	0.500	46,333.000000
8.408333	0.500	56,916.000000
8.416667	0.500	69,116.000000
8.425000	0.500	83,489.000000
8.433333	0.500	101,092.000000
8.441667	0.500	122,061.000000
8.450000	0.500	145,228.000000
8.458333	0.500	168,403.000000
8.466667	0.500	189,726.000000
8.475000	0.500	207,734.000000
8.483333	0.500	221,028.000000
8.491667	0.500	228,492.000000
8.500000	0.500	230,096.000000
8.508333	0.500	226,496.000000
8.516667	0.500	218,572.000000
8.525000	0.500	206,036.000000
8.533333	0.500	188,853.000000
8.541667	0.500	167,589.000000
8.550000	0.500	143,618.000000
8.558333	0.500	119,374.000000
8.566667	0.500	96,738.000000
8.575000	0.500	77,149.000000
8.583333	0.500	61,360.000000
8.591667	0.500	49,437.000000
8.600000	0.500	40,888.000000
8.608333	0.500	34,575.000000
8.616667	0.500	29,556.000000
8.625000	0.500	25,036.000000
8.633333	0.500	20,791.000000
8.641667	0.500	16,816.000000
8.650000	0.500	13,207.000000
8.658333	0.500	10,302.000000
8.666667	0.500	8,500.000000
8.675000	0.500	7,875.000000
8.683333	0.500	8,289.000000
8.691667	0.500	9,810.000000
8.700000	0.500	12,426.000000
8.708333	0.500	16,470.000000
8.716667	0.500	21,226.000000
8.725000	0.500	25,866.000000
8.733333	0.500	30,268.000000
8.741667	0.500	34,236.000000
8.750000	0.500	36,989.000000
8.758333	0.500	37,763.000000
8.766667	0.500	36,834.000000
8.775000	0.500	34,832.000000
8.783333	0.500	32,249.000000
8.791667	0.500	29,708.000000
8.800000	0.500	27,510.000000
8.808333	0.500	25,933.000000
8.816667	0.500	24,753.000000
8.825000	0.500	23,584.000000
8.833333	0.500	22,182.000000
8.841667	0.500	20,299.000000
8.850000	0.500	17,825.000000
8.858333	0.500	15,020.000000
8.866667	0.500	11,941.000000
8.875000	0.500	8,641.000000
8.883333	0.500	5,428.000000
8.891667	0.500	2,677.000000
8.900000	0.500	748.000000
8.908333	0.500	-235.000000
8.916667	0.500	-397.000000
8.925000	0.500	233.000000
8.933333	0.500	1,492.000000
8.941667	0.500	3,035.000000
8.950000	0.500	4,661.000000
8.958333	0.500	6,675.000000
8.966667	0.500	9,085.000000
8.975000	0.500	11,239.000000
8.983333	0.500	12,825.000000
8.991667	0.500	13,988.000000
9.000000	0.500	14,306.000000
9.008333	0.500	13,340.000000
9.016667	0.500	10,838.000000
9.025000	0.500	7,240.000000
9.033333	0.500	3,590.000000
9.041667	0.500	1,227.000000
9.050000	0.500	660.000000
9.058333	0.500	1,020.000000
9.066667	0.500	1,689.000000
9.075000	0.500	2,785.000000
9.083333	0.500	4,449.000000
9.091667	0.500	6,618.000000
9.100000	0.500	9,255.000000
9.108333	0.500	12,303.000000
9.116667	0.500	15,815.000000
9.125000	0.500	19,634.000000
9.133333	0.500	23,591.000000
9.141667	0.500	27,024.000000
9.150000	0.500	29,401.000000
9.158333	0.500	30,722.000000
9.166667	0.500	30,956.000000
9.175000	0.500	30,651.000000
9.183333	0.500	30,301.000000
9.191667	0.500	29,758.000000
9.200000	0.500	29,036.000000
9.208333	0.500	27,793.000000
9.216667	0.500	25,842.000000
9.225000	0.500	23,576.000000
9.233333	0.500	21,495.000000
9.241667	0.500	19,684.000000
9.250000	0.500	17,995.000000
9.258333	0.500	16,202.000000
9.266667	0.500	14,123.000000
9.275000	0.500	12,336.000000
9.283333	0.500	11,605.000000
9.291667	0.500	11,799.000000
9.300000	0.500	12,632.000000
9.308333	0.500	13,797.000000
9.316667	0.500	14,854.000000
9.325000	0.500	16,205.000000
9.333333	0.500	18,643.000000
9.341667	0.500	21,704.000000
9.350000	0.500	25,309.000000
9.358333	0.500	29,420.000000
9.366667	0.500	33,204.000000
9.375000	0.500	36,002.000000
9.383333	0.500	37,228.000000
9.391667	0.500	36,893.000000
9.400000	0.500	35,603.000000
9.408333	0.500	33,654.000000
9.416667	0.500	30,747.000000
9.425000	0.500	26,940.000000
9.433333	0.500	22,280.000000
9.441667	0.500	16,851.000000
9.450000	0.500	11,125.000000
9.458333	0.500	5,938.000000
9.466667	0.500	2,475.000000
9.475000	0.500	1,668.000000
9.483333	0.500	3,867.000000
9.491667	0.500	9,133.000000
9.500000	0.500	17,579.000000
9.508333	0.500	29,432.000000
9.516667	0.500	45,264.000000
9.525000	0.500	65,326.000000
9.533333	0.500	89,778.000000
9.541667	0.500	119,133.000000
9.550000	0.500	155,068.000000
9.558333	0.500	200,707.000000
9.566667	0.500	260,383.000000
9.575000	0.500	339,333.000000
9.583333	0.500	444,056.000000
9.591667	0.500	581,598.000000
9.600000	0.500	760,506.000000
9.608333	0.500	990,055.000000
9.616667	0.500	1,280,024.000000
9.625000	0.500	1,639,509.000000
9.633333	0.500	2,074,293.000000
9.641667	0.500	2,586,566.000000
9.650000	0.500	3,172,604.000000
9.658333	0.500	3,819,598.000000
9.666667	0.500	4,502,822.000000
9.675000	0.500	5,184,821.000000
9.683333	0.500	5,820,774.000000
9.691667	0.500	6,363,186.000000
9.700000	0.500	6,768,549.000000
9.708333	0.500	7,003,958.000000
9.716667	0.500	7,050,698.000000
9.725000	0.500	6,906,506.000000
9.733333	0.500	6,585,535.000000
9.741667	0.500	6,116,508.000000
9.750000	0.500	5,537,159.000000
9.758333	0.500	4,888,782.000000
9.766667	0.500	4,213,041.000000
9.775000	0.500	3,548,195.000000
9.783333	0.500	2,924,970.000000
9.791667	0.500	2,364,907.000000
9.800000	0.500	1,880,495.000000
9.808333	0.500	1,476,611.000000
9.816667	0.500	1,150,728.000000
9.825000	0.500	895,380.000000
9.833333	0.500	700,524.000000
9.841667	0.500	554,743.000000
9.850000	0.500	447,221.000000
9.858333	0.500	368,510.000000
9.866667	0.500	310,438.000000
9.875000	0.500	266,331.000000
9.883333	0.500	230,989.000000
9.891667	0.500	200,861.000000
9.900000	0.500	174,567.000000
9.908333	0.500	151,934.000000
9.916667	0.500	132,602.000000
9.925000	0.500	115,889.000000
9.933333	0.500	101,312.000000
9.941667	0.500	88,333.000000
9.950000	0.500	76,643.000000
9.958333	0.500	66,177.000000
9.966667	0.500	57,509.000000
9.975000	0.500	50,749.000000
9.983333	0.500	45,595.000000
9.991667	0.500	41,934.000000
10.000000	0.500	39,690.000000
10.008333	0.500	39,160.000000
10.016667	0.500	40,016.000000
10.025000	0.500	41,310.000000
10.033333	0.500	42,177.000000
10.041667	0.500	42,212.000000
10.050000	0.500	41,001.000000
10.058333	0.500	38,115.000000
10.066667	0.500	34,154.000000
10.075000	0.500	30,190.000000
10.083333	0.500	27,247.000000
10.091667	0.500	25,919.000000
10.100000	0.500	25,945.000000
10.108333	0.500	27,160.000000
10.116667	0.500	29,481.000000
10.125000	0.500	32,389.000000
10.133333	0.500	35,402.000000
10.141667	0.500	38,171.000000
10.150000	0.500	40,790.000000
10.158333	0.500	44,199.000000
10.166667	0.500	48,260.000000
10.175000	0.500	51,961.000000
10.183333	0.500	54,674.000000
10.191667	0.500	55,768.000000
10.200000	0.500	55,004.000000
10.208333	0.500	52,422.000000
10.216667	0.500	48,364.000000
10.225000	0.500	44,315.000000
10.233333	0.500	41,803.000000
10.241667	0.500	41,397.000000
10.250000	0.500	42,968.000000
10.258333	0.500	45,785.000000
10.266667	0.500	48,786.000000
10.275000	0.500	51,308.000000
10.283333	0.500	52,862.000000
10.291667	0.500	52,830.000000
10.300000	0.500	50,588.000000
10.308333	0.500	46,643.000000
10.316667	0.500	42,238.000000
10.325000	0.500	38,604.000000
10.333333	0.500	35,907.000000
10.341667	0.500	33,801.000000
10.350000	0.500	32,150.000000
10.358333	0.500	31,240.000000
10.366667	0.500	31,707.000000
10.375000	0.500	33,480.000000
10.383333	0.500	36,096.000000
10.391667	0.500	39,017.000000
10.400000	0.500	41,471.000000
10.408333	0.500	42,989.000000
10.416667	0.500	43,716.000000
10.425000	0.500	43,860.000000
10.433333	0.500	43,817.000000
10.441667	0.500	44,471.000000
10.450000	0.500	46,836.000000
10.458333	0.500	51,023.000000
10.466667	0.500	56,299.000000
10.475000	0.500	62,224.000000
10.483333	0.500	68,502.000000
10.491667	0.500	75,207.000000
10.500000	0.500	82,589.000000
10.508333	0.500	90,872.000000
10.516667	0.500	100,247.000000
10.525000	0.500	110,560.000000
10.533333	0.500	121,240.000000
10.541667	0.500	131,210.000000
10.550000	0.500	139,399.000000
10.558333	0.500	145,482.000000
10.566667	0.500	149,133.000000
10.575000	0.500	150,036.000000
10.583333	0.500	148,148.000000
10.591667	0.500	143,773.000000
10.600000	0.500	137,427.000000
10.608333	0.500	130,097.000000
10.616667	0.500	122,784.000000
10.625000	0.500	116,353.000000
10.633333	0.500	111,697.000000
10.641667	0.500	110,065.000000
10.650000	0.500	112,770.000000
10.658333	0.500	121,430.000000
10.666667	0.500	137,727.000000
10.675000	0.500	163,148.000000
10.683333	0.500	199,274.000000
10.691667	0.500	247,763.000000
10.700000	0.500	310,837.000000
10.708333	0.500	390,281.000000
10.716667	0.500	486,998.000000
10.725000	0.500	601,142.000000
10.733333	0.500	731,378.000000
10.741667	0.500	873,805.000000
10.750000	0.500	1,022,565.000000
10.758333	0.500	1,170,102.000000
10.766667	0.500	1,308,054.000000
10.775000	0.500	1,428,475.000000
10.783333	0.500	1,523,482.000000
10.791667	0.500	1,585,756.000000
10.800000	0.500	1,610,016.000000
10.808333	0.500	1,593,968.000000
10.816667	0.500	1,539,000.000000
10.825000	0.500	1,449,762.000000
10.833333	0.500	1,333,963.000000
10.841667	0.500	1,200,403.000000
10.850000	0.500	1,057,031.000000
10.858333	0.500	911,548.000000
10.866667	0.500	771,273.000000
10.875000	0.500	641,725.000000
10.883333	0.500	526,054.000000
10.891667	0.500	426,028.000000
10.900000	0.500	342,191.000000
10.908333	0.500	273,659.000000
10.916667	0.500	218,884.000000
10.925000	0.500	176,178.000000
10.933333	0.500	143,650.000000
10.941667	0.500	119,002.000000
10.950000	0.500	100,012.000000
10.958333	0.500	85,368.000000
10.966667	0.500	74,662.000000
10.975000	0.500	67,007.000000
10.983333	0.500	61,577.000000
10.991667	0.500	58,311.000000
11.000000	0.500	56,962.000000
11.008333	0.500	57,007.000000
11.016667	0.500	58,058.000000
11.025000	0.500	60,137.000000
11.033333	0.500	63,252.000000
11.041667	0.500	67,569.000000
11.050000	0.500	73,014.000000
11.058333	0.500	79,654.000000
11.066667	0.500	88,036.000000
11.075000	0.500	98,609.000000
11.083333	0.500	111,094.000000
11.091667	0.500	124,457.000000
11.100000	0.500	137,726.000000
11.108333	0.500	150,094.000000
11.116667	0.500	160,991.000000
11.125000	0.500	169,493.000000
11.133333	0.500	174,327.000000
11.141667	0.500	174,945.000000
11.150000	0.500	171,685.000000
11.158333	0.500	165,073.000000
11.166667	0.500	155,468.000000
11.175000	0.500	143,704.000000
11.183333	0.500	130,920.000000
11.191667	0.500	118,468.000000
11.200000	0.500	107,086.000000
11.208333	0.500	97,264.000000
11.216667	0.500	88,912.000000
11.225000	0.500	81,380.000000
11.233333	0.500	74,756.000000
11.241667	0.500	69,174.000000
11.250000	0.500	64,251.000000
11.258333	0.500	60,152.000000
11.266667	0.500	56,297.000000
11.275000	0.500	52,096.000000
11.283333	0.500	47,795.000000
11.291667	0.500	44,320.000000
11.300000	0.500	42,405.000000
11.308333	0.500	42,088.000000
11.316667	0.500	43,033.000000
11.325000	0.500	44,490.000000
11.333333	0.500	45,774.000000
11.341667	0.500	46,792.000000
11.350000	0.500	47,809.000000
11.358333	0.500	48,708.000000
11.366667	0.500	49,169.000000
11.375000	0.500	49,019.000000
11.383333	0.500	48,597.000000
11.391667	0.500	48,273.000000
11.400000	0.500	48,575.000000
11.408333	0.500	49,777.000000
11.416667	0.500	51,529.000000
11.425000	0.500	53,101.000000
11.433333	0.500	53,881.000000
11.441667	0.500	54,024.000000
11.450000	0.500	53,982.000000
11.458333	0.500	54,036.000000
11.466667	0.500	54,121.000000
11.475000	0.500	54,049.000000
11.483333	0.500	53,833.000000
11.491667	0.500	53,182.000000
11.500000	0.500	52,074.000000
11.508333	0.500	51,041.000000
11.516667	0.500	50,946.000000
11.525000	0.500	51,743.000000
11.533333	0.500	52,929.000000
11.541667	0.500	54,392.000000
11.550000	0.500	55,790.000000
11.558333	0.500	56,909.000000
11.566667	0.500	57,715.000000
11.575000	0.500	58,307.000000
11.583333	0.500	58,790.000000
11.591667	0.500	58,726.000000
11.600000	0.500	58,145.000000
11.608333	0.500	57,742.000000
11.616667	0.500	58,277.000000
11.625000	0.500	60,323.000000
11.633333	0.500	63,462.000000
11.641667	0.500	67,413.000000
11.650000	0.500	72,448.000000
11.658333	0.500	79,312.000000
11.666667	0.500	88,054.000000
11.675000	0.500	98,363.000000
11.683333	0.500	110,226.000000
11.691667	0.500	123,473.000000
11.700000	0.500	137,963.000000
11.708333	0.500	152,717.000000
11.716667	0.500	166,498.000000
11.725000	0.500	178,425.000000
11.733333	0.500	188,057.000000
11.741667	0.500	195,143.000000
11.750000	0.500	199,296.000000
11.758333	0.500	201,035.000000
11.766667	0.500	201,564.000000
11.775000	0.500	202,459.000000
11.783333	0.500	205,958.000000
11.791667	0.500	213,981.000000
11.800000	0.500	228,703.000000
11.808333	0.500	253,471.000000
11.816667	0.500	292,117.000000
11.825000	0.500	349,610.000000
11.833333	0.500	431,718.000000
11.841667	0.500	544,891.000000
11.850000	0.500	696,134.000000
11.858333	0.500	893,771.000000
11.866667	0.500	1,147,592.000000
11.875000	0.500	1,468,328.000000
11.883333	0.500	1,863,729.000000
11.891667	0.500	2,338,047.000000
11.900000	0.500	2,889,832.000000
11.908333	0.500	3,509,164.000000
11.916667	0.500	4,179,307.000000
11.925000	0.500	4,873,008.000000
11.933333	0.500	5,552,701.000000
11.941667	0.500	6,176,085.000000
11.950000	0.500	6,699,506.000000
11.958333	0.500	7,083,101.000000
11.966667	0.500	7,295,940.000000
11.975000	0.500	7,320,984.000000
11.983333	0.500	7,156,951.000000
11.991667	0.500	6,817,577.000000
12.000000	0.500	6,329,537.000000
12.008333	0.500	5,729,817.000000
12.016667	0.500	5,060,671.000000
12.025000	0.500	4,363,466.000000
12.033333	0.500	3,675,717.000000
12.041667	0.500	3,028,865.000000
12.050000	0.500	2,445,473.000000
12.058333	0.500	1,939,068.000000
12.066667	0.500	1,514,898.000000
12.075000	0.500	1,171,526.000000
12.083333	0.500	903,104.000000
12.091667	0.500	700,621.000000
12.100000	0.500	553,020.000000
12.108333	0.500	448,352.000000
12.116667	0.500	375,816.000000
12.125000	0.500	326,950.000000
12.133333	0.500	295,515.000000
12.141667	0.500	276,908.000000
12.150000	0.500	267,908.000000
12.158333	0.500	267,049.000000
12.166667	0.500	274,026.000000
12.175000	0.500	289,889.000000
12.183333	0.500	317,039.000000
12.191667	0.500	358,063.000000
12.200000	0.500	416,125.000000
12.208333	0.500	495,095.000000
12.216667	0.500	599,903.000000
12.225000	0.500	735,540.000000
12.233333	0.500	906,001.000000
12.241667	0.500	1,112,377.000000
12.250000	0.500	1,352,456.000000
12.258333	0.500	1,620,880.000000
12.266667	0.500	1,907,958.000000
12.275000	0.500	2,199,749.000000
12.283333	0.500	2,479,847.000000
12.291667	0.500	2,729,586.000000
12.300000	0.500	2,931,144.000000
12.308333	0.500	3,069,994.000000
12.316667	0.500	3,134,947.000000
12.325000	0.500	3,120,625.000000
12.333333	0.500	3,028,727.000000
12.341667	0.500	2,867,068.000000
12.350000	0.500	2,648,133.000000
12.358333	0.500	2,387,379.000000
12.366667	0.500	2,101,757.000000
12.375000	0.500	1,808,512.000000
12.383333	0.500	1,523,550.000000
12.391667	0.500	1,259,211.000000
12.400000	0.500	1,023,335.000000
12.408333	0.500	819,742.000000
12.416667	0.500	649,801.000000
12.425000	0.500	512,591.000000
12.433333	0.500	405,089.000000
12.441667	0.500	323,333.000000
12.450000	0.500	263,222.000000
12.458333	0.500	220,126.000000
12.466667	0.500	189,737.000000
12.475000	0.500	167,930.000000
12.483333	0.500	151,370.000000
12.491667	0.500	137,874.000000
12.500000	0.500	126,550.000000
12.508333	0.500	117,177.000000
12.516667	0.500	109,206.000000
12.525000	0.500	102,053.000000
12.533333	0.500	95,603.000000
12.541667	0.500	89,546.000000
12.550000	0.500	84,293.000000
12.558333	0.500	80,277.000000
12.566667	0.500	77,460.000000
12.575000	0.500	76,052.000000
12.583333	0.500	76,546.000000
12.591667	0.500	79,403.000000
12.600000	0.500	84,654.000000
12.608333	0.500	92,313.000000
12.616667	0.500	102,499.000000
12.625000	0.500	115,401.000000
12.633333	0.500	131,817.000000
12.641667	0.500	152,676.000000
12.650000	0.500	179,596.000000
12.658333	0.500	214,767.000000
12.666667	0.500	260,648.000000
12.675000	0.500	318,851.000000
12.683333	0.500	390,236.000000
12.691667	0.500	476,381.000000
12.700000	0.500	579,676.000000
12.708333	0.500	701,315.000000
12.716667	0.500	839,861.000000
12.725000	0.500	992,022.000000
12.733333	0.500	1,151,918.000000
12.741667	0.500	1,310,647.000000
12.750000	0.500	1,457,492.000000
12.758333	0.500	1,582,144.000000
12.766667	0.500	1,676,398.000000
12.775000	0.500	1,734,555.000000
12.783333	0.500	1,752,612.000000
12.791667	0.500	1,728,815.000000
12.800000	0.500	1,664,558.000000
12.808333	0.500	1,564,470.000000
12.816667	0.500	1,435,370.000000
12.825000	0.500	1,285,472.000000
12.833333	0.500	1,123,932.000000
12.841667	0.500	959,778.000000
12.850000	0.500	802,043.000000
12.858333	0.500	657,642.000000
12.866667	0.500	530,595.000000
12.875000	0.500	423,561.000000
12.883333	0.500	337,930.000000
12.891667	0.500	272,439.000000
12.900000	0.500	224,311.000000
12.908333	0.500	190,369.000000
12.916667	0.500	167,573.000000
12.925000	0.500	153,349.000000
12.933333	0.500	145,673.000000
12.941667	0.500	142,905.000000
12.950000	0.500	143,443.000000
12.958333	0.500	145,868.000000
12.966667	0.500	149,554.000000
12.975000	0.500	154,309.000000
12.983333	0.500	159,625.000000
12.991667	0.500	165,135.000000
13.000000	0.500	171,050.000000
13.008333	0.500	177,708.000000
13.016667	0.500	185,398.000000
13.025000	0.500	194,489.000000
13.033333	0.500	204,660.000000
13.041667	0.500	215,305.000000
13.050000	0.500	226,119.000000
13.058333	0.500	236,540.000000
13.066667	0.500	245,396.000000
13.075000	0.500	251,151.000000
13.083333	0.500	252,948.000000
13.091667	0.500	250,333.000000
13.100000	0.500	243,377.000000
13.108333	0.500	232,276.000000
13.116667	0.500	217,967.000000
13.125000	0.500	202,324.000000
13.133333	0.500	187,436.000000
13.141667	0.500	174,306.000000
13.150000	0.500	162,955.000000
13.158333	0.500	153,037.000000
13.166667	0.500	144,540.000000
13.175000	0.500	138,025.000000
13.183333	0.500	133,195.000000
13.191667	0.500	129,501.000000
13.200000	0.500	126,702.000000
13.208333	0.500	124,545.000000
13.216667	0.500	122,386.000000
13.225000	0.500	119,850.000000
13.233333	0.500	116,944.000000
13.241667	0.500	114,675.000000
13.250000	0.500	113,778.000000
13.258333	0.500	114,220.000000
13.266667	0.500	115,908.000000
13.275000	0.500	119,452.000000
13.283333	0.500	124,804.000000
13.291667	0.500	131,556.000000
13.300000	0.500	140,202.000000
13.308333	0.500	151,496.000000
13.316667	0.500	166,556.000000
13.325000	0.500	185,986.000000
13.333333	0.500	209,414.000000
13.341667	0.500	235,649.000000
13.350000	0.500	262,783.000000
13.358333	0.500	288,543.000000
13.366667	0.500	310,523.000000
13.375000	0.500	326,579.000000
13.383333	0.500	334,803.000000
13.391667	0.500	334,429.000000
13.400000	0.500	326,013.000000
13.408333	0.500	310,945.000000
13.416667	0.500	290,777.000000
13.425000	0.500	267,221.000000
13.433333	0.500	241,670.000000
13.441667	0.500	215,650.000000
13.450000	0.500	190,622.000000
13.458333	0.500	167,097.000000
13.466667	0.500	145,226.000000
13.475000	0.500	124,992.000000
13.483333	0.500	107,087.000000
13.491667	0.500	92,033.000000
13.500000	0.500	80,060.000000
13.508333	0.500	71,177.000000
13.516667	0.500	64,529.000000
13.525000	0.500	59,597.000000
13.533333	0.500	55,749.000000
13.541667	0.500	52,878.000000
13.550000	0.500	51,115.000000
13.558333	0.500	50,399.000000
13.566667	0.500	50,240.000000
13.575000	0.500	50,301.000000
13.583333	0.500	50,137.000000
13.591667	0.500	49,715.000000
13.600000	0.500	48,927.000000
13.608333	0.500	47,926.000000
13.616667	0.500	46,977.000000
13.625000	0.500	46,001.000000
13.633333	0.500	45,177.000000
13.641667	0.500	44,629.000000
13.650000	0.500	44,712.000000
13.658333	0.500	45,698.000000
13.666667	0.500	47,176.000000
13.675000	0.500	48,476.000000
13.683333	0.500	49,339.000000
13.691667	0.500	49,674.000000
13.700000	0.500	49,459.000000
13.708333	0.500	48,989.000000
13.716667	0.500	48,919.000000
13.725000	0.500	49,717.000000
13.733333	0.500	51,336.000000
13.741667	0.500	53,574.000000
13.750000	0.500	56,201.000000
13.758333	0.500	58,692.000000
13.766667	0.500	60,401.000000
13.775000	0.500	61,205.000000
13.783333	0.500	61,401.000000
13.791667	0.500	61,193.000000
13.800000	0.500	60,828.000000
13.808333	0.500	60,582.000000
13.816667	0.500	60,536.000000
13.825000	0.500	60,459.000000
13.833333	0.500	60,597.000000
13.841667	0.500	61,227.000000
13.850000	0.500	62,464.000000
13.858333	0.500	64,803.000000
13.866667	0.500	68,536.000000
13.875000	0.500	73,496.000000
13.883333	0.500	79,570.000000
13.891667	0.500	86,227.000000
13.900000	0.500	92,817.000000
13.908333	0.500	99,308.000000
13.916667	0.500	105,990.000000
13.925000	0.500	112,868.000000
13.933333	0.500	120,009.000000
13.941667	0.500	127,514.000000
13.950000	0.500	135,005.000000
13.958333	0.500	142,190.000000
13.966667	0.500	148,733.000000
13.975000	0.500	154,195.000000
13.983333	0.500	157,655.000000
13.991667	0.500	158,609.000000
14.000000	0.500	156,869.000000
14.008333	0.500	152,908.000000
14.016667	0.500	147,478.000000
14.025000	0.500	141,521.000000
14.033333	0.500	135,758.000000
14.041667	0.500	130,207.000000
14.050000	0.500	124,984.000000
14.058333	0.500	120,463.000000
14.066667	0.500	117,659.000000
14.075000	0.500	116,683.000000
14.083333	0.500	117,278.000000
14.091667	0.500	118,945.000000
14.100000	0.500	120,970.000000
14.108333	0.500	123,162.000000
14.116667	0.500	125,559.000000
14.125000	0.500	127,891.000000
14.133333	0.500	130,139.000000
14.141667	0.500	132,520.000000
14.150000	0.500	135,186.000000
14.158333	0.500	137,782.000000
14.166667	0.500	140,125.000000
14.175000	0.500	142,299.000000
14.183333	0.500	144,441.000000
14.191667	0.500	147,014.000000
14.200000	0.500	150,265.000000
14.208333	0.500	153,746.000000
14.216667	0.500	157,103.000000
14.225000	0.500	160,132.000000
14.233333	0.500	163,158.000000
14.241667	0.500	166,861.000000
14.250000	0.500	172,239.000000
14.258333	0.500	180,359.000000
14.266667	0.500	192,267.000000
14.275000	0.500	209,505.000000
14.283333	0.500	234,257.000000
14.291667	0.500	269,271.000000
14.300000	0.500	317,417.000000
14.308333	0.500	381,960.000000
14.316667	0.500	466,796.000000
14.325000	0.500	576,872.000000
14.333333	0.500	717,786.000000
14.341667	0.500	895,454.000000
14.350000	0.500	1,116,078.000000
14.358333	0.500	1,385,748.000000
14.366667	0.500	1,708,682.000000
14.375000	0.500	2,085,349.000000
14.383333	0.500	2,511,438.000000
14.391667	0.500	2,975,628.000000
14.400000	0.500	3,460,397.000000
14.408333	0.500	3,942,158.000000
14.416667	0.500	4,393,176.000000
14.425000	0.500	4,783,993.000000
14.433333	0.500	5,086,301.000000
14.441667	0.500	5,276,292.000000
14.450000	0.500	5,338,484.000000
14.458333	0.500	5,267,911.000000
14.466667	0.500	5,069,475.000000
14.475000	0.500	4,758,185.000000
14.483333	0.500	4,357,496.000000
14.491667	0.500	3,895,754.000000
14.500000	0.500	3,402,731.000000
14.508333	0.500	2,906,723.000000
14.516667	0.500	2,431,533.000000
14.525000	0.500	1,994,947.000000
14.533333	0.500	1,608,547.000000
14.541667	0.500	1,278,378.000000
14.550000	0.500	1,005,633.000000
14.558333	0.500	787,442.000000
14.566667	0.500	618,631.000000
14.575000	0.500	492,323.000000
14.583333	0.500	400,728.000000
14.591667	0.500	335,800.000000
14.600000	0.500	290,287.000000
14.608333	0.500	258,074.000000
14.616667	0.500	234,805.000000
14.625000	0.500	217,092.000000
14.633333	0.500	202,187.000000
14.641667	0.500	188,525.000000
14.650000	0.500	175,456.000000
14.658333	0.500	163,317.000000
14.666667	0.500	152,934.000000
14.675000	0.500	144,476.000000
14.683333	0.500	137,020.000000
14.691667	0.500	129,773.000000
14.700000	0.500	122,664.000000
14.708333	0.500	116,456.000000
14.716667	0.500	111,796.000000
14.725000	0.500	109,007.000000
14.733333	0.500	107,788.000000
14.741667	0.500	107,686.000000
14.750000	0.500	108,704.000000
14.758333	0.500	110,771.000000
14.766667	0.500	113,566.000000
14.775000	0.500	116,911.000000
14.783333	0.500	120,684.000000
14.791667	0.500	125,512.000000
14.800000	0.500	132,117.000000
14.808333	0.500	140,825.000000
14.816667	0.500	151,548.000000
14.825000	0.500	164,591.000000
14.833333	0.500	180,696.000000
14.841667	0.500	200,984.000000
14.850000	0.500	226,757.000000
14.858333	0.500	259,099.000000
14.866667	0.500	297,989.000000
14.875000	0.500	342,590.000000
14.883333	0.500	391,895.000000
14.891667	0.500	443,928.000000
14.900000	0.500	496,371.000000
14.908333	0.500	546,368.000000
14.916667	0.500	590,530.000000
14.925000	0.500	626,041.000000
14.933333	0.500	650,446.000000
14.941667	0.500	661,730.000000
14.950000	0.500	658,812.000000
14.958333	0.500	642,110.000000
14.966667	0.500	613,165.000000
14.975000	0.500	574,686.000000
14.983333	0.500	529,705.000000
14.991667	0.500	481,008.000000
15.000000	0.500	431,433.000000
15.008333	0.500	383,642.000000
15.016667	0.500	339,817.000000
15.025000	0.500	301,436.000000
15.033333	0.500	268,501.000000
15.041667	0.500	240,764.000000
15.050000	0.500	218,384.000000
15.058333	0.500	201,580.000000
15.066667	0.500	190,282.000000
15.075000	0.500	184,780.000000
15.083333	0.500	185,511.000000
15.091667	0.500	192,333.000000
15.100000	0.500	203,678.000000
15.108333	0.500	217,578.000000
15.116667	0.500	232,841.000000
15.125000	0.500	249,044.000000
15.133333	0.500	266,843.000000
15.141667	0.500	287,478.000000
15.150000	0.500	312,579.000000
15.158333	0.500	343,638.000000
15.166667	0.500	381,726.000000
15.175000	0.500	427,618.000000
15.183333	0.500	481,422.000000
15.191667	0.500	543,053.000000
15.200000	0.500	611,676.000000
15.208333	0.500	685,125.000000
15.216667	0.500	760,315.000000
15.225000	0.500	832,632.000000
15.233333	0.500	896,449.000000
15.241667	0.500	946,715.000000
15.250000	0.500	979,609.000000
15.258333	0.500	992,798.000000
15.266667	0.500	985,584.000000
15.275000	0.500	958,371.000000
15.283333	0.500	914,100.000000
15.291667	0.500	857,321.000000
15.300000	0.500	792,048.000000
15.308333	0.500	722,189.000000
15.316667	0.500	651,270.000000
15.325000	0.500	582,254.000000
15.333333	0.500	517,501.000000
15.341667	0.500	458,676.000000
15.350000	0.500	406,369.000000
15.358333	0.500	360,238.000000
15.366667	0.500	319,608.000000
15.375000	0.500	283,824.000000
15.383333	0.500	252,763.000000
15.391667	0.500	226,383.000000
15.400000	0.500	203,918.000000
15.408333	0.500	184,337.000000
15.416667	0.500	166,429.000000
15.425000	0.500	149,255.000000
15.433333	0.500	132,823.000000
15.441667	0.500	118,224.000000
15.450000	0.500	106,218.000000
15.458333	0.500	96,944.000000
15.466667	0.500	90,007.000000
15.475000	0.500	84,789.000000
15.483333	0.500	81,158.000000
15.491667	0.500	79,403.000000
15.500000	0.500	79,533.000000
15.508333	0.500	81,059.000000
15.516667	0.500	83,341.000000
15.525000	0.500	85,977.000000
15.533333	0.500	88,958.000000
15.541667	0.500	92,167.000000
15.550000	0.500	95,239.000000
15.558333	0.500	97,871.000000
15.566667	0.500	99,626.000000
15.575000	0.500	100,108.000000
15.583333	0.500	99,221.000000
15.591667	0.500	97,651.000000
15.600000	0.500	96,009.000000
15.608333	0.500	94,771.000000
15.616667	0.500	94,357.000000
15.625000	0.500	95,152.000000
15.633333	0.500	96,977.000000
15.641667	0.500	99,315.000000
15.650000	0.500	101,386.000000
15.658333	0.500	102,811.000000
15.666667	0.500	103,180.000000
15.675000	0.500	101,901.000000
15.683333	0.500	99,293.000000
15.691667	0.500	96,367.000000
15.700000	0.500	94,130.000000
15.708333	0.500	92,977.000000
15.716667	0.500	92,657.000000
15.725000	0.500	92,916.000000
15.733333	0.500	93,517.000000
15.741667	0.500	94,515.000000
15.750000	0.500	96,139.000000
15.758333	0.500	98,091.000000
15.766667	0.500	99,695.000000
15.775000	0.500	100,360.000000
15.783333	0.500	100,612.000000
15.791667	0.500	100,894.000000
15.800000	0.500	101,384.000000
15.808333	0.500	101,824.000000
15.816667	0.500	102,171.000000
15.825000	0.500	102,613.000000
15.833333	0.500	103,354.000000
15.841667	0.500	103,634.000000
15.850000	0.500	102,748.000000
15.858333	0.500	100,805.000000
15.866667	0.500	97,900.000000
15.875000	0.500	94,520.000000
15.883333	0.500	91,238.000000
15.891667	0.500	88,781.000000
15.900000	0.500	87,768.000000
15.908333	0.500	88,146.000000
15.916667	0.500	89,170.000000
15.925000	0.500	89,884.000000
15.933333	0.500	90,463.000000
15.941667	0.500	91,997.000000
15.950000	0.500	95,036.000000
15.958333	0.500	99,312.000000
15.966667	0.500	104,624.000000
15.975000	0.500	111,493.000000
15.983333	0.500	119,786.000000
15.991667	0.500	129,051.000000
16.000000	0.500	139,387.000000
16.008333	0.500	151,207.000000
16.016667	0.500	165,074.000000
16.025000	0.500	181,671.000000
16.033333	0.500	201,634.000000
16.041667	0.500	226,224.000000
16.050000	0.500	257,158.000000
16.058333	0.500	295,306.000000
16.066667	0.500	341,046.000000
16.075000	0.500	394,865.000000
16.083333	0.500	455,761.000000
16.091667	0.500	521,291.000000
16.100000	0.500	589,075.000000
16.108333	0.500	656,817.000000
16.116667	0.500	721,924.000000
16.125000	0.500	780,912.000000
16.133333	0.500	830,295.000000
16.141667	0.500	866,279.000000
16.150000	0.500	885,912.000000
16.158333	0.500	887,571.000000
16.166667	0.500	870,797.000000
16.175000	0.500	836,757.000000
16.183333	0.500	787,710.000000
16.191667	0.500	726,281.000000
16.200000	0.500	656,582.000000
16.208333	0.500	583,214.000000
16.216667	0.500	510,383.000000
16.225000	0.500	441,245.000000
16.233333	0.500	377,902.000000
16.241667	0.500	321,280.000000
16.250000	0.500	271,825.000000
16.258333	0.500	230,508.000000
16.266667	0.500	197,366.000000
16.275000	0.500	171,614.000000
16.283333	0.500	152,322.000000
16.291667	0.500	138,312.000000
16.300000	0.500	128,343.000000
16.308333	0.500	121,381.000000
16.316667	0.500	117,118.000000
16.325000	0.500	115,172.000000
16.333333	0.500	114,753.000000
16.341667	0.500	115,437.000000
16.350000	0.500	116,490.000000
16.358333	0.500	116,832.000000
16.366667	0.500	116,398.000000
16.375000	0.500	115,672.000000
16.383333	0.500	115,070.000000
16.391667	0.500	114,456.000000
16.400000	0.500	113,747.000000
16.408333	0.500	113,200.000000
16.416667	0.500	112,547.000000
16.425000	0.500	111,664.000000
16.433333	0.500	110,197.000000
16.441667	0.500	108,282.000000
16.450000	0.500	106,516.000000
16.458333	0.500	105,250.000000
16.466667	0.500	104,418.000000
16.475000	0.500	103,280.000000
16.483333	0.500	101,437.000000
16.491667	0.500	99,313.000000
16.500000	0.500	97,687.000000
16.508333	0.500	97,138.000000
16.516667	0.500	97,098.000000
16.525000	0.500	97,044.000000
16.533333	0.500	97,030.000000
16.541667	0.500	97,336.000000
16.550000	0.500	97,527.000000
16.558333	0.500	97,706.000000
16.566667	0.500	98,701.000000
16.575000	0.500	101,187.000000
16.583333	0.500	104,667.000000
16.591667	0.500	108,246.000000
16.600000	0.500	111,413.000000
16.608333	0.500	114,221.000000
16.616667	0.500	116,962.000000
16.625000	0.500	119,925.000000
16.633333	0.500	122,687.000000
16.641667	0.500	124,527.000000
16.650000	0.500	125,596.000000
16.658333	0.500	126,500.000000
16.666667	0.500	128,468.000000
16.675000	0.500	131,692.000000
16.683333	0.500	135,115.000000
16.691667	0.500	137,455.000000
16.700000	0.500	138,303.000000
16.708333	0.500	138,180.000000
16.716667	0.500	137,739.000000
16.725000	0.500	137,484.000000
16.733333	0.500	137,506.000000
16.741667	0.500	137,781.000000
16.750000	0.500	138,646.000000
16.758333	0.500	140,821.000000
16.766667	0.500	145,228.000000
16.775000	0.500	152,430.000000
16.783333	0.500	163,631.000000
16.791667	0.500	180,422.000000
16.800000	0.500	203,267.000000
16.808333	0.500	231,450.000000
16.816667	0.500	263,670.000000
16.825000	0.500	298,183.000000
16.833333	0.500	332,558.000000
16.841667	0.500	364,592.000000
16.850000	0.500	392,804.000000
16.858333	0.500	416,521.000000
16.866667	0.500	435,721.000000
16.875000	0.500	451,469.000000
16.883333	0.500	465,325.000000
16.891667	0.500	478,956.000000
16.900000	0.500	494,646.000000
16.908333	0.500	515,796.000000
16.916667	0.500	546,508.000000
16.925000	0.500	591,321.000000
16.933333	0.500	654,387.000000
16.941667	0.500	741,070.000000
16.950000	0.500	857,936.000000
16.958333	0.500	1,011,303.000000
16.966667	0.500	1,206,250.000000
16.975000	0.500	1,445,569.000000
16.983333	0.500	1,728,929.000000
16.991667	0.500	2,052,548.000000
17.000000	0.500	2,407,130.000000
17.008333	0.500	2,777,098.000000
17.016667	0.500	3,141,422.000000
17.025000	0.500	3,476,628.000000
17.033333	0.500	3,759,296.000000
17.041667	0.500	3,968,257.000000
17.050000	0.500	4,086,776.000000
17.058333	0.500	4,104,999.000000
17.066667	0.500	4,020,661.000000
17.075000	0.500	3,840,090.000000
17.083333	0.500	3,577,455.000000
17.091667	0.500	3,252,826.000000
17.100000	0.500	2,889,129.000000
17.108333	0.500	2,509,461.000000
17.116667	0.500	2,135,078.000000
17.125000	0.500	1,784,034.000000
17.133333	0.500	1,469,390.000000
17.141667	0.500	1,198,940.000000
17.150000	0.500	975,713.000000
17.158333	0.500	798,938.000000
17.166667	0.500	664,028.000000
17.175000	0.500	563,533.000000
17.183333	0.500	489,772.000000
17.191667	0.500	436,179.000000
17.200000	0.500	397,066.000000
17.208333	0.500	367,430.000000
17.216667	0.500	343,320.000000
17.225000	0.500	322,192.000000
17.233333	0.500	302,412.000000
17.241667	0.500	282,769.000000
17.250000	0.500	262,937.000000
17.258333	0.500	242,448.000000
17.266667	0.500	221,647.000000
17.275000	0.500	201,222.000000
17.283333	0.500	182,036.000000
17.291667	0.500	164,999.000000
17.300000	0.500	150,238.000000
17.308333	0.500	137,691.000000
17.316667	0.500	127,639.000000
17.325000	0.500	120,135.000000
17.333333	0.500	114,800.000000
17.341667	0.500	110,923.000000
17.350000	0.500	107,931.000000
17.358333	0.500	105,692.000000
17.366667	0.500	104,264.000000
17.375000	0.500	103,751.000000
17.383333	0.500	104,133.000000
17.391667	0.500	105,053.000000
17.400000	0.500	106,351.000000
17.408333	0.500	108,110.000000
17.416667	0.500	110,311.000000
17.425000	0.500	112,790.000000
17.433333	0.500	115,450.000000
17.441667	0.500	118,352.000000
17.450000	0.500	121,745.000000
17.458333	0.500	125,554.000000
17.466667	0.500	129,446.000000
17.475000	0.500	133,215.000000
17.483333	0.500	136,656.000000
17.491667	0.500	139,691.000000
17.500000	0.500	142,651.000000
17.508333	0.500	146,271.000000
17.516667	0.500	151,522.000000
17.525000	0.500	159,370.000000
17.533333	0.500	170,860.000000
17.541667	0.500	187,329.000000
17.550000	0.500	209,630.000000
17.558333	0.500	238,066.000000
17.566667	0.500	273,420.000000
17.575000	0.500	316,614.000000
17.583333	0.500	368,685.000000
17.591667	0.500	430,030.000000
17.600000	0.500	500,327.000000
17.608333	0.500	578,336.000000
17.616667	0.500	661,459.000000
17.625000	0.500	746,681.000000
17.633333	0.500	830,935.000000
17.641667	0.500	910,720.000000
17.650000	0.500	981,473.000000
17.658333	0.500	1,037,443.000000
17.666667	0.500	1,073,066.000000
17.675000	0.500	1,084,690.000000
17.683333	0.500	1,071,497.000000
17.691667	0.500	1,035,116.000000
17.700000	0.500	978,374.000000
17.708333	0.500	905,628.000000
17.716667	0.500	822,224.000000
17.725000	0.500	733,898.000000
17.733333	0.500	645,639.000000
17.741667	0.500	561,364.000000
17.750000	0.500	484,021.000000
17.758333	0.500	415,714.000000
17.766667	0.500	357,071.000000
17.775000	0.500	308,477.000000
17.783333	0.500	269,638.000000
17.791667	0.500	239,354.000000
17.800000	0.500	215,950.000000
17.808333	0.500	198,059.000000
17.816667	0.500	184,702.000000
17.825000	0.500	175,109.000000
17.833333	0.500	168,283.000000
17.841667	0.500	163,190.000000
17.850000	0.500	158,950.000000
17.858333	0.500	155,325.000000
17.866667	0.500	152,216.000000
17.875000	0.500	150,336.000000
17.883333	0.500	149,865.000000
17.891667	0.500	149,667.000000
17.900000	0.500	148,552.000000
17.908333	0.500	146,191.000000
17.916667	0.500	142,669.000000
17.925000	0.500	138,409.000000
17.933333	0.500	133,563.000000
17.941667	0.500	128,382.000000
17.950000	0.500	123,499.000000
17.958333	0.500	119,381.000000
17.966667	0.500	115,914.000000
17.975000	0.500	113,380.000000
17.983333	0.500	111,981.000000
17.991667	0.500	111,140.000000
18.000000	0.500	110,164.000000
18.008333	0.500	108,882.000000
18.016667	0.500	108,020.000000
18.025000	0.500	108,123.000000
18.033333	0.500	109,199.000000
18.041667	0.500	110,458.000000
18.050000	0.500	111,188.000000
18.058333	0.500	111,494.000000
18.066667	0.500	111,758.000000
18.075000	0.500	112,137.000000
18.083333	0.500	112,607.000000
18.091667	0.500	113,208.000000
18.100000	0.500	114,205.000000
18.108333	0.500	115,647.000000
18.116667	0.500	117,371.000000
18.125000	0.500	118,266.000000
18.133333	0.500	117,666.000000
18.141667	0.500	115,314.000000
18.150000	0.500	112,289.000000
18.158333	0.500	110,135.000000
18.166667	0.500	109,419.000000
18.175000	0.500	109,810.000000
18.183333	0.500	110,774.000000
18.191667	0.500	111,883.000000
18.200000	0.500	112,951.000000
18.208333	0.500	114,172.000000
18.216667	0.500	115,529.000000
18.225000	0.500	116,845.000000
18.233333	0.500	117,862.000000
18.241667	0.500	118,631.000000
18.250000	0.500	119,176.000000
18.258333	0.500	120,151.000000
18.266667	0.500	121,627.000000
18.275000	0.500	123,313.000000
18.283333	0.500	124,944.000000
18.291667	0.500	126,102.000000
18.300000	0.500	126,798.000000
18.308333	0.500	127,368.000000
18.316667	0.500	128,355.000000
18.325000	0.500	129,554.000000
18.333333	0.500	130,896.000000
18.341667	0.500	132,610.000000
18.350000	0.500	134,579.000000
18.358333	0.500	136,824.000000
18.366667	0.500	139,436.000000
18.375000	0.500	142,482.000000
18.383333	0.500	146,069.000000
18.391667	0.500	149,939.000000
18.400000	0.500	153,775.000000
18.408333	0.500	157,757.000000
18.416667	0.500	161,965.000000
18.425000	0.500	165,810.000000
18.433333	0.500	168,473.000000
18.441667	0.500	169,441.000000
18.450000	0.500	168,668.000000
18.458333	0.500	166,682.000000
18.466667	0.500	164,327.000000
18.475000	0.500	162,305.000000
18.483333	0.500	161,081.000000
18.491667	0.500	161,391.000000
18.500000	0.500	164,404.000000
18.508333	0.500	171,086.000000
18.516667	0.500	181,236.000000
18.525000	0.500	194,423.000000
18.533333	0.500	209,871.000000
18.541667	0.500	227,023.000000
18.550000	0.500	246,896.000000
18.558333	0.500	270,842.000000
18.566667	0.500	300,513.000000
18.575000	0.500	336,990.000000
18.583333	0.500	380,677.000000
18.591667	0.500	430,310.000000
18.600000	0.500	482,317.000000
18.608333	0.500	532,332.000000
18.616667	0.500	576,406.000000
18.625000	0.500	610,977.000000
18.633333	0.500	633,321.000000
18.641667	0.500	642,079.000000
18.650000	0.500	636,901.000000
18.658333	0.500	618,568.000000
18.666667	0.500	588,958.000000
18.675000	0.500	550,625.000000
18.683333	0.500	506,393.000000
18.691667	0.500	459,450.000000
18.700000	0.500	412,633.000000
18.708333	0.500	367,543.000000
18.716667	0.500	325,545.000000
18.725000	0.500	288,332.000000
18.733333	0.500	257,024.000000
18.741667	0.500	231,151.000000
18.750000	0.500	209,726.000000
18.758333	0.500	192,074.000000
18.766667	0.500	178,013.000000
18.775000	0.500	167,351.000000
18.783333	0.500	158,984.000000
18.791667	0.500	151,699.000000
18.800000	0.500	145,651.000000
18.808333	0.500	141,259.000000
18.816667	0.500	138,508.000000
18.825000	0.500	136,864.000000
18.833333	0.500	136,181.000000
18.841667	0.500	136,136.000000
18.850000	0.500	136,179.000000
18.858333	0.500	136,339.000000
18.866667	0.500	136,704.000000
18.875000	0.500	137,356.000000
18.883333	0.500	138,179.000000
18.891667	0.500	139,119.000000
18.900000	0.500	140,696.000000
18.908333	0.500	143,602.000000
18.916667	0.500	148,713.000000
18.925000	0.500	155,954.000000
18.933333	0.500	164,307.000000
18.941667	0.500	173,225.000000
18.950000	0.500	183,029.000000
18.958333	0.500	194,038.000000
18.966667	0.500	206,485.000000
18.975000	0.500	220,339.000000
18.983333	0.500	235,077.000000
18.991667	0.500	250,199.000000
19.000000	0.500	263,902.000000
19.008333	0.500	274,514.000000
19.016667	0.500	281,471.000000
19.025000	0.500	284,466.000000
19.033333	0.500	283,340.000000
19.041667	0.500	278,613.000000
19.050000	0.500	271,001.000000
19.058333	0.500	260,292.000000
19.066667	0.500	246,466.000000
19.075000	0.500	230,569.000000
19.083333	0.500	214,338.000000
19.091667	0.500	198,831.000000
19.100000	0.500	184,681.000000
19.108333	0.500	172,856.000000
19.116667	0.500	164,099.000000
19.125000	0.500	158,466.000000
19.133333	0.500	155,244.000000
19.141667	0.500	153,685.000000
19.150000	0.500	153,046.000000
19.158333	0.500	152,959.000000
19.166667	0.500	153,663.000000
19.175000	0.500	155,542.000000
19.183333	0.500	158,735.000000
19.191667	0.500	162,843.000000
19.200000	0.500	167,321.000000
19.208333	0.500	172,000.000000
19.216667	0.500	177,166.000000
19.225000	0.500	183,522.000000
19.233333	0.500	191,733.000000
19.241667	0.500	203,236.000000
19.250000	0.500	219,238.000000
19.258333	0.500	240,609.000000
19.266667	0.500	268,809.000000
19.275000	0.500	305,256.000000
19.283333	0.500	351,769.000000
19.291667	0.500	410,536.000000
19.300000	0.500	483,759.000000
19.308333	0.500	572,831.000000
19.316667	0.500	677,956.000000
19.325000	0.500	797,004.000000
19.333333	0.500	924,982.000000
19.341667	0.500	1,055,658.000000
19.350000	0.500	1,182,288.000000
19.358333	0.500	1,297,028.000000
19.366667	0.500	1,392,160.000000
19.375000	0.500	1,461,194.000000
19.383333	0.500	1,498,200.000000
19.391667	0.500	1,499,079.000000
19.400000	0.500	1,462,896.000000
19.408333	0.500	1,392,521.000000
19.416667	0.500	1,294,244.000000
19.425000	0.500	1,175,725.000000
19.433333	0.500	1,044,699.000000
19.441667	0.500	909,276.000000
19.450000	0.500	777,396.000000
19.458333	0.500	655,643.000000
19.466667	0.500	548,224.000000
19.475000	0.500	457,382.000000
19.483333	0.500	383,466.000000
19.491667	0.500	324,864.000000
19.500000	0.500	279,686.000000
19.508333	0.500	247,212.000000
19.516667	0.500	227,062.000000
19.525000	0.500	218,044.000000
19.533333	0.500	218,234.000000
19.541667	0.500	225,668.000000
19.550000	0.500	238,167.000000
19.558333	0.500	254,190.000000
19.566667	0.500	273,908.000000
19.575000	0.500	298,472.000000
19.583333	0.500	329,404.000000
19.591667	0.500	369,122.000000
19.600000	0.500	419,891.000000
19.608333	0.500	483,810.000000
19.616667	0.500	562,627.000000
19.625000	0.500	657,832.000000
19.633333	0.500	769,283.000000
19.641667	0.500	894,654.000000
19.650000	0.500	1,029,679.000000
19.658333	0.500	1,168,168.000000
19.666667	0.500	1,303,410.000000
19.675000	0.500	1,426,912.000000
19.683333	0.500	1,528,653.000000
19.691667	0.500	1,600,154.000000
19.700000	0.500	1,635,698.000000
19.708333	0.500	1,632,501.000000
19.716667	0.500	1,590,869.000000
19.725000	0.500	1,513,485.000000
19.733333	0.500	1,405,681.000000
19.741667	0.500	1,275,583.000000
19.750000	0.500	1,132,487.000000
19.758333	0.500	985,186.000000
19.766667	0.500	841,661.000000
19.775000	0.500	707,864.000000
19.783333	0.500	587,736.000000
19.791667	0.500	483,465.000000
19.800000	0.500	396,060.000000
19.808333	0.500	325,797.000000
19.816667	0.500	271,480.000000
19.825000	0.500	230,832.000000
19.833333	0.500	201,410.000000
19.841667	0.500	181,055.000000
19.850000	0.500	167,773.000000
19.858333	0.500	159,583.000000
19.866667	0.500	154,567.000000
19.875000	0.500	151,131.000000
19.883333	0.500	148,818.000000
19.891667	0.500	148,070.000000
19.900000	0.500	149,004.000000
19.908333	0.500	150,819.000000
19.916667	0.500	152,505.000000
19.925000	0.500	153,299.000000
19.933333	0.500	152,687.000000
19.941667	0.500	150,423.000000
19.950000	0.500	146,569.000000
19.958333	0.500	142,029.000000
19.966667	0.500	137,987.000000
19.975000	0.500	135,139.000000
19.983333	0.500	133,851.000000
19.991667	0.500	134,414.000000
20.000000	0.500	136,519.000000
20.008333	0.500	138,830.000000
20.016667	0.500	140,467.000000
20.025000	0.500	141,074.000000
20.033333	0.500	140,407.000000
20.041667	0.500	138,268.000000
20.050000	0.500	134,729.000000
20.058333	0.500	130,429.000000
20.066667	0.500	126,330.000000
20.075000	0.500	122,966.000000
20.083333	0.500	120,526.000000
20.091667	0.500	119,095.000000
20.100000	0.500	118,486.000000
20.108333	0.500	118,493.000000
20.116667	0.500	118,586.000000
20.125000	0.500	118,316.000000
20.133333	0.500	118,339.000000
20.141667	0.500	119,689.000000
20.150000	0.500	122,458.000000
20.158333	0.500	125,745.000000
20.166667	0.500	128,502.000000
20.175000	0.500	130,482.000000
20.183333	0.500	131,762.000000
20.191667	0.500	132,133.000000
20.200000	0.500	131,487.000000
20.208333	0.500	130,139.000000
20.216667	0.500	128,277.000000
20.225000	0.500	126,306.000000
20.233333	0.500	124,425.000000
20.241667	0.500	123,020.000000
20.250000	0.500	121,816.000000
20.258333	0.500	120,240.000000
20.266667	0.500	118,052.000000
20.275000	0.500	115,523.000000
20.283333	0.500	113,564.000000
20.291667	0.500	112,712.000000
20.300000	0.500	112,458.000000
20.308333	0.500	112,113.000000
20.316667	0.500	111,412.000000
20.325000	0.500	110,828.000000
20.333333	0.500	111,124.000000
20.341667	0.500	112,242.000000
20.350000	0.500	113,878.000000
20.358333	0.500	115,966.000000
20.366667	0.500	118,222.000000
20.375000	0.500	120,567.000000
20.383333	0.500	122,938.000000
20.391667	0.500	124,919.000000
20.400000	0.500	126,190.000000
20.408333	0.500	126,473.000000
20.416667	0.500	126,251.000000
20.425000	0.500	126,172.000000
20.433333	0.500	126,196.000000
20.441667	0.500	126,397.000000
20.450000	0.500	126,806.000000
20.458333	0.500	127,961.000000
20.466667	0.500	129,905.000000
20.475000	0.500	132,069.000000
20.483333	0.500	134,005.000000
20.491667	0.500	135,379.000000
20.500000	0.500	135,721.000000
20.508333	0.500	135,362.000000
20.516667	0.500	134,352.000000
20.525000	0.500	132,748.000000
20.533333	0.500	130,386.000000
20.541667	0.500	127,223.000000
20.550000	0.500	123,827.000000
20.558333	0.500	121,483.000000
20.566667	0.500	120,721.000000
20.575000	0.500	120,634.000000
20.583333	0.500	120,119.000000
20.591667	0.500	118,711.000000
20.600000	0.500	116,681.000000
20.608333	0.500	114,848.000000
20.616667	0.500	113,945.000000
20.625000	0.500	114,336.000000
20.633333	0.500	116,319.000000
20.641667	0.500	119,830.000000
20.650000	0.500	124,216.000000
20.658333	0.500	128,452.000000
20.666667	0.500	131,909.000000
20.675000	0.500	134,326.000000
20.683333	0.500	135,912.000000
20.691667	0.500	137,182.000000
20.700000	0.500	138,816.000000
20.708333	0.500	141,429.000000
20.716667	0.500	145,092.000000
20.725000	0.500	149,342.000000
20.733333	0.500	154,108.000000
20.741667	0.500	159,380.000000
20.750000	0.500	165,002.000000
20.758333	0.500	171,141.000000
20.766667	0.500	177,955.000000
20.775000	0.500	185,501.000000
20.783333	0.500	193,886.000000
20.791667	0.500	202,491.000000
20.800000	0.500	209,894.000000
20.808333	0.500	214,764.000000
20.816667	0.500	216,485.000000
20.825000	0.500	215,266.000000
20.833333	0.500	211,742.000000
20.841667	0.500	206,331.000000
20.850000	0.500	199,613.000000
20.858333	0.500	192,628.000000
20.866667	0.500	185,878.000000
20.875000	0.500	179,698.000000
20.883333	0.500	174,088.000000
20.891667	0.500	169,088.000000
20.900000	0.500	164,620.000000
20.908333	0.500	160,391.000000
20.916667	0.500	156,499.000000
20.925000	0.500	152,976.000000
20.933333	0.500	150,003.000000
20.941667	0.500	148,171.000000
20.950000	0.500	147,865.000000
20.958333	0.500	148,723.000000
20.966667	0.500	150,671.000000
20.975000	0.500	153,457.000000
20.983333	0.500	156,919.000000
20.991667	0.500	160,844.000000
21.000000	0.500	164,459.000000
21.008333	0.500	167,140.000000
21.016667	0.500	168,678.000000
21.025000	0.500	168,867.000000
21.033333	0.500	167,095.000000
21.041667	0.500	163,444.000000
21.050000	0.500	158,830.000000
21.058333	0.500	154,179.000000
21.066667	0.500	149,823.000000
21.075000	0.500	145,818.000000
21.083333	0.500	141,849.000000
21.091667	0.500	137,919.000000
21.100000	0.500	134,269.000000
21.108333	0.500	130,942.000000
21.116667	0.500	128,218.000000
21.125000	0.500	126,782.000000
21.133333	0.500	126,897.000000
21.141667	0.500	128,073.000000
21.150000	0.500	129,795.000000
21.158333	0.500	132,081.000000
21.166667	0.500	134,755.000000
21.175000	0.500	137,564.000000
21.183333	0.500	139,778.000000
21.191667	0.500	140,710.000000
21.200000	0.500	140,621.000000
21.208333	0.500	140,140.000000
21.216667	0.500	139,767.000000
21.225000	0.500	139,843.000000
21.233333	0.500	140,173.000000
21.241667	0.500	140,828.000000
21.250000	0.500	141,553.000000
21.258333	0.500	141,952.000000
21.266667	0.500	142,212.000000
21.275000	0.500	142,113.000000
21.283333	0.500	141,538.000000
21.291667	0.500	140,832.000000
21.300000	0.500	140,532.000000
21.308333	0.500	140,713.000000
21.316667	0.500	141,046.000000
21.325000	0.500	141,216.000000
21.333333	0.500	140,506.000000
21.341667	0.500	139,047.000000
21.350000	0.500	137,573.000000
21.358333	0.500	136,899.000000
21.366667	0.500	137,122.000000
21.375000	0.500	137,773.000000
21.383333	0.500	138,603.000000
21.391667	0.500	139,744.000000
21.400000	0.500	140,802.000000
21.408333	0.500	141,090.000000
21.416667	0.500	140,566.000000
21.425000	0.500	139,715.000000
21.433333	0.500	139,394.000000
21.441667	0.500	139,478.000000
21.450000	0.500	139,506.000000
21.458333	0.500	139,716.000000
21.466667	0.500	140,517.000000
21.475000	0.500	142,065.000000
21.483333	0.500	144,229.000000
21.491667	0.500	146,305.000000
21.500000	0.500	147,309.000000
21.508333	0.500	146,998.000000
21.516667	0.500	146,026.000000
21.525000	0.500	145,393.000000
21.533333	0.500	145,435.000000
21.541667	0.500	146,060.000000
21.550000	0.500	147,411.000000
21.558333	0.500	149,225.000000
21.566667	0.500	151,060.000000
21.575000	0.500	152,414.000000
21.583333	0.500	153,133.000000
21.591667	0.500	153,057.000000
21.600000	0.500	151,646.000000
21.608333	0.500	148,754.000000
21.616667	0.500	144,722.000000
21.625000	0.500	140,542.000000
21.633333	0.500	137,652.000000
21.641667	0.500	136,504.000000
21.650000	0.500	136,482.000000
21.658333	0.500	136,906.000000
21.666667	0.500	137,278.000000
21.675000	0.500	137,521.000000
21.683333	0.500	137,928.000000
21.691667	0.500	138,959.000000
21.700000	0.500	140,775.000000
21.708333	0.500	143,026.000000
21.716667	0.500	145,562.000000
21.725000	0.500	148,455.000000
21.733333	0.500	151,588.000000
21.741667	0.500	154,500.000000
21.750000	0.500	156,510.000000
21.758333	0.500	157,757.000000
21.766667	0.500	158,346.000000
21.775000	0.500	158,318.000000
21.783333	0.500	158,056.000000
21.791667	0.500	157,856.000000
21.800000	0.500	157,652.000000
21.808333	0.500	156,994.000000
21.816667	0.500	156,047.000000
21.825000	0.500	155,281.000000
21.833333	0.500	154,768.000000
21.841667	0.500	155,137.000000
21.850000	0.500	157,209.000000
21.858333	0.500	161,653.000000
21.866667	0.500	168,139.000000
21.875000	0.500	175,214.000000
21.883333	0.500	181,095.000000
21.891667	0.500	184,927.000000
21.900000	0.500	186,542.000000
21.908333	0.500	186,104.000000
21.916667	0.500	184,160.000000
21.925000	0.500	180,613.000000
21.933333	0.500	175,464.000000
21.941667	0.500	169,308.000000
21.950000	0.500	163,712.000000
21.958333	0.500	159,555.000000
21.966667	0.500	156,840.000000
21.975000	0.500	155,107.000000
21.983333	0.500	154,119.000000
21.991667	0.500	153,959.000000
22.000000	0.500	154,685.000000
22.008333	0.500	155,976.000000
22.016667	0.500	156,819.000000
22.025000	0.500	156,527.000000
22.033333	0.500	154,714.000000
22.041667	0.500	151,064.000000
22.050000	0.500	146,457.000000
22.058333	0.500	141,839.000000
22.066667	0.500	137,970.000000
22.075000	0.500	135,090.000000
22.083333	0.500	132,823.000000
22.091667	0.500	130,675.000000
22.100000	0.500	128,641.000000
22.108333	0.500	127,143.000000
22.116667	0.500	126,213.000000
22.125000	0.500	125,798.000000
22.133333	0.500	125,960.000000
22.141667	0.500	126,952.000000
22.150000	0.500	128,561.000000
22.158333	0.500	130,373.000000
22.166667	0.500	132,309.000000
22.175000	0.500	134,604.000000
22.183333	0.500	137,537.000000
22.191667	0.500	141,107.000000
22.200000	0.500	144,563.000000
22.208333	0.500	147,007.000000
22.216667	0.500	148,216.000000
22.225000	0.500	148,580.000000
22.233333	0.500	148,725.000000
22.241667	0.500	148,627.000000
22.250000	0.500	148,309.000000
22.258333	0.500	148,414.000000
22.266667	0.500	149,018.000000
22.275000	0.500	149,067.000000
22.283333	0.500	148,024.000000
22.291667	0.500	146,480.000000
22.300000	0.500	145,639.000000
22.308333	0.500	145,924.000000
22.316667	0.500	146,779.000000
22.325000	0.500	147,660.000000
22.333333	0.500	148,101.000000
22.341667	0.500	147,967.000000
22.350000	0.500	147,516.000000
22.358333	0.500	147,186.000000
22.366667	0.500	146,588.000000
22.375000	0.500	145,660.000000
22.383333	0.500	144,910.000000
22.391667	0.500	144,760.000000
22.400000	0.500	145,565.000000
22.408333	0.500	147,130.000000
22.416667	0.500	149,002.000000
22.425000	0.500	151,238.000000
22.433333	0.500	153,661.000000
22.441667	0.500	155,597.000000
22.450000	0.500	156,081.000000
22.458333	0.500	155,136.000000
22.466667	0.500	153,716.000000
22.475000	0.500	152,233.000000
22.483333	0.500	150,775.000000
22.491667	0.500	149,611.000000
22.500000	0.500	148,911.000000
22.508333	0.500	148,858.000000
22.516667	0.500	149,136.000000
22.525000	0.500	149,106.000000
22.533333	0.500	148,729.000000
22.541667	0.500	148,094.000000
22.550000	0.500	147,543.000000
22.558333	0.500	147,758.000000
22.566667	0.500	148,800.000000
22.575000	0.500	150,305.000000
22.583333	0.500	151,806.000000
22.591667	0.500	152,559.000000
22.600000	0.500	152,439.000000
22.608333	0.500	151,981.000000
22.616667	0.500	151,092.000000
22.625000	0.500	149,516.000000
22.633333	0.500	147,990.000000
22.641667	0.500	147,411.000000
22.650000	0.500	147,743.000000
22.658333	0.500	148,497.000000
22.666667	0.500	149,429.000000
22.675000	0.500	150,664.000000
22.683333	0.500	152,476.000000
22.691667	0.500	155,010.000000
22.700000	0.500	157,950.000000
22.708333	0.500	160,931.000000
22.716667	0.500	163,562.000000
22.725000	0.500	165,262.000000
22.733333	0.500	165,998.000000
22.741667	0.500	166,487.000000
22.750000	0.500	167,384.000000
22.758333	0.500	168,992.000000
22.766667	0.500	171,245.000000
22.775000	0.500	173,171.000000
22.783333	0.500	173,848.000000
22.791667	0.500	173,448.000000
22.800000	0.500	172,751.000000
22.808333	0.500	172,137.000000
22.816667	0.500	171,428.000000
22.825000	0.500	169,920.000000
22.833333	0.500	167,095.000000
22.841667	0.500	162,962.000000
22.850000	0.500	157,968.000000
22.858333	0.500	152,965.000000
22.866667	0.500	148,612.000000
22.875000	0.500	145,348.000000
22.883333	0.500	143,648.000000
22.891667	0.500	143,911.000000
22.900000	0.500	146,062.000000
22.908333	0.500	149,497.000000
22.916667	0.500	153,862.000000
22.925000	0.500	158,558.000000
22.933333	0.500	162,285.000000
22.941667	0.500	164,409.000000
22.950000	0.500	164,594.000000
22.958333	0.500	162,634.000000
22.966667	0.500	158,997.000000
22.975000	0.500	154,413.000000
22.983333	0.500	149,322.000000
22.991667	0.500	144,152.000000
23.000000	0.500	139,635.000000
23.008333	0.500	136,552.000000
23.016667	0.500	134,529.000000
23.025000	0.500	132,667.000000
23.033333	0.500	130,997.000000
23.041667	0.500	129,976.000000
23.050000	0.500	130,003.000000
23.058333	0.500	131,009.000000
23.066667	0.500	132,782.000000
23.075000	0.500	135,631.000000
23.083333	0.500	139,506.000000
23.091667	0.500	143,364.000000
23.100000	0.500	146,659.000000
23.108333	0.500	149,209.000000
23.116667	0.500	150,707.000000
23.125000	0.500	150,993.000000
23.133333	0.500	150,288.000000
23.141667	0.500	149,250.000000
23.150000	0.500	148,326.000000
23.158333	0.500	147,794.000000
23.166667	0.500	147,853.000000
23.175000	0.500	148,238.000000
23.183333	0.500	148,197.000000
23.191667	0.500	147,183.000000
23.200000	0.500	145,363.000000
23.208333	0.500	143,550.000000
23.216667	0.500	142,406.000000
23.225000	0.500	142,099.000000
23.233333	0.500	143,036.000000
23.241667	0.500	144,496.000000
23.250000	0.500	145,953.000000
23.258333	0.500	147,589.000000
23.266667	0.500	149,053.000000
23.275000	0.500	149,460.000000
23.283333	0.500	149,158.000000
23.291667	0.500	148,035.000000
23.300000	0.500	146,176.000000
23.308333	0.500	143,756.000000
23.316667	0.500	141,751.000000
23.325000	0.500	141,118.000000
23.333333	0.500	141,961.000000
23.341667	0.500	144,400.000000
23.350000	0.500	148,326.000000
23.358333	0.500	152,927.000000
23.366667	0.500	157,520.000000
23.375000	0.500	161,439.000000
23.383333	0.500	164,138.000000
23.391667	0.500	165,286.000000
23.400000	0.500	165,391.000000
23.408333	0.500	165,227.000000
23.416667	0.500	165,133.000000
23.425000	0.500	165,177.000000
23.433333	0.500	165,354.000000
23.441667	0.500	165,717.000000
23.450000	0.500	166,428.000000
23.458333	0.500	167,388.000000
23.466667	0.500	168,547.000000
23.475000	0.500	169,355.000000
23.483333	0.500	169,835.000000
23.491667	0.500	170,426.000000
23.500000	0.500	170,694.000000
23.508333	0.500	169,991.000000
23.516667	0.500	167,962.000000
23.525000	0.500	165,134.000000
23.533333	0.500	162,412.000000
23.541667	0.500	159,986.000000
23.550000	0.500	157,388.000000
23.558333	0.500	155,137.000000
23.566667	0.500	153,801.000000
23.575000	0.500	153,342.000000
23.583333	0.500	153,883.000000
23.591667	0.500	155,246.000000
23.600000	0.500	156,889.000000
23.608333	0.500	158,152.000000
23.616667	0.500	158,881.000000
23.625000	0.500	159,406.000000
23.633333	0.500	159,754.000000
23.641667	0.500	160,162.000000
23.650000	0.500	160,908.000000
23.658333	0.500	162,104.000000
23.666667	0.500	163,563.000000
23.675000	0.500	164,881.000000
23.683333	0.500	165,864.000000
23.691667	0.500	166,066.000000
23.700000	0.500	165,052.000000
23.708333	0.500	163,339.000000
23.716667	0.500	161,555.000000
23.725000	0.500	160,094.000000
23.733333	0.500	159,488.000000
23.741667	0.500	160,183.000000
23.750000	0.500	162,032.000000
23.758333	0.500	164,803.000000
23.766667	0.500	167,569.000000
23.775000	0.500	169,167.000000
23.783333	0.500	169,550.000000
23.791667	0.500	168,489.000000
23.800000	0.500	165,981.000000
23.808333	0.500	162,938.000000
23.816667	0.500	160,238.000000
23.825000	0.500	158,097.000000
23.833333	0.500	157,270.000000
23.841667	0.500	158,160.000000
23.850000	0.500	160,178.000000
23.858333	0.500	162,293.000000
23.866667	0.500	164,335.000000
23.875000	0.500	166,706.000000
23.883333	0.500	169,235.000000
23.891667	0.500	171,505.000000
23.900000	0.500	173,135.000000
23.908333	0.500	173,304.000000
23.916667	0.500	171,250.000000
23.925000	0.500	166,936.000000
23.933333	0.500	161,120.000000
23.941667	0.500	154,706.000000
23.950000	0.500	149,308.000000
23.958333	0.500	145,875.000000
23.966667	0.500	144,339.000000
23.975000	0.500	144,875.000000
23.983333	0.500	147,182.000000
23.991667	0.500	150,147.000000
24.000000	0.500	153,696.000000
24.008333	0.500	158,178.000000
24.016667	0.500	163,076.000000
24.025000	0.500	167,157.000000
24.033333	0.500	169,403.000000
24.041667	0.500	169,559.000000
24.050000	0.500	168,244.000000
24.058333	0.500	166,665.000000
24.066667	0.500	165,264.000000
24.075000	0.500	163,805.000000
24.083333	0.500	162,257.000000
24.091667	0.500	160,402.000000
24.100000	0.500	158,154.000000
24.108333	0.500	156,188.000000
24.116667	0.500	154,874.000000
24.125000	0.500	153,637.000000
24.133333	0.500	151,907.000000
24.141667	0.500	149,618.000000
24.150000	0.500	147,150.000000
24.158333	0.500	145,538.000000
24.166667	0.500	145,473.000000
24.175000	0.500	147,039.000000
24.183333	0.500	149,940.000000
24.191667	0.500	153,753.000000
24.200000	0.500	157,861.000000
24.208333	0.500	161,739.000000
24.216667	0.500	164,854.000000
24.225000	0.500	166,871.000000
24.233333	0.500	167,728.000000
24.241667	0.500	167,713.000000
24.250000	0.500	167,150.000000
24.258333	0.500	166,174.000000
24.266667	0.500	164,566.000000
24.275000	0.500	162,716.000000
24.283333	0.500	160,818.000000
24.291667	0.500	158,742.000000
24.300000	0.500	156,397.000000
24.308333	0.500	154,264.000000
24.316667	0.500	153,340.000000
24.325000	0.500	154,173.000000
24.333333	0.500	156,258.000000
24.341667	0.500	158,308.000000
24.350000	0.500	159,565.000000
24.358333	0.500	160,257.000000
24.366667	0.500	160,901.000000
24.375000	0.500	161,833.000000
24.383333	0.500	163,025.000000
24.391667	0.500	164,366.000000
24.400000	0.500	165,490.000000
24.408333	0.500	165,905.000000
24.416667	0.500	165,028.000000
24.425000	0.500	163,258.000000
24.433333	0.500	161,264.000000
24.441667	0.500	159,338.000000
24.450000	0.500	157,292.000000
24.458333	0.500	155,291.000000
24.466667	0.500	153,616.000000
24.475000	0.500	152,603.000000
24.483333	0.500	152,561.000000
24.491667	0.500	152,915.000000
24.500000	0.500	153,157.000000
24.508333	0.500	153,333.000000
24.516667	0.500	153,314.000000
24.525000	0.500	153,342.000000
24.533333	0.500	153,442.000000
24.541667	0.500	153,661.000000
24.550000	0.500	154,298.000000
24.558333	0.500	155,251.000000
24.566667	0.500	156,056.000000
24.575000	0.500	156,293.000000
24.583333	0.500	156,168.000000
24.591667	0.500	156,502.000000
24.600000	0.500	157,818.000000
24.608333	0.500	159,901.000000
24.616667	0.500	162,366.000000
24.625000	0.500	165,277.000000
24.633333	0.500	168,395.000000
24.641667	0.500	170,824.000000
24.650000	0.500	171,974.000000
24.658333	0.500	172,076.000000
24.666667	0.500	171,644.000000
24.675000	0.500	171,350.000000
24.683333	0.500	171,307.000000
24.691667	0.500	171,549.000000
24.700000	0.500	171,872.000000
24.708333	0.500	171,555.000000
24.716667	0.500	170,588.000000
24.725000	0.500	169,778.000000
24.733333	0.500	169,294.000000
24.741667	0.500	168,294.000000
24.750000	0.500	166,666.000000
24.758333	0.500	165,002.000000
24.766667	0.500	164,008.000000
24.775000	0.500	163,662.000000
24.783333	0.500	163,843.000000
24.791667	0.500	164,673.000000
24.800000	0.500	165,803.000000
24.808333	0.500	166,815.000000
24.816667	0.500	167,611.000000
24.825000	0.500	168,300.000000
24.833333	0.500	168,907.000000
24.841667	0.500	169,241.000000
24.850000	0.500	169,123.000000
24.858333	0.500	168,450.000000
24.866667	0.500	167,263.000000
24.875000	0.500	165,962.000000
24.883333	0.500	165,126.000000
24.891667	0.500	165,145.000000
24.900000	0.500	166,002.000000
24.908333	0.500	167,238.000000
24.916667	0.500	168,634.000000
24.925000	0.500	170,180.000000
24.933333	0.500	171,828.000000
24.941667	0.500	173,106.000000
24.950000	0.500	173,680.000000
24.958333	0.500	174,163.000000
24.966667	0.500	174,637.000000
24.975000	0.500	174,573.000000
24.983333	0.500	173,598.000000
24.991667	0.500	172,274.000000
25.000000	0.500	171,319.000000
25.008333	0.500	171,099.000000
25.016667	0.500	171,911.000000
25.025000	0.500	173,960.000000
25.033333	0.500	176,596.000000
25.041667	0.500	178,975.000000
25.050000	0.500	180,953.000000
25.058333	0.500	182,174.000000
25.066667	0.500	182,580.000000
25.075000	0.500	182,554.000000
25.083333	0.500	182,687.000000
25.091667	0.500	183,477.000000
25.100000	0.500	185,241.000000
25.108333	0.500	187,617.000000
25.116667	0.500	189,802.000000
25.125000	0.500	191,313.000000
25.133333	0.500	192,621.000000
25.141667	0.500	193,808.000000
25.150000	0.500	194,483.000000
25.158333	0.500	194,314.000000
25.166667	0.500	193,345.000000
25.175000	0.500	191,940.000000
25.183333	0.500	190,365.000000
25.191667	0.500	188,329.000000
25.200000	0.500	185,537.000000
25.208333	0.500	181,953.000000
25.216667	0.500	177,440.000000
25.225000	0.500	171,854.000000
25.233333	0.500	165,783.000000
25.241667	0.500	160,670.000000
25.250000	0.500	157,726.000000
25.258333	0.500	157,148.000000
25.266667	0.500	158,435.000000
25.275000	0.500	161,254.000000
25.283333	0.500	164,880.000000
25.291667	0.500	168,393.000000
25.300000	0.500	171,333.000000
25.308333	0.500	174,315.000000
25.316667	0.500	177,451.000000
25.325000	0.500	180,347.000000
25.333333	0.500	182,365.000000
25.341667	0.500	182,859.000000
25.350000	0.500	181,677.000000
25.358333	0.500	179,417.000000
25.366667	0.500	176,837.000000
25.375000	0.500	174,604.000000
25.383333	0.500	173,261.000000
25.391667	0.500	173,102.000000
25.400000	0.500	174,355.000000
25.408333	0.500	176,769.000000
25.416667	0.500	179,422.000000
25.425000	0.500	181,317.000000
25.433333	0.500	182,112.000000
25.441667	0.500	182,360.000000
25.450000	0.500	182,502.000000
25.458333	0.500	182,820.000000
25.466667	0.500	183,454.000000
25.475000	0.500	184,363.000000
25.483333	0.500	185,528.000000
25.491667	0.500	186,503.000000
25.500000	0.500	186,800.000000
25.508333	0.500	186,551.000000
25.516667	0.500	185,845.000000
25.525000	0.500	184,544.000000
25.533333	0.500	183,350.000000
25.541667	0.500	183,075.000000
25.550000	0.500	183,664.000000
25.558333	0.500	184,432.000000
25.566667	0.500	184,805.000000
25.575000	0.500	184,643.000000
25.583333	0.500	184,142.000000
25.591667	0.500	183,432.000000
25.600000	0.500	182,698.000000
25.608333	0.500	182,359.000000
25.616667	0.500	182,648.000000
25.625000	0.500	183,471.000000
25.633333	0.500	185,026.000000
25.641667	0.500	187,117.000000
25.650000	0.500	189,303.000000
25.658333	0.500	190,976.000000
25.666667	0.500	191,431.000000
25.675000	0.500	190,617.000000
25.683333	0.500	188,805.000000
25.691667	0.500	185,850.000000
25.700000	0.500	181,704.000000
25.708333	0.500	176,792.000000
25.716667	0.500	172,097.000000
25.725000	0.500	168,306.000000
25.733333	0.500	165,703.000000
25.741667	0.500	164,440.000000
25.750000	0.500	164,762.000000
25.758333	0.500	166,615.000000
25.766667	0.500	169,207.000000
25.775000	0.500	171,693.000000
25.783333	0.500	173,357.000000
25.791667	0.500	174,145.000000
25.800000	0.500	175,176.000000
25.808333	0.500	176,375.000000
25.816667	0.500	176,899.000000
25.825000	0.500	176,421.000000
25.833333	0.500	175,682.000000
25.841667	0.500	175,232.000000
25.850000	0.500	175,281.000000
25.858333	0.500	176,128.000000
25.866667	0.500	178,091.000000
25.875000	0.500	181,412.000000
25.883333	0.500	185,143.000000
25.891667	0.500	188,381.000000
25.900000	0.500	190,718.000000
25.908333	0.500	192,542.000000
25.916667	0.500	194,152.000000
25.925000	0.500	195,354.000000
25.933333	0.500	195,677.000000
25.941667	0.500	195,294.000000
25.950000	0.500	194,002.000000
25.958333	0.500	192,053.000000
25.966667	0.500	189,613.000000
25.975000	0.500	187,064.000000
25.983333	0.500	184,872.000000
25.991667	0.500	183,316.000000
26.000000	0.500	182,184.000000
26.008333	0.500	181,151.000000
26.016667	0.500	180,224.000000
26.025000	0.500	179,489.000000
26.033333	0.500	178,731.000000
26.041667	0.500	178,005.000000
26.050000	0.500	177,442.000000
26.058333	0.500	177,036.000000
26.066667	0.500	176,899.000000
26.075000	0.500	176,568.000000
26.083333	0.500	175,821.000000
26.091667	0.500	174,747.000000
26.100000	0.500	173,612.000000
26.108333	0.500	173,745.000000
26.116667	0.500	175,549.000000
26.125000	0.500	178,146.000000
26.133333	0.500	180,720.000000
26.141667	0.500	183,092.000000
26.150000	0.500	184,418.000000
26.158333	0.500	184,277.000000
26.166667	0.500	182,775.000000
26.175000	0.500	179,918.000000
26.183333	0.500	176,584.000000
26.191667	0.500	173,705.000000
26.200000	0.500	172,316.000000
26.208333	0.500	172,620.000000
26.216667	0.500	174,073.000000
26.225000	0.500	176,024.000000
26.233333	0.500	177,961.000000
26.241667	0.500	179,418.000000
26.250000	0.500	180,715.000000
26.258333	0.500	181,738.000000
26.266667	0.500	182,198.000000
26.275000	0.500	182,092.000000
26.283333	0.500	181,662.000000
26.291667	0.500	181,309.000000
26.300000	0.500	181,549.000000
26.308333	0.500	182,899.000000
26.316667	0.500	184,962.000000
26.325000	0.500	187,476.000000
26.333333	0.500	190,110.000000
26.341667	0.500	192,233.000000
26.350000	0.500	193,172.000000
26.358333	0.500	192,994.000000
26.366667	0.500	192,111.000000
26.375000	0.500	190,772.000000
26.383333	0.500	189,532.000000
26.391667	0.500	188,565.000000
26.400000	0.500	187,939.000000
26.408333	0.500	187,875.000000
26.416667	0.500	187,940.000000
26.425000	0.500	187,324.000000
26.433333	0.500	185,836.000000
26.441667	0.500	184,076.000000
26.450000	0.500	182,858.000000
26.458333	0.500	182,891.000000
26.466667	0.500	184,181.000000
26.475000	0.500	187,078.000000
26.483333	0.500	191,702.000000
26.491667	0.500	197,652.000000
26.500000	0.500	204,183.000000
26.508333	0.500	210,265.000000
26.516667	0.500	214,956.000000
26.525000	0.500	217,991.000000
26.533333	0.500	219,494.000000
26.541667	0.500	219,694.000000
26.550000	0.500	218,316.000000
26.558333	0.500	215,376.000000
26.566667	0.500	211,532.000000
26.575000	0.500	206,828.000000
26.583333	0.500	201,635.000000
26.591667	0.500	196,826.000000
26.600000	0.500	192,895.000000
26.608333	0.500	190,302.000000
26.616667	0.500	189,354.000000
26.625000	0.500	190,118.000000
26.633333	0.500	192,513.000000
26.641667	0.500	195,427.000000
26.650000	0.500	198,024.000000
26.658333	0.500	200,112.000000
26.666667	0.500	201,589.000000
26.675000	0.500	201,803.000000
26.683333	0.500	200,695.000000
26.691667	0.500	199,164.000000
26.700000	0.500	198,286.000000
26.708333	0.500	198,530.000000
26.716667	0.500	199,719.000000
26.725000	0.500	201,545.000000
26.733333	0.500	204,152.000000
26.741667	0.500	207,453.000000
26.750000	0.500	210,510.000000
26.758333	0.500	212,214.000000
26.766667	0.500	212,120.000000
26.775000	0.500	210,891.000000
26.783333	0.500	209,609.000000
26.791667	0.500	208,528.000000
26.800000	0.500	207,258.000000
26.808333	0.500	205,437.000000
26.816667	0.500	202,936.000000
26.825000	0.500	199,652.000000
26.833333	0.500	195,978.000000
26.841667	0.500	192,511.000000
26.850000	0.500	189,959.000000
26.858333	0.500	188,654.000000
26.866667	0.500	188,229.000000
26.875000	0.500	187,845.000000
26.883333	0.500	187,868.000000
26.891667	0.500	188,997.000000
26.900000	0.500	191,307.000000
26.908333	0.500	194,552.000000
26.916667	0.500	198,646.000000
26.925000	0.500	203,765.000000
26.933333	0.500	209,719.000000
26.941667	0.500	216,205.000000
26.950000	0.500	222,379.000000
26.958333	0.500	227,647.000000
26.966667	0.500	231,789.000000
26.975000	0.500	234,730.000000
26.983333	0.500	236,232.000000
26.991667	0.500	236,591.000000
27.000000	0.500	235,952.000000
27.008333	0.500	234,576.000000
27.016667	0.500	232,887.000000
27.025000	0.500	231,412.000000
27.033333	0.500	230,267.000000
27.041667	0.500	229,342.000000
27.050000	0.500	228,694.000000
27.058333	0.500	228,386.000000
27.066667	0.500	228,565.000000
27.075000	0.500	229,108.000000
27.083333	0.500	229,457.000000
27.091667	0.500	229,608.000000
27.100000	0.500	230,168.000000
27.108333	0.500	231,546.000000
27.116667	0.500	233,864.000000
27.125000	0.500	236,630.000000
27.133333	0.500	239,720.000000
27.141667	0.500	242,579.000000
27.150000	0.500	244,716.000000
27.158333	0.500	246,052.000000
27.166667	0.500	246,844.000000
27.175000	0.500	247,317.000000
27.183333	0.500	247,822.000000
27.191667	0.500	248,957.000000
27.200000	0.500	251,119.000000
27.208333	0.500	254,286.000000
27.216667	0.500	258,286.000000
27.225000	0.500	262,594.000000
27.233333	0.500	266,703.000000
27.241667	0.500	270,161.000000
27.250000	0.500	272,883.000000
27.258333	0.500	274,955.000000
27.266667	0.500	276,533.000000
27.275000	0.500	277,325.000000
27.283333	0.500	277,871.000000
27.291667	0.500	278,946.000000
27.300000	0.500	280,815.000000
27.308333	0.500	283,484.000000
27.316667	0.500	286,707.000000
27.325000	0.500	289,899.000000
27.333333	0.500	292,541.000000
27.341667	0.500	294,628.000000
27.350000	0.500	296,250.000000
27.358333	0.500	297,360.000000
27.366667	0.500	298,510.000000
27.375000	0.500	300,187.000000
27.383333	0.500	302,872.000000
27.391667	0.500	306,446.000000
27.400000	0.500	310,432.000000
27.408333	0.500	314,026.000000
27.416667	0.500	316,626.000000
27.425000	0.500	318,510.000000
27.433333	0.500	320,248.000000
27.441667	0.500	322,411.000000
27.450000	0.500	325,229.000000
27.458333	0.500	328,927.000000
27.466667	0.500	333,423.000000
27.475000	0.500	338,429.000000
27.483333	0.500	344,009.000000
27.491667	0.500	349,733.000000
27.500000	0.500	355,046.000000
27.508333	0.500	359,209.000000
27.516667	0.500	362,052.000000
27.525000	0.500	363,748.000000
27.533333	0.500	364,806.000000
27.541667	0.500	365,814.000000
27.550000	0.500	366,926.000000
27.558333	0.500	368,061.000000
27.566667	0.500	368,724.000000
27.575000	0.500	369,358.000000
27.583333	0.500	370,099.000000
27.591667	0.500	370,682.000000
27.600000	0.500	371,118.000000
27.608333	0.500	371,478.000000
27.616667	0.500	372,255.000000
27.625000	0.500	373,386.000000
27.633333	0.500	374,545.000000
27.641667	0.500	374,817.000000
27.650000	0.500	374,207.000000
27.658333	0.500	373,135.000000
27.666667	0.500	371,226.000000
27.675000	0.500	368,484.000000
27.683333	0.500	365,986.000000
27.691667	0.500	365,073.000000
27.700000	0.500	365,762.000000
27.708333	0.500	367,443.000000
27.716667	0.500	369,695.000000
27.725000	0.500	371,747.000000
27.733333	0.500	372,701.000000
27.741667	0.500	372,034.000000
27.750000	0.500	369,842.000000
27.758333	0.500	366,413.000000
27.766667	0.500	361,863.000000
27.775000	0.500	356,703.000000
27.783333	0.500	351,630.000000
27.791667	0.500	347,025.000000
27.800000	0.500	342,528.000000
27.808333	0.500	338,283.000000
27.816667	0.500	334,378.000000
27.825000	0.500	330,293.000000
27.833333	0.500	325,613.000000
27.841667	0.500	320,550.000000
27.850000	0.500	315,709.000000
27.858333	0.500	311,930.000000
27.866667	0.500	309,597.000000
27.875000	0.500	307,939.000000
27.883333	0.500	306,063.000000
27.891667	0.500	303,545.000000
27.900000	0.500	300,368.000000
27.908333	0.500	296,368.000000
27.916667	0.500	292,021.000000
27.925000	0.500	287,194.000000
27.933333	0.500	281,308.000000
27.941667	0.500	274,907.000000
27.950000	0.500	268,857.000000
27.958333	0.500	263,372.000000
27.966667	0.500	258,615.000000
27.975000	0.500	254,394.000000
27.983333	0.500	251,009.000000
27.991667	0.500	248,175.000000
28.000000	0.500	245,197.000000
28.008333	0.500	241,909.000000
28.016667	0.500	238,228.000000
28.025000	0.500	233,527.000000
28.033333	0.500	227,587.000000
28.041667	0.500	221,143.000000
28.050000	0.500	215,257.000000
28.058333	0.500	210,488.000000
28.066667	0.500	206,771.000000
28.075000	0.500	203,848.000000
28.083333	0.500	201,476.000000
28.091667	0.500	199,392.000000
28.100000	0.500	197,164.000000
28.108333	0.500	194,935.000000
28.116667	0.500	192,918.000000
28.125000	0.500	191,231.000000
28.133333	0.500	189,605.000000
28.141667	0.500	188,021.000000
28.150000	0.500	186,593.000000
28.158333	0.500	185,414.000000
28.166667	0.500	184,505.000000
28.175000	0.500	183,260.000000
28.183333	0.500	181,062.000000
28.191667	0.500	177,611.000000
28.200000	0.500	172,958.000000
28.208333	0.500	167,659.000000
28.216667	0.500	162,058.000000
28.225000	0.500	156,673.000000
28.233333	0.500	152,121.000000
28.241667	0.500	148,340.000000
28.250000	0.500	145,291.000000
28.258333	0.500	143,174.000000
28.266667	0.500	141,949.000000
28.275000	0.500	141,712.000000
28.283333	0.500	142,226.000000
28.291667	0.500	142,892.000000
28.300000	0.500	142,902.000000
28.308333	0.500	142,122.000000
28.316667	0.500	140,926.000000
28.325000	0.500	139,350.000000
28.333333	0.500	136,912.000000
28.341667	0.500	132,972.000000
28.350000	0.500	127,523.000000
28.358333	0.500	121,393.000000
28.366667	0.500	115,317.000000
28.375000	0.500	109,833.000000
28.383333	0.500	105,296.000000
28.391667	0.500	102,172.000000
28.400000	0.500	100,257.000000
28.408333	0.500	99,220.000000
28.416667	0.500	98,651.000000
28.425000	0.500	98,146.000000
28.433333	0.500	98,000.000000
28.441667	0.500	97,993.000000
28.450000	0.500	97,562.000000
28.458333	0.500	96,249.000000
28.466667	0.500	94,548.000000
28.475000	0.500	93,228.000000
28.483333	0.500	92,345.000000
28.491667	0.500	91,437.000000
28.500000	0.500	90,699.000000
28.508333	0.500	90,400.000000
28.516667	0.500	90,170.000000
28.525000	0.500	90,035.000000
28.533333	0.500	90,516.000000
28.541667	0.500	91,764.000000
28.550000	0.500	93,226.000000
28.558333	0.500	93,722.000000
28.566667	0.500	92,371.000000
28.575000	0.500	88,927.000000
28.583333	0.500	83,777.000000
28.591667	0.500	77,839.000000
28.600000	0.500	71,898.000000
28.608333	0.500	66,503.000000
28.616667	0.500	62,019.000000
28.625000	0.500	58,146.000000
28.633333	0.500	54,727.000000
28.641667	0.500	51,738.000000
28.650000	0.500	49,384.000000
28.658333	0.500	48,277.000000
28.666667	0.500	48,331.000000
28.675000	0.500	49,179.000000
28.683333	0.500	50,535.000000
28.691667	0.500	51,965.000000
28.700000	0.500	53,037.000000
28.708333	0.500	53,378.000000
28.716667	0.500	53,257.000000
28.725000	0.500	53,247.000000
28.733333	0.500	53,844.000000
28.741667	0.500	55,142.000000
28.750000	0.500	56,566.000000
28.758333	0.500	57,347.000000
28.766667	0.500	57,388.000000
28.775000	0.500	56,863.000000
28.783333	0.500	56,089.000000
28.791667	0.500	55,697.000000
28.800000	0.500	55,644.000000
28.808333	0.500	55,277.000000
28.816667	0.500	54,147.000000
28.825000	0.500	51,962.000000
28.833333	0.500	48,648.000000
28.841667	0.500	44,645.000000
28.850000	0.500	40,552.000000
28.858333	0.500	37,096.000000
28.866667	0.500	34,155.000000
28.875000	0.500	31,253.000000
28.883333	0.500	28,394.000000
28.891667	0.500	25,799.000000
28.900000	0.500	23,125.000000
28.908333	0.500	20,356.000000
28.916667	0.500	17,532.000000
28.925000	0.500	14,572.000000
28.933333	0.500	11,434.000000
28.941667	0.500	8,846.000000
28.950000	0.500	7,527.000000
28.958333	0.500	7,663.000000
28.966667	0.500	8,668.000000
28.975000	0.500	9,546.000000
28.983333	0.500	10,401.000000
28.991667	0.500	11,499.000000
29.000000	0.500	12,624.000000
29.008333	0.500	13,827.000000
29.016667	0.500	15,142.000000
29.025000	0.500	16,312.000000
29.033333	0.500	16,558.000000
29.041667	0.500	15,146.000000
29.050000	0.500	12,294.000000
29.058333	0.500	8,916.000000
29.066667	0.500	5,901.000000
29.075000	0.500	4,014.000000
29.083333	0.500	3,382.000000
29.091667	0.500	3,399.000000
29.100000	0.500	3,639.000000
29.108333	0.500	4,121.000000
29.116667	0.500	4,835.000000
29.125000	0.500	5,830.000000
29.133333	0.500	7,016.000000
29.141667	0.500	8,581.000000
29.150000	0.500	10,224.000000
29.158333	0.500	11,607.000000
29.166667	0.500	12,354.000000
29.175000	0.500	11,987.000000
29.183333	0.500	10,174.000000
29.191667	0.500	7,060.000000
29.200000	0.500	3,403.000000
29.208333	0.500	-11.000000
29.216667	0.500	-2,186.000000
29.225000	0.500	-2,889.000000
29.233333	0.500	-2,090.000000
29.241667	0.500	-208.000000
29.250000	0.500	1,863.000000
29.258333	0.500	3,504.000000
29.266667	0.500	4,126.000000
29.275000	0.500	3,565.000000
29.283333	0.500	2,154.000000
29.291667	0.500	-106.000000
29.300000	0.500	-3,204.000000
29.308333	0.500	-6,842.000000
29.316667	0.500	-10,258.000000
29.325000	0.500	-12,376.000000
29.333333	0.500	-12,501.000000
29.341667	0.500	-10,685.000000
29.350000	0.500	-7,459.000000
29.358333	0.500	-3,076.000000
29.366667	0.500	1,796.000000
29.375000	0.500	6,265.000000
29.383333	0.500	10,061.000000
29.391667	0.500	12,884.000000
29.400000	0.500	14,585.000000
29.408333	0.500	14,774.000000
29.416667	0.500	13,111.000000
29.425000	0.500	9,742.000000
29.433333	0.500	5,354.000000
29.441667	0.500	1,012.000000
29.450000	0.500	-2,720.000000
29.458333	0.500	-5,544.000000
29.466667	0.500	-7,933.000000
29.475000	0.500	-10,496.000000
29.483333	0.500	-12,807.000000
29.491667	0.500	-14,368.000000
29.500000	0.500	-15,165.000000
29.508333	0.500	-14,886.000000
29.516667	0.500	-13,498.000000
29.525000	0.500	-11,513.000000
29.533333	0.500	-9,430.000000
29.541667	0.500	-7,513.000000
29.550000	0.500	-5,851.000000
29.558333	0.500	-4,751.000000
29.566667	0.500	-4,615.000000
29.575000	0.500	-5,728.000000
29.583333	0.500	-8,063.000000
29.591667	0.500	-11,190.000000
29.600000	0.500	-14,659.000000
29.608333	0.500	-18,492.000000
29.616667	0.500	-22,138.000000
29.625000	0.500	-24,840.000000
29.633333	0.500	-26,280.000000
29.641667	0.500	-26,577.000000
29.650000	0.500	-26,337.000000
29.658333	0.500	-26,367.000000
29.666667	0.500	-26,432.000000
29.675000	0.500	-26,430.000000
29.683333	0.500	-26,043.000000
29.691667	0.500	-24,692.000000
29.700000	0.500	-22,357.000000
29.708333	0.500	-19,510.000000
29.716667	0.500	-16,389.000000
29.725000	0.500	-13,018.000000
29.733333	0.500	-9,747.000000
29.741667	0.500	-7,550.000000
29.750000	0.500	-7,524.000000
29.758333	0.500	-9,247.000000
29.766667	0.500	-11,700.000000
29.775000	0.500	-14,309.000000
29.783333	0.500	-16,946.000000
29.791667	0.500	-19,753.000000
29.800000	0.500	-22,670.000000
29.808333	0.500	-25,061.000000
29.816667	0.500	-26,124.000000
29.825000	0.500	-25,284.000000
29.833333	0.500	-22,757.000000
29.841667	0.500	-19,200.000000
29.850000	0.500	-15,458.000000
29.858333	0.500	-11,842.000000
29.866667	0.500	-8,898.000000
29.875000	0.500	-7,277.000000
29.883333	0.500	-7,247.000000
29.891667	0.500	-8,687.000000
29.900000	0.500	-10,677.000000
29.908333	0.500	-11,819.000000
29.916667	0.500	-11,720.000000
29.925000	0.500	-10,682.000000
29.933333	0.500	-9,069.000000
29.941667	0.500	-7,617.000000
29.950000	0.500	-7,225.000000
29.958333	0.500	-8,358.000000
29.966667	0.500	-10,527.000000
29.975000	0.500	-12,881.000000
29.983333	0.500	-14,815.000000
29.991667	0.500	-16,251.000000
30.000000	0.500	-17,750.000000
30.008333	0.500	-19,077.000000
30.016667	0.500	-20,117.000000
30.025000	0.500	-21,267.000000
30.033333	0.500	-22,665.000000
30.041667	0.500	-24,353.000000
30.050000	0.500	-26,149.000000
30.058333	0.500	-28,014.000000
30.066667	0.500	-29,623.000000
30.075000	0.500	-30,771.000000
30.083333	0.500	-31,272.000000
30.091667	0.500	-31,267.000000
30.100000	0.500	-31,002.000000
30.108333	0.500	-30,699.000000
30.116667	0.500	-30,975.000000
30.125000	0.500	-31,606.000000
30.133333	0.500	-31,987.000000
30.141667	0.500	-32,045.000000
30.150000	0.500	-31,648.000000
30.158333	0.500	-30,912.000000
30.166667	0.500	-30,408.000000
30.175000	0.500	-30,595.000000
30.183333	0.500	-31,566.000000
30.191667	0.500	-32,856.000000
30.200000	0.500	-34,193.000000
30.208333	0.500	-35,386.000000
30.216667	0.500	-36,669.000000
30.225000	0.500	-38,427.000000
30.233333	0.500	-40,905.000000
30.241667	0.500	-43,404.000000
30.250000	0.500	-44,706.000000
30.258333	0.500	-44,488.000000
30.266667	0.500	-43,133.000000
30.275000	0.500	-41,131.000000
30.283333	0.500	-39,271.000000
30.291667	0.500	-38,415.000000
30.300000	0.500	-38,640.000000
30.308333	0.500	-39,526.000000
30.316667	0.500	-40,516.000000
30.325000	0.500	-41,183.000000
30.333333	0.500	-41,383.000000
30.341667	0.500	-41,194.000000
30.350000	0.500	-40,843.000000
30.358333	0.500	-40,887.000000
30.366667	0.500	-42,058.000000
30.375000	0.500	-44,209.000000
30.383333	0.500	-46,426.000000
30.391667	0.500	-48,240.000000
30.400000	0.500	-49,207.000000
30.408333	0.500	-48,882.000000
30.416667	0.500	-46,707.000000
30.425000	0.500	-42,807.000000
30.433333	0.500	-37,756.000000
30.441667	0.500	-32,430.000000
30.450000	0.500	-28,101.000000
30.458333	0.500	-25,529.000000
30.466667	0.500	-24,704.000000
30.475000	0.500	-25,070.000000
30.483333	0.500	-26,421.000000
30.491667	0.500	-28,369.000000
30.500000	0.500	-30,610.000000
30.508333	0.500	-33,305.000000
30.516667	0.500	-36,147.000000
30.525000	0.500	-38,357.000000
30.533333	0.500	-39,246.000000
30.541667	0.500	-38,880.000000
30.550000	0.500	-37,707.000000
30.558333	0.500	-36,121.000000
30.566667	0.500	-34,694.000000
30.575000	0.500	-34,106.000000
30.583333	0.500	-34,125.000000
30.591667	0.500	-34,736.000000
30.600000	0.500	-36,689.000000
30.608333	0.500	-39,890.000000
30.616667	0.500	-43,176.000000
30.625000	0.500	-45,353.000000
30.633333	0.500	-46,114.000000
30.641667	0.500	-45,490.000000
30.650000	0.500	-43,974.000000
30.658333	0.500	-42,182.000000
30.666667	0.500	-40,393.000000
30.675000	0.500	-38,792.000000
30.683333	0.500	-37,837.000000
30.691667	0.500	-37,806.000000
30.700000	0.500	-38,033.000000
30.708333	0.500	-37,699.000000
30.716667	0.500	-36,777.000000
30.725000	0.500	-34,871.000000
30.733333	0.500	-32,154.000000
30.741667	0.500	-29,564.000000
30.750000	0.500	-27,844.000000
30.758333	0.500	-27,108.000000
30.766667	0.500	-27,618.000000
30.775000	0.500	-29,341.000000
30.783333	0.500	-31,876.000000
30.791667	0.500	-34,327.000000
30.800000	0.500	-36,436.000000
30.808333	0.500	-38,156.000000
30.816667	0.500	-39,195.000000
30.825000	0.500	-39,738.000000
30.833333	0.500	-39,962.000000
30.841667	0.500	-40,032.000000
30.850000	0.500	-39,597.000000
30.858333	0.500	-37,809.000000
30.866667	0.500	-34,997.000000
30.875000	0.500	-32,729.000000
30.883333	0.500	-31,831.000000
30.891667	0.500	-32,231.000000
30.900000	0.500	-33,411.000000
30.908333	0.500	-34,451.000000
30.916667	0.500	-34,788.000000
30.925000	0.500	-34,659.000000
30.933333	0.500	-34,589.000000
30.941667	0.500	-35,213.000000
30.950000	0.500	-36,399.000000
30.958333	0.500	-37,927.000000
30.966667	0.500	-39,682.000000
30.975000	0.500	-41,500.000000
30.983333	0.500	-43,228.000000
30.991667	0.500	-44,104.000000
31.000000	0.500	-40,601.000000
