# Supplementary material for: Changes to Serum Sample Tube and Processing Methodology Does Not Cause Inter-Individual Variation in Automated Whole Serum N-Glycan Profiling in Health and Disease
Source: PLoS One. 2015 Apr 1;10(4):e0123028. doi: 10.1371/journal.pone.0123028 (PMC4382121; doi:10.1371/journal.pone.0123028)
Supplement: S2 Data — (ZIP) [file pone.0123028.s007.zip › IgGglycansData/1000+390-Sample 12.txt]

File Path	chrom://acropora/ChromeleonLocal/Archana Data/07 Mar 14/Robot validation of PNG F release- GCP-IgG and GCP-Fet.seq/15.smp/Emission_1.channel/Emission_1.chm
Channel	Emission_1

Injection Information:
Data Vault	ChromeleonLocal
Injection	PNG F rel-GCP-IgG-100µg-F.A+PBM+2AB VP96+T1-110/1000+390-Sample 12
Injection Number	17
Position	RD2
Comment	
Processing Method	beh-gu
Instrument Method	BEH-15cm-30min-right-25ul
Type	Unknown
Status	Finished
Injection Date	07/03/2014
Injection Time	23:43:33
Injection Volume (µL)	25.0000
Dilution Factor	1.0000
Weight	1.0000

Raw Data Information:
Time Min. (min)	0.000000
Time Max. (min)	31.000000
Data Points	3721
Detector	FLD
Exporting Data System	Chromeleon 7.1.1.1127
Operator	
Signal Quantity	
Signal Unit	counts
Signal Min.	-29,372.000000
Signal Max.	7,550,243.000000
Channel	Emission_1
Driver Name	FLD3000.dll
Channel Type	Evaluation
Min. Step (s)	0.500
Max. Step (s)	0.500
Average Step (s)	0.500

Signal Parameter Information:
Signal Info	

Raw Data:
Time (min)	Step (s)	Value (counts)
0.000000	0.000	0.000000
0.008333	0.500	0.000000
0.016667	0.500	0.000000
0.025000	0.500	0.000000
0.033333	0.500	0.000000
0.041667	0.500	6,573.000000
0.050000	0.500	6,767.000000
0.058333	0.500	7,241.000000
0.066667	0.500	8,300.000000
0.075000	0.500	9,819.000000
0.083333	0.500	11,484.000000
0.091667	0.500	12,934.000000
0.100000	0.500	13,865.000000
0.108333	0.500	14,161.000000
0.116667	0.500	13,794.000000
0.125000	0.500	12,847.000000
0.133333	0.500	11,489.000000
0.141667	0.500	9,867.000000
0.150000	0.500	8,140.000000
0.158333	0.500	6,424.000000
0.166667	0.500	4,829.000000
0.175000	0.500	3,462.000000
0.183333	0.500	2,404.000000
0.191667	0.500	1,640.000000
0.200000	0.500	1,052.000000
0.208333	0.500	572.000000
0.216667	0.500	150.000000
0.225000	0.500	-281.000000
0.233333	0.500	-784.000000
0.241667	0.500	-1,339.000000
0.250000	0.500	-1,835.000000
0.258333	0.500	-2,236.000000
0.266667	0.500	-2,575.000000
0.275000	0.500	-2,880.000000
0.283333	0.500	-3,141.000000
0.291667	0.500	-3,377.000000
0.300000	0.500	-3,615.000000
0.308333	0.500	-3,810.000000
0.316667	0.500	-3,918.000000
0.325000	0.500	-3,927.000000
0.333333	0.500	-3,805.000000
0.341667	0.500	-3,576.000000
0.350000	0.500	-3,362.000000
0.358333	0.500	-3,223.000000
0.366667	0.500	-3,135.000000
0.375000	0.500	-3,141.000000
0.383333	0.500	-3,271.000000
0.391667	0.500	-3,463.000000
0.400000	0.500	-3,620.000000
0.408333	0.500	-3,739.000000
0.416667	0.500	-3,878.000000
0.425000	0.500	-4,076.000000
0.433333	0.500	-4,307.000000
0.441667	0.500	-4,511.000000
0.450000	0.500	-4,643.000000
0.458333	0.500	-4,692.000000
0.466667	0.500	-4,680.000000
0.475000	0.500	-4,628.000000
0.483333	0.500	-4,572.000000
0.491667	0.500	-4,548.000000
0.500000	0.500	-4,531.000000
0.508333	0.500	-4,488.000000
0.516667	0.500	-4,398.000000
0.525000	0.500	-4,242.000000
0.533333	0.500	-4,049.000000
0.541667	0.500	-3,873.000000
0.550000	0.500	-3,697.000000
0.558333	0.500	-3,496.000000
0.566667	0.500	-3,310.000000
0.575000	0.500	-3,161.000000
0.583333	0.500	-3,075.000000
0.591667	0.500	-3,114.000000
0.600000	0.500	-3,307.000000
0.608333	0.500	-3,592.000000
0.616667	0.500	-3,825.000000
0.625000	0.500	-3,860.000000
0.633333	0.500	-3,574.000000
0.641667	0.500	-2,909.000000
0.650000	0.500	-1,947.000000
0.658333	0.500	-795.000000
0.666667	0.500	436.000000
0.675000	0.500	1,680.000000
0.683333	0.500	2,884.000000
0.691667	0.500	4,011.000000
0.700000	0.500	5,015.000000
0.708333	0.500	5,863.000000
0.716667	0.500	6,561.000000
0.725000	0.500	7,096.000000
0.733333	0.500	7,542.000000
0.741667	0.500	8,411.000000
0.750000	0.500	10,670.000000
0.758333	0.500	15,229.000000
0.766667	0.500	22,406.000000
0.775000	0.500	31,856.000000
0.783333	0.500	42,635.000000
0.791667	0.500	53,459.000000
0.800000	0.500	63,098.000000
0.808333	0.500	70,552.000000
0.816667	0.500	75,146.000000
0.825000	0.500	76,652.000000
0.833333	0.500	75,165.000000
0.841667	0.500	71,100.000000
0.850000	0.500	65,088.000000
0.858333	0.500	57,843.000000
0.866667	0.500	50,091.000000
0.875000	0.500	42,456.000000
0.883333	0.500	35,433.000000
0.891667	0.500	29,341.000000
0.900000	0.500	24,307.000000
0.908333	0.500	20,304.000000
0.916667	0.500	17,198.000000
0.925000	0.500	14,787.000000
0.933333	0.500	12,870.000000
0.941667	0.500	11,285.000000
0.950000	0.500	9,967.000000
0.958333	0.500	8,923.000000
0.966667	0.500	8,218.000000
0.975000	0.500	7,923.000000
0.983333	0.500	8,006.000000
0.991667	0.500	8,386.000000
1.000000	0.500	8,958.000000
1.008333	0.500	9,576.000000
1.016667	0.500	10,175.000000
1.025000	0.500	10,829.000000
1.033333	0.500	11,668.000000
1.041667	0.500	12,974.000000
1.050000	0.500	15,241.000000
1.058333	0.500	18,851.000000
1.066667	0.500	23,783.000000
1.075000	0.500	29,592.000000
1.083333	0.500	35,547.000000
1.091667	0.500	40,840.000000
1.100000	0.500	44,756.000000
1.108333	0.500	46,896.000000
1.116667	0.500	47,270.000000
1.125000	0.500	46,304.000000
1.133333	0.500	44,649.000000
1.141667	0.500	42,925.000000
1.150000	0.500	41,532.000000
1.158333	0.500	40,627.000000
1.166667	0.500	40,151.000000
1.175000	0.500	40,033.000000
1.183333	0.500	40,335.000000
1.191667	0.500	41,157.000000
1.200000	0.500	42,464.000000
1.208333	0.500	44,082.000000
1.216667	0.500	45,676.000000
1.225000	0.500	46,846.000000
1.233333	0.500	47,252.000000
1.241667	0.500	46,733.000000
1.250000	0.500	45,304.000000
1.258333	0.500	43,225.000000
1.266667	0.500	40,819.000000
1.275000	0.500	38,247.000000
1.283333	0.500	35,576.000000
1.291667	0.500	32,849.000000
1.300000	0.500	30,291.000000
1.308333	0.500	28,431.000000
1.316667	0.500	27,809.000000
1.325000	0.500	28,356.000000
1.333333	0.500	29,475.000000
1.341667	0.500	30,436.000000
1.350000	0.500	30,694.000000
1.358333	0.500	29,983.000000
1.366667	0.500	28,234.000000
1.375000	0.500	25,534.000000
1.383333	0.500	22,192.000000
1.391667	0.500	18,613.000000
1.400000	0.500	15,143.000000
1.408333	0.500	12,069.000000
1.416667	0.500	9,587.000000
1.425000	0.500	7,820.000000
1.433333	0.500	6,788.000000
1.441667	0.500	6,346.000000
1.450000	0.500	6,237.000000
1.458333	0.500	6,226.000000
1.466667	0.500	6,140.000000
1.475000	0.500	5,856.000000
1.483333	0.500	5,374.000000
1.491667	0.500	4,757.000000
1.500000	0.500	4,090.000000
1.508333	0.500	3,530.000000
1.516667	0.500	3,185.000000
1.525000	0.500	3,058.000000
1.533333	0.500	3,077.000000
1.541667	0.500	3,166.000000
1.550000	0.500	3,255.000000
1.558333	0.500	3,311.000000
1.566667	0.500	3,326.000000
1.575000	0.500	3,304.000000
1.583333	0.500	3,242.000000
1.591667	0.500	3,115.000000
1.600000	0.500	2,891.000000
1.608333	0.500	2,508.000000
1.616667	0.500	1,952.000000
1.625000	0.500	1,317.000000
1.633333	0.500	705.000000
1.641667	0.500	214.000000
1.650000	0.500	-131.000000
1.658333	0.500	-347.000000
1.666667	0.500	-453.000000
1.675000	0.500	-483.000000
1.683333	0.500	-483.000000
1.691667	0.500	-535.000000
1.700000	0.500	-690.000000
1.708333	0.500	-904.000000
1.716667	0.500	-1,111.000000
1.725000	0.500	-1,259.000000
1.733333	0.500	-1,293.000000
1.741667	0.500	-1,230.000000
1.750000	0.500	-1,153.000000
1.758333	0.500	-1,182.000000
1.766667	0.500	-1,319.000000
1.775000	0.500	-1,510.000000
1.783333	0.500	-1,717.000000
1.791667	0.500	-1,911.000000
1.800000	0.500	-2,154.000000
1.808333	0.500	-2,441.000000
1.816667	0.500	-2,669.000000
1.825000	0.500	-2,749.000000
1.833333	0.500	-2,657.000000
1.841667	0.500	-2,422.000000
1.850000	0.500	-2,093.000000
1.858333	0.500	-1,742.000000
1.866667	0.500	-1,449.000000
1.875000	0.500	-1,257.000000
1.883333	0.500	-1,215.000000
1.891667	0.500	-1,318.000000
1.900000	0.500	-1,500.000000
1.908333	0.500	-1,686.000000
1.916667	0.500	-1,810.000000
1.925000	0.500	-1,881.000000
1.933333	0.500	-1,938.000000
1.941667	0.500	-1,988.000000
1.950000	0.500	-2,033.000000
1.958333	0.500	-2,063.000000
1.966667	0.500	-2,026.000000
1.975000	0.500	-1,909.000000
1.983333	0.500	-1,741.000000
1.991667	0.500	-1,552.000000
2.000000	0.500	-1,396.000000
2.008333	0.500	-1,266.000000
2.016667	0.500	-1,126.000000
2.025000	0.500	-959.000000
2.033333	0.500	-755.000000
2.041667	0.500	-595.000000
2.050000	0.500	-587.000000
2.058333	0.500	-782.000000
2.066667	0.500	-1,109.000000
2.075000	0.500	-1,417.000000
2.083333	0.500	-1,612.000000
2.091667	0.500	-1,683.000000
2.100000	0.500	-1,676.000000
2.108333	0.500	-1,670.000000
2.116667	0.500	-1,713.000000
2.125000	0.500	-1,804.000000
2.133333	0.500	-1,901.000000
2.141667	0.500	-1,964.000000
2.150000	0.500	-2,002.000000
2.158333	0.500	-1,973.000000
2.166667	0.500	-1,854.000000
2.175000	0.500	-1,715.000000
2.183333	0.500	-1,642.000000
2.191667	0.500	-1,666.000000
2.200000	0.500	-1,758.000000
2.208333	0.500	-1,857.000000
2.216667	0.500	-1,962.000000
2.225000	0.500	-2,095.000000
2.233333	0.500	-2,221.000000
2.241667	0.500	-2,293.000000
2.250000	0.500	-2,313.000000
2.258333	0.500	-2,327.000000
2.266667	0.500	-2,389.000000
2.275000	0.500	-2,498.000000
2.283333	0.500	-2,612.000000
2.291667	0.500	-2,731.000000
2.300000	0.500	-2,896.000000
2.308333	0.500	-3,103.000000
2.316667	0.500	-3,299.000000
2.325000	0.500	-3,440.000000
2.333333	0.500	-3,484.000000
2.341667	0.500	-3,445.000000
2.350000	0.500	-3,326.000000
2.358333	0.500	-3,187.000000
2.366667	0.500	-3,065.000000
2.375000	0.500	-2,996.000000
2.383333	0.500	-3,036.000000
2.391667	0.500	-3,194.000000
2.400000	0.500	-3,462.000000
2.408333	0.500	-3,821.000000
2.416667	0.500	-4,151.000000
2.425000	0.500	-4,274.000000
2.433333	0.500	-4,120.000000
2.441667	0.500	-3,817.000000
2.450000	0.500	-3,477.000000
2.458333	0.500	-3,193.000000
2.466667	0.500	-3,033.000000
2.475000	0.500	-3,017.000000
2.483333	0.500	-3,138.000000
2.491667	0.500	-3,315.000000
2.500000	0.500	-3,473.000000
2.508333	0.500	-3,597.000000
2.516667	0.500	-3,688.000000
2.525000	0.500	-3,760.000000
2.533333	0.500	-3,846.000000
2.541667	0.500	-3,951.000000
2.550000	0.500	-4,016.000000
2.558333	0.500	-4,028.000000
2.566667	0.500	-4,006.000000
2.575000	0.500	-3,988.000000
2.583333	0.500	-3,973.000000
2.591667	0.500	-3,915.000000
2.600000	0.500	-3,734.000000
2.608333	0.500	-3,397.000000
2.616667	0.500	-2,996.000000
2.625000	0.500	-2,689.000000
2.633333	0.500	-2,606.000000
2.641667	0.500	-2,738.000000
2.650000	0.500	-3,008.000000
2.658333	0.500	-3,328.000000
2.666667	0.500	-3,606.000000
2.675000	0.500	-3,855.000000
2.683333	0.500	-4,086.000000
2.691667	0.500	-4,245.000000
2.700000	0.500	-4,314.000000
2.708333	0.500	-4,315.000000
2.716667	0.500	-4,279.000000
2.725000	0.500	-4,189.000000
2.733333	0.500	-4,020.000000
2.741667	0.500	-3,826.000000
2.750000	0.500	-3,652.000000
2.758333	0.500	-3,545.000000
2.766667	0.500	-3,494.000000
2.775000	0.500	-3,486.000000
2.783333	0.500	-3,495.000000
2.791667	0.500	-3,511.000000
2.800000	0.500	-3,564.000000
2.808333	0.500	-3,711.000000
2.816667	0.500	-3,903.000000
2.825000	0.500	-4,029.000000
2.833333	0.500	-4,032.000000
2.841667	0.500	-3,925.000000
2.850000	0.500	-3,733.000000
2.858333	0.500	-3,419.000000
2.866667	0.500	-3,029.000000
2.875000	0.500	-2,678.000000
2.883333	0.500	-2,465.000000
2.891667	0.500	-2,404.000000
2.900000	0.500	-2,449.000000
2.908333	0.500	-2,506.000000
2.916667	0.500	-2,513.000000
2.925000	0.500	-2,470.000000
2.933333	0.500	-2,420.000000
2.941667	0.500	-2,335.000000
2.950000	0.500	-2,235.000000
2.958333	0.500	-2,172.000000
2.966667	0.500	-2,179.000000
2.975000	0.500	-2,231.000000
2.983333	0.500	-2,183.000000
2.991667	0.500	-1,899.000000
3.000000	0.500	-1,456.000000
3.008333	0.500	-1,456.000000
3.016667	0.500	-1,456.000000
3.025000	0.500	-1,456.000000
3.033333	0.500	-1,456.000000
3.041667	0.500	-1,477.000000
3.050000	0.500	-1,527.000000
3.058333	0.500	-1,643.000000
3.066667	0.500	-1,852.000000
3.075000	0.500	-1,799.000000
3.083333	0.500	-606.000000
3.091667	0.500	1,066.000000
3.100000	0.500	2,580.000000
3.108333	0.500	4,618.000000
3.116667	0.500	7,813.000000
3.125000	0.500	12,296.000000
3.133333	0.500	17,002.000000
3.141667	0.500	20,508.000000
3.150000	0.500	22,638.000000
3.158333	0.500	23,849.000000
3.166667	0.500	23,960.000000
3.175000	0.500	22,403.000000
3.183333	0.500	19,179.000000
3.191667	0.500	14,855.000000
3.200000	0.500	9,914.000000
3.208333	0.500	4,558.000000
3.216667	0.500	-858.000000
3.225000	0.500	-5,725.000000
3.233333	0.500	-9,088.000000
3.241667	0.500	-10,942.000000
3.250000	0.500	-12,170.000000
3.258333	0.500	-13,278.000000
3.266667	0.500	-14,425.000000
3.275000	0.500	-15,774.000000
3.283333	0.500	-17,353.000000
3.291667	0.500	-19,099.000000
3.300000	0.500	-20,825.000000
3.308333	0.500	-22,041.000000
3.316667	0.500	-22,338.000000
3.325000	0.500	-21,362.000000
3.333333	0.500	-19,126.000000
3.341667	0.500	-15,967.000000
3.350000	0.500	-12,441.000000
3.358333	0.500	-9,633.000000
3.366667	0.500	-7,887.000000
3.375000	0.500	-6,853.000000
3.383333	0.500	-6,335.000000
3.391667	0.500	-6,280.000000
3.400000	0.500	-6,900.000000
3.408333	0.500	-7,459.000000
3.416667	0.500	-7,345.000000
3.425000	0.500	-6,273.000000
3.433333	0.500	-4,362.000000
3.441667	0.500	-2,354.000000
3.450000	0.500	-1,159.000000
3.458333	0.500	-1,432.000000
3.466667	0.500	-3,073.000000
3.475000	0.500	-5,266.000000
3.483333	0.500	-7,247.000000
3.491667	0.500	-8,896.000000
3.500000	0.500	-10,406.000000
3.508333	0.500	-11,815.000000
3.516667	0.500	-13,475.000000
3.525000	0.500	-15,305.000000
3.533333	0.500	-16,495.000000
3.541667	0.500	-16,272.000000
3.550000	0.500	-13,952.000000
3.558333	0.500	-9,058.000000
3.566667	0.500	-2,394.000000
3.575000	0.500	4,541.000000
3.583333	0.500	10,175.000000
3.591667	0.500	13,127.000000
3.600000	0.500	13,337.000000
3.608333	0.500	11,472.000000
3.616667	0.500	8,235.000000
3.625000	0.500	4,414.000000
3.633333	0.500	553.000000
3.641667	0.500	-3,004.000000
3.650000	0.500	-5,809.000000
3.658333	0.500	-7,838.000000
3.666667	0.500	-9,149.000000
3.675000	0.500	-9,966.000000
3.683333	0.500	-10,466.000000
3.691667	0.500	-10,797.000000
3.700000	0.500	-10,646.000000
3.708333	0.500	-10,125.000000
3.716667	0.500	-9,696.000000
3.725000	0.500	-9,204.000000
3.733333	0.500	-7,916.000000
3.741667	0.500	-5,539.000000
3.750000	0.500	-1,950.000000
3.758333	0.500	2,274.000000
3.766667	0.500	6,350.000000
3.775000	0.500	10,055.000000
3.783333	0.500	13,014.000000
3.791667	0.500	14,398.000000
3.800000	0.500	14,093.000000
3.808333	0.500	12,650.000000
3.816667	0.500	10,460.000000
3.825000	0.500	7,666.000000
3.833333	0.500	4,362.000000
3.841667	0.500	943.000000
3.850000	0.500	-2,180.000000
3.858333	0.500	-4,689.000000
3.866667	0.500	-6,380.000000
3.875000	0.500	-7,125.000000
3.883333	0.500	-6,889.000000
3.891667	0.500	-6,293.000000
3.900000	0.500	-5,569.000000
3.908333	0.500	-4,592.000000
3.916667	0.500	-3,308.000000
3.925000	0.500	-2,056.000000
3.933333	0.500	-1,098.000000
3.941667	0.500	-825.000000
3.950000	0.500	-1,337.000000
3.958333	0.500	-1,761.000000
3.966667	0.500	-1,573.000000
3.975000	0.500	-547.000000
3.983333	0.500	1,088.000000
3.991667	0.500	2,255.000000
4.000000	0.500	2,398.000000
4.008333	0.500	1,375.000000
4.016667	0.500	-199.000000
4.025000	0.500	-1,356.000000
4.033333	0.500	-1,306.000000
4.041667	0.500	-208.000000
4.050000	0.500	1,105.000000
4.058333	0.500	2,118.000000
4.066667	0.500	2,228.000000
4.075000	0.500	1,316.000000
4.083333	0.500	-159.000000
4.091667	0.500	-2,052.000000
4.100000	0.500	-3,702.000000
4.108333	0.500	-4,723.000000
4.116667	0.500	-5,076.000000
4.125000	0.500	-5,476.000000
4.133333	0.500	-6,038.000000
4.141667	0.500	-5,958.000000
4.150000	0.500	-4,787.000000
4.158333	0.500	-2,770.000000
4.166667	0.500	-615.000000
4.175000	0.500	1,278.000000
4.183333	0.500	2,768.000000
4.191667	0.500	3,826.000000
4.200000	0.500	4,305.000000
4.208333	0.500	3,618.000000
4.216667	0.500	1,505.000000
4.225000	0.500	-1,648.000000
4.233333	0.500	-5,121.000000
4.241667	0.500	-7,715.000000
4.250000	0.500	-8,665.000000
4.258333	0.500	-8,057.000000
4.266667	0.500	-6,494.000000
4.275000	0.500	-4,524.000000
4.283333	0.500	-2,135.000000
4.291667	0.500	8.000000
4.300000	0.500	1,359.000000
4.308333	0.500	2,011.000000
4.316667	0.500	1,784.000000
4.325000	0.500	725.000000
4.333333	0.500	-1,051.000000
4.341667	0.500	-2,864.000000
4.350000	0.500	-4,446.000000
4.358333	0.500	-6,113.000000
4.366667	0.500	-7,950.000000
4.375000	0.500	-10,007.000000
4.383333	0.500	-11,981.000000
4.391667	0.500	-13,128.000000
4.400000	0.500	-12,779.000000
4.408333	0.500	-11,327.000000
4.416667	0.500	-9,699.000000
4.425000	0.500	-8,470.000000
4.433333	0.500	-8,011.000000
4.441667	0.500	-8,241.000000
4.450000	0.500	-8,262.000000
4.458333	0.500	-8,005.000000
4.466667	0.500	-7,572.000000
4.475000	0.500	-6,663.000000
4.483333	0.500	-5,162.000000
4.491667	0.500	-3,721.000000
4.500000	0.500	-3,061.000000
4.508333	0.500	-3,176.000000
4.516667	0.500	-3,919.000000
4.525000	0.500	-4,797.000000
4.533333	0.500	-5,596.000000
4.541667	0.500	-6,341.000000
4.550000	0.500	-7,110.000000
4.558333	0.500	-8,184.000000
4.566667	0.500	-9,074.000000
4.575000	0.500	-9,436.000000
4.583333	0.500	-9,348.000000
4.591667	0.500	-9,086.000000
4.600000	0.500	-8,619.000000
4.608333	0.500	-8,103.000000
4.616667	0.500	-7,292.000000
4.625000	0.500	-5,755.000000
4.633333	0.500	-3,582.000000
4.641667	0.500	-1,063.000000
4.650000	0.500	1,304.000000
4.658333	0.500	2,787.000000
4.666667	0.500	2,426.000000
4.675000	0.500	270.000000
4.683333	0.500	-3,041.000000
4.691667	0.500	-6,723.000000
4.700000	0.500	-10,288.000000
4.708333	0.500	-13,450.000000
4.716667	0.500	-15,406.000000
4.725000	0.500	-15,804.000000
4.733333	0.500	-15,201.000000
4.741667	0.500	-14,076.000000
4.750000	0.500	-12,998.000000
4.758333	0.500	-12,414.000000
4.766667	0.500	-12,156.000000
4.775000	0.500	-11,921.000000
4.783333	0.500	-11,877.000000
4.791667	0.500	-11,731.000000
4.800000	0.500	-11,204.000000
4.808333	0.500	-10,472.000000
4.816667	0.500	-9,722.000000
4.825000	0.500	-9,851.000000
4.833333	0.500	-11,312.000000
4.841667	0.500	-13,652.000000
4.850000	0.500	-16,306.000000
4.858333	0.500	-18,931.000000
4.866667	0.500	-20,693.000000
4.875000	0.500	-20,432.000000
4.883333	0.500	-18,307.000000
4.891667	0.500	-14,905.000000
4.900000	0.500	-10,714.000000
4.908333	0.500	-6,175.000000
4.916667	0.500	-1,813.000000
4.925000	0.500	1,618.000000
4.933333	0.500	3,620.000000
4.941667	0.500	3,722.000000
4.950000	0.500	1,993.000000
4.958333	0.500	-518.000000
4.966667	0.500	-2,904.000000
4.975000	0.500	-4,920.000000
4.983333	0.500	-6,780.000000
4.991667	0.500	-8,474.000000
5.000000	0.500	-9,764.000000
5.008333	0.500	-10,685.000000
5.016667	0.500	-11,306.000000
5.025000	0.500	-11,808.000000
5.033333	0.500	-12,793.000000
5.041667	0.500	-14,270.000000
5.050000	0.500	-15,761.000000
5.058333	0.500	-16,961.000000
5.066667	0.500	-17,542.000000
5.075000	0.500	-17,459.000000
5.083333	0.500	-17,135.000000
5.091667	0.500	-16,607.000000
5.100000	0.500	-15,439.000000
5.108333	0.500	-13,143.000000
5.116667	0.500	-10,035.000000
5.125000	0.500	-7,052.000000
5.133333	0.500	-4,457.000000
5.141667	0.500	-2,429.000000
5.150000	0.500	-1,773.000000
5.158333	0.500	-2,796.000000
5.166667	0.500	-4,348.000000
5.175000	0.500	-5,265.000000
5.183333	0.500	-4,851.000000
5.191667	0.500	-3,564.000000
5.200000	0.500	-2,378.000000
5.208333	0.500	-1,651.000000
5.216667	0.500	-1,298.000000
5.225000	0.500	-1,145.000000
5.233333	0.500	-1,520.000000
5.241667	0.500	-1,726.000000
5.250000	0.500	-1,115.000000
5.258333	0.500	124.000000
5.266667	0.500	1,565.000000
5.275000	0.500	2,807.000000
5.283333	0.500	3,360.000000
5.291667	0.500	2,814.000000
5.300000	0.500	1,357.000000
5.308333	0.500	-454.000000
5.316667	0.500	-2,051.000000
5.325000	0.500	-3,368.000000
5.333333	0.500	-4,579.000000
5.341667	0.500	-5,894.000000
5.350000	0.500	-7,456.000000
5.358333	0.500	-9,424.000000
5.366667	0.500	-11,572.000000
5.375000	0.500	-13,492.000000
5.383333	0.500	-14,737.000000
5.391667	0.500	-15,199.000000
5.400000	0.500	-14,916.000000
5.408333	0.500	-14,260.000000
5.416667	0.500	-13,649.000000
5.425000	0.500	-13,530.000000
5.433333	0.500	-14,236.000000
5.441667	0.500	-15,746.000000
5.450000	0.500	-17,602.000000
5.458333	0.500	-19,609.000000
5.466667	0.500	-21,438.000000
5.475000	0.500	-22,526.000000
5.483333	0.500	-22,852.000000
5.491667	0.500	-22,749.000000
5.500000	0.500	-22,491.000000
5.508333	0.500	-22,124.000000
5.516667	0.500	-21,529.000000
5.525000	0.500	-20,197.000000
5.533333	0.500	-17,679.000000
5.541667	0.500	-14,253.000000
5.550000	0.500	-10,554.000000
5.558333	0.500	-7,257.000000
5.566667	0.500	-4,177.000000
5.575000	0.500	-1,322.000000
5.583333	0.500	1,200.000000
5.591667	0.500	3,348.000000
5.600000	0.500	4,675.000000
5.608333	0.500	4,888.000000
5.616667	0.500	4,064.000000
5.625000	0.500	2,699.000000
5.633333	0.500	1,405.000000
5.641667	0.500	969.000000
5.650000	0.500	1,594.000000
5.658333	0.500	2,981.000000
5.666667	0.500	4,564.000000
5.675000	0.500	5,813.000000
5.683333	0.500	6,503.000000
5.691667	0.500	6,598.000000
5.700000	0.500	5,826.000000
5.708333	0.500	4,220.000000
5.716667	0.500	1,726.000000
5.725000	0.500	-1,147.000000
5.733333	0.500	-3,689.000000
5.741667	0.500	-5,179.000000
5.750000	0.500	-5,398.000000
5.758333	0.500	-4,773.000000
5.766667	0.500	-3,228.000000
5.775000	0.500	-611.000000
5.783333	0.500	3,282.000000
5.791667	0.500	8,236.000000
5.800000	0.500	12,866.000000
5.808333	0.500	15,600.000000
5.816667	0.500	16,204.000000
5.825000	0.500	15,547.000000
5.833333	0.500	14,653.000000
5.841667	0.500	13,777.000000
5.850000	0.500	12,643.000000
5.858333	0.500	11,097.000000
5.866667	0.500	9,308.000000
5.875000	0.500	7,159.000000
5.883333	0.500	4,573.000000
5.891667	0.500	1,977.000000
5.900000	0.500	-911.000000
5.908333	0.500	-3,916.000000
5.916667	0.500	-6,696.000000
5.925000	0.500	-8,700.000000
5.933333	0.500	-9,234.000000
5.941667	0.500	-8,815.000000
5.950000	0.500	-7,988.000000
5.958333	0.500	-6,727.000000
5.966667	0.500	-4,727.000000
5.975000	0.500	-2,077.000000
5.983333	0.500	786.000000
5.991667	0.500	3,750.000000
6.000000	0.500	6,654.000000
6.008333	0.500	9,013.000000
6.016667	0.500	10,890.000000
6.025000	0.500	12,290.000000
6.033333	0.500	13,468.000000
6.041667	0.500	14,640.000000
6.050000	0.500	15,790.000000
6.058333	0.500	16,215.000000
6.066667	0.500	15,632.000000
6.075000	0.500	14,292.000000
6.083333	0.500	12,342.000000
6.091667	0.500	10,192.000000
6.100000	0.500	8,268.000000
6.108333	0.500	6,559.000000
6.116667	0.500	5,277.000000
6.125000	0.500	4,584.000000
6.133333	0.500	4,423.000000
6.141667	0.500	4,727.000000
6.150000	0.500	5,355.000000
6.158333	0.500	6,049.000000
6.166667	0.500	6,346.000000
6.175000	0.500	5,985.000000
6.183333	0.500	5,281.000000
6.191667	0.500	4,999.000000
6.200000	0.500	5,649.000000
6.208333	0.500	7,180.000000
6.216667	0.500	9,166.000000
6.225000	0.500	11,223.000000
6.233333	0.500	12,674.000000
6.241667	0.500	13,259.000000
6.250000	0.500	12,802.000000
6.258333	0.500	11,368.000000
6.266667	0.500	9,409.000000
6.275000	0.500	7,393.000000
6.283333	0.500	5,754.000000
6.291667	0.500	5,163.000000
6.300000	0.500	5,678.000000
6.308333	0.500	7,276.000000
6.316667	0.500	9,714.000000
6.325000	0.500	12,368.000000
6.333333	0.500	14,816.000000
6.341667	0.500	16,300.000000
6.350000	0.500	16,462.000000
6.358333	0.500	15,620.000000
6.366667	0.500	13,879.000000
6.375000	0.500	11,486.000000
6.383333	0.500	8,653.000000
6.391667	0.500	5,635.000000
6.400000	0.500	2,853.000000
6.408333	0.500	877.000000
6.416667	0.500	-125.000000
6.425000	0.500	38.000000
6.433333	0.500	1,446.000000
6.441667	0.500	3,511.000000
6.450000	0.500	5,376.000000
6.458333	0.500	6,414.000000
6.466667	0.500	6,712.000000
6.475000	0.500	6,635.000000
6.483333	0.500	6,155.000000
6.491667	0.500	5,288.000000
6.500000	0.500	4,555.000000
6.508333	0.500	4,403.000000
6.516667	0.500	5,144.000000
6.525000	0.500	6,887.000000
6.533333	0.500	9,473.000000
6.541667	0.500	12,487.000000
6.550000	0.500	15,309.000000
6.558333	0.500	17,312.000000
6.566667	0.500	17,866.000000
6.575000	0.500	16,894.000000
6.583333	0.500	14,483.000000
6.591667	0.500	11,095.000000
6.600000	0.500	7,771.000000
6.608333	0.500	5,400.000000
6.616667	0.500	4,641.000000
6.625000	0.500	6,147.000000
6.633333	0.500	9,589.000000
6.641667	0.500	13,936.000000
6.650000	0.500	18,023.000000
6.658333	0.500	21,139.000000
6.666667	0.500	23,561.000000
6.675000	0.500	25,431.000000
6.683333	0.500	26,266.000000
6.691667	0.500	25,835.000000
6.700000	0.500	24,141.000000
6.708333	0.500	21,705.000000
6.716667	0.500	19,028.000000
6.725000	0.500	16,826.000000
6.733333	0.500	15,884.000000
6.741667	0.500	16,718.000000
6.750000	0.500	19,313.000000
6.758333	0.500	23,073.000000
6.766667	0.500	27,474.000000
6.775000	0.500	31,831.000000
6.783333	0.500	35,098.000000
6.791667	0.500	36,456.000000
6.800000	0.500	35,684.000000
6.808333	0.500	33,111.000000
6.816667	0.500	29,395.000000
6.825000	0.500	25,215.000000
6.833333	0.500	21,289.000000
6.841667	0.500	18,231.000000
6.850000	0.500	16,095.000000
6.858333	0.500	14,617.000000
6.866667	0.500	13,904.000000
6.875000	0.500	14,108.000000
6.883333	0.500	14,931.000000
6.891667	0.500	16,138.000000
6.900000	0.500	17,038.000000
6.908333	0.500	16,902.000000
6.916667	0.500	15,733.000000
6.925000	0.500	13,585.000000
6.933333	0.500	10,398.000000
6.941667	0.500	6,469.000000
6.950000	0.500	2,445.000000
6.958333	0.500	-1,099.000000
6.966667	0.500	-3,592.000000
6.975000	0.500	-4,523.000000
6.983333	0.500	-3,886.000000
6.991667	0.500	-2,325.000000
7.000000	0.500	-298.000000
7.008333	0.500	1,841.000000
7.016667	0.500	3,619.000000
7.025000	0.500	4,608.000000
7.033333	0.500	4,551.000000
7.041667	0.500	3,954.000000
7.050000	0.500	3,449.000000
7.058333	0.500	3,313.000000
7.066667	0.500	3,771.000000
7.075000	0.500	4,932.000000
7.083333	0.500	7,237.000000
7.091667	0.500	10,617.000000
7.100000	0.500	13,851.000000
7.108333	0.500	15,884.000000
7.116667	0.500	16,057.000000
7.125000	0.500	14,055.000000
7.133333	0.500	10,280.000000
7.141667	0.500	5,577.000000
7.150000	0.500	1,325.000000
7.158333	0.500	-1,493.000000
7.166667	0.500	-2,612.000000
7.175000	0.500	-1,546.000000
7.183333	0.500	1,505.000000
7.191667	0.500	6,252.000000
7.200000	0.500	12,229.000000
7.208333	0.500	18,358.000000
7.216667	0.500	23,266.000000
7.225000	0.500	25,835.000000
7.233333	0.500	26,447.000000
7.241667	0.500	26,004.000000
7.250000	0.500	25,142.000000
7.258333	0.500	24,190.000000
7.266667	0.500	23,003.000000
7.275000	0.500	21,760.000000
7.283333	0.500	20,610.000000
7.291667	0.500	19,478.000000
7.300000	0.500	18,320.000000
7.308333	0.500	16,940.000000
7.316667	0.500	15,386.000000
7.325000	0.500	14,285.000000
7.333333	0.500	14,034.000000
7.341667	0.500	14,626.000000
7.350000	0.500	15,667.000000
7.358333	0.500	17,019.000000
7.366667	0.500	18,035.000000
7.375000	0.500	18,185.000000
7.383333	0.500	17,216.000000
7.391667	0.500	15,004.000000
7.400000	0.500	12,015.000000
7.408333	0.500	9,205.000000
7.416667	0.500	7,244.000000
7.425000	0.500	6,257.000000
7.433333	0.500	5,987.000000
7.441667	0.500	6,247.000000
7.450000	0.500	7,159.000000
7.458333	0.500	8,974.000000
7.466667	0.500	11,266.000000
7.475000	0.500	13,623.000000
7.483333	0.500	15,890.000000
7.491667	0.500	17,651.000000
7.500000	0.500	18,539.000000
7.508333	0.500	18,441.000000
7.516667	0.500	17,727.000000
7.525000	0.500	16,554.000000
7.533333	0.500	14,938.000000
7.541667	0.500	13,541.000000
7.550000	0.500	13,026.000000
7.558333	0.500	13,335.000000
7.566667	0.500	13,756.000000
7.575000	0.500	13,565.000000
7.583333	0.500	12,732.000000
7.591667	0.500	11,813.000000
7.600000	0.500	11,073.000000
7.608333	0.500	10,354.000000
7.616667	0.500	9,276.000000
7.625000	0.500	8,313.000000
7.633333	0.500	8,022.000000
7.641667	0.500	9,284.000000
7.650000	0.500	12,166.000000
7.658333	0.500	16,349.000000
7.666667	0.500	21,685.000000
7.675000	0.500	27,896.000000
7.683333	0.500	34,965.000000
7.691667	0.500	41,824.000000
7.700000	0.500	46,949.000000
7.708333	0.500	49,347.000000
7.716667	0.500	49,134.000000
7.725000	0.500	47,052.000000
7.733333	0.500	43,877.000000
7.741667	0.500	40,441.000000
7.750000	0.500	36,903.000000
7.758333	0.500	32,845.000000
7.766667	0.500	28,128.000000
7.775000	0.500	22,886.000000
7.783333	0.500	17,720.000000
7.791667	0.500	13,195.000000
7.800000	0.500	9,014.000000
7.808333	0.500	4,988.000000
7.816667	0.500	1,756.000000
7.825000	0.500	-161.000000
7.833333	0.500	-490.000000
7.841667	0.500	511.000000
7.850000	0.500	2,098.000000
7.858333	0.500	3,512.000000
7.866667	0.500	4,878.000000
7.875000	0.500	6,803.000000
7.883333	0.500	9,674.000000
7.891667	0.500	12,898.000000
7.900000	0.500	15,331.000000
7.908333	0.500	16,519.000000
7.916667	0.500	16,231.000000
7.925000	0.500	14,401.000000
7.933333	0.500	11,582.000000
7.941667	0.500	8,296.000000
7.950000	0.500	5,629.000000
7.958333	0.500	4,145.000000
7.966667	0.500	4,148.000000
7.975000	0.500	5,867.000000
7.983333	0.500	9,254.000000
7.991667	0.500	13,949.000000
8.000000	0.500	19,416.000000
8.008333	0.500	24,950.000000
8.016667	0.500	29,926.000000
8.025000	0.500	34,077.000000
8.033333	0.500	37,873.000000
8.041667	0.500	41,662.000000
8.050000	0.500	45,549.000000
8.058333	0.500	49,348.000000
8.066667	0.500	52,966.000000
8.075000	0.500	56,495.000000
8.083333	0.500	59,826.000000
8.091667	0.500	62,556.000000
8.100000	0.500	64,927.000000
8.108333	0.500	67,152.000000
8.116667	0.500	68,843.000000
8.125000	0.500	69,608.000000
8.133333	0.500	68,808.000000
8.141667	0.500	66,649.000000
8.150000	0.500	63,780.000000
8.158333	0.500	60,392.000000
8.166667	0.500	56,439.000000
8.175000	0.500	51,993.000000
8.183333	0.500	47,362.000000
8.191667	0.500	43,252.000000
8.200000	0.500	40,313.000000
8.208333	0.500	38,472.000000
8.216667	0.500	37,135.000000
8.225000	0.500	35,482.000000
8.233333	0.500	33,593.000000
8.241667	0.500	31,778.000000
8.250000	0.500	30,341.000000
8.258333	0.500	29,598.000000
8.266667	0.500	30,090.000000
8.275000	0.500	31,482.000000
8.283333	0.500	32,808.000000
8.291667	0.500	33,210.000000
8.300000	0.500	32,364.000000
8.308333	0.500	30,539.000000
8.316667	0.500	27,905.000000
8.325000	0.500	24,845.000000
8.333333	0.500	21,837.000000
8.341667	0.500	19,700.000000
8.350000	0.500	19,334.000000
8.358333	0.500	20,996.000000
8.366667	0.500	24,426.000000
8.375000	0.500	29,218.000000
8.383333	0.500	35,339.000000
8.391667	0.500	42,720.000000
8.400000	0.500	51,720.000000
8.408333	0.500	63,001.000000
8.416667	0.500	77,046.000000
8.425000	0.500	94,170.000000
8.433333	0.500	114,707.000000
8.441667	0.500	138,400.000000
8.450000	0.500	163,842.000000
8.458333	0.500	188,671.000000
8.466667	0.500	210,893.000000
8.475000	0.500	228,756.000000
8.483333	0.500	241,438.000000
8.491667	0.500	248,567.000000
8.500000	0.500	250,140.000000
8.508333	0.500	246,427.000000
8.516667	0.500	237,230.000000
8.525000	0.500	222,294.000000
8.533333	0.500	202,013.000000
8.541667	0.500	177,974.000000
8.550000	0.500	152,647.000000
8.558333	0.500	127,942.000000
8.566667	0.500	105,481.000000
8.575000	0.500	86,199.000000
8.583333	0.500	70,330.000000
8.591667	0.500	57,279.000000
8.600000	0.500	46,464.000000
8.608333	0.500	38,244.000000
8.616667	0.500	32,841.000000
8.625000	0.500	29,504.000000
8.633333	0.500	27,234.000000
8.641667	0.500	25,313.000000
8.650000	0.500	23,465.000000
8.658333	0.500	21,653.000000
8.666667	0.500	20,436.000000
8.675000	0.500	20,795.000000
8.683333	0.500	23,334.000000
8.691667	0.500	28,074.000000
8.700000	0.500	34,364.000000
8.708333	0.500	40,808.000000
8.716667	0.500	46,238.000000
8.725000	0.500	50,094.000000
8.733333	0.500	52,373.000000
8.741667	0.500	53,666.000000
8.750000	0.500	54,360.000000
8.758333	0.500	54,221.000000
8.766667	0.500	53,065.000000
8.775000	0.500	50,802.000000
8.783333	0.500	47,930.000000
8.791667	0.500	45,059.000000
8.800000	0.500	42,740.000000
8.808333	0.500	41,301.000000
8.816667	0.500	40,719.000000
8.825000	0.500	40,715.000000
8.833333	0.500	40,806.000000
8.841667	0.500	40,674.000000
8.850000	0.500	40,407.000000
8.858333	0.500	40,513.000000
8.866667	0.500	40,714.000000
8.875000	0.500	40,595.000000
8.883333	0.500	40,139.000000
8.891667	0.500	39,191.000000
8.900000	0.500	37,638.000000
8.908333	0.500	35,352.000000
8.916667	0.500	32,458.000000
8.925000	0.500	29,360.000000
8.933333	0.500	26,078.000000
8.941667	0.500	23,077.000000
8.950000	0.500	21,570.000000
8.958333	0.500	22,066.000000
8.966667	0.500	24,309.000000
8.975000	0.500	27,539.000000
8.983333	0.500	30,665.000000
8.991667	0.500	33,680.000000
9.000000	0.500	35,974.000000
9.008333	0.500	36,814.000000
9.016667	0.500	36,347.000000
9.025000	0.500	35,149.000000
9.033333	0.500	33,732.000000
9.041667	0.500	31,574.000000
9.050000	0.500	28,749.000000
9.058333	0.500	25,952.000000
9.066667	0.500	23,745.000000
9.075000	0.500	21,735.000000
9.083333	0.500	19,716.000000
9.091667	0.500	18,238.000000
9.100000	0.500	18,157.000000
9.108333	0.500	19,859.000000
9.116667	0.500	22,768.000000
9.125000	0.500	25,773.000000
9.133333	0.500	28,251.000000
9.141667	0.500	30,185.000000
9.150000	0.500	32,001.000000
9.158333	0.500	34,256.000000
9.166667	0.500	36,834.000000
9.175000	0.500	39,336.000000
9.183333	0.500	41,742.000000
9.191667	0.500	43,869.000000
9.200000	0.500	45,768.000000
9.208333	0.500	47,413.000000
9.216667	0.500	49,015.000000
9.225000	0.500	50,591.000000
9.233333	0.500	52,156.000000
9.241667	0.500	53,691.000000
9.250000	0.500	55,017.000000
9.258333	0.500	55,949.000000
9.266667	0.500	55,892.000000
9.275000	0.500	54,698.000000
9.283333	0.500	53,067.000000
9.291667	0.500	51,531.000000
9.300000	0.500	49,867.000000
9.308333	0.500	47,375.000000
9.316667	0.500	44,242.000000
9.325000	0.500	40,996.000000
9.333333	0.500	38,154.000000
9.341667	0.500	36,263.000000
9.350000	0.500	35,472.000000
9.358333	0.500	35,591.000000
9.366667	0.500	36,412.000000
9.375000	0.500	37,770.000000
9.383333	0.500	39,356.000000
9.391667	0.500	40,421.000000
9.400000	0.500	40,389.000000
9.408333	0.500	39,184.000000
9.416667	0.500	37,707.000000
9.425000	0.500	37,137.000000
9.433333	0.500	37,666.000000
9.441667	0.500	38,721.000000
9.450000	0.500	40,185.000000
9.458333	0.500	42,061.000000
9.466667	0.500	44,565.000000
9.475000	0.500	47,958.000000
9.483333	0.500	52,162.000000
9.491667	0.500	57,244.000000
9.500000	0.500	63,325.000000
9.508333	0.500	71,207.000000
9.516667	0.500	81,318.000000
9.525000	0.500	93,904.000000
9.533333	0.500	109,950.000000
9.541667	0.500	131,256.000000
9.550000	0.500	160,096.000000
9.558333	0.500	199,594.000000
9.566667	0.500	253,641.000000
9.575000	0.500	326,800.000000
9.583333	0.500	424,442.000000
9.591667	0.500	554,232.000000
9.600000	0.500	725,435.000000
9.608333	0.500	947,848.000000
9.616667	0.500	1,231,865.000000
9.625000	0.500	1,588,248.000000
9.633333	0.500	2,025,426.000000
9.641667	0.500	2,546,744.000000
9.650000	0.500	3,149,028.000000
9.658333	0.500	3,818,975.000000
9.666667	0.500	4,530,246.000000
9.675000	0.500	5,243,997.000000
9.683333	0.500	5,913,827.000000
9.691667	0.500	6,491,695.000000
9.700000	0.500	6,932,860.000000
9.708333	0.500	7,201,796.000000
9.716667	0.500	7,276,400.000000
9.725000	0.500	7,150,620.000000
9.733333	0.500	6,837,359.000000
9.741667	0.500	6,365,517.000000
9.750000	0.500	5,774,603.000000
9.758333	0.500	5,108,747.000000
9.766667	0.500	4,411,948.000000
9.775000	0.500	3,723,052.000000
9.783333	0.500	3,073,501.000000
9.791667	0.500	2,487,192.000000
9.800000	0.500	1,979,292.000000
9.808333	0.500	1,555,886.000000
9.816667	0.500	1,214,874.000000
9.825000	0.500	948,475.000000
9.833333	0.500	745,674.000000
9.841667	0.500	594,466.000000
9.850000	0.500	482,537.000000
9.858333	0.500	398,995.000000
9.866667	0.500	335,860.000000
9.875000	0.500	286,983.000000
9.883333	0.500	247,764.000000
9.891667	0.500	214,569.000000
9.900000	0.500	185,423.000000
9.908333	0.500	159,902.000000
9.916667	0.500	137,566.000000
9.925000	0.500	117,678.000000
9.933333	0.500	99,892.000000
9.941667	0.500	84,286.000000
9.950000	0.500	71,402.000000
9.958333	0.500	61,404.000000
9.966667	0.500	54,370.000000
9.975000	0.500	49,927.000000
9.983333	0.500	47,044.000000
9.991667	0.500	45,416.000000
10.000000	0.500	45,025.000000
10.008333	0.500	45,527.000000
10.016667	0.500	46,914.000000
10.025000	0.500	49,605.000000
10.033333	0.500	53,373.000000
10.041667	0.500	57,589.000000
10.050000	0.500	61,476.000000
10.058333	0.500	64,278.000000
10.066667	0.500	65,367.000000
10.075000	0.500	64,496.000000
10.083333	0.500	62,412.000000
10.091667	0.500	59,879.000000
10.100000	0.500	57,269.000000
10.108333	0.500	54,581.000000
10.116667	0.500	51,916.000000
10.125000	0.500	49,807.000000
10.133333	0.500	48,715.000000
10.141667	0.500	48,584.000000
10.150000	0.500	48,842.000000
10.158333	0.500	48,714.000000
10.166667	0.500	48,099.000000
10.175000	0.500	47,673.000000
10.183333	0.500	47,779.000000
10.191667	0.500	48,047.000000
10.200000	0.500	48,393.000000
10.208333	0.500	49,213.000000
10.216667	0.500	50,587.000000
10.225000	0.500	52,060.000000
10.233333	0.500	52,922.000000
10.241667	0.500	52,944.000000
10.250000	0.500	52,218.000000
10.258333	0.500	50,793.000000
10.266667	0.500	48,651.000000
10.275000	0.500	46,518.000000
10.283333	0.500	45,313.000000
10.291667	0.500	45,189.000000
10.300000	0.500	45,515.000000
10.308333	0.500	45,934.000000
10.316667	0.500	46,432.000000
10.325000	0.500	47,133.000000
10.333333	0.500	48,095.000000
10.341667	0.500	49,519.000000
10.350000	0.500	51,302.000000
10.358333	0.500	53,381.000000
10.366667	0.500	55,683.000000
10.375000	0.500	57,153.000000
10.383333	0.500	57,159.000000
10.391667	0.500	55,841.000000
10.400000	0.500	53,386.000000
10.408333	0.500	49,988.000000
10.416667	0.500	46,606.000000
10.425000	0.500	44,434.000000
10.433333	0.500	44,207.000000
10.441667	0.500	46,469.000000
10.450000	0.500	51,478.000000
10.458333	0.500	58,796.000000
10.466667	0.500	67,579.000000
10.475000	0.500	76,937.000000
10.483333	0.500	86,309.000000
10.491667	0.500	95,620.000000
10.500000	0.500	105,239.000000
10.508333	0.500	115,111.000000
10.516667	0.500	124,787.000000
10.525000	0.500	134,171.000000
10.533333	0.500	143,392.000000
10.541667	0.500	152,267.000000
10.550000	0.500	160,471.000000
10.558333	0.500	167,708.000000
10.566667	0.500	173,280.000000
10.575000	0.500	176,134.000000
10.583333	0.500	175,089.000000
10.591667	0.500	169,616.000000
10.600000	0.500	160,431.000000
10.608333	0.500	149,140.000000
10.616667	0.500	137,404.000000
10.625000	0.500	127,047.000000
10.633333	0.500	119,619.000000
10.641667	0.500	116,055.000000
10.650000	0.500	117,055.000000
10.658333	0.500	123,156.000000
10.666667	0.500	135,698.000000
10.675000	0.500	156,940.000000
10.683333	0.500	189,123.000000
10.691667	0.500	234,356.000000
10.700000	0.500	295,313.000000
10.708333	0.500	374,067.000000
10.716667	0.500	470,387.000000
10.725000	0.500	583,545.000000
10.733333	0.500	713,133.000000
10.741667	0.500	856,835.000000
10.750000	0.500	1,009,272.000000
10.758333	0.500	1,162,559.000000
10.766667	0.500	1,307,843.000000
10.775000	0.500	1,436,849.000000
10.783333	0.500	1,540,747.000000
10.791667	0.500	1,611,771.000000
10.800000	0.500	1,645,099.000000
10.808333	0.500	1,639,460.000000
10.816667	0.500	1,596,032.000000
10.825000	0.500	1,517,959.000000
10.833333	0.500	1,410,065.000000
10.841667	0.500	1,279,501.000000
10.850000	0.500	1,135,270.000000
10.858333	0.500	986,354.000000
10.866667	0.500	840,502.000000
10.875000	0.500	703,695.000000
10.883333	0.500	580,435.000000
10.891667	0.500	473,272.000000
10.900000	0.500	382,597.000000
10.908333	0.500	307,423.000000
10.916667	0.500	246,405.000000
10.925000	0.500	197,831.000000
10.933333	0.500	159,828.000000
10.941667	0.500	130,595.000000
10.950000	0.500	108,720.000000
10.958333	0.500	93,233.000000
10.966667	0.500	82,654.000000
10.975000	0.500	75,132.000000
10.983333	0.500	69,659.000000
10.991667	0.500	65,782.000000
11.000000	0.500	63,126.000000
11.008333	0.500	61,668.000000
11.016667	0.500	61,669.000000
11.025000	0.500	63,805.000000
11.033333	0.500	68,344.000000
11.041667	0.500	75,050.000000
11.050000	0.500	83,337.000000
11.058333	0.500	92,230.000000
11.066667	0.500	101,128.000000
11.075000	0.500	109,789.000000
11.083333	0.500	118,244.000000
11.091667	0.500	126,994.000000
11.100000	0.500	136,850.000000
11.108333	0.500	147,448.000000
11.116667	0.500	157,565.000000
11.125000	0.500	165,683.000000
11.133333	0.500	170,238.000000
11.141667	0.500	170,553.000000
11.150000	0.500	166,884.000000
11.158333	0.500	159,840.000000
11.166667	0.500	150,241.000000
11.175000	0.500	139,149.000000
11.183333	0.500	127,584.000000
11.191667	0.500	116,021.000000
11.200000	0.500	104,723.000000
11.208333	0.500	94,376.000000
11.216667	0.500	85,851.000000
11.225000	0.500	79,875.000000
11.233333	0.500	76,215.000000
11.241667	0.500	74,229.000000
11.250000	0.500	73,159.000000
11.258333	0.500	72,055.000000
11.266667	0.500	70,401.000000
11.275000	0.500	67,662.000000
11.283333	0.500	63,873.000000
11.291667	0.500	59,888.000000
11.300000	0.500	56,789.000000
11.308333	0.500	54,919.000000
11.316667	0.500	54,405.000000
11.325000	0.500	54,685.000000
11.333333	0.500	54,955.000000
11.341667	0.500	54,977.000000
11.350000	0.500	54,815.000000
11.358333	0.500	54,534.000000
11.366667	0.500	54,386.000000
11.375000	0.500	54,517.000000
11.383333	0.500	54,375.000000
11.391667	0.500	53,582.000000
11.400000	0.500	52,532.000000
11.408333	0.500	51,601.000000
11.416667	0.500	50,575.000000
11.425000	0.500	49,230.000000
11.433333	0.500	47,499.000000
11.441667	0.500	45,397.000000
11.450000	0.500	43,017.000000
11.458333	0.500	40,649.000000
11.466667	0.500	38,840.000000
11.475000	0.500	38,632.000000
11.483333	0.500	40,495.000000
11.491667	0.500	44,378.000000
11.500000	0.500	49,987.000000
11.508333	0.500	56,807.000000
11.516667	0.500	64,146.000000
11.525000	0.500	71,285.000000
11.533333	0.500	77,419.000000
11.541667	0.500	81,662.000000
11.550000	0.500	83,574.000000
11.558333	0.500	83,860.000000
11.566667	0.500	82,988.000000
11.575000	0.500	81,145.000000
11.583333	0.500	78,985.000000
11.591667	0.500	77,041.000000
11.600000	0.500	75,767.000000
11.608333	0.500	75,904.000000
11.616667	0.500	77,543.000000
11.625000	0.500	79,979.000000
11.633333	0.500	82,678.000000
11.641667	0.500	85,885.000000
11.650000	0.500	90,473.000000
11.658333	0.500	97,106.000000
11.666667	0.500	105,528.000000
11.675000	0.500	115,063.000000
11.683333	0.500	125,145.000000
11.691667	0.500	135,646.000000
11.700000	0.500	146,566.000000
11.708333	0.500	157,357.000000
11.716667	0.500	167,043.000000
11.725000	0.500	175,345.000000
11.733333	0.500	182,693.000000
11.741667	0.500	189,283.000000
11.750000	0.500	195,278.000000
11.758333	0.500	200,938.000000
11.766667	0.500	205,943.000000
11.775000	0.500	210,387.000000
11.783333	0.500	215,514.000000
11.791667	0.500	223,734.000000
11.800000	0.500	238,016.000000
11.808333	0.500	261,345.000000
11.816667	0.500	297,385.000000
11.825000	0.500	350,776.000000
11.833333	0.500	426,701.000000
11.841667	0.500	532,082.000000
11.850000	0.500	675,426.000000
11.858333	0.500	866,153.000000
11.866667	0.500	1,114,539.000000
11.875000	0.500	1,432,010.000000
11.883333	0.500	1,828,886.000000
11.891667	0.500	2,311,151.000000
11.900000	0.500	2,879,276.000000
11.908333	0.500	3,525,466.000000
11.916667	0.500	4,229,980.000000
11.925000	0.500	4,961,510.000000
11.933333	0.500	5,680,297.000000
11.941667	0.500	6,340,567.000000
11.950000	0.500	6,894,974.000000
11.958333	0.500	7,300,929.000000
11.966667	0.500	7,525,240.000000
11.975000	0.500	7,550,243.000000
11.983333	0.500	7,374,639.000000
11.991667	0.500	7,013,994.000000
12.000000	0.500	6,498,121.000000
12.008333	0.500	5,867,165.000000
12.016667	0.500	5,166,085.000000
12.025000	0.500	4,439,470.000000
12.033333	0.500	3,726,971.000000
12.041667	0.500	3,061,126.000000
12.050000	0.500	2,464,714.000000
12.058333	0.500	1,950,547.000000
12.066667	0.500	1,522,739.000000
12.075000	0.500	1,178,561.000000
12.083333	0.500	910,764.000000
12.091667	0.500	709,212.000000
12.100000	0.500	562,465.000000
12.108333	0.500	458,964.000000
12.116667	0.500	387,638.000000
12.125000	0.500	339,547.000000
12.133333	0.500	308,009.000000
12.141667	0.500	288,184.000000
12.150000	0.500	277,407.000000
12.158333	0.500	274,595.000000
12.166667	0.500	280,127.000000
12.175000	0.500	295,421.000000
12.183333	0.500	321,933.000000
12.191667	0.500	362,108.000000
12.200000	0.500	420,096.000000
12.208333	0.500	500,519.000000
12.216667	0.500	608,371.000000
12.225000	0.500	747,998.000000
12.233333	0.500	922,576.000000
12.241667	0.500	1,134,345.000000
12.250000	0.500	1,382,438.000000
12.258333	0.500	1,660,572.000000
12.266667	0.500	1,958,029.000000
12.275000	0.500	2,260,532.000000
12.283333	0.500	2,549,726.000000
12.291667	0.500	2,806,079.000000
12.300000	0.500	3,011,572.000000
12.308333	0.500	3,151,053.000000
12.316667	0.500	3,213,425.000000
12.325000	0.500	3,193,275.000000
12.333333	0.500	3,091,507.000000
12.341667	0.500	2,916,206.000000
12.350000	0.500	2,681,907.000000
12.358333	0.500	2,406,921.000000
12.366667	0.500	2,109,983.000000
12.375000	0.500	1,809,042.000000
12.383333	0.500	1,519,620.000000
12.391667	0.500	1,253,224.000000
12.400000	0.500	1,017,516.000000
12.408333	0.500	816,147.000000
12.416667	0.500	649,810.000000
12.425000	0.500	516,505.000000
12.433333	0.500	412,880.000000
12.441667	0.500	334,827.000000
12.450000	0.500	277,423.000000
12.458333	0.500	235,522.000000
12.466667	0.500	204,536.000000
12.475000	0.500	180,791.000000
12.483333	0.500	161,409.000000
12.491667	0.500	145,103.000000
12.500000	0.500	131,438.000000
12.508333	0.500	119,939.000000
12.516667	0.500	109,788.000000
12.525000	0.500	100,627.000000
12.533333	0.500	92,600.000000
12.541667	0.500	86,245.000000
12.550000	0.500	81,964.000000
12.558333	0.500	80,018.000000
12.566667	0.500	79,915.000000
12.575000	0.500	80,589.000000
12.583333	0.500	81,321.000000
12.591667	0.500	82,505.000000
12.600000	0.500	84,809.000000
12.608333	0.500	88,557.000000
12.616667	0.500	94,047.000000
12.625000	0.500	101,944.000000
12.633333	0.500	113,784.000000
12.641667	0.500	131,756.000000
12.650000	0.500	157,957.000000
12.658333	0.500	194,459.000000
12.666667	0.500	243,483.000000
12.675000	0.500	307,481.000000
12.683333	0.500	388,437.000000
12.691667	0.500	487,392.000000
12.700000	0.500	604,425.000000
12.708333	0.500	739,340.000000
12.716667	0.500	890,415.000000
12.725000	0.500	1,053,916.000000
12.733333	0.500	1,223,425.000000
12.741667	0.500	1,389,420.000000
12.750000	0.500	1,541,323.000000
12.758333	0.500	1,668,158.000000
12.766667	0.500	1,760,114.000000
12.775000	0.500	1,810,211.000000
12.783333	0.500	1,814,680.000000
12.791667	0.500	1,773,408.000000
12.800000	0.500	1,689,895.000000
12.808333	0.500	1,570,726.000000
12.816667	0.500	1,424,987.000000
12.825000	0.500	1,263,203.000000
12.833333	0.500	1,096,172.000000
12.841667	0.500	933,007.000000
12.850000	0.500	780,398.000000
12.858333	0.500	643,062.000000
12.866667	0.500	523,733.000000
12.875000	0.500	423,275.000000
12.883333	0.500	340,880.000000
12.891667	0.500	275,056.000000
12.900000	0.500	224,140.000000
12.908333	0.500	186,516.000000
12.916667	0.500	160,626.000000
12.925000	0.500	144,837.000000
12.933333	0.500	137,189.000000
12.941667	0.500	135,673.000000
12.950000	0.500	138,240.000000
12.958333	0.500	143,221.000000
12.966667	0.500	149,075.000000
12.975000	0.500	154,944.000000
12.983333	0.500	160,662.000000
12.991667	0.500	166,431.000000
13.000000	0.500	172,544.000000
13.008333	0.500	179,925.000000
13.016667	0.500	189,167.000000
13.025000	0.500	200,249.000000
13.033333	0.500	212,338.000000
13.041667	0.500	224,567.000000
13.050000	0.500	236,579.000000
13.058333	0.500	248,223.000000
13.066667	0.500	258,329.000000
13.075000	0.500	265,518.000000
13.083333	0.500	268,532.000000
13.091667	0.500	266,599.000000
13.100000	0.500	259,620.000000
13.108333	0.500	248,872.000000
13.116667	0.500	235,694.000000
13.125000	0.500	220,862.000000
13.133333	0.500	205,557.000000
13.141667	0.500	190,886.000000
13.150000	0.500	177,487.000000
13.158333	0.500	165,446.000000
13.166667	0.500	154,852.000000
13.175000	0.500	145,744.000000
13.183333	0.500	138,203.000000
13.191667	0.500	131,722.000000
13.200000	0.500	125,780.000000
13.208333	0.500	120,370.000000
13.216667	0.500	115,360.000000
13.225000	0.500	111,489.000000
13.233333	0.500	109,488.000000
13.241667	0.500	109,480.000000
13.250000	0.500	111,050.000000
13.258333	0.500	113,951.000000
13.266667	0.500	118,452.000000
13.275000	0.500	125,319.000000
13.283333	0.500	135,032.000000
13.291667	0.500	147,900.000000
13.300000	0.500	164,462.000000
13.308333	0.500	184,440.000000
13.316667	0.500	206,829.000000
13.325000	0.500	231,062.000000
13.333333	0.500	256,399.000000
13.341667	0.500	281,874.000000
13.350000	0.500	305,876.000000
13.358333	0.500	326,499.000000
13.366667	0.500	342,465.000000
13.375000	0.500	353,594.000000
13.383333	0.500	359,697.000000
13.391667	0.500	360,081.000000
13.400000	0.500	353,419.000000
13.408333	0.500	339,307.000000
13.416667	0.500	318,541.000000
13.425000	0.500	292,319.000000
13.433333	0.500	262,389.000000
13.441667	0.500	231,034.000000
13.450000	0.500	200,218.000000
13.458333	0.500	171,958.000000
13.466667	0.500	148,227.000000
13.475000	0.500	129,518.000000
13.483333	0.500	115,068.000000
13.491667	0.500	104,090.000000
13.500000	0.500	95,989.000000
13.508333	0.500	90,846.000000
13.516667	0.500	88,731.000000
13.525000	0.500	89,101.000000
13.533333	0.500	90,444.000000
13.541667	0.500	91,212.000000
13.550000	0.500	90,801.000000
13.558333	0.500	89,341.000000
13.566667	0.500	87,059.000000
13.575000	0.500	83,875.000000
13.583333	0.500	79,967.000000
13.591667	0.500	76,060.000000
13.600000	0.500	73,057.000000
13.608333	0.500	71,688.000000
13.616667	0.500	71,768.000000
13.625000	0.500	72,580.000000
13.633333	0.500	73,631.000000
13.641667	0.500	74,348.000000
13.650000	0.500	74,982.000000
13.658333	0.500	75,636.000000
13.666667	0.500	75,712.000000
13.675000	0.500	75,144.000000
13.683333	0.500	74,127.000000
13.691667	0.500	72,873.000000
13.700000	0.500	71,897.000000
13.708333	0.500	71,811.000000
13.716667	0.500	72,992.000000
13.725000	0.500	75,217.000000
13.733333	0.500	78,113.000000
13.741667	0.500	81,482.000000
13.750000	0.500	84,998.000000
13.758333	0.500	88,368.000000
13.766667	0.500	90,744.000000
13.775000	0.500	91,849.000000
13.783333	0.500	92,450.000000
13.791667	0.500	92,929.000000
13.800000	0.500	93,042.000000
13.808333	0.500	92,364.000000
13.816667	0.500	90,430.000000
13.825000	0.500	87,184.000000
13.833333	0.500	83,348.000000
13.841667	0.500	80,013.000000
13.850000	0.500	78,181.000000
13.858333	0.500	78,323.000000
13.866667	0.500	80,025.000000
13.875000	0.500	82,873.000000
13.883333	0.500	86,634.000000
13.891667	0.500	91,524.000000
13.900000	0.500	97,726.000000
13.908333	0.500	105,076.000000
13.916667	0.500	113,126.000000
13.925000	0.500	121,391.000000
13.933333	0.500	128,939.000000
13.941667	0.500	136,005.000000
13.950000	0.500	143,166.000000
13.958333	0.500	150,081.000000
13.966667	0.500	156,524.000000
13.975000	0.500	162,255.000000
13.983333	0.500	166,670.000000
13.991667	0.500	169,334.000000
14.000000	0.500	170,023.000000
14.008333	0.500	168,189.000000
14.016667	0.500	163,684.000000
14.025000	0.500	157,102.000000
14.033333	0.500	149,437.000000
14.041667	0.500	142,085.000000
14.050000	0.500	136,380.000000
14.058333	0.500	132,358.000000
14.066667	0.500	129,542.000000
14.075000	0.500	128,229.000000
14.083333	0.500	128,749.000000
14.091667	0.500	130,980.000000
14.100000	0.500	134,263.000000
14.108333	0.500	137,654.000000
14.116667	0.500	140,525.000000
14.125000	0.500	142,719.000000
14.133333	0.500	144,649.000000
14.141667	0.500	146,431.000000
14.150000	0.500	147,826.000000
14.158333	0.500	148,967.000000
14.166667	0.500	150,173.000000
14.175000	0.500	151,542.000000
14.183333	0.500	153,163.000000
14.191667	0.500	155,229.000000
14.200000	0.500	158,175.000000
14.208333	0.500	162,426.000000
14.216667	0.500	168,137.000000
14.225000	0.500	174,975.000000
14.233333	0.500	182,199.000000
14.241667	0.500	189,500.000000
14.250000	0.500	197,033.000000
14.258333	0.500	205,993.000000
14.266667	0.500	218,379.000000
14.275000	0.500	237,114.000000
14.283333	0.500	264,834.000000
14.291667	0.500	303,420.000000
14.300000	0.500	355,377.000000
14.308333	0.500	424,894.000000
14.316667	0.500	516,737.000000
14.325000	0.500	636,891.000000
14.333333	0.500	792,680.000000
14.341667	0.500	991,063.000000
14.350000	0.500	1,238,882.000000
14.358333	0.500	1,541,424.000000
14.366667	0.500	1,901,380.000000
14.375000	0.500	2,317,280.000000
14.383333	0.500	2,781,489.000000
14.391667	0.500	3,279,626.000000
14.400000	0.500	3,789,408.000000
14.408333	0.500	4,282,441.000000
14.416667	0.500	4,727,358.000000
14.425000	0.500	5,093,482.000000
14.433333	0.500	5,352,630.000000
14.441667	0.500	5,483,153.000000
14.450000	0.500	5,473,302.000000
14.458333	0.500	5,323,641.000000
14.466667	0.500	5,046,675.000000
14.475000	0.500	4,664,589.000000
14.483333	0.500	4,205,482.000000
14.491667	0.500	3,701,079.000000
14.500000	0.500	3,182,673.000000
14.508333	0.500	2,676,755.000000
14.516667	0.500	2,203,973.000000
14.525000	0.500	1,779,604.000000
14.533333	0.500	1,413,047.000000
14.541667	0.500	1,108,017.000000
14.550000	0.500	863,129.000000
14.558333	0.500	672,526.000000
14.566667	0.500	528,433.000000
14.575000	0.500	422,439.000000
14.583333	0.500	346,952.000000
14.591667	0.500	295,238.000000
14.600000	0.500	260,584.000000
14.608333	0.500	237,637.000000
14.616667	0.500	222,643.000000
14.625000	0.500	212,854.000000
14.633333	0.500	205,715.000000
14.641667	0.500	199,182.000000
14.650000	0.500	192,069.000000
14.658333	0.500	184,426.000000
14.666667	0.500	176,487.000000
14.675000	0.500	168,145.000000
14.683333	0.500	159,770.000000
14.691667	0.500	152,501.000000
14.700000	0.500	146,582.000000
14.708333	0.500	141,346.000000
14.716667	0.500	136,136.000000
14.725000	0.500	130,962.000000
14.733333	0.500	126,527.000000
14.741667	0.500	122,929.000000
14.750000	0.500	120,619.000000
14.758333	0.500	119,875.000000
14.766667	0.500	120,509.000000
14.775000	0.500	122,532.000000
14.783333	0.500	125,678.000000
14.791667	0.500	130,352.000000
14.800000	0.500	137,745.000000
14.808333	0.500	148,830.000000
14.816667	0.500	163,698.000000
14.825000	0.500	181,953.000000
14.833333	0.500	203,870.000000
14.841667	0.500	229,780.000000
14.850000	0.500	259,741.000000
14.858333	0.500	294,378.000000
14.866667	0.500	334,330.000000
14.875000	0.500	378,629.000000
14.883333	0.500	425,798.000000
14.891667	0.500	474,079.000000
14.900000	0.500	522,358.000000
14.908333	0.500	568,303.000000
14.916667	0.500	608,026.000000
14.925000	0.500	638,054.000000
14.933333	0.500	656,678.000000
14.941667	0.500	662,798.000000
14.950000	0.500	656,247.000000
14.958333	0.500	637,531.000000
14.966667	0.500	607,798.000000
14.975000	0.500	568,747.000000
14.983333	0.500	522,634.000000
14.991667	0.500	471,498.000000
15.000000	0.500	417,752.000000
15.008333	0.500	364,574.000000
15.016667	0.500	315,152.000000
15.025000	0.500	272,010.000000
15.033333	0.500	236,528.000000
15.041667	0.500	209,876.000000
15.050000	0.500	192,425.000000
15.058333	0.500	183,478.000000
15.066667	0.500	181,623.000000
15.075000	0.500	185,514.000000
15.083333	0.500	193,999.000000
15.091667	0.500	206,144.000000
15.100000	0.500	221,211.000000
15.108333	0.500	238,555.000000
15.116667	0.500	257,764.000000
15.125000	0.500	279,229.000000
15.133333	0.500	303,905.000000
15.141667	0.500	332,494.000000
15.150000	0.500	365,440.000000
15.158333	0.500	403,119.000000
15.166667	0.500	445,864.000000
15.175000	0.500	494,585.000000
15.183333	0.500	550,524.000000
15.191667	0.500	613,771.000000
15.200000	0.500	683,440.000000
15.208333	0.500	757,309.000000
15.216667	0.500	831,183.000000
15.225000	0.500	899,534.000000
15.233333	0.500	956,958.000000
15.241667	0.500	998,816.000000
15.250000	0.500	1,021,296.000000
15.258333	0.500	1,022,529.000000
15.266667	0.500	1,002,884.000000
15.275000	0.500	964,177.000000
15.283333	0.500	909,588.000000
15.291667	0.500	843,752.000000
15.300000	0.500	771,195.000000
15.308333	0.500	696,098.000000
15.316667	0.500	622,402.000000
15.325000	0.500	553,269.000000
15.333333	0.500	490,181.000000
15.341667	0.500	433,542.000000
15.350000	0.500	383,568.000000
15.358333	0.500	340,134.000000
15.366667	0.500	302,648.000000
15.375000	0.500	270,505.000000
15.383333	0.500	243,324.000000
15.391667	0.500	220,195.000000
15.400000	0.500	200,427.000000
15.408333	0.500	183,567.000000
15.416667	0.500	168,768.000000
15.425000	0.500	155,442.000000
15.433333	0.500	143,658.000000
15.441667	0.500	133,540.000000
15.450000	0.500	125,068.000000
15.458333	0.500	118,389.000000
15.466667	0.500	112,811.000000
15.475000	0.500	107,480.000000
15.483333	0.500	102,041.000000
15.491667	0.500	96,670.000000
15.500000	0.500	91,492.000000
15.508333	0.500	86,689.000000
15.516667	0.500	82,527.000000
15.525000	0.500	79,637.000000
15.533333	0.500	78,119.000000
15.541667	0.500	78,349.000000
15.550000	0.500	80,620.000000
15.558333	0.500	85,031.000000
15.566667	0.500	91,104.000000
15.575000	0.500	97,985.000000
15.583333	0.500	105,055.000000
15.591667	0.500	111,317.000000
15.600000	0.500	115,986.000000
15.608333	0.500	119,475.000000
15.616667	0.500	122,076.000000
15.625000	0.500	123,579.000000
15.633333	0.500	124,101.000000
15.641667	0.500	124,033.000000
15.650000	0.500	123,211.000000
15.658333	0.500	121,373.000000
15.666667	0.500	118,426.000000
15.675000	0.500	115,213.000000
15.683333	0.500	112,707.000000
15.691667	0.500	110,680.000000
15.700000	0.500	108,566.000000
15.708333	0.500	105,835.000000
15.716667	0.500	102,528.000000
15.725000	0.500	99,407.000000
15.733333	0.500	96,839.000000
15.741667	0.500	95,426.000000
15.750000	0.500	95,992.000000
15.758333	0.500	98,274.000000
15.766667	0.500	101,682.000000
15.775000	0.500	104,983.000000
15.783333	0.500	107,249.000000
15.791667	0.500	108,248.000000
15.800000	0.500	108,763.000000
15.808333	0.500	109,392.000000
15.816667	0.500	109,970.000000
15.825000	0.500	110,229.000000
15.833333	0.500	110,080.000000
15.841667	0.500	109,799.000000
15.850000	0.500	109,617.000000
15.858333	0.500	109,356.000000
15.866667	0.500	108,381.000000
15.875000	0.500	106,381.000000
15.883333	0.500	103,757.000000
15.891667	0.500	101,006.000000
15.900000	0.500	98,408.000000
15.908333	0.500	96,464.000000
15.916667	0.500	95,322.000000
15.925000	0.500	95,068.000000
15.933333	0.500	96,500.000000
15.941667	0.500	99,916.000000
15.950000	0.500	104,930.000000
15.958333	0.500	110,798.000000
15.966667	0.500	117,073.000000
15.975000	0.500	123,453.000000
15.983333	0.500	130,547.000000
15.991667	0.500	139,971.000000
16.000000	0.500	152,613.000000
16.008333	0.500	168,601.000000
16.016667	0.500	188,043.000000
16.025000	0.500	211,528.000000
16.033333	0.500	239,753.000000
16.041667	0.500	273,175.000000
16.050000	0.500	312,211.000000
16.058333	0.500	357,724.000000
16.066667	0.500	410,075.000000
16.075000	0.500	469,168.000000
16.083333	0.500	533,717.000000
16.091667	0.500	601,597.000000
16.100000	0.500	670,977.000000
16.108333	0.500	738,903.000000
16.116667	0.500	801,117.000000
16.125000	0.500	853,506.000000
16.133333	0.500	892,168.000000
16.141667	0.500	913,487.000000
16.150000	0.500	915,283.000000
16.158333	0.500	897,439.000000
16.166667	0.500	861,095.000000
16.175000	0.500	808,861.000000
16.183333	0.500	744,284.000000
16.191667	0.500	671,243.000000
16.200000	0.500	594,177.000000
16.208333	0.500	517,626.000000
16.216667	0.500	445,056.000000
16.225000	0.500	379,161.000000
16.233333	0.500	321,516.000000
16.241667	0.500	272,194.000000
16.250000	0.500	231,233.000000
16.258333	0.500	198,856.000000
16.266667	0.500	175,116.000000
16.275000	0.500	159,015.000000
16.283333	0.500	149,305.000000
16.291667	0.500	144,564.000000
16.300000	0.500	142,469.000000
16.308333	0.500	141,346.000000
16.316667	0.500	140,573.000000
16.325000	0.500	140,419.000000
16.333333	0.500	140,665.000000
16.341667	0.500	140,613.000000
16.350000	0.500	140,053.000000
16.358333	0.500	139,106.000000
16.366667	0.500	138,045.000000
16.375000	0.500	137,114.000000
16.383333	0.500	136,716.000000
16.391667	0.500	136,506.000000
16.400000	0.500	136,054.000000
16.408333	0.500	135,552.000000
16.416667	0.500	135,204.000000
16.425000	0.500	134,607.000000
16.433333	0.500	133,490.000000
16.441667	0.500	131,896.000000
16.450000	0.500	130,101.000000
16.458333	0.500	128,411.000000
16.466667	0.500	126,905.000000
16.475000	0.500	125,576.000000
16.483333	0.500	124,376.000000
16.491667	0.500	123,147.000000
16.500000	0.500	121,734.000000
16.508333	0.500	119,794.000000
16.516667	0.500	117,181.000000
16.525000	0.500	113,720.000000
16.533333	0.500	109,480.000000
16.541667	0.500	105,154.000000
16.550000	0.500	101,797.000000
16.558333	0.500	100,230.000000
16.566667	0.500	101,199.000000
16.575000	0.500	104,590.000000
16.583333	0.500	109,615.000000
16.591667	0.500	114,203.000000
16.600000	0.500	117,012.000000
16.608333	0.500	118,194.000000
16.616667	0.500	118,808.000000
16.625000	0.500	120,019.000000
16.633333	0.500	122,497.000000
16.641667	0.500	126,188.000000
16.650000	0.500	130,764.000000
16.658333	0.500	136,286.000000
16.666667	0.500	142,395.000000
16.675000	0.500	148,382.000000
16.683333	0.500	153,859.000000
16.691667	0.500	157,846.000000
16.700000	0.500	159,510.000000
16.708333	0.500	158,648.000000
16.716667	0.500	155,691.000000
16.725000	0.500	151,652.000000
16.733333	0.500	147,535.000000
16.741667	0.500	144,916.000000
16.750000	0.500	145,187.000000
16.758333	0.500	148,700.000000
16.766667	0.500	156,004.000000
16.775000	0.500	167,328.000000
16.783333	0.500	182,816.000000
16.791667	0.500	202,810.000000
16.800000	0.500	226,798.000000
16.808333	0.500	253,993.000000
16.816667	0.500	283,228.000000
16.825000	0.500	312,971.000000
16.833333	0.500	342,523.000000
16.841667	0.500	371,350.000000
16.850000	0.500	398,497.000000
16.858333	0.500	423,245.000000
16.866667	0.500	444,824.000000
16.875000	0.500	462,761.000000
16.883333	0.500	477,121.000000
16.891667	0.500	489,319.000000
16.900000	0.500	502,602.000000
16.908333	0.500	521,187.000000
16.916667	0.500	550,309.000000
16.925000	0.500	596,129.000000
16.933333	0.500	664,644.000000
16.941667	0.500	761,291.000000
16.950000	0.500	890,854.000000
16.958333	0.500	1,058,395.000000
16.966667	0.500	1,268,914.000000
16.975000	0.500	1,524,364.000000
16.983333	0.500	1,823,101.000000
16.991667	0.500	2,160,097.000000
17.000000	0.500	2,524,303.000000
17.008333	0.500	2,899,259.000000
17.016667	0.500	3,264,208.000000
17.025000	0.500	3,595,106.000000
17.033333	0.500	3,867,089.000000
17.041667	0.500	4,058,578.000000
17.050000	0.500	4,153,625.000000
17.058333	0.500	4,143,240.000000
17.066667	0.500	4,027,073.000000
17.075000	0.500	3,814,434.000000
17.083333	0.500	3,522,116.000000
17.091667	0.500	3,171,841.000000
17.100000	0.500	2,788,643.000000
17.108333	0.500	2,396,940.000000
17.116667	0.500	2,018,544.000000
17.125000	0.500	1,670,925.000000
17.133333	0.500	1,364,843.000000
17.141667	0.500	1,105,466.000000
17.150000	0.500	893,929.000000
17.158333	0.500	727,600.000000
17.166667	0.500	601,259.000000
17.175000	0.500	508,491.000000
17.183333	0.500	442,236.000000
17.191667	0.500	395,478.000000
17.200000	0.500	362,576.000000
17.208333	0.500	339,327.000000
17.216667	0.500	322,034.000000
17.225000	0.500	307,784.000000
17.233333	0.500	294,574.000000
17.241667	0.500	280,938.000000
17.250000	0.500	266,408.000000
17.258333	0.500	251,072.000000
17.266667	0.500	235,791.000000
17.275000	0.500	221,348.000000
17.283333	0.500	208,277.000000
17.291667	0.500	196,988.000000
17.300000	0.500	186,937.000000
17.308333	0.500	177,564.000000
17.316667	0.500	168,421.000000
17.325000	0.500	159,128.000000
17.333333	0.500	150,214.000000
17.341667	0.500	142,785.000000
17.350000	0.500	137,391.000000
17.358333	0.500	133,412.000000
17.366667	0.500	130,041.000000
17.375000	0.500	126,657.000000
17.383333	0.500	123,103.000000
17.391667	0.500	119,993.000000
17.400000	0.500	117,937.000000
17.408333	0.500	117,033.000000
17.416667	0.500	116,947.000000
17.425000	0.500	117,993.000000
17.433333	0.500	120,660.000000
17.441667	0.500	124,695.000000
17.450000	0.500	129,321.000000
17.458333	0.500	133,769.000000
17.466667	0.500	137,425.000000
17.475000	0.500	140,129.000000
17.483333	0.500	142,138.000000
17.491667	0.500	143,828.000000
17.500000	0.500	145,511.000000
17.508333	0.500	148,308.000000
17.516667	0.500	153,823.000000
17.525000	0.500	163,069.000000
17.533333	0.500	177,178.000000
17.541667	0.500	197,024.000000
17.550000	0.500	222,891.000000
17.558333	0.500	254,896.000000
17.566667	0.500	293,508.000000
17.575000	0.500	339,749.000000
17.583333	0.500	394,790.000000
17.591667	0.500	459,794.000000
17.600000	0.500	535,579.000000
17.608333	0.500	620,589.000000
17.616667	0.500	710,524.000000
17.625000	0.500	800,890.000000
17.633333	0.500	887,077.000000
17.641667	0.500	964,497.000000
17.650000	0.500	1,028,898.000000
17.658333	0.500	1,076,140.000000
17.666667	0.500	1,102,123.000000
17.675000	0.500	1,104,141.000000
17.683333	0.500	1,081,080.000000
17.691667	0.500	1,034,150.000000
17.700000	0.500	966,966.000000
17.708333	0.500	885,234.000000
17.716667	0.500	795,442.000000
17.725000	0.500	703,492.000000
17.733333	0.500	613,920.000000
17.741667	0.500	530,340.000000
17.750000	0.500	454,812.000000
17.758333	0.500	389,009.000000
17.766667	0.500	333,567.000000
17.775000	0.500	288,792.000000
17.783333	0.500	254,570.000000
17.791667	0.500	230,187.000000
17.800000	0.500	214,075.000000
17.808333	0.500	203,472.000000
17.816667	0.500	195,587.000000
17.825000	0.500	189,152.000000
17.833333	0.500	183,872.000000
17.841667	0.500	179,678.000000
17.850000	0.500	176,268.000000
17.858333	0.500	173,328.000000
17.866667	0.500	171,290.000000
17.875000	0.500	170,873.000000
17.883333	0.500	171,570.000000
17.891667	0.500	171,915.000000
17.900000	0.500	170,791.000000
17.908333	0.500	167,833.000000
17.916667	0.500	163,478.000000
17.925000	0.500	158,605.000000
17.933333	0.500	152,997.000000
17.941667	0.500	146,094.000000
17.950000	0.500	138,550.000000
17.958333	0.500	131,493.000000
17.966667	0.500	125,556.000000
17.975000	0.500	120,791.000000
17.983333	0.500	117,312.000000
17.991667	0.500	115,163.000000
18.000000	0.500	114,440.000000
18.008333	0.500	115,367.000000
18.016667	0.500	117,153.000000
18.025000	0.500	118,360.000000
18.033333	0.500	117,959.000000
18.041667	0.500	115,834.000000
18.050000	0.500	112,798.000000
18.058333	0.500	110,262.000000
18.066667	0.500	109,349.000000
18.075000	0.500	110,395.000000
18.083333	0.500	113,440.000000
18.091667	0.500	117,935.000000
18.100000	0.500	122,669.000000
18.108333	0.500	126,564.000000
18.116667	0.500	129,599.000000
18.125000	0.500	132,309.000000
18.133333	0.500	134,851.000000
18.141667	0.500	137,492.000000
18.150000	0.500	139,713.000000
18.158333	0.500	140,556.000000
18.166667	0.500	139,822.000000
18.175000	0.500	138,101.000000
18.183333	0.500	136,654.000000
18.191667	0.500	135,819.000000
18.200000	0.500	135,211.000000
18.208333	0.500	134,952.000000
18.216667	0.500	135,059.000000
18.225000	0.500	135,369.000000
18.233333	0.500	136,217.000000
18.241667	0.500	137,757.000000
18.250000	0.500	139,853.000000
18.258333	0.500	141,963.000000
18.266667	0.500	143,524.000000
18.275000	0.500	144,658.000000
18.283333	0.500	145,369.000000
18.291667	0.500	145,252.000000
18.300000	0.500	144,450.000000
18.308333	0.500	143,634.000000
18.316667	0.500	143,176.000000
18.325000	0.500	143,275.000000
18.333333	0.500	144,271.000000
18.341667	0.500	146,157.000000
18.350000	0.500	148,815.000000
18.358333	0.500	152,633.000000
18.366667	0.500	157,595.000000
18.375000	0.500	162,924.000000
18.383333	0.500	167,843.000000
18.391667	0.500	171,660.000000
18.400000	0.500	174,124.000000
18.408333	0.500	175,851.000000
18.416667	0.500	177,650.000000
18.425000	0.500	179,559.000000
18.433333	0.500	181,216.000000
18.441667	0.500	182,577.000000
18.450000	0.500	183,688.000000
18.458333	0.500	184,211.000000
18.466667	0.500	184,270.000000
18.475000	0.500	184,081.000000
18.483333	0.500	183,224.000000
18.491667	0.500	182,153.000000
18.500000	0.500	181,407.000000
18.508333	0.500	182,007.000000
18.516667	0.500	185,643.000000
18.525000	0.500	193,405.000000
18.533333	0.500	206,205.000000
18.541667	0.500	224,934.000000
18.550000	0.500	249,824.000000
18.558333	0.500	280,718.000000
18.566667	0.500	318,010.000000
18.575000	0.500	361,816.000000
18.583333	0.500	410,702.000000
18.591667	0.500	462,150.000000
18.600000	0.500	513,221.000000
18.608333	0.500	560,734.000000
18.616667	0.500	600,840.000000
18.625000	0.500	630,567.000000
18.633333	0.500	647,964.000000
18.641667	0.500	651,984.000000
18.650000	0.500	642,774.000000
18.658333	0.500	621,289.000000
18.666667	0.500	588,837.000000
18.675000	0.500	547,504.000000
18.683333	0.500	500,030.000000
18.691667	0.500	449,455.000000
18.700000	0.500	399,039.000000
18.708333	0.500	351,659.000000
18.716667	0.500	309,916.000000
18.725000	0.500	274,888.000000
18.733333	0.500	246,750.000000
18.741667	0.500	225,146.000000
18.750000	0.500	209,058.000000
18.758333	0.500	197,524.000000
18.766667	0.500	189,331.000000
18.775000	0.500	183,439.000000
18.783333	0.500	179,016.000000
18.791667	0.500	174,737.000000
18.800000	0.500	169,512.000000
18.808333	0.500	163,358.000000
18.816667	0.500	157,052.000000
18.825000	0.500	151,678.000000
18.833333	0.500	148,228.000000
18.841667	0.500	146,819.000000
18.850000	0.500	146,364.000000
18.858333	0.500	146,129.000000
18.866667	0.500	145,787.000000
18.875000	0.500	145,669.000000
18.883333	0.500	146,406.000000
18.891667	0.500	148,103.000000
18.900000	0.500	150,581.000000
18.908333	0.500	153,693.000000
18.916667	0.500	158,027.000000
18.925000	0.500	164,361.000000
18.933333	0.500	173,362.000000
18.941667	0.500	185,068.000000
18.950000	0.500	198,694.000000
18.958333	0.500	212,924.000000
18.966667	0.500	226,595.000000
18.975000	0.500	239,187.000000
18.983333	0.500	250,619.000000
18.991667	0.500	260,965.000000
19.000000	0.500	269,930.000000
19.008333	0.500	277,280.000000
19.016667	0.500	283,066.000000
19.025000	0.500	287,455.000000
19.033333	0.500	290,202.000000
19.041667	0.500	290,406.000000
19.050000	0.500	287,517.000000
19.058333	0.500	281,837.000000
19.066667	0.500	273,583.000000
19.075000	0.500	262,865.000000
19.083333	0.500	249,827.000000
19.091667	0.500	235,191.000000
19.100000	0.500	219,936.000000
19.108333	0.500	205,594.000000
19.116667	0.500	193,260.000000
19.125000	0.500	183,636.000000
19.133333	0.500	176,793.000000
19.141667	0.500	172,347.000000
19.150000	0.500	169,908.000000
19.158333	0.500	169,069.000000
19.166667	0.500	169,192.000000
19.175000	0.500	169,892.000000
19.183333	0.500	170,950.000000
19.191667	0.500	172,162.000000
19.200000	0.500	173,616.000000
19.208333	0.500	175,095.000000
19.216667	0.500	177,062.000000
19.225000	0.500	180,646.000000
19.233333	0.500	187,459.000000
19.241667	0.500	198,713.000000
19.250000	0.500	215,434.000000
19.258333	0.500	238,088.000000
19.266667	0.500	267,432.000000
19.275000	0.500	305,136.000000
19.283333	0.500	353,417.000000
19.291667	0.500	414,388.000000
19.300000	0.500	489,645.000000
19.308333	0.500	580,069.000000
19.316667	0.500	685,785.000000
19.325000	0.500	805,628.000000
19.333333	0.500	936,614.000000
19.341667	0.500	1,072,851.000000
19.350000	0.500	1,205,963.000000
19.358333	0.500	1,326,290.000000
19.366667	0.500	1,425,006.000000
19.375000	0.500	1,494,169.000000
19.383333	0.500	1,527,701.000000
19.391667	0.500	1,523,092.000000
19.400000	0.500	1,482,110.000000
19.408333	0.500	1,409,226.000000
19.416667	0.500	1,309,928.000000
19.425000	0.500	1,191,140.000000
19.433333	0.500	1,061,132.000000
19.441667	0.500	928,432.000000
19.450000	0.500	800,342.000000
19.458333	0.500	681,966.000000
19.466667	0.500	576,481.000000
19.475000	0.500	486,282.000000
19.483333	0.500	412,535.000000
19.491667	0.500	354,460.000000
19.500000	0.500	310,550.000000
19.508333	0.500	279,495.000000
19.516667	0.500	259,906.000000
19.525000	0.500	249,606.000000
19.533333	0.500	246,468.000000
19.541667	0.500	248,774.000000
19.550000	0.500	255,183.000000
19.558333	0.500	265,562.000000
19.566667	0.500	281,208.000000
19.575000	0.500	303,304.000000
19.583333	0.500	333,233.000000
19.591667	0.500	372,735.000000
19.600000	0.500	424,103.000000
19.608333	0.500	490,077.000000
19.616667	0.500	573,248.000000
19.625000	0.500	674,612.000000
19.633333	0.500	793,621.000000
19.641667	0.500	927,051.000000
19.650000	0.500	1,069,757.000000
19.658333	0.500	1,214,475.000000
19.666667	0.500	1,352,193.000000
19.675000	0.500	1,473,220.000000
19.683333	0.500	1,568,357.000000
19.691667	0.500	1,630,323.000000
19.700000	0.500	1,654,365.000000
19.708333	0.500	1,638,630.000000
19.716667	0.500	1,584,574.000000
19.725000	0.500	1,496,813.000000
19.733333	0.500	1,381,858.000000
19.741667	0.500	1,247,583.000000
19.750000	0.500	1,102,387.000000
19.758333	0.500	955,301.000000
19.766667	0.500	814,367.000000
19.775000	0.500	684,990.000000
19.783333	0.500	570,765.000000
19.791667	0.500	473,543.000000
19.800000	0.500	393,912.000000
19.808333	0.500	331,248.000000
19.816667	0.500	283,584.000000
19.825000	0.500	248,534.000000
19.833333	0.500	223,584.000000
19.841667	0.500	206,499.000000
19.850000	0.500	195,240.000000
19.858333	0.500	187,740.000000
19.866667	0.500	182,225.000000
19.875000	0.500	177,980.000000
19.883333	0.500	174,527.000000
19.891667	0.500	171,155.000000
19.900000	0.500	167,910.000000
19.908333	0.500	165,093.000000
19.916667	0.500	162,905.000000
19.925000	0.500	162,295.000000
19.933333	0.500	163,620.000000
19.941667	0.500	166,313.000000
19.950000	0.500	169,245.000000
19.958333	0.500	170,979.000000
19.966667	0.500	170,318.000000
19.975000	0.500	167,347.000000
19.983333	0.500	162,706.000000
19.991667	0.500	156,599.000000
20.000000	0.500	149,468.000000
20.008333	0.500	142,234.000000
20.016667	0.500	136,282.000000
20.025000	0.500	132,225.000000
20.033333	0.500	130,432.000000
20.041667	0.500	131,292.000000
20.050000	0.500	134,516.000000
20.058333	0.500	139,292.000000
20.066667	0.500	144,675.000000
20.075000	0.500	149,754.000000
20.083333	0.500	154,184.000000
20.091667	0.500	157,755.000000
20.100000	0.500	160,150.000000
20.108333	0.500	161,166.000000
20.116667	0.500	160,789.000000
20.125000	0.500	159,099.000000
20.133333	0.500	156,584.000000
20.141667	0.500	153,948.000000
20.150000	0.500	151,867.000000
20.158333	0.500	151,106.000000
20.166667	0.500	151,549.000000
20.175000	0.500	152,043.000000
20.183333	0.500	152,171.000000
20.191667	0.500	152,018.000000
20.200000	0.500	151,855.000000
20.208333	0.500	151,931.000000
20.216667	0.500	152,274.000000
20.225000	0.500	152,583.000000
20.233333	0.500	153,023.000000
20.241667	0.500	153,390.000000
20.250000	0.500	153,243.000000
20.258333	0.500	152,560.000000
20.266667	0.500	151,810.000000
20.275000	0.500	151,396.000000
20.283333	0.500	150,957.000000
20.291667	0.500	149,811.000000
20.300000	0.500	147,980.000000
20.308333	0.500	145,381.000000
20.316667	0.500	141,848.000000
20.325000	0.500	137,893.000000
20.333333	0.500	134,336.000000
20.341667	0.500	131,621.000000
20.350000	0.500	130,214.000000
20.358333	0.500	130,145.000000
20.366667	0.500	130,783.000000
20.375000	0.500	130,977.000000
20.383333	0.500	129,793.000000
20.391667	0.500	127,149.000000
20.400000	0.500	123,937.000000
20.408333	0.500	122,110.000000
20.416667	0.500	123,155.000000
20.425000	0.500	127,468.000000
20.433333	0.500	134,323.000000
20.441667	0.500	142,558.000000
20.450000	0.500	150,735.000000
20.458333	0.500	157,108.000000
20.466667	0.500	160,796.000000
20.475000	0.500	161,707.000000
20.483333	0.500	160,673.000000
20.491667	0.500	158,753.000000
20.500000	0.500	156,420.000000
20.508333	0.500	154,121.000000
20.516667	0.500	152,090.000000
20.525000	0.500	150,846.000000
20.533333	0.500	150,717.000000
20.541667	0.500	151,047.000000
20.550000	0.500	150,937.000000
20.558333	0.500	149,999.000000
20.566667	0.500	148,515.000000
20.575000	0.500	146,913.000000
20.583333	0.500	145,867.000000
20.591667	0.500	145,842.000000
20.600000	0.500	146,636.000000
20.608333	0.500	147,640.000000
20.616667	0.500	148,215.000000
20.625000	0.500	148,547.000000
20.633333	0.500	148,677.000000
20.641667	0.500	148,991.000000
20.650000	0.500	150,167.000000
20.658333	0.500	152,436.000000
20.666667	0.500	155,590.000000
20.675000	0.500	159,160.000000
20.683333	0.500	162,243.000000
20.691667	0.500	164,068.000000
20.700000	0.500	164,561.000000
20.708333	0.500	164,240.000000
20.716667	0.500	163,214.000000
20.725000	0.500	161,514.000000
20.733333	0.500	159,598.000000
20.741667	0.500	158,200.000000
20.750000	0.500	158,244.000000
20.758333	0.500	160,821.000000
20.766667	0.500	166,393.000000
20.775000	0.500	174,623.000000
20.783333	0.500	184,232.000000
20.791667	0.500	193,685.000000
20.800000	0.500	201,790.000000
20.808333	0.500	207,534.000000
20.816667	0.500	210,640.000000
20.825000	0.500	211,616.000000
20.833333	0.500	210,751.000000
20.841667	0.500	207,936.000000
20.850000	0.500	203,347.000000
20.858333	0.500	197,866.000000
20.866667	0.500	192,303.000000
20.875000	0.500	186,808.000000
20.883333	0.500	181,177.000000
20.891667	0.500	175,201.000000
20.900000	0.500	169,299.000000
20.908333	0.500	164,203.000000
20.916667	0.500	160,267.000000
20.925000	0.500	156,961.000000
20.933333	0.500	153,849.000000
20.941667	0.500	150,882.000000
20.950000	0.500	148,241.000000
20.958333	0.500	146,560.000000
20.966667	0.500	146,022.000000
20.975000	0.500	146,820.000000
20.983333	0.500	149,080.000000
20.991667	0.500	152,098.000000
21.000000	0.500	154,629.000000
21.008333	0.500	156,001.000000
21.016667	0.500	155,914.000000
21.025000	0.500	154,658.000000
21.033333	0.500	152,926.000000
21.041667	0.500	151,815.000000
21.050000	0.500	151,617.000000
21.058333	0.500	152,311.000000
21.066667	0.500	154,320.000000
21.075000	0.500	157,524.000000
21.083333	0.500	160,997.000000
21.091667	0.500	163,151.000000
21.100000	0.500	163,394.000000
21.108333	0.500	162,200.000000
21.116667	0.500	160,323.000000
21.125000	0.500	158,182.000000
21.133333	0.500	155,782.000000
21.141667	0.500	153,430.000000
21.150000	0.500	151,694.000000
21.158333	0.500	151,195.000000
21.166667	0.500	152,065.000000
21.175000	0.500	153,860.000000
21.183333	0.500	156,216.000000
21.191667	0.500	159,015.000000
21.200000	0.500	161,610.000000
21.208333	0.500	163,564.000000
21.216667	0.500	164,225.000000
21.225000	0.500	163,493.000000
21.233333	0.500	162,203.000000
21.241667	0.500	160,867.000000
21.250000	0.500	159,733.000000
21.258333	0.500	158,924.000000
21.266667	0.500	158,401.000000
21.275000	0.500	157,689.000000
21.283333	0.500	156,273.000000
21.291667	0.500	154,196.000000
21.300000	0.500	151,496.000000
21.308333	0.500	148,117.000000
21.316667	0.500	144,564.000000
21.325000	0.500	141,426.000000
21.333333	0.500	139,191.000000
21.341667	0.500	137,446.000000
21.350000	0.500	135,400.000000
21.358333	0.500	133,306.000000
21.366667	0.500	132,010.000000
21.375000	0.500	132,461.000000
21.383333	0.500	135,343.000000
21.391667	0.500	140,401.000000
21.400000	0.500	146,441.000000
21.408333	0.500	152,401.000000
21.416667	0.500	157,484.000000
21.425000	0.500	161,036.000000
21.433333	0.500	162,591.000000
21.441667	0.500	162,002.000000
21.450000	0.500	159,414.000000
21.458333	0.500	155,684.000000
21.466667	0.500	151,732.000000
21.475000	0.500	148,296.000000
21.483333	0.500	146,382.000000
21.491667	0.500	146,119.000000
21.500000	0.500	146,756.000000
21.508333	0.500	147,823.000000
21.516667	0.500	149,256.000000
21.525000	0.500	151,656.000000
21.533333	0.500	155,122.000000
21.541667	0.500	158,934.000000
21.550000	0.500	161,722.000000
21.558333	0.500	162,932.000000
21.566667	0.500	162,989.000000
21.575000	0.500	162,603.000000
21.583333	0.500	161,733.000000
21.591667	0.500	160,458.000000
21.600000	0.500	158,868.000000
21.608333	0.500	156,783.000000
21.616667	0.500	154,528.000000
21.625000	0.500	152,541.000000
21.633333	0.500	150,860.000000
21.641667	0.500	149,367.000000
21.650000	0.500	148,113.000000
21.658333	0.500	147,106.000000
21.666667	0.500	146,615.000000
21.675000	0.500	146,818.000000
21.683333	0.500	147,577.000000
21.691667	0.500	148,752.000000
21.700000	0.500	150,181.000000
21.708333	0.500	151,619.000000
21.716667	0.500	152,850.000000
21.725000	0.500	153,963.000000
21.733333	0.500	154,673.000000
21.741667	0.500	155,286.000000
21.750000	0.500	156,663.000000
21.758333	0.500	159,219.000000
21.766667	0.500	162,278.000000
21.775000	0.500	165,063.000000
21.783333	0.500	167,109.000000
21.791667	0.500	168,142.000000
21.800000	0.500	167,868.000000
21.808333	0.500	166,269.000000
21.816667	0.500	163,737.000000
21.825000	0.500	161,201.000000
21.833333	0.500	159,357.000000
21.841667	0.500	158,459.000000
21.850000	0.500	158,996.000000
21.858333	0.500	161,344.000000
21.866667	0.500	164,987.000000
21.875000	0.500	169,250.000000
21.883333	0.500	172,756.000000
21.891667	0.500	174,557.000000
21.900000	0.500	174,441.000000
21.908333	0.500	172,887.000000
21.916667	0.500	170,324.000000
21.925000	0.500	167,247.000000
21.933333	0.500	164,154.000000
21.941667	0.500	161,529.000000
21.950000	0.500	159,080.000000
21.958333	0.500	156,486.000000
21.966667	0.500	154,518.000000
21.975000	0.500	153,510.000000
21.983333	0.500	153,542.000000
21.991667	0.500	154,524.000000
22.000000	0.500	155,906.000000
22.008333	0.500	156,954.000000
22.016667	0.500	157,233.000000
22.025000	0.500	156,914.000000
22.033333	0.500	156,748.000000
22.041667	0.500	157,505.000000
22.050000	0.500	159,433.000000
22.058333	0.500	161,710.000000
22.066667	0.500	163,044.000000
22.075000	0.500	162,488.000000
22.083333	0.500	160,502.000000
22.091667	0.500	158,146.000000
22.100000	0.500	156,154.000000
22.108333	0.500	154,756.000000
22.116667	0.500	154,544.000000
22.125000	0.500	156,353.000000
22.133333	0.500	159,858.000000
22.141667	0.500	163,919.000000
22.150000	0.500	166,822.000000
22.158333	0.500	167,580.000000
22.166667	0.500	166,327.000000
22.175000	0.500	163,567.000000
22.183333	0.500	159,966.000000
22.191667	0.500	156,394.000000
22.200000	0.500	153,737.000000
22.208333	0.500	152,388.000000
22.216667	0.500	152,135.000000
22.225000	0.500	152,451.000000
22.233333	0.500	152,501.000000
22.241667	0.500	152,126.000000
22.250000	0.500	151,550.000000
22.258333	0.500	151,041.000000
22.266667	0.500	150,671.000000
22.275000	0.500	150,396.000000
22.283333	0.500	150,329.000000
22.291667	0.500	150,491.000000
22.300000	0.500	151,360.000000
22.308333	0.500	153,404.000000
22.316667	0.500	156,041.000000
22.325000	0.500	158,047.000000
22.333333	0.500	158,922.000000
22.341667	0.500	159,084.000000
22.350000	0.500	158,512.000000
22.358333	0.500	156,911.000000
22.366667	0.500	154,440.000000
22.375000	0.500	151,679.000000
22.383333	0.500	149,335.000000
22.391667	0.500	148,122.000000
22.400000	0.500	147,992.000000
22.408333	0.500	148,564.000000
22.416667	0.500	149,373.000000
22.425000	0.500	150,454.000000
22.433333	0.500	152,272.000000
22.441667	0.500	154,850.000000
22.450000	0.500	157,664.000000
22.458333	0.500	160,093.000000
22.466667	0.500	161,986.000000
22.475000	0.500	163,379.000000
22.483333	0.500	164,113.000000
22.491667	0.500	164,632.000000
22.500000	0.500	165,740.000000
22.508333	0.500	167,718.000000
22.516667	0.500	170,221.000000
22.525000	0.500	172,104.000000
22.533333	0.500	172,428.000000
22.541667	0.500	171,428.000000
22.550000	0.500	169,687.000000
22.558333	0.500	167,706.000000
22.566667	0.500	166,203.000000
22.575000	0.500	165,183.000000
22.583333	0.500	164,581.000000
22.591667	0.500	164,150.000000
22.600000	0.500	163,830.000000
22.608333	0.500	163,713.000000
22.616667	0.500	164,480.000000
22.625000	0.500	166,224.000000
22.633333	0.500	168,467.000000
22.641667	0.500	171,045.000000
22.650000	0.500	173,345.000000
22.658333	0.500	175,229.000000
22.666667	0.500	176,446.000000
22.675000	0.500	176,586.000000
22.683333	0.500	175,907.000000
22.691667	0.500	174,820.000000
22.700000	0.500	173,553.000000
22.708333	0.500	172,457.000000
22.716667	0.500	171,862.000000
22.725000	0.500	171,575.000000
22.733333	0.500	171,687.000000
22.741667	0.500	172,641.000000
22.750000	0.500	174,493.000000
22.758333	0.500	176,622.000000
22.766667	0.500	177,927.000000
22.775000	0.500	178,002.000000
22.783333	0.500	177,304.000000
22.791667	0.500	176,611.000000
22.800000	0.500	176,152.000000
22.808333	0.500	175,964.000000
22.816667	0.500	176,548.000000
22.825000	0.500	177,987.000000
22.833333	0.500	179,517.000000
22.841667	0.500	179,609.000000
22.850000	0.500	177,604.000000
22.858333	0.500	174,144.000000
22.866667	0.500	170,371.000000
22.875000	0.500	166,565.000000
22.883333	0.500	162,833.000000
22.891667	0.500	159,608.000000
22.900000	0.500	157,193.000000
22.908333	0.500	155,766.000000
22.916667	0.500	155,117.000000
22.925000	0.500	154,365.000000
22.933333	0.500	152,911.000000
22.941667	0.500	151,024.000000
22.950000	0.500	149,189.000000
22.958333	0.500	147,510.000000
22.966667	0.500	146,165.000000
22.975000	0.500	145,551.000000
22.983333	0.500	145,606.000000
22.991667	0.500	145,811.000000
23.000000	0.500	146,365.000000
23.008333	0.500	147,438.000000
23.016667	0.500	148,829.000000
23.025000	0.500	150,121.000000
23.033333	0.500	151,131.000000
23.041667	0.500	152,096.000000
23.050000	0.500	152,725.000000
23.058333	0.500	152,728.000000
23.066667	0.500	152,096.000000
23.075000	0.500	151,299.000000
23.083333	0.500	150,857.000000
23.091667	0.500	151,317.000000
23.100000	0.500	153,569.000000
23.108333	0.500	157,168.000000
23.116667	0.500	160,951.000000
23.125000	0.500	164,304.000000
23.133333	0.500	167,175.000000
23.141667	0.500	169,725.000000
23.150000	0.500	172,172.000000
23.158333	0.500	174,048.000000
23.166667	0.500	174,624.000000
23.175000	0.500	173,812.000000
23.183333	0.500	172,140.000000
23.191667	0.500	170,403.000000
23.200000	0.500	169,162.000000
23.208333	0.500	169,082.000000
23.216667	0.500	170,337.000000
23.225000	0.500	172,676.000000
23.233333	0.500	175,682.000000
23.241667	0.500	178,293.000000
23.250000	0.500	179,766.000000
23.258333	0.500	179,755.000000
23.266667	0.500	178,116.000000
23.275000	0.500	175,159.000000
23.283333	0.500	171,856.000000
23.291667	0.500	169,159.000000
23.300000	0.500	167,465.000000
23.308333	0.500	166,457.000000
23.316667	0.500	165,514.000000
23.325000	0.500	164,367.000000
23.333333	0.500	163,117.000000
23.341667	0.500	161,980.000000
23.350000	0.500	160,989.000000
23.358333	0.500	160,106.000000
23.366667	0.500	159,586.000000
23.375000	0.500	159,746.000000
23.383333	0.500	160,022.000000
23.391667	0.500	159,884.000000
23.400000	0.500	159,291.000000
23.408333	0.500	158,496.000000
23.416667	0.500	157,549.000000
23.425000	0.500	156,473.000000
23.433333	0.500	155,641.000000
23.441667	0.500	155,473.000000
23.450000	0.500	156,272.000000
23.458333	0.500	158,154.000000
23.466667	0.500	160,534.000000
23.475000	0.500	162,861.000000
23.483333	0.500	165,115.000000
23.491667	0.500	167,342.000000
23.500000	0.500	169,552.000000
23.508333	0.500	171,364.000000
23.516667	0.500	172,271.000000
23.525000	0.500	171,852.000000
23.533333	0.500	170,085.000000
23.541667	0.500	167,365.000000
23.550000	0.500	164,442.000000
23.558333	0.500	161,907.000000
23.566667	0.500	160,163.000000
23.575000	0.500	159,017.000000
23.583333	0.500	158,025.000000
23.591667	0.500	156,793.000000
23.600000	0.500	155,614.000000
23.608333	0.500	154,924.000000
23.616667	0.500	155,111.000000
23.625000	0.500	156,483.000000
23.633333	0.500	158,933.000000
23.641667	0.500	161,751.000000
23.650000	0.500	164,538.000000
23.658333	0.500	167,595.000000
23.666667	0.500	171,006.000000
23.675000	0.500	175,203.000000
23.683333	0.500	180,040.000000
23.691667	0.500	184,712.000000
23.700000	0.500	188,618.000000
23.708333	0.500	192,163.000000
23.716667	0.500	195,422.000000
23.725000	0.500	197,857.000000
23.733333	0.500	198,626.000000
23.741667	0.500	197,246.000000
23.750000	0.500	193,924.000000
23.758333	0.500	189,401.000000
23.766667	0.500	184,861.000000
23.775000	0.500	180,696.000000
23.783333	0.500	176,642.000000
23.791667	0.500	172,973.000000
23.800000	0.500	170,220.000000
23.808333	0.500	168,423.000000
23.816667	0.500	167,360.000000
23.825000	0.500	166,786.000000
23.833333	0.500	166,525.000000
23.841667	0.500	166,499.000000
23.850000	0.500	167,457.000000
23.858333	0.500	169,845.000000
23.866667	0.500	173,145.000000
23.875000	0.500	176,293.000000
23.883333	0.500	178,340.000000
23.891667	0.500	178,699.000000
23.900000	0.500	178,154.000000
23.908333	0.500	177,751.000000
23.916667	0.500	177,779.000000
23.925000	0.500	178,226.000000
23.933333	0.500	179,009.000000
23.941667	0.500	180,134.000000
23.950000	0.500	181,103.000000
23.958333	0.500	181,545.000000
23.966667	0.500	180,951.000000
23.975000	0.500	179,168.000000
23.983333	0.500	176,565.000000
23.991667	0.500	174,096.000000
24.000000	0.500	172,820.000000
24.008333	0.500	173,537.000000
24.016667	0.500	175,711.000000
24.025000	0.500	178,450.000000
24.033333	0.500	181,028.000000
24.041667	0.500	182,770.000000
24.050000	0.500	183,441.000000
24.058333	0.500	183,372.000000
24.066667	0.500	182,769.000000
24.075000	0.500	181,455.000000
24.083333	0.500	179,645.000000
24.091667	0.500	177,899.000000
24.100000	0.500	176,390.000000
24.108333	0.500	175,048.000000
24.116667	0.500	173,692.000000
24.125000	0.500	172,759.000000
24.133333	0.500	172,791.000000
24.141667	0.500	173,216.000000
24.150000	0.500	173,598.000000
24.158333	0.500	173,674.000000
24.166667	0.500	173,455.000000
24.175000	0.500	173,493.000000
24.183333	0.500	173,800.000000
24.191667	0.500	173,999.000000
24.200000	0.500	174,009.000000
24.208333	0.500	174,266.000000
24.216667	0.500	175,171.000000
24.225000	0.500	176,466.000000
24.233333	0.500	177,650.000000
24.241667	0.500	178,354.000000
24.250000	0.500	178,731.000000
24.258333	0.500	178,896.000000
24.266667	0.500	179,215.000000
24.275000	0.500	179,708.000000
24.283333	0.500	180,075.000000
24.291667	0.500	179,957.000000
24.300000	0.500	179,086.000000
24.308333	0.500	177,615.000000
24.316667	0.500	175,878.000000
24.325000	0.500	174,090.000000
24.333333	0.500	171,768.000000
24.341667	0.500	168,922.000000
24.350000	0.500	166,124.000000
24.358333	0.500	163,532.000000
24.366667	0.500	161,586.000000
24.375000	0.500	160,626.000000
24.383333	0.500	160,402.000000
24.391667	0.500	160,326.000000
24.400000	0.500	160,131.000000
24.408333	0.500	160,285.000000
24.416667	0.500	161,303.000000
24.425000	0.500	163,310.000000
24.433333	0.500	166,331.000000
24.441667	0.500	170,231.000000
24.450000	0.500	174,208.000000
24.458333	0.500	177,209.000000
24.466667	0.500	179,306.000000
24.475000	0.500	181,373.000000
24.483333	0.500	183,629.000000
24.491667	0.500	185,805.000000
24.500000	0.500	187,901.000000
24.508333	0.500	189,827.000000
24.516667	0.500	191,480.000000
24.525000	0.500	192,832.000000
24.533333	0.500	194,229.000000
24.541667	0.500	195,317.000000
24.550000	0.500	195,604.000000
24.558333	0.500	194,881.000000
24.566667	0.500	193,627.000000
24.575000	0.500	192,471.000000
24.583333	0.500	191,738.000000
24.591667	0.500	191,168.000000
24.600000	0.500	190,156.000000
24.608333	0.500	188,871.000000
24.616667	0.500	188,282.000000
24.625000	0.500	189,178.000000
24.633333	0.500	191,104.000000
24.641667	0.500	192,868.000000
24.650000	0.500	193,214.000000
24.658333	0.500	191,807.000000
24.666667	0.500	189,098.000000
24.675000	0.500	186,318.000000
24.683333	0.500	184,826.000000
24.691667	0.500	184,985.000000
24.700000	0.500	186,338.000000
24.708333	0.500	188,084.000000
24.716667	0.500	189,304.000000
24.725000	0.500	189,965.000000
24.733333	0.500	190,450.000000
24.741667	0.500	190,286.000000
24.750000	0.500	189,463.000000
24.758333	0.500	188,269.000000
24.766667	0.500	187,006.000000
24.775000	0.500	185,611.000000
24.783333	0.500	183,659.000000
24.791667	0.500	181,106.000000
24.800000	0.500	178,879.000000
24.808333	0.500	177,945.000000
24.816667	0.500	178,311.000000
24.825000	0.500	180,020.000000
24.833333	0.500	183,721.000000
24.841667	0.500	188,457.000000
24.850000	0.500	192,834.000000
24.858333	0.500	195,752.000000
24.866667	0.500	196,706.000000
24.875000	0.500	196,158.000000
24.883333	0.500	194,599.000000
24.891667	0.500	192,410.000000
24.900000	0.500	190,196.000000
24.908333	0.500	189,098.000000
24.916667	0.500	189,411.000000
24.925000	0.500	190,629.000000
24.933333	0.500	191,993.000000
24.941667	0.500	193,273.000000
24.950000	0.500	194,475.000000
24.958333	0.500	194,788.000000
24.966667	0.500	193,460.000000
24.975000	0.500	190,712.000000
24.983333	0.500	187,105.000000
24.991667	0.500	183,976.000000
25.000000	0.500	182,482.000000
25.008333	0.500	183,264.000000
25.016667	0.500	186,063.000000
25.025000	0.500	190,165.000000
25.033333	0.500	194,495.000000
25.041667	0.500	198,162.000000
25.050000	0.500	200,619.000000
25.058333	0.500	201,404.000000
25.066667	0.500	200,311.000000
25.075000	0.500	197,747.000000
25.083333	0.500	194,387.000000
25.091667	0.500	190,727.000000
25.100000	0.500	187,086.000000
25.108333	0.500	184,197.000000
25.116667	0.500	182,133.000000
25.125000	0.500	180,637.000000
25.133333	0.500	179,640.000000
25.141667	0.500	179,106.000000
25.150000	0.500	178,753.000000
25.158333	0.500	178,512.000000
25.166667	0.500	178,595.000000
25.175000	0.500	178,636.000000
25.183333	0.500	178,626.000000
25.191667	0.500	178,638.000000
25.200000	0.500	178,295.000000
25.208333	0.500	177,510.000000
25.216667	0.500	176,378.000000
25.225000	0.500	175,344.000000
25.233333	0.500	174,319.000000
25.241667	0.500	173,226.000000
25.250000	0.500	172,383.000000
25.258333	0.500	171,709.000000
25.266667	0.500	170,803.000000
25.275000	0.500	169,664.000000
25.283333	0.500	168,797.000000
25.291667	0.500	168,523.000000
25.300000	0.500	169,229.000000
25.308333	0.500	171,270.000000
25.316667	0.500	174,410.000000
25.325000	0.500	178,194.000000
25.333333	0.500	181,548.000000
25.341667	0.500	183,713.000000
25.350000	0.500	184,446.000000
25.358333	0.500	184,189.000000
25.366667	0.500	183,464.000000
25.375000	0.500	182,590.000000
25.383333	0.500	181,764.000000
25.391667	0.500	181,238.000000
25.400000	0.500	181,156.000000
25.408333	0.500	181,477.000000
25.416667	0.500	182,453.000000
25.425000	0.500	184,056.000000
25.433333	0.500	185,815.000000
25.441667	0.500	187,401.000000
25.450000	0.500	189,011.000000
25.458333	0.500	190,810.000000
25.466667	0.500	192,935.000000
25.475000	0.500	195,465.000000
25.483333	0.500	197,733.000000
25.491667	0.500	198,881.000000
25.500000	0.500	198,368.000000
25.508333	0.500	196,292.000000
25.516667	0.500	193,678.000000
25.525000	0.500	191,180.000000
25.533333	0.500	189,732.000000
25.541667	0.500	189,770.000000
25.550000	0.500	190,427.000000
25.558333	0.500	191,274.000000
25.566667	0.500	192,404.000000
25.575000	0.500	193,659.000000
25.583333	0.500	194,648.000000
25.591667	0.500	195,052.000000
25.600000	0.500	194,986.000000
25.608333	0.500	194,884.000000
25.616667	0.500	194,947.000000
25.625000	0.500	195,729.000000
25.633333	0.500	197,616.000000
25.641667	0.500	200,398.000000
25.650000	0.500	203,422.000000
25.658333	0.500	205,770.000000
25.666667	0.500	207,081.000000
25.675000	0.500	208,009.000000
25.683333	0.500	209,372.000000
25.691667	0.500	210,978.000000
25.700000	0.500	212,713.000000
25.708333	0.500	214,416.000000
25.716667	0.500	215,413.000000
25.725000	0.500	215,571.000000
25.733333	0.500	215,465.000000
25.741667	0.500	215,441.000000
25.750000	0.500	215,071.000000
25.758333	0.500	214,432.000000
25.766667	0.500	213,812.000000
25.775000	0.500	212,594.000000
25.783333	0.500	209,704.000000
25.791667	0.500	205,096.000000
25.800000	0.500	199,130.000000
25.808333	0.500	192,870.000000
25.816667	0.500	187,757.000000
25.825000	0.500	184,378.000000
25.833333	0.500	182,489.000000
25.841667	0.500	181,807.000000
25.850000	0.500	182,137.000000
25.858333	0.500	183,347.000000
25.866667	0.500	185,387.000000
25.875000	0.500	188,085.000000
25.883333	0.500	191,100.000000
25.891667	0.500	194,041.000000
25.900000	0.500	196,581.000000
25.908333	0.500	198,382.000000
25.916667	0.500	200,041.000000
25.925000	0.500	202,285.000000
25.933333	0.500	205,317.000000
25.941667	0.500	208,632.000000
25.950000	0.500	211,998.000000
25.958333	0.500	215,159.000000
25.966667	0.500	217,554.000000
25.975000	0.500	218,765.000000
25.983333	0.500	218,281.000000
25.991667	0.500	215,539.000000
26.000000	0.500	210,643.000000
26.008333	0.500	204,483.000000
26.016667	0.500	198,592.000000
26.025000	0.500	193,675.000000
26.033333	0.500	189,639.000000
26.041667	0.500	186,462.000000
26.050000	0.500	184,438.000000
26.058333	0.500	183,300.000000
26.066667	0.500	183,135.000000
26.075000	0.500	184,079.000000
26.083333	0.500	185,645.000000
26.091667	0.500	187,815.000000
26.100000	0.500	190,828.000000
26.108333	0.500	194,211.000000
26.116667	0.500	197,143.000000
26.125000	0.500	199,036.000000
26.133333	0.500	199,427.000000
26.141667	0.500	198,618.000000
26.150000	0.500	197,252.000000
26.158333	0.500	196,004.000000
26.166667	0.500	195,462.000000
26.175000	0.500	196,040.000000
26.183333	0.500	197,837.000000
26.191667	0.500	200,421.000000
26.200000	0.500	202,891.000000
26.208333	0.500	204,366.000000
26.216667	0.500	204,504.000000
26.225000	0.500	203,789.000000
26.233333	0.500	202,724.000000
26.241667	0.500	201,279.000000
26.250000	0.500	199,286.000000
26.258333	0.500	196,979.000000
26.266667	0.500	195,181.000000
26.275000	0.500	194,323.000000
26.283333	0.500	194,545.000000
26.291667	0.500	195,539.000000
26.300000	0.500	197,070.000000
26.308333	0.500	198,840.000000
26.316667	0.500	200,835.000000
26.325000	0.500	202,714.000000
26.333333	0.500	203,833.000000
26.341667	0.500	203,959.000000
26.350000	0.500	203,265.000000
26.358333	0.500	201,969.000000
26.366667	0.500	200,286.000000
26.375000	0.500	198,538.000000
26.383333	0.500	196,565.000000
26.391667	0.500	194,396.000000
26.400000	0.500	192,164.000000
26.408333	0.500	190,311.000000
26.416667	0.500	189,632.000000
26.425000	0.500	190,124.000000
26.433333	0.500	191,187.000000
26.441667	0.500	192,662.000000
26.450000	0.500	194,572.000000
26.458333	0.500	197,159.000000
26.466667	0.500	199,922.000000
26.475000	0.500	201,877.000000
26.483333	0.500	202,803.000000
26.491667	0.500	203,178.000000
26.500000	0.500	202,803.000000
26.508333	0.500	201,969.000000
26.516667	0.500	201,397.000000
26.525000	0.500	201,764.000000
26.533333	0.500	203,376.000000
26.541667	0.500	206,139.000000
26.550000	0.500	209,608.000000
26.558333	0.500	213,436.000000
26.566667	0.500	217,358.000000
26.575000	0.500	220,888.000000
26.583333	0.500	223,193.000000
26.591667	0.500	223,201.000000
26.600000	0.500	220,849.000000
26.608333	0.500	216,703.000000
26.616667	0.500	211,706.000000
26.625000	0.500	207,447.000000
26.633333	0.500	204,746.000000
26.641667	0.500	203,325.000000
26.650000	0.500	202,644.000000
26.658333	0.500	202,496.000000
26.666667	0.500	202,832.000000
26.675000	0.500	203,246.000000
26.683333	0.500	203,423.000000
26.691667	0.500	203,738.000000
26.700000	0.500	205,049.000000
26.708333	0.500	207,607.000000
26.716667	0.500	210,493.000000
26.725000	0.500	213,052.000000
26.733333	0.500	215,435.000000
26.741667	0.500	218,073.000000
26.750000	0.500	220,985.000000
26.758333	0.500	223,527.000000
26.766667	0.500	225,174.000000
26.775000	0.500	226,242.000000
26.783333	0.500	227,650.000000
26.791667	0.500	229,179.000000
26.800000	0.500	229,665.000000
26.808333	0.500	228,074.000000
26.816667	0.500	224,498.000000
26.825000	0.500	219,898.000000
26.833333	0.500	215,354.000000
26.841667	0.500	211,877.000000
26.850000	0.500	209,886.000000
26.858333	0.500	209,415.000000
26.866667	0.500	210,481.000000
26.875000	0.500	212,700.000000
26.883333	0.500	215,442.000000
26.891667	0.500	217,708.000000
26.900000	0.500	218,754.000000
26.908333	0.500	218,971.000000
26.916667	0.500	219,097.000000
26.925000	0.500	219,536.000000
26.933333	0.500	220,377.000000
26.941667	0.500	222,248.000000
26.950000	0.500	225,790.000000
26.958333	0.500	230,698.000000
26.966667	0.500	235,971.000000
26.975000	0.500	241,220.000000
26.983333	0.500	245,928.000000
26.991667	0.500	249,307.000000
27.000000	0.500	250,421.000000
27.008333	0.500	248,958.000000
27.016667	0.500	246,330.000000
27.025000	0.500	243,907.000000
27.033333	0.500	242,585.000000
27.041667	0.500	242,592.000000
27.050000	0.500	243,763.000000
27.058333	0.500	245,680.000000
27.066667	0.500	247,684.000000
27.075000	0.500	249,186.000000
27.083333	0.500	250,184.000000
27.091667	0.500	250,739.000000
27.100000	0.500	250,882.000000
27.108333	0.500	250,723.000000
27.116667	0.500	250,244.000000
27.125000	0.500	249,636.000000
27.133333	0.500	249,376.000000
27.141667	0.500	249,701.000000
27.150000	0.500	249,929.000000
27.158333	0.500	249,643.000000
27.166667	0.500	248,636.000000
27.175000	0.500	247,855.000000
27.183333	0.500	248,349.000000
27.191667	0.500	250,199.000000
27.200000	0.500	252,998.000000
27.208333	0.500	256,378.000000
27.216667	0.500	260,212.000000
27.225000	0.500	264,323.000000
27.233333	0.500	268,745.000000
27.241667	0.500	273,509.000000
27.250000	0.500	278,174.000000
27.258333	0.500	282,318.000000
27.266667	0.500	285,208.000000
27.275000	0.500	286,307.000000
27.283333	0.500	285,903.000000
27.291667	0.500	284,899.000000
27.300000	0.500	284,402.000000
27.308333	0.500	285,109.000000
27.316667	0.500	287,255.000000
27.325000	0.500	290,882.000000
27.333333	0.500	295,433.000000
27.341667	0.500	299,729.000000
27.350000	0.500	302,962.000000
27.358333	0.500	304,992.000000
27.366667	0.500	306,227.000000
27.375000	0.500	307,697.000000
27.383333	0.500	309,878.000000
27.391667	0.500	312,874.000000
27.400000	0.500	316,523.000000
27.408333	0.500	320,865.000000
27.416667	0.500	325,958.000000
27.425000	0.500	331,260.000000
27.433333	0.500	336,166.000000
27.441667	0.500	340,023.000000
27.450000	0.500	342,148.000000
27.458333	0.500	342,372.000000
27.466667	0.500	341,501.000000
27.475000	0.500	341,135.000000
27.483333	0.500	342,701.000000
27.491667	0.500	346,485.000000
27.500000	0.500	351,465.000000
27.508333	0.500	356,448.000000
27.516667	0.500	360,775.000000
27.525000	0.500	364,555.000000
27.533333	0.500	367,656.000000
27.541667	0.500	370,387.000000
27.550000	0.500	373,031.000000
27.558333	0.500	375,180.000000
27.566667	0.500	376,402.000000
27.575000	0.500	376,418.000000
27.583333	0.500	375,308.000000
27.591667	0.500	373,856.000000
27.600000	0.500	373,226.000000
27.608333	0.500	373,265.000000
27.616667	0.500	373,219.000000
27.625000	0.500	373,087.000000
27.633333	0.500	373,229.000000
27.641667	0.500	374,136.000000
27.650000	0.500	376,218.000000
27.658333	0.500	379,144.000000
27.666667	0.500	382,274.000000
27.675000	0.500	384,719.000000
27.683333	0.500	385,834.000000
27.691667	0.500	385,840.000000
27.700000	0.500	385,170.000000
27.708333	0.500	384,538.000000
27.716667	0.500	384,156.000000
27.725000	0.500	383,489.000000
27.733333	0.500	382,230.000000
27.741667	0.500	380,355.000000
27.750000	0.500	378,027.000000
27.758333	0.500	374,811.000000
27.766667	0.500	370,614.000000
27.775000	0.500	365,539.000000
27.783333	0.500	359,665.000000
27.791667	0.500	352,972.000000
27.800000	0.500	345,887.000000
27.808333	0.500	338,640.000000
27.816667	0.500	331,301.000000
27.825000	0.500	324,460.000000
27.833333	0.500	318,890.000000
27.841667	0.500	314,987.000000
27.850000	0.500	312,800.000000
27.858333	0.500	311,963.000000
27.866667	0.500	312,084.000000
27.875000	0.500	312,652.000000
27.883333	0.500	312,903.000000
27.891667	0.500	311,848.000000
27.900000	0.500	309,057.000000
27.908333	0.500	304,800.000000
27.916667	0.500	299,183.000000
27.925000	0.500	292,401.000000
27.933333	0.500	284,822.000000
27.941667	0.500	276,974.000000
27.950000	0.500	269,416.000000
27.958333	0.500	262,687.000000
27.966667	0.500	257,197.000000
27.975000	0.500	252,582.000000
27.983333	0.500	248,388.000000
27.991667	0.500	244,667.000000
28.000000	0.500	241,297.000000
28.008333	0.500	237,945.000000
28.016667	0.500	234,128.000000
28.025000	0.500	230,343.000000
28.033333	0.500	227,366.000000
28.041667	0.500	225,729.000000
28.050000	0.500	225,003.000000
28.058333	0.500	224,836.000000
28.066667	0.500	224,877.000000
28.075000	0.500	224,170.000000
28.083333	0.500	222,257.000000
28.091667	0.500	219,419.000000
28.100000	0.500	216,147.000000
28.108333	0.500	213,002.000000
28.116667	0.500	210,302.000000
28.125000	0.500	207,559.000000
28.133333	0.500	204,807.000000
28.141667	0.500	201,815.000000
28.150000	0.500	198,207.000000
28.158333	0.500	193,816.000000
28.166667	0.500	188,548.000000
28.175000	0.500	182,604.000000
28.183333	0.500	176,572.000000
28.191667	0.500	170,983.000000
28.200000	0.500	166,333.000000
28.208333	0.500	162,677.000000
28.216667	0.500	159,780.000000
28.225000	0.500	157,575.000000
28.233333	0.500	155,967.000000
28.241667	0.500	155,020.000000
28.250000	0.500	154,457.000000
28.258333	0.500	153,615.000000
28.266667	0.500	152,410.000000
28.275000	0.500	151,072.000000
28.283333	0.500	149,760.000000
28.291667	0.500	148,460.000000
28.300000	0.500	147,371.000000
28.308333	0.500	146,377.000000
28.316667	0.500	144,993.000000
28.325000	0.500	143,224.000000
28.333333	0.500	141,151.000000
28.341667	0.500	138,619.000000
28.350000	0.500	136,264.000000
28.358333	0.500	134,607.000000
28.366667	0.500	133,093.000000
28.375000	0.500	130,842.000000
28.383333	0.500	127,349.000000
28.391667	0.500	122,875.000000
28.400000	0.500	118,126.000000
28.408333	0.500	113,374.000000
28.416667	0.500	108,212.000000
28.425000	0.500	102,450.000000
28.433333	0.500	96,628.000000
28.441667	0.500	91,291.000000
28.450000	0.500	87,301.000000
28.458333	0.500	85,433.000000
28.466667	0.500	85,420.000000
28.475000	0.500	86,700.000000
28.483333	0.500	88,858.000000
28.491667	0.500	91,386.000000
28.500000	0.500	93,422.000000
28.508333	0.500	94,417.000000
28.516667	0.500	94,754.000000
28.525000	0.500	94,979.000000
28.533333	0.500	95,068.000000
28.541667	0.500	94,743.000000
28.550000	0.500	93,761.000000
28.558333	0.500	92,187.000000
28.566667	0.500	91,163.000000
28.575000	0.500	90,940.000000
28.583333	0.500	91,342.000000
28.591667	0.500	91,737.000000
28.600000	0.500	91,119.000000
28.608333	0.500	89,415.000000
28.616667	0.500	86,917.000000
28.625000	0.500	83,751.000000
28.633333	0.500	80,579.000000
28.641667	0.500	77,877.000000
28.650000	0.500	75,831.000000
28.658333	0.500	74,666.000000
28.666667	0.500	74,494.000000
28.675000	0.500	74,816.000000
28.683333	0.500	74,569.000000
28.691667	0.500	73,354.000000
28.700000	0.500	71,547.000000
28.708333	0.500	69,047.000000
28.716667	0.500	66,181.000000
28.725000	0.500	63,191.000000
28.733333	0.500	59,682.000000
28.741667	0.500	55,838.000000
28.750000	0.500	52,302.000000
28.758333	0.500	49,694.000000
28.766667	0.500	48,427.000000
28.775000	0.500	48,333.000000
28.783333	0.500	48,614.000000
28.791667	0.500	48,069.000000
28.800000	0.500	46,278.000000
28.808333	0.500	43,807.000000
28.816667	0.500	41,750.000000
28.825000	0.500	40,918.000000
28.833333	0.500	41,293.000000
28.841667	0.500	42,007.000000
28.850000	0.500	42,235.000000
28.858333	0.500	41,574.000000
28.866667	0.500	40,222.000000
28.875000	0.500	38,539.000000
28.883333	0.500	36,550.000000
28.891667	0.500	34,418.000000
28.900000	0.500	32,508.000000
28.908333	0.500	31,282.000000
28.916667	0.500	30,824.000000
28.925000	0.500	30,726.000000
28.933333	0.500	30,603.000000
28.941667	0.500	30,451.000000
28.950000	0.500	30,823.000000
28.958333	0.500	31,954.000000
28.966667	0.500	33,551.000000
28.975000	0.500	35,013.000000
28.983333	0.500	35,684.000000
28.991667	0.500	35,039.000000
29.000000	0.500	32,902.000000
29.008333	0.500	29,823.000000
29.016667	0.500	26,529.000000
29.025000	0.500	23,808.000000
29.033333	0.500	22,079.000000
29.041667	0.500	21,158.000000
29.050000	0.500	20,560.000000
29.058333	0.500	20,255.000000
29.066667	0.500	20,244.000000
29.075000	0.500	20,677.000000
29.083333	0.500	21,517.000000
29.091667	0.500	22,066.000000
29.100000	0.500	22,184.000000
29.108333	0.500	22,445.000000
29.116667	0.500	23,533.000000
29.125000	0.500	25,779.000000
29.133333	0.500	28,800.000000
29.141667	0.500	31,746.000000
29.150000	0.500	34,189.000000
29.158333	0.500	35,473.000000
29.166667	0.500	35,227.000000
29.175000	0.500	33,557.000000
29.183333	0.500	30,624.000000
29.191667	0.500	26,368.000000
29.200000	0.500	20,500.000000
29.208333	0.500	13,561.000000
29.216667	0.500	6,916.000000
29.225000	0.500	1,667.000000
29.233333	0.500	-1,919.000000
29.241667	0.500	-3,468.000000
29.250000	0.500	-2,821.000000
29.258333	0.500	-256.000000
29.266667	0.500	3,567.000000
29.275000	0.500	7,616.000000
29.283333	0.500	11,438.000000
29.291667	0.500	14,158.000000
29.300000	0.500	15,166.000000
29.308333	0.500	14,733.000000
29.316667	0.500	12,902.000000
29.325000	0.500	9,585.000000
29.333333	0.500	5,454.000000
29.341667	0.500	1,616.000000
29.350000	0.500	-1,015.000000
29.358333	0.500	-1,890.000000
29.366667	0.500	-362.000000
29.375000	0.500	3,475.000000
29.383333	0.500	8,634.000000
29.391667	0.500	13,894.000000
29.400000	0.500	17,831.000000
29.408333	0.500	19,534.000000
29.416667	0.500	19,162.000000
29.425000	0.500	17,337.000000
29.433333	0.500	14,787.000000
29.441667	0.500	12,344.000000
29.450000	0.500	10,927.000000
29.458333	0.500	10,921.000000
29.466667	0.500	12,189.000000
29.475000	0.500	14,102.000000
29.483333	0.500	15,919.000000
29.491667	0.500	16,805.000000
29.500000	0.500	16,330.000000
29.508333	0.500	14,812.000000
29.516667	0.500	12,688.000000
29.525000	0.500	9,834.000000
29.533333	0.500	6,302.000000
29.541667	0.500	2,659.000000
29.550000	0.500	-1,045.000000
29.558333	0.500	-4,718.000000
29.566667	0.500	-8,014.000000
29.575000	0.500	-10,975.000000
29.583333	0.500	-12,862.000000
29.591667	0.500	-13,189.000000
29.600000	0.500	-12,306.000000
29.608333	0.500	-10,530.000000
29.616667	0.500	-8,381.000000
29.625000	0.500	-6,245.000000
29.633333	0.500	-3,918.000000
29.641667	0.500	-1,446.000000
29.650000	0.500	524.000000
29.658333	0.500	1,431.000000
29.666667	0.500	1,349.000000
29.675000	0.500	579.000000
29.683333	0.500	-357.000000
29.691667	0.500	-1,007.000000
29.700000	0.500	-1,321.000000
29.708333	0.500	-1,675.000000
29.716667	0.500	-2,304.000000
29.725000	0.500	-3,263.000000
29.733333	0.500	-4,243.000000
29.741667	0.500	-4,921.000000
29.750000	0.500	-5,387.000000
29.758333	0.500	-5,464.000000
29.766667	0.500	-4,755.000000
29.775000	0.500	-3,487.000000
29.783333	0.500	-1,872.000000
29.791667	0.500	-70.000000
29.800000	0.500	1,116.000000
29.808333	0.500	594.000000
29.816667	0.500	-1,704.000000
29.825000	0.500	-4,978.000000
29.833333	0.500	-7,844.000000
29.841667	0.500	-9,854.000000
29.850000	0.500	-11,376.000000
29.858333	0.500	-12,474.000000
29.866667	0.500	-13,114.000000
29.875000	0.500	-13,166.000000
29.883333	0.500	-12,285.000000
29.891667	0.500	-10,514.000000
29.900000	0.500	-8,549.000000
29.908333	0.500	-7,376.000000
29.916667	0.500	-7,027.000000
29.925000	0.500	-7,152.000000
29.933333	0.500	-7,324.000000
29.941667	0.500	-6,574.000000
29.950000	0.500	-4,046.000000
29.958333	0.500	379.000000
29.966667	0.500	5,760.000000
29.975000	0.500	10,744.000000
29.983333	0.500	14,015.000000
29.991667	0.500	15,272.000000
30.000000	0.500	14,285.000000
30.008333	0.500	11,155.000000
30.016667	0.500	6,883.000000
30.025000	0.500	2,346.000000
30.033333	0.500	-1,655.000000
30.041667	0.500	-4,479.000000
30.050000	0.500	-5,884.000000
30.058333	0.500	-5,923.000000
30.066667	0.500	-5,089.000000
30.075000	0.500	-4,592.000000
30.083333	0.500	-5,441.000000
30.091667	0.500	-8,314.000000
30.100000	0.500	-12,825.000000
30.108333	0.500	-18,227.000000
30.116667	0.500	-23,209.000000
30.125000	0.500	-26,683.000000
30.133333	0.500	-28,300.000000
30.141667	0.500	-28,048.000000
30.150000	0.500	-26,428.000000
30.158333	0.500	-23,855.000000
30.166667	0.500	-20,376.000000
30.175000	0.500	-16,581.000000
30.183333	0.500	-13,177.000000
30.191667	0.500	-10,838.000000
30.200000	0.500	-9,692.000000
30.208333	0.500	-9,548.000000
30.216667	0.500	-10,101.000000
30.225000	0.500	-11,186.000000
30.233333	0.500	-11,908.000000
30.241667	0.500	-11,932.000000
30.250000	0.500	-11,565.000000
30.258333	0.500	-11,071.000000
30.266667	0.500	-10,953.000000
30.275000	0.500	-11,261.000000
30.283333	0.500	-12,021.000000
30.291667	0.500	-13,384.000000
30.300000	0.500	-14,881.000000
30.308333	0.500	-16,262.000000
30.316667	0.500	-17,267.000000
30.325000	0.500	-17,469.000000
30.333333	0.500	-16,768.000000
30.341667	0.500	-15,489.000000
30.350000	0.500	-13,860.000000
30.358333	0.500	-12,234.000000
30.366667	0.500	-11,391.000000
30.375000	0.500	-11,608.000000
30.383333	0.500	-12,961.000000
30.391667	0.500	-15,274.000000
30.400000	0.500	-18,214.000000
30.408333	0.500	-21,142.000000
30.416667	0.500	-23,358.000000
30.425000	0.500	-24,174.000000
30.433333	0.500	-22,740.000000
30.441667	0.500	-19,523.000000
30.450000	0.500	-15,941.000000
30.458333	0.500	-13,081.000000
30.466667	0.500	-11,761.000000
30.475000	0.500	-12,320.000000
30.483333	0.500	-14,408.000000
30.491667	0.500	-17,385.000000
30.500000	0.500	-20,003.000000
30.508333	0.500	-21,626.000000
30.516667	0.500	-21,859.000000
30.525000	0.500	-20,797.000000
30.533333	0.500	-19,415.000000
30.541667	0.500	-18,938.000000
30.550000	0.500	-19,232.000000
30.558333	0.500	-20,034.000000
30.566667	0.500	-20,973.000000
30.575000	0.500	-21,809.000000
30.583333	0.500	-22,383.000000
30.591667	0.500	-22,197.000000
30.600000	0.500	-20,979.000000
30.608333	0.500	-19,105.000000
30.616667	0.500	-17,157.000000
30.625000	0.500	-15,432.000000
30.633333	0.500	-13,870.000000
30.641667	0.500	-12,741.000000
30.650000	0.500	-12,260.000000
30.658333	0.500	-12,272.000000
30.666667	0.500	-12,645.000000
30.675000	0.500	-13,101.000000
30.683333	0.500	-13,332.000000
30.691667	0.500	-13,709.000000
30.700000	0.500	-14,583.000000
30.708333	0.500	-16,334.000000
30.716667	0.500	-18,842.000000
30.725000	0.500	-21,496.000000
30.733333	0.500	-24,263.000000
30.741667	0.500	-27,048.000000
30.750000	0.500	-28,929.000000
30.758333	0.500	-29,372.000000
30.766667	0.500	-28,977.000000
30.775000	0.500	-28,331.000000
30.783333	0.500	-27,574.000000
30.791667	0.500	-26,496.000000
30.800000	0.500	-25,112.000000
30.808333	0.500	-23,270.000000
30.816667	0.500	-21,109.000000
30.825000	0.500	-18,868.000000
30.833333	0.500	-16,794.000000
30.841667	0.500	-15,144.000000
30.850000	0.500	-14,189.000000
30.858333	0.500	-13,679.000000
30.866667	0.500	-13,228.000000
30.875000	0.500	-12,561.000000
30.883333	0.500	-11,654.000000
30.891667	0.500	-11,019.000000
30.900000	0.500	-10,824.000000
30.908333	0.500	-10,669.000000
30.916667	0.500	-10,644.000000
30.925000	0.500	-11,088.000000
30.933333	0.500	-12,164.000000
30.941667	0.500	-13,227.000000
30.950000	0.500	-13,917.000000
30.958333	0.500	-14,323.000000
30.966667	0.500	-14,155.000000
30.975000	0.500	-13,162.000000
30.983333	0.500	-11,755.000000
30.991667	0.500	-10,729.000000
31.000000	0.500	-10,188.000000
