# Supplementary material for: Changes to Serum Sample Tube and Processing Methodology Does Not Cause Inter-Individual Variation in Automated Whole Serum N-Glycan Profiling in Health and Disease
Source: PLoS One. 2015 Apr 1;10(4):e0123028. doi: 10.1371/journal.pone.0123028 (PMC4382121; doi:10.1371/journal.pone.0123028)
Supplement: S2 Data — (ZIP) [file pone.0123028.s007.zip › IgGglycansData/1000+390-Sample 13.txt]

File Path	chrom://acropora/ChromeleonLocal/Archana Data/07 Mar 14/Robot validation of PNG F release- GCP-IgG and GCP-Fet.seq/16.smp/Emission_1.channel/Emission_1.chm
Channel	Emission_1

Injection Information:
Data Vault	ChromeleonLocal
Injection	PNG F rel-GCP-IgG-100µg-F.A+PBM+2AB VP96+T1-110/1000+390-Sample 13
Injection Number	18
Position	RE2
Comment	
Processing Method	beh-gu
Instrument Method	BEH-15cm-30min-right-25ul
Type	Unknown
Status	Finished
Injection Date	08/03/2014
Injection Time	00:15:25
Injection Volume (µL)	25.0000
Dilution Factor	1.0000
Weight	1.0000

Raw Data Information:
Time Min. (min)	0.000000
Time Max. (min)	31.000000
Data Points	3721
Detector	FLD
Exporting Data System	Chromeleon 7.1.1.1127
Operator	
Signal Quantity	
Signal Unit	counts
Signal Min.	-49,859.000000
Signal Max.	7,613,268.000000
Channel	Emission_1
Driver Name	FLD3000.dll
Channel Type	Evaluation
Min. Step (s)	0.500
Max. Step (s)	0.500
Average Step (s)	0.500

Signal Parameter Information:
Signal Info	

Raw Data:
Time (min)	Step (s)	Value (counts)
0.000000	0.000	0.000000
0.008333	0.500	0.000000
0.016667	0.500	0.000000
0.025000	0.500	0.000000
0.033333	0.500	0.000000
0.041667	0.500	5,642.000000
0.050000	0.500	5,826.000000
0.058333	0.500	6,224.000000
0.066667	0.500	7,066.000000
0.075000	0.500	8,298.000000
0.083333	0.500	9,655.000000
0.091667	0.500	10,864.000000
0.100000	0.500	11,682.000000
0.108333	0.500	11,946.000000
0.116667	0.500	11,615.000000
0.125000	0.500	10,746.000000
0.133333	0.500	9,390.000000
0.141667	0.500	7,620.000000
0.150000	0.500	5,583.000000
0.158333	0.500	3,480.000000
0.166667	0.500	1,494.000000
0.175000	0.500	-304.000000
0.183333	0.500	-1,872.000000
0.191667	0.500	-3,191.000000
0.200000	0.500	-4,227.000000
0.208333	0.500	-4,970.000000
0.216667	0.500	-5,437.000000
0.225000	0.500	-5,687.000000
0.233333	0.500	-5,834.000000
0.241667	0.500	-6,046.000000
0.250000	0.500	-6,403.000000
0.258333	0.500	-6,813.000000
0.266667	0.500	-7,169.000000
0.275000	0.500	-7,437.000000
0.283333	0.500	-7,637.000000
0.291667	0.500	-7,771.000000
0.300000	0.500	-7,838.000000
0.308333	0.500	-7,876.000000
0.316667	0.500	-7,885.000000
0.325000	0.500	-7,869.000000
0.333333	0.500	-7,827.000000
0.341667	0.500	-7,775.000000
0.350000	0.500	-7,716.000000
0.358333	0.500	-7,650.000000
0.366667	0.500	-7,563.000000
0.375000	0.500	-7,430.000000
0.383333	0.500	-7,210.000000
0.391667	0.500	-6,931.000000
0.400000	0.500	-6,649.000000
0.408333	0.500	-6,413.000000
0.416667	0.500	-6,293.000000
0.425000	0.500	-6,345.000000
0.433333	0.500	-6,529.000000
0.441667	0.500	-6,770.000000
0.450000	0.500	-6,964.000000
0.458333	0.500	-7,057.000000
0.466667	0.500	-7,131.000000
0.475000	0.500	-7,265.000000
0.483333	0.500	-7,402.000000
0.491667	0.500	-7,451.000000
0.500000	0.500	-7,400.000000
0.508333	0.500	-7,270.000000
0.516667	0.500	-7,072.000000
0.525000	0.500	-6,821.000000
0.533333	0.500	-6,522.000000
0.541667	0.500	-6,191.000000
0.550000	0.500	-5,874.000000
0.558333	0.500	-5,697.000000
0.566667	0.500	-5,674.000000
0.575000	0.500	-5,758.000000
0.583333	0.500	-5,901.000000
0.591667	0.500	-6,062.000000
0.600000	0.500	-6,257.000000
0.608333	0.500	-6,506.000000
0.616667	0.500	-6,756.000000
0.625000	0.500	-6,916.000000
0.633333	0.500	-6,902.000000
0.641667	0.500	-6,629.000000
0.650000	0.500	-6,001.000000
0.658333	0.500	-4,959.000000
0.666667	0.500	-3,538.000000
0.675000	0.500	-1,835.000000
0.683333	0.500	-23.000000
0.691667	0.500	1,664.000000
0.700000	0.500	3,011.000000
0.708333	0.500	3,904.000000
0.716667	0.500	4,323.000000
0.725000	0.500	4,348.000000
0.733333	0.500	4,280.000000
0.741667	0.500	4,929.000000
0.750000	0.500	7,653.000000
0.758333	0.500	13,730.000000
0.766667	0.500	23,643.000000
0.775000	0.500	36,894.000000
0.783333	0.500	52,129.000000
0.791667	0.500	67,532.000000
0.800000	0.500	81,267.000000
0.808333	0.500	91,844.000000
0.816667	0.500	98,345.000000
0.825000	0.500	100,454.000000
0.833333	0.500	98,372.000000
0.841667	0.500	92,787.000000
0.850000	0.500	84,598.000000
0.858333	0.500	74,752.000000
0.866667	0.500	64,145.000000
0.875000	0.500	53,584.000000
0.883333	0.500	43,650.000000
0.891667	0.500	34,748.000000
0.900000	0.500	27,104.000000
0.908333	0.500	20,826.000000
0.916667	0.500	15,922.000000
0.925000	0.500	12,266.000000
0.933333	0.500	9,639.000000
0.941667	0.500	7,832.000000
0.950000	0.500	6,626.000000
0.958333	0.500	5,803.000000
0.966667	0.500	5,293.000000
0.975000	0.500	5,048.000000
0.983333	0.500	4,997.000000
0.991667	0.500	5,089.000000
1.000000	0.500	5,321.000000
1.008333	0.500	5,685.000000
1.016667	0.500	6,178.000000
1.025000	0.500	6,805.000000
1.033333	0.500	7,688.000000
1.041667	0.500	9,146.000000
1.050000	0.500	11,579.000000
1.058333	0.500	15,262.000000
1.066667	0.500	20,155.000000
1.075000	0.500	25,848.000000
1.083333	0.500	31,633.000000
1.091667	0.500	36,729.000000
1.100000	0.500	40,481.000000
1.108333	0.500	42,489.000000
1.116667	0.500	42,733.000000
1.125000	0.500	41,542.000000
1.133333	0.500	39,502.000000
1.141667	0.500	37,299.000000
1.150000	0.500	35,558.000000
1.158333	0.500	34,617.000000
1.166667	0.500	34,465.000000
1.175000	0.500	34,948.000000
1.183333	0.500	35,938.000000
1.191667	0.500	37,335.000000
1.200000	0.500	38,998.000000
1.208333	0.500	40,760.000000
1.216667	0.500	42,382.000000
1.225000	0.500	43,585.000000
1.233333	0.500	44,050.000000
1.241667	0.500	43,583.000000
1.250000	0.500	42,183.000000
1.258333	0.500	40,065.000000
1.266667	0.500	37,584.000000
1.275000	0.500	35,000.000000
1.283333	0.500	32,394.000000
1.291667	0.500	29,731.000000
1.300000	0.500	27,184.000000
1.308333	0.500	25,330.000000
1.316667	0.500	24,693.000000
1.325000	0.500	25,278.000000
1.333333	0.500	26,550.000000
1.341667	0.500	27,775.000000
1.350000	0.500	28,285.000000
1.358333	0.500	27,684.000000
1.366667	0.500	25,928.000000
1.375000	0.500	23,236.000000
1.383333	0.500	19,933.000000
1.391667	0.500	16,330.000000
1.400000	0.500	12,759.000000
1.408333	0.500	9,530.000000
1.416667	0.500	6,874.000000
1.425000	0.500	4,959.000000
1.433333	0.500	3,799.000000
1.441667	0.500	3,255.000000
1.450000	0.500	3,147.000000
1.458333	0.500	3,261.000000
1.466667	0.500	3,393.000000
1.475000	0.500	3,413.000000
1.483333	0.500	3,232.000000
1.491667	0.500	2,820.000000
1.500000	0.500	2,195.000000
1.508333	0.500	1,440.000000
1.516667	0.500	701.000000
1.525000	0.500	90.000000
1.533333	0.500	-315.000000
1.541667	0.500	-491.000000
1.550000	0.500	-505.000000
1.558333	0.500	-454.000000
1.566667	0.500	-416.000000
1.575000	0.500	-463.000000
1.583333	0.500	-675.000000
1.591667	0.500	-1,056.000000
1.600000	0.500	-1,520.000000
1.608333	0.500	-1,985.000000
1.616667	0.500	-2,407.000000
1.625000	0.500	-2,777.000000
1.633333	0.500	-3,100.000000
1.641667	0.500	-3,355.000000
1.650000	0.500	-3,544.000000
1.658333	0.500	-3,683.000000
1.666667	0.500	-3,827.000000
1.675000	0.500	-4,019.000000
1.683333	0.500	-4,226.000000
1.691667	0.500	-4,424.000000
1.700000	0.500	-4,630.000000
1.708333	0.500	-4,879.000000
1.716667	0.500	-5,179.000000
1.725000	0.500	-5,524.000000
1.733333	0.500	-5,820.000000
1.741667	0.500	-5,976.000000
1.750000	0.500	-5,998.000000
1.758333	0.500	-5,927.000000
1.766667	0.500	-5,766.000000
1.775000	0.500	-5,569.000000
1.783333	0.500	-5,411.000000
1.791667	0.500	-5,335.000000
1.800000	0.500	-5,292.000000
1.808333	0.500	-5,294.000000
1.816667	0.500	-5,293.000000
1.825000	0.500	-5,217.000000
1.833333	0.500	-5,074.000000
1.841667	0.500	-4,879.000000
1.850000	0.500	-4,671.000000
1.858333	0.500	-4,510.000000
1.866667	0.500	-4,402.000000
1.875000	0.500	-4,301.000000
1.883333	0.500	-4,215.000000
1.891667	0.500	-4,186.000000
1.900000	0.500	-4,206.000000
1.908333	0.500	-4,247.000000
1.916667	0.500	-4,322.000000
1.925000	0.500	-4,435.000000
1.933333	0.500	-4,548.000000
1.941667	0.500	-4,613.000000
1.950000	0.500	-4,687.000000
1.958333	0.500	-4,823.000000
1.966667	0.500	-5,007.000000
1.975000	0.500	-5,208.000000
1.983333	0.500	-5,395.000000
1.991667	0.500	-5,584.000000
2.000000	0.500	-5,759.000000
2.008333	0.500	-5,916.000000
2.016667	0.500	-6,055.000000
2.025000	0.500	-6,177.000000
2.033333	0.500	-6,253.000000
2.041667	0.500	-6,289.000000
2.050000	0.500	-6,326.000000
2.058333	0.500	-6,359.000000
2.066667	0.500	-6,324.000000
2.075000	0.500	-6,202.000000
2.083333	0.500	-6,005.000000
2.091667	0.500	-5,766.000000
2.100000	0.500	-5,579.000000
2.108333	0.500	-5,480.000000
2.116667	0.500	-5,473.000000
2.125000	0.500	-5,541.000000
2.133333	0.500	-5,659.000000
2.141667	0.500	-5,817.000000
2.150000	0.500	-6,024.000000
2.158333	0.500	-6,264.000000
2.166667	0.500	-6,484.000000
2.175000	0.500	-6,667.000000
2.183333	0.500	-6,832.000000
2.191667	0.500	-6,966.000000
2.200000	0.500	-7,041.000000
2.208333	0.500	-7,041.000000
2.216667	0.500	-6,992.000000
2.225000	0.500	-6,927.000000
2.233333	0.500	-6,915.000000
2.241667	0.500	-6,967.000000
2.250000	0.500	-7,094.000000
2.258333	0.500	-7,260.000000
2.266667	0.500	-7,360.000000
2.275000	0.500	-7,355.000000
2.283333	0.500	-7,235.000000
2.291667	0.500	-7,046.000000
2.300000	0.500	-6,872.000000
2.308333	0.500	-6,722.000000
2.316667	0.500	-6,607.000000
2.325000	0.500	-6,544.000000
2.333333	0.500	-6,546.000000
2.341667	0.500	-6,592.000000
2.350000	0.500	-6,633.000000
2.358333	0.500	-6,612.000000
2.366667	0.500	-6,508.000000
2.375000	0.500	-6,330.000000
2.383333	0.500	-6,131.000000
2.391667	0.500	-5,958.000000
2.400000	0.500	-5,841.000000
2.408333	0.500	-5,766.000000
2.416667	0.500	-5,725.000000
2.425000	0.500	-5,735.000000
2.433333	0.500	-5,827.000000
2.441667	0.500	-5,974.000000
2.450000	0.500	-6,119.000000
2.458333	0.500	-6,298.000000
2.466667	0.500	-6,515.000000
2.475000	0.500	-6,724.000000
2.483333	0.500	-6,881.000000
2.491667	0.500	-6,977.000000
2.500000	0.500	-7,072.000000
2.508333	0.500	-7,189.000000
2.516667	0.500	-7,262.000000
2.525000	0.500	-7,248.000000
2.533333	0.500	-7,157.000000
2.541667	0.500	-7,065.000000
2.550000	0.500	-7,105.000000
2.558333	0.500	-7,336.000000
2.566667	0.500	-7,674.000000
2.575000	0.500	-8,000.000000
2.583333	0.500	-8,254.000000
2.591667	0.500	-8,423.000000
2.600000	0.500	-8,488.000000
2.608333	0.500	-8,431.000000
2.616667	0.500	-8,270.000000
2.625000	0.500	-8,017.000000
2.633333	0.500	-7,739.000000
2.641667	0.500	-7,518.000000
2.650000	0.500	-7,353.000000
2.658333	0.500	-7,193.000000
2.666667	0.500	-7,048.000000
2.675000	0.500	-6,936.000000
2.683333	0.500	-6,879.000000
2.691667	0.500	-6,860.000000
2.700000	0.500	-6,823.000000
2.708333	0.500	-6,711.000000
2.716667	0.500	-6,556.000000
2.725000	0.500	-6,386.000000
2.733333	0.500	-6,221.000000
2.741667	0.500	-6,064.000000
2.750000	0.500	-5,921.000000
2.758333	0.500	-5,772.000000
2.766667	0.500	-5,657.000000
2.775000	0.500	-5,652.000000
2.783333	0.500	-5,788.000000
2.791667	0.500	-6,026.000000
2.800000	0.500	-6,338.000000
2.808333	0.500	-6,677.000000
2.816667	0.500	-7,045.000000
2.825000	0.500	-7,426.000000
2.833333	0.500	-7,831.000000
2.841667	0.500	-8,305.000000
2.850000	0.500	-8,832.000000
2.858333	0.500	-9,287.000000
2.866667	0.500	-9,503.000000
2.875000	0.500	-9,454.000000
2.883333	0.500	-9,187.000000
2.891667	0.500	-8,770.000000
2.900000	0.500	-8,208.000000
2.908333	0.500	-7,505.000000
2.916667	0.500	-6,764.000000
2.925000	0.500	-6,081.000000
2.933333	0.500	-5,533.000000
2.941667	0.500	-5,234.000000
2.950000	0.500	-5,261.000000
2.958333	0.500	-5,593.000000
2.966667	0.500	-6,116.000000
2.975000	0.500	-6,755.000000
2.983333	0.500	-7,458.000000
2.991667	0.500	-8,130.000000
3.000000	0.500	-8,669.000000
3.008333	0.500	-8,669.000000
3.016667	0.500	-8,669.000000
3.025000	0.500	-8,669.000000
3.033333	0.500	-8,669.000000
3.041667	0.500	-9,004.000000
3.050000	0.500	-10,295.000000
3.058333	0.500	-11,984.000000
3.066667	0.500	-13,786.000000
3.075000	0.500	-15,387.000000
3.083333	0.500	-15,888.000000
3.091667	0.500	-14,698.000000
3.100000	0.500	-12,306.000000
3.108333	0.500	-9,428.000000
3.116667	0.500	-6,506.000000
3.125000	0.500	-3,611.000000
3.133333	0.500	-1,051.000000
3.141667	0.500	535.000000
3.150000	0.500	1,056.000000
3.158333	0.500	774.000000
3.166667	0.500	-305.000000
3.175000	0.500	-2,324.000000
3.183333	0.500	-5,355.000000
3.191667	0.500	-9,117.000000
3.200000	0.500	-12,898.000000
3.208333	0.500	-16,282.000000
3.216667	0.500	-19,190.000000
3.225000	0.500	-21,393.000000
3.233333	0.500	-22,485.000000
3.241667	0.500	-22,398.000000
3.250000	0.500	-21,751.000000
3.258333	0.500	-20,734.000000
3.266667	0.500	-19,358.000000
3.275000	0.500	-17,671.000000
3.283333	0.500	-15,558.000000
3.291667	0.500	-13,428.000000
3.300000	0.500	-11,597.000000
3.308333	0.500	-9,967.000000
3.316667	0.500	-8,311.000000
3.325000	0.500	-7,177.000000
3.333333	0.500	-7,199.000000
3.341667	0.500	-8,299.000000
3.350000	0.500	-9,812.000000
3.358333	0.500	-11,516.000000
3.366667	0.500	-13,713.000000
3.375000	0.500	-16,696.000000
3.383333	0.500	-20,404.000000
3.391667	0.500	-24,475.000000
3.400000	0.500	-28,262.000000
3.408333	0.500	-30,935.000000
3.416667	0.500	-32,502.000000
3.425000	0.500	-33,437.000000
3.433333	0.500	-33,764.000000
3.441667	0.500	-33,565.000000
3.450000	0.500	-32,465.000000
3.458333	0.500	-30,477.000000
3.466667	0.500	-27,817.000000
3.475000	0.500	-24,795.000000
3.483333	0.500	-22,297.000000
3.491667	0.500	-20,822.000000
3.500000	0.500	-20,504.000000
3.508333	0.500	-20,528.000000
3.516667	0.500	-20,007.000000
3.525000	0.500	-18,780.000000
3.533333	0.500	-17,022.000000
3.541667	0.500	-15,612.000000
3.550000	0.500	-14,994.000000
3.558333	0.500	-15,036.000000
3.566667	0.500	-15,680.000000
3.575000	0.500	-16,911.000000
3.583333	0.500	-18,636.000000
3.591667	0.500	-20,697.000000
3.600000	0.500	-23,171.000000
3.608333	0.500	-26,024.000000
3.616667	0.500	-29,196.000000
3.625000	0.500	-31,912.000000
3.633333	0.500	-33,354.000000
3.641667	0.500	-33,231.000000
3.650000	0.500	-32,406.000000
3.658333	0.500	-31,835.000000
3.666667	0.500	-31,725.000000
3.675000	0.500	-31,490.000000
3.683333	0.500	-30,632.000000
3.691667	0.500	-29,350.000000
3.700000	0.500	-28,041.000000
3.708333	0.500	-26,787.000000
3.716667	0.500	-25,546.000000
3.725000	0.500	-24,300.000000
3.733333	0.500	-23,248.000000
3.741667	0.500	-22,518.000000
3.750000	0.500	-22,186.000000
3.758333	0.500	-22,264.000000
3.766667	0.500	-22,966.000000
3.775000	0.500	-24,127.000000
3.783333	0.500	-25,333.000000
3.791667	0.500	-26,606.000000
3.800000	0.500	-28,065.000000
3.808333	0.500	-29,448.000000
3.816667	0.500	-30,026.000000
3.825000	0.500	-28,819.000000
3.833333	0.500	-25,670.000000
3.841667	0.500	-21,619.000000
3.850000	0.500	-17,544.000000
3.858333	0.500	-14,187.000000
3.866667	0.500	-12,448.000000
3.875000	0.500	-12,132.000000
3.883333	0.500	-12,975.000000
3.891667	0.500	-14,695.000000
3.900000	0.500	-16,989.000000
3.908333	0.500	-19,140.000000
3.916667	0.500	-20,840.000000
3.925000	0.500	-22,070.000000
3.933333	0.500	-23,008.000000
3.941667	0.500	-24,648.000000
3.950000	0.500	-27,278.000000
3.958333	0.500	-30,484.000000
3.966667	0.500	-33,686.000000
3.975000	0.500	-35,975.000000
3.983333	0.500	-36,637.000000
3.991667	0.500	-35,907.000000
4.000000	0.500	-34,449.000000
4.008333	0.500	-32,937.000000
4.016667	0.500	-31,802.000000
4.025000	0.500	-30,903.000000
4.033333	0.500	-30,328.000000
4.041667	0.500	-30,176.000000
4.050000	0.500	-30,504.000000
4.058333	0.500	-30,881.000000
4.066667	0.500	-30,914.000000
4.075000	0.500	-30,457.000000
4.083333	0.500	-29,298.000000
4.091667	0.500	-28,124.000000
4.100000	0.500	-27,732.000000
4.108333	0.500	-28,073.000000
4.116667	0.500	-28,395.000000
4.125000	0.500	-28,173.000000
4.133333	0.500	-27,165.000000
4.141667	0.500	-25,542.000000
4.150000	0.500	-23,550.000000
4.158333	0.500	-21,945.000000
4.166667	0.500	-21,086.000000
4.175000	0.500	-20,708.000000
4.183333	0.500	-20,191.000000
4.191667	0.500	-18,922.000000
4.200000	0.500	-16,914.000000
4.208333	0.500	-15,012.000000
4.216667	0.500	-14,053.000000
4.225000	0.500	-14,457.000000
4.233333	0.500	-16,335.000000
4.241667	0.500	-19,323.000000
4.250000	0.500	-22,789.000000
4.258333	0.500	-25,804.000000
4.266667	0.500	-27,961.000000
4.275000	0.500	-28,810.000000
4.283333	0.500	-28,524.000000
4.291667	0.500	-27,535.000000
4.300000	0.500	-26,140.000000
4.308333	0.500	-24,600.000000
4.316667	0.500	-22,933.000000
4.325000	0.500	-21,241.000000
4.333333	0.500	-19,596.000000
4.341667	0.500	-18,336.000000
4.350000	0.500	-18,140.000000
4.358333	0.500	-19,516.000000
4.366667	0.500	-22,066.000000
4.375000	0.500	-25,230.000000
4.383333	0.500	-28,100.000000
4.391667	0.500	-30,402.000000
4.400000	0.500	-32,588.000000
4.408333	0.500	-34,830.000000
4.416667	0.500	-37,429.000000
4.425000	0.500	-40,078.000000
4.433333	0.500	-42,044.000000
4.441667	0.500	-43,087.000000
4.450000	0.500	-43,846.000000
4.458333	0.500	-44,082.000000
4.466667	0.500	-43,259.000000
4.475000	0.500	-41,312.000000
4.483333	0.500	-38,964.000000
4.491667	0.500	-36,448.000000
4.500000	0.500	-33,514.000000
4.508333	0.500	-30,269.000000
4.516667	0.500	-27,211.000000
4.525000	0.500	-25,043.000000
4.533333	0.500	-24,274.000000
4.541667	0.500	-24,289.000000
4.550000	0.500	-24,568.000000
4.558333	0.500	-25,480.000000
4.566667	0.500	-27,078.000000
4.575000	0.500	-29,168.000000
4.583333	0.500	-31,835.000000
4.591667	0.500	-35,076.000000
4.600000	0.500	-38,150.000000
4.608333	0.500	-40,611.000000
4.616667	0.500	-42,052.000000
4.625000	0.500	-41,964.000000
4.633333	0.500	-40,833.000000
4.641667	0.500	-39,613.000000
4.650000	0.500	-38,667.000000
4.658333	0.500	-37,518.000000
4.666667	0.500	-35,815.000000
4.675000	0.500	-33,772.000000
4.683333	0.500	-31,716.000000
4.691667	0.500	-30,102.000000
4.700000	0.500	-29,211.000000
4.708333	0.500	-28,941.000000
4.716667	0.500	-29,042.000000
4.725000	0.500	-28,959.000000
4.733333	0.500	-28,821.000000
4.741667	0.500	-28,827.000000
4.750000	0.500	-28,846.000000
4.758333	0.500	-28,953.000000
4.766667	0.500	-29,245.000000
4.775000	0.500	-29,999.000000
4.783333	0.500	-30,904.000000
4.791667	0.500	-31,541.000000
4.800000	0.500	-31,545.000000
4.808333	0.500	-30,869.000000
4.816667	0.500	-29,299.000000
4.825000	0.500	-26,926.000000
4.833333	0.500	-24,007.000000
4.841667	0.500	-21,273.000000
4.850000	0.500	-19,400.000000
4.858333	0.500	-18,664.000000
4.866667	0.500	-18,670.000000
4.875000	0.500	-19,268.000000
4.883333	0.500	-19,760.000000
4.891667	0.500	-19,263.000000
4.900000	0.500	-17,650.000000
4.908333	0.500	-15,378.000000
4.916667	0.500	-12,983.000000
4.925000	0.500	-10,657.000000
4.933333	0.500	-8,787.000000
4.941667	0.500	-7,854.000000
4.950000	0.500	-7,737.000000
4.958333	0.500	-7,813.000000
4.966667	0.500	-7,988.000000
4.975000	0.500	-8,141.000000
4.983333	0.500	-8,002.000000
4.991667	0.500	-7,846.000000
5.000000	0.500	-7,920.000000
5.008333	0.500	-8,089.000000
5.016667	0.500	-8,702.000000
5.025000	0.500	-10,531.000000
5.033333	0.500	-13,984.000000
5.041667	0.500	-18,661.000000
5.050000	0.500	-23,510.000000
5.058333	0.500	-27,348.000000
5.066667	0.500	-29,903.000000
5.075000	0.500	-31,237.000000
5.083333	0.500	-31,719.000000
5.091667	0.500	-32,202.000000
5.100000	0.500	-33,295.000000
5.108333	0.500	-34,604.000000
5.116667	0.500	-35,674.000000
5.125000	0.500	-36,699.000000
5.133333	0.500	-37,741.000000
5.141667	0.500	-38,740.000000
5.150000	0.500	-39,542.000000
5.158333	0.500	-39,871.000000
5.166667	0.500	-39,452.000000
5.175000	0.500	-38,482.000000
5.183333	0.500	-37,073.000000
5.191667	0.500	-34,906.000000
5.200000	0.500	-32,219.000000
5.208333	0.500	-29,711.000000
5.216667	0.500	-28,173.000000
5.225000	0.500	-27,198.000000
5.233333	0.500	-26,253.000000
5.241667	0.500	-24,866.000000
5.250000	0.500	-22,874.000000
5.258333	0.500	-20,462.000000
5.266667	0.500	-17,971.000000
5.275000	0.500	-15,483.000000
5.283333	0.500	-13,104.000000
5.291667	0.500	-10,856.000000
5.300000	0.500	-9,218.000000
5.308333	0.500	-8,600.000000
5.316667	0.500	-9,189.000000
5.325000	0.500	-10,714.000000
5.333333	0.500	-12,930.000000
5.341667	0.500	-15,721.000000
5.350000	0.500	-18,751.000000
5.358333	0.500	-21,497.000000
5.366667	0.500	-23,523.000000
5.375000	0.500	-24,692.000000
5.383333	0.500	-25,166.000000
5.391667	0.500	-25,155.000000
5.400000	0.500	-24,589.000000
5.408333	0.500	-23,095.000000
5.416667	0.500	-20,092.000000
5.425000	0.500	-16,062.000000
5.433333	0.500	-12,059.000000
5.441667	0.500	-9,249.000000
5.450000	0.500	-8,478.000000
5.458333	0.500	-9,729.000000
5.466667	0.500	-12,515.000000
5.475000	0.500	-15,972.000000
5.483333	0.500	-19,471.000000
5.491667	0.500	-22,435.000000
5.500000	0.500	-24,763.000000
5.508333	0.500	-26,103.000000
5.516667	0.500	-26,224.000000
5.525000	0.500	-25,350.000000
5.533333	0.500	-24,168.000000
5.541667	0.500	-23,285.000000
5.550000	0.500	-22,828.000000
5.558333	0.500	-22,553.000000
5.566667	0.500	-21,917.000000
5.575000	0.500	-20,728.000000
5.583333	0.500	-19,206.000000
5.591667	0.500	-17,699.000000
5.600000	0.500	-16,558.000000
5.608333	0.500	-16,431.000000
5.616667	0.500	-17,639.000000
5.625000	0.500	-19,819.000000
5.633333	0.500	-22,148.000000
5.641667	0.500	-23,890.000000
5.650000	0.500	-24,736.000000
5.658333	0.500	-24,718.000000
5.666667	0.500	-24,287.000000
5.675000	0.500	-23,569.000000
5.683333	0.500	-22,420.000000
5.691667	0.500	-21,275.000000
5.700000	0.500	-20,458.000000
5.708333	0.500	-20,036.000000
5.716667	0.500	-19,332.000000
5.725000	0.500	-17,761.000000
5.733333	0.500	-15,522.000000
5.741667	0.500	-12,718.000000
5.750000	0.500	-9,727.000000
5.758333	0.500	-7,165.000000
5.766667	0.500	-5,141.000000
5.775000	0.500	-3,454.000000
5.783333	0.500	-2,300.000000
5.791667	0.500	-1,628.000000
5.800000	0.500	-934.000000
5.808333	0.500	-66.000000
5.816667	0.500	576.000000
5.825000	0.500	653.000000
5.833333	0.500	385.000000
5.841667	0.500	-105.000000
5.850000	0.500	-1,286.000000
5.858333	0.500	-3,471.000000
5.866667	0.500	-5,965.000000
5.875000	0.500	-8,273.000000
5.883333	0.500	-10,437.000000
5.891667	0.500	-12,615.000000
5.900000	0.500	-14,759.000000
5.908333	0.500	-16,706.000000
5.916667	0.500	-18,052.000000
5.925000	0.500	-18,435.000000
5.933333	0.500	-18,057.000000
5.941667	0.500	-17,314.000000
5.950000	0.500	-16,347.000000
5.958333	0.500	-15,235.000000
5.966667	0.500	-14,705.000000
5.975000	0.500	-14,810.000000
5.983333	0.500	-15,084.000000
5.991667	0.500	-15,495.000000
6.000000	0.500	-15,611.000000
6.008333	0.500	-15,059.000000
6.016667	0.500	-13,736.000000
6.025000	0.500	-12,122.000000
6.033333	0.500	-10,194.000000
6.041667	0.500	-8,248.000000
6.050000	0.500	-6,571.000000
6.058333	0.500	-5,789.000000
6.066667	0.500	-6,437.000000
6.075000	0.500	-8,755.000000
6.083333	0.500	-12,390.000000
6.091667	0.500	-16,424.000000
6.100000	0.500	-19,898.000000
6.108333	0.500	-22,296.000000
6.116667	0.500	-23,520.000000
6.125000	0.500	-23,541.000000
6.133333	0.500	-22,368.000000
6.141667	0.500	-20,075.000000
6.150000	0.500	-16,699.000000
6.158333	0.500	-12,862.000000
6.166667	0.500	-9,408.000000
6.175000	0.500	-6,905.000000
6.183333	0.500	-5,773.000000
6.191667	0.500	-5,899.000000
6.200000	0.500	-7,015.000000
6.208333	0.500	-8,726.000000
6.216667	0.500	-10,886.000000
6.225000	0.500	-13,242.000000
6.233333	0.500	-15,642.000000
6.241667	0.500	-17,838.000000
6.250000	0.500	-19,552.000000
6.258333	0.500	-20,138.000000
6.266667	0.500	-19,328.000000
6.275000	0.500	-17,089.000000
6.283333	0.500	-13,518.000000
6.291667	0.500	-9,431.000000
6.300000	0.500	-5,634.000000
6.308333	0.500	-2,789.000000
6.316667	0.500	-1,275.000000
6.325000	0.500	-1,136.000000
6.333333	0.500	-2,302.000000
6.341667	0.500	-3,925.000000
6.350000	0.500	-5,041.000000
6.358333	0.500	-5,765.000000
6.366667	0.500	-6,315.000000
6.375000	0.500	-6,792.000000
6.383333	0.500	-7,556.000000
6.391667	0.500	-8,763.000000
6.400000	0.500	-10,054.000000
6.408333	0.500	-10,920.000000
6.416667	0.500	-11,505.000000
6.425000	0.500	-11,885.000000
6.433333	0.500	-11,645.000000
6.441667	0.500	-11,359.000000
6.450000	0.500	-11,519.000000
6.458333	0.500	-12,630.000000
6.466667	0.500	-14,446.000000
6.475000	0.500	-15,962.000000
6.483333	0.500	-16,607.000000
6.491667	0.500	-16,230.000000
6.500000	0.500	-15,303.000000
6.508333	0.500	-14,248.000000
6.516667	0.500	-13,175.000000
6.525000	0.500	-12,431.000000
6.533333	0.500	-12,355.000000
6.541667	0.500	-12,159.000000
6.550000	0.500	-11,286.000000
6.558333	0.500	-9,715.000000
6.566667	0.500	-7,219.000000
6.575000	0.500	-4,234.000000
6.583333	0.500	-1,839.000000
6.591667	0.500	-619.000000
6.600000	0.500	-622.000000
6.608333	0.500	-1,452.000000
6.616667	0.500	-2,970.000000
6.625000	0.500	-4,597.000000
6.633333	0.500	-5,500.000000
6.641667	0.500	-5,250.000000
6.650000	0.500	-4,853.000000
6.658333	0.500	-5,166.000000
6.666667	0.500	-6,315.000000
6.675000	0.500	-7,978.000000
6.683333	0.500	-9,362.000000
6.691667	0.500	-10,006.000000
6.700000	0.500	-10,035.000000
6.708333	0.500	-9,387.000000
6.716667	0.500	-7,773.000000
6.725000	0.500	-5,327.000000
6.733333	0.500	-2,706.000000
6.741667	0.500	-772.000000
6.750000	0.500	-124.000000
6.758333	0.500	-534.000000
6.766667	0.500	-1,418.000000
6.775000	0.500	-2,195.000000
6.783333	0.500	-2,818.000000
6.791667	0.500	-3,215.000000
6.800000	0.500	-3,203.000000
6.808333	0.500	-3,125.000000
6.816667	0.500	-3,097.000000
6.825000	0.500	-3,138.000000
6.833333	0.500	-3,205.000000
6.841667	0.500	-3,711.000000
6.850000	0.500	-5,064.000000
6.858333	0.500	-6,668.000000
6.866667	0.500	-8,137.000000
6.875000	0.500	-9,399.000000
6.883333	0.500	-10,818.000000
6.891667	0.500	-12,330.000000
6.900000	0.500	-13,067.000000
6.908333	0.500	-12,184.000000
6.916667	0.500	-9,667.000000
6.925000	0.500	-6,066.000000
6.933333	0.500	-2,302.000000
6.941667	0.500	437.000000
6.950000	0.500	1,279.000000
6.958333	0.500	152.000000
6.966667	0.500	-1,919.000000
6.975000	0.500	-3,548.000000
6.983333	0.500	-4,444.000000
6.991667	0.500	-5,159.000000
7.000000	0.500	-6,051.000000
7.008333	0.500	-6,820.000000
7.016667	0.500	-7,007.000000
7.025000	0.500	-6,744.000000
7.033333	0.500	-5,972.000000
7.041667	0.500	-4,528.000000
7.050000	0.500	-2,516.000000
7.058333	0.500	-445.000000
7.066667	0.500	1,214.000000
7.075000	0.500	1,615.000000
7.083333	0.500	287.000000
7.091667	0.500	-2,092.000000
7.100000	0.500	-4,737.000000
7.108333	0.500	-7,537.000000
7.116667	0.500	-10,181.000000
7.125000	0.500	-12,488.000000
7.133333	0.500	-14,281.000000
7.141667	0.500	-15,255.000000
7.150000	0.500	-15,063.000000
7.158333	0.500	-13,517.000000
7.166667	0.500	-10,739.000000
7.175000	0.500	-7,697.000000
7.183333	0.500	-4,796.000000
7.191667	0.500	-2,061.000000
7.200000	0.500	575.000000
7.208333	0.500	2,991.000000
7.216667	0.500	5,000.000000
7.225000	0.500	6,028.000000
7.233333	0.500	5,211.000000
7.241667	0.500	2,318.000000
7.250000	0.500	-1,889.000000
7.258333	0.500	-6,502.000000
7.266667	0.500	-10,576.000000
7.275000	0.500	-13,342.000000
7.283333	0.500	-14,443.000000
7.291667	0.500	-14,176.000000
7.300000	0.500	-13,515.000000
7.308333	0.500	-13,246.000000
7.316667	0.500	-13,383.000000
7.325000	0.500	-13,825.000000
7.333333	0.500	-14,602.000000
7.341667	0.500	-15,376.000000
7.350000	0.500	-16,228.000000
7.358333	0.500	-17,280.000000
7.366667	0.500	-18,261.000000
7.375000	0.500	-19,108.000000
7.383333	0.500	-19,649.000000
7.391667	0.500	-19,587.000000
7.400000	0.500	-18,710.000000
7.408333	0.500	-16,899.000000
7.416667	0.500	-14,183.000000
7.425000	0.500	-11,013.000000
7.433333	0.500	-7,776.000000
7.441667	0.500	-4,487.000000
7.450000	0.500	-1,424.000000
7.458333	0.500	1,275.000000
7.466667	0.500	3,171.000000
7.475000	0.500	4,083.000000
7.483333	0.500	4,070.000000
7.491667	0.500	3,331.000000
7.500000	0.500	1,974.000000
7.508333	0.500	225.000000
7.516667	0.500	-1,503.000000
7.525000	0.500	-3,365.000000
7.533333	0.500	-5,343.000000
7.541667	0.500	-7,128.000000
7.550000	0.500	-8,069.000000
7.558333	0.500	-7,745.000000
7.566667	0.500	-6,765.000000
7.575000	0.500	-5,617.000000
7.583333	0.500	-4,350.000000
7.591667	0.500	-2,848.000000
7.600000	0.500	-1,046.000000
7.608333	0.500	1,341.000000
7.616667	0.500	4,330.000000
7.625000	0.500	7,190.000000
7.633333	0.500	9,476.000000
7.641667	0.500	10,873.000000
7.650000	0.500	11,769.000000
7.658333	0.500	12,361.000000
7.666667	0.500	12,441.000000
7.675000	0.500	12,131.000000
7.683333	0.500	11,382.000000
7.691667	0.500	10,099.000000
7.700000	0.500	8,076.000000
7.708333	0.500	5,032.000000
7.716667	0.500	1,521.000000
7.725000	0.500	-1,286.000000
7.733333	0.500	-2,933.000000
7.741667	0.500	-3,246.000000
7.750000	0.500	-2,636.000000
7.758333	0.500	-1,731.000000
7.766667	0.500	-759.000000
7.775000	0.500	706.000000
7.783333	0.500	2,148.000000
7.791667	0.500	3,142.000000
7.800000	0.500	3,653.000000
7.808333	0.500	3,770.000000
7.816667	0.500	3,089.000000
7.825000	0.500	1,073.000000
7.833333	0.500	-2,124.000000
7.841667	0.500	-5,924.000000
7.850000	0.500	-9,620.000000
7.858333	0.500	-12,462.000000
7.866667	0.500	-13,928.000000
7.875000	0.500	-14,411.000000
7.883333	0.500	-14,268.000000
7.891667	0.500	-13,710.000000
7.900000	0.500	-12,770.000000
7.908333	0.500	-10,977.000000
7.916667	0.500	-7,944.000000
7.925000	0.500	-4,444.000000
7.933333	0.500	-1,385.000000
7.941667	0.500	966.000000
7.950000	0.500	2,660.000000
7.958333	0.500	3,837.000000
7.966667	0.500	4,763.000000
7.975000	0.500	5,551.000000
7.983333	0.500	6,118.000000
7.991667	0.500	6,476.000000
8.000000	0.500	7,005.000000
8.008333	0.500	8,327.000000
8.016667	0.500	10,601.000000
8.025000	0.500	13,531.000000
8.033333	0.500	17,132.000000
8.041667	0.500	21,231.000000
8.050000	0.500	25,538.000000
8.058333	0.500	29,354.000000
8.066667	0.500	31,990.000000
8.075000	0.500	33,285.000000
8.083333	0.500	33,596.000000
8.091667	0.500	33,777.000000
8.100000	0.500	34,428.000000
8.108333	0.500	35,212.000000
8.116667	0.500	35,692.000000
8.125000	0.500	35,520.000000
8.133333	0.500	34,994.000000
8.141667	0.500	34,506.000000
8.150000	0.500	34,080.000000
8.158333	0.500	33,240.000000
8.166667	0.500	30,994.000000
8.175000	0.500	27,602.000000
8.183333	0.500	23,534.000000
8.191667	0.500	18,944.000000
8.200000	0.500	13,943.000000
8.208333	0.500	8,853.000000
8.216667	0.500	4,097.000000
8.225000	0.500	9.000000
8.233333	0.500	-2,877.000000
8.241667	0.500	-4,542.000000
8.250000	0.500	-5,364.000000
8.258333	0.500	-5,997.000000
8.266667	0.500	-7,042.000000
8.275000	0.500	-8,375.000000
8.283333	0.500	-9,276.000000
8.291667	0.500	-9,598.000000
8.300000	0.500	-9,452.000000
8.308333	0.500	-9,012.000000
8.316667	0.500	-7,985.000000
8.325000	0.500	-5,412.000000
8.333333	0.500	-1,321.000000
8.341667	0.500	3,610.000000
8.350000	0.500	9,075.000000
8.358333	0.500	14,489.000000
8.366667	0.500	19,421.000000
8.375000	0.500	24,289.000000
8.383333	0.500	29,454.000000
8.391667	0.500	35,393.000000
8.400000	0.500	43,569.000000
8.408333	0.500	55,541.000000
8.416667	0.500	72,038.000000
8.425000	0.500	92,662.000000
8.433333	0.500	116,642.000000
8.441667	0.500	143,378.000000
8.450000	0.500	171,531.000000
8.458333	0.500	199,067.000000
8.466667	0.500	223,120.000000
8.475000	0.500	241,184.000000
8.483333	0.500	251,354.000000
8.491667	0.500	252,326.000000
8.500000	0.500	244,173.000000
8.508333	0.500	228,547.000000
8.516667	0.500	207,978.000000
8.525000	0.500	185,278.000000
8.533333	0.500	162,332.000000
8.541667	0.500	140,204.000000
8.550000	0.500	119,533.000000
8.558333	0.500	100,779.000000
8.566667	0.500	83,921.000000
8.575000	0.500	69,136.000000
8.583333	0.500	56,655.000000
8.591667	0.500	46,656.000000
8.600000	0.500	38,714.000000
8.608333	0.500	31,884.000000
8.616667	0.500	25,747.000000
8.625000	0.500	20,209.000000
8.633333	0.500	15,077.000000
8.641667	0.500	10,453.000000
8.650000	0.500	6,964.000000
8.658333	0.500	5,370.000000
8.666667	0.500	5,915.000000
8.675000	0.500	8,212.000000
8.683333	0.500	11,257.000000
8.691667	0.500	13,820.000000
8.700000	0.500	14,867.000000
8.708333	0.500	14,545.000000
8.716667	0.500	13,262.000000
8.725000	0.500	11,109.000000
8.733333	0.500	8,010.000000
8.741667	0.500	4,198.000000
8.750000	0.500	669.000000
8.758333	0.500	-1,659.000000
8.766667	0.500	-2,568.000000
8.775000	0.500	-2,613.000000
8.783333	0.500	-2,817.000000
8.791667	0.500	-3,600.000000
8.800000	0.500	-4,932.000000
8.808333	0.500	-6,688.000000
8.816667	0.500	-8,528.000000
8.825000	0.500	-9,845.000000
8.833333	0.500	-10,271.000000
8.841667	0.500	-9,706.000000
8.850000	0.500	-7,718.000000
8.858333	0.500	-4,233.000000
8.866667	0.500	251.000000
8.875000	0.500	4,716.000000
8.883333	0.500	7,987.000000
8.891667	0.500	9,892.000000
8.900000	0.500	10,565.000000
8.908333	0.500	10,146.000000
8.916667	0.500	8,919.000000
8.925000	0.500	7,790.000000
8.933333	0.500	7,229.000000
8.941667	0.500	7,286.000000
8.950000	0.500	7,987.000000
8.958333	0.500	9,202.000000
8.966667	0.500	10,766.000000
8.975000	0.500	12,748.000000
8.983333	0.500	15,091.000000
8.991667	0.500	17,714.000000
9.000000	0.500	20,024.000000
9.008333	0.500	21,321.000000
9.016667	0.500	21,391.000000
9.025000	0.500	20,540.000000
9.033333	0.500	19,533.000000
9.041667	0.500	18,934.000000
9.050000	0.500	18,319.000000
9.058333	0.500	16,930.000000
9.066667	0.500	14,913.000000
9.075000	0.500	13,045.000000
9.083333	0.500	11,612.000000
9.091667	0.500	10,725.000000
9.100000	0.500	10,582.000000
9.108333	0.500	11,204.000000
9.116667	0.500	12,680.000000
9.125000	0.500	14,233.000000
9.133333	0.500	15,082.000000
9.141667	0.500	14,646.000000
9.150000	0.500	13,127.000000
9.158333	0.500	11,310.000000
9.166667	0.500	9,777.000000
9.175000	0.500	8,839.000000
9.183333	0.500	8,471.000000
9.191667	0.500	8,996.000000
9.200000	0.500	10,440.000000
9.208333	0.500	12,151.000000
9.216667	0.500	13,475.000000
9.225000	0.500	14,931.000000
9.233333	0.500	17,036.000000
9.241667	0.500	19,565.000000
9.250000	0.500	22,377.000000
9.258333	0.500	25,809.000000
9.266667	0.500	29,966.000000
9.275000	0.500	34,371.000000
9.283333	0.500	37,873.000000
9.291667	0.500	39,797.000000
9.300000	0.500	39,611.000000
9.308333	0.500	37,209.000000
9.316667	0.500	32,971.000000
9.325000	0.500	27,441.000000
9.333333	0.500	21,337.000000
9.341667	0.500	15,771.000000
9.350000	0.500	11,895.000000
9.358333	0.500	9,903.000000
9.366667	0.500	9,264.000000
9.375000	0.500	9,646.000000
9.383333	0.500	10,888.000000
9.391667	0.500	11,995.000000
9.400000	0.500	12,378.000000
9.408333	0.500	12,040.000000
9.416667	0.500	11,510.000000
9.425000	0.500	11,384.000000
9.433333	0.500	11,627.000000
9.441667	0.500	12,346.000000
9.450000	0.500	13,807.000000
9.458333	0.500	15,717.000000
9.466667	0.500	17,675.000000
9.475000	0.500	19,989.000000
9.483333	0.500	23,032.000000
9.491667	0.500	27,382.000000
9.500000	0.500	33,787.000000
9.508333	0.500	42,842.000000
9.516667	0.500	55,262.000000
9.525000	0.500	72,242.000000
9.533333	0.500	95,520.000000
9.541667	0.500	126,752.000000
9.550000	0.500	168,226.000000
9.558333	0.500	223,026.000000
9.566667	0.500	295,434.000000
9.575000	0.500	390,488.000000
9.583333	0.500	514,232.000000
9.591667	0.500	674,477.000000
9.600000	0.500	881,105.000000
9.608333	0.500	1,144,868.000000
9.616667	0.500	1,476,962.000000
9.625000	0.500	1,887,180.000000
9.633333	0.500	2,380,499.000000
9.641667	0.500	2,955,822.000000
9.650000	0.500	3,603,311.000000
9.658333	0.500	4,302,430.000000
9.666667	0.500	5,021,184.000000
9.675000	0.500	5,716,774.000000
9.683333	0.500	6,339,700.000000
9.691667	0.500	6,840,110.000000
9.700000	0.500	7,174,636.000000
9.708333	0.500	7,314,846.000000
9.716667	0.500	7,251,218.000000
9.725000	0.500	6,992,652.000000
9.733333	0.500	6,563,717.000000
9.741667	0.500	6,000,868.000000
9.750000	0.500	5,347,639.000000
9.758333	0.500	4,649,529.000000
9.766667	0.500	3,948,915.000000
9.775000	0.500	3,281,072.000000
9.783333	0.500	2,671,987.000000
9.791667	0.500	2,138,085.000000
9.800000	0.500	1,686,992.000000
9.808333	0.500	1,318,531.000000
9.816667	0.500	1,027,121.000000
9.825000	0.500	803,353.000000
9.833333	0.500	635,875.000000
9.841667	0.500	512,776.000000
9.850000	0.500	422,385.000000
9.858333	0.500	355,020.000000
9.866667	0.500	303,419.000000
9.875000	0.500	262,430.000000
9.883333	0.500	228,633.000000
9.891667	0.500	199,924.000000
9.900000	0.500	174,902.000000
9.908333	0.500	153,020.000000
9.916667	0.500	133,978.000000
9.925000	0.500	117,800.000000
9.933333	0.500	103,755.000000
9.941667	0.500	91,258.000000
9.950000	0.500	80,233.000000
9.958333	0.500	70,826.000000
9.966667	0.500	62,902.000000
9.975000	0.500	55,575.000000
9.983333	0.500	48,378.000000
9.991667	0.500	41,454.000000
10.000000	0.500	35,359.000000
10.008333	0.500	30,856.000000
10.016667	0.500	28,054.000000
10.025000	0.500	26,232.000000
10.033333	0.500	24,722.000000
10.041667	0.500	23,286.000000
10.050000	0.500	21,413.000000
10.058333	0.500	19,205.000000
10.066667	0.500	17,087.000000
10.075000	0.500	15,230.000000
10.083333	0.500	13,585.000000
10.091667	0.500	12,040.000000
10.100000	0.500	10,965.000000
10.108333	0.500	10,579.000000
10.116667	0.500	10,829.000000
10.125000	0.500	11,302.000000
10.133333	0.500	12,046.000000
10.141667	0.500	13,495.000000
10.150000	0.500	15,916.000000
10.158333	0.500	19,255.000000
10.166667	0.500	22,770.000000
10.175000	0.500	25,709.000000
10.183333	0.500	27,591.000000
10.191667	0.500	28,200.000000
10.200000	0.500	28,002.000000
10.208333	0.500	28,423.000000
10.216667	0.500	30,322.000000
10.225000	0.500	33,564.000000
10.233333	0.500	37,166.000000
10.241667	0.500	39,548.000000
10.250000	0.500	39,843.000000
10.258333	0.500	38,194.000000
10.266667	0.500	35,303.000000
10.275000	0.500	31,975.000000
10.283333	0.500	28,612.000000
10.291667	0.500	25,258.000000
10.300000	0.500	22,417.000000
10.308333	0.500	20,509.000000
10.316667	0.500	19,797.000000
10.325000	0.500	20,072.000000
10.333333	0.500	21,018.000000
10.341667	0.500	22,392.000000
10.350000	0.500	23,999.000000
10.358333	0.500	25,597.000000
10.366667	0.500	27,000.000000
10.375000	0.500	28,288.000000
10.383333	0.500	29,888.000000
10.391667	0.500	32,015.000000
10.400000	0.500	34,323.000000
10.408333	0.500	36,394.000000
10.416667	0.500	38,331.000000
10.425000	0.500	40,562.000000
10.433333	0.500	43,444.000000
10.441667	0.500	47,236.000000
10.450000	0.500	51,952.000000
10.458333	0.500	57,328.000000
10.466667	0.500	63,238.000000
10.475000	0.500	70,200.000000
10.483333	0.500	79,190.000000
10.491667	0.500	90,536.000000
10.500000	0.500	103,691.000000
10.508333	0.500	117,469.000000
10.516667	0.500	130,838.000000
10.525000	0.500	142,702.000000
10.533333	0.500	152,048.000000
10.541667	0.500	158,212.000000
10.550000	0.500	161,273.000000
10.558333	0.500	161,271.000000
10.566667	0.500	157,840.000000
10.575000	0.500	151,288.000000
10.583333	0.500	142,800.000000
10.591667	0.500	133,464.000000
10.600000	0.500	124,359.000000
10.608333	0.500	116,337.000000
10.616667	0.500	110,089.000000
10.625000	0.500	106,305.000000
10.633333	0.500	106,007.000000
10.641667	0.500	110,310.000000
10.650000	0.500	120,411.000000
10.658333	0.500	137,857.000000
10.666667	0.500	164,136.000000
10.675000	0.500	200,424.000000
10.683333	0.500	248,852.000000
10.691667	0.500	311,484.000000
10.700000	0.500	390,091.000000
10.708333	0.500	486,044.000000
10.716667	0.500	600,371.000000
10.725000	0.500	732,521.000000
10.733333	0.500	878,965.000000
10.741667	0.500	1,033,689.000000
10.750000	0.500	1,188,426.000000
10.758333	0.500	1,333,442.000000
10.766667	0.500	1,458,764.000000
10.775000	0.500	1,555,710.000000
10.783333	0.500	1,617,075.000000
10.791667	0.500	1,638,083.000000
10.800000	0.500	1,617,345.000000
10.808333	0.500	1,557,198.000000
10.816667	0.500	1,463,308.000000
10.825000	0.500	1,343,004.000000
10.833333	0.500	1,204,291.000000
10.841667	0.500	1,055,531.000000
10.850000	0.500	904,617.000000
10.858333	0.500	758,904.000000
10.866667	0.500	624,582.000000
10.875000	0.500	506,021.000000
10.883333	0.500	405,355.000000
10.891667	0.500	322,980.000000
10.900000	0.500	257,759.000000
10.908333	0.500	207,299.000000
10.916667	0.500	168,167.000000
10.925000	0.500	136,774.000000
10.933333	0.500	111,279.000000
10.941667	0.500	91,043.000000
10.950000	0.500	75,464.000000
10.958333	0.500	63,495.000000
10.966667	0.500	54,442.000000
10.975000	0.500	48,399.000000
10.983333	0.500	45,541.000000
10.991667	0.500	45,831.000000
11.000000	0.500	48,745.000000
11.008333	0.500	53,172.000000
11.016667	0.500	58,370.000000
11.025000	0.500	64,610.000000
11.033333	0.500	71,812.000000
11.041667	0.500	79,308.000000
11.050000	0.500	87,091.000000
11.058333	0.500	95,019.000000
11.066667	0.500	102,949.000000
11.075000	0.500	110,801.000000
11.083333	0.500	118,416.000000
11.091667	0.500	126,068.000000
11.100000	0.500	133,914.000000
11.108333	0.500	141,408.000000
11.116667	0.500	148,264.000000
11.125000	0.500	153,625.000000
11.133333	0.500	156,119.000000
11.141667	0.500	154,766.000000
11.150000	0.500	149,411.000000
11.158333	0.500	140,873.000000
11.166667	0.500	130,767.000000
11.175000	0.500	119,955.000000
11.183333	0.500	108,253.000000
11.191667	0.500	95,659.000000
11.200000	0.500	82,699.000000
11.208333	0.500	70,116.000000
11.216667	0.500	58,379.000000
11.225000	0.500	48,112.000000
11.233333	0.500	40,321.000000
11.241667	0.500	35,536.000000
11.250000	0.500	32,955.000000
11.258333	0.500	31,623.000000
11.266667	0.500	30,472.000000
11.275000	0.500	29,135.000000
11.283333	0.500	27,763.000000
11.291667	0.500	26,957.000000
11.300000	0.500	27,058.000000
11.308333	0.500	28,144.000000
11.316667	0.500	30,465.000000
11.325000	0.500	33,953.000000
11.333333	0.500	37,595.000000
11.341667	0.500	40,133.000000
11.350000	0.500	41,246.000000
11.358333	0.500	41,692.000000
11.366667	0.500	41,851.000000
11.375000	0.500	41,559.000000
11.383333	0.500	40,602.000000
11.391667	0.500	39,580.000000
11.400000	0.500	38,841.000000
11.408333	0.500	38,580.000000
11.416667	0.500	38,693.000000
11.425000	0.500	38,958.000000
11.433333	0.500	39,482.000000
11.441667	0.500	40,421.000000
11.450000	0.500	41,432.000000
11.458333	0.500	41,487.000000
11.466667	0.500	40,091.000000
11.475000	0.500	37,808.000000
11.483333	0.500	35,398.000000
11.491667	0.500	33,225.000000
11.500000	0.500	32,059.000000
11.508333	0.500	32,752.000000
11.516667	0.500	35,431.000000
11.525000	0.500	39,597.000000
11.533333	0.500	43,915.000000
11.541667	0.500	47,209.000000
11.550000	0.500	48,995.000000
11.558333	0.500	49,271.000000
11.566667	0.500	48,296.000000
11.575000	0.500	46,371.000000
11.583333	0.500	43,794.000000
11.591667	0.500	41,507.000000
11.600000	0.500	40,654.000000
11.608333	0.500	41,575.000000
11.616667	0.500	44,159.000000
11.625000	0.500	47,962.000000
11.633333	0.500	53,357.000000
11.641667	0.500	61,146.000000
11.650000	0.500	71,702.000000
11.658333	0.500	84,270.000000
11.666667	0.500	97,525.000000
11.675000	0.500	110,992.000000
11.683333	0.500	124,450.000000
11.691667	0.500	137,928.000000
11.700000	0.500	151,116.000000
11.708333	0.500	163,678.000000
11.716667	0.500	175,156.000000
11.725000	0.500	184,883.000000
11.733333	0.500	192,715.000000
11.741667	0.500	198,734.000000
11.750000	0.500	203,024.000000
11.758333	0.500	206,410.000000
11.766667	0.500	209,858.000000
11.775000	0.500	214,765.000000
11.783333	0.500	222,961.000000
11.791667	0.500	237,193.000000
11.800000	0.500	261,245.000000
11.808333	0.500	299,709.000000
11.816667	0.500	357,886.000000
11.825000	0.500	441,570.000000
11.833333	0.500	557,920.000000
11.841667	0.500	716,421.000000
11.850000	0.500	927,509.000000
11.858333	0.500	1,201,362.000000
11.866667	0.500	1,547,115.000000
11.875000	0.500	1,971,701.000000
11.883333	0.500	2,478,453.000000
11.891667	0.500	3,066,108.000000
11.900000	0.500	3,726,757.000000
11.908333	0.500	4,442,199.000000
11.916667	0.500	5,179,877.000000
11.925000	0.500	5,897,047.000000
11.933333	0.500	6,544,066.000000
11.941667	0.500	7,071,287.000000
11.950000	0.500	7,437,353.000000
11.958333	0.500	7,613,268.000000
11.966667	0.500	7,585,005.000000
11.975000	0.500	7,355,025.000000
11.983333	0.500	6,942,590.000000
11.991667	0.500	6,381,984.000000
12.000000	0.500	5,716,580.000000
12.008333	0.500	4,993,228.000000
12.016667	0.500	4,256,660.000000
12.025000	0.500	3,545,890.000000
12.033333	0.500	2,891,429.000000
12.041667	0.500	2,313,058.000000
12.050000	0.500	1,820,359.000000
12.058333	0.500	1,414,946.000000
12.066667	0.500	1,092,596.000000
12.075000	0.500	844,793.000000
12.083333	0.500	660,025.000000
12.091667	0.500	525,748.000000
12.100000	0.500	430,140.000000
12.108333	0.500	363,252.000000
12.116667	0.500	316,938.000000
12.125000	0.500	285,177.000000
12.133333	0.500	264,208.000000
12.141667	0.500	252,570.000000
12.150000	0.500	250,085.000000
12.158333	0.500	257,441.000000
12.166667	0.500	275,683.000000
12.175000	0.500	306,111.000000
12.183333	0.500	351,925.000000
12.191667	0.500	416,920.000000
12.200000	0.500	505,152.000000
12.208333	0.500	621,348.000000
12.216667	0.500	769,924.000000
12.225000	0.500	953,833.000000
12.233333	0.500	1,174,017.000000
12.241667	0.500	1,428,206.000000
12.250000	0.500	1,710,910.000000
12.258333	0.500	2,010,879.000000
12.266667	0.500	2,312,485.000000
12.275000	0.500	2,597,647.000000
12.283333	0.500	2,846,513.000000
12.291667	0.500	3,039,974.000000
12.300000	0.500	3,161,801.000000
12.308333	0.500	3,201,873.000000
12.316667	0.500	3,156,719.000000
12.325000	0.500	3,030,487.000000
12.333333	0.500	2,835,138.000000
12.341667	0.500	2,587,105.000000
12.350000	0.500	2,305,251.000000
12.358333	0.500	2,008,215.000000
12.366667	0.500	1,712,471.000000
12.375000	0.500	1,431,558.000000
12.383333	0.500	1,175,693.000000
12.391667	0.500	951,232.000000
12.400000	0.500	760,882.000000
12.408333	0.500	604,419.000000
12.416667	0.500	479,294.000000
12.425000	0.500	381,363.000000
12.433333	0.500	306,503.000000
12.441667	0.500	250,617.000000
12.450000	0.500	209,645.000000
12.458333	0.500	180,315.000000
12.466667	0.500	159,340.000000
12.475000	0.500	143,561.000000
12.483333	0.500	130,354.000000
12.491667	0.500	118,092.000000
12.500000	0.500	106,509.000000
12.508333	0.500	95,861.000000
12.516667	0.500	86,577.000000
12.525000	0.500	79,149.000000
12.533333	0.500	73,860.000000
12.541667	0.500	70,592.000000
12.550000	0.500	68,619.000000
12.558333	0.500	67,366.000000
12.566667	0.500	66,639.000000
12.575000	0.500	66,151.000000
12.583333	0.500	66,492.000000
12.591667	0.500	68,487.000000
12.600000	0.500	72,929.000000
12.608333	0.500	80,876.000000
12.616667	0.500	93,183.000000
12.625000	0.500	110,599.000000
12.633333	0.500	134,133.000000
12.641667	0.500	165,084.000000
12.650000	0.500	205,255.000000
12.658333	0.500	255,937.000000
12.666667	0.500	318,344.000000
12.675000	0.500	394,899.000000
12.683333	0.500	488,683.000000
12.691667	0.500	601,984.000000
12.700000	0.500	734,675.000000
12.708333	0.500	884,284.000000
12.716667	0.500	1,045,994.000000
12.725000	0.500	1,212,357.000000
12.733333	0.500	1,375,038.000000
12.741667	0.500	1,524,074.000000
12.750000	0.500	1,649,304.000000
12.758333	0.500	1,741,108.000000
12.766667	0.500	1,791,914.000000
12.775000	0.500	1,796,757.000000
12.783333	0.500	1,754,968.000000
12.791667	0.500	1,670,158.000000
12.800000	0.500	1,549,119.000000
12.808333	0.500	1,401,516.000000
12.816667	0.500	1,237,983.000000
12.825000	0.500	1,068,720.000000
12.833333	0.500	902,638.000000
12.841667	0.500	747,239.000000
12.850000	0.500	608,760.000000
12.858333	0.500	491,444.000000
12.866667	0.500	396,275.000000
12.875000	0.500	321,398.000000
12.883333	0.500	263,894.000000
12.891667	0.500	220,601.000000
12.900000	0.500	189,183.000000
12.908333	0.500	167,870.000000
12.916667	0.500	154,769.000000
12.925000	0.500	148,106.000000
12.933333	0.500	145,706.000000
12.941667	0.500	145,555.000000
12.950000	0.500	146,382.000000
12.958333	0.500	147,818.000000
12.966667	0.500	149,753.000000
12.975000	0.500	152,098.000000
12.983333	0.500	154,972.000000
12.991667	0.500	158,446.000000
13.000000	0.500	162,815.000000
13.008333	0.500	168,742.000000
13.016667	0.500	176,484.000000
13.025000	0.500	185,769.000000
13.033333	0.500	196,299.000000
13.041667	0.500	206,939.000000
13.050000	0.500	216,799.000000
13.058333	0.500	224,986.000000
13.066667	0.500	230,425.000000
13.075000	0.500	232,276.000000
13.083333	0.500	230,573.000000
13.091667	0.500	225,792.000000
13.100000	0.500	218,309.000000
13.108333	0.500	208,415.000000
13.116667	0.500	196,486.000000
13.125000	0.500	183,270.000000
13.133333	0.500	170,179.000000
13.141667	0.500	158,286.000000
13.150000	0.500	147,695.000000
13.158333	0.500	138,083.000000
13.166667	0.500	129,022.000000
13.175000	0.500	120,738.000000
13.183333	0.500	114,012.000000
13.191667	0.500	109,440.000000
13.200000	0.500	107,055.000000
13.208333	0.500	106,146.000000
13.216667	0.500	105,799.000000
13.225000	0.500	105,665.000000
13.233333	0.500	105,755.000000
13.241667	0.500	105,700.000000
13.250000	0.500	105,833.000000
13.258333	0.500	107,426.000000
13.266667	0.500	111,313.000000
13.275000	0.500	117,943.000000
13.283333	0.500	127,397.000000
13.291667	0.500	139,881.000000
13.300000	0.500	155,556.000000
13.308333	0.500	174,405.000000
13.316667	0.500	196,479.000000
13.325000	0.500	221,186.000000
13.333333	0.500	247,340.000000
13.341667	0.500	273,301.000000
13.350000	0.500	296,961.000000
13.358333	0.500	316,117.000000
13.366667	0.500	328,870.000000
13.375000	0.500	334,178.000000
13.383333	0.500	332,361.000000
13.391667	0.500	323,466.000000
13.400000	0.500	307,852.000000
13.408333	0.500	286,510.000000
13.416667	0.500	260,888.000000
13.425000	0.500	232,651.000000
13.433333	0.500	203,466.000000
13.441667	0.500	174,976.000000
13.450000	0.500	148,870.000000
13.458333	0.500	126,656.000000
13.466667	0.500	108,642.000000
13.475000	0.500	94,463.000000
13.483333	0.500	83,901.000000
13.491667	0.500	76,808.000000
13.500000	0.500	72,798.000000
13.508333	0.500	71,056.000000
13.516667	0.500	70,466.000000
13.525000	0.500	70,208.000000
13.533333	0.500	69,719.000000
13.541667	0.500	68,778.000000
13.550000	0.500	67,348.000000
13.558333	0.500	65,333.000000
13.566667	0.500	62,979.000000
13.575000	0.500	60,522.000000
13.583333	0.500	58,514.000000
13.591667	0.500	57,090.000000
13.600000	0.500	55,642.000000
13.608333	0.500	53,969.000000
13.616667	0.500	52,396.000000
13.625000	0.500	51,422.000000
13.633333	0.500	51,094.000000
13.641667	0.500	51,598.000000
13.650000	0.500	52,441.000000
13.658333	0.500	53,381.000000
13.666667	0.500	54,451.000000
13.675000	0.500	55,595.000000
13.683333	0.500	56,732.000000
13.691667	0.500	57,555.000000
13.700000	0.500	58,316.000000
13.708333	0.500	59,313.000000
13.716667	0.500	60,120.000000
13.725000	0.500	60,484.000000
13.733333	0.500	60,805.000000
13.741667	0.500	61,649.000000
13.750000	0.500	63,327.000000
13.758333	0.500	65,490.000000
13.766667	0.500	67,714.000000
13.775000	0.500	69,589.000000
13.783333	0.500	70,937.000000
13.791667	0.500	71,684.000000
13.800000	0.500	71,520.000000
13.808333	0.500	70,293.000000
13.816667	0.500	68,639.000000
13.825000	0.500	67,394.000000
13.833333	0.500	67,054.000000
13.841667	0.500	67,527.000000
13.850000	0.500	68,020.000000
13.858333	0.500	68,695.000000
13.866667	0.500	70,165.000000
13.875000	0.500	72,692.000000
13.883333	0.500	76,220.000000
13.891667	0.500	80,984.000000
13.900000	0.500	87,598.000000
13.908333	0.500	95,878.000000
13.916667	0.500	105,275.000000
13.925000	0.500	115,699.000000
13.933333	0.500	126,447.000000
13.941667	0.500	136,330.000000
13.950000	0.500	144,684.000000
13.958333	0.500	151,153.000000
13.966667	0.500	155,120.000000
13.975000	0.500	156,428.000000
13.983333	0.500	155,318.000000
13.991667	0.500	152,203.000000
14.000000	0.500	147,716.000000
14.008333	0.500	142,309.000000
14.016667	0.500	136,372.000000
14.025000	0.500	130,606.000000
14.033333	0.500	125,838.000000
14.041667	0.500	122,448.000000
14.050000	0.500	120,123.000000
14.058333	0.500	118,241.000000
14.066667	0.500	116,329.000000
14.075000	0.500	114,680.000000
14.083333	0.500	113,761.000000
14.091667	0.500	113,446.000000
14.100000	0.500	113,167.000000
14.108333	0.500	112,971.000000
14.116667	0.500	113,442.000000
14.125000	0.500	114,445.000000
14.133333	0.500	115,341.000000
14.141667	0.500	116,106.000000
14.150000	0.500	117,224.000000
14.158333	0.500	119,163.000000
14.166667	0.500	122,086.000000
14.175000	0.500	126,045.000000
14.183333	0.500	130,525.000000
14.191667	0.500	134,431.000000
14.200000	0.500	137,740.000000
14.208333	0.500	141,123.000000
14.216667	0.500	145,383.000000
14.225000	0.500	150,983.000000
14.233333	0.500	157,771.000000
14.241667	0.500	165,510.000000
14.250000	0.500	174,837.000000
14.258333	0.500	187,237.000000
14.266667	0.500	203,926.000000
14.275000	0.500	227,375.000000
14.283333	0.500	260,110.000000
14.291667	0.500	304,766.000000
14.300000	0.500	365,632.000000
14.308333	0.500	447,692.000000
14.316667	0.500	556,137.000000
14.325000	0.500	696,483.000000
14.333333	0.500	875,086.000000
14.341667	0.500	1,099,423.000000
14.350000	0.500	1,376,744.000000
14.358333	0.500	1,712,022.000000
14.366667	0.500	2,105,494.000000
14.375000	0.500	2,552,359.000000
14.383333	0.500	3,040,743.000000
14.391667	0.500	3,552,249.000000
14.400000	0.500	4,062,294.000000
14.408333	0.500	4,541,120.000000
14.416667	0.500	4,955,631.000000
14.425000	0.500	5,274,255.000000
14.433333	0.500	5,469,989.000000
14.441667	0.500	5,525,416.000000
14.450000	0.500	5,435,886.000000
14.458333	0.500	5,209,748.000000
14.466667	0.500	4,866,193.000000
14.475000	0.500	4,431,811.000000
14.483333	0.500	3,937,504.000000
14.491667	0.500	3,414,870.000000
14.500000	0.500	2,893,803.000000
14.508333	0.500	2,399,670.000000
14.516667	0.500	1,950,262.000000
14.525000	0.500	1,556,438.000000
14.533333	0.500	1,223,712.000000
14.541667	0.500	952,345.000000
14.550000	0.500	738,436.000000
14.558333	0.500	575,772.000000
14.566667	0.500	456,283.000000
14.575000	0.500	371,617.000000
14.583333	0.500	313,913.000000
14.591667	0.500	276,001.000000
14.600000	0.500	250,917.000000
14.608333	0.500	233,044.000000
14.616667	0.500	218,591.000000
14.625000	0.500	205,162.000000
14.633333	0.500	191,905.000000
14.641667	0.500	178,787.000000
14.650000	0.500	165,981.000000
14.658333	0.500	153,447.000000
14.666667	0.500	141,969.000000
14.675000	0.500	132,494.000000
14.683333	0.500	125,004.000000
14.691667	0.500	119,138.000000
14.700000	0.500	114,787.000000
14.708333	0.500	111,523.000000
14.716667	0.500	108,256.000000
14.725000	0.500	104,773.000000
14.733333	0.500	102,019.000000
14.741667	0.500	101,000.000000
14.750000	0.500	102,067.000000
14.758333	0.500	105,191.000000
14.766667	0.500	109,980.000000
14.775000	0.500	115,593.000000
14.783333	0.500	121,787.000000
14.791667	0.500	129,625.000000
14.800000	0.500	139,942.000000
14.808333	0.500	153,141.000000
14.816667	0.500	169,327.000000
14.825000	0.500	188,381.000000
14.833333	0.500	210,324.000000
14.841667	0.500	236,168.000000
14.850000	0.500	266,946.000000
14.858333	0.500	302,462.000000
14.866667	0.500	341,906.000000
14.875000	0.500	383,960.000000
14.883333	0.500	427,093.000000
14.891667	0.500	470,530.000000
14.900000	0.500	512,907.000000
14.908333	0.500	551,977.000000
14.916667	0.500	584,809.000000
14.925000	0.500	608,622.000000
14.933333	0.500	620,876.000000
14.941667	0.500	620,181.000000
14.950000	0.500	606,326.000000
14.958333	0.500	580,344.000000
14.966667	0.500	544,890.000000
14.975000	0.500	502,982.000000
14.983333	0.500	457,152.000000
14.991667	0.500	409,770.000000
15.000000	0.500	363,193.000000
15.008333	0.500	319,466.000000
15.016667	0.500	279,833.000000
15.025000	0.500	245,760.000000
15.033333	0.500	217,903.000000
15.041667	0.500	196,254.000000
15.050000	0.500	180,872.000000
15.058333	0.500	171,963.000000
15.066667	0.500	169,270.000000
15.075000	0.500	171,869.000000
15.083333	0.500	179,304.000000
15.091667	0.500	191,428.000000
15.100000	0.500	207,675.000000
15.108333	0.500	226,982.000000
15.116667	0.500	248,567.000000
15.125000	0.500	272,624.000000
15.133333	0.500	299,159.000000
15.141667	0.500	328,130.000000
15.150000	0.500	360,442.000000
15.158333	0.500	397,444.000000
15.166667	0.500	441,418.000000
15.175000	0.500	494,544.000000
15.183333	0.500	556,707.000000
15.191667	0.500	626,206.000000
15.200000	0.500	700,276.000000
15.208333	0.500	775,449.000000
15.216667	0.500	846,734.000000
15.225000	0.500	908,807.000000
15.233333	0.500	956,693.000000
15.241667	0.500	986,889.000000
15.250000	0.500	998,217.000000
15.258333	0.500	991,187.000000
15.266667	0.500	967,120.000000
15.275000	0.500	927,829.000000
15.283333	0.500	875,559.000000
15.291667	0.500	813,669.000000
15.300000	0.500	746,325.000000
15.308333	0.500	676,956.000000
15.316667	0.500	607,997.000000
15.325000	0.500	541,508.000000
15.333333	0.500	478,868.000000
15.341667	0.500	421,361.000000
15.350000	0.500	369,610.000000
15.358333	0.500	323,780.000000
15.366667	0.500	284,012.000000
15.375000	0.500	249,872.000000
15.383333	0.500	220,966.000000
15.391667	0.500	196,700.000000
15.400000	0.500	176,464.000000
15.408333	0.500	159,379.000000
15.416667	0.500	144,813.000000
15.425000	0.500	132,514.000000
15.433333	0.500	122,269.000000
15.441667	0.500	114,071.000000
15.450000	0.500	107,687.000000
15.458333	0.500	102,735.000000
15.466667	0.500	98,785.000000
15.475000	0.500	95,930.000000
15.483333	0.500	94,018.000000
15.491667	0.500	92,644.000000
15.500000	0.500	91,275.000000
15.508333	0.500	89,371.000000
15.516667	0.500	86,768.000000
15.525000	0.500	83,505.000000
15.533333	0.500	80,243.000000
15.541667	0.500	77,814.000000
15.550000	0.500	76,127.000000
15.558333	0.500	74,714.000000
15.566667	0.500	73,609.000000
15.575000	0.500	73,052.000000
15.583333	0.500	73,125.000000
15.591667	0.500	73,767.000000
15.600000	0.500	75,527.000000
15.608333	0.500	78,286.000000
15.616667	0.500	81,304.000000
15.625000	0.500	83,883.000000
15.633333	0.500	85,503.000000
15.641667	0.500	86,068.000000
15.650000	0.500	85,607.000000
15.658333	0.500	84,413.000000
15.666667	0.500	82,927.000000
15.675000	0.500	81,677.000000
15.683333	0.500	80,796.000000
15.691667	0.500	80,372.000000
15.700000	0.500	80,346.000000
15.708333	0.500	80,697.000000
15.716667	0.500	81,812.000000
15.725000	0.500	83,094.000000
15.733333	0.500	82,850.000000
15.741667	0.500	80,781.000000
15.750000	0.500	77,846.000000
15.758333	0.500	75,508.000000
15.766667	0.500	74,923.000000
15.775000	0.500	76,342.000000
15.783333	0.500	79,153.000000
15.791667	0.500	82,349.000000
15.800000	0.500	84,854.000000
15.808333	0.500	86,144.000000
15.816667	0.500	86,128.000000
15.825000	0.500	85,013.000000
15.833333	0.500	83,549.000000
15.841667	0.500	82,352.000000
15.850000	0.500	81,571.000000
15.858333	0.500	80,747.000000
15.866667	0.500	79,542.000000
15.875000	0.500	77,850.000000
15.883333	0.500	76,071.000000
15.891667	0.500	74,303.000000
15.900000	0.500	73,158.000000
15.908333	0.500	73,261.000000
15.916667	0.500	74,278.000000
15.925000	0.500	75,909.000000
15.933333	0.500	78,138.000000
15.941667	0.500	81,105.000000
15.950000	0.500	85,107.000000
15.958333	0.500	90,436.000000
15.966667	0.500	96,799.000000
15.975000	0.500	104,216.000000
15.983333	0.500	113,199.000000
15.991667	0.500	123,977.000000
16.000000	0.500	136,763.000000
16.008333	0.500	152,116.000000
16.016667	0.500	170,196.000000
16.025000	0.500	191,036.000000
16.033333	0.500	215,384.000000
16.041667	0.500	244,156.000000
16.050000	0.500	278,599.000000
16.058333	0.500	320,176.000000
16.066667	0.500	369,906.000000
16.075000	0.500	427,986.000000
16.083333	0.500	493,133.000000
16.091667	0.500	562,310.000000
16.100000	0.500	631,997.000000
16.108333	0.500	699,358.000000
16.116667	0.500	760,871.000000
16.125000	0.500	812,570.000000
16.133333	0.500	851,038.000000
16.141667	0.500	873,691.000000
16.150000	0.500	878,253.000000
16.158333	0.500	863,953.000000
16.166667	0.500	831,337.000000
16.175000	0.500	782,662.000000
16.183333	0.500	721,094.000000
16.191667	0.500	650,585.000000
16.200000	0.500	575,329.000000
16.208333	0.500	499,522.000000
16.216667	0.500	427,216.000000
16.225000	0.500	361,324.000000
16.233333	0.500	303,910.000000
16.241667	0.500	256,309.000000
16.250000	0.500	218,600.000000
16.258333	0.500	189,766.000000
16.266667	0.500	168,246.000000
16.275000	0.500	152,734.000000
16.283333	0.500	142,182.000000
16.291667	0.500	135,221.000000
16.300000	0.500	130,575.000000
16.308333	0.500	126,970.000000
16.316667	0.500	123,682.000000
16.325000	0.500	120,841.000000
16.333333	0.500	118,743.000000
16.341667	0.500	117,248.000000
16.350000	0.500	116,421.000000
16.358333	0.500	116,670.000000
16.366667	0.500	117,616.000000
16.375000	0.500	118,246.000000
16.383333	0.500	117,815.000000
16.391667	0.500	116,462.000000
16.400000	0.500	114,600.000000
16.408333	0.500	112,363.000000
16.416667	0.500	109,736.000000
16.425000	0.500	106,877.000000
16.433333	0.500	103,374.000000
16.441667	0.500	99,077.000000
16.450000	0.500	94,461.000000
16.458333	0.500	90,319.000000
16.466667	0.500	87,435.000000
16.475000	0.500	86,354.000000
16.483333	0.500	87,136.000000
16.491667	0.500	88,854.000000
16.500000	0.500	90,677.000000
16.508333	0.500	92,197.000000
16.516667	0.500	92,816.000000
16.525000	0.500	92,568.000000
16.533333	0.500	91,718.000000
16.541667	0.500	90,266.000000
16.550000	0.500	89,008.000000
16.558333	0.500	88,733.000000
16.566667	0.500	89,667.000000
16.575000	0.500	91,920.000000
16.583333	0.500	95,495.000000
16.591667	0.500	99,743.000000
16.600000	0.500	103,953.000000
16.608333	0.500	107,747.000000
16.616667	0.500	110,999.000000
16.625000	0.500	113,720.000000
16.633333	0.500	115,999.000000
16.641667	0.500	117,820.000000
16.650000	0.500	119,288.000000
16.658333	0.500	120,604.000000
16.666667	0.500	121,966.000000
16.675000	0.500	123,341.000000
16.683333	0.500	124,049.000000
16.691667	0.500	123,990.000000
16.700000	0.500	123,671.000000
16.708333	0.500	123,544.000000
16.716667	0.500	124,388.000000
16.725000	0.500	126,474.000000
16.733333	0.500	129,737.000000
16.741667	0.500	134,390.000000
16.750000	0.500	140,759.000000
16.758333	0.500	149,213.000000
16.766667	0.500	159,631.000000
16.775000	0.500	172,068.000000
16.783333	0.500	187,371.000000
16.791667	0.500	206,418.000000
16.800000	0.500	229,634.000000
16.808333	0.500	256,327.000000
16.816667	0.500	285,056.000000
16.825000	0.500	314,439.000000
16.833333	0.500	343,314.000000
16.841667	0.500	370,135.000000
16.850000	0.500	393,365.000000
16.858333	0.500	412,364.000000
16.866667	0.500	427,414.000000
16.875000	0.500	439,490.000000
16.883333	0.500	450,222.000000
16.891667	0.500	461,851.000000
16.900000	0.500	477,278.000000
16.908333	0.500	499,993.000000
16.916667	0.500	534,656.000000
16.925000	0.500	586,506.000000
16.933333	0.500	660,835.000000
16.941667	0.500	762,727.000000
16.950000	0.500	896,890.000000
16.958333	0.500	1,068,027.000000
16.966667	0.500	1,280,509.000000
16.975000	0.500	1,538,131.000000
16.983333	0.500	1,842,169.000000
16.991667	0.500	2,188,126.000000
17.000000	0.500	2,564,926.000000
17.008333	0.500	2,954,941.000000
17.016667	0.500	3,336,644.000000
17.025000	0.500	3,684,806.000000
17.033333	0.500	3,972,404.000000
17.041667	0.500	4,175,559.000000
17.050000	0.500	4,276,486.000000
17.058333	0.500	4,265,441.000000
17.066667	0.500	4,142,438.000000
17.075000	0.500	3,917,771.000000
17.083333	0.500	3,610,185.000000
17.091667	0.500	3,243,448.000000
17.100000	0.500	2,843,637.000000
17.108333	0.500	2,436,151.000000
17.116667	0.500	2,042,604.000000
17.125000	0.500	1,680,865.000000
17.133333	0.500	1,363,439.000000
17.141667	0.500	1,096,749.000000
17.150000	0.500	882,229.000000
17.158333	0.500	716,976.000000
17.166667	0.500	594,454.000000
17.175000	0.500	506,668.000000
17.183333	0.500	445,250.000000
17.191667	0.500	402,579.000000
17.200000	0.500	372,054.000000
17.208333	0.500	348,290.000000
17.216667	0.500	327,349.000000
17.225000	0.500	306,559.000000
17.233333	0.500	284,995.000000
17.241667	0.500	262,687.000000
17.250000	0.500	240,208.000000
17.258333	0.500	218,538.000000
17.266667	0.500	198,215.000000
17.275000	0.500	179,495.000000
17.283333	0.500	162,736.000000
17.291667	0.500	148,427.000000
17.300000	0.500	136,804.000000
17.308333	0.500	127,441.000000
17.316667	0.500	120,495.000000
17.325000	0.500	116,121.000000
17.333333	0.500	113,924.000000
17.341667	0.500	112,865.000000
17.350000	0.500	112,188.000000
17.358333	0.500	111,312.000000
17.366667	0.500	110,032.000000
17.375000	0.500	108,523.000000
17.383333	0.500	107,212.000000
17.391667	0.500	106,668.000000
17.400000	0.500	107,391.000000
17.408333	0.500	109,112.000000
17.416667	0.500	111,185.000000
17.425000	0.500	113,072.000000
17.433333	0.500	114,708.000000
17.441667	0.500	116,146.000000
17.450000	0.500	117,901.000000
17.458333	0.500	120,582.000000
17.466667	0.500	124,271.000000
17.475000	0.500	128,415.000000
17.483333	0.500	132,477.000000
17.491667	0.500	135,561.000000
17.500000	0.500	137,414.000000
17.508333	0.500	138,821.000000
17.516667	0.500	141,171.000000
17.525000	0.500	146,106.000000
17.533333	0.500	155,327.000000
17.541667	0.500	170,066.000000
17.550000	0.500	191,187.000000
17.558333	0.500	219,518.000000
17.566667	0.500	255,981.000000
17.575000	0.500	301,466.000000
17.583333	0.500	356,634.000000
17.591667	0.500	421,793.000000
17.600000	0.500	496,376.000000
17.608333	0.500	579,425.000000
17.616667	0.500	669,103.000000
17.625000	0.500	761,766.000000
17.633333	0.500	852,927.000000
17.641667	0.500	937,842.000000
17.650000	0.500	1,011,014.000000
17.658333	0.500	1,066,912.000000
17.666667	0.500	1,100,685.000000
17.675000	0.500	1,109,632.000000
17.683333	0.500	1,093,268.000000
17.691667	0.500	1,053,016.000000
17.700000	0.500	991,829.000000
17.708333	0.500	914,580.000000
17.716667	0.500	826,913.000000
17.725000	0.500	734,332.000000
17.733333	0.500	641,769.000000
17.741667	0.500	553,272.000000
17.750000	0.500	472,286.000000
17.758333	0.500	400,738.000000
17.766667	0.500	338,998.000000
17.775000	0.500	287,214.000000
17.783333	0.500	245,655.000000
17.791667	0.500	214,042.000000
17.800000	0.500	191,151.000000
17.808333	0.500	175,469.000000
17.816667	0.500	165,480.000000
17.825000	0.500	159,116.000000
17.833333	0.500	154,588.000000
17.841667	0.500	151,159.000000
17.850000	0.500	148,329.000000
17.858333	0.500	145,617.000000
17.866667	0.500	142,985.000000
17.875000	0.500	140,396.000000
17.883333	0.500	138,140.000000
17.891667	0.500	136,113.000000
17.900000	0.500	133,960.000000
17.908333	0.500	131,632.000000
17.916667	0.500	129,257.000000
17.925000	0.500	126,640.000000
17.933333	0.500	123,720.000000
17.941667	0.500	120,516.000000
17.950000	0.500	116,862.000000
17.958333	0.500	112,330.000000
17.966667	0.500	106,832.000000
17.975000	0.500	101,082.000000
17.983333	0.500	95,837.000000
17.991667	0.500	91,999.000000
18.000000	0.500	90,125.000000
18.008333	0.500	89,980.000000
18.016667	0.500	90,807.000000
18.025000	0.500	92,012.000000
18.033333	0.500	93,261.000000
18.041667	0.500	93,773.000000
18.050000	0.500	93,675.000000
18.058333	0.500	93,638.000000
18.066667	0.500	94,542.000000
18.075000	0.500	96,313.000000
18.083333	0.500	98,504.000000
18.091667	0.500	100,943.000000
18.100000	0.500	103,118.000000
18.108333	0.500	104,969.000000
18.116667	0.500	107,038.000000
18.125000	0.500	109,578.000000
18.133333	0.500	112,064.000000
18.141667	0.500	113,725.000000
18.150000	0.500	114,248.000000
18.158333	0.500	114,170.000000
18.166667	0.500	113,387.000000
18.175000	0.500	112,134.000000
18.183333	0.500	111,008.000000
18.191667	0.500	110,569.000000
18.200000	0.500	110,896.000000
18.208333	0.500	111,565.000000
18.216667	0.500	111,725.000000
18.225000	0.500	110,684.000000
18.233333	0.500	108,233.000000
18.241667	0.500	104,969.000000
18.250000	0.500	101,291.000000
18.258333	0.500	97,663.000000
18.266667	0.500	94,647.000000
18.275000	0.500	92,952.000000
18.283333	0.500	93,398.000000
18.291667	0.500	96,296.000000
18.300000	0.500	101,246.000000
18.308333	0.500	107,180.000000
18.316667	0.500	112,711.000000
18.325000	0.500	116,608.000000
18.333333	0.500	118,004.000000
18.341667	0.500	116,809.000000
18.350000	0.500	114,344.000000
18.358333	0.500	112,437.000000
18.366667	0.500	112,118.000000
18.375000	0.500	113,931.000000
18.383333	0.500	118,285.000000
18.391667	0.500	124,767.000000
18.400000	0.500	132,021.000000
18.408333	0.500	138,730.000000
18.416667	0.500	144,011.000000
18.425000	0.500	147,701.000000
18.433333	0.500	150,090.000000
18.441667	0.500	151,293.000000
18.450000	0.500	151,721.000000
18.458333	0.500	151,709.000000
18.466667	0.500	151,415.000000
18.475000	0.500	150,881.000000
18.483333	0.500	150,195.000000
18.491667	0.500	149,857.000000
18.500000	0.500	150,628.000000
18.508333	0.500	153,867.000000
18.516667	0.500	160,322.000000
18.525000	0.500	170,393.000000
18.533333	0.500	184,594.000000
18.541667	0.500	203,096.000000
18.550000	0.500	226,390.000000
18.558333	0.500	255,327.000000
18.566667	0.500	290,406.000000
18.575000	0.500	331,532.000000
18.583333	0.500	377,885.000000
18.591667	0.500	427,993.000000
18.600000	0.500	480,351.000000
18.608333	0.500	532,333.000000
18.616667	0.500	580,143.000000
18.625000	0.500	620,103.000000
18.633333	0.500	649,278.000000
18.641667	0.500	664,993.000000
18.650000	0.500	665,172.000000
18.658333	0.500	649,693.000000
18.666667	0.500	620,484.000000
18.675000	0.500	580,718.000000
18.683333	0.500	533,915.000000
18.691667	0.500	483,515.000000
18.700000	0.500	432,719.000000
18.708333	0.500	383,930.000000
18.716667	0.500	339,074.000000
18.725000	0.500	298,680.000000
18.733333	0.500	262,780.000000
18.741667	0.500	231,646.000000
18.750000	0.500	205,577.000000
18.758333	0.500	185,001.000000
18.766667	0.500	169,895.000000
18.775000	0.500	159,121.000000
18.783333	0.500	151,189.000000
18.791667	0.500	144,647.000000
18.800000	0.500	138,966.000000
18.808333	0.500	133,957.000000
18.816667	0.500	129,699.000000
18.825000	0.500	126,251.000000
18.833333	0.500	123,543.000000
18.841667	0.500	121,542.000000
18.850000	0.500	120,134.000000
18.858333	0.500	119,697.000000
18.866667	0.500	120,146.000000
18.875000	0.500	120,874.000000
18.883333	0.500	121,863.000000
18.891667	0.500	123,710.000000
18.900000	0.500	126,969.000000
18.908333	0.500	131,540.000000
18.916667	0.500	137,179.000000
18.925000	0.500	143,895.000000
18.933333	0.500	151,707.000000
18.941667	0.500	159,781.000000
18.950000	0.500	167,972.000000
18.958333	0.500	176,675.000000
18.966667	0.500	186,228.000000
18.975000	0.500	196,683.000000
18.983333	0.500	208,219.000000
18.991667	0.500	220,510.000000
19.000000	0.500	233,221.000000
19.008333	0.500	245,552.000000
19.016667	0.500	256,658.000000
19.025000	0.500	266,113.000000
19.033333	0.500	273,365.000000
19.041667	0.500	277,544.000000
19.050000	0.500	277,771.000000
19.058333	0.500	273,863.000000
19.066667	0.500	265,967.000000
19.075000	0.500	254,630.000000
19.083333	0.500	240,637.000000
19.091667	0.500	225,599.000000
19.100000	0.500	210,998.000000
19.108333	0.500	197,672.000000
19.116667	0.500	186,325.000000
19.125000	0.500	177,533.000000
19.133333	0.500	171,754.000000
19.141667	0.500	168,542.000000
19.150000	0.500	166,919.000000
19.158333	0.500	166,269.000000
19.166667	0.500	165,703.000000
19.175000	0.500	164,602.000000
19.183333	0.500	162,893.000000
19.191667	0.500	160,856.000000
19.200000	0.500	158,574.000000
19.208333	0.500	156,462.000000
19.216667	0.500	155,606.000000
19.225000	0.500	157,760.000000
19.233333	0.500	164,337.000000
19.241667	0.500	176,577.000000
19.250000	0.500	195,141.000000
19.258333	0.500	220,333.000000
19.266667	0.500	252,810.000000
19.275000	0.500	294,333.000000
19.283333	0.500	346,915.000000
19.291667	0.500	412,239.000000
19.300000	0.500	491,503.000000
19.308333	0.500	585,741.000000
19.316667	0.500	695,137.000000
19.325000	0.500	818,533.000000
19.333333	0.500	952,755.000000
19.341667	0.500	1,092,597.000000
19.350000	0.500	1,230,595.000000
19.358333	0.500	1,357,439.000000
19.366667	0.500	1,463,392.000000
19.375000	0.500	1,539,492.000000
19.383333	0.500	1,578,089.000000
19.391667	0.500	1,575,385.000000
19.400000	0.500	1,532,066.000000
19.408333	0.500	1,452,003.000000
19.416667	0.500	1,342,224.000000
19.425000	0.500	1,211,758.000000
19.433333	0.500	1,070,379.000000
19.441667	0.500	927,522.000000
19.450000	0.500	790,717.000000
19.458333	0.500	665,821.000000
19.466667	0.500	556,563.000000
19.475000	0.500	464,436.000000
19.483333	0.500	389,519.000000
19.491667	0.500	331,298.000000
19.500000	0.500	288,681.000000
19.508333	0.500	259,975.000000
19.516667	0.500	242,816.000000
19.525000	0.500	234,631.000000
19.533333	0.500	233,753.000000
19.541667	0.500	238,619.000000
19.550000	0.500	247,928.000000
19.558333	0.500	261,312.000000
19.566667	0.500	279,494.000000
19.575000	0.500	303,736.000000
19.583333	0.500	336,059.000000
19.591667	0.500	379,092.000000
19.600000	0.500	435,979.000000
19.608333	0.500	509,038.000000
19.616667	0.500	599,084.000000
19.625000	0.500	706,432.000000
19.633333	0.500	830,103.000000
19.641667	0.500	967,495.000000
19.650000	0.500	1,113,351.000000
19.658333	0.500	1,260,456.000000
19.666667	0.500	1,400,748.000000
19.675000	0.500	1,524,581.000000
19.683333	0.500	1,622,046.000000
19.691667	0.500	1,684,733.000000
19.700000	0.500	1,707,472.000000
19.708333	0.500	1,688,361.000000
19.716667	0.500	1,627,969.000000
19.725000	0.500	1,530,475.000000
19.733333	0.500	1,402,975.000000
19.741667	0.500	1,254,992.000000
19.750000	0.500	1,096,664.000000
19.758333	0.500	937,831.000000
19.766667	0.500	787,332.000000
19.775000	0.500	651,562.000000
19.783333	0.500	534,167.000000
19.791667	0.500	436,798.000000
19.800000	0.500	358,825.000000
19.808333	0.500	298,295.000000
19.816667	0.500	252,866.000000
19.825000	0.500	220,506.000000
19.833333	0.500	198,790.000000
19.841667	0.500	185,061.000000
19.850000	0.500	176,963.000000
19.858333	0.500	172,554.000000
19.866667	0.500	169,755.000000
19.875000	0.500	167,281.000000
19.883333	0.500	165,090.000000
19.891667	0.500	162,806.000000
19.900000	0.500	160,035.000000
19.908333	0.500	156,339.000000
19.916667	0.500	151,270.000000
19.925000	0.500	145,303.000000
19.933333	0.500	139,266.000000
19.941667	0.500	134,184.000000
19.950000	0.500	130,944.000000
19.958333	0.500	129,871.000000
19.966667	0.500	130,586.000000
19.975000	0.500	132,091.000000
19.983333	0.500	133,554.000000
19.991667	0.500	135,047.000000
20.000000	0.500	136,398.000000
20.008333	0.500	137,246.000000
20.016667	0.500	137,230.000000
20.025000	0.500	136,170.000000
20.033333	0.500	134,184.000000
20.041667	0.500	131,143.000000
20.050000	0.500	126,999.000000
20.058333	0.500	122,633.000000
20.066667	0.500	119,317.000000
20.075000	0.500	117,538.000000
20.083333	0.500	116,950.000000
20.091667	0.500	117,173.000000
20.100000	0.500	117,874.000000
20.108333	0.500	118,146.000000
20.116667	0.500	117,506.000000
20.125000	0.500	116,774.000000
20.133333	0.500	116,634.000000
20.141667	0.500	117,651.000000
20.150000	0.500	119,864.000000
20.158333	0.500	122,726.000000
20.166667	0.500	125,736.000000
20.175000	0.500	128,090.000000
20.183333	0.500	129,235.000000
20.191667	0.500	129,692.000000
20.200000	0.500	130,337.000000
20.208333	0.500	131,595.000000
20.216667	0.500	133,486.000000
20.225000	0.500	135,243.000000
20.233333	0.500	135,928.000000
20.241667	0.500	134,825.000000
20.250000	0.500	131,584.000000
20.258333	0.500	126,851.000000
20.266667	0.500	122,001.000000
20.275000	0.500	117,441.000000
20.283333	0.500	113,358.000000
20.291667	0.500	110,493.000000
20.300000	0.500	109,316.000000
20.308333	0.500	109,771.000000
20.316667	0.500	111,634.000000
20.325000	0.500	114,330.000000
20.333333	0.500	117,982.000000
20.341667	0.500	122,812.000000
20.350000	0.500	128,578.000000
20.358333	0.500	135,204.000000
20.366667	0.500	141,455.000000
20.375000	0.500	145,266.000000
20.383333	0.500	145,779.000000
20.391667	0.500	143,445.000000
20.400000	0.500	139,458.000000
20.408333	0.500	134,782.000000
20.416667	0.500	130,016.000000
20.425000	0.500	125,133.000000
20.433333	0.500	120,333.000000
20.441667	0.500	116,092.000000
20.450000	0.500	112,530.000000
20.458333	0.500	110,101.000000
20.466667	0.500	109,448.000000
20.475000	0.500	111,032.000000
20.483333	0.500	114,673.000000
20.491667	0.500	119,133.000000
20.500000	0.500	123,108.000000
20.508333	0.500	125,802.000000
20.516667	0.500	127,242.000000
20.525000	0.500	127,728.000000
20.533333	0.500	127,809.000000
20.541667	0.500	127,822.000000
20.550000	0.500	127,911.000000
20.558333	0.500	128,248.000000
20.566667	0.500	128,635.000000
20.575000	0.500	128,882.000000
20.583333	0.500	129,528.000000
20.591667	0.500	131,324.000000
20.600000	0.500	133,857.000000
20.608333	0.500	136,342.000000
20.616667	0.500	138,497.000000
20.625000	0.500	140,305.000000
20.633333	0.500	141,490.000000
20.641667	0.500	141,144.000000
20.650000	0.500	139,159.000000
20.658333	0.500	136,637.000000
20.666667	0.500	134,810.000000
20.675000	0.500	133,967.000000
20.683333	0.500	134,232.000000
20.691667	0.500	135,554.000000
20.700000	0.500	137,176.000000
20.708333	0.500	139,066.000000
20.716667	0.500	141,620.000000
20.725000	0.500	144,628.000000
20.733333	0.500	148,348.000000
20.741667	0.500	153,241.000000
20.750000	0.500	159,379.000000
20.758333	0.500	166,293.000000
20.766667	0.500	173,047.000000
20.775000	0.500	178,929.000000
20.783333	0.500	183,662.000000
20.791667	0.500	187,180.000000
20.800000	0.500	189,971.000000
20.808333	0.500	191,900.000000
20.816667	0.500	192,506.000000
20.825000	0.500	191,538.000000
20.833333	0.500	188,357.000000
20.841667	0.500	182,974.000000
20.850000	0.500	176,407.000000
20.858333	0.500	169,772.000000
20.866667	0.500	163,771.000000
20.875000	0.500	159,049.000000
20.883333	0.500	155,778.000000
20.891667	0.500	153,463.000000
20.900000	0.500	151,500.000000
20.908333	0.500	149,679.000000
20.916667	0.500	147,755.000000
20.925000	0.500	145,149.000000
20.933333	0.500	141,858.000000
20.941667	0.500	138,354.000000
20.950000	0.500	135,436.000000
20.958333	0.500	133,871.000000
20.966667	0.500	134,561.000000
20.975000	0.500	137,653.000000
20.983333	0.500	142,279.000000
20.991667	0.500	146,989.000000
21.000000	0.500	150,434.000000
21.008333	0.500	152,349.000000
21.016667	0.500	153,403.000000
21.025000	0.500	154,329.000000
21.033333	0.500	155,080.000000
21.041667	0.500	154,854.000000
21.050000	0.500	153,358.000000
21.058333	0.500	151,304.000000
21.066667	0.500	149,158.000000
21.075000	0.500	147,076.000000
21.083333	0.500	145,416.000000
21.091667	0.500	143,943.000000
21.100000	0.500	141,721.000000
21.108333	0.500	138,428.000000
21.116667	0.500	134,339.000000
21.125000	0.500	130,372.000000
21.133333	0.500	127,484.000000
21.141667	0.500	125,877.000000
21.150000	0.500	125,517.000000
21.158333	0.500	126,174.000000
21.166667	0.500	127,333.000000
21.175000	0.500	128,529.000000
21.183333	0.500	129,201.000000
21.191667	0.500	128,879.000000
21.200000	0.500	127,310.000000
21.208333	0.500	124,416.000000
21.216667	0.500	120,874.000000
21.225000	0.500	117,837.000000
21.233333	0.500	116,311.000000
21.241667	0.500	116,823.000000
21.250000	0.500	118,803.000000
21.258333	0.500	121,634.000000
21.266667	0.500	125,021.000000
21.275000	0.500	129,031.000000
21.283333	0.500	133,572.000000
21.291667	0.500	137,862.000000
21.300000	0.500	141,236.000000
21.308333	0.500	143,522.000000
21.316667	0.500	144,927.000000
21.325000	0.500	145,781.000000
21.333333	0.500	146,035.000000
21.341667	0.500	145,449.000000
21.350000	0.500	143,740.000000
21.358333	0.500	140,905.000000
21.366667	0.500	137,684.000000
21.375000	0.500	134,813.000000
21.383333	0.500	132,460.000000
21.391667	0.500	130,820.000000
21.400000	0.500	130,053.000000
21.408333	0.500	130,199.000000
21.416667	0.500	130,750.000000
21.425000	0.500	131,378.000000
21.433333	0.500	132,123.000000
21.441667	0.500	132,775.000000
21.450000	0.500	133,231.000000
21.458333	0.500	133,204.000000
21.466667	0.500	132,244.000000
21.475000	0.500	130,317.000000
21.483333	0.500	127,579.000000
21.491667	0.500	124,434.000000
21.500000	0.500	121,032.000000
21.508333	0.500	117,667.000000
21.516667	0.500	114,874.000000
21.525000	0.500	112,835.000000
21.533333	0.500	112,166.000000
21.541667	0.500	113,586.000000
21.550000	0.500	117,232.000000
21.558333	0.500	122,102.000000
21.566667	0.500	127,464.000000
21.575000	0.500	132,559.000000
21.583333	0.500	136,840.000000
21.591667	0.500	139,626.000000
21.600000	0.500	140,868.000000
21.608333	0.500	141,625.000000
21.616667	0.500	142,267.000000
21.625000	0.500	142,355.000000
21.633333	0.500	141,834.000000
21.641667	0.500	140,865.000000
21.650000	0.500	139,764.000000
21.658333	0.500	138,409.000000
21.666667	0.500	136,632.000000
21.675000	0.500	135,235.000000
21.683333	0.500	134,776.000000
21.691667	0.500	134,828.000000
21.700000	0.500	135,331.000000
21.708333	0.500	136,962.000000
21.716667	0.500	139,521.000000
21.725000	0.500	142,318.000000
21.733333	0.500	144,471.000000
21.741667	0.500	145,296.000000
21.750000	0.500	144,763.000000
21.758333	0.500	143,109.000000
21.766667	0.500	140,787.000000
21.775000	0.500	138,477.000000
21.783333	0.500	137,277.000000
21.791667	0.500	138,206.000000
21.800000	0.500	140,948.000000
21.808333	0.500	144,203.000000
21.816667	0.500	147,258.000000
21.825000	0.500	149,966.000000
21.833333	0.500	152,687.000000
21.841667	0.500	155,466.000000
21.850000	0.500	158,076.000000
21.858333	0.500	160,335.000000
21.866667	0.500	162,298.000000
21.875000	0.500	164,193.000000
21.883333	0.500	165,243.000000
21.891667	0.500	165,095.000000
21.900000	0.500	164,340.000000
21.908333	0.500	163,439.000000
21.916667	0.500	162,247.000000
21.925000	0.500	160,341.000000
21.933333	0.500	157,942.000000
21.941667	0.500	155,448.000000
21.950000	0.500	152,955.000000
21.958333	0.500	150,393.000000
21.966667	0.500	147,636.000000
21.975000	0.500	145,205.000000
21.983333	0.500	143,211.000000
21.991667	0.500	141,688.000000
22.000000	0.500	140,363.000000
22.008333	0.500	138,463.000000
22.016667	0.500	135,312.000000
22.025000	0.500	131,193.000000
22.033333	0.500	127,181.000000
22.041667	0.500	123,781.000000
22.050000	0.500	121,744.000000
22.058333	0.500	121,340.000000
22.066667	0.500	122,628.000000
22.075000	0.500	125,224.000000
22.083333	0.500	128,747.000000
22.091667	0.500	133,372.000000
22.100000	0.500	138,957.000000
22.108333	0.500	145,315.000000
22.116667	0.500	151,926.000000
22.125000	0.500	157,881.000000
22.133333	0.500	162,225.000000
22.141667	0.500	164,282.000000
22.150000	0.500	164,449.000000
22.158333	0.500	163,144.000000
22.166667	0.500	160,341.000000
22.175000	0.500	156,398.000000
22.183333	0.500	151,571.000000
22.191667	0.500	146,228.000000
22.200000	0.500	141,554.000000
22.208333	0.500	138,174.000000
22.216667	0.500	135,996.000000
22.225000	0.500	134,678.000000
22.233333	0.500	133,432.000000
22.241667	0.500	132,116.000000
22.250000	0.500	131,183.000000
22.258333	0.500	130,788.000000
22.266667	0.500	130,640.000000
22.275000	0.500	130,288.000000
22.283333	0.500	130,001.000000
22.291667	0.500	130,590.000000
22.300000	0.500	132,115.000000
22.308333	0.500	133,717.000000
22.316667	0.500	135,051.000000
22.325000	0.500	136,632.000000
22.333333	0.500	138,512.000000
22.341667	0.500	140,114.000000
22.350000	0.500	140,935.000000
22.358333	0.500	140,868.000000
22.366667	0.500	140,352.000000
22.375000	0.500	139,735.000000
22.383333	0.500	139,255.000000
22.391667	0.500	138,651.000000
22.400000	0.500	137,862.000000
22.408333	0.500	136,601.000000
22.416667	0.500	135,107.000000
22.425000	0.500	133,978.000000
22.433333	0.500	133,743.000000
22.441667	0.500	134,126.000000
22.450000	0.500	134,795.000000
22.458333	0.500	135,806.000000
22.466667	0.500	136,878.000000
22.475000	0.500	137,093.000000
22.483333	0.500	135,597.000000
22.491667	0.500	132,648.000000
22.500000	0.500	128,936.000000
22.508333	0.500	125,219.000000
22.516667	0.500	122,057.000000
22.525000	0.500	119,828.000000
22.533333	0.500	118,480.000000
22.541667	0.500	118,129.000000
22.550000	0.500	118,374.000000
22.558333	0.500	119,101.000000
22.566667	0.500	120,443.000000
22.575000	0.500	122,109.000000
22.583333	0.500	123,666.000000
22.591667	0.500	124,994.000000
22.600000	0.500	126,548.000000
22.608333	0.500	128,822.000000
22.616667	0.500	131,803.000000
22.625000	0.500	135,294.000000
22.633333	0.500	138,477.000000
22.641667	0.500	140,793.000000
22.650000	0.500	142,268.000000
22.658333	0.500	142,983.000000
22.666667	0.500	143,202.000000
22.675000	0.500	143,933.000000
22.683333	0.500	146,221.000000
22.691667	0.500	149,925.000000
22.700000	0.500	154,404.000000
22.708333	0.500	159,117.000000
22.716667	0.500	163,481.000000
22.725000	0.500	167,489.000000
22.733333	0.500	171,321.000000
22.741667	0.500	174,958.000000
22.750000	0.500	177,667.000000
22.758333	0.500	178,586.000000
22.766667	0.500	177,560.000000
22.775000	0.500	174,692.000000
22.783333	0.500	170,245.000000
22.791667	0.500	165,410.000000
22.800000	0.500	161,770.000000
22.808333	0.500	160,068.000000
22.816667	0.500	160,047.000000
22.825000	0.500	160,972.000000
22.833333	0.500	162,188.000000
22.841667	0.500	162,918.000000
22.850000	0.500	162,575.000000
22.858333	0.500	161,022.000000
22.866667	0.500	158,449.000000
22.875000	0.500	155,633.000000
22.883333	0.500	152,585.000000
22.891667	0.500	149,253.000000
22.900000	0.500	145,445.000000
22.908333	0.500	141,793.000000
22.916667	0.500	139,720.000000
22.925000	0.500	140,161.000000
22.933333	0.500	142,406.000000
22.941667	0.500	145,368.000000
22.950000	0.500	148,596.000000
22.958333	0.500	151,437.000000
22.966667	0.500	152,659.000000
22.975000	0.500	151,995.000000
22.983333	0.500	150,350.000000
22.991667	0.500	148,622.000000
23.000000	0.500	146,911.000000
23.008333	0.500	145,209.000000
23.016667	0.500	143,830.000000
23.025000	0.500	143,113.000000
23.033333	0.500	142,966.000000
23.041667	0.500	143,000.000000
23.050000	0.500	142,468.000000
23.058333	0.500	140,866.000000
23.066667	0.500	138,926.000000
23.075000	0.500	137,457.000000
23.083333	0.500	137,158.000000
23.091667	0.500	138,572.000000
23.100000	0.500	141,830.000000
23.108333	0.500	146,423.000000
23.116667	0.500	151,133.000000
23.125000	0.500	154,759.000000
23.133333	0.500	156,893.000000
23.141667	0.500	158,159.000000
23.150000	0.500	158,762.000000
23.158333	0.500	158,780.000000
23.166667	0.500	158,733.000000
23.175000	0.500	158,573.000000
23.183333	0.500	158,007.000000
23.191667	0.500	157,047.000000
23.200000	0.500	156,322.000000
23.208333	0.500	156,201.000000
23.216667	0.500	156,476.000000
23.225000	0.500	156,278.000000
23.233333	0.500	155,160.000000
23.241667	0.500	153,207.000000
23.250000	0.500	150,618.000000
23.258333	0.500	148,010.000000
23.266667	0.500	145,989.000000
23.275000	0.500	144,526.000000
23.283333	0.500	143,799.000000
23.291667	0.500	143,495.000000
23.300000	0.500	142,862.000000
23.308333	0.500	141,633.000000
23.316667	0.500	139,940.000000
23.325000	0.500	138,328.000000
23.333333	0.500	137,561.000000
23.341667	0.500	137,855.000000
23.350000	0.500	139,120.000000
23.358333	0.500	140,531.000000
23.366667	0.500	141,040.000000
23.375000	0.500	140,873.000000
23.383333	0.500	140,404.000000
23.391667	0.500	139,577.000000
23.400000	0.500	138,663.000000
23.408333	0.500	138,312.000000
23.416667	0.500	139,163.000000
23.425000	0.500	141,489.000000
23.433333	0.500	145,110.000000
23.441667	0.500	149,506.000000
23.450000	0.500	154,013.000000
23.458333	0.500	157,842.000000
23.466667	0.500	160,240.000000
23.475000	0.500	160,868.000000
23.483333	0.500	159,436.000000
23.491667	0.500	156,524.000000
23.500000	0.500	153,037.000000
23.508333	0.500	150,204.000000
23.516667	0.500	148,760.000000
23.525000	0.500	148,066.000000
23.533333	0.500	147,664.000000
23.541667	0.500	147,508.000000
23.550000	0.500	146,989.000000
23.558333	0.500	145,656.000000
23.566667	0.500	144,222.000000
23.575000	0.500	143,379.000000
23.583333	0.500	143,228.000000
23.591667	0.500	143,665.000000
23.600000	0.500	144,661.000000
23.608333	0.500	146,533.000000
23.616667	0.500	149,979.000000
23.625000	0.500	154,836.000000
23.633333	0.500	160,155.000000
23.641667	0.500	165,031.000000
23.650000	0.500	168,807.000000
23.658333	0.500	170,682.000000
23.666667	0.500	170,371.000000
23.675000	0.500	168,348.000000
23.683333	0.500	165,853.000000
23.691667	0.500	163,337.000000
23.700000	0.500	160,896.000000
23.708333	0.500	158,600.000000
23.716667	0.500	156,241.000000
23.725000	0.500	153,818.000000
23.733333	0.500	151,222.000000
23.741667	0.500	148,252.000000
23.750000	0.500	144,832.000000
23.758333	0.500	141,274.000000
23.766667	0.500	138,449.000000
23.775000	0.500	136,744.000000
23.783333	0.500	136,775.000000
23.791667	0.500	138,344.000000
23.800000	0.500	140,336.000000
23.808333	0.500	141,947.000000
23.816667	0.500	142,972.000000
23.825000	0.500	143,527.000000
23.833333	0.500	143,942.000000
23.841667	0.500	144,348.000000
23.850000	0.500	144,823.000000
23.858333	0.500	145,625.000000
23.866667	0.500	147,159.000000
23.875000	0.500	149,338.000000
23.883333	0.500	152,136.000000
23.891667	0.500	154,810.000000
23.900000	0.500	156,780.000000
23.908333	0.500	158,043.000000
23.916667	0.500	158,854.000000
23.925000	0.500	159,612.000000
23.933333	0.500	159,776.000000
23.941667	0.500	158,950.000000
23.950000	0.500	157,341.000000
23.958333	0.500	155,416.000000
23.966667	0.500	153,658.000000
23.975000	0.500	152,755.000000
23.983333	0.500	153,206.000000
23.991667	0.500	154,606.000000
24.000000	0.500	156,294.000000
24.008333	0.500	157,986.000000
24.016667	0.500	159,606.000000
24.025000	0.500	160,652.000000
24.033333	0.500	160,668.000000
24.041667	0.500	160,032.000000
24.050000	0.500	159,426.000000
24.058333	0.500	158,753.000000
24.066667	0.500	158,752.000000
24.075000	0.500	159,817.000000
24.083333	0.500	161,475.000000
24.091667	0.500	163,310.000000
24.100000	0.500	164,229.000000
24.108333	0.500	163,309.000000
24.116667	0.500	160,449.000000
24.125000	0.500	156,679.000000
24.133333	0.500	153,499.000000
24.141667	0.500	151,717.000000
24.150000	0.500	151,765.000000
24.158333	0.500	153,479.000000
24.166667	0.500	156,105.000000
24.175000	0.500	159,045.000000
24.183333	0.500	161,763.000000
24.191667	0.500	163,782.000000
24.200000	0.500	164,285.000000
24.208333	0.500	162,923.000000
24.216667	0.500	160,672.000000
24.225000	0.500	158,496.000000
24.233333	0.500	156,841.000000
24.241667	0.500	155,923.000000
24.250000	0.500	155,928.000000
24.258333	0.500	156,552.000000
24.266667	0.500	157,318.000000
24.275000	0.500	158,201.000000
24.283333	0.500	159,571.000000
24.291667	0.500	161,545.000000
24.300000	0.500	163,550.000000
24.308333	0.500	164,805.000000
24.316667	0.500	164,776.000000
24.325000	0.500	163,330.000000
24.333333	0.500	161,587.000000
24.341667	0.500	160,667.000000
24.350000	0.500	160,583.000000
24.358333	0.500	160,846.000000
24.366667	0.500	160,733.000000
24.375000	0.500	159,625.000000
24.383333	0.500	157,865.000000
24.391667	0.500	155,982.000000
24.400000	0.500	154,166.000000
24.408333	0.500	152,394.000000
24.416667	0.500	150,500.000000
24.425000	0.500	148,169.000000
24.433333	0.500	145,754.000000
24.441667	0.500	143,829.000000
24.450000	0.500	142,664.000000
24.458333	0.500	142,253.000000
24.466667	0.500	142,844.000000
24.475000	0.500	144,819.000000
24.483333	0.500	148,260.000000
24.491667	0.500	152,854.000000
24.500000	0.500	157,845.000000
24.508333	0.500	162,708.000000
24.516667	0.500	167,229.000000
24.525000	0.500	171,491.000000
24.533333	0.500	175,224.000000
24.541667	0.500	178,102.000000
24.550000	0.500	180,194.000000
24.558333	0.500	181,640.000000
24.566667	0.500	182,017.000000
24.575000	0.500	180,686.000000
24.583333	0.500	177,197.000000
24.591667	0.500	172,211.000000
24.600000	0.500	166,986.000000
24.608333	0.500	162,274.000000
24.616667	0.500	158,852.000000
24.625000	0.500	157,236.000000
24.633333	0.500	157,628.000000
24.641667	0.500	159,337.000000
24.650000	0.500	161,059.000000
24.658333	0.500	162,433.000000
24.666667	0.500	163,682.000000
24.675000	0.500	164,836.000000
24.683333	0.500	165,711.000000
24.691667	0.500	166,387.000000
24.700000	0.500	167,523.000000
24.708333	0.500	169,296.000000
24.716667	0.500	171,486.000000
24.725000	0.500	173,258.000000
24.733333	0.500	173,408.000000
24.741667	0.500	171,595.000000
24.750000	0.500	168,556.000000
24.758333	0.500	164,959.000000
24.766667	0.500	161,545.000000
24.775000	0.500	159,247.000000
24.783333	0.500	158,371.000000
24.791667	0.500	158,218.000000
24.800000	0.500	158,106.000000
24.808333	0.500	157,661.000000
24.816667	0.500	157,051.000000
24.825000	0.500	156,584.000000
24.833333	0.500	156,490.000000
24.841667	0.500	156,313.000000
24.850000	0.500	155,584.000000
24.858333	0.500	154,273.000000
24.866667	0.500	153,037.000000
24.875000	0.500	152,505.000000
24.883333	0.500	152,866.000000
24.891667	0.500	154,109.000000
24.900000	0.500	156,326.000000
24.908333	0.500	159,314.000000
24.916667	0.500	162,337.000000
24.925000	0.500	165,032.000000
24.933333	0.500	167,148.000000
24.941667	0.500	168,328.000000
24.950000	0.500	168,814.000000
24.958333	0.500	169,202.000000
24.966667	0.500	169,761.000000
24.975000	0.500	170,595.000000
24.983333	0.500	171,584.000000
24.991667	0.500	172,782.000000
25.000000	0.500	174,352.000000
25.008333	0.500	176,459.000000
25.016667	0.500	178,766.000000
25.025000	0.500	180,904.000000
25.033333	0.500	183,073.000000
25.041667	0.500	184,639.000000
25.050000	0.500	185,176.000000
25.058333	0.500	185,014.000000
25.066667	0.500	184,547.000000
25.075000	0.500	184,066.000000
25.083333	0.500	184,003.000000
25.091667	0.500	184,405.000000
25.100000	0.500	184,672.000000
25.108333	0.500	184,430.000000
25.116667	0.500	183,949.000000
25.125000	0.500	183,316.000000
25.133333	0.500	182,782.000000
25.141667	0.500	182,183.000000
25.150000	0.500	180,893.000000
25.158333	0.500	178,684.000000
25.166667	0.500	175,886.000000
25.175000	0.500	173,582.000000
25.183333	0.500	172,768.000000
25.191667	0.500	173,466.000000
25.200000	0.500	174,214.000000
25.208333	0.500	173,949.000000
25.216667	0.500	172,584.000000
25.225000	0.500	170,430.000000
25.233333	0.500	168,082.000000
25.241667	0.500	166,368.000000
25.250000	0.500	165,472.000000
25.258333	0.500	165,540.000000
25.266667	0.500	166,930.000000
25.275000	0.500	169,159.000000
25.283333	0.500	171,705.000000
25.291667	0.500	174,196.000000
25.300000	0.500	176,282.000000
25.308333	0.500	177,474.000000
25.316667	0.500	177,622.000000
25.325000	0.500	177,200.000000
25.333333	0.500	176,386.000000
25.341667	0.500	175,588.000000
25.350000	0.500	175,183.000000
25.358333	0.500	175,342.000000
25.366667	0.500	176,226.000000
25.375000	0.500	177,949.000000
25.383333	0.500	179,996.000000
25.391667	0.500	182,119.000000
25.400000	0.500	184,520.000000
25.408333	0.500	187,302.000000
25.416667	0.500	190,054.000000
25.425000	0.500	192,551.000000
25.433333	0.500	194,856.000000
25.441667	0.500	196,492.000000
25.450000	0.500	196,487.000000
25.458333	0.500	194,955.000000
25.466667	0.500	192,656.000000
25.475000	0.500	189,894.000000
25.483333	0.500	186,570.000000
25.491667	0.500	182,827.000000
25.500000	0.500	179,442.000000
25.508333	0.500	177,223.000000
25.516667	0.500	175,436.000000
25.525000	0.500	173,513.000000
25.533333	0.500	172,106.000000
25.541667	0.500	171,569.000000
25.550000	0.500	171,944.000000
25.558333	0.500	172,264.000000
25.566667	0.500	171,549.000000
25.575000	0.500	170,180.000000
25.583333	0.500	169,040.000000
25.591667	0.500	168,655.000000
25.600000	0.500	168,869.000000
25.608333	0.500	169,060.000000
25.616667	0.500	169,266.000000
25.625000	0.500	170,129.000000
25.633333	0.500	171,983.000000
25.641667	0.500	174,908.000000
25.650000	0.500	178,278.000000
25.658333	0.500	181,045.000000
25.666667	0.500	183,030.000000
25.675000	0.500	184,417.000000
25.683333	0.500	185,449.000000
25.691667	0.500	185,999.000000
25.700000	0.500	186,137.000000
25.708333	0.500	185,703.000000
25.716667	0.500	184,619.000000
25.725000	0.500	183,204.000000
25.733333	0.500	182,027.000000
25.741667	0.500	181,751.000000
25.750000	0.500	182,578.000000
25.758333	0.500	183,892.000000
25.766667	0.500	184,831.000000
25.775000	0.500	184,886.000000
25.783333	0.500	184,010.000000
25.791667	0.500	182,884.000000
25.800000	0.500	182,392.000000
25.808333	0.500	182,276.000000
25.816667	0.500	182,214.000000
25.825000	0.500	181,830.000000
25.833333	0.500	181,087.000000
25.841667	0.500	180,036.000000
25.850000	0.500	178,988.000000
25.858333	0.500	177,957.000000
25.866667	0.500	176,400.000000
25.875000	0.500	174,996.000000
25.883333	0.500	175,324.000000
25.891667	0.500	177,411.000000
25.900000	0.500	180,188.000000
25.908333	0.500	182,624.000000
25.916667	0.500	184,403.000000
25.925000	0.500	185,472.000000
25.933333	0.500	185,859.000000
25.941667	0.500	185,673.000000
25.950000	0.500	185,025.000000
25.958333	0.500	184,353.000000
25.966667	0.500	184,303.000000
25.975000	0.500	184,644.000000
25.983333	0.500	185,121.000000
25.991667	0.500	185,711.000000
26.000000	0.500	185,807.000000
26.008333	0.500	184,570.000000
26.016667	0.500	182,057.000000
26.025000	0.500	179,294.000000
26.033333	0.500	176,836.000000
26.041667	0.500	175,368.000000
26.050000	0.500	175,237.000000
26.058333	0.500	176,594.000000
26.066667	0.500	178,800.000000
26.075000	0.500	180,912.000000
26.083333	0.500	182,163.000000
26.091667	0.500	182,082.000000
26.100000	0.500	180,706.000000
26.108333	0.500	179,085.000000
26.116667	0.500	177,924.000000
26.125000	0.500	177,357.000000
26.133333	0.500	177,413.000000
26.141667	0.500	178,139.000000
26.150000	0.500	179,103.000000
26.158333	0.500	179,624.000000
26.166667	0.500	179,367.000000
26.175000	0.500	178,502.000000
26.183333	0.500	177,591.000000
26.191667	0.500	176,794.000000
26.200000	0.500	176,055.000000
26.208333	0.500	175,612.000000
26.216667	0.500	175,628.000000
26.225000	0.500	176,377.000000
26.233333	0.500	178,434.000000
26.241667	0.500	182,149.000000
26.250000	0.500	186,652.000000
26.258333	0.500	190,964.000000
26.266667	0.500	193,938.000000
26.275000	0.500	195,003.000000
26.283333	0.500	195,004.000000
26.291667	0.500	194,910.000000
26.300000	0.500	194,770.000000
26.308333	0.500	194,390.000000
26.316667	0.500	193,330.000000
26.325000	0.500	191,261.000000
26.333333	0.500	188,426.000000
26.341667	0.500	185,644.000000
26.350000	0.500	183,401.000000
26.358333	0.500	181,617.000000
26.366667	0.500	179,774.000000
26.375000	0.500	178,026.000000
26.383333	0.500	177,337.000000
26.391667	0.500	178,374.000000
26.400000	0.500	180,379.000000
26.408333	0.500	182,261.000000
26.416667	0.500	183,296.000000
26.425000	0.500	183,742.000000
26.433333	0.500	183,799.000000
26.441667	0.500	183,695.000000
26.450000	0.500	183,453.000000
26.458333	0.500	183,170.000000
26.466667	0.500	183,042.000000
26.475000	0.500	183,217.000000
26.483333	0.500	183,083.000000
26.491667	0.500	182,340.000000
26.500000	0.500	181,432.000000
26.508333	0.500	180,924.000000
26.516667	0.500	181,331.000000
26.525000	0.500	182,442.000000
26.533333	0.500	183,770.000000
26.541667	0.500	185,016.000000
26.550000	0.500	186,344.000000
26.558333	0.500	187,603.000000
26.566667	0.500	188,170.000000
26.575000	0.500	187,601.000000
26.583333	0.500	186,045.000000
26.591667	0.500	184,265.000000
26.600000	0.500	183,096.000000
26.608333	0.500	183,326.000000
26.616667	0.500	185,204.000000
26.625000	0.500	188,107.000000
26.633333	0.500	191,019.000000
26.641667	0.500	192,891.000000
26.650000	0.500	193,538.000000
26.658333	0.500	193,605.000000
26.666667	0.500	193,773.000000
26.675000	0.500	194,731.000000
26.683333	0.500	196,434.000000
26.691667	0.500	198,873.000000
26.700000	0.500	201,477.000000
26.708333	0.500	203,170.000000
26.716667	0.500	203,727.000000
26.725000	0.500	203,527.000000
26.733333	0.500	202,975.000000
26.741667	0.500	201,865.000000
26.750000	0.500	199,780.000000
26.758333	0.500	196,804.000000
26.766667	0.500	193,334.000000
26.775000	0.500	189,844.000000
26.783333	0.500	187,270.000000
26.791667	0.500	186,489.000000
26.800000	0.500	187,130.000000
26.808333	0.500	189,040.000000
26.816667	0.500	191,918.000000
26.825000	0.500	195,050.000000
26.833333	0.500	197,757.000000
26.841667	0.500	199,632.000000
26.850000	0.500	200,929.000000
26.858333	0.500	201,933.000000
26.866667	0.500	202,582.000000
26.875000	0.500	202,533.000000
26.883333	0.500	201,582.000000
26.891667	0.500	199,988.000000
26.900000	0.500	199,048.000000
26.908333	0.500	199,802.000000
26.916667	0.500	202,097.000000
26.925000	0.500	204,983.000000
26.933333	0.500	207,796.000000
26.941667	0.500	210,097.000000
26.950000	0.500	211,425.000000
26.958333	0.500	211,652.000000
26.966667	0.500	211,101.000000
26.975000	0.500	210,186.000000
26.983333	0.500	209,833.000000
26.991667	0.500	210,289.000000
27.000000	0.500	210,944.000000
27.008333	0.500	211,095.000000
27.016667	0.500	210,570.000000
27.025000	0.500	209,981.000000
27.033333	0.500	209,824.000000
27.041667	0.500	210,346.000000
27.050000	0.500	211,538.000000
27.058333	0.500	213,054.000000
27.066667	0.500	214,625.000000
27.075000	0.500	216,052.000000
27.083333	0.500	217,315.000000
27.091667	0.500	218,622.000000
27.100000	0.500	219,827.000000
27.108333	0.500	220,533.000000
27.116667	0.500	220,858.000000
27.125000	0.500	221,112.000000
27.133333	0.500	221,889.000000
27.141667	0.500	223,878.000000
27.150000	0.500	227,077.000000
27.158333	0.500	231,165.000000
27.166667	0.500	235,428.000000
27.175000	0.500	239,259.000000
27.183333	0.500	242,802.000000
27.191667	0.500	246,088.000000
27.200000	0.500	248,686.000000
27.208333	0.500	250,217.000000
27.216667	0.500	251,316.000000
27.225000	0.500	253,153.000000
27.233333	0.500	256,173.000000
27.241667	0.500	259,739.000000
27.250000	0.500	263,371.000000
27.258333	0.500	265,937.000000
27.266667	0.500	266,730.000000
27.275000	0.500	266,495.000000
27.283333	0.500	266,150.000000
27.291667	0.500	265,650.000000
27.300000	0.500	264,698.000000
27.308333	0.500	263,604.000000
27.316667	0.500	263,090.000000
27.325000	0.500	263,613.000000
27.333333	0.500	265,055.000000
27.341667	0.500	267,137.000000
27.350000	0.500	269,834.000000
27.358333	0.500	273,247.000000
27.366667	0.500	277,322.000000
27.375000	0.500	281,712.000000
27.383333	0.500	286,007.000000
27.391667	0.500	290,288.000000
27.400000	0.500	294,817.000000
27.408333	0.500	300,488.000000
27.416667	0.500	307,778.000000
27.425000	0.500	316,034.000000
27.433333	0.500	324,297.000000
27.441667	0.500	331,781.000000
27.450000	0.500	338,144.000000
27.458333	0.500	343,363.000000
27.466667	0.500	347,786.000000
27.475000	0.500	351,886.000000
27.483333	0.500	355,677.000000
27.491667	0.500	359,038.000000
27.500000	0.500	361,704.000000
27.508333	0.500	363,441.000000
27.516667	0.500	365,011.000000
27.525000	0.500	366,787.000000
27.533333	0.500	367,934.000000
27.541667	0.500	367,499.000000
27.550000	0.500	365,632.000000
27.558333	0.500	363,242.000000
27.566667	0.500	361,290.000000
27.575000	0.500	360,417.000000
27.583333	0.500	360,720.000000
27.591667	0.500	362,064.000000
27.600000	0.500	364,027.000000
27.608333	0.500	365,960.000000
27.616667	0.500	367,055.000000
27.625000	0.500	367,312.000000
27.633333	0.500	367,177.000000
27.641667	0.500	366,689.000000
27.650000	0.500	366,052.000000
27.658333	0.500	365,221.000000
27.666667	0.500	364,314.000000
27.675000	0.500	363,432.000000
27.683333	0.500	362,764.000000
27.691667	0.500	361,908.000000
27.700000	0.500	360,544.000000
27.708333	0.500	358,929.000000
27.716667	0.500	357,132.000000
27.725000	0.500	355,360.000000
27.733333	0.500	353,936.000000
27.741667	0.500	353,343.000000
27.750000	0.500	353,568.000000
27.758333	0.500	353,796.000000
27.766667	0.500	353,457.000000
27.775000	0.500	352,298.000000
27.783333	0.500	350,071.000000
27.791667	0.500	347,103.000000
27.800000	0.500	343,608.000000
27.808333	0.500	338,950.000000
27.816667	0.500	333,227.000000
27.825000	0.500	326,837.000000
27.833333	0.500	320,250.000000
27.841667	0.500	314,124.000000
27.850000	0.500	308,558.000000
27.858333	0.500	303,141.000000
27.866667	0.500	297,389.000000
27.875000	0.500	291,223.000000
27.883333	0.500	285,259.000000
27.891667	0.500	280,162.000000
27.900000	0.500	276,304.000000
27.908333	0.500	273,777.000000
27.916667	0.500	272,482.000000
27.925000	0.500	271,767.000000
27.933333	0.500	270,700.000000
27.941667	0.500	268,404.000000
27.950000	0.500	265,054.000000
27.958333	0.500	260,848.000000
27.966667	0.500	255,922.000000
27.975000	0.500	250,617.000000
27.983333	0.500	244,843.000000
27.991667	0.500	238,834.000000
28.000000	0.500	233,086.000000
28.008333	0.500	227,731.000000
28.016667	0.500	223,010.000000
28.025000	0.500	219,515.000000
28.033333	0.500	217,064.000000
28.041667	0.500	215,247.000000
28.050000	0.500	213,701.000000
28.058333	0.500	212,075.000000
28.066667	0.500	209,915.000000
28.075000	0.500	206,741.000000
28.083333	0.500	201,800.000000
28.091667	0.500	195,285.000000
28.100000	0.500	188,633.000000
28.108333	0.500	183,413.000000
28.116667	0.500	180,048.000000
28.125000	0.500	177,742.000000
28.133333	0.500	174,926.000000
28.141667	0.500	170,877.000000
28.150000	0.500	165,819.000000
28.158333	0.500	160,323.000000
28.166667	0.500	155,066.000000
28.175000	0.500	150,930.000000
28.183333	0.500	148,309.000000
28.191667	0.500	147,400.000000
28.200000	0.500	147,553.000000
28.208333	0.500	148,283.000000
28.216667	0.500	149,272.000000
28.225000	0.500	150,048.000000
28.233333	0.500	150,300.000000
28.241667	0.500	149,806.000000
28.250000	0.500	147,596.000000
28.258333	0.500	143,467.000000
28.266667	0.500	138,535.000000
28.275000	0.500	134,171.000000
28.283333	0.500	130,895.000000
28.291667	0.500	128,493.000000
28.300000	0.500	126,921.000000
28.308333	0.500	126,557.000000
28.316667	0.500	127,545.000000
28.325000	0.500	128,840.000000
28.333333	0.500	129,075.000000
28.341667	0.500	127,808.000000
28.350000	0.500	125,095.000000
28.358333	0.500	121,419.000000
28.366667	0.500	117,270.000000
28.375000	0.500	112,691.000000
28.383333	0.500	107,562.000000
28.391667	0.500	102,150.000000
28.400000	0.500	96,369.000000
28.408333	0.500	90,357.000000
28.416667	0.500	84,483.000000
28.425000	0.500	79,487.000000
28.433333	0.500	76,011.000000
28.441667	0.500	74,395.000000
28.450000	0.500	74,245.000000
28.458333	0.500	74,802.000000
28.466667	0.500	75,410.000000
28.475000	0.500	75,621.000000
28.483333	0.500	75,448.000000
28.491667	0.500	75,062.000000
28.500000	0.500	74,227.000000
28.508333	0.500	72,640.000000
28.516667	0.500	70,746.000000
28.525000	0.500	68,744.000000
28.533333	0.500	66,872.000000
28.541667	0.500	65,357.000000
28.550000	0.500	63,817.000000
28.558333	0.500	62,362.000000
28.566667	0.500	61,185.000000
28.575000	0.500	60,002.000000
28.583333	0.500	58,724.000000
28.591667	0.500	57,582.000000
28.600000	0.500	56,484.000000
28.608333	0.500	54,517.000000
28.616667	0.500	51,339.000000
28.625000	0.500	46,916.000000
28.633333	0.500	41,913.000000
28.641667	0.500	37,234.000000
28.650000	0.500	33,204.000000
28.658333	0.500	30,581.000000
28.666667	0.500	29,712.000000
28.675000	0.500	30,133.000000
28.683333	0.500	31,382.000000
28.691667	0.500	33,415.000000
28.700000	0.500	35,787.000000
28.708333	0.500	38,069.000000
28.716667	0.500	39,867.000000
28.725000	0.500	40,864.000000
28.733333	0.500	40,883.000000
28.741667	0.500	40,230.000000
28.750000	0.500	39,258.000000
28.758333	0.500	38,269.000000
28.766667	0.500	37,519.000000
28.775000	0.500	36,268.000000
28.783333	0.500	34,080.000000
28.791667	0.500	30,945.000000
28.800000	0.500	27,043.000000
28.808333	0.500	22,389.000000
28.816667	0.500	17,779.000000
28.825000	0.500	14,473.000000
28.833333	0.500	13,046.000000
28.841667	0.500	13,164.000000
28.850000	0.500	14,233.000000
28.858333	0.500	15,760.000000
28.866667	0.500	17,463.000000
28.875000	0.500	19,311.000000
28.883333	0.500	21,295.000000
28.891667	0.500	23,118.000000
28.900000	0.500	24,357.000000
28.908333	0.500	25,420.000000
28.916667	0.500	26,831.000000
28.925000	0.500	28,290.000000
28.933333	0.500	28,771.000000
28.941667	0.500	27,853.000000
28.950000	0.500	25,735.000000
28.958333	0.500	22,761.000000
28.966667	0.500	20,012.000000
28.975000	0.500	18,637.000000
28.983333	0.500	18,654.000000
28.991667	0.500	19,235.000000
29.000000	0.500	20,373.000000
29.008333	0.500	21,787.000000
29.016667	0.500	23,089.000000
29.025000	0.500	23,920.000000
29.033333	0.500	23,954.000000
29.041667	0.500	22,497.000000
29.050000	0.500	19,630.000000
29.058333	0.500	15,660.000000
29.066667	0.500	10,977.000000
29.075000	0.500	6,501.000000
29.083333	0.500	3,248.000000
29.091667	0.500	907.000000
29.100000	0.500	-889.000000
29.108333	0.500	-2,117.000000
29.116667	0.500	-2,661.000000
29.125000	0.500	-2,598.000000
29.133333	0.500	-2,223.000000
29.141667	0.500	-2,005.000000
29.150000	0.500	-2,381.000000
29.158333	0.500	-3,059.000000
29.166667	0.500	-3,950.000000
29.175000	0.500	-5,203.000000
29.183333	0.500	-6,983.000000
29.191667	0.500	-8,936.000000
29.200000	0.500	-10,512.000000
29.208333	0.500	-11,630.000000
29.216667	0.500	-12,449.000000
29.225000	0.500	-12,888.000000
29.233333	0.500	-12,533.000000
29.241667	0.500	-11,864.000000
29.250000	0.500	-11,125.000000
29.258333	0.500	-10,506.000000
29.266667	0.500	-10,621.000000
29.275000	0.500	-11,418.000000
29.283333	0.500	-12,493.000000
29.291667	0.500	-13,518.000000
29.300000	0.500	-14,251.000000
29.308333	0.500	-14,623.000000
29.316667	0.500	-14,286.000000
29.325000	0.500	-12,815.000000
29.333333	0.500	-10,712.000000
29.341667	0.500	-8,074.000000
29.350000	0.500	-4,683.000000
29.358333	0.500	-1,215.000000
29.366667	0.500	1,439.000000
29.375000	0.500	2,330.000000
29.383333	0.500	1,120.000000
29.391667	0.500	-1,655.000000
29.400000	0.500	-5,218.000000
29.408333	0.500	-8,630.000000
29.416667	0.500	-10,938.000000
29.425000	0.500	-11,967.000000
29.433333	0.500	-12,278.000000
29.441667	0.500	-12,388.000000
29.450000	0.500	-12,572.000000
29.458333	0.500	-12,941.000000
29.466667	0.500	-13,180.000000
29.475000	0.500	-13,180.000000
29.483333	0.500	-13,073.000000
29.491667	0.500	-12,448.000000
29.500000	0.500	-10,548.000000
29.508333	0.500	-7,555.000000
29.516667	0.500	-4,539.000000
29.525000	0.500	-2,070.000000
29.533333	0.500	150.000000
29.541667	0.500	2,308.000000
29.550000	0.500	4,482.000000
29.558333	0.500	6,548.000000
29.566667	0.500	8,293.000000
29.575000	0.500	9,279.000000
29.583333	0.500	8,805.000000
29.591667	0.500	6,356.000000
29.600000	0.500	2,440.000000
29.608333	0.500	-1,860.000000
29.616667	0.500	-5,796.000000
29.625000	0.500	-9,451.000000
29.633333	0.500	-12,828.000000
29.641667	0.500	-15,847.000000
29.650000	0.500	-18,221.000000
29.658333	0.500	-19,974.000000
29.666667	0.500	-21,495.000000
29.675000	0.500	-22,937.000000
29.683333	0.500	-23,977.000000
29.691667	0.500	-24,594.000000
29.700000	0.500	-25,111.000000
29.708333	0.500	-25,708.000000
29.716667	0.500	-26,041.000000
29.725000	0.500	-25,689.000000
29.733333	0.500	-24,529.000000
29.741667	0.500	-23,185.000000
29.750000	0.500	-22,108.000000
29.758333	0.500	-21,518.000000
29.766667	0.500	-21,757.000000
29.775000	0.500	-22,380.000000
29.783333	0.500	-22,953.000000
29.791667	0.500	-23,530.000000
29.800000	0.500	-24,406.000000
29.808333	0.500	-25,710.000000
29.816667	0.500	-26,673.000000
29.825000	0.500	-26,768.000000
29.833333	0.500	-26,129.000000
29.841667	0.500	-25,134.000000
29.850000	0.500	-23,739.000000
29.858333	0.500	-21,895.000000
29.866667	0.500	-20,076.000000
29.875000	0.500	-18,547.000000
29.883333	0.500	-17,123.000000
29.891667	0.500	-16,271.000000
29.900000	0.500	-16,726.000000
29.908333	0.500	-18,828.000000
29.916667	0.500	-21,812.000000
29.925000	0.500	-24,860.000000
29.933333	0.500	-27,239.000000
29.941667	0.500	-28,445.000000
29.950000	0.500	-28,623.000000
29.958333	0.500	-27,987.000000
29.966667	0.500	-26,900.000000
29.975000	0.500	-25,913.000000
29.983333	0.500	-25,204.000000
29.991667	0.500	-24,564.000000
30.000000	0.500	-23,619.000000
30.008333	0.500	-22,634.000000
30.016667	0.500	-22,352.000000
30.025000	0.500	-23,210.000000
30.033333	0.500	-25,262.000000
30.041667	0.500	-28,186.000000
30.050000	0.500	-31,360.000000
30.058333	0.500	-34,094.000000
30.066667	0.500	-36,432.000000
30.075000	0.500	-38,023.000000
30.083333	0.500	-38,776.000000
30.091667	0.500	-39,166.000000
30.100000	0.500	-39,717.000000
30.108333	0.500	-40,847.000000
30.116667	0.500	-42,457.000000
30.125000	0.500	-44,085.000000
30.133333	0.500	-45,093.000000
30.141667	0.500	-45,483.000000
30.150000	0.500	-45,718.000000
30.158333	0.500	-45,885.000000
30.166667	0.500	-45,978.000000
30.175000	0.500	-45,330.000000
30.183333	0.500	-43,129.000000
30.191667	0.500	-39,610.000000
30.200000	0.500	-35,570.000000
30.208333	0.500	-31,665.000000
30.216667	0.500	-28,699.000000
30.225000	0.500	-27,300.000000
30.233333	0.500	-27,180.000000
30.241667	0.500	-27,664.000000
30.250000	0.500	-28,423.000000
30.258333	0.500	-29,566.000000
30.266667	0.500	-31,103.000000
30.275000	0.500	-33,154.000000
30.283333	0.500	-35,659.000000
30.291667	0.500	-38,313.000000
30.300000	0.500	-40,666.000000
30.308333	0.500	-41,969.000000
30.316667	0.500	-42,332.000000
30.325000	0.500	-42,080.000000
30.333333	0.500	-41,722.000000
30.341667	0.500	-41,694.000000
30.350000	0.500	-41,838.000000
30.358333	0.500	-41,655.000000
30.366667	0.500	-40,677.000000
30.375000	0.500	-39,184.000000
30.383333	0.500	-37,853.000000
30.391667	0.500	-37,279.000000
30.400000	0.500	-37,712.000000
30.408333	0.500	-39,069.000000
30.416667	0.500	-41,013.000000
30.425000	0.500	-42,778.000000
30.433333	0.500	-43,649.000000
30.441667	0.500	-43,470.000000
30.450000	0.500	-42,284.000000
30.458333	0.500	-40,601.000000
30.466667	0.500	-39,291.000000
30.475000	0.500	-38,887.000000
30.483333	0.500	-39,495.000000
30.491667	0.500	-40,732.000000
30.500000	0.500	-41,791.000000
30.508333	0.500	-42,296.000000
30.516667	0.500	-42,124.000000
30.525000	0.500	-41,254.000000
30.533333	0.500	-39,173.000000
30.541667	0.500	-36,026.000000
30.550000	0.500	-32,829.000000
30.558333	0.500	-30,736.000000
30.566667	0.500	-30,314.000000
30.575000	0.500	-31,636.000000
30.583333	0.500	-34,238.000000
30.591667	0.500	-37,757.000000
30.600000	0.500	-41,765.000000
30.608333	0.500	-45,711.000000
30.616667	0.500	-48,685.000000
30.625000	0.500	-49,859.000000
30.633333	0.500	-48,680.000000
30.641667	0.500	-45,285.000000
30.650000	0.500	-40,333.000000
30.658333	0.500	-34,791.000000
30.666667	0.500	-29,612.000000
30.675000	0.500	-25,194.000000
30.683333	0.500	-22,006.000000
30.691667	0.500	-20,688.000000
30.700000	0.500	-20,861.000000
30.708333	0.500	-21,681.000000
30.716667	0.500	-22,958.000000
30.725000	0.500	-24,640.000000
30.733333	0.500	-26,688.000000
30.741667	0.500	-28,998.000000
30.750000	0.500	-31,078.000000
30.758333	0.500	-32,746.000000
30.766667	0.500	-34,095.000000
30.775000	0.500	-34,841.000000
30.783333	0.500	-35,108.000000
30.791667	0.500	-35,593.000000
30.800000	0.500	-36,735.000000
30.808333	0.500	-38,570.000000
30.816667	0.500	-40,909.000000
30.825000	0.500	-43,159.000000
30.833333	0.500	-44,678.000000
30.841667	0.500	-44,991.000000
30.850000	0.500	-43,996.000000
30.858333	0.500	-42,106.000000
30.866667	0.500	-40,502.000000
30.875000	0.500	-39,800.000000
30.883333	0.500	-39,562.000000
30.891667	0.500	-39,721.000000
30.900000	0.500	-40,187.000000
30.908333	0.500	-40,480.000000
30.916667	0.500	-39,937.000000
30.925000	0.500	-38,326.000000
30.933333	0.500	-36,088.000000
30.941667	0.500	-33,716.000000
30.950000	0.500	-31,398.000000
30.958333	0.500	-29,715.000000
30.966667	0.500	-29,124.000000
30.975000	0.500	-29,679.000000
30.983333	0.500	-31,313.000000
30.991667	0.500	-33,130.000000
31.000000	0.500	-34,490.000000
