# Supplementary material for: Changes to Serum Sample Tube and Processing Methodology Does Not Cause Inter-Individual Variation in Automated Whole Serum N-Glycan Profiling in Health and Disease
Source: PLoS One. 2015 Apr 1;10(4):e0123028. doi: 10.1371/journal.pone.0123028 (PMC4382121; doi:10.1371/journal.pone.0123028)
Supplement: S2 Data — (ZIP) [file pone.0123028.s007.zip › IgGglycansData/1000+390-Sample 14.txt]

File Path	chrom://acropora/ChromeleonLocal/Archana Data/07 Mar 14/Robot validation of PNG F release- GCP-IgG and GCP-Fet.seq/17.smp/Emission_1.channel/Emission_1.chm
Channel	Emission_1

Injection Information:
Data Vault	ChromeleonLocal
Injection	PNG F rel-GCP-IgG-100µg-F.A+PBM+2AB VP96+T1-110/1000+390-Sample 14
Injection Number	19
Position	RF2
Comment	
Processing Method	beh-gu
Instrument Method	BEH-15cm-30min-right-25ul
Type	Unknown
Status	Finished
Injection Date	08/03/2014
Injection Time	00:47:17
Injection Volume (µL)	25.0000
Dilution Factor	1.0000
Weight	1.0000

Raw Data Information:
Time Min. (min)	0.000000
Time Max. (min)	31.000000
Data Points	3721
Detector	FLD
Exporting Data System	Chromeleon 7.1.1.1127
Operator	
Signal Quantity	
Signal Unit	counts
Signal Min.	-48,510.000000
Signal Max.	7,569,133.000000
Channel	Emission_1
Driver Name	FLD3000.dll
Channel Type	Evaluation
Min. Step (s)	0.500
Max. Step (s)	0.500
Average Step (s)	0.500

Signal Parameter Information:
Signal Info	

Raw Data:
Time (min)	Step (s)	Value (counts)
0.000000	0.000	0.000000
0.008333	0.500	0.000000
0.016667	0.500	0.000000
0.025000	0.500	0.000000
0.033333	0.500	0.000000
0.041667	0.500	6,003.000000
0.050000	0.500	6,217.000000
0.058333	0.500	6,739.000000
0.066667	0.500	7,840.000000
0.075000	0.500	9,388.000000
0.083333	0.500	11,059.000000
0.091667	0.500	12,529.000000
0.100000	0.500	13,481.000000
0.108333	0.500	13,673.000000
0.116667	0.500	13,074.000000
0.125000	0.500	11,830.000000
0.133333	0.500	10,130.000000
0.141667	0.500	8,183.000000
0.150000	0.500	6,167.000000
0.158333	0.500	4,233.000000
0.166667	0.500	2,485.000000
0.175000	0.500	958.000000
0.183333	0.500	-369.000000
0.191667	0.500	-1,519.000000
0.200000	0.500	-2,541.000000
0.208333	0.500	-3,440.000000
0.216667	0.500	-4,186.000000
0.225000	0.500	-4,713.000000
0.233333	0.500	-5,003.000000
0.241667	0.500	-5,130.000000
0.250000	0.500	-5,239.000000
0.258333	0.500	-5,405.000000
0.266667	0.500	-5,615.000000
0.275000	0.500	-5,810.000000
0.283333	0.500	-5,943.000000
0.291667	0.500	-5,997.000000
0.300000	0.500	-6,003.000000
0.308333	0.500	-5,978.000000
0.316667	0.500	-5,943.000000
0.325000	0.500	-5,852.000000
0.333333	0.500	-5,597.000000
0.341667	0.500	-5,153.000000
0.350000	0.500	-4,591.000000
0.358333	0.500	-3,998.000000
0.366667	0.500	-3,470.000000
0.375000	0.500	-3,153.000000
0.383333	0.500	-3,094.000000
0.391667	0.500	-3,280.000000
0.400000	0.500	-3,655.000000
0.408333	0.500	-4,181.000000
0.416667	0.500	-4,773.000000
0.425000	0.500	-5,340.000000
0.433333	0.500	-5,868.000000
0.441667	0.500	-6,283.000000
0.450000	0.500	-6,455.000000
0.458333	0.500	-6,326.000000
0.466667	0.500	-5,983.000000
0.475000	0.500	-5,632.000000
0.483333	0.500	-5,386.000000
0.491667	0.500	-5,285.000000
0.500000	0.500	-5,338.000000
0.508333	0.500	-5,558.000000
0.516667	0.500	-5,903.000000
0.525000	0.500	-6,252.000000
0.533333	0.500	-6,493.000000
0.541667	0.500	-6,595.000000
0.550000	0.500	-6,567.000000
0.558333	0.500	-6,382.000000
0.566667	0.500	-6,029.000000
0.575000	0.500	-5,604.000000
0.583333	0.500	-5,216.000000
0.591667	0.500	-4,858.000000
0.600000	0.500	-4,503.000000
0.608333	0.500	-4,152.000000
0.616667	0.500	-3,783.000000
0.625000	0.500	-3,379.000000
0.633333	0.500	-2,884.000000
0.641667	0.500	-2,215.000000
0.650000	0.500	-1,318.000000
0.658333	0.500	-195.000000
0.666667	0.500	1,069.000000
0.675000	0.500	2,373.000000
0.683333	0.500	3,608.000000
0.691667	0.500	4,696.000000
0.700000	0.500	5,621.000000
0.708333	0.500	6,382.000000
0.716667	0.500	6,914.000000
0.725000	0.500	7,111.000000
0.733333	0.500	7,132.000000
0.741667	0.500	7,735.000000
0.750000	0.500	10,190.000000
0.758333	0.500	15,623.000000
0.766667	0.500	24,414.000000
0.775000	0.500	36,060.000000
0.783333	0.500	49,286.000000
0.791667	0.500	62,458.000000
0.800000	0.500	74,054.000000
0.808333	0.500	82,854.000000
0.816667	0.500	88,072.000000
0.825000	0.500	89,467.000000
0.833333	0.500	87,251.000000
0.841667	0.500	82,074.000000
0.850000	0.500	74,845.000000
0.858333	0.500	66,434.000000
0.866667	0.500	57,569.000000
0.875000	0.500	48,838.000000
0.883333	0.500	40,665.000000
0.891667	0.500	33,348.000000
0.900000	0.500	27,112.000000
0.908333	0.500	22,047.000000
0.916667	0.500	18,077.000000
0.925000	0.500	15,043.000000
0.933333	0.500	12,752.000000
0.941667	0.500	11,030.000000
0.950000	0.500	9,723.000000
0.958333	0.500	8,786.000000
0.966667	0.500	8,255.000000
0.975000	0.500	8,163.000000
0.983333	0.500	8,427.000000
0.991667	0.500	8,908.000000
1.000000	0.500	9,512.000000
1.008333	0.500	10,173.000000
1.016667	0.500	10,847.000000
1.025000	0.500	11,579.000000
1.033333	0.500	12,533.000000
1.041667	0.500	14,075.000000
1.050000	0.500	16,701.000000
1.058333	0.500	20,829.000000
1.066667	0.500	26,472.000000
1.075000	0.500	33,087.000000
1.083333	0.500	39,763.000000
1.091667	0.500	45,542.000000
1.100000	0.500	49,695.000000
1.108333	0.500	51,862.000000
1.116667	0.500	52,127.000000
1.125000	0.500	50,873.000000
1.133333	0.500	48,725.000000
1.141667	0.500	46,443.000000
1.150000	0.500	44,642.000000
1.158333	0.500	43,531.000000
1.166667	0.500	43,003.000000
1.175000	0.500	42,944.000000
1.183333	0.500	43,310.000000
1.191667	0.500	44,154.000000
1.200000	0.500	45,451.000000
1.208333	0.500	47,022.000000
1.216667	0.500	48,544.000000
1.225000	0.500	49,651.000000
1.233333	0.500	50,027.000000
1.241667	0.500	49,439.000000
1.250000	0.500	47,892.000000
1.258333	0.500	45,650.000000
1.266667	0.500	43,057.000000
1.275000	0.500	40,347.000000
1.283333	0.500	37,620.000000
1.291667	0.500	34,901.000000
1.300000	0.500	32,372.000000
1.308333	0.500	30,583.000000
1.316667	0.500	30,015.000000
1.325000	0.500	30,603.000000
1.333333	0.500	31,801.000000
1.341667	0.500	32,836.000000
1.350000	0.500	33,065.000000
1.358333	0.500	32,170.000000
1.366667	0.500	30,133.000000
1.375000	0.500	27,181.000000
1.383333	0.500	23,683.000000
1.391667	0.500	20,012.000000
1.400000	0.500	16,463.000000
1.408333	0.500	13,253.000000
1.416667	0.500	10,572.000000
1.425000	0.500	8,488.000000
1.433333	0.500	6,949.000000
1.441667	0.500	5,916.000000
1.450000	0.500	5,292.000000
1.458333	0.500	4,947.000000
1.466667	0.500	4,775.000000
1.475000	0.500	4,656.000000
1.483333	0.500	4,503.000000
1.491667	0.500	4,312.000000
1.500000	0.500	4,122.000000
1.508333	0.500	3,972.000000
1.516667	0.500	3,875.000000
1.525000	0.500	3,839.000000
1.533333	0.500	3,790.000000
1.541667	0.500	3,685.000000
1.550000	0.500	3,544.000000
1.558333	0.500	3,400.000000
1.566667	0.500	3,239.000000
1.575000	0.500	2,988.000000
1.583333	0.500	2,576.000000
1.591667	0.500	2,037.000000
1.600000	0.500	1,437.000000
1.608333	0.500	782.000000
1.616667	0.500	89.000000
1.625000	0.500	-629.000000
1.633333	0.500	-1,293.000000
1.641667	0.500	-1,825.000000
1.650000	0.500	-2,219.000000
1.658333	0.500	-2,487.000000
1.666667	0.500	-2,585.000000
1.675000	0.500	-2,482.000000
1.683333	0.500	-2,163.000000
1.691667	0.500	-1,569.000000
1.700000	0.500	-796.000000
1.708333	0.500	-43.000000
1.716667	0.500	546.000000
1.725000	0.500	854.000000
1.733333	0.500	846.000000
1.741667	0.500	534.000000
1.750000	0.500	-53.000000
1.758333	0.500	-801.000000
1.766667	0.500	-1,579.000000
1.775000	0.500	-2,279.000000
1.783333	0.500	-2,782.000000
1.791667	0.500	-3,015.000000
1.800000	0.500	-2,979.000000
1.808333	0.500	-2,791.000000
1.816667	0.500	-2,625.000000
1.825000	0.500	-2,582.000000
1.833333	0.500	-2,720.000000
1.841667	0.500	-3,005.000000
1.850000	0.500	-3,262.000000
1.858333	0.500	-3,380.000000
1.866667	0.500	-3,354.000000
1.875000	0.500	-3,244.000000
1.883333	0.500	-3,095.000000
1.891667	0.500	-2,938.000000
1.900000	0.500	-2,809.000000
1.908333	0.500	-2,740.000000
1.916667	0.500	-2,695.000000
1.925000	0.500	-2,617.000000
1.933333	0.500	-2,514.000000
1.941667	0.500	-2,439.000000
1.950000	0.500	-2,397.000000
1.958333	0.500	-2,377.000000
1.966667	0.500	-2,313.000000
1.975000	0.500	-2,204.000000
1.983333	0.500	-2,092.000000
1.991667	0.500	-1,996.000000
2.000000	0.500	-1,914.000000
2.008333	0.500	-1,900.000000
2.016667	0.500	-1,990.000000
2.025000	0.500	-2,169.000000
2.033333	0.500	-2,322.000000
2.041667	0.500	-2,337.000000
2.050000	0.500	-2,234.000000
2.058333	0.500	-2,082.000000
2.066667	0.500	-1,944.000000
2.075000	0.500	-1,909.000000
2.083333	0.500	-2,019.000000
2.091667	0.500	-2,231.000000
2.100000	0.500	-2,540.000000
2.108333	0.500	-2,906.000000
2.116667	0.500	-3,183.000000
2.125000	0.500	-3,321.000000
2.133333	0.500	-3,350.000000
2.141667	0.500	-3,290.000000
2.150000	0.500	-3,150.000000
2.158333	0.500	-2,987.000000
2.166667	0.500	-2,880.000000
2.175000	0.500	-2,892.000000
2.183333	0.500	-3,041.000000
2.191667	0.500	-3,286.000000
2.200000	0.500	-3,586.000000
2.208333	0.500	-3,868.000000
2.216667	0.500	-4,082.000000
2.225000	0.500	-4,232.000000
2.233333	0.500	-4,339.000000
2.241667	0.500	-4,435.000000
2.250000	0.500	-4,478.000000
2.258333	0.500	-4,444.000000
2.266667	0.500	-4,392.000000
2.275000	0.500	-4,404.000000
2.283333	0.500	-4,494.000000
2.291667	0.500	-4,631.000000
2.300000	0.500	-4,768.000000
2.308333	0.500	-4,848.000000
2.316667	0.500	-4,843.000000
2.325000	0.500	-4,826.000000
2.333333	0.500	-4,877.000000
2.341667	0.500	-5,080.000000
2.350000	0.500	-5,425.000000
2.358333	0.500	-5,751.000000
2.366667	0.500	-5,883.000000
2.375000	0.500	-5,758.000000
2.383333	0.500	-5,416.000000
2.391667	0.500	-4,961.000000
2.400000	0.500	-4,560.000000
2.408333	0.500	-4,288.000000
2.416667	0.500	-4,138.000000
2.425000	0.500	-4,061.000000
2.433333	0.500	-3,997.000000
2.441667	0.500	-3,882.000000
2.450000	0.500	-3,653.000000
2.458333	0.500	-3,287.000000
2.466667	0.500	-2,853.000000
2.475000	0.500	-2,502.000000
2.483333	0.500	-2,326.000000
2.491667	0.500	-2,332.000000
2.500000	0.500	-2,499.000000
2.508333	0.500	-2,782.000000
2.516667	0.500	-3,123.000000
2.525000	0.500	-3,457.000000
2.533333	0.500	-3,722.000000
2.541667	0.500	-3,921.000000
2.550000	0.500	-4,063.000000
2.558333	0.500	-4,149.000000
2.566667	0.500	-4,137.000000
2.575000	0.500	-4,022.000000
2.583333	0.500	-3,853.000000
2.591667	0.500	-3,658.000000
2.600000	0.500	-3,484.000000
2.608333	0.500	-3,395.000000
2.616667	0.500	-3,379.000000
2.625000	0.500	-3,392.000000
2.633333	0.500	-3,380.000000
2.641667	0.500	-3,288.000000
2.650000	0.500	-3,114.000000
2.658333	0.500	-2,900.000000
2.666667	0.500	-2,737.000000
2.675000	0.500	-2,732.000000
2.683333	0.500	-2,904.000000
2.691667	0.500	-3,173.000000
2.700000	0.500	-3,505.000000
2.708333	0.500	-3,947.000000
2.716667	0.500	-4,498.000000
2.725000	0.500	-5,061.000000
2.733333	0.500	-5,506.000000
2.741667	0.500	-5,758.000000
2.750000	0.500	-5,813.000000
2.758333	0.500	-5,728.000000
2.766667	0.500	-5,542.000000
2.775000	0.500	-5,311.000000
2.783333	0.500	-5,119.000000
2.791667	0.500	-4,986.000000
2.800000	0.500	-4,823.000000
2.808333	0.500	-4,551.000000
2.816667	0.500	-4,170.000000
2.825000	0.500	-3,759.000000
2.833333	0.500	-3,431.000000
2.841667	0.500	-3,275.000000
2.850000	0.500	-3,243.000000
2.858333	0.500	-3,261.000000
2.866667	0.500	-3,360.000000
2.875000	0.500	-3,608.000000
2.883333	0.500	-4,023.000000
2.891667	0.500	-4,552.000000
2.900000	0.500	-4,956.000000
2.908333	0.500	-5,103.000000
2.916667	0.500	-5,029.000000
2.925000	0.500	-4,832.000000
2.933333	0.500	-4,609.000000
2.941667	0.500	-4,382.000000
2.950000	0.500	-4,117.000000
2.958333	0.500	-3,818.000000
2.966667	0.500	-3,504.000000
2.975000	0.500	-3,184.000000
2.983333	0.500	-2,937.000000
2.991667	0.500	-2,818.000000
3.000000	0.500	-2,829.000000
3.008333	0.500	-2,829.000000
3.016667	0.500	-2,829.000000
3.025000	0.500	-2,829.000000
3.033333	0.500	-2,829.000000
3.041667	0.500	-3,010.000000
3.050000	0.500	-3,843.000000
3.058333	0.500	-5,234.000000
3.066667	0.500	-6,630.000000
3.075000	0.500	-7,771.000000
3.083333	0.500	-8,137.000000
3.091667	0.500	-7,447.000000
3.100000	0.500	-5,974.000000
3.108333	0.500	-4,047.000000
3.116667	0.500	-1,694.000000
3.125000	0.500	1,172.000000
3.133333	0.500	4,298.000000
3.141667	0.500	7,294.000000
3.150000	0.500	9,455.000000
3.158333	0.500	10,030.000000
3.166667	0.500	8,522.000000
3.175000	0.500	5,067.000000
3.183333	0.500	729.000000
3.191667	0.500	-3,155.000000
3.200000	0.500	-5,716.000000
3.208333	0.500	-7,007.000000
3.216667	0.500	-7,575.000000
3.225000	0.500	-7,550.000000
3.233333	0.500	-6,980.000000
3.241667	0.500	-6,131.000000
3.250000	0.500	-5,642.000000
3.258333	0.500	-5,726.000000
3.266667	0.500	-5,952.000000
3.275000	0.500	-5,941.000000
3.283333	0.500	-5,936.000000
3.291667	0.500	-5,730.000000
3.300000	0.500	-5,451.000000
3.308333	0.500	-5,343.000000
3.316667	0.500	-5,848.000000
3.325000	0.500	-7,650.000000
3.333333	0.500	-11,013.000000
3.341667	0.500	-15,810.000000
3.350000	0.500	-21,488.000000
3.358333	0.500	-26,671.000000
3.366667	0.500	-30,246.000000
3.375000	0.500	-31,790.000000
3.383333	0.500	-32,107.000000
3.391667	0.500	-31,948.000000
3.400000	0.500	-31,895.000000
3.408333	0.500	-32,146.000000
3.416667	0.500	-32,170.000000
3.425000	0.500	-31,236.000000
3.433333	0.500	-28,537.000000
3.441667	0.500	-23,775.000000
3.450000	0.500	-17,725.000000
3.458333	0.500	-11,641.000000
3.466667	0.500	-6,721.000000
3.475000	0.500	-3,723.000000
3.483333	0.500	-2,410.000000
3.491667	0.500	-2,761.000000
3.500000	0.500	-4,544.000000
3.508333	0.500	-6,961.000000
3.516667	0.500	-9,146.000000
3.525000	0.500	-10,643.000000
3.533333	0.500	-11,271.000000
3.541667	0.500	-11,259.000000
3.550000	0.500	-11,211.000000
3.558333	0.500	-11,515.000000
3.566667	0.500	-12,525.000000
3.575000	0.500	-14,369.000000
3.583333	0.500	-16,456.000000
3.591667	0.500	-18,346.000000
3.600000	0.500	-20,092.000000
3.608333	0.500	-21,384.000000
3.616667	0.500	-22,154.000000
3.625000	0.500	-22,789.000000
3.633333	0.500	-23,890.000000
3.641667	0.500	-25,823.000000
3.650000	0.500	-28,475.000000
3.658333	0.500	-31,466.000000
3.666667	0.500	-34,373.000000
3.675000	0.500	-36,069.000000
3.683333	0.500	-35,487.000000
3.691667	0.500	-32,490.000000
3.700000	0.500	-27,487.000000
3.708333	0.500	-21,672.000000
3.716667	0.500	-16,670.000000
3.725000	0.500	-13,611.000000
3.733333	0.500	-12,519.000000
3.741667	0.500	-12,643.000000
3.750000	0.500	-12,955.000000
3.758333	0.500	-12,488.000000
3.766667	0.500	-11,488.000000
3.775000	0.500	-10,502.000000
3.783333	0.500	-9,890.000000
3.791667	0.500	-9,423.000000
3.800000	0.500	-8,438.000000
3.808333	0.500	-7,040.000000
3.816667	0.500	-5,665.000000
3.825000	0.500	-4,805.000000
3.833333	0.500	-5,219.000000
3.841667	0.500	-7,053.000000
3.850000	0.500	-9,495.000000
3.858333	0.500	-11,771.000000
3.866667	0.500	-13,270.000000
3.875000	0.500	-13,666.000000
3.883333	0.500	-13,189.000000
3.891667	0.500	-12,076.000000
3.900000	0.500	-10,842.000000
3.908333	0.500	-9,959.000000
3.916667	0.500	-9,307.000000
3.925000	0.500	-8,872.000000
3.933333	0.500	-8,820.000000
3.941667	0.500	-9,191.000000
3.950000	0.500	-10,151.000000
3.958333	0.500	-11,501.000000
3.966667	0.500	-12,932.000000
3.975000	0.500	-14,149.000000
3.983333	0.500	-15,027.000000
3.991667	0.500	-15,745.000000
4.000000	0.500	-16,573.000000
4.008333	0.500	-17,245.000000
4.016667	0.500	-17,605.000000
4.025000	0.500	-16,963.000000
4.033333	0.500	-15,437.000000
4.041667	0.500	-13,690.000000
4.050000	0.500	-12,502.000000
4.058333	0.500	-12,502.000000
4.066667	0.500	-13,743.000000
4.075000	0.500	-15,594.000000
4.083333	0.500	-17,199.000000
4.091667	0.500	-17,724.000000
4.100000	0.500	-16,680.000000
4.108333	0.500	-14,471.000000
4.116667	0.500	-11,802.000000
4.125000	0.500	-9,226.000000
4.133333	0.500	-7,412.000000
4.141667	0.500	-6,863.000000
4.150000	0.500	-7,360.000000
4.158333	0.500	-8,232.000000
4.166667	0.500	-9,327.000000
4.175000	0.500	-10,667.000000
4.183333	0.500	-11,889.000000
4.191667	0.500	-12,588.000000
4.200000	0.500	-12,788.000000
4.208333	0.500	-12,352.000000
4.216667	0.500	-11,486.000000
4.225000	0.500	-10,826.000000
4.233333	0.500	-10,762.000000
4.241667	0.500	-11,603.000000
4.250000	0.500	-13,566.000000
4.258333	0.500	-15,879.000000
4.266667	0.500	-17,936.000000
4.275000	0.500	-19,978.000000
4.283333	0.500	-22,211.000000
4.291667	0.500	-23,960.000000
4.300000	0.500	-24,723.000000
4.308333	0.500	-24,108.000000
4.316667	0.500	-22,212.000000
4.325000	0.500	-19,860.000000
4.333333	0.500	-18,198.000000
4.341667	0.500	-17,583.000000
4.350000	0.500	-17,770.000000
4.358333	0.500	-18,281.000000
4.366667	0.500	-18,986.000000
4.375000	0.500	-19,980.000000
4.383333	0.500	-21,436.000000
4.391667	0.500	-23,436.000000
4.400000	0.500	-26,007.000000
4.408333	0.500	-28,577.000000
4.416667	0.500	-30,605.000000
4.425000	0.500	-31,593.000000
4.433333	0.500	-31,243.000000
4.441667	0.500	-30,148.000000
4.450000	0.500	-28,876.000000
4.458333	0.500	-27,621.000000
4.466667	0.500	-26,704.000000
4.475000	0.500	-26,382.000000
4.483333	0.500	-26,359.000000
4.491667	0.500	-26,745.000000
4.500000	0.500	-28,003.000000
4.508333	0.500	-29,208.000000
4.516667	0.500	-29,153.000000
4.525000	0.500	-27,517.000000
4.533333	0.500	-24,937.000000
4.541667	0.500	-22,689.000000
4.550000	0.500	-21,381.000000
4.558333	0.500	-21,076.000000
4.566667	0.500	-21,271.000000
4.575000	0.500	-21,219.000000
4.583333	0.500	-20,433.000000
4.591667	0.500	-18,660.000000
4.600000	0.500	-16,437.000000
4.608333	0.500	-14,748.000000
4.616667	0.500	-13,690.000000
4.625000	0.500	-12,682.000000
4.633333	0.500	-11,062.000000
4.641667	0.500	-8,535.000000
4.650000	0.500	-5,597.000000
4.658333	0.500	-3,122.000000
4.666667	0.500	-1,744.000000
4.675000	0.500	-1,872.000000
4.683333	0.500	-3,470.000000
4.691667	0.500	-5,969.000000
4.700000	0.500	-8,485.000000
4.708333	0.500	-10,304.000000
4.716667	0.500	-11,492.000000
4.725000	0.500	-12,515.000000
4.733333	0.500	-13,665.000000
4.741667	0.500	-14,681.000000
4.750000	0.500	-15,551.000000
4.758333	0.500	-16,184.000000
4.766667	0.500	-16,611.000000
4.775000	0.500	-16,884.000000
4.783333	0.500	-17,141.000000
4.791667	0.500	-17,580.000000
4.800000	0.500	-18,153.000000
4.808333	0.500	-18,976.000000
4.816667	0.500	-19,727.000000
4.825000	0.500	-19,838.000000
4.833333	0.500	-19,420.000000
4.841667	0.500	-18,896.000000
4.850000	0.500	-18,566.000000
4.858333	0.500	-18,315.000000
4.866667	0.500	-17,895.000000
4.875000	0.500	-17,111.000000
4.883333	0.500	-16,156.000000
4.891667	0.500	-15,087.000000
4.900000	0.500	-14,306.000000
4.908333	0.500	-14,514.000000
4.916667	0.500	-15,525.000000
4.925000	0.500	-16,485.000000
4.933333	0.500	-16,873.000000
4.941667	0.500	-16,582.000000
4.950000	0.500	-15,590.000000
4.958333	0.500	-13,886.000000
4.966667	0.500	-11,855.000000
4.975000	0.500	-10,074.000000
4.983333	0.500	-8,751.000000
4.991667	0.500	-7,933.000000
5.000000	0.500	-7,767.000000
5.008333	0.500	-8,423.000000
5.016667	0.500	-10,004.000000
5.025000	0.500	-12,477.000000
5.033333	0.500	-15,405.000000
5.041667	0.500	-18,689.000000
5.050000	0.500	-22,071.000000
5.058333	0.500	-25,255.000000
5.066667	0.500	-28,107.000000
5.075000	0.500	-29,992.000000
5.083333	0.500	-30,932.000000
5.091667	0.500	-31,561.000000
5.100000	0.500	-32,042.000000
5.108333	0.500	-31,613.000000
5.116667	0.500	-29,637.000000
5.125000	0.500	-26,108.000000
5.133333	0.500	-21,526.000000
5.141667	0.500	-16,850.000000
5.150000	0.500	-12,991.000000
5.158333	0.500	-10,397.000000
5.166667	0.500	-9,283.000000
5.175000	0.500	-9,455.000000
5.183333	0.500	-10,508.000000
5.191667	0.500	-12,190.000000
5.200000	0.500	-13,879.000000
5.208333	0.500	-15,232.000000
5.216667	0.500	-16,682.000000
5.225000	0.500	-17,998.000000
5.233333	0.500	-19,143.000000
5.241667	0.500	-20,152.000000
5.250000	0.500	-20,970.000000
5.258333	0.500	-21,595.000000
5.266667	0.500	-22,072.000000
5.275000	0.500	-22,077.000000
5.283333	0.500	-21,158.000000
5.291667	0.500	-19,399.000000
5.300000	0.500	-16,976.000000
5.308333	0.500	-14,808.000000
5.316667	0.500	-13,727.000000
5.325000	0.500	-13,540.000000
5.333333	0.500	-13,639.000000
5.341667	0.500	-13,405.000000
5.350000	0.500	-12,179.000000
5.358333	0.500	-10,021.000000
5.366667	0.500	-7,505.000000
5.375000	0.500	-5,057.000000
5.383333	0.500	-3,520.000000
5.391667	0.500	-3,762.000000
5.400000	0.500	-5,869.000000
5.408333	0.500	-9,135.000000
5.416667	0.500	-12,999.000000
5.425000	0.500	-16,863.000000
5.433333	0.500	-20,363.000000
5.441667	0.500	-22,824.000000
5.450000	0.500	-23,491.000000
5.458333	0.500	-22,114.000000
5.466667	0.500	-19,289.000000
5.475000	0.500	-16,591.000000
5.483333	0.500	-14,889.000000
5.491667	0.500	-14,254.000000
5.500000	0.500	-14,570.000000
5.508333	0.500	-15,932.000000
5.516667	0.500	-17,646.000000
5.525000	0.500	-19,089.000000
5.533333	0.500	-20,497.000000
5.541667	0.500	-21,408.000000
5.550000	0.500	-21,436.000000
5.558333	0.500	-20,571.000000
5.566667	0.500	-18,734.000000
5.575000	0.500	-16,274.000000
5.583333	0.500	-13,740.000000
5.591667	0.500	-11,626.000000
5.600000	0.500	-10,260.000000
5.608333	0.500	-9,242.000000
5.616667	0.500	-8,535.000000
5.625000	0.500	-8,022.000000
5.633333	0.500	-7,672.000000
5.641667	0.500	-7,590.000000
5.650000	0.500	-7,754.000000
5.658333	0.500	-8,362.000000
5.666667	0.500	-9,956.000000
5.675000	0.500	-12,697.000000
5.683333	0.500	-16,084.000000
5.691667	0.500	-18,616.000000
5.700000	0.500	-18,880.000000
5.708333	0.500	-17,172.000000
5.716667	0.500	-14,411.000000
5.725000	0.500	-11,966.000000
5.733333	0.500	-10,916.000000
5.741667	0.500	-11,904.000000
5.750000	0.500	-14,852.000000
5.758333	0.500	-19,133.000000
5.766667	0.500	-24,127.000000
5.775000	0.500	-29,221.000000
5.783333	0.500	-34,196.000000
5.791667	0.500	-38,548.000000
5.800000	0.500	-41,314.000000
5.808333	0.500	-41,604.000000
5.816667	0.500	-39,505.000000
5.825000	0.500	-35,822.000000
5.833333	0.500	-31,526.000000
5.841667	0.500	-27,722.000000
5.850000	0.500	-25,127.000000
5.858333	0.500	-23,807.000000
5.866667	0.500	-23,420.000000
5.875000	0.500	-23,217.000000
5.883333	0.500	-22,713.000000
5.891667	0.500	-21,250.000000
5.900000	0.500	-18,146.000000
5.908333	0.500	-13,531.000000
5.916667	0.500	-8,552.000000
5.925000	0.500	-4,683.000000
5.933333	0.500	-3,389.000000
5.941667	0.500	-4,828.000000
5.950000	0.500	-7,913.000000
5.958333	0.500	-11,857.000000
5.966667	0.500	-15,676.000000
5.975000	0.500	-18,463.000000
5.983333	0.500	-19,740.000000
5.991667	0.500	-19,571.000000
6.000000	0.500	-18,181.000000
6.008333	0.500	-16,056.000000
6.016667	0.500	-13,555.000000
6.025000	0.500	-10,656.000000
6.033333	0.500	-7,168.000000
6.041667	0.500	-3,262.000000
6.050000	0.500	708.000000
6.058333	0.500	4,314.000000
6.066667	0.500	7,096.000000
6.075000	0.500	8,573.000000
6.083333	0.500	8,537.000000
6.091667	0.500	6,873.000000
6.100000	0.500	3,551.000000
6.108333	0.500	-762.000000
6.116667	0.500	-5,178.000000
6.125000	0.500	-9,113.000000
6.133333	0.500	-12,283.000000
6.141667	0.500	-14,453.000000
6.150000	0.500	-15,686.000000
6.158333	0.500	-15,673.000000
6.166667	0.500	-14,449.000000
6.175000	0.500	-12,146.000000
6.183333	0.500	-9,492.000000
6.191667	0.500	-7,218.000000
6.200000	0.500	-5,648.000000
6.208333	0.500	-5,055.000000
6.216667	0.500	-5,460.000000
6.225000	0.500	-6,476.000000
6.233333	0.500	-7,466.000000
6.241667	0.500	-7,789.000000
6.250000	0.500	-7,218.000000
6.258333	0.500	-5,937.000000
6.266667	0.500	-4,129.000000
6.275000	0.500	-2,559.000000
6.283333	0.500	-1,902.000000
6.291667	0.500	-2,154.000000
6.300000	0.500	-2,902.000000
6.308333	0.500	-3,434.000000
6.316667	0.500	-3,591.000000
6.325000	0.500	-4,287.000000
6.333333	0.500	-5,589.000000
6.341667	0.500	-6,259.000000
6.350000	0.500	-5,685.000000
6.358333	0.500	-4,348.000000
6.366667	0.500	-2,917.000000
6.375000	0.500	-1,361.000000
6.383333	0.500	382.000000
6.391667	0.500	1,847.000000
6.400000	0.500	2,404.000000
6.408333	0.500	1,964.000000
6.416667	0.500	1,289.000000
6.425000	0.500	737.000000
6.433333	0.500	24.000000
6.441667	0.500	-951.000000
6.450000	0.500	-2,203.000000
6.458333	0.500	-3,879.000000
6.466667	0.500	-5,931.000000
6.475000	0.500	-7,765.000000
6.483333	0.500	-8,810.000000
6.491667	0.500	-9,675.000000
6.500000	0.500	-10,610.000000
6.508333	0.500	-11,310.000000
6.516667	0.500	-11,358.000000
6.525000	0.500	-11,211.000000
6.533333	0.500	-11,138.000000
6.541667	0.500	-11,249.000000
6.550000	0.500	-11,782.000000
6.558333	0.500	-12,906.000000
6.566667	0.500	-14,547.000000
6.575000	0.500	-16,733.000000
6.583333	0.500	-19,227.000000
6.591667	0.500	-21,293.000000
6.600000	0.500	-22,186.000000
6.608333	0.500	-21,264.000000
6.616667	0.500	-18,703.000000
6.625000	0.500	-15,232.000000
6.633333	0.500	-11,507.000000
6.641667	0.500	-8,344.000000
6.650000	0.500	-6,673.000000
6.658333	0.500	-6,681.000000
6.666667	0.500	-7,733.000000
6.675000	0.500	-8,968.000000
6.683333	0.500	-9,896.000000
6.691667	0.500	-9,676.000000
6.700000	0.500	-7,631.000000
6.708333	0.500	-4,454.000000
6.716667	0.500	-1,471.000000
6.725000	0.500	880.000000
6.733333	0.500	3,067.000000
6.741667	0.500	5,250.000000
6.750000	0.500	6,996.000000
6.758333	0.500	8,088.000000
6.766667	0.500	8,489.000000
6.775000	0.500	8,184.000000
6.783333	0.500	7,544.000000
6.791667	0.500	6,791.000000
6.800000	0.500	5,853.000000
6.808333	0.500	4,232.000000
6.816667	0.500	1,740.000000
6.825000	0.500	-1,234.000000
6.833333	0.500	-4,303.000000
6.841667	0.500	-7,388.000000
6.850000	0.500	-10,220.000000
6.858333	0.500	-12,526.000000
6.866667	0.500	-14,305.000000
6.875000	0.500	-15,285.000000
6.883333	0.500	-15,667.000000
6.891667	0.500	-15,486.000000
6.900000	0.500	-14,983.000000
6.908333	0.500	-14,670.000000
6.916667	0.500	-14,448.000000
6.925000	0.500	-13,921.000000
6.933333	0.500	-13,271.000000
6.941667	0.500	-12,213.000000
6.950000	0.500	-10,826.000000
6.958333	0.500	-9,885.000000
6.966667	0.500	-9,843.000000
6.975000	0.500	-10,578.000000
6.983333	0.500	-11,734.000000
6.991667	0.500	-12,489.000000
7.000000	0.500	-11,793.000000
7.008333	0.500	-9,059.000000
7.016667	0.500	-4,721.000000
7.025000	0.500	203.000000
7.033333	0.500	4,637.000000
7.041667	0.500	7,418.000000
7.050000	0.500	8,053.000000
7.058333	0.500	6,740.000000
7.066667	0.500	4,370.000000
7.075000	0.500	1,816.000000
7.083333	0.500	-655.000000
7.091667	0.500	-2,693.000000
7.100000	0.500	-3,876.000000
7.108333	0.500	-4,138.000000
7.116667	0.500	-4,053.000000
7.125000	0.500	-3,943.000000
7.133333	0.500	-3,653.000000
7.141667	0.500	-3,160.000000
7.150000	0.500	-2,425.000000
7.158333	0.500	-994.000000
7.166667	0.500	1,379.000000
7.175000	0.500	4,299.000000
7.183333	0.500	6,885.000000
7.191667	0.500	8,442.000000
7.200000	0.500	8,132.000000
7.208333	0.500	6,025.000000
7.216667	0.500	3,219.000000
7.225000	0.500	431.000000
7.233333	0.500	-2,042.000000
7.241667	0.500	-3,952.000000
7.250000	0.500	-5,122.000000
7.258333	0.500	-5,489.000000
7.266667	0.500	-5,209.000000
7.275000	0.500	-4,480.000000
7.283333	0.500	-3,674.000000
7.291667	0.500	-2,877.000000
7.300000	0.500	-1,930.000000
7.308333	0.500	-1,171.000000
7.316667	0.500	-836.000000
7.325000	0.500	-1,032.000000
7.333333	0.500	-1,814.000000
7.341667	0.500	-3,167.000000
7.350000	0.500	-5,046.000000
7.358333	0.500	-6,989.000000
7.366667	0.500	-8,212.000000
7.375000	0.500	-8,756.000000
7.383333	0.500	-9,234.000000
7.391667	0.500	-10,165.000000
7.400000	0.500	-11,871.000000
7.408333	0.500	-13,913.000000
7.416667	0.500	-15,107.000000
7.425000	0.500	-14,843.000000
7.433333	0.500	-13,594.000000
7.441667	0.500	-11,318.000000
7.450000	0.500	-7,873.000000
7.458333	0.500	-3,236.000000
7.466667	0.500	1,782.000000
7.475000	0.500	6,614.000000
7.483333	0.500	11,089.000000
7.491667	0.500	14,721.000000
7.500000	0.500	16,615.000000
7.508333	0.500	16,053.000000
7.516667	0.500	13,289.000000
7.525000	0.500	8,871.000000
7.533333	0.500	4,304.000000
7.541667	0.500	395.000000
7.550000	0.500	-3,000.000000
7.558333	0.500	-5,865.000000
7.566667	0.500	-8,181.000000
7.575000	0.500	-9,815.000000
7.583333	0.500	-10,739.000000
7.591667	0.500	-11,455.000000
7.600000	0.500	-12,402.000000
7.608333	0.500	-13,094.000000
7.616667	0.500	-13,065.000000
7.625000	0.500	-12,354.000000
7.633333	0.500	-11,298.000000
7.641667	0.500	-9,819.000000
7.650000	0.500	-8,228.000000
7.658333	0.500	-7,005.000000
7.666667	0.500	-6,509.000000
7.675000	0.500	-6,196.000000
7.683333	0.500	-5,181.000000
7.691667	0.500	-2,945.000000
7.700000	0.500	275.000000
7.708333	0.500	3,798.000000
7.716667	0.500	7,067.000000
7.725000	0.500	9,458.000000
7.733333	0.500	10,670.000000
7.741667	0.500	10,473.000000
7.750000	0.500	9,127.000000
7.758333	0.500	7,101.000000
7.766667	0.500	4,908.000000
7.775000	0.500	3,580.000000
7.783333	0.500	3,336.000000
7.791667	0.500	3,155.000000
7.800000	0.500	2,295.000000
7.808333	0.500	910.000000
7.816667	0.500	-676.000000
7.825000	0.500	-2,195.000000
7.833333	0.500	-3,446.000000
7.841667	0.500	-4,736.000000
7.850000	0.500	-6,127.000000
7.858333	0.500	-7,069.000000
7.866667	0.500	-6,864.000000
7.875000	0.500	-5,576.000000
7.883333	0.500	-3,811.000000
7.891667	0.500	-2,139.000000
7.900000	0.500	-490.000000
7.908333	0.500	922.000000
7.916667	0.500	1,382.000000
7.925000	0.500	579.000000
7.933333	0.500	-861.000000
7.941667	0.500	-2,353.000000
7.950000	0.500	-3,582.000000
7.958333	0.500	-4,018.000000
7.966667	0.500	-3,263.000000
7.975000	0.500	-1,533.000000
7.983333	0.500	162.000000
7.991667	0.500	877.000000
8.000000	0.500	962.000000
8.008333	0.500	1,410.000000
8.016667	0.500	2,691.000000
8.025000	0.500	4,855.000000
8.033333	0.500	7,923.000000
8.041667	0.500	11,770.000000
8.050000	0.500	16,349.000000
8.058333	0.500	21,233.000000
8.066667	0.500	26,204.000000
8.075000	0.500	31,315.000000
8.083333	0.500	36,090.000000
8.091667	0.500	39,785.000000
8.100000	0.500	41,582.000000
8.108333	0.500	41,739.000000
8.116667	0.500	41,170.000000
8.125000	0.500	40,515.000000
8.133333	0.500	39,992.000000
8.141667	0.500	39,583.000000
8.150000	0.500	39,320.000000
8.158333	0.500	38,756.000000
8.166667	0.500	37,565.000000
8.175000	0.500	35,583.000000
8.183333	0.500	32,661.000000
8.191667	0.500	28,944.000000
8.200000	0.500	24,741.000000
8.208333	0.500	20,097.000000
8.216667	0.500	15,160.000000
8.225000	0.500	10,624.000000
8.233333	0.500	7,354.000000
8.241667	0.500	5,860.000000
8.250000	0.500	6,228.000000
8.258333	0.500	8,603.000000
8.266667	0.500	12,786.000000
8.275000	0.500	17,160.000000
8.283333	0.500	19,930.000000
8.291667	0.500	20,436.000000
8.300000	0.500	18,805.000000
8.308333	0.500	15,547.000000
8.316667	0.500	11,587.000000
8.325000	0.500	7,588.000000
8.333333	0.500	4,159.000000
8.341667	0.500	2,325.000000
8.350000	0.500	3,095.000000
8.358333	0.500	7,062.000000
8.366667	0.500	13,931.000000
8.375000	0.500	22,836.000000
8.383333	0.500	33,330.000000
8.391667	0.500	46,013.000000
8.400000	0.500	61,200.000000
8.408333	0.500	78,531.000000
8.416667	0.500	97,815.000000
8.425000	0.500	118,810.000000
8.433333	0.500	140,571.000000
8.441667	0.500	161,585.000000
8.450000	0.500	180,462.000000
8.458333	0.500	196,268.000000
8.466667	0.500	208,512.000000
8.475000	0.500	216,763.000000
8.483333	0.500	220,406.000000
8.491667	0.500	219,373.000000
8.500000	0.500	213,529.000000
8.508333	0.500	202,995.000000
8.516667	0.500	188,448.000000
8.525000	0.500	170,522.000000
8.533333	0.500	149,434.000000
8.541667	0.500	125,974.000000
8.550000	0.500	102,038.000000
8.558333	0.500	79,766.000000
8.566667	0.500	60,947.000000
8.575000	0.500	46,254.000000
8.583333	0.500	35,765.000000
8.591667	0.500	28,884.000000
8.600000	0.500	24,681.000000
8.608333	0.500	21,900.000000
8.616667	0.500	19,469.000000
8.625000	0.500	17,373.000000
8.633333	0.500	16,004.000000
8.641667	0.500	15,852.000000
8.650000	0.500	16,415.000000
8.658333	0.500	16,856.000000
8.666667	0.500	16,378.000000
8.675000	0.500	15,288.000000
8.683333	0.500	13,959.000000
8.691667	0.500	12,190.000000
8.700000	0.500	10,067.000000
8.708333	0.500	8,220.000000
8.716667	0.500	7,267.000000
8.725000	0.500	7,294.000000
8.733333	0.500	8,054.000000
8.741667	0.500	8,849.000000
8.750000	0.500	9,015.000000
8.758333	0.500	8,551.000000
8.766667	0.500	7,942.000000
8.775000	0.500	7,879.000000
8.783333	0.500	8,596.000000
8.791667	0.500	10,215.000000
8.800000	0.500	12,863.000000
8.808333	0.500	16,394.000000
8.816667	0.500	20,052.000000
8.825000	0.500	23,155.000000
8.833333	0.500	25,780.000000
8.841667	0.500	27,503.000000
8.850000	0.500	28,045.000000
8.858333	0.500	27,774.000000
8.866667	0.500	27,425.000000
8.875000	0.500	27,392.000000
8.883333	0.500	27,347.000000
8.891667	0.500	26,399.000000
8.900000	0.500	24,800.000000
8.908333	0.500	22,882.000000
8.916667	0.500	21,013.000000
8.925000	0.500	19,435.000000
8.933333	0.500	18,083.000000
8.941667	0.500	17,055.000000
8.950000	0.500	16,795.000000
8.958333	0.500	17,380.000000
8.966667	0.500	18,066.000000
8.975000	0.500	18,469.000000
8.983333	0.500	18,762.000000
8.991667	0.500	18,924.000000
9.000000	0.500	18,742.000000
9.008333	0.500	18,471.000000
9.016667	0.500	18,600.000000
9.025000	0.500	19,297.000000
9.033333	0.500	20,320.000000
9.041667	0.500	21,026.000000
9.050000	0.500	20,579.000000
9.058333	0.500	19,012.000000
9.066667	0.500	16,854.000000
9.075000	0.500	14,751.000000
9.083333	0.500	13,251.000000
9.091667	0.500	12,464.000000
9.100000	0.500	12,502.000000
9.108333	0.500	13,086.000000
9.116667	0.500	13,921.000000
9.125000	0.500	14,905.000000
9.133333	0.500	15,927.000000
9.141667	0.500	17,052.000000
9.150000	0.500	18,138.000000
9.158333	0.500	19,180.000000
9.166667	0.500	20,389.000000
9.175000	0.500	22,062.000000
9.183333	0.500	24,130.000000
9.191667	0.500	26,246.000000
9.200000	0.500	28,072.000000
9.208333	0.500	30,024.000000
9.216667	0.500	32,119.000000
9.225000	0.500	33,550.000000
9.233333	0.500	33,335.000000
9.241667	0.500	31,912.000000
9.250000	0.500	29,851.000000
9.258333	0.500	27,356.000000
9.266667	0.500	24,576.000000
9.275000	0.500	21,672.000000
9.283333	0.500	19,054.000000
9.291667	0.500	17,035.000000
9.300000	0.500	15,905.000000
9.308333	0.500	15,857.000000
9.316667	0.500	16,824.000000
9.325000	0.500	18,805.000000
9.333333	0.500	21,219.000000
9.341667	0.500	23,491.000000
9.350000	0.500	25,028.000000
9.358333	0.500	25,654.000000
9.366667	0.500	25,343.000000
9.375000	0.500	24,657.000000
9.383333	0.500	24,372.000000
9.391667	0.500	24,465.000000
9.400000	0.500	24,404.000000
9.408333	0.500	23,906.000000
9.416667	0.500	23,102.000000
9.425000	0.500	22,278.000000
9.433333	0.500	21,913.000000
9.441667	0.500	22,637.000000
9.450000	0.500	24,825.000000
9.458333	0.500	27,689.000000
9.466667	0.500	30,571.000000
9.475000	0.500	33,525.000000
9.483333	0.500	37,217.000000
9.491667	0.500	42,485.000000
9.500000	0.500	49,821.000000
9.508333	0.500	59,762.000000
9.516667	0.500	73,304.000000
9.525000	0.500	92,110.000000
9.533333	0.500	118,270.000000
9.541667	0.500	154,262.000000
9.550000	0.500	203,143.000000
9.558333	0.500	269,021.000000
9.566667	0.500	356,836.000000
9.575000	0.500	472,236.000000
9.583333	0.500	622,571.000000
9.591667	0.500	817,169.000000
9.600000	0.500	1,067,142.000000
9.608333	0.500	1,384,501.000000
9.616667	0.500	1,779,510.000000
9.625000	0.500	2,258,515.000000
9.633333	0.500	2,821,203.000000
9.641667	0.500	3,457,975.000000
9.650000	0.500	4,147,957.000000
9.658333	0.500	4,859,819.000000
9.666667	0.500	5,552,770.000000
9.675000	0.500	6,180,396.000000
9.683333	0.500	6,696,422.000000
9.691667	0.500	7,059,993.000000
9.700000	0.500	7,241,362.000000
9.708333	0.500	7,226,241.000000
9.716667	0.500	7,017,611.000000
9.725000	0.500	6,634,527.000000
9.733333	0.500	6,109,540.000000
9.741667	0.500	5,483,807.000000
9.750000	0.500	4,801,431.000000
9.758333	0.500	4,105,234.000000
9.766667	0.500	3,432,421.000000
9.775000	0.500	2,812,166.000000
9.783333	0.500	2,264,130.000000
9.791667	0.500	1,797,794.000000
9.800000	0.500	1,413,570.000000
9.808333	0.500	1,105,732.000000
9.816667	0.500	865,172.000000
9.825000	0.500	680,875.000000
9.833333	0.500	541,798.000000
9.841667	0.500	437,566.000000
9.850000	0.500	359,409.000000
9.858333	0.500	300,305.000000
9.866667	0.500	254,844.000000
9.875000	0.500	219,044.000000
9.883333	0.500	189,464.000000
9.891667	0.500	164,068.000000
9.900000	0.500	141,605.000000
9.908333	0.500	121,910.000000
9.916667	0.500	104,833.000000
9.925000	0.500	90,253.000000
9.933333	0.500	78,049.000000
9.941667	0.500	67,834.000000
9.950000	0.500	59,646.000000
9.958333	0.500	53,524.000000
9.966667	0.500	49,100.000000
9.975000	0.500	46,022.000000
9.983333	0.500	43,843.000000
9.991667	0.500	41,840.000000
10.000000	0.500	39,557.000000
10.008333	0.500	36,701.000000
10.016667	0.500	33,033.000000
10.025000	0.500	28,798.000000
10.033333	0.500	24,786.000000
10.041667	0.500	21,574.000000
10.050000	0.500	19,431.000000
10.058333	0.500	18,880.000000
10.066667	0.500	19,871.000000
10.075000	0.500	21,910.000000
10.083333	0.500	24,461.000000
10.091667	0.500	26,925.000000
10.100000	0.500	28,636.000000
10.108333	0.500	29,821.000000
10.116667	0.500	30,947.000000
10.125000	0.500	31,855.000000
10.133333	0.500	31,941.000000
10.141667	0.500	31,478.000000
10.150000	0.500	31,728.000000
10.158333	0.500	33,381.000000
10.166667	0.500	35,815.000000
10.175000	0.500	37,703.000000
10.183333	0.500	38,156.000000
10.191667	0.500	37,378.000000
10.200000	0.500	36,487.000000
10.208333	0.500	36,234.000000
10.216667	0.500	35,913.000000
10.225000	0.500	34,245.000000
10.233333	0.500	30,939.000000
10.241667	0.500	26,854.000000
10.250000	0.500	22,862.000000
10.258333	0.500	19,942.000000
10.266667	0.500	18,954.000000
10.275000	0.500	19,776.000000
10.283333	0.500	21,987.000000
10.291667	0.500	25,306.000000
10.300000	0.500	29,056.000000
10.308333	0.500	32,747.000000
10.316667	0.500	36,158.000000
10.325000	0.500	38,895.000000
10.333333	0.500	40,429.000000
10.341667	0.500	40,424.000000
10.350000	0.500	39,170.000000
10.358333	0.500	37,326.000000
10.366667	0.500	34,872.000000
10.375000	0.500	32,148.000000
10.383333	0.500	29,801.000000
10.391667	0.500	28,390.000000
10.400000	0.500	28,609.000000
10.408333	0.500	30,599.000000
10.416667	0.500	33,900.000000
10.425000	0.500	38,726.000000
10.433333	0.500	45,105.000000
10.441667	0.500	52,616.000000
10.450000	0.500	60,587.000000
10.458333	0.500	68,603.000000
10.466667	0.500	76,115.000000
10.475000	0.500	82,817.000000
10.483333	0.500	89,216.000000
10.491667	0.500	95,802.000000
10.500000	0.500	102,807.000000
10.508333	0.500	109,855.000000
10.516667	0.500	116,808.000000
10.525000	0.500	123,486.000000
10.533333	0.500	130,034.000000
10.541667	0.500	136,580.000000
10.550000	0.500	142,105.000000
10.558333	0.500	145,122.000000
10.566667	0.500	144,843.000000
10.575000	0.500	141,571.000000
10.583333	0.500	136,455.000000
10.591667	0.500	130,515.000000
10.600000	0.500	124,048.000000
10.608333	0.500	117,872.000000
10.616667	0.500	113,528.000000
10.625000	0.500	111,994.000000
10.633333	0.500	114,065.000000
10.641667	0.500	120,277.000000
10.650000	0.500	130,972.000000
10.658333	0.500	147,273.000000
10.666667	0.500	171,637.000000
10.675000	0.500	206,999.000000
10.683333	0.500	255,529.000000
10.691667	0.500	319,346.000000
10.700000	0.500	400,269.000000
10.708333	0.500	499,832.000000
10.716667	0.500	618,755.000000
10.725000	0.500	755,718.000000
10.733333	0.500	906,901.000000
10.741667	0.500	1,065,347.000000
10.750000	0.500	1,221,017.000000
10.758333	0.500	1,363,213.000000
10.766667	0.500	1,482,290.000000
10.775000	0.500	1,570,517.000000
10.783333	0.500	1,622,321.000000
10.791667	0.500	1,634,256.000000
10.800000	0.500	1,606,049.000000
10.808333	0.500	1,540,709.000000
10.816667	0.500	1,444,005.000000
10.825000	0.500	1,323,159.000000
10.833333	0.500	1,186,224.000000
10.841667	0.500	1,041,245.000000
10.850000	0.500	895,723.000000
10.858333	0.500	755,744.000000
10.866667	0.500	626,305.000000
10.875000	0.500	511,052.000000
10.883333	0.500	411,632.000000
10.891667	0.500	328,273.000000
10.900000	0.500	259,867.000000
10.908333	0.500	205,016.000000
10.916667	0.500	162,061.000000
10.925000	0.500	129,266.000000
10.933333	0.500	105,041.000000
10.941667	0.500	87,958.000000
10.950000	0.500	76,020.000000
10.958333	0.500	67,666.000000
10.966667	0.500	62,607.000000
10.975000	0.500	60,339.000000
10.983333	0.500	59,774.000000
10.991667	0.500	59,973.000000
11.000000	0.500	60,746.000000
11.008333	0.500	61,831.000000
11.016667	0.500	63,206.000000
11.025000	0.500	65,349.000000
11.033333	0.500	68,314.000000
11.041667	0.500	72,061.000000
11.050000	0.500	77,506.000000
11.058333	0.500	85,496.000000
11.066667	0.500	96,209.000000
11.075000	0.500	108,892.000000
11.083333	0.500	122,146.000000
11.091667	0.500	134,789.000000
11.100000	0.500	145,585.000000
11.108333	0.500	153,325.000000
11.116667	0.500	157,204.000000
11.125000	0.500	157,009.000000
11.133333	0.500	153,324.000000
11.141667	0.500	147,128.000000
11.150000	0.500	139,091.000000
11.158333	0.500	129,338.000000
11.166667	0.500	118,392.000000
11.175000	0.500	107,060.000000
11.183333	0.500	95,913.000000
11.191667	0.500	85,768.000000
11.200000	0.500	77,230.000000
11.208333	0.500	70,204.000000
11.216667	0.500	64,362.000000
11.225000	0.500	59,190.000000
11.233333	0.500	54,280.000000
11.241667	0.500	49,516.000000
11.250000	0.500	44,858.000000
11.258333	0.500	40,454.000000
11.266667	0.500	36,964.000000
11.275000	0.500	35,065.000000
11.283333	0.500	35,264.000000
11.291667	0.500	37,073.000000
11.300000	0.500	39,380.000000
11.308333	0.500	41,446.000000
11.316667	0.500	42,974.000000
11.325000	0.500	43,779.000000
11.333333	0.500	43,669.000000
11.341667	0.500	42,886.000000
11.350000	0.500	42,066.000000
11.358333	0.500	41,528.000000
11.366667	0.500	41,040.000000
11.375000	0.500	40,440.000000
11.383333	0.500	40,157.000000
11.391667	0.500	40,279.000000
11.400000	0.500	40,377.000000
11.408333	0.500	40,135.000000
11.416667	0.500	39,568.000000
11.425000	0.500	39,203.000000
11.433333	0.500	39,326.000000
11.441667	0.500	39,461.000000
11.450000	0.500	39,648.000000
11.458333	0.500	40,061.000000
11.466667	0.500	40,625.000000
11.475000	0.500	41,530.000000
11.483333	0.500	42,924.000000
11.491667	0.500	45,023.000000
11.500000	0.500	47,459.000000
11.508333	0.500	49,487.000000
11.516667	0.500	51,136.000000
11.525000	0.500	52,514.000000
11.533333	0.500	53,363.000000
11.541667	0.500	53,464.000000
11.550000	0.500	53,436.000000
11.558333	0.500	53,620.000000
11.566667	0.500	53,923.000000
11.575000	0.500	54,213.000000
11.583333	0.500	54,600.000000
11.591667	0.500	55,379.000000
11.600000	0.500	56,410.000000
11.608333	0.500	57,511.000000
11.616667	0.500	59,196.000000
11.625000	0.500	61,923.000000
11.633333	0.500	66,255.000000
11.641667	0.500	72,217.000000
11.650000	0.500	79,834.000000
11.658333	0.500	89,267.000000
11.666667	0.500	100,634.000000
11.675000	0.500	113,930.000000
11.683333	0.500	128,654.000000
11.691667	0.500	143,428.000000
11.700000	0.500	156,789.000000
11.708333	0.500	168,289.000000
11.716667	0.500	177,725.000000
11.725000	0.500	184,724.000000
11.733333	0.500	189,412.000000
11.741667	0.500	192,390.000000
11.750000	0.500	194,572.000000
11.758333	0.500	197,241.000000
11.766667	0.500	202,069.000000
11.775000	0.500	211,013.000000
11.783333	0.500	225,698.000000
11.791667	0.500	248,084.000000
11.800000	0.500	281,099.000000
11.808333	0.500	329,378.000000
11.816667	0.500	399,629.000000
11.825000	0.500	499,320.000000
11.833333	0.500	636,272.000000
11.841667	0.500	819,450.000000
11.850000	0.500	1,058,671.000000
11.858333	0.500	1,363,800.000000
11.866667	0.500	1,745,107.000000
11.875000	0.500	2,211,153.000000
11.883333	0.500	2,763,762.000000
11.891667	0.500	3,395,260.000000
11.900000	0.500	4,088,699.000000
11.908333	0.500	4,816,337.000000
11.916667	0.500	5,539,059.000000
11.925000	0.500	6,211,894.000000
11.933333	0.500	6,789,826.000000
11.941667	0.500	7,229,947.000000
11.950000	0.500	7,497,026.000000
11.958333	0.500	7,569,133.000000
11.966667	0.500	7,440,560.000000
11.975000	0.500	7,122,543.000000
11.983333	0.500	6,640,749.000000
11.991667	0.500	6,033,278.000000
12.000000	0.500	5,345,196.000000
12.008333	0.500	4,621,709.000000
12.016667	0.500	3,903,764.000000
12.025000	0.500	3,224,889.000000
12.033333	0.500	2,609,625.000000
12.041667	0.500	2,072,803.000000
12.050000	0.500	1,620,646.000000
12.058333	0.500	1,252,751.000000
12.066667	0.500	963,351.000000
12.075000	0.500	743,406.000000
12.083333	0.500	582,603.000000
12.091667	0.500	469,545.000000
12.100000	0.500	392,935.000000
12.108333	0.500	342,875.000000
12.116667	0.500	310,765.000000
12.125000	0.500	290,103.000000
12.133333	0.500	277,296.000000
12.141667	0.500	270,818.000000
12.150000	0.500	271,166.000000
12.158333	0.500	280,004.000000
12.166667	0.500	299,336.000000
12.175000	0.500	332,506.000000
12.183333	0.500	383,878.000000
12.191667	0.500	457,645.000000
12.200000	0.500	558,508.000000
12.208333	0.500	691,535.000000
12.216667	0.500	860,732.000000
12.225000	0.500	1,067,498.000000
12.233333	0.500	1,309,906.000000
12.241667	0.500	1,583,284.000000
12.250000	0.500	1,879,420.000000
12.258333	0.500	2,185,013.000000
12.266667	0.500	2,482,452.000000
12.275000	0.500	2,751,931.000000
12.283333	0.500	2,973,208.000000
12.291667	0.500	3,128,765.000000
12.300000	0.500	3,206,381.000000
12.308333	0.500	3,200,643.000000
12.316667	0.500	3,112,957.000000
12.325000	0.500	2,951,175.000000
12.333333	0.500	2,728,798.000000
12.341667	0.500	2,462,596.000000
12.350000	0.500	2,170,442.000000
12.358333	0.500	1,870,350.000000
12.366667	0.500	1,578,298.000000
12.375000	0.500	1,306,636.000000
12.383333	0.500	1,063,784.000000
12.391667	0.500	854,263.000000
12.400000	0.500	679,085.000000
12.408333	0.500	536,714.000000
12.416667	0.500	424,298.000000
12.425000	0.500	338,243.000000
12.433333	0.500	274,193.000000
12.441667	0.500	227,361.000000
12.450000	0.500	193,167.000000
12.458333	0.500	168,046.000000
12.466667	0.500	149,102.000000
12.475000	0.500	134,338.000000
12.483333	0.500	122,543.000000
12.491667	0.500	112,326.000000
12.500000	0.500	102,532.000000
12.508333	0.500	92,943.000000
12.516667	0.500	84,261.000000
12.525000	0.500	77,488.000000
12.533333	0.500	73,445.000000
12.541667	0.500	72,460.000000
12.550000	0.500	74,151.000000
12.558333	0.500	77,225.000000
12.566667	0.500	80,514.000000
12.575000	0.500	83,629.000000
12.583333	0.500	86,578.000000
12.591667	0.500	89,676.000000
12.600000	0.500	93,550.000000
12.608333	0.500	99,654.000000
12.616667	0.500	109,928.000000
12.625000	0.500	126,054.000000
12.633333	0.500	149,233.000000
12.641667	0.500	180,290.000000
12.650000	0.500	221,257.000000
12.658333	0.500	275,066.000000
12.666667	0.500	344,543.000000
12.675000	0.500	432,062.000000
12.683333	0.500	539,156.000000
12.691667	0.500	665,672.000000
12.700000	0.500	809,883.000000
12.708333	0.500	968,391.000000
12.716667	0.500	1,135,137.000000
12.725000	0.500	1,302,109.000000
12.733333	0.500	1,459,505.000000
12.741667	0.500	1,597,010.000000
12.750000	0.500	1,704,866.000000
12.758333	0.500	1,774,835.000000
12.766667	0.500	1,801,738.000000
12.775000	0.500	1,783,317.000000
12.783333	0.500	1,721,201.000000
12.791667	0.500	1,620,197.000000
12.800000	0.500	1,487,722.000000
12.808333	0.500	1,333,632.000000
12.816667	0.500	1,168,263.000000
12.825000	0.500	1,000,964.000000
12.833333	0.500	839,411.000000
12.841667	0.500	689,478.000000
12.850000	0.500	555,895.000000
12.858333	0.500	441,531.000000
12.866667	0.500	347,500.000000
12.875000	0.500	273,921.000000
12.883333	0.500	219,517.000000
12.891667	0.500	181,290.000000
12.900000	0.500	155,766.000000
12.908333	0.500	139,922.000000
12.916667	0.500	131,397.000000
12.925000	0.500	127,971.000000
12.933333	0.500	127,913.000000
12.941667	0.500	129,802.000000
12.950000	0.500	132,490.000000
12.958333	0.500	135,445.000000
12.966667	0.500	138,605.000000
12.975000	0.500	142,435.000000
12.983333	0.500	147,390.000000
12.991667	0.500	153,856.000000
13.000000	0.500	162,038.000000
13.008333	0.500	171,849.000000
13.016667	0.500	182,889.000000
13.025000	0.500	194,806.000000
13.033333	0.500	207,375.000000
13.041667	0.500	219,528.000000
13.050000	0.500	230,191.000000
13.058333	0.500	238,017.000000
13.066667	0.500	242,134.000000
13.075000	0.500	242,283.000000
13.083333	0.500	238,889.000000
13.091667	0.500	233,049.000000
13.100000	0.500	225,609.000000
13.108333	0.500	217,297.000000
13.116667	0.500	208,249.000000
13.125000	0.500	198,262.000000
13.133333	0.500	187,072.000000
13.141667	0.500	175,106.000000
13.150000	0.500	163,314.000000
13.158333	0.500	152,368.000000
13.166667	0.500	142,587.000000
13.175000	0.500	133,818.000000
13.183333	0.500	126,593.000000
13.191667	0.500	121,292.000000
13.200000	0.500	117,669.000000
13.208333	0.500	115,403.000000
13.216667	0.500	113,817.000000
13.225000	0.500	112,239.000000
13.233333	0.500	110,307.000000
13.241667	0.500	107,975.000000
13.250000	0.500	105,965.000000
13.258333	0.500	105,473.000000
13.266667	0.500	108,265.000000
13.275000	0.500	116,053.000000
13.283333	0.500	129,453.000000
13.291667	0.500	147,865.000000
13.300000	0.500	169,768.000000
13.308333	0.500	193,678.000000
13.316667	0.500	218,478.000000
13.325000	0.500	243,097.000000
13.333333	0.500	266,225.000000
13.341667	0.500	286,806.000000
13.350000	0.500	304,222.000000
13.358333	0.500	317,766.000000
13.366667	0.500	326,269.000000
13.375000	0.500	328,576.000000
13.383333	0.500	324,388.000000
13.391667	0.500	313,515.000000
13.400000	0.500	295,742.000000
13.408333	0.500	271,865.000000
13.416667	0.500	243,993.000000
13.425000	0.500	214,443.000000
13.433333	0.500	185,440.000000
13.441667	0.500	158,686.000000
13.450000	0.500	134,948.000000
13.458333	0.500	114,673.000000
13.466667	0.500	97,855.000000
13.475000	0.500	84,525.000000
13.483333	0.500	74,857.000000
13.491667	0.500	68,866.000000
13.500000	0.500	65,719.000000
13.508333	0.500	64,269.000000
13.516667	0.500	63,691.000000
13.525000	0.500	63,432.000000
13.533333	0.500	63,427.000000
13.541667	0.500	63,291.000000
13.550000	0.500	62,642.000000
13.558333	0.500	61,964.000000
13.566667	0.500	61,747.000000
13.575000	0.500	62,460.000000
13.583333	0.500	64,053.000000
13.591667	0.500	65,822.000000
13.600000	0.500	67,293.000000
13.608333	0.500	67,830.000000
13.616667	0.500	67,179.000000
13.625000	0.500	65,910.000000
13.633333	0.500	64,339.000000
13.641667	0.500	62,555.000000
13.650000	0.500	61,260.000000
13.658333	0.500	61,131.000000
13.666667	0.500	61,752.000000
13.675000	0.500	61,896.000000
13.683333	0.500	61,100.000000
13.691667	0.500	59,611.000000
13.700000	0.500	57,625.000000
13.708333	0.500	55,581.000000
13.716667	0.500	54,268.000000
13.725000	0.500	54,326.000000
13.733333	0.500	55,998.000000
13.741667	0.500	59,115.000000
13.750000	0.500	63,072.000000
13.758333	0.500	66,517.000000
13.766667	0.500	68,687.000000
13.775000	0.500	69,718.000000
13.783333	0.500	69,901.000000
13.791667	0.500	70,036.000000
13.800000	0.500	70,722.000000
13.808333	0.500	72,130.000000
13.816667	0.500	73,707.000000
13.825000	0.500	74,498.000000
13.833333	0.500	73,845.000000
13.841667	0.500	72,102.000000
13.850000	0.500	70,281.000000
13.858333	0.500	69,631.000000
13.866667	0.500	71,168.000000
13.875000	0.500	75,181.000000
13.883333	0.500	81,279.000000
13.891667	0.500	88,525.000000
13.900000	0.500	96,144.000000
13.908333	0.500	103,888.000000
13.916667	0.500	111,253.000000
13.925000	0.500	117,835.000000
13.933333	0.500	123,403.000000
13.941667	0.500	128,328.000000
13.950000	0.500	133,359.000000
13.958333	0.500	138,410.000000
13.966667	0.500	143,173.000000
13.975000	0.500	147,263.000000
13.983333	0.500	149,992.000000
13.991667	0.500	150,628.000000
14.000000	0.500	149,090.000000
14.008333	0.500	145,637.000000
14.016667	0.500	140,564.000000
14.025000	0.500	134,041.000000
14.033333	0.500	126,967.000000
14.041667	0.500	120,312.000000
14.050000	0.500	114,105.000000
14.058333	0.500	108,616.000000
14.066667	0.500	104,409.000000
14.075000	0.500	102,111.000000
14.083333	0.500	101,895.000000
14.091667	0.500	103,670.000000
14.100000	0.500	107,219.000000
14.108333	0.500	111,572.000000
14.116667	0.500	116,165.000000
14.125000	0.500	121,412.000000
14.133333	0.500	127,395.000000
14.141667	0.500	133,733.000000
14.150000	0.500	140,076.000000
14.158333	0.500	146,752.000000
14.166667	0.500	153,468.000000
14.175000	0.500	159,101.000000
14.183333	0.500	162,263.000000
14.191667	0.500	162,530.000000
14.200000	0.500	160,541.000000
14.208333	0.500	157,278.000000
14.216667	0.500	154,114.000000
14.225000	0.500	152,459.000000
14.233333	0.500	153,599.000000
14.241667	0.500	159,098.000000
14.250000	0.500	169,642.000000
14.258333	0.500	185,929.000000
14.266667	0.500	209,447.000000
14.275000	0.500	241,464.000000
14.283333	0.500	284,114.000000
14.291667	0.500	340,924.000000
14.300000	0.500	416,384.000000
14.308333	0.500	516,512.000000
14.316667	0.500	647,552.000000
14.325000	0.500	814,844.000000
14.333333	0.500	1,024,474.000000
14.341667	0.500	1,282,298.000000
14.350000	0.500	1,592,919.000000
14.358333	0.500	1,958,706.000000
14.366667	0.500	2,377,863.000000
14.375000	0.500	2,842,997.000000
14.383333	0.500	3,339,251.000000
14.391667	0.500	3,845,648.000000
14.400000	0.500	4,335,509.000000
14.408333	0.500	4,777,298.000000
14.416667	0.500	5,139,278.000000
14.425000	0.500	5,393,032.000000
14.433333	0.500	5,517,463.000000
14.441667	0.500	5,501,875.000000
14.450000	0.500	5,346,929.000000
14.458333	0.500	5,064,565.000000
14.466667	0.500	4,676,453.000000
14.475000	0.500	4,211,417.000000
14.483333	0.500	3,701,955.000000
14.491667	0.500	3,179,223.000000
14.500000	0.500	2,670,702.000000
14.508333	0.500	2,197,138.000000
14.516667	0.500	1,773,016.000000
14.525000	0.500	1,407,397.000000
14.533333	0.500	1,103,862.000000
14.541667	0.500	861,288.000000
14.550000	0.500	674,478.000000
14.558333	0.500	534,888.000000
14.566667	0.500	432,923.000000
14.575000	0.500	359,760.000000
14.583333	0.500	307,720.000000
14.591667	0.500	270,655.000000
14.600000	0.500	243,878.000000
14.608333	0.500	223,690.000000
14.616667	0.500	207,389.000000
14.625000	0.500	193,477.000000
14.633333	0.500	181,255.000000
14.641667	0.500	170,763.000000
14.650000	0.500	161,841.000000
14.658333	0.500	153,986.000000
14.666667	0.500	146,873.000000
14.675000	0.500	140,249.000000
14.683333	0.500	133,328.000000
14.691667	0.500	126,084.000000
14.700000	0.500	119,715.000000
14.708333	0.500	115,038.000000
14.716667	0.500	111,584.000000
14.725000	0.500	108,451.000000
14.733333	0.500	104,898.000000
14.741667	0.500	100,979.000000
14.750000	0.500	97,606.000000
14.758333	0.500	95,418.000000
14.766667	0.500	94,803.000000
14.775000	0.500	96,710.000000
14.783333	0.500	101,404.000000
14.791667	0.500	109,300.000000
14.800000	0.500	120,755.000000
14.808333	0.500	135,897.000000
14.816667	0.500	155,118.000000
14.825000	0.500	179,504.000000
14.833333	0.500	209,195.000000
14.841667	0.500	243,928.000000
14.850000	0.500	283,595.000000
14.858333	0.500	328,160.000000
14.866667	0.500	376,175.000000
14.875000	0.500	425,002.000000
14.883333	0.500	472,944.000000
14.891667	0.500	518,795.000000
14.900000	0.500	560,580.000000
14.908333	0.500	596,315.000000
14.916667	0.500	623,641.000000
14.925000	0.500	640,536.000000
14.933333	0.500	645,699.000000
14.941667	0.500	638,320.000000
14.950000	0.500	618,210.000000
14.958333	0.500	586,747.000000
14.966667	0.500	546,321.000000
14.975000	0.500	499,678.000000
14.983333	0.500	449,508.000000
14.991667	0.500	399,032.000000
15.000000	0.500	351,000.000000
15.008333	0.500	306,992.000000
15.016667	0.500	268,459.000000
15.025000	0.500	236,355.000000
15.033333	0.500	210,647.000000
15.041667	0.500	191,025.000000
15.050000	0.500	177,545.000000
15.058333	0.500	170,874.000000
15.066667	0.500	170,808.000000
15.075000	0.500	176,454.000000
15.083333	0.500	187,089.000000
15.091667	0.500	202,246.000000
15.100000	0.500	221,343.000000
15.108333	0.500	243,941.000000
15.116667	0.500	269,575.000000
15.125000	0.500	297,284.000000
15.133333	0.500	326,650.000000
15.141667	0.500	358,438.000000
15.150000	0.500	394,872.000000
15.158333	0.500	438,264.000000
15.166667	0.500	489,864.000000
15.175000	0.500	549,921.000000
15.183333	0.500	617,789.000000
15.191667	0.500	691,971.000000
15.200000	0.500	769,303.000000
15.208333	0.500	844,965.000000
15.216667	0.500	913,642.000000
15.225000	0.500	970,038.000000
15.233333	0.500	1,009,059.000000
15.241667	0.500	1,027,896.000000
15.250000	0.500	1,026,080.000000
15.258333	0.500	1,004,136.000000
15.266667	0.500	963,570.000000
15.275000	0.500	907,804.000000
15.283333	0.500	840,827.000000
15.291667	0.500	766,942.000000
15.300000	0.500	690,073.000000
15.308333	0.500	613,372.000000
15.316667	0.500	539,729.000000
15.325000	0.500	471,398.000000
15.333333	0.500	409,856.000000
15.341667	0.500	356,214.000000
15.350000	0.500	310,750.000000
15.358333	0.500	272,662.000000
15.366667	0.500	240,723.000000
15.375000	0.500	213,437.000000
15.383333	0.500	189,835.000000
15.391667	0.500	169,537.000000
15.400000	0.500	152,232.000000
15.408333	0.500	137,606.000000
15.416667	0.500	125,753.000000
15.425000	0.500	116,586.000000
15.433333	0.500	109,724.000000
15.441667	0.500	104,640.000000
15.450000	0.500	101,047.000000
15.458333	0.500	98,372.000000
15.466667	0.500	96,218.000000
15.475000	0.500	94,541.000000
15.483333	0.500	93,211.000000
15.491667	0.500	91,665.000000
15.500000	0.500	89,904.000000
15.508333	0.500	88,694.000000
15.516667	0.500	88,271.000000
15.525000	0.500	88,412.000000
15.533333	0.500	88,726.000000
15.541667	0.500	89,355.000000
15.550000	0.500	90,268.000000
15.558333	0.500	91,252.000000
15.566667	0.500	91,975.000000
15.575000	0.500	92,531.000000
15.583333	0.500	92,927.000000
15.591667	0.500	92,895.000000
15.600000	0.500	92,689.000000
15.608333	0.500	92,156.000000
15.616667	0.500	91,309.000000
15.625000	0.500	90,169.000000
15.633333	0.500	89,137.000000
15.641667	0.500	88,084.000000
15.650000	0.500	86,243.000000
15.658333	0.500	83,358.000000
15.666667	0.500	79,852.000000
15.675000	0.500	76,528.000000
15.683333	0.500	74,059.000000
15.691667	0.500	72,978.000000
15.700000	0.500	73,630.000000
15.708333	0.500	75,412.000000
15.716667	0.500	77,290.000000
15.725000	0.500	78,422.000000
15.733333	0.500	78,664.000000
15.741667	0.500	78,655.000000
15.750000	0.500	78,812.000000
15.758333	0.500	79,183.000000
15.766667	0.500	79,761.000000
15.775000	0.500	80,657.000000
15.783333	0.500	81,735.000000
15.791667	0.500	82,273.000000
15.800000	0.500	81,867.000000
15.808333	0.500	80,950.000000
15.816667	0.500	79,749.000000
15.825000	0.500	78,231.000000
15.833333	0.500	76,434.000000
15.841667	0.500	74,617.000000
15.850000	0.500	73,571.000000
15.858333	0.500	74,073.000000
15.866667	0.500	76,145.000000
15.875000	0.500	79,183.000000
15.883333	0.500	82,745.000000
15.891667	0.500	86,825.000000
15.900000	0.500	91,236.000000
15.908333	0.500	95,616.000000
15.916667	0.500	98,696.000000
15.925000	0.500	100,291.000000
15.933333	0.500	101,166.000000
15.941667	0.500	101,578.000000
15.950000	0.500	102,258.000000
15.958333	0.500	104,068.000000
15.966667	0.500	107,769.000000
15.975000	0.500	114,403.000000
15.983333	0.500	124,442.000000
15.991667	0.500	138,143.000000
16.000000	0.500	155,204.000000
16.008333	0.500	175,298.000000
16.016667	0.500	199,436.000000
16.025000	0.500	229,456.000000
16.033333	0.500	266,438.000000
16.041667	0.500	310,961.000000
16.050000	0.500	363,012.000000
16.058333	0.500	421,481.000000
16.066667	0.500	485,441.000000
16.075000	0.500	553,727.000000
16.083333	0.500	624,294.000000
16.091667	0.500	694,488.000000
16.100000	0.500	761,284.000000
16.108333	0.500	821,215.000000
16.116667	0.500	870,985.000000
16.125000	0.500	906,983.000000
16.133333	0.500	925,259.000000
16.141667	0.500	923,076.000000
16.150000	0.500	899,839.000000
16.158333	0.500	856,794.000000
16.166667	0.500	796,992.000000
16.175000	0.500	725,206.000000
16.183333	0.500	646,664.000000
16.191667	0.500	565,762.000000
16.200000	0.500	486,479.000000
16.208333	0.500	412,592.000000
16.216667	0.500	347,243.000000
16.225000	0.500	292,196.000000
16.233333	0.500	247,659.000000
16.241667	0.500	213,024.000000
16.250000	0.500	187,175.000000
16.258333	0.500	168,084.000000
16.266667	0.500	153,446.000000
16.275000	0.500	142,016.000000
16.283333	0.500	133,113.000000
16.291667	0.500	126,295.000000
16.300000	0.500	121,086.000000
16.308333	0.500	116,642.000000
16.316667	0.500	112,218.000000
16.325000	0.500	107,823.000000
16.333333	0.500	104,327.000000
16.341667	0.500	102,867.000000
16.350000	0.500	104,004.000000
16.358333	0.500	107,639.000000
16.366667	0.500	113,190.000000
16.375000	0.500	119,276.000000
16.383333	0.500	123,992.000000
16.391667	0.500	126,150.000000
16.400000	0.500	125,923.000000
16.408333	0.500	123,963.000000
16.416667	0.500	121,196.000000
16.425000	0.500	117,897.000000
16.433333	0.500	113,814.000000
16.441667	0.500	109,417.000000
16.450000	0.500	105,149.000000
16.458333	0.500	101,080.000000
16.466667	0.500	97,310.000000
16.475000	0.500	94,060.000000
16.483333	0.500	91,490.000000
16.491667	0.500	89,334.000000
16.500000	0.500	86,887.000000
16.508333	0.500	84,020.000000
16.516667	0.500	81,298.000000
16.525000	0.500	79,223.000000
16.533333	0.500	77,938.000000
16.541667	0.500	77,270.000000
16.550000	0.500	76,628.000000
16.558333	0.500	75,938.000000
16.566667	0.500	76,031.000000
16.575000	0.500	77,772.000000
16.583333	0.500	81,865.000000
16.591667	0.500	87,677.000000
16.600000	0.500	93,951.000000
16.608333	0.500	99,817.000000
16.616667	0.500	104,467.000000
16.625000	0.500	107,833.000000
16.633333	0.500	110,833.000000
16.641667	0.500	113,939.000000
16.650000	0.500	116,891.000000
16.658333	0.500	119,373.000000
16.666667	0.500	121,367.000000
16.675000	0.500	123,096.000000
16.683333	0.500	124,406.000000
16.691667	0.500	124,867.000000
16.700000	0.500	124,699.000000
16.708333	0.500	124,633.000000
16.716667	0.500	125,516.000000
16.725000	0.500	127,873.000000
16.733333	0.500	131,581.000000
16.741667	0.500	136,380.000000
16.750000	0.500	142,365.000000
16.758333	0.500	150,402.000000
16.766667	0.500	161,585.000000
16.775000	0.500	176,899.000000
16.783333	0.500	196,867.000000
16.791667	0.500	221,256.000000
16.800000	0.500	249,197.000000
16.808333	0.500	279,624.000000
16.816667	0.500	311,455.000000
16.825000	0.500	343,393.000000
16.833333	0.500	373,413.000000
16.841667	0.500	399,811.000000
16.850000	0.500	421,372.000000
16.858333	0.500	437,846.000000
16.866667	0.500	450,196.000000
16.875000	0.500	459,821.000000
16.883333	0.500	469,125.000000
16.891667	0.500	481,689.000000
16.900000	0.500	501,349.000000
16.908333	0.500	531,850.000000
16.916667	0.500	577,340.000000
16.925000	0.500	643,323.000000
16.933333	0.500	736,033.000000
16.941667	0.500	861,877.000000
16.950000	0.500	1,025,678.000000
16.958333	0.500	1,231,834.000000
16.966667	0.500	1,484,424.000000
16.975000	0.500	1,783,446.000000
16.983333	0.500	2,122,896.000000
16.991667	0.500	2,492,592.000000
17.000000	0.500	2,877,553.000000
17.008333	0.500	3,256,664.000000
17.016667	0.500	3,605,200.000000
17.025000	0.500	3,898,415.000000
17.033333	0.500	4,114,232.000000
17.041667	0.500	4,235,215.000000
17.050000	0.500	4,250,631.000000
17.058333	0.500	4,158,595.000000
17.066667	0.500	3,966,851.000000
17.075000	0.500	3,690,803.000000
17.083333	0.500	3,350,927.000000
17.091667	0.500	2,971,135.000000
17.100000	0.500	2,575,374.000000
17.108333	0.500	2,185,724.000000
17.116667	0.500	1,820,575.000000
17.125000	0.500	1,492,360.000000
17.133333	0.500	1,208,754.000000
17.141667	0.500	972,871.000000
17.150000	0.500	783,934.000000
17.158333	0.500	638,694.000000
17.166667	0.500	532,025.000000
17.175000	0.500	457,015.000000
17.183333	0.500	405,374.000000
17.191667	0.500	369,520.000000
17.200000	0.500	343,349.000000
17.208333	0.500	322,215.000000
17.216667	0.500	303,256.000000
17.225000	0.500	284,792.000000
17.233333	0.500	265,993.000000
17.241667	0.500	246,312.000000
17.250000	0.500	226,345.000000
17.258333	0.500	207,093.000000
17.266667	0.500	188,751.000000
17.275000	0.500	171,516.000000
17.283333	0.500	155,746.000000
17.291667	0.500	142,094.000000
17.300000	0.500	131,178.000000
17.308333	0.500	123,409.000000
17.316667	0.500	118,421.000000
17.325000	0.500	115,520.000000
17.333333	0.500	114,156.000000
17.341667	0.500	113,997.000000
17.350000	0.500	114,318.000000
17.358333	0.500	114,943.000000
17.366667	0.500	116,124.000000
17.375000	0.500	118,147.000000
17.383333	0.500	120,880.000000
17.391667	0.500	123,762.000000
17.400000	0.500	126,199.000000
17.408333	0.500	128,052.000000
17.416667	0.500	129,216.000000
17.425000	0.500	129,944.000000
17.433333	0.500	131,105.000000
17.441667	0.500	132,511.000000
17.450000	0.500	133,575.000000
17.458333	0.500	134,129.000000
17.466667	0.500	134,931.000000
17.475000	0.500	136,420.000000
17.483333	0.500	138,515.000000
17.491667	0.500	141,175.000000
17.500000	0.500	144,616.000000
17.508333	0.500	149,378.000000
17.516667	0.500	156,485.000000
17.525000	0.500	166,866.000000
17.533333	0.500	181,776.000000
17.541667	0.500	201,971.000000
17.550000	0.500	228,166.000000
17.558333	0.500	261,513.000000
17.566667	0.500	302,813.000000
17.575000	0.500	352,889.000000
17.583333	0.500	412,514.000000
17.591667	0.500	481,267.000000
17.600000	0.500	558,867.000000
17.608333	0.500	644,376.000000
17.616667	0.500	735,442.000000
17.625000	0.500	828,628.000000
17.633333	0.500	918,408.000000
17.641667	0.500	998,471.000000
17.650000	0.500	1,063,152.000000
17.658333	0.500	1,107,476.000000
17.666667	0.500	1,127,704.000000
17.675000	0.500	1,121,715.000000
17.683333	0.500	1,089,659.000000
17.691667	0.500	1,034,258.000000
17.700000	0.500	960,226.000000
17.708333	0.500	873,025.000000
17.716667	0.500	778,473.000000
17.725000	0.500	682,638.000000
17.733333	0.500	590,849.000000
17.741667	0.500	507,617.000000
17.750000	0.500	435,715.000000
17.758333	0.500	375,836.000000
17.766667	0.500	327,375.000000
17.775000	0.500	288,974.000000
17.783333	0.500	258,349.000000
17.791667	0.500	233,611.000000
17.800000	0.500	213,488.000000
17.808333	0.500	196,932.000000
17.816667	0.500	183,216.000000
17.825000	0.500	171,676.000000
17.833333	0.500	161,910.000000
17.841667	0.500	154,165.000000
17.850000	0.500	148,848.000000
17.858333	0.500	145,479.000000
17.866667	0.500	143,026.000000
17.875000	0.500	140,849.000000
17.883333	0.500	138,734.000000
17.891667	0.500	136,736.000000
17.900000	0.500	134,820.000000
17.908333	0.500	133,144.000000
17.916667	0.500	131,855.000000
17.925000	0.500	130,616.000000
17.933333	0.500	129,704.000000
17.941667	0.500	129,545.000000
17.950000	0.500	129,839.000000
17.958333	0.500	129,875.000000
17.966667	0.500	129,003.000000
17.975000	0.500	126,895.000000
17.983333	0.500	123,677.000000
17.991667	0.500	119,361.000000
18.000000	0.500	114,288.000000
18.008333	0.500	109,047.000000
18.016667	0.500	104,307.000000
18.025000	0.500	100,957.000000
18.033333	0.500	99,693.000000
18.041667	0.500	100,172.000000
18.050000	0.500	101,411.000000
18.058333	0.500	102,322.000000
18.066667	0.500	102,264.000000
18.075000	0.500	101,899.000000
18.083333	0.500	102,115.000000
18.091667	0.500	103,416.000000
18.100000	0.500	106,034.000000
18.108333	0.500	109,522.000000
18.116667	0.500	112,946.000000
18.125000	0.500	115,861.000000
18.133333	0.500	117,596.000000
18.141667	0.500	117,836.000000
18.150000	0.500	116,901.000000
18.158333	0.500	115,278.000000
18.166667	0.500	113,570.000000
18.175000	0.500	112,118.000000
18.183333	0.500	111,350.000000
18.191667	0.500	111,243.000000
18.200000	0.500	111,322.000000
18.208333	0.500	111,447.000000
18.216667	0.500	111,701.000000
18.225000	0.500	112,063.000000
18.233333	0.500	112,517.000000
18.241667	0.500	113,061.000000
18.250000	0.500	113,720.000000
18.258333	0.500	114,439.000000
18.266667	0.500	115,002.000000
18.275000	0.500	115,366.000000
18.283333	0.500	115,577.000000
18.291667	0.500	115,845.000000
18.300000	0.500	115,910.000000
18.308333	0.500	115,051.000000
18.316667	0.500	113,921.000000
18.325000	0.500	113,363.000000
18.333333	0.500	114,023.000000
18.341667	0.500	116,162.000000
18.350000	0.500	119,705.000000
18.358333	0.500	124,106.000000
18.366667	0.500	129,139.000000
18.375000	0.500	134,629.000000
18.383333	0.500	140,192.000000
18.391667	0.500	145,560.000000
18.400000	0.500	150,506.000000
18.408333	0.500	154,574.000000
18.416667	0.500	157,539.000000
18.425000	0.500	159,245.000000
18.433333	0.500	159,299.000000
18.441667	0.500	158,071.000000
18.450000	0.500	156,157.000000
18.458333	0.500	154,283.000000
18.466667	0.500	152,861.000000
18.475000	0.500	152,305.000000
18.483333	0.500	153,169.000000
18.491667	0.500	155,557.000000
18.500000	0.500	159,833.000000
18.508333	0.500	166,772.000000
18.516667	0.500	177,219.000000
18.525000	0.500	192,417.000000
18.533333	0.500	213,615.000000
18.541667	0.500	240,845.000000
18.550000	0.500	273,447.000000
18.558333	0.500	311,248.000000
18.566667	0.500	354,321.000000
18.575000	0.500	401,769.000000
18.583333	0.500	451,473.000000
18.591667	0.500	500,779.000000
18.600000	0.500	547,178.000000
18.608333	0.500	588,492.000000
18.616667	0.500	622,128.000000
18.625000	0.500	645,490.000000
18.633333	0.500	655,970.000000
18.641667	0.500	651,581.000000
18.650000	0.500	632,071.000000
18.658333	0.500	599,629.000000
18.666667	0.500	557,966.000000
18.675000	0.500	510,824.000000
18.683333	0.500	461,995.000000
18.691667	0.500	414,526.000000
18.700000	0.500	369,914.000000
18.708333	0.500	328,472.000000
18.716667	0.500	290,265.000000
18.725000	0.500	255,317.000000
18.733333	0.500	224,278.000000
18.741667	0.500	198,348.000000
18.750000	0.500	177,859.000000
18.758333	0.500	162,225.000000
18.766667	0.500	150,481.000000
18.775000	0.500	141,782.000000
18.783333	0.500	135,357.000000
18.791667	0.500	130,006.000000
18.800000	0.500	124,855.000000
18.808333	0.500	119,819.000000
18.816667	0.500	115,229.000000
18.825000	0.500	111,723.000000
18.833333	0.500	109,673.000000
18.841667	0.500	109,345.000000
18.850000	0.500	110,863.000000
18.858333	0.500	114,140.000000
18.866667	0.500	118,439.000000
18.875000	0.500	122,855.000000
18.883333	0.500	127,330.000000
18.891667	0.500	132,221.000000
18.900000	0.500	138,109.000000
18.908333	0.500	145,098.000000
18.916667	0.500	153,531.000000
18.925000	0.500	163,132.000000
18.933333	0.500	173,856.000000
18.941667	0.500	185,441.000000
18.950000	0.500	197,652.000000
18.958333	0.500	210,098.000000
18.966667	0.500	221,994.000000
18.975000	0.500	232,666.000000
18.983333	0.500	242,002.000000
18.991667	0.500	250,462.000000
19.000000	0.500	258,184.000000
19.008333	0.500	264,666.000000
19.016667	0.500	269,041.000000
19.025000	0.500	270,941.000000
19.033333	0.500	269,538.000000
19.041667	0.500	264,121.000000
19.050000	0.500	254,717.000000
19.058333	0.500	241,724.000000
19.066667	0.500	226,218.000000
19.075000	0.500	209,679.000000
19.083333	0.500	193,982.000000
19.091667	0.500	180,622.000000
19.100000	0.500	170,276.000000
19.108333	0.500	162,559.000000
19.116667	0.500	156,941.000000
19.125000	0.500	153,165.000000
19.133333	0.500	150,789.000000
19.141667	0.500	149,289.000000
19.150000	0.500	148,615.000000
19.158333	0.500	148,643.000000
19.166667	0.500	149,160.000000
19.175000	0.500	150,286.000000
19.183333	0.500	151,904.000000
19.191667	0.500	154,327.000000
19.200000	0.500	157,816.000000
19.208333	0.500	162,144.000000
19.216667	0.500	167,811.000000
19.225000	0.500	175,983.000000
19.233333	0.500	188,449.000000
19.241667	0.500	206,248.000000
19.250000	0.500	229,882.000000
19.258333	0.500	260,433.000000
19.266667	0.500	300,035.000000
19.275000	0.500	352,013.000000
19.283333	0.500	419,284.000000
19.291667	0.500	503,309.000000
19.300000	0.500	603,490.000000
19.308333	0.500	718,108.000000
19.316667	0.500	845,313.000000
19.325000	0.500	982,417.000000
19.333333	0.500	1,123,949.000000
19.341667	0.500	1,261,859.000000
19.350000	0.500	1,386,179.000000
19.358333	0.500	1,486,566.000000
19.366667	0.500	1,554,173.000000
19.375000	0.500	1,583,497.000000
19.383333	0.500	1,572,652.000000
19.391667	0.500	1,522,622.000000
19.400000	0.500	1,437,704.000000
19.408333	0.500	1,325,097.000000
19.416667	0.500	1,193,985.000000
19.425000	0.500	1,054,012.000000
19.433333	0.500	913,478.000000
19.441667	0.500	778,947.000000
19.450000	0.500	655,302.000000
19.458333	0.500	546,327.000000
19.466667	0.500	455,265.000000
19.475000	0.500	383,475.000000
19.483333	0.500	330,195.000000
19.491667	0.500	292,912.000000
19.500000	0.500	268,193.000000
19.508333	0.500	253,128.000000
19.516667	0.500	245,757.000000
19.525000	0.500	244,457.000000
19.533333	0.500	247,775.000000
19.541667	0.500	255,255.000000
19.550000	0.500	267,871.000000
19.558333	0.500	287,238.000000
19.566667	0.500	314,557.000000
19.575000	0.500	350,691.000000
19.583333	0.500	396,862.000000
19.591667	0.500	454,848.000000
19.600000	0.500	527,084.000000
19.608333	0.500	616,522.000000
19.616667	0.500	724,066.000000
19.625000	0.500	848,556.000000
19.633333	0.500	987,270.000000
19.641667	0.500	1,135,308.000000
19.650000	0.500	1,284,339.000000
19.658333	0.500	1,424,715.000000
19.666667	0.500	1,546,606.000000
19.675000	0.500	1,640,475.000000
19.683333	0.500	1,698,319.000000
19.691667	0.500	1,714,672.000000
19.700000	0.500	1,687,728.000000
19.708333	0.500	1,619,788.000000
19.716667	0.500	1,516,813.000000
19.725000	0.500	1,387,346.000000
19.733333	0.500	1,241,108.000000
19.741667	0.500	1,087,877.000000
19.750000	0.500	936,754.000000
19.758333	0.500	794,512.000000
19.766667	0.500	665,521.000000
19.775000	0.500	552,758.000000
19.783333	0.500	457,720.000000
19.791667	0.500	380,265.000000
19.800000	0.500	318,971.000000
19.808333	0.500	271,627.000000
19.816667	0.500	235,390.000000
19.825000	0.500	207,521.000000
19.833333	0.500	186,223.000000
19.841667	0.500	170,615.000000
19.850000	0.500	159,970.000000
19.858333	0.500	153,581.000000
19.866667	0.500	150,538.000000
19.875000	0.500	149,644.000000
19.883333	0.500	149,728.000000
19.891667	0.500	150,229.000000
19.900000	0.500	150,719.000000
19.908333	0.500	151,004.000000
19.916667	0.500	150,896.000000
19.925000	0.500	150,044.000000
19.933333	0.500	148,742.000000
19.941667	0.500	147,662.000000
19.950000	0.500	146,677.000000
19.958333	0.500	145,561.000000
19.966667	0.500	144,176.000000
19.975000	0.500	141,835.000000
19.983333	0.500	138,410.000000
19.991667	0.500	134,975.000000
20.000000	0.500	132,239.000000
20.008333	0.500	130,210.000000
20.016667	0.500	128,552.000000
20.025000	0.500	127,679.000000
20.033333	0.500	127,558.000000
20.041667	0.500	127,284.000000
20.050000	0.500	126,663.000000
20.058333	0.500	125,736.000000
20.066667	0.500	124,969.000000
20.075000	0.500	124,393.000000
20.083333	0.500	123,760.000000
20.091667	0.500	122,705.000000
20.100000	0.500	121,301.000000
20.108333	0.500	119,939.000000
20.116667	0.500	118,575.000000
20.125000	0.500	117,108.000000
20.133333	0.500	115,649.000000
20.141667	0.500	114,421.000000
20.150000	0.500	113,644.000000
20.158333	0.500	113,764.000000
20.166667	0.500	114,989.000000
20.175000	0.500	116,584.000000
20.183333	0.500	117,584.000000
20.191667	0.500	117,696.000000
20.200000	0.500	117,439.000000
20.208333	0.500	117,612.000000
20.216667	0.500	118,399.000000
20.225000	0.500	119,939.000000
20.233333	0.500	121,696.000000
20.241667	0.500	123,198.000000
20.250000	0.500	124,351.000000
20.258333	0.500	124,824.000000
20.266667	0.500	124,376.000000
20.275000	0.500	122,972.000000
20.283333	0.500	120,645.000000
20.291667	0.500	117,872.000000
20.300000	0.500	115,153.000000
20.308333	0.500	112,661.000000
20.316667	0.500	110,818.000000
20.325000	0.500	109,762.000000
20.333333	0.500	108,980.000000
20.341667	0.500	107,890.000000
20.350000	0.500	106,097.000000
20.358333	0.500	104,436.000000
20.366667	0.500	104,197.000000
20.375000	0.500	105,558.000000
20.383333	0.500	107,995.000000
20.391667	0.500	111,063.000000
20.400000	0.500	114,242.000000
20.408333	0.500	116,860.000000
20.416667	0.500	119,212.000000
20.425000	0.500	121,799.000000
20.433333	0.500	124,224.000000
20.441667	0.500	125,617.000000
20.450000	0.500	125,902.000000
20.458333	0.500	125,485.000000
20.466667	0.500	124,551.000000
20.475000	0.500	123,586.000000
20.483333	0.500	122,796.000000
20.491667	0.500	121,774.000000
20.500000	0.500	120,422.000000
20.508333	0.500	118,921.000000
20.516667	0.500	117,734.000000
20.525000	0.500	117,586.000000
20.533333	0.500	119,114.000000
20.541667	0.500	122,406.000000
20.550000	0.500	126,395.000000
20.558333	0.500	130,285.000000
20.566667	0.500	133,124.000000
20.575000	0.500	134,059.000000
20.583333	0.500	133,479.000000
20.591667	0.500	132,584.000000
20.600000	0.500	131,538.000000
20.608333	0.500	130,821.000000
20.616667	0.500	130,359.000000
20.625000	0.500	129,579.000000
20.633333	0.500	128,297.000000
20.641667	0.500	126,757.000000
20.650000	0.500	125,576.000000
20.658333	0.500	125,644.000000
20.666667	0.500	127,184.000000
20.675000	0.500	129,871.000000
20.683333	0.500	133,021.000000
20.691667	0.500	136,137.000000
20.700000	0.500	139,252.000000
20.708333	0.500	142,629.000000
20.716667	0.500	146,534.000000
20.725000	0.500	150,707.000000
20.733333	0.500	154,664.000000
20.741667	0.500	157,796.000000
20.750000	0.500	160,152.000000
20.758333	0.500	161,874.000000
20.766667	0.500	163,754.000000
20.775000	0.500	166,358.000000
20.783333	0.500	169,262.000000
20.791667	0.500	172,272.000000
20.800000	0.500	174,908.000000
20.808333	0.500	176,592.000000
20.816667	0.500	176,966.000000
20.825000	0.500	176,228.000000
20.833333	0.500	174,241.000000
20.841667	0.500	171,048.000000
20.850000	0.500	167,337.000000
20.858333	0.500	163,114.000000
20.866667	0.500	158,486.000000
20.875000	0.500	153,848.000000
20.883333	0.500	149,471.000000
20.891667	0.500	145,248.000000
20.900000	0.500	141,306.000000
20.908333	0.500	138,285.000000
20.916667	0.500	135,976.000000
20.925000	0.500	133,877.000000
20.933333	0.500	131,534.000000
20.941667	0.500	129,106.000000
20.950000	0.500	127,033.000000
20.958333	0.500	125,707.000000
20.966667	0.500	125,123.000000
20.975000	0.500	124,680.000000
20.983333	0.500	123,693.000000
20.991667	0.500	123,011.000000
21.000000	0.500	123,232.000000
21.008333	0.500	124,481.000000
21.016667	0.500	127,128.000000
21.025000	0.500	131,481.000000
21.033333	0.500	136,924.000000
21.041667	0.500	142,506.000000
21.050000	0.500	147,275.000000
21.058333	0.500	150,360.000000
21.066667	0.500	151,691.000000
21.075000	0.500	151,433.000000
21.083333	0.500	149,744.000000
21.091667	0.500	146,777.000000
21.100000	0.500	142,793.000000
21.108333	0.500	138,042.000000
21.116667	0.500	132,577.000000
21.125000	0.500	127,247.000000
21.133333	0.500	123,347.000000
21.141667	0.500	121,706.000000
21.150000	0.500	122,616.000000
21.158333	0.500	125,252.000000
21.166667	0.500	128,311.000000
21.175000	0.500	131,161.000000
21.183333	0.500	133,391.000000
21.191667	0.500	134,694.000000
21.200000	0.500	135,325.000000
21.208333	0.500	135,477.000000
21.216667	0.500	134,989.000000
21.225000	0.500	134,450.000000
21.233333	0.500	134,167.000000
21.241667	0.500	134,212.000000
21.250000	0.500	134,801.000000
21.258333	0.500	135,814.000000
21.266667	0.500	136,730.000000
21.275000	0.500	137,386.000000
21.283333	0.500	137,767.000000
21.291667	0.500	137,746.000000
21.300000	0.500	137,310.000000
21.308333	0.500	136,799.000000
21.316667	0.500	136,654.000000
21.325000	0.500	136,567.000000
21.333333	0.500	136,274.000000
21.341667	0.500	135,828.000000
21.350000	0.500	135,334.000000
21.358333	0.500	134,754.000000
21.366667	0.500	133,959.000000
21.375000	0.500	132,794.000000
21.383333	0.500	131,215.000000
21.391667	0.500	129,385.000000
21.400000	0.500	127,803.000000
21.408333	0.500	126,849.000000
21.416667	0.500	126,880.000000
21.425000	0.500	127,934.000000
21.433333	0.500	129,905.000000
21.441667	0.500	132,515.000000
21.450000	0.500	135,461.000000
21.458333	0.500	138,907.000000
21.466667	0.500	142,681.000000
21.475000	0.500	146,001.000000
21.483333	0.500	147,948.000000
21.491667	0.500	148,397.000000
21.500000	0.500	147,417.000000
21.508333	0.500	144,952.000000
21.516667	0.500	141,041.000000
21.525000	0.500	136,304.000000
21.533333	0.500	131,974.000000
21.541667	0.500	129,128.000000
21.550000	0.500	127,957.000000
21.558333	0.500	127,663.000000
21.566667	0.500	127,834.000000
21.575000	0.500	128,383.000000
21.583333	0.500	128,915.000000
21.591667	0.500	129,163.000000
21.600000	0.500	129,487.000000
21.608333	0.500	130,258.000000
21.616667	0.500	131,838.000000
21.625000	0.500	133,690.000000
21.633333	0.500	134,619.000000
21.641667	0.500	134,362.000000
21.650000	0.500	133,271.000000
21.658333	0.500	131,555.000000
21.666667	0.500	129,745.000000
21.675000	0.500	128,720.000000
21.683333	0.500	129,390.000000
21.691667	0.500	132,243.000000
21.700000	0.500	136,772.000000
21.708333	0.500	141,903.000000
21.716667	0.500	146,930.000000
21.725000	0.500	151,329.000000
21.733333	0.500	154,429.000000
21.741667	0.500	155,661.000000
21.750000	0.500	155,097.000000
21.758333	0.500	153,043.000000
21.766667	0.500	150,436.000000
21.775000	0.500	148,795.000000
21.783333	0.500	148,523.000000
21.791667	0.500	149,217.000000
21.800000	0.500	150,109.000000
21.808333	0.500	150,144.000000
21.816667	0.500	148,694.000000
21.825000	0.500	146,404.000000
21.833333	0.500	144,425.000000
21.841667	0.500	143,487.000000
21.850000	0.500	143,710.000000
21.858333	0.500	144,799.000000
21.866667	0.500	146,374.000000
21.875000	0.500	148,223.000000
21.883333	0.500	150,249.000000
21.891667	0.500	152,729.000000
21.900000	0.500	155,307.000000
21.908333	0.500	157,603.000000
21.916667	0.500	159,390.000000
21.925000	0.500	160,685.000000
21.933333	0.500	161,401.000000
21.941667	0.500	161,618.000000
21.950000	0.500	161,649.000000
21.958333	0.500	161,086.000000
21.966667	0.500	159,375.000000
21.975000	0.500	156,388.000000
21.983333	0.500	152,370.000000
21.991667	0.500	148,186.000000
22.000000	0.500	144,882.000000
22.008333	0.500	142,856.000000
22.016667	0.500	141,874.000000
22.025000	0.500	141,948.000000
22.033333	0.500	142,598.000000
22.041667	0.500	143,299.000000
22.050000	0.500	143,599.000000
22.058333	0.500	143,165.000000
22.066667	0.500	142,162.000000
22.075000	0.500	140,791.000000
22.083333	0.500	139,320.000000
22.091667	0.500	137,597.000000
22.100000	0.500	135,834.000000
22.108333	0.500	134,700.000000
22.116667	0.500	134,509.000000
22.125000	0.500	134,956.000000
22.133333	0.500	136,276.000000
22.141667	0.500	138,836.000000
22.150000	0.500	142,105.000000
22.158333	0.500	145,356.000000
22.166667	0.500	148,073.000000
22.175000	0.500	149,934.000000
22.183333	0.500	151,025.000000
22.191667	0.500	151,685.000000
22.200000	0.500	151,511.000000
22.208333	0.500	150,389.000000
22.216667	0.500	149,233.000000
22.225000	0.500	148,834.000000
22.233333	0.500	149,059.000000
22.241667	0.500	149,958.000000
22.250000	0.500	151,720.000000
22.258333	0.500	153,741.000000
22.266667	0.500	154,977.000000
22.275000	0.500	154,787.000000
22.283333	0.500	152,904.000000
22.291667	0.500	149,248.000000
22.300000	0.500	144,823.000000
22.308333	0.500	141,550.000000
22.316667	0.500	140,560.000000
22.325000	0.500	141,782.000000
22.333333	0.500	144,532.000000
22.341667	0.500	147,510.000000
22.350000	0.500	149,613.000000
22.358333	0.500	150,581.000000
22.366667	0.500	150,426.000000
22.375000	0.500	149,480.000000
22.383333	0.500	148,294.000000
22.391667	0.500	147,648.000000
22.400000	0.500	148,095.000000
22.408333	0.500	149,864.000000
22.416667	0.500	152,355.000000
22.425000	0.500	154,609.000000
22.433333	0.500	155,941.000000
22.441667	0.500	156,577.000000
22.450000	0.500	156,617.000000
22.458333	0.500	155,958.000000
22.466667	0.500	154,473.000000
22.475000	0.500	152,356.000000
22.483333	0.500	149,623.000000
22.491667	0.500	146,381.000000
22.500000	0.500	143,139.000000
22.508333	0.500	140,659.000000
22.516667	0.500	138,995.000000
22.525000	0.500	137,941.000000
22.533333	0.500	137,298.000000
22.541667	0.500	137,014.000000
22.550000	0.500	137,256.000000
22.558333	0.500	137,686.000000
22.566667	0.500	137,855.000000
22.575000	0.500	137,942.000000
22.583333	0.500	138,686.000000
22.591667	0.500	140,460.000000
22.600000	0.500	143,176.000000
22.608333	0.500	145,879.000000
22.616667	0.500	148,274.000000
22.625000	0.500	150,499.000000
22.633333	0.500	152,335.000000
22.641667	0.500	153,398.000000
22.650000	0.500	153,911.000000
22.658333	0.500	154,252.000000
22.666667	0.500	153,948.000000
22.675000	0.500	152,977.000000
22.683333	0.500	152,548.000000
22.691667	0.500	153,202.000000
22.700000	0.500	154,234.000000
22.708333	0.500	155,358.000000
22.716667	0.500	157,033.000000
22.725000	0.500	159,497.000000
22.733333	0.500	162,127.000000
22.741667	0.500	164,350.000000
22.750000	0.500	166,092.000000
22.758333	0.500	167,152.000000
22.766667	0.500	167,388.000000
22.775000	0.500	167,054.000000
22.783333	0.500	166,742.000000
22.791667	0.500	166,570.000000
22.800000	0.500	166,511.000000
22.808333	0.500	166,864.000000
22.816667	0.500	167,537.000000
22.825000	0.500	167,664.000000
22.833333	0.500	166,754.000000
22.841667	0.500	164,878.000000
22.850000	0.500	162,000.000000
22.858333	0.500	157,820.000000
22.866667	0.500	152,688.000000
22.875000	0.500	147,521.000000
22.883333	0.500	143,006.000000
22.891667	0.500	139,430.000000
22.900000	0.500	136,622.000000
22.908333	0.500	134,048.000000
22.916667	0.500	130,747.000000
22.925000	0.500	126,776.000000
22.933333	0.500	123,441.000000
22.941667	0.500	121,498.000000
22.950000	0.500	120,888.000000
22.958333	0.500	121,642.000000
22.966667	0.500	124,010.000000
22.975000	0.500	127,603.000000
22.983333	0.500	131,956.000000
22.991667	0.500	136,938.000000
23.000000	0.500	142,132.000000
23.008333	0.500	147,006.000000
23.016667	0.500	151,303.000000
23.025000	0.500	155,279.000000
23.033333	0.500	158,236.000000
23.041667	0.500	159,469.000000
23.050000	0.500	159,374.000000
23.058333	0.500	158,324.000000
23.066667	0.500	156,700.000000
23.075000	0.500	154,983.000000
23.083333	0.500	153,716.000000
23.091667	0.500	153,093.000000
23.100000	0.500	152,880.000000
23.108333	0.500	153,003.000000
23.116667	0.500	153,202.000000
23.125000	0.500	153,523.000000
23.133333	0.500	153,880.000000
23.141667	0.500	154,014.000000
23.150000	0.500	153,716.000000
23.158333	0.500	152,797.000000
23.166667	0.500	151,646.000000
23.175000	0.500	151,781.000000
23.183333	0.500	153,390.000000
23.191667	0.500	155,843.000000
23.200000	0.500	158,624.000000
23.208333	0.500	160,619.000000
23.216667	0.500	161,834.000000
23.225000	0.500	162,470.000000
23.233333	0.500	162,659.000000
23.241667	0.500	162,439.000000
23.250000	0.500	161,683.000000
23.258333	0.500	160,629.000000
23.266667	0.500	159,738.000000
23.275000	0.500	159,388.000000
23.283333	0.500	159,726.000000
23.291667	0.500	160,688.000000
23.300000	0.500	162,178.000000
23.308333	0.500	163,095.000000
23.316667	0.500	162,409.000000
23.325000	0.500	159,409.000000
23.333333	0.500	153,987.000000
23.341667	0.500	146,579.000000
23.350000	0.500	138,730.000000
23.358333	0.500	132,124.000000
23.366667	0.500	127,746.000000
23.375000	0.500	126,261.000000
23.383333	0.500	127,767.000000
23.391667	0.500	131,929.000000
23.400000	0.500	138,123.000000
23.408333	0.500	145,123.000000
23.416667	0.500	151,657.000000
23.425000	0.500	156,692.000000
23.433333	0.500	159,582.000000
23.441667	0.500	159,824.000000
23.450000	0.500	157,737.000000
23.458333	0.500	154,614.000000
23.466667	0.500	151,475.000000
23.475000	0.500	148,652.000000
23.483333	0.500	146,298.000000
23.491667	0.500	144,924.000000
23.500000	0.500	145,108.000000
23.508333	0.500	146,931.000000
23.516667	0.500	149,729.000000
23.525000	0.500	153,191.000000
23.533333	0.500	157,177.000000
23.541667	0.500	161,269.000000
23.550000	0.500	165,255.000000
23.558333	0.500	168,823.000000
23.566667	0.500	171,111.000000
23.575000	0.500	171,993.000000
23.583333	0.500	171,822.000000
23.591667	0.500	170,551.000000
23.600000	0.500	168,228.000000
23.608333	0.500	165,285.000000
23.616667	0.500	162,032.000000
23.625000	0.500	158,497.000000
23.633333	0.500	154,251.000000
23.641667	0.500	149,139.000000
23.650000	0.500	143,621.000000
23.658333	0.500	138,484.000000
23.666667	0.500	134,370.000000
23.675000	0.500	131,596.000000
23.683333	0.500	130,098.000000
23.691667	0.500	129,711.000000
23.700000	0.500	129,922.000000
23.708333	0.500	130,393.000000
23.716667	0.500	131,038.000000
23.725000	0.500	131,755.000000
23.733333	0.500	132,654.000000
23.741667	0.500	134,027.000000
23.750000	0.500	136,047.000000
23.758333	0.500	138,673.000000
23.766667	0.500	141,920.000000
23.775000	0.500	145,761.000000
23.783333	0.500	149,726.000000
23.791667	0.500	153,295.000000
23.800000	0.500	156,254.000000
23.808333	0.500	158,727.000000
23.816667	0.500	161,093.000000
23.825000	0.500	164,192.000000
23.833333	0.500	168,297.000000
23.841667	0.500	172,848.000000
23.850000	0.500	176,699.000000
23.858333	0.500	179,306.000000
23.866667	0.500	180,450.000000
23.875000	0.500	179,638.000000
23.883333	0.500	176,735.000000
23.891667	0.500	172,575.000000
23.900000	0.500	168,052.000000
23.908333	0.500	164,183.000000
23.916667	0.500	161,574.000000
23.925000	0.500	160,271.000000
23.933333	0.500	159,980.000000
23.941667	0.500	160,711.000000
23.950000	0.500	162,365.000000
23.958333	0.500	164,585.000000
23.966667	0.500	166,728.000000
23.975000	0.500	168,342.000000
23.983333	0.500	169,199.000000
23.991667	0.500	169,092.000000
24.000000	0.500	167,802.000000
24.008333	0.500	165,383.000000
24.016667	0.500	162,375.000000
24.025000	0.500	159,451.000000
24.033333	0.500	157,121.000000
24.041667	0.500	155,244.000000
24.050000	0.500	153,657.000000
24.058333	0.500	152,757.000000
24.066667	0.500	152,479.000000
24.075000	0.500	152,934.000000
24.083333	0.500	154,161.000000
24.091667	0.500	155,985.000000
24.100000	0.500	157,952.000000
24.108333	0.500	159,567.000000
24.116667	0.500	160,885.000000
24.125000	0.500	161,571.000000
24.133333	0.500	161,193.000000
24.141667	0.500	159,879.000000
24.150000	0.500	158,133.000000
24.158333	0.500	157,002.000000
24.166667	0.500	157,205.000000
24.175000	0.500	158,451.000000
24.183333	0.500	160,204.000000
24.191667	0.500	161,929.000000
24.200000	0.500	163,424.000000
24.208333	0.500	164,937.000000
24.216667	0.500	165,676.000000
24.225000	0.500	165,022.000000
24.233333	0.500	163,332.000000
24.241667	0.500	161,316.000000
24.250000	0.500	159,532.000000
24.258333	0.500	158,426.000000
24.266667	0.500	158,494.000000
24.275000	0.500	159,630.000000
24.283333	0.500	161,519.000000
24.291667	0.500	163,546.000000
24.300000	0.500	164,973.000000
24.308333	0.500	165,561.000000
24.316667	0.500	164,965.000000
24.325000	0.500	162,598.000000
24.333333	0.500	158,614.000000
24.341667	0.500	153,752.000000
24.350000	0.500	149,039.000000
24.358333	0.500	145,033.000000
24.366667	0.500	142,028.000000
24.375000	0.500	139,979.000000
24.383333	0.500	138,522.000000
24.391667	0.500	137,064.000000
24.400000	0.500	135,425.000000
24.408333	0.500	133,938.000000
24.416667	0.500	133,041.000000
24.425000	0.500	133,143.000000
24.433333	0.500	134,646.000000
24.441667	0.500	137,088.000000
24.450000	0.500	139,861.000000
24.458333	0.500	142,233.000000
24.466667	0.500	144,308.000000
24.475000	0.500	146,558.000000
24.483333	0.500	149,255.000000
24.491667	0.500	152,389.000000
24.500000	0.500	155,047.000000
24.508333	0.500	156,855.000000
24.516667	0.500	158,033.000000
24.525000	0.500	158,783.000000
24.533333	0.500	159,247.000000
24.541667	0.500	159,186.000000
24.550000	0.500	159,140.000000
24.558333	0.500	159,935.000000
24.566667	0.500	161,772.000000
24.575000	0.500	164,332.000000
24.583333	0.500	166,706.000000
24.591667	0.500	168,428.000000
24.600000	0.500	169,374.000000
24.608333	0.500	169,749.000000
24.616667	0.500	169,871.000000
24.625000	0.500	170,368.000000
24.633333	0.500	171,621.000000
24.641667	0.500	173,391.000000
24.650000	0.500	175,424.000000
24.658333	0.500	177,225.000000
24.666667	0.500	178,057.000000
24.675000	0.500	176,996.000000
24.683333	0.500	173,923.000000
24.691667	0.500	169,637.000000
24.700000	0.500	165,375.000000
24.708333	0.500	161,608.000000
24.716667	0.500	158,832.000000
24.725000	0.500	157,636.000000
24.733333	0.500	158,369.000000
24.741667	0.500	160,954.000000
24.750000	0.500	164,304.000000
24.758333	0.500	167,309.000000
24.766667	0.500	169,320.000000
24.775000	0.500	170,138.000000
24.783333	0.500	169,715.000000
24.791667	0.500	168,296.000000
24.800000	0.500	166,444.000000
24.808333	0.500	164,313.000000
24.816667	0.500	162,055.000000
24.825000	0.500	160,228.000000
24.833333	0.500	159,532.000000
24.841667	0.500	160,613.000000
24.850000	0.500	163,610.000000
24.858333	0.500	168,198.000000
24.866667	0.500	173,451.000000
24.875000	0.500	178,126.000000
24.883333	0.500	182,106.000000
24.891667	0.500	185,069.000000
24.900000	0.500	186,194.000000
24.908333	0.500	185,404.000000
24.916667	0.500	182,974.000000
24.925000	0.500	179,293.000000
24.933333	0.500	174,838.000000
24.941667	0.500	170,607.000000
24.950000	0.500	167,447.000000
24.958333	0.500	165,435.000000
24.966667	0.500	164,052.000000
24.975000	0.500	163,003.000000
24.983333	0.500	162,186.000000
24.991667	0.500	161,100.000000
25.000000	0.500	159,711.000000
25.008333	0.500	158,145.000000
25.016667	0.500	156,677.000000
25.025000	0.500	155,367.000000
25.033333	0.500	154,542.000000
25.041667	0.500	154,451.000000
25.050000	0.500	155,412.000000
25.058333	0.500	157,548.000000
25.066667	0.500	160,139.000000
25.075000	0.500	162,660.000000
25.083333	0.500	165,342.000000
25.091667	0.500	168,324.000000
25.100000	0.500	171,501.000000
25.108333	0.500	174,198.000000
25.116667	0.500	175,835.000000
25.125000	0.500	176,225.000000
25.133333	0.500	175,719.000000
25.141667	0.500	174,445.000000
25.150000	0.500	173,013.000000
25.158333	0.500	171,980.000000
25.166667	0.500	172,063.000000
25.175000	0.500	173,464.000000
25.183333	0.500	175,522.000000
25.191667	0.500	177,811.000000
25.200000	0.500	180,187.000000
25.208333	0.500	182,480.000000
25.216667	0.500	184,323.000000
25.225000	0.500	185,158.000000
25.233333	0.500	185,217.000000
25.241667	0.500	185,139.000000
25.250000	0.500	185,060.000000
25.258333	0.500	184,347.000000
25.266667	0.500	182,774.000000
25.275000	0.500	180,861.000000
25.283333	0.500	178,763.000000
25.291667	0.500	176,510.000000
25.300000	0.500	174,467.000000
25.308333	0.500	173,010.000000
25.316667	0.500	172,321.000000
25.325000	0.500	172,608.000000
25.333333	0.500	173,606.000000
25.341667	0.500	174,478.000000
25.350000	0.500	174,233.000000
25.358333	0.500	172,695.000000
25.366667	0.500	170,776.000000
25.375000	0.500	168,890.000000
25.383333	0.500	167,093.000000
25.391667	0.500	165,378.000000
25.400000	0.500	163,328.000000
25.408333	0.500	160,393.000000
25.416667	0.500	157,144.000000
25.425000	0.500	154,388.000000
25.433333	0.500	152,961.000000
25.441667	0.500	153,860.000000
25.450000	0.500	157,879.000000
25.458333	0.500	164,133.000000
25.466667	0.500	171,254.000000
25.475000	0.500	177,941.000000
25.483333	0.500	183,484.000000
25.491667	0.500	187,847.000000
25.500000	0.500	191,029.000000
25.508333	0.500	192,885.000000
25.516667	0.500	193,571.000000
25.525000	0.500	193,611.000000
25.533333	0.500	193,175.000000
25.541667	0.500	192,334.000000
25.550000	0.500	191,024.000000
25.558333	0.500	189,242.000000
25.566667	0.500	187,019.000000
25.575000	0.500	184,443.000000
25.583333	0.500	181,798.000000
25.591667	0.500	179,339.000000
25.600000	0.500	177,088.000000
25.608333	0.500	175,329.000000
25.616667	0.500	174,371.000000
25.625000	0.500	174,043.000000
25.633333	0.500	173,929.000000
25.641667	0.500	173,943.000000
25.650000	0.500	174,280.000000
25.658333	0.500	175,078.000000
25.666667	0.500	176,580.000000
25.675000	0.500	178,327.000000
25.683333	0.500	180,139.000000
25.691667	0.500	182,220.000000
25.700000	0.500	184,256.000000
25.708333	0.500	185,683.000000
25.716667	0.500	186,014.000000
25.725000	0.500	185,958.000000
25.733333	0.500	186,140.000000
25.741667	0.500	186,391.000000
25.750000	0.500	187,042.000000
25.758333	0.500	187,659.000000
25.766667	0.500	187,497.000000
25.775000	0.500	186,703.000000
25.783333	0.500	185,935.000000
25.791667	0.500	185,313.000000
25.800000	0.500	184,446.000000
25.808333	0.500	183,283.000000
25.816667	0.500	181,818.000000
25.825000	0.500	180,060.000000
25.833333	0.500	178,483.000000
25.841667	0.500	177,685.000000
25.850000	0.500	178,335.000000
25.858333	0.500	180,379.000000
25.866667	0.500	183,330.000000
25.875000	0.500	187,143.000000
25.883333	0.500	191,591.000000
25.891667	0.500	195,575.000000
25.900000	0.500	198,444.000000
25.908333	0.500	200,059.000000
25.916667	0.500	200,291.000000
25.925000	0.500	199,267.000000
25.933333	0.500	197,101.000000
25.941667	0.500	193,943.000000
25.950000	0.500	190,506.000000
25.958333	0.500	187,505.000000
25.966667	0.500	185,676.000000
25.975000	0.500	185,255.000000
25.983333	0.500	185,713.000000
25.991667	0.500	186,064.000000
26.000000	0.500	185,704.000000
26.008333	0.500	184,801.000000
26.016667	0.500	184,136.000000
26.025000	0.500	184,136.000000
26.033333	0.500	184,954.000000
26.041667	0.500	186,858.000000
26.050000	0.500	189,312.000000
26.058333	0.500	191,936.000000
26.066667	0.500	193,872.000000
26.075000	0.500	194,401.000000
26.083333	0.500	193,811.000000
26.091667	0.500	193,226.000000
26.100000	0.500	193,249.000000
26.108333	0.500	193,526.000000
26.116667	0.500	193,908.000000
26.125000	0.500	194,805.000000
26.133333	0.500	196,797.000000
26.141667	0.500	199,114.000000
26.150000	0.500	200,375.000000
26.158333	0.500	199,851.000000
26.166667	0.500	197,513.000000
26.175000	0.500	194,241.000000
26.183333	0.500	190,989.000000
26.191667	0.500	187,920.000000
26.200000	0.500	184,927.000000
26.208333	0.500	181,966.000000
26.216667	0.500	179,382.000000
26.225000	0.500	177,558.000000
26.233333	0.500	176,607.000000
26.241667	0.500	176,441.000000
26.250000	0.500	176,918.000000
26.258333	0.500	178,170.000000
26.266667	0.500	180,101.000000
26.275000	0.500	181,870.000000
26.283333	0.500	182,632.000000
26.291667	0.500	182,261.000000
26.300000	0.500	180,835.000000
26.308333	0.500	178,183.000000
26.316667	0.500	174,694.000000
26.325000	0.500	171,424.000000
26.333333	0.500	169,579.000000
26.341667	0.500	169,958.000000
26.350000	0.500	172,623.000000
26.358333	0.500	176,762.000000
26.366667	0.500	181,198.000000
26.375000	0.500	185,086.000000
26.383333	0.500	188,411.000000
26.391667	0.500	190,985.000000
26.400000	0.500	192,604.000000
26.408333	0.500	193,482.000000
26.416667	0.500	193,554.000000
26.425000	0.500	193,012.000000
26.433333	0.500	192,119.000000
26.441667	0.500	190,800.000000
26.450000	0.500	188,846.000000
26.458333	0.500	186,134.000000
26.466667	0.500	182,465.000000
26.475000	0.500	178,336.000000
26.483333	0.500	174,556.000000
26.491667	0.500	171,264.000000
26.500000	0.500	167,983.000000
26.508333	0.500	165,282.000000
26.516667	0.500	163,964.000000
26.525000	0.500	164,135.000000
26.533333	0.500	165,323.000000
26.541667	0.500	167,322.000000
26.550000	0.500	170,027.000000
26.558333	0.500	172,613.000000
26.566667	0.500	174,145.000000
26.575000	0.500	174,223.000000
26.583333	0.500	172,972.000000
26.591667	0.500	170,596.000000
26.600000	0.500	167,660.000000
26.608333	0.500	165,344.000000
26.616667	0.500	164,876.000000
26.625000	0.500	167,062.000000
26.633333	0.500	171,407.000000
26.641667	0.500	176,262.000000
26.650000	0.500	179,887.000000
26.658333	0.500	181,657.000000
26.666667	0.500	182,094.000000
26.675000	0.500	181,727.000000
26.683333	0.500	181,176.000000
26.691667	0.500	180,663.000000
26.700000	0.500	180,098.000000
26.708333	0.500	179,747.000000
26.716667	0.500	179,627.000000
26.725000	0.500	180,012.000000
26.733333	0.500	181,088.000000
26.741667	0.500	182,480.000000
26.750000	0.500	183,555.000000
26.758333	0.500	184,239.000000
26.766667	0.500	184,856.000000
26.775000	0.500	185,217.000000
26.783333	0.500	185,399.000000
26.791667	0.500	185,799.000000
26.800000	0.500	187,315.000000
26.808333	0.500	189,869.000000
26.816667	0.500	192,894.000000
26.825000	0.500	195,095.000000
26.833333	0.500	195,682.000000
26.841667	0.500	195,526.000000
26.850000	0.500	195,268.000000
26.858333	0.500	195,101.000000
26.866667	0.500	195,202.000000
26.875000	0.500	195,898.000000
26.883333	0.500	197,670.000000
26.891667	0.500	200,487.000000
26.900000	0.500	204,046.000000
26.908333	0.500	207,799.000000
26.916667	0.500	211,235.000000
26.925000	0.500	213,834.000000
26.933333	0.500	215,530.000000
26.941667	0.500	216,463.000000
26.950000	0.500	217,352.000000
26.958333	0.500	218,142.000000
26.966667	0.500	218,846.000000
26.975000	0.500	219,769.000000
26.983333	0.500	221,028.000000
26.991667	0.500	222,334.000000
27.000000	0.500	222,907.000000
27.008333	0.500	222,400.000000
27.016667	0.500	221,275.000000
27.025000	0.500	220,535.000000
27.033333	0.500	221,081.000000
27.041667	0.500	223,333.000000
27.050000	0.500	226,964.000000
27.058333	0.500	230,382.000000
27.066667	0.500	233,031.000000
27.075000	0.500	234,999.000000
27.083333	0.500	236,129.000000
27.091667	0.500	236,999.000000
27.100000	0.500	237,907.000000
27.108333	0.500	238,618.000000
27.116667	0.500	239,110.000000
27.125000	0.500	239,368.000000
27.133333	0.500	239,686.000000
27.141667	0.500	240,354.000000
27.150000	0.500	241,495.000000
27.158333	0.500	242,551.000000
27.166667	0.500	243,352.000000
27.175000	0.500	243,898.000000
27.183333	0.500	244,219.000000
27.191667	0.500	243,886.000000
27.200000	0.500	242,466.000000
27.208333	0.500	240,063.000000
27.216667	0.500	237,720.000000
27.225000	0.500	236,647.000000
27.233333	0.500	237,231.000000
27.241667	0.500	238,839.000000
27.250000	0.500	240,944.000000
27.258333	0.500	243,707.000000
27.266667	0.500	246,581.000000
27.275000	0.500	249,439.000000
27.283333	0.500	252,515.000000
27.291667	0.500	255,352.000000
27.300000	0.500	257,875.000000
27.308333	0.500	260,447.000000
27.316667	0.500	263,462.000000
27.325000	0.500	266,810.000000
27.333333	0.500	270,461.000000
27.341667	0.500	274,578.000000
27.350000	0.500	279,164.000000
27.358333	0.500	283,666.000000
27.366667	0.500	287,586.000000
27.375000	0.500	291,217.000000
27.383333	0.500	295,202.000000
27.391667	0.500	299,907.000000
27.400000	0.500	305,751.000000
27.408333	0.500	312,733.000000
27.416667	0.500	319,754.000000
27.425000	0.500	325,106.000000
27.433333	0.500	328,264.000000
27.441667	0.500	329,243.000000
27.450000	0.500	328,362.000000
27.458333	0.500	326,521.000000
27.466667	0.500	324,831.000000
27.475000	0.500	323,935.000000
27.483333	0.500	324,312.000000
27.491667	0.500	325,631.000000
27.500000	0.500	327,537.000000
27.508333	0.500	329,766.000000
27.516667	0.500	332,744.000000
27.525000	0.500	336,964.000000
27.533333	0.500	341,842.000000
27.541667	0.500	346,780.000000
27.550000	0.500	351,631.000000
27.558333	0.500	356,379.000000
27.566667	0.500	361,140.000000
27.575000	0.500	365,886.000000
27.583333	0.500	370,584.000000
27.591667	0.500	375,254.000000
27.600000	0.500	379,284.000000
27.608333	0.500	382,149.000000
27.616667	0.500	384,020.000000
27.625000	0.500	385,489.000000
27.633333	0.500	387,096.000000
27.641667	0.500	389,173.000000
27.650000	0.500	391,889.000000
27.658333	0.500	394,755.000000
27.666667	0.500	396,708.000000
27.675000	0.500	396,661.000000
27.683333	0.500	394,329.000000
27.691667	0.500	389,990.000000
27.700000	0.500	384,546.000000
27.708333	0.500	378,962.000000
27.716667	0.500	374,145.000000
27.725000	0.500	370,707.000000
27.733333	0.500	368,054.000000
27.741667	0.500	365,240.000000
27.750000	0.500	361,682.000000
27.758333	0.500	357,189.000000
27.766667	0.500	352,096.000000
27.775000	0.500	346,255.000000
27.783333	0.500	339,283.000000
27.791667	0.500	331,801.000000
27.800000	0.500	324,799.000000
27.808333	0.500	318,608.000000
27.816667	0.500	312,863.000000
27.825000	0.500	307,051.000000
27.833333	0.500	301,318.000000
27.841667	0.500	295,843.000000
27.850000	0.500	290,710.000000
27.858333	0.500	286,186.000000
27.866667	0.500	282,142.000000
27.875000	0.500	278,714.000000
27.883333	0.500	276,245.000000
27.891667	0.500	274,648.000000
27.900000	0.500	273,951.000000
27.908333	0.500	274,319.000000
27.916667	0.500	275,876.000000
27.925000	0.500	278,059.000000
27.933333	0.500	279,496.000000
27.941667	0.500	279,589.000000
27.950000	0.500	277,741.000000
27.958333	0.500	273,669.000000
27.966667	0.500	267,551.000000
27.975000	0.500	259,759.000000
27.983333	0.500	251,419.000000
27.991667	0.500	243,648.000000
28.000000	0.500	236,965.000000
28.008333	0.500	231,383.000000
28.016667	0.500	226,703.000000
28.025000	0.500	222,560.000000
28.033333	0.500	218,784.000000
28.041667	0.500	215,438.000000
28.050000	0.500	211,930.000000
28.058333	0.500	208,224.000000
28.066667	0.500	205,381.000000
28.075000	0.500	204,159.000000
28.083333	0.500	204,535.000000
28.091667	0.500	205,468.000000
28.100000	0.500	206,247.000000
28.108333	0.500	206,778.000000
28.116667	0.500	206,125.000000
28.125000	0.500	203,570.000000
28.133333	0.500	199,374.000000
28.141667	0.500	193,877.000000
28.150000	0.500	187,817.000000
28.158333	0.500	182,302.000000
28.166667	0.500	178,280.000000
28.175000	0.500	175,734.000000
28.183333	0.500	173,984.000000
28.191667	0.500	171,920.000000
28.200000	0.500	168,773.000000
28.208333	0.500	164,535.000000
28.216667	0.500	159,764.000000
28.225000	0.500	154,794.000000
28.233333	0.500	149,931.000000
28.241667	0.500	145,432.000000
28.250000	0.500	141,163.000000
28.258333	0.500	137,428.000000
28.266667	0.500	134,513.000000
28.275000	0.500	132,232.000000
28.283333	0.500	130,072.000000
28.291667	0.500	127,789.000000
28.300000	0.500	125,334.000000
28.308333	0.500	123,225.000000
28.316667	0.500	121,488.000000
28.325000	0.500	120,022.000000
28.333333	0.500	118,921.000000
28.341667	0.500	118,049.000000
28.350000	0.500	117,320.000000
28.358333	0.500	116,378.000000
28.366667	0.500	114,412.000000
28.375000	0.500	111,660.000000
28.383333	0.500	109,481.000000
28.391667	0.500	108,912.000000
28.400000	0.500	109,958.000000
28.408333	0.500	112,078.000000
28.416667	0.500	114,261.000000
28.425000	0.500	115,416.000000
28.433333	0.500	115,241.000000
28.441667	0.500	114,097.000000
28.450000	0.500	111,867.000000
28.458333	0.500	108,492.000000
28.466667	0.500	103,980.000000
28.475000	0.500	98,383.000000
28.483333	0.500	92,189.000000
28.491667	0.500	86,520.000000
28.500000	0.500	82,222.000000
28.508333	0.500	79,652.000000
28.516667	0.500	77,916.000000
28.525000	0.500	76,339.000000
28.533333	0.500	75,004.000000
28.541667	0.500	73,746.000000
28.550000	0.500	72,285.000000
28.558333	0.500	70,811.000000
28.566667	0.500	69,308.000000
28.575000	0.500	67,987.000000
28.583333	0.500	67,295.000000
28.591667	0.500	67,573.000000
28.600000	0.500	68,791.000000
28.608333	0.500	70,430.000000
28.616667	0.500	71,679.000000
28.625000	0.500	71,816.000000
28.633333	0.500	70,688.000000
28.641667	0.500	68,819.000000
28.650000	0.500	66,895.000000
28.658333	0.500	65,167.000000
28.666667	0.500	63,671.000000
28.675000	0.500	62,652.000000
28.683333	0.500	62,190.000000
28.691667	0.500	62,222.000000
28.700000	0.500	61,945.000000
28.708333	0.500	60,105.000000
28.716667	0.500	55,820.000000
28.725000	0.500	49,488.000000
28.733333	0.500	42,314.000000
28.741667	0.500	35,752.000000
28.750000	0.500	31,036.000000
28.758333	0.500	28,825.000000
28.766667	0.500	29,272.000000
28.775000	0.500	31,719.000000
28.783333	0.500	35,110.000000
28.791667	0.500	38,367.000000
28.800000	0.500	40,701.000000
28.808333	0.500	41,553.000000
28.816667	0.500	40,546.000000
28.825000	0.500	37,867.000000
28.833333	0.500	34,102.000000
28.841667	0.500	29,993.000000
28.850000	0.500	26,360.000000
28.858333	0.500	24,144.000000
28.866667	0.500	23,758.000000
28.875000	0.500	24,664.000000
28.883333	0.500	26,069.000000
28.891667	0.500	27,252.000000
28.900000	0.500	27,689.000000
28.908333	0.500	27,169.000000
28.916667	0.500	26,016.000000
28.925000	0.500	24,827.000000
28.933333	0.500	23,577.000000
28.941667	0.500	22,249.000000
28.950000	0.500	21,025.000000
28.958333	0.500	19,956.000000
28.966667	0.500	18,812.000000
28.975000	0.500	17,149.000000
28.983333	0.500	15,267.000000
28.991667	0.500	13,852.000000
29.000000	0.500	13,081.000000
29.008333	0.500	12,800.000000
29.016667	0.500	12,651.000000
29.025000	0.500	12,033.000000
29.033333	0.500	10,770.000000
29.041667	0.500	9,178.000000
29.050000	0.500	7,902.000000
29.058333	0.500	7,648.000000
29.066667	0.500	8,482.000000
29.075000	0.500	9,750.000000
29.083333	0.500	10,468.000000
29.091667	0.500	10,049.000000
29.100000	0.500	8,664.000000
29.108333	0.500	6,826.000000
29.116667	0.500	4,955.000000
29.125000	0.500	3,718.000000
29.133333	0.500	3,958.000000
29.141667	0.500	5,800.000000
29.150000	0.500	8,799.000000
29.158333	0.500	12,249.000000
29.166667	0.500	15,627.000000
29.175000	0.500	18,030.000000
29.183333	0.500	18,197.000000
29.191667	0.500	16,007.000000
29.200000	0.500	12,340.000000
29.208333	0.500	8,692.000000
29.216667	0.500	5,629.000000
29.225000	0.500	3,140.000000
29.233333	0.500	868.000000
29.241667	0.500	-1,183.000000
29.250000	0.500	-3,051.000000
29.258333	0.500	-4,907.000000
29.266667	0.500	-6,688.000000
29.275000	0.500	-7,825.000000
29.283333	0.500	-8,492.000000
29.291667	0.500	-9,275.000000
29.300000	0.500	-10,328.000000
29.308333	0.500	-11,410.000000
29.316667	0.500	-12,472.000000
29.325000	0.500	-13,743.000000
29.333333	0.500	-15,175.000000
29.341667	0.500	-16,190.000000
29.350000	0.500	-16,633.000000
29.358333	0.500	-16,521.000000
29.366667	0.500	-15,700.000000
29.375000	0.500	-14,091.000000
29.383333	0.500	-11,594.000000
29.391667	0.500	-8,882.000000
29.400000	0.500	-6,737.000000
29.408333	0.500	-5,740.000000
29.416667	0.500	-5,481.000000
29.425000	0.500	-5,316.000000
29.433333	0.500	-5,149.000000
29.441667	0.500	-5,177.000000
29.450000	0.500	-5,972.000000
29.458333	0.500	-7,730.000000
29.466667	0.500	-9,604.000000
29.475000	0.500	-10,814.000000
29.483333	0.500	-11,069.000000
29.491667	0.500	-10,236.000000
29.500000	0.500	-8,330.000000
29.508333	0.500	-5,685.000000
29.516667	0.500	-3,102.000000
29.525000	0.500	-1,086.000000
29.533333	0.500	-185.000000
29.541667	0.500	-692.000000
29.550000	0.500	-2,704.000000
29.558333	0.500	-5,858.000000
29.566667	0.500	-9,952.000000
29.575000	0.500	-14,453.000000
29.583333	0.500	-19,077.000000
29.591667	0.500	-23,354.000000
29.600000	0.500	-26,851.000000
29.608333	0.500	-29,523.000000
29.616667	0.500	-31,276.000000
29.625000	0.500	-32,209.000000
29.633333	0.500	-32,264.000000
29.641667	0.500	-31,969.000000
29.650000	0.500	-31,816.000000
29.658333	0.500	-31,417.000000
29.666667	0.500	-29,824.000000
29.675000	0.500	-26,962.000000
29.683333	0.500	-23,310.000000
29.691667	0.500	-19,529.000000
29.700000	0.500	-16,618.000000
29.708333	0.500	-15,356.000000
29.716667	0.500	-15,703.000000
29.725000	0.500	-17,714.000000
29.733333	0.500	-21,181.000000
29.741667	0.500	-25,488.000000
29.750000	0.500	-29,481.000000
29.758333	0.500	-32,230.000000
29.766667	0.500	-33,583.000000
29.775000	0.500	-33,420.000000
29.783333	0.500	-31,498.000000
29.791667	0.500	-28,164.000000
29.800000	0.500	-24,108.000000
29.808333	0.500	-19,877.000000
29.816667	0.500	-15,876.000000
29.825000	0.500	-12,326.000000
29.833333	0.500	-9,694.000000
29.841667	0.500	-8,556.000000
29.850000	0.500	-8,968.000000
29.858333	0.500	-10,774.000000
29.866667	0.500	-13,982.000000
29.875000	0.500	-18,604.000000
29.883333	0.500	-24,114.000000
29.891667	0.500	-30,078.000000
29.900000	0.500	-36,077.000000
29.908333	0.500	-41,515.000000
29.916667	0.500	-45,503.000000
29.925000	0.500	-47,742.000000
29.933333	0.500	-48,510.000000
29.941667	0.500	-48,237.000000
29.950000	0.500	-47,311.000000
29.958333	0.500	-46,113.000000
29.966667	0.500	-44,858.000000
29.975000	0.500	-43,998.000000
29.983333	0.500	-43,451.000000
29.991667	0.500	-42,525.000000
30.000000	0.500	-40,898.000000
30.008333	0.500	-38,720.000000
30.016667	0.500	-36,266.000000
30.025000	0.500	-33,897.000000
30.033333	0.500	-31,968.000000
30.041667	0.500	-30,713.000000
30.050000	0.500	-30,452.000000
30.058333	0.500	-31,456.000000
30.066667	0.500	-33,589.000000
30.075000	0.500	-36,607.000000
30.083333	0.500	-39,389.000000
30.091667	0.500	-41,446.000000
30.100000	0.500	-42,584.000000
30.108333	0.500	-42,562.000000
30.116667	0.500	-42,011.000000
30.125000	0.500	-40,752.000000
30.133333	0.500	-38,679.000000
30.141667	0.500	-36,337.000000
30.150000	0.500	-34,136.000000
30.158333	0.500	-32,690.000000
30.166667	0.500	-32,490.000000
30.175000	0.500	-33,496.000000
30.183333	0.500	-35,338.000000
30.191667	0.500	-37,391.000000
30.200000	0.500	-39,252.000000
30.208333	0.500	-39,998.000000
30.216667	0.500	-39,053.000000
30.225000	0.500	-36,504.000000
30.233333	0.500	-33,152.000000
30.241667	0.500	-29,988.000000
30.250000	0.500	-28,214.000000
30.258333	0.500	-28,318.000000
30.266667	0.500	-29,870.000000
30.275000	0.500	-32,700.000000
30.283333	0.500	-36,321.000000
30.291667	0.500	-39,934.000000
30.300000	0.500	-42,709.000000
30.308333	0.500	-44,511.000000
30.316667	0.500	-45,574.000000
30.325000	0.500	-45,577.000000
30.333333	0.500	-44,508.000000
30.341667	0.500	-42,258.000000
30.350000	0.500	-38,655.000000
30.358333	0.500	-34,135.000000
30.366667	0.500	-29,286.000000
30.375000	0.500	-24,746.000000
30.383333	0.500	-20,950.000000
30.391667	0.500	-18,375.000000
30.400000	0.500	-17,283.000000
30.408333	0.500	-17,798.000000
30.416667	0.500	-19,904.000000
30.425000	0.500	-22,857.000000
30.433333	0.500	-25,667.000000
30.441667	0.500	-27,879.000000
30.450000	0.500	-29,377.000000
30.458333	0.500	-30,367.000000
30.466667	0.500	-31,109.000000
30.475000	0.500	-31,332.000000
30.483333	0.500	-31,508.000000
30.491667	0.500	-32,082.000000
30.500000	0.500	-32,926.000000
30.508333	0.500	-33,973.000000
30.516667	0.500	-35,021.000000
30.525000	0.500	-35,912.000000
30.533333	0.500	-36,240.000000
30.541667	0.500	-35,869.000000
30.550000	0.500	-34,842.000000
30.558333	0.500	-33,031.000000
30.566667	0.500	-31,067.000000
30.575000	0.500	-29,934.000000
30.583333	0.500	-30,302.000000
30.591667	0.500	-31,885.000000
30.600000	0.500	-34,250.000000
30.608333	0.500	-36,869.000000
30.616667	0.500	-39,026.000000
30.625000	0.500	-40,252.000000
30.633333	0.500	-40,681.000000
30.641667	0.500	-40,457.000000
30.650000	0.500	-39,415.000000
30.658333	0.500	-38,079.000000
30.666667	0.500	-36,973.000000
30.675000	0.500	-36,115.000000
30.683333	0.500	-35,049.000000
30.691667	0.500	-33,794.000000
30.700000	0.500	-32,341.000000
30.708333	0.500	-30,897.000000
30.716667	0.500	-29,748.000000
30.725000	0.500	-29,062.000000
30.733333	0.500	-29,194.000000
30.741667	0.500	-30,254.000000
30.750000	0.500	-32,054.000000
30.758333	0.500	-34,299.000000
30.766667	0.500	-36,532.000000
30.775000	0.500	-38,601.000000
30.783333	0.500	-40,482.000000
30.791667	0.500	-42,071.000000
30.800000	0.500	-43,060.000000
30.808333	0.500	-43,090.000000
30.816667	0.500	-42,382.000000
30.825000	0.500	-41,713.000000
30.833333	0.500	-41,285.000000
30.841667	0.500	-40,662.000000
30.850000	0.500	-39,144.000000
30.858333	0.500	-37,232.000000
30.866667	0.500	-35,714.000000
30.875000	0.500	-34,866.000000
30.883333	0.500	-34,656.000000
30.891667	0.500	-34,614.000000
30.900000	0.500	-34,636.000000
30.908333	0.500	-34,989.000000
30.916667	0.500	-35,690.000000
30.925000	0.500	-36,897.000000
30.933333	0.500	-38,405.000000
30.941667	0.500	-39,802.000000
30.950000	0.500	-40,633.000000
30.958333	0.500	-41,303.000000
30.966667	0.500	-42,225.000000
30.975000	0.500	-42,954.000000
30.983333	0.500	-42,380.000000
30.991667	0.500	-40,201.000000
31.000000	0.500	-33,448.000000
