# Supplementary material for: Changes to Serum Sample Tube and Processing Methodology Does Not Cause Inter-Individual Variation in Automated Whole Serum N-Glycan Profiling in Health and Disease
Source: PLoS One. 2015 Apr 1;10(4):e0123028. doi: 10.1371/journal.pone.0123028 (PMC4382121; doi:10.1371/journal.pone.0123028)
Supplement: S2 Data — (ZIP) [file pone.0123028.s007.zip › IgGglycansData/1000+390-Sample 15.txt]

File Path	chrom://acropora/ChromeleonLocal/Archana Data/07 Mar 14/Robot validation of PNG F release- GCP-IgG and GCP-Fet.seq/18.smp/Emission_1.channel/Emission_1.chm
Channel	Emission_1

Injection Information:
Data Vault	ChromeleonLocal
Injection	PNG F rel-GCP-IgG-100µg-F.A+PBM+2AB VP96+T1-110/1000+390-Sample 15
Injection Number	20
Position	RG2
Comment	
Processing Method	beh-gu
Instrument Method	BEH-15cm-30min-right-25ul
Type	Unknown
Status	Finished
Injection Date	08/03/2014
Injection Time	01:19:08
Injection Volume (µL)	25.0000
Dilution Factor	1.0000
Weight	1.0000

Raw Data Information:
Time Min. (min)	0.000000
Time Max. (min)	31.000000
Data Points	3721
Detector	FLD
Exporting Data System	Chromeleon 7.1.1.1127
Operator	
Signal Quantity	
Signal Unit	counts
Signal Min.	-68,842.000000
Signal Max.	6,997,422.000000
Channel	Emission_1
Driver Name	FLD3000.dll
Channel Type	Evaluation
Min. Step (s)	0.500
Max. Step (s)	0.500
Average Step (s)	0.500

Signal Parameter Information:
Signal Info	

Raw Data:
Time (min)	Step (s)	Value (counts)
0.000000	0.000	0.000000
0.008333	0.500	0.000000
0.016667	0.500	0.000000
0.025000	0.500	0.000000
0.033333	0.500	0.000000
0.041667	0.500	6,896.000000
0.050000	0.500	7,116.000000
0.058333	0.500	7,620.000000
0.066667	0.500	8,680.000000
0.075000	0.500	10,178.000000
0.083333	0.500	11,775.000000
0.091667	0.500	13,121.000000
0.100000	0.500	13,966.000000
0.108333	0.500	14,215.000000
0.116667	0.500	13,897.000000
0.125000	0.500	13,059.000000
0.133333	0.500	11,797.000000
0.141667	0.500	10,262.000000
0.150000	0.500	8,579.000000
0.158333	0.500	6,825.000000
0.166667	0.500	5,087.000000
0.175000	0.500	3,459.000000
0.183333	0.500	2,014.000000
0.191667	0.500	800.000000
0.200000	0.500	-176.000000
0.208333	0.500	-1,007.000000
0.216667	0.500	-1,758.000000
0.225000	0.500	-2,466.000000
0.233333	0.500	-3,141.000000
0.241667	0.500	-3,745.000000
0.250000	0.500	-4,194.000000
0.258333	0.500	-4,446.000000
0.266667	0.500	-4,541.000000
0.275000	0.500	-4,531.000000
0.283333	0.500	-4,474.000000
0.291667	0.500	-4,458.000000
0.300000	0.500	-4,532.000000
0.308333	0.500	-4,679.000000
0.316667	0.500	-4,871.000000
0.325000	0.500	-5,048.000000
0.333333	0.500	-5,175.000000
0.341667	0.500	-5,211.000000
0.350000	0.500	-5,181.000000
0.358333	0.500	-5,104.000000
0.366667	0.500	-5,021.000000
0.375000	0.500	-4,938.000000
0.383333	0.500	-4,825.000000
0.391667	0.500	-4,679.000000
0.400000	0.500	-4,520.000000
0.408333	0.500	-4,377.000000
0.416667	0.500	-4,286.000000
0.425000	0.500	-4,216.000000
0.433333	0.500	-4,095.000000
0.441667	0.500	-3,897.000000
0.450000	0.500	-3,615.000000
0.458333	0.500	-3,268.000000
0.466667	0.500	-2,940.000000
0.475000	0.500	-2,667.000000
0.483333	0.500	-2,446.000000
0.491667	0.500	-2,282.000000
0.500000	0.500	-2,210.000000
0.508333	0.500	-2,241.000000
0.516667	0.500	-2,350.000000
0.525000	0.500	-2,515.000000
0.533333	0.500	-2,694.000000
0.541667	0.500	-2,810.000000
0.550000	0.500	-2,830.000000
0.558333	0.500	-2,739.000000
0.566667	0.500	-2,624.000000
0.575000	0.500	-2,597.000000
0.583333	0.500	-2,719.000000
0.591667	0.500	-2,928.000000
0.600000	0.500	-3,153.000000
0.608333	0.500	-3,305.000000
0.616667	0.500	-3,337.000000
0.625000	0.500	-3,231.000000
0.633333	0.500	-2,957.000000
0.641667	0.500	-2,466.000000
0.650000	0.500	-1,713.000000
0.658333	0.500	-722.000000
0.666667	0.500	448.000000
0.675000	0.500	1,735.000000
0.683333	0.500	3,042.000000
0.691667	0.500	4,176.000000
0.700000	0.500	4,947.000000
0.708333	0.500	5,306.000000
0.716667	0.500	5,304.000000
0.725000	0.500	5,025.000000
0.733333	0.500	4,758.000000
0.741667	0.500	5,215.000000
0.750000	0.500	7,396.000000
0.758333	0.500	12,207.000000
0.766667	0.500	19,918.000000
0.775000	0.500	29,972.000000
0.783333	0.500	41,243.000000
0.791667	0.500	52,365.000000
0.800000	0.500	61,943.000000
0.808333	0.500	68,899.000000
0.816667	0.500	72,735.000000
0.825000	0.500	73,424.000000
0.833333	0.500	71,236.000000
0.841667	0.500	66,684.000000
0.850000	0.500	60,450.000000
0.858333	0.500	53,291.000000
0.866667	0.500	45,893.000000
0.875000	0.500	38,776.000000
0.883333	0.500	32,246.000000
0.891667	0.500	26,536.000000
0.900000	0.500	21,774.000000
0.908333	0.500	17,972.000000
0.916667	0.500	15,049.000000
0.925000	0.500	12,898.000000
0.933333	0.500	11,371.000000
0.941667	0.500	10,340.000000
0.950000	0.500	9,699.000000
0.958333	0.500	9,364.000000
0.966667	0.500	9,257.000000
0.975000	0.500	9,378.000000
0.983333	0.500	9,734.000000
0.991667	0.500	10,259.000000
1.000000	0.500	10,832.000000
1.008333	0.500	11,299.000000
1.016667	0.500	11,572.000000
1.025000	0.500	11,757.000000
1.033333	0.500	12,125.000000
1.041667	0.500	13,108.000000
1.050000	0.500	15,237.000000
1.058333	0.500	18,872.000000
1.066667	0.500	23,952.000000
1.075000	0.500	29,997.000000
1.083333	0.500	36,129.000000
1.091667	0.500	41,419.000000
1.100000	0.500	45,160.000000
1.108333	0.500	47,019.000000
1.116667	0.500	47,093.000000
1.125000	0.500	45,838.000000
1.133333	0.500	43,932.000000
1.141667	0.500	42,062.000000
1.150000	0.500	40,674.000000
1.158333	0.500	39,929.000000
1.166667	0.500	39,806.000000
1.175000	0.500	40,206.000000
1.183333	0.500	41,020.000000
1.191667	0.500	42,176.000000
1.200000	0.500	43,562.000000
1.208333	0.500	44,996.000000
1.216667	0.500	46,270.000000
1.225000	0.500	47,109.000000
1.233333	0.500	47,196.000000
1.241667	0.500	46,381.000000
1.250000	0.500	44,717.000000
1.258333	0.500	42,520.000000
1.266667	0.500	40,120.000000
1.275000	0.500	37,654.000000
1.283333	0.500	35,133.000000
1.291667	0.500	32,518.000000
1.300000	0.500	30,042.000000
1.308333	0.500	28,295.000000
1.316667	0.500	27,694.000000
1.325000	0.500	28,128.000000
1.333333	0.500	29,056.000000
1.341667	0.500	29,811.000000
1.350000	0.500	29,867.000000
1.358333	0.500	28,986.000000
1.366667	0.500	27,149.000000
1.375000	0.500	24,488.000000
1.383333	0.500	21,281.000000
1.391667	0.500	17,857.000000
1.400000	0.500	14,534.000000
1.408333	0.500	11,590.000000
1.416667	0.500	9,207.000000
1.425000	0.500	7,455.000000
1.433333	0.500	6,368.000000
1.441667	0.500	5,873.000000
1.450000	0.500	5,760.000000
1.458333	0.500	5,784.000000
1.466667	0.500	5,747.000000
1.475000	0.500	5,588.000000
1.483333	0.500	5,327.000000
1.491667	0.500	5,020.000000
1.500000	0.500	4,730.000000
1.508333	0.500	4,533.000000
1.516667	0.500	4,493.000000
1.525000	0.500	4,578.000000
1.533333	0.500	4,747.000000
1.541667	0.500	4,958.000000
1.550000	0.500	5,157.000000
1.558333	0.500	5,243.000000
1.566667	0.500	5,066.000000
1.575000	0.500	4,618.000000
1.583333	0.500	3,997.000000
1.591667	0.500	3,281.000000
1.600000	0.500	2,497.000000
1.608333	0.500	1,638.000000
1.616667	0.500	740.000000
1.625000	0.500	-126.000000
1.633333	0.500	-907.000000
1.641667	0.500	-1,486.000000
1.650000	0.500	-1,804.000000
1.658333	0.500	-1,901.000000
1.666667	0.500	-1,845.000000
1.675000	0.500	-1,708.000000
1.683333	0.500	-1,539.000000
1.691667	0.500	-1,330.000000
1.700000	0.500	-1,118.000000
1.708333	0.500	-968.000000
1.716667	0.500	-917.000000
1.725000	0.500	-955.000000
1.733333	0.500	-1,047.000000
1.741667	0.500	-1,185.000000
1.750000	0.500	-1,324.000000
1.758333	0.500	-1,466.000000
1.766667	0.500	-1,630.000000
1.775000	0.500	-1,783.000000
1.783333	0.500	-1,929.000000
1.791667	0.500	-2,055.000000
1.800000	0.500	-2,138.000000
1.808333	0.500	-2,128.000000
1.816667	0.500	-2,033.000000
1.825000	0.500	-1,899.000000
1.833333	0.500	-1,795.000000
1.841667	0.500	-1,722.000000
1.850000	0.500	-1,662.000000
1.858333	0.500	-1,636.000000
1.866667	0.500	-1,628.000000
1.875000	0.500	-1,653.000000
1.883333	0.500	-1,736.000000
1.891667	0.500	-1,844.000000
1.900000	0.500	-1,977.000000
1.908333	0.500	-2,153.000000
1.916667	0.500	-2,397.000000
1.925000	0.500	-2,666.000000
1.933333	0.500	-2,948.000000
1.941667	0.500	-3,182.000000
1.950000	0.500	-3,281.000000
1.958333	0.500	-3,262.000000
1.966667	0.500	-3,155.000000
1.975000	0.500	-2,929.000000
1.983333	0.500	-2,629.000000
1.991667	0.500	-2,336.000000
2.000000	0.500	-2,106.000000
2.008333	0.500	-1,904.000000
2.016667	0.500	-1,722.000000
2.025000	0.500	-1,591.000000
2.033333	0.500	-1,527.000000
2.041667	0.500	-1,444.000000
2.050000	0.500	-1,250.000000
2.058333	0.500	-954.000000
2.066667	0.500	-630.000000
2.075000	0.500	-358.000000
2.083333	0.500	-263.000000
2.091667	0.500	-379.000000
2.100000	0.500	-651.000000
2.108333	0.500	-1,008.000000
2.116667	0.500	-1,381.000000
2.125000	0.500	-1,714.000000
2.133333	0.500	-2,001.000000
2.141667	0.500	-2,242.000000
2.150000	0.500	-2,431.000000
2.158333	0.500	-2,571.000000
2.166667	0.500	-2,662.000000
2.175000	0.500	-2,745.000000
2.183333	0.500	-2,813.000000
2.191667	0.500	-2,802.000000
2.200000	0.500	-2,723.000000
2.208333	0.500	-2,593.000000
2.216667	0.500	-2,407.000000
2.225000	0.500	-2,204.000000
2.233333	0.500	-2,041.000000
2.241667	0.500	-1,975.000000
2.250000	0.500	-2,060.000000
2.258333	0.500	-2,286.000000
2.266667	0.500	-2,580.000000
2.275000	0.500	-2,902.000000
2.283333	0.500	-3,182.000000
2.291667	0.500	-3,405.000000
2.300000	0.500	-3,601.000000
2.308333	0.500	-3,730.000000
2.316667	0.500	-3,743.000000
2.325000	0.500	-3,656.000000
2.333333	0.500	-3,548.000000
2.341667	0.500	-3,491.000000
2.350000	0.500	-3,532.000000
2.358333	0.500	-3,654.000000
2.366667	0.500	-3,811.000000
2.375000	0.500	-3,966.000000
2.383333	0.500	-4,115.000000
2.391667	0.500	-4,279.000000
2.400000	0.500	-4,453.000000
2.408333	0.500	-4,589.000000
2.416667	0.500	-4,615.000000
2.425000	0.500	-4,475.000000
2.433333	0.500	-4,195.000000
2.441667	0.500	-3,845.000000
2.450000	0.500	-3,485.000000
2.458333	0.500	-3,131.000000
2.466667	0.500	-2,810.000000
2.475000	0.500	-2,574.000000
2.483333	0.500	-2,413.000000
2.491667	0.500	-2,311.000000
2.500000	0.500	-2,258.000000
2.508333	0.500	-2,238.000000
2.516667	0.500	-2,225.000000
2.525000	0.500	-2,220.000000
2.533333	0.500	-2,220.000000
2.541667	0.500	-2,253.000000
2.550000	0.500	-2,369.000000
2.558333	0.500	-2,615.000000
2.566667	0.500	-2,978.000000
2.575000	0.500	-3,411.000000
2.583333	0.500	-3,847.000000
2.591667	0.500	-4,241.000000
2.600000	0.500	-4,549.000000
2.608333	0.500	-4,710.000000
2.616667	0.500	-4,670.000000
2.625000	0.500	-4,403.000000
2.633333	0.500	-3,950.000000
2.641667	0.500	-3,424.000000
2.650000	0.500	-2,969.000000
2.658333	0.500	-2,675.000000
2.666667	0.500	-2,559.000000
2.675000	0.500	-2,593.000000
2.683333	0.500	-2,740.000000
2.691667	0.500	-2,948.000000
2.700000	0.500	-3,138.000000
2.708333	0.500	-3,240.000000
2.716667	0.500	-3,245.000000
2.725000	0.500	-3,140.000000
2.733333	0.500	-2,932.000000
2.741667	0.500	-2,701.000000
2.750000	0.500	-2,495.000000
2.758333	0.500	-2,328.000000
2.766667	0.500	-2,234.000000
2.775000	0.500	-2,243.000000
2.783333	0.500	-2,322.000000
2.791667	0.500	-2,447.000000
2.800000	0.500	-2,578.000000
2.808333	0.500	-2,690.000000
2.816667	0.500	-2,798.000000
2.825000	0.500	-2,916.000000
2.833333	0.500	-2,989.000000
2.841667	0.500	-2,970.000000
2.850000	0.500	-2,853.000000
2.858333	0.500	-2,651.000000
2.866667	0.500	-2,386.000000
2.875000	0.500	-2,114.000000
2.883333	0.500	-1,898.000000
2.891667	0.500	-1,787.000000
2.900000	0.500	-1,762.000000
2.908333	0.500	-1,808.000000
2.916667	0.500	-1,920.000000
2.925000	0.500	-2,060.000000
2.933333	0.500	-2,224.000000
2.941667	0.500	-2,349.000000
2.950000	0.500	-2,369.000000
2.958333	0.500	-2,287.000000
2.966667	0.500	-2,191.000000
2.975000	0.500	-2,184.000000
2.983333	0.500	-2,341.000000
2.991667	0.500	-2,649.000000
3.000000	0.500	-3,021.000000
3.008333	0.500	-3,021.000000
3.016667	0.500	-3,021.000000
3.025000	0.500	-3,021.000000
3.033333	0.500	-3,021.000000
3.041667	0.500	-3,597.000000
3.050000	0.500	-5,851.000000
3.058333	0.500	-8,758.000000
3.066667	0.500	-11,308.000000
3.075000	0.500	-13,294.000000
3.083333	0.500	-14,884.000000
3.091667	0.500	-16,116.000000
3.100000	0.500	-16,975.000000
3.108333	0.500	-16,800.000000
3.116667	0.500	-14,928.000000
3.125000	0.500	-11,225.000000
3.133333	0.500	-5,660.000000
3.141667	0.500	1,184.000000
3.150000	0.500	7,680.000000
3.158333	0.500	12,182.000000
3.166667	0.500	14,003.000000
3.175000	0.500	13,388.000000
3.183333	0.500	10,241.000000
3.191667	0.500	4,905.000000
3.200000	0.500	-1,555.000000
3.208333	0.500	-7,967.000000
3.216667	0.500	-13,889.000000
3.225000	0.500	-18,987.000000
3.233333	0.500	-23,500.000000
3.241667	0.500	-27,698.000000
3.250000	0.500	-31,772.000000
3.258333	0.500	-36,150.000000
3.266667	0.500	-40,876.000000
3.275000	0.500	-45,479.000000
3.283333	0.500	-48,949.000000
3.291667	0.500	-50,227.000000
3.300000	0.500	-48,945.000000
3.308333	0.500	-45,305.000000
3.316667	0.500	-40,498.000000
3.325000	0.500	-35,931.000000
3.333333	0.500	-32,718.000000
3.341667	0.500	-31,137.000000
3.350000	0.500	-30,575.000000
3.358333	0.500	-30,273.000000
3.366667	0.500	-29,743.000000
3.375000	0.500	-29,029.000000
3.383333	0.500	-27,992.000000
3.391667	0.500	-27,268.000000
3.400000	0.500	-27,429.000000
3.408333	0.500	-28,062.000000
3.416667	0.500	-28,647.000000
3.425000	0.500	-29,101.000000
3.433333	0.500	-29,293.000000
3.441667	0.500	-28,850.000000
3.450000	0.500	-27,782.000000
3.458333	0.500	-26,346.000000
3.466667	0.500	-25,094.000000
3.475000	0.500	-24,597.000000
3.483333	0.500	-24,926.000000
3.491667	0.500	-25,349.000000
3.500000	0.500	-25,622.000000
3.508333	0.500	-26,228.000000
3.516667	0.500	-27,663.000000
3.525000	0.500	-30,741.000000
3.533333	0.500	-35,597.000000
3.541667	0.500	-41,122.000000
3.550000	0.500	-45,901.000000
3.558333	0.500	-49,435.000000
3.566667	0.500	-51,844.000000
3.575000	0.500	-53,112.000000
3.583333	0.500	-53,271.000000
3.591667	0.500	-52,509.000000
3.600000	0.500	-50,779.000000
3.608333	0.500	-48,309.000000
3.616667	0.500	-45,881.000000
3.625000	0.500	-43,671.000000
3.633333	0.500	-41,660.000000
3.641667	0.500	-40,271.000000
3.650000	0.500	-39,368.000000
3.658333	0.500	-38,361.000000
3.666667	0.500	-36,877.000000
3.675000	0.500	-34,402.000000
3.683333	0.500	-30,985.000000
3.691667	0.500	-26,804.000000
3.700000	0.500	-22,688.000000
3.708333	0.500	-20,033.000000
3.716667	0.500	-19,635.000000
3.725000	0.500	-21,275.000000
3.733333	0.500	-23,945.000000
3.741667	0.500	-26,967.000000
3.750000	0.500	-30,322.000000
3.758333	0.500	-34,017.000000
3.766667	0.500	-37,553.000000
3.775000	0.500	-40,344.000000
3.783333	0.500	-41,695.000000
3.791667	0.500	-41,498.000000
3.800000	0.500	-40,753.000000
3.808333	0.500	-40,407.000000
3.816667	0.500	-40,306.000000
3.825000	0.500	-40,075.000000
3.833333	0.500	-39,813.000000
3.841667	0.500	-39,753.000000
3.850000	0.500	-39,661.000000
3.858333	0.500	-39,516.000000
3.866667	0.500	-39,528.000000
3.875000	0.500	-39,672.000000
3.883333	0.500	-39,785.000000
3.891667	0.500	-39,966.000000
3.900000	0.500	-40,300.000000
3.908333	0.500	-40,592.000000
3.916667	0.500	-39,820.000000
3.925000	0.500	-37,710.000000
3.933333	0.500	-35,039.000000
3.941667	0.500	-32,452.000000
3.950000	0.500	-30,134.000000
3.958333	0.500	-27,709.000000
3.966667	0.500	-24,967.000000
3.975000	0.500	-22,546.000000
3.983333	0.500	-21,311.000000
3.991667	0.500	-21,442.000000
4.000000	0.500	-22,046.000000
4.008333	0.500	-22,121.000000
4.016667	0.500	-21,551.000000
4.025000	0.500	-21,208.000000
4.033333	0.500	-22,062.000000
4.041667	0.500	-24,382.000000
4.050000	0.500	-27,392.000000
4.058333	0.500	-30,110.000000
4.066667	0.500	-32,042.000000
4.075000	0.500	-32,762.000000
4.083333	0.500	-32,239.000000
4.091667	0.500	-30,544.000000
4.100000	0.500	-28,545.000000
4.108333	0.500	-27,599.000000
4.116667	0.500	-27,466.000000
4.125000	0.500	-27,694.000000
4.133333	0.500	-28,341.000000
4.141667	0.500	-29,460.000000
4.150000	0.500	-30,860.000000
4.158333	0.500	-31,934.000000
4.166667	0.500	-32,390.000000
4.175000	0.500	-32,376.000000
4.183333	0.500	-32,254.000000
4.191667	0.500	-32,515.000000
4.200000	0.500	-33,178.000000
4.208333	0.500	-34,351.000000
4.216667	0.500	-35,838.000000
4.225000	0.500	-37,296.000000
4.233333	0.500	-38,735.000000
4.241667	0.500	-40,321.000000
4.250000	0.500	-41,807.000000
4.258333	0.500	-43,369.000000
4.266667	0.500	-45,410.000000
4.275000	0.500	-47,251.000000
4.283333	0.500	-47,734.000000
4.291667	0.500	-46,166.000000
4.300000	0.500	-42,830.000000
4.308333	0.500	-38,355.000000
4.316667	0.500	-33,708.000000
4.325000	0.500	-29,461.000000
4.333333	0.500	-25,977.000000
4.341667	0.500	-23,460.000000
4.350000	0.500	-21,489.000000
4.358333	0.500	-19,700.000000
4.366667	0.500	-18,357.000000
4.375000	0.500	-17,538.000000
4.383333	0.500	-16,986.000000
4.391667	0.500	-16,755.000000
4.400000	0.500	-16,961.000000
4.408333	0.500	-17,701.000000
4.416667	0.500	-18,886.000000
4.425000	0.500	-20,681.000000
4.433333	0.500	-23,046.000000
4.441667	0.500	-25,293.000000
4.450000	0.500	-27,022.000000
4.458333	0.500	-28,266.000000
4.466667	0.500	-29,080.000000
4.475000	0.500	-29,769.000000
4.483333	0.500	-30,952.000000
4.491667	0.500	-32,375.000000
4.500000	0.500	-33,307.000000
4.508333	0.500	-33,581.000000
4.516667	0.500	-33,027.000000
4.525000	0.500	-31,899.000000
4.533333	0.500	-30,890.000000
4.541667	0.500	-30,498.000000
4.550000	0.500	-30,825.000000
4.558333	0.500	-32,004.000000
4.566667	0.500	-34,026.000000
4.575000	0.500	-36,599.000000
4.583333	0.500	-38,493.000000
4.591667	0.500	-38,918.000000
4.600000	0.500	-37,614.000000
4.608333	0.500	-35,328.000000
4.616667	0.500	-32,888.000000
4.625000	0.500	-30,924.000000
4.633333	0.500	-30,002.000000
4.641667	0.500	-30,169.000000
4.650000	0.500	-30,824.000000
4.658333	0.500	-31,624.000000
4.666667	0.500	-32,591.000000
4.675000	0.500	-33,839.000000
4.683333	0.500	-35,653.000000
4.691667	0.500	-37,857.000000
4.700000	0.500	-39,960.000000
4.708333	0.500	-41,639.000000
4.716667	0.500	-42,866.000000
4.725000	0.500	-43,586.000000
4.733333	0.500	-43,708.000000
4.741667	0.500	-43,767.000000
4.750000	0.500	-43,742.000000
4.758333	0.500	-43,210.000000
4.766667	0.500	-42,443.000000
4.775000	0.500	-42,090.000000
4.783333	0.500	-41,822.000000
4.791667	0.500	-41,286.000000
4.800000	0.500	-40,473.000000
4.808333	0.500	-39,974.000000
4.816667	0.500	-40,337.000000
4.825000	0.500	-41,316.000000
4.833333	0.500	-41,967.000000
4.841667	0.500	-41,870.000000
4.850000	0.500	-41,214.000000
4.858333	0.500	-40,371.000000
4.866667	0.500	-39,314.000000
4.875000	0.500	-38,292.000000
4.883333	0.500	-37,709.000000
4.891667	0.500	-37,775.000000
4.900000	0.500	-38,404.000000
4.908333	0.500	-39,424.000000
4.916667	0.500	-40,128.000000
4.925000	0.500	-40,028.000000
4.933333	0.500	-39,325.000000
4.941667	0.500	-38,148.000000
4.950000	0.500	-36,867.000000
4.958333	0.500	-35,539.000000
4.966667	0.500	-34,544.000000
4.975000	0.500	-33,895.000000
4.983333	0.500	-33,015.000000
4.991667	0.500	-31,952.000000
5.000000	0.500	-31,287.000000
5.008333	0.500	-31,408.000000
5.016667	0.500	-32,526.000000
5.025000	0.500	-34,834.000000
5.033333	0.500	-38,229.000000
5.041667	0.500	-42,187.000000
5.050000	0.500	-46,020.000000
5.058333	0.500	-49,151.000000
5.066667	0.500	-51,284.000000
5.075000	0.500	-52,287.000000
5.083333	0.500	-51,662.000000
5.091667	0.500	-49,525.000000
5.100000	0.500	-46,349.000000
5.108333	0.500	-42,804.000000
5.116667	0.500	-39,358.000000
5.125000	0.500	-36,362.000000
5.133333	0.500	-33,904.000000
5.141667	0.500	-32,050.000000
5.150000	0.500	-30,654.000000
5.158333	0.500	-29,387.000000
5.166667	0.500	-27,909.000000
5.175000	0.500	-26,436.000000
5.183333	0.500	-25,366.000000
5.191667	0.500	-25,083.000000
5.200000	0.500	-25,780.000000
5.208333	0.500	-26,820.000000
5.216667	0.500	-27,398.000000
5.225000	0.500	-26,979.000000
5.233333	0.500	-25,763.000000
5.241667	0.500	-24,326.000000
5.250000	0.500	-22,684.000000
5.258333	0.500	-20,892.000000
5.266667	0.500	-18,997.000000
5.275000	0.500	-17,454.000000
5.283333	0.500	-17,197.000000
5.291667	0.500	-18,370.000000
5.300000	0.500	-20,613.000000
5.308333	0.500	-23,548.000000
5.316667	0.500	-26,686.000000
5.325000	0.500	-29,976.000000
5.333333	0.500	-33,421.000000
5.341667	0.500	-36,903.000000
5.350000	0.500	-40,358.000000
5.358333	0.500	-43,394.000000
5.366667	0.500	-45,362.000000
5.375000	0.500	-45,817.000000
5.383333	0.500	-44,525.000000
5.391667	0.500	-41,515.000000
5.400000	0.500	-36,934.000000
5.408333	0.500	-31,041.000000
5.416667	0.500	-24,846.000000
5.425000	0.500	-19,925.000000
5.433333	0.500	-17,416.000000
5.441667	0.500	-16,929.000000
5.450000	0.500	-17,946.000000
5.458333	0.500	-19,479.000000
5.466667	0.500	-20,643.000000
5.475000	0.500	-21,610.000000
5.483333	0.500	-22,562.000000
5.491667	0.500	-23,744.000000
5.500000	0.500	-25,917.000000
5.508333	0.500	-28,919.000000
5.516667	0.500	-32,349.000000
5.525000	0.500	-35,284.000000
5.533333	0.500	-36,922.000000
5.541667	0.500	-37,211.000000
5.550000	0.500	-36,887.000000
5.558333	0.500	-36,390.000000
5.566667	0.500	-35,675.000000
5.575000	0.500	-34,916.000000
5.583333	0.500	-34,494.000000
5.591667	0.500	-34,808.000000
5.600000	0.500	-35,663.000000
5.608333	0.500	-36,816.000000
5.616667	0.500	-38,210.000000
5.625000	0.500	-39,538.000000
5.633333	0.500	-40,418.000000
5.641667	0.500	-41,203.000000
5.650000	0.500	-42,520.000000
5.658333	0.500	-44,565.000000
5.666667	0.500	-46,798.000000
5.675000	0.500	-48,075.000000
5.683333	0.500	-48,136.000000
5.691667	0.500	-47,113.000000
5.700000	0.500	-45,282.000000
5.708333	0.500	-43,117.000000
5.716667	0.500	-40,901.000000
5.725000	0.500	-38,278.000000
5.733333	0.500	-35,350.000000
5.741667	0.500	-32,337.000000
5.750000	0.500	-29,142.000000
5.758333	0.500	-25,456.000000
5.766667	0.500	-21,472.000000
5.775000	0.500	-17,957.000000
5.783333	0.500	-15,618.000000
5.791667	0.500	-14,502.000000
5.800000	0.500	-14,723.000000
5.808333	0.500	-15,891.000000
5.816667	0.500	-17,080.000000
5.825000	0.500	-17,699.000000
5.833333	0.500	-17,936.000000
5.841667	0.500	-18,232.000000
5.850000	0.500	-18,714.000000
5.858333	0.500	-18,996.000000
5.866667	0.500	-18,843.000000
5.875000	0.500	-18,508.000000
5.883333	0.500	-18,741.000000
5.891667	0.500	-20,117.000000
5.900000	0.500	-22,901.000000
5.908333	0.500	-26,590.000000
5.916667	0.500	-30,107.000000
5.925000	0.500	-32,797.000000
5.933333	0.500	-34,186.000000
5.941667	0.500	-34,251.000000
5.950000	0.500	-33,079.000000
5.958333	0.500	-31,157.000000
5.966667	0.500	-29,196.000000
5.975000	0.500	-27,255.000000
5.983333	0.500	-25,154.000000
5.991667	0.500	-23,452.000000
6.000000	0.500	-22,207.000000
6.008333	0.500	-21,137.000000
6.016667	0.500	-20,219.000000
6.025000	0.500	-19,666.000000
6.033333	0.500	-19,684.000000
6.041667	0.500	-20,388.000000
6.050000	0.500	-21,760.000000
6.058333	0.500	-23,473.000000
6.066667	0.500	-24,985.000000
6.075000	0.500	-25,962.000000
6.083333	0.500	-26,030.000000
6.091667	0.500	-25,691.000000
6.100000	0.500	-25,727.000000
6.108333	0.500	-26,607.000000
6.116667	0.500	-28,219.000000
6.125000	0.500	-29,773.000000
6.133333	0.500	-30,564.000000
6.141667	0.500	-30,130.000000
6.150000	0.500	-28,370.000000
6.158333	0.500	-25,576.000000
6.166667	0.500	-22,151.000000
6.175000	0.500	-18,308.000000
6.183333	0.500	-14,814.000000
6.191667	0.500	-12,441.000000
6.200000	0.500	-11,665.000000
6.208333	0.500	-12,823.000000
6.216667	0.500	-15,913.000000
6.225000	0.500	-20,096.000000
6.233333	0.500	-24,216.000000
6.241667	0.500	-27,093.000000
6.250000	0.500	-28,893.000000
6.258333	0.500	-30,743.000000
6.266667	0.500	-33,149.000000
6.275000	0.500	-35,386.000000
6.283333	0.500	-36,773.000000
6.291667	0.500	-37,591.000000
6.300000	0.500	-38,055.000000
6.308333	0.500	-37,888.000000
6.316667	0.500	-37,351.000000
6.325000	0.500	-37,199.000000
6.333333	0.500	-37,684.000000
6.341667	0.500	-38,126.000000
6.350000	0.500	-37,834.000000
6.358333	0.500	-36,874.000000
6.366667	0.500	-35,430.000000
6.375000	0.500	-34,054.000000
6.383333	0.500	-32,890.000000
6.391667	0.500	-31,699.000000
6.400000	0.500	-30,327.000000
6.408333	0.500	-28,680.000000
6.416667	0.500	-26,969.000000
6.425000	0.500	-25,810.000000
6.433333	0.500	-25,548.000000
6.441667	0.500	-26,163.000000
6.450000	0.500	-27,400.000000
6.458333	0.500	-29,019.000000
6.466667	0.500	-31,182.000000
6.475000	0.500	-33,748.000000
6.483333	0.500	-36,740.000000
6.491667	0.500	-39,603.000000
6.500000	0.500	-41,261.000000
6.508333	0.500	-41,442.000000
6.516667	0.500	-39,750.000000
6.525000	0.500	-36,308.000000
6.533333	0.500	-31,583.000000
6.541667	0.500	-26,161.000000
6.550000	0.500	-20,764.000000
6.558333	0.500	-15,802.000000
6.566667	0.500	-11,954.000000
6.575000	0.500	-10,125.000000
6.583333	0.500	-10,249.000000
6.591667	0.500	-11,846.000000
6.600000	0.500	-14,500.000000
6.608333	0.500	-17,932.000000
6.616667	0.500	-22,033.000000
6.625000	0.500	-26,831.000000
6.633333	0.500	-31,991.000000
6.641667	0.500	-36,258.000000
6.650000	0.500	-38,584.000000
6.658333	0.500	-38,477.000000
6.666667	0.500	-35,974.000000
6.675000	0.500	-31,386.000000
6.683333	0.500	-25,372.000000
6.691667	0.500	-18,782.000000
6.700000	0.500	-12,787.000000
6.708333	0.500	-7,986.000000
6.716667	0.500	-4,994.000000
6.725000	0.500	-4,037.000000
6.733333	0.500	-4,624.000000
6.741667	0.500	-6,284.000000
6.750000	0.500	-7,935.000000
6.758333	0.500	-9,057.000000
6.766667	0.500	-9,781.000000
6.775000	0.500	-10,702.000000
6.783333	0.500	-11,875.000000
6.791667	0.500	-13,282.000000
6.800000	0.500	-14,941.000000
6.808333	0.500	-16,356.000000
6.816667	0.500	-16,948.000000
6.825000	0.500	-16,757.000000
6.833333	0.500	-15,373.000000
6.841667	0.500	-12,866.000000
6.850000	0.500	-9,892.000000
6.858333	0.500	-7,353.000000
6.866667	0.500	-5,879.000000
6.875000	0.500	-5,529.000000
6.883333	0.500	-6,215.000000
6.891667	0.500	-7,482.000000
6.900000	0.500	-8,599.000000
6.908333	0.500	-8,889.000000
6.916667	0.500	-8,385.000000
6.925000	0.500	-7,548.000000
6.933333	0.500	-7,024.000000
6.941667	0.500	-6,580.000000
6.950000	0.500	-5,961.000000
6.958333	0.500	-5,270.000000
6.966667	0.500	-4,725.000000
6.975000	0.500	-4,682.000000
6.983333	0.500	-5,271.000000
6.991667	0.500	-6,333.000000
7.000000	0.500	-7,389.000000
7.008333	0.500	-8,268.000000
7.016667	0.500	-9,714.000000
7.025000	0.500	-12,608.000000
7.033333	0.500	-16,998.000000
7.041667	0.500	-21,585.000000
7.050000	0.500	-25,123.000000
7.058333	0.500	-27,066.000000
7.066667	0.500	-27,030.000000
7.075000	0.500	-24,629.000000
7.083333	0.500	-20,210.000000
7.091667	0.500	-15,426.000000
7.100000	0.500	-11,705.000000
7.108333	0.500	-9,401.000000
7.116667	0.500	-8,029.000000
7.125000	0.500	-7,257.000000
7.133333	0.500	-6,958.000000
7.141667	0.500	-7,352.000000
7.150000	0.500	-8,782.000000
7.158333	0.500	-11,213.000000
7.166667	0.500	-14,288.000000
7.175000	0.500	-17,307.000000
7.183333	0.500	-19,361.000000
7.191667	0.500	-19,847.000000
7.200000	0.500	-18,794.000000
7.208333	0.500	-16,309.000000
7.216667	0.500	-12,309.000000
7.225000	0.500	-7,755.000000
7.233333	0.500	-4,057.000000
7.241667	0.500	-2,084.000000
7.250000	0.500	-2,477.000000
7.258333	0.500	-4,567.000000
7.266667	0.500	-7,417.000000
7.275000	0.500	-10,577.000000
7.283333	0.500	-13,516.000000
7.291667	0.500	-15,611.000000
7.300000	0.500	-16,370.000000
7.308333	0.500	-15,247.000000
7.316667	0.500	-12,596.000000
7.325000	0.500	-8,963.000000
7.333333	0.500	-4,879.000000
7.341667	0.500	-1,382.000000
7.350000	0.500	644.000000
7.358333	0.500	921.000000
7.366667	0.500	-270.000000
7.375000	0.500	-2,773.000000
7.383333	0.500	-6,294.000000
7.391667	0.500	-10,867.000000
7.400000	0.500	-16,036.000000
7.408333	0.500	-21,338.000000
7.416667	0.500	-25,588.000000
7.425000	0.500	-28,098.000000
7.433333	0.500	-29,175.000000
7.441667	0.500	-29,115.000000
7.450000	0.500	-28,058.000000
7.458333	0.500	-26,245.000000
7.466667	0.500	-24,113.000000
7.475000	0.500	-21,783.000000
7.483333	0.500	-19,350.000000
7.491667	0.500	-16,972.000000
7.500000	0.500	-14,178.000000
7.508333	0.500	-10,894.000000
7.516667	0.500	-7,795.000000
7.525000	0.500	-5,309.000000
7.533333	0.500	-3,401.000000
7.541667	0.500	-2,391.000000
7.550000	0.500	-2,152.000000
7.558333	0.500	-2,343.000000
7.566667	0.500	-2,825.000000
7.575000	0.500	-3,449.000000
7.583333	0.500	-4,227.000000
7.591667	0.500	-5,224.000000
7.600000	0.500	-6,486.000000
7.608333	0.500	-7,515.000000
7.616667	0.500	-8,362.000000
7.625000	0.500	-9,108.000000
7.633333	0.500	-9,579.000000
7.641667	0.500	-9,774.000000
7.650000	0.500	-9,745.000000
7.658333	0.500	-9,638.000000
7.666667	0.500	-9,445.000000
7.675000	0.500	-8,960.000000
7.683333	0.500	-8,206.000000
7.691667	0.500	-7,638.000000
7.700000	0.500	-7,372.000000
7.708333	0.500	-7,177.000000
7.716667	0.500	-7,275.000000
7.725000	0.500	-7,881.000000
7.733333	0.500	-8,925.000000
7.741667	0.500	-9,947.000000
7.750000	0.500	-10,718.000000
7.758333	0.500	-11,372.000000
7.766667	0.500	-11,683.000000
7.775000	0.500	-11,639.000000
7.783333	0.500	-11,975.000000
7.791667	0.500	-12,781.000000
7.800000	0.500	-13,268.000000
7.808333	0.500	-13,162.000000
7.816667	0.500	-13,167.000000
7.825000	0.500	-13,511.000000
7.833333	0.500	-14,356.000000
7.841667	0.500	-15,689.000000
7.850000	0.500	-16,766.000000
7.858333	0.500	-16,725.000000
7.866667	0.500	-15,538.000000
7.875000	0.500	-14,061.000000
7.883333	0.500	-12,764.000000
7.891667	0.500	-11,649.000000
7.900000	0.500	-10,463.000000
7.908333	0.500	-9,182.000000
7.916667	0.500	-7,668.000000
7.925000	0.500	-5,765.000000
7.933333	0.500	-3,242.000000
7.941667	0.500	-400.000000
7.950000	0.500	1,926.000000
7.958333	0.500	3,298.000000
7.966667	0.500	4,163.000000
7.975000	0.500	4,653.000000
7.983333	0.500	4,892.000000
7.991667	0.500	4,924.000000
8.000000	0.500	5,095.000000
8.008333	0.500	5,557.000000
8.016667	0.500	6,390.000000
8.025000	0.500	7,654.000000
8.033333	0.500	9,204.000000
8.041667	0.500	10,337.000000
8.050000	0.500	10,701.000000
8.058333	0.500	9,975.000000
8.066667	0.500	8,398.000000
8.075000	0.500	6,809.000000
8.083333	0.500	5,816.000000
8.091667	0.500	5,157.000000
8.100000	0.500	4,554.000000
8.108333	0.500	4,160.000000
8.116667	0.500	3,851.000000
8.125000	0.500	3,449.000000
8.133333	0.500	2,848.000000
8.141667	0.500	2,016.000000
8.150000	0.500	932.000000
8.158333	0.500	-140.000000
8.166667	0.500	-778.000000
8.175000	0.500	-974.000000
8.183333	0.500	-675.000000
8.191667	0.500	38.000000
8.200000	0.500	828.000000
8.208333	0.500	1,555.000000
8.216667	0.500	2,326.000000
8.225000	0.500	3,375.000000
8.233333	0.500	4,366.000000
8.241667	0.500	4,625.000000
8.250000	0.500	4,139.000000
8.258333	0.500	2,701.000000
8.266667	0.500	659.000000
8.275000	0.500	-940.000000
8.283333	0.500	-1,596.000000
8.291667	0.500	-1,524.000000
8.300000	0.500	-1,168.000000
8.308333	0.500	-1,203.000000
8.316667	0.500	-1,876.000000
8.325000	0.500	-2,511.000000
8.333333	0.500	-2,436.000000
8.341667	0.500	-996.000000
8.350000	0.500	1,986.000000
8.358333	0.500	6,352.000000
8.366667	0.500	11,699.000000
8.375000	0.500	17,874.000000
8.383333	0.500	25,082.000000
8.391667	0.500	33,538.000000
8.400000	0.500	43,643.000000
8.408333	0.500	56,078.000000
8.416667	0.500	71,232.000000
8.425000	0.500	88,944.000000
8.433333	0.500	108,566.000000
8.441667	0.500	128,894.000000
8.450000	0.500	148,973.000000
8.458333	0.500	167,412.000000
8.466667	0.500	182,439.000000
8.475000	0.500	192,737.000000
8.483333	0.500	197,343.000000
8.491667	0.500	196,339.000000
8.500000	0.500	190,503.000000
8.508333	0.500	180,686.000000
8.516667	0.500	167,414.000000
8.525000	0.500	151,680.000000
8.533333	0.500	133,998.000000
8.541667	0.500	114,571.000000
8.550000	0.500	94,111.000000
8.558333	0.500	74,173.000000
8.566667	0.500	56,097.000000
8.575000	0.500	40,638.000000
8.583333	0.500	28,630.000000
8.591667	0.500	19,862.000000
8.600000	0.500	14,037.000000
8.608333	0.500	11,190.000000
8.616667	0.500	11,206.000000
8.625000	0.500	13,830.000000
8.633333	0.500	18,169.000000
8.641667	0.500	22,619.000000
8.650000	0.500	25,987.000000
8.658333	0.500	27,299.000000
8.666667	0.500	26,420.000000
8.675000	0.500	23,383.000000
8.683333	0.500	18,741.000000
8.691667	0.500	13,607.000000
8.700000	0.500	8,579.000000
8.708333	0.500	4,045.000000
8.716667	0.500	678.000000
8.725000	0.500	-1,226.000000
8.733333	0.500	-1,959.000000
8.741667	0.500	-1,668.000000
8.750000	0.500	22.000000
8.758333	0.500	3,065.000000
8.766667	0.500	6,781.000000
8.775000	0.500	10,264.000000
8.783333	0.500	13,073.000000
8.791667	0.500	15,495.000000
8.800000	0.500	17,482.000000
8.808333	0.500	18,901.000000
8.816667	0.500	19,399.000000
8.825000	0.500	18,881.000000
8.833333	0.500	17,321.000000
8.841667	0.500	15,099.000000
8.850000	0.500	12,928.000000
8.858333	0.500	11,061.000000
8.866667	0.500	9,059.000000
8.875000	0.500	6,570.000000
8.883333	0.500	3,933.000000
8.891667	0.500	1,880.000000
8.900000	0.500	833.000000
8.908333	0.500	396.000000
8.916667	0.500	526.000000
8.925000	0.500	1,213.000000
8.933333	0.500	2,502.000000
8.941667	0.500	5,005.000000
8.950000	0.500	8,909.000000
8.958333	0.500	13,267.000000
8.966667	0.500	16,695.000000
8.975000	0.500	18,473.000000
8.983333	0.500	18,887.000000
8.991667	0.500	18,145.000000
9.000000	0.500	16,546.000000
9.008333	0.500	14,531.000000
9.016667	0.500	12,092.000000
9.025000	0.500	9,564.000000
9.033333	0.500	7,447.000000
9.041667	0.500	5,996.000000
9.050000	0.500	5,245.000000
9.058333	0.500	4,940.000000
9.066667	0.500	4,996.000000
9.075000	0.500	5,315.000000
9.083333	0.500	5,773.000000
9.091667	0.500	6,175.000000
9.100000	0.500	6,692.000000
9.108333	0.500	7,770.000000
9.116667	0.500	9,604.000000
9.125000	0.500	11,541.000000
9.133333	0.500	12,490.000000
9.141667	0.500	11,942.000000
9.150000	0.500	10,556.000000
9.158333	0.500	9,098.000000
9.166667	0.500	7,807.000000
9.175000	0.500	6,656.000000
9.183333	0.500	5,713.000000
9.191667	0.500	5,538.000000
9.200000	0.500	6,468.000000
9.208333	0.500	8,609.000000
9.216667	0.500	11,742.000000
9.225000	0.500	15,495.000000
9.233333	0.500	19,686.000000
9.241667	0.500	23,422.000000
9.250000	0.500	25,943.000000
9.258333	0.500	27,104.000000
9.266667	0.500	27,356.000000
9.275000	0.500	26,945.000000
9.283333	0.500	25,870.000000
9.291667	0.500	24,493.000000
9.300000	0.500	22,773.000000
9.308333	0.500	20,589.000000
9.316667	0.500	18,209.000000
9.325000	0.500	15,664.000000
9.333333	0.500	13,026.000000
9.341667	0.500	10,042.000000
9.350000	0.500	6,192.000000
9.358333	0.500	1,109.000000
9.366667	0.500	-4,590.000000
9.375000	0.500	-9,727.000000
9.383333	0.500	-13,355.000000
9.391667	0.500	-15,042.000000
9.400000	0.500	-14,591.000000
9.408333	0.500	-12,180.000000
9.416667	0.500	-8,944.000000
9.425000	0.500	-5,805.000000
9.433333	0.500	-3,600.000000
9.441667	0.500	-2,114.000000
9.450000	0.500	-591.000000
9.458333	0.500	2,159.000000
9.466667	0.500	7,023.000000
9.475000	0.500	13,520.000000
9.483333	0.500	20,570.000000
9.491667	0.500	27,756.000000
9.500000	0.500	36,400.000000
9.508333	0.500	47,905.000000
9.516667	0.500	63,565.000000
9.525000	0.500	84,804.000000
9.533333	0.500	112,765.000000
9.541667	0.500	149,478.000000
9.550000	0.500	197,738.000000
9.558333	0.500	260,933.000000
9.566667	0.500	343,855.000000
9.575000	0.500	452,342.000000
9.583333	0.500	593,300.000000
9.591667	0.500	774,206.000000
9.600000	0.500	1,004,842.000000
9.608333	0.500	1,295,851.000000
9.616667	0.500	1,656,274.000000
9.625000	0.500	2,091,989.000000
9.633333	0.500	2,602,074.000000
9.641667	0.500	3,178,504.000000
9.650000	0.500	3,805,156.000000
9.658333	0.500	4,455,399.000000
9.666667	0.500	5,093,230.000000
9.675000	0.500	5,677,682.000000
9.683333	0.500	6,166,150.000000
9.691667	0.500	6,518,805.000000
9.700000	0.500	6,705,762.000000
9.708333	0.500	6,711,508.000000
9.716667	0.500	6,537,193.000000
9.725000	0.500	6,199,873.000000
9.733333	0.500	5,728,493.000000
9.741667	0.500	5,159,441.000000
9.750000	0.500	4,533,088.000000
9.758333	0.500	3,888,061.000000
9.766667	0.500	3,258,566.000000
9.775000	0.500	2,672,136.000000
9.783333	0.500	2,148,405.000000
9.791667	0.500	1,698,809.000000
9.800000	0.500	1,326,739.000000
9.808333	0.500	1,028,744.000000
9.816667	0.500	796,978.000000
9.825000	0.500	621,297.000000
9.833333	0.500	491,431.000000
9.841667	0.500	397,118.000000
9.850000	0.500	328,055.000000
9.858333	0.500	275,626.000000
9.866667	0.500	234,516.000000
9.875000	0.500	201,160.000000
9.883333	0.500	173,008.000000
9.891667	0.500	148,496.000000
9.900000	0.500	126,818.000000
9.908333	0.500	107,548.000000
9.916667	0.500	90,299.000000
9.925000	0.500	74,606.000000
9.933333	0.500	60,634.000000
9.941667	0.500	49,383.000000
9.950000	0.500	40,883.000000
9.958333	0.500	34,144.000000
9.966667	0.500	28,492.000000
9.975000	0.500	23,942.000000
9.983333	0.500	20,538.000000
9.991667	0.500	17,741.000000
10.000000	0.500	14,647.000000
10.008333	0.500	11,027.000000
10.016667	0.500	7,635.000000
10.025000	0.500	5,566.000000
10.033333	0.500	5,323.000000
10.041667	0.500	7,148.000000
10.050000	0.500	10,382.000000
10.058333	0.500	14,168.000000
10.066667	0.500	18,082.000000
10.075000	0.500	22,012.000000
10.083333	0.500	25,373.000000
10.091667	0.500	27,353.000000
10.100000	0.500	28,076.000000
10.108333	0.500	28,158.000000
10.116667	0.500	27,926.000000
10.125000	0.500	27,413.000000
10.133333	0.500	26,695.000000
10.141667	0.500	25,466.000000
10.150000	0.500	23,841.000000
10.158333	0.500	22,357.000000
10.166667	0.500	21,281.000000
10.175000	0.500	20,885.000000
10.183333	0.500	20,716.000000
10.191667	0.500	20,364.000000
10.200000	0.500	19,912.000000
10.208333	0.500	19,557.000000
10.216667	0.500	19,135.000000
10.225000	0.500	18,461.000000
10.233333	0.500	17,161.000000
10.241667	0.500	15,067.000000
10.250000	0.500	13,061.000000
10.258333	0.500	12,522.000000
10.266667	0.500	14,472.000000
10.275000	0.500	18,739.000000
10.283333	0.500	24,612.000000
10.291667	0.500	31,287.000000
10.300000	0.500	37,104.000000
10.308333	0.500	41,124.000000
10.316667	0.500	43,053.000000
10.325000	0.500	43,393.000000
10.333333	0.500	42,810.000000
10.341667	0.500	41,779.000000
10.350000	0.500	40,503.000000
10.358333	0.500	38,965.000000
10.366667	0.500	36,982.000000
10.375000	0.500	35,027.000000
10.383333	0.500	33,260.000000
10.391667	0.500	31,475.000000
10.400000	0.500	29,673.000000
10.408333	0.500	28,202.000000
10.416667	0.500	27,757.000000
10.425000	0.500	28,565.000000
10.433333	0.500	30,499.000000
10.441667	0.500	33,531.000000
10.450000	0.500	37,894.000000
10.458333	0.500	43,884.000000
10.466667	0.500	51,423.000000
10.475000	0.500	59,923.000000
10.483333	0.500	68,764.000000
10.491667	0.500	77,651.000000
10.500000	0.500	86,481.000000
10.508333	0.500	95,104.000000
10.516667	0.500	103,730.000000
10.525000	0.500	112,113.000000
10.533333	0.500	119,261.000000
10.541667	0.500	124,455.000000
10.550000	0.500	127,373.000000
10.558333	0.500	127,620.000000
10.566667	0.500	125,560.000000
10.575000	0.500	122,007.000000
10.583333	0.500	117,775.000000
10.591667	0.500	113,581.000000
10.600000	0.500	109,712.000000
10.608333	0.500	106,518.000000
10.616667	0.500	103,965.000000
10.625000	0.500	102,416.000000
10.633333	0.500	103,310.000000
10.641667	0.500	109,033.000000
10.650000	0.500	121,781.000000
10.658333	0.500	143,243.000000
10.666667	0.500	175,001.000000
10.675000	0.500	218,781.000000
10.683333	0.500	275,812.000000
10.691667	0.500	347,165.000000
10.700000	0.500	433,540.000000
10.708333	0.500	535,286.000000
10.716667	0.500	651,721.000000
10.725000	0.500	780,426.000000
10.733333	0.500	917,796.000000
10.741667	0.500	1,058,474.000000
10.750000	0.500	1,194,988.000000
10.758333	0.500	1,318,502.000000
10.766667	0.500	1,419,945.000000
10.775000	0.500	1,491,467.000000
10.783333	0.500	1,527,651.000000
10.791667	0.500	1,525,530.000000
10.800000	0.500	1,485,486.000000
10.808333	0.500	1,410,766.000000
10.816667	0.500	1,307,461.000000
10.825000	0.500	1,183,789.000000
10.833333	0.500	1,048,303.000000
10.841667	0.500	908,957.000000
10.850000	0.500	772,378.000000
10.858333	0.500	644,600.000000
10.866667	0.500	529,866.000000
10.875000	0.500	430,379.000000
10.883333	0.500	346,906.000000
10.891667	0.500	278,181.000000
10.900000	0.500	222,171.000000
10.908333	0.500	177,022.000000
10.916667	0.500	140,765.000000
10.925000	0.500	111,684.000000
10.933333	0.500	88,814.000000
10.941667	0.500	70,904.000000
10.950000	0.500	56,844.000000
10.958333	0.500	45,859.000000
10.966667	0.500	37,864.000000
10.975000	0.500	32,894.000000
10.983333	0.500	30,592.000000
10.991667	0.500	30,723.000000
11.000000	0.500	32,977.000000
11.008333	0.500	36,927.000000
11.016667	0.500	42,289.000000
11.025000	0.500	49,037.000000
11.033333	0.500	57,059.000000
11.041667	0.500	66,009.000000
11.050000	0.500	75,417.000000
11.058333	0.500	84,778.000000
11.066667	0.500	93,680.000000
11.075000	0.500	101,892.000000
11.083333	0.500	109,927.000000
11.091667	0.500	118,202.000000
11.100000	0.500	126,281.000000
11.108333	0.500	133,304.000000
11.116667	0.500	138,799.000000
11.125000	0.500	141,802.000000
11.133333	0.500	141,406.000000
11.141667	0.500	137,726.000000
11.150000	0.500	131,554.000000
11.158333	0.500	123,282.000000
11.166667	0.500	113,549.000000
11.175000	0.500	103,108.000000
11.183333	0.500	92,218.000000
11.191667	0.500	80,950.000000
11.200000	0.500	69,865.000000
11.208333	0.500	59,419.000000
11.216667	0.500	50,167.000000
11.225000	0.500	42,832.000000
11.233333	0.500	38,251.000000
11.241667	0.500	35,844.000000
11.250000	0.500	34,139.000000
11.258333	0.500	32,386.000000
11.266667	0.500	30,462.000000
11.275000	0.500	28,532.000000
11.283333	0.500	27,381.000000
11.291667	0.500	27,833.000000
11.300000	0.500	29,960.000000
11.308333	0.500	33,269.000000
11.316667	0.500	36,762.000000
11.325000	0.500	39,443.000000
11.333333	0.500	41,216.000000
11.341667	0.500	42,480.000000
11.350000	0.500	43,352.000000
11.358333	0.500	43,417.000000
11.366667	0.500	42,485.000000
11.375000	0.500	40,650.000000
11.383333	0.500	38,245.000000
11.391667	0.500	36,010.000000
11.400000	0.500	34,455.000000
11.408333	0.500	33,946.000000
11.416667	0.500	34,509.000000
11.425000	0.500	35,688.000000
11.433333	0.500	37,048.000000
11.441667	0.500	38,364.000000
11.450000	0.500	39,571.000000
11.458333	0.500	40,662.000000
11.466667	0.500	41,566.000000
11.475000	0.500	42,189.000000
11.483333	0.500	42,690.000000
11.491667	0.500	43,505.000000
11.500000	0.500	44,445.000000
11.508333	0.500	45,349.000000
11.516667	0.500	46,174.000000
11.525000	0.500	46,523.000000
11.533333	0.500	46,469.000000
11.541667	0.500	46,171.000000
11.550000	0.500	45,790.000000
11.558333	0.500	45,349.000000
11.566667	0.500	44,584.000000
11.575000	0.500	43,449.000000
11.583333	0.500	41,671.000000
11.591667	0.500	39,267.000000
11.600000	0.500	37,290.000000
11.608333	0.500	37,077.000000
11.616667	0.500	39,198.000000
11.625000	0.500	43,975.000000
11.633333	0.500	51,441.000000
11.641667	0.500	61,065.000000
11.650000	0.500	72,171.000000
11.658333	0.500	84,344.000000
11.666667	0.500	97,832.000000
11.675000	0.500	112,600.000000
11.683333	0.500	128,306.000000
11.691667	0.500	144,300.000000
11.700000	0.500	159,578.000000
11.708333	0.500	172,872.000000
11.716667	0.500	183,112.000000
11.725000	0.500	190,072.000000
11.733333	0.500	193,648.000000
11.741667	0.500	194,224.000000
11.750000	0.500	192,875.000000
11.758333	0.500	191,153.000000
11.766667	0.500	191,223.000000
11.775000	0.500	195,395.000000
11.783333	0.500	206,043.000000
11.791667	0.500	225,577.000000
11.800000	0.500	257,698.000000
11.808333	0.500	306,825.000000
11.816667	0.500	377,400.000000
11.825000	0.500	475,213.000000
11.833333	0.500	607,234.000000
11.841667	0.500	781,124.000000
11.850000	0.500	1,006,060.000000
11.858333	0.500	1,291,684.000000
11.866667	0.500	1,646,742.000000
11.875000	0.500	2,077,311.000000
11.883333	0.500	2,585,224.000000
11.891667	0.500	3,164,193.000000
11.900000	0.500	3,797,842.000000
11.908333	0.500	4,462,206.000000
11.916667	0.500	5,124,274.000000
11.925000	0.500	5,743,185.000000
11.933333	0.500	6,275,810.000000
11.941667	0.500	6,681,358.000000
11.950000	0.500	6,928,089.000000
11.958333	0.500	6,997,422.000000
11.966667	0.500	6,884,986.000000
11.975000	0.500	6,600,962.000000
11.983333	0.500	6,168,676.000000
11.991667	0.500	5,621,362.000000
12.000000	0.500	4,997,615.000000
12.008333	0.500	4,336,731.000000
12.016667	0.500	3,675,115.000000
12.025000	0.500	3,043,533.000000
12.033333	0.500	2,465,826.000000
12.041667	0.500	1,958,201.000000
12.050000	0.500	1,528,807.000000
12.058333	0.500	1,178,083.000000
12.066667	0.500	900,907.000000
12.075000	0.500	688,764.000000
12.083333	0.500	531,939.000000
12.091667	0.500	420,491.000000
12.100000	0.500	345,015.000000
12.108333	0.500	296,805.000000
12.116667	0.500	267,799.000000
12.125000	0.500	251,670.000000
12.133333	0.500	244,469.000000
12.141667	0.500	244,142.000000
12.150000	0.500	249,572.000000
12.158333	0.500	261,432.000000
12.166667	0.500	281,892.000000
12.175000	0.500	314,653.000000
12.183333	0.500	363,931.000000
12.191667	0.500	433,416.000000
12.200000	0.500	527,600.000000
12.208333	0.500	651,463.000000
12.216667	0.500	808,322.000000
12.225000	0.500	999,529.000000
12.233333	0.500	1,223,544.000000
12.241667	0.500	1,475,664.000000
12.250000	0.500	1,747,168.000000
12.258333	0.500	2,025,950.000000
12.266667	0.500	2,296,629.000000
12.275000	0.500	2,542,789.000000
12.283333	0.500	2,747,948.000000
12.291667	0.500	2,896,305.000000
12.300000	0.500	2,975,596.000000
12.308333	0.500	2,979,268.000000
12.316667	0.500	2,906,882.000000
12.325000	0.500	2,764,892.000000
12.333333	0.500	2,565,326.000000
12.341667	0.500	2,323,280.000000
12.350000	0.500	2,055,258.000000
12.358333	0.500	1,777,703.000000
12.366667	0.500	1,505,047.000000
12.375000	0.500	1,248,821.000000
12.383333	0.500	1,017,173.000000
12.391667	0.500	814,925.000000
12.400000	0.500	644,160.000000
12.408333	0.500	504,539.000000
12.416667	0.500	393,841.000000
12.425000	0.500	308,481.000000
12.433333	0.500	244,360.000000
12.441667	0.500	197,309.000000
12.450000	0.500	163,609.000000
12.458333	0.500	140,097.000000
12.466667	0.500	123,662.000000
12.475000	0.500	111,441.000000
12.483333	0.500	101,139.000000
12.491667	0.500	91,269.000000
12.500000	0.500	81,837.000000
12.508333	0.500	73,783.000000
12.516667	0.500	67,893.000000
12.525000	0.500	64,084.000000
12.533333	0.500	61,472.000000
12.541667	0.500	58,889.000000
12.550000	0.500	56,054.000000
12.558333	0.500	52,891.000000
12.566667	0.500	49,285.000000
12.575000	0.500	46,229.000000
12.583333	0.500	45,150.000000
12.591667	0.500	47,529.000000
12.600000	0.500	54,307.000000
12.608333	0.500	65,723.000000
12.616667	0.500	81,843.000000
12.625000	0.500	102,760.000000
12.633333	0.500	129,262.000000
12.641667	0.500	162,987.000000
12.650000	0.500	205,803.000000
12.658333	0.500	260,293.000000
12.666667	0.500	329,319.000000
12.675000	0.500	414,956.000000
12.683333	0.500	517,967.000000
12.691667	0.500	638,359.000000
12.700000	0.500	774,220.000000
12.708333	0.500	922,366.000000
12.716667	0.500	1,077,633.000000
12.725000	0.500	1,232,435.000000
12.733333	0.500	1,377,304.000000
12.741667	0.500	1,502,183.000000
12.750000	0.500	1,597,817.000000
12.758333	0.500	1,657,647.000000
12.766667	0.500	1,677,851.000000
12.775000	0.500	1,657,330.000000
12.783333	0.500	1,597,483.000000
12.791667	0.500	1,502,130.000000
12.800000	0.500	1,377,691.000000
12.808333	0.500	1,232,897.000000
12.816667	0.500	1,077,298.000000
12.825000	0.500	919,974.000000
12.833333	0.500	768,783.000000
12.841667	0.500	630,030.000000
12.850000	0.500	508,103.000000
12.858333	0.500	405,031.000000
12.866667	0.500	321,260.000000
12.875000	0.500	255,721.000000
12.883333	0.500	206,503.000000
12.891667	0.500	170,876.000000
12.900000	0.500	146,307.000000
12.908333	0.500	130,707.000000
12.916667	0.500	122,112.000000
12.925000	0.500	118,394.000000
12.933333	0.500	117,002.000000
12.941667	0.500	115,862.000000
12.950000	0.500	114,608.000000
12.958333	0.500	114,518.000000
12.966667	0.500	116,379.000000
12.975000	0.500	120,327.000000
12.983333	0.500	126,487.000000
12.991667	0.500	134,513.000000
13.000000	0.500	143,902.000000
13.008333	0.500	154,638.000000
13.016667	0.500	167,363.000000
13.025000	0.500	181,999.000000
13.033333	0.500	197,634.000000
13.041667	0.500	212,386.000000
13.050000	0.500	223,988.000000
13.058333	0.500	231,313.000000
13.066667	0.500	234,164.000000
13.075000	0.500	232,970.000000
13.083333	0.500	228,005.000000
13.091667	0.500	220,024.000000
13.100000	0.500	209,667.000000
13.108333	0.500	197,482.000000
13.116667	0.500	183,580.000000
13.125000	0.500	168,683.000000
13.133333	0.500	154,071.000000
13.141667	0.500	140,769.000000
13.150000	0.500	128,799.000000
13.158333	0.500	118,083.000000
13.166667	0.500	108,567.000000
13.175000	0.500	100,703.000000
13.183333	0.500	95,026.000000
13.191667	0.500	91,261.000000
13.200000	0.500	89,198.000000
13.208333	0.500	88,516.000000
13.216667	0.500	88,912.000000
13.225000	0.500	90,164.000000
13.233333	0.500	91,918.000000
13.241667	0.500	94,519.000000
13.250000	0.500	98,623.000000
13.258333	0.500	104,334.000000
13.266667	0.500	111,554.000000
13.275000	0.500	120,340.000000
13.283333	0.500	131,378.000000
13.291667	0.500	145,432.000000
13.300000	0.500	162,873.000000
13.308333	0.500	183,168.000000
13.316667	0.500	205,155.000000
13.325000	0.500	228,063.000000
13.333333	0.500	250,505.000000
13.341667	0.500	271,546.000000
13.350000	0.500	289,972.000000
13.358333	0.500	303,663.000000
13.366667	0.500	310,979.000000
13.375000	0.500	311,926.000000
13.383333	0.500	307,053.000000
13.391667	0.500	296,793.000000
13.400000	0.500	281,604.000000
13.408333	0.500	262,167.000000
13.416667	0.500	239,597.000000
13.425000	0.500	214,855.000000
13.433333	0.500	188,790.000000
13.441667	0.500	162,567.000000
13.450000	0.500	137,957.000000
13.458333	0.500	116,703.000000
13.466667	0.500	99,619.000000
13.475000	0.500	86,131.000000
13.483333	0.500	75,393.000000
13.491667	0.500	66,623.000000
13.500000	0.500	59,292.000000
13.508333	0.500	53,442.000000
13.516667	0.500	49,277.000000
13.525000	0.500	46,558.000000
13.533333	0.500	45,616.000000
13.541667	0.500	46,694.000000
13.550000	0.500	49,564.000000
13.558333	0.500	53,377.000000
13.566667	0.500	56,582.000000
13.575000	0.500	58,068.000000
13.583333	0.500	57,454.000000
13.591667	0.500	55,088.000000
13.600000	0.500	51,996.000000
13.608333	0.500	48,919.000000
13.616667	0.500	46,134.000000
13.625000	0.500	43,829.000000
13.633333	0.500	42,367.000000
13.641667	0.500	41,784.000000
13.650000	0.500	41,702.000000
13.658333	0.500	41,560.000000
13.666667	0.500	41,001.000000
13.675000	0.500	40,297.000000
13.683333	0.500	39,505.000000
13.691667	0.500	38,708.000000
13.700000	0.500	38,395.000000
13.708333	0.500	38,246.000000
13.716667	0.500	37,899.000000
13.725000	0.500	37,497.000000
13.733333	0.500	37,601.000000
13.741667	0.500	38,679.000000
13.750000	0.500	40,731.000000
13.758333	0.500	43,271.000000
13.766667	0.500	45,401.000000
13.775000	0.500	46,398.000000
13.783333	0.500	46,649.000000
13.791667	0.500	46,951.000000
13.800000	0.500	47,244.000000
13.808333	0.500	47,633.000000
13.816667	0.500	48,291.000000
13.825000	0.500	49,580.000000
13.833333	0.500	51,941.000000
13.841667	0.500	55,586.000000
13.850000	0.500	60,181.000000
13.858333	0.500	64,875.000000
13.866667	0.500	69,109.000000
13.875000	0.500	72,876.000000
13.883333	0.500	76,556.000000
13.891667	0.500	80,326.000000
13.900000	0.500	84,604.000000
13.908333	0.500	89,423.000000
13.916667	0.500	94,491.000000
13.925000	0.500	99,846.000000
13.933333	0.500	105,860.000000
13.941667	0.500	112,613.000000
13.950000	0.500	119,577.000000
13.958333	0.500	126,016.000000
13.966667	0.500	131,542.000000
13.975000	0.500	135,831.000000
13.983333	0.500	138,437.000000
13.991667	0.500	138,566.000000
14.000000	0.500	135,712.000000
14.008333	0.500	130,757.000000
14.016667	0.500	124,669.000000
14.025000	0.500	117,851.000000
14.033333	0.500	110,758.000000
14.041667	0.500	103,814.000000
14.050000	0.500	97,555.000000
14.058333	0.500	92,366.000000
14.066667	0.500	88,798.000000
14.075000	0.500	86,948.000000
14.083333	0.500	86,834.000000
14.091667	0.500	88,589.000000
14.100000	0.500	92,348.000000
14.108333	0.500	97,730.000000
14.116667	0.500	103,928.000000
14.125000	0.500	110,344.000000
14.133333	0.500	116,344.000000
14.141667	0.500	121,286.000000
14.150000	0.500	124,645.000000
14.158333	0.500	126,439.000000
14.166667	0.500	127,425.000000
14.175000	0.500	128,826.000000
14.183333	0.500	131,116.000000
14.191667	0.500	134,471.000000
14.200000	0.500	138,549.000000
14.208333	0.500	142,728.000000
14.216667	0.500	146,612.000000
14.225000	0.500	150,468.000000
14.233333	0.500	155,497.000000
14.241667	0.500	163,159.000000
14.250000	0.500	174,972.000000
14.258333	0.500	192,838.000000
14.266667	0.500	219,008.000000
14.275000	0.500	255,341.000000
14.283333	0.500	303,918.000000
14.291667	0.500	368,010.000000
14.300000	0.500	452,527.000000
14.308333	0.500	562,087.000000
14.316667	0.500	702,646.000000
14.325000	0.500	880,934.000000
14.333333	0.500	1,103,189.000000
14.341667	0.500	1,374,734.000000
14.350000	0.500	1,697,972.000000
14.358333	0.500	2,071,780.000000
14.366667	0.500	2,489,910.000000
14.375000	0.500	2,940,333.000000
14.383333	0.500	3,404,841.000000
14.391667	0.500	3,860,760.000000
14.400000	0.500	4,281,614.000000
14.408333	0.500	4,638,642.000000
14.416667	0.500	4,904,451.000000
14.425000	0.500	5,056,648.000000
14.433333	0.500	5,081,719.000000
14.441667	0.500	4,977,519.000000
14.450000	0.500	4,752,671.000000
14.458333	0.500	4,425,000.000000
14.466667	0.500	4,019,344.000000
14.475000	0.500	3,564,210.000000
14.483333	0.500	3,088,322.000000
14.491667	0.500	2,617,405.000000
14.500000	0.500	2,172,607.000000
14.508333	0.500	1,769,257.000000
14.516667	0.500	1,416,474.000000
14.525000	0.500	1,118,276.000000
14.533333	0.500	874,528.000000
14.541667	0.500	681,094.000000
14.550000	0.500	531,695.000000
14.558333	0.500	420,157.000000
14.566667	0.500	340,374.000000
14.575000	0.500	285,772.000000
14.583333	0.500	249,350.000000
14.591667	0.500	224,958.000000
14.600000	0.500	207,732.000000
14.608333	0.500	193,973.000000
14.616667	0.500	182,071.000000
14.625000	0.500	171,491.000000
14.633333	0.500	161,933.000000
14.641667	0.500	152,915.000000
14.650000	0.500	144,010.000000
14.658333	0.500	135,010.000000
14.666667	0.500	126,266.000000
14.675000	0.500	118,160.000000
14.683333	0.500	111,240.000000
14.691667	0.500	106,171.000000
14.700000	0.500	102,776.000000
14.708333	0.500	100,315.000000
14.716667	0.500	98,124.000000
14.725000	0.500	95,998.000000
14.733333	0.500	93,617.000000
14.741667	0.500	91,459.000000
14.750000	0.500	90,485.000000
14.758333	0.500	91,065.000000
14.766667	0.500	93,544.000000
14.775000	0.500	98,552.000000
14.783333	0.500	106,377.000000
14.791667	0.500	117,073.000000
14.800000	0.500	130,730.000000
14.808333	0.500	147,814.000000
14.816667	0.500	168,772.000000
14.825000	0.500	193,815.000000
14.833333	0.500	223,087.000000
14.841667	0.500	256,537.000000
14.850000	0.500	293,639.000000
14.858333	0.500	333,788.000000
14.866667	0.500	376,347.000000
14.875000	0.500	420,293.000000
14.883333	0.500	463,918.000000
14.891667	0.500	505,073.000000
14.900000	0.500	541,247.000000
14.908333	0.500	569,765.000000
14.916667	0.500	588,175.000000
14.925000	0.500	595,004.000000
14.933333	0.500	589,405.000000
14.941667	0.500	571,137.000000
14.950000	0.500	541,570.000000
14.958333	0.500	502,964.000000
14.966667	0.500	458,157.000000
14.975000	0.500	410,255.000000
14.983333	0.500	361,977.000000
14.991667	0.500	316,056.000000
15.000000	0.500	274,407.000000
15.008333	0.500	238,286.000000
15.016667	0.500	208,291.000000
15.025000	0.500	184,878.000000
15.033333	0.500	168,334.000000
15.041667	0.500	158,509.000000
15.050000	0.500	154,432.000000
15.058333	0.500	154,897.000000
15.066667	0.500	159,556.000000
15.075000	0.500	168,473.000000
15.083333	0.500	181,097.000000
15.091667	0.500	196,679.000000
15.100000	0.500	215,275.000000
15.108333	0.500	236,927.000000
15.116667	0.500	260,496.000000
15.125000	0.500	285,253.000000
15.133333	0.500	311,516.000000
15.141667	0.500	341,148.000000
15.150000	0.500	376,175.000000
15.158333	0.500	418,644.000000
15.166667	0.500	469,382.000000
15.175000	0.500	528,347.000000
15.183333	0.500	594,697.000000
15.191667	0.500	665,766.000000
15.200000	0.500	736,966.000000
15.208333	0.500	803,306.000000
15.216667	0.500	859,787.000000
15.225000	0.500	902,102.000000
15.233333	0.500	926,964.000000
15.241667	0.500	932,279.000000
15.250000	0.500	918,402.000000
15.258333	0.500	887,660.000000
15.266667	0.500	842,519.000000
15.275000	0.500	785,958.000000
15.283333	0.500	721,371.000000
15.291667	0.500	652,395.000000
15.300000	0.500	582,651.000000
15.308333	0.500	514,447.000000
15.316667	0.500	449,623.000000
15.325000	0.500	389,704.000000
15.333333	0.500	336,414.000000
15.341667	0.500	290,959.000000
15.350000	0.500	253,063.000000
15.358333	0.500	222,036.000000
15.366667	0.500	196,386.000000
15.375000	0.500	174,374.000000
15.383333	0.500	154,719.000000
15.391667	0.500	136,982.000000
15.400000	0.500	121,529.000000
15.408333	0.500	109,078.000000
15.416667	0.500	99,696.000000
15.425000	0.500	92,844.000000
15.433333	0.500	87,795.000000
15.441667	0.500	84,179.000000
15.450000	0.500	81,435.000000
15.458333	0.500	78,876.000000
15.466667	0.500	76,211.000000
15.475000	0.500	73,775.000000
15.483333	0.500	71,518.000000
15.491667	0.500	69,430.000000
15.500000	0.500	68,259.000000
15.508333	0.500	69,041.000000
15.516667	0.500	71,749.000000
15.525000	0.500	75,017.000000
15.533333	0.500	77,174.000000
15.541667	0.500	77,702.000000
15.550000	0.500	77,375.000000
15.558333	0.500	76,924.000000
15.566667	0.500	76,375.000000
15.575000	0.500	76,084.000000
15.583333	0.500	76,371.000000
15.591667	0.500	77,538.000000
15.600000	0.500	79,694.000000
15.608333	0.500	82,285.000000
15.616667	0.500	84,672.000000
15.625000	0.500	86,301.000000
15.633333	0.500	86,304.000000
15.641667	0.500	84,209.000000
15.650000	0.500	80,389.000000
15.658333	0.500	75,644.000000
15.666667	0.500	70,777.000000
15.675000	0.500	66,590.000000
15.683333	0.500	63,686.000000
15.691667	0.500	62,480.000000
15.700000	0.500	62,952.000000
15.708333	0.500	64,374.000000
15.716667	0.500	65,958.000000
15.725000	0.500	67,411.000000
15.733333	0.500	68,505.000000
15.741667	0.500	69,175.000000
15.750000	0.500	69,550.000000
15.758333	0.500	69,747.000000
15.766667	0.500	69,955.000000
15.775000	0.500	70,448.000000
15.783333	0.500	71,413.000000
15.791667	0.500	73,004.000000
15.800000	0.500	74,305.000000
15.808333	0.500	74,326.000000
15.816667	0.500	72,718.000000
15.825000	0.500	70,024.000000
15.833333	0.500	67,094.000000
15.841667	0.500	64,169.000000
15.850000	0.500	61,477.000000
15.858333	0.500	59,264.000000
15.866667	0.500	57,934.000000
15.875000	0.500	57,958.000000
15.883333	0.500	59,508.000000
15.891667	0.500	62,352.000000
15.900000	0.500	66,074.000000
15.908333	0.500	70,112.000000
15.916667	0.500	73,803.000000
15.925000	0.500	77,318.000000
15.933333	0.500	81,041.000000
15.941667	0.500	85,037.000000
15.950000	0.500	89,458.000000
15.958333	0.500	94,443.000000
15.966667	0.500	100,575.000000
15.975000	0.500	109,054.000000
15.983333	0.500	120,278.000000
15.991667	0.500	134,548.000000
16.000000	0.500	152,550.000000
16.008333	0.500	174,337.000000
16.016667	0.500	200,020.000000
16.025000	0.500	230,409.000000
16.033333	0.500	265,995.000000
16.041667	0.500	306,595.000000
16.050000	0.500	352,430.000000
16.058333	0.500	403,719.000000
16.066667	0.500	459,921.000000
16.075000	0.500	519,818.000000
16.083333	0.500	581,523.000000
16.091667	0.500	642,178.000000
16.100000	0.500	698,845.000000
16.108333	0.500	748,529.000000
16.116667	0.500	787,403.000000
16.125000	0.500	812,342.000000
16.133333	0.500	820,485.000000
16.141667	0.500	810,114.000000
16.150000	0.500	781,731.000000
16.158333	0.500	737,748.000000
16.166667	0.500	681,278.000000
16.175000	0.500	616,399.000000
16.183333	0.500	547,030.000000
16.191667	0.500	476,648.000000
16.200000	0.500	408,169.000000
16.208333	0.500	344,533.000000
16.216667	0.500	288,203.000000
16.225000	0.500	240,502.000000
16.233333	0.500	201,874.000000
16.241667	0.500	171,827.000000
16.250000	0.500	149,319.000000
16.258333	0.500	133,925.000000
16.266667	0.500	125,112.000000
16.275000	0.500	121,115.000000
16.283333	0.500	119,607.000000
16.291667	0.500	118,696.000000
16.300000	0.500	117,375.000000
16.308333	0.500	115,144.000000
16.316667	0.500	111,845.000000
16.325000	0.500	107,770.000000
16.333333	0.500	103,641.000000
16.341667	0.500	100,106.000000
16.350000	0.500	97,957.000000
16.358333	0.500	97,538.000000
16.366667	0.500	98,318.000000
16.375000	0.500	99,176.000000
16.383333	0.500	99,101.000000
16.391667	0.500	98,004.000000
16.400000	0.500	96,293.000000
16.408333	0.500	94,031.000000
16.416667	0.500	91,496.000000
16.425000	0.500	89,115.000000
16.433333	0.500	87,046.000000
16.441667	0.500	85,614.000000
16.450000	0.500	85,307.000000
16.458333	0.500	85,990.000000
16.466667	0.500	87,366.000000
16.475000	0.500	89,251.000000
16.483333	0.500	91,154.000000
16.491667	0.500	92,036.000000
16.500000	0.500	91,282.000000
16.508333	0.500	88,998.000000
16.516667	0.500	85,181.000000
16.525000	0.500	80,166.000000
16.533333	0.500	74,654.000000
16.541667	0.500	69,402.000000
16.550000	0.500	64,940.000000
16.558333	0.500	61,967.000000
16.566667	0.500	61,409.000000
16.575000	0.500	63,494.000000
16.583333	0.500	67,415.000000
16.591667	0.500	71,922.000000
16.600000	0.500	76,080.000000
16.608333	0.500	79,214.000000
16.616667	0.500	81,499.000000
16.625000	0.500	83,830.000000
16.633333	0.500	86,764.000000
16.641667	0.500	89,935.000000
16.650000	0.500	92,543.000000
16.658333	0.500	94,087.000000
16.666667	0.500	95,160.000000
16.675000	0.500	96,736.000000
16.683333	0.500	99,126.000000
16.691667	0.500	102,033.000000
16.700000	0.500	105,321.000000
16.708333	0.500	108,753.000000
16.716667	0.500	111,831.000000
16.725000	0.500	114,830.000000
16.733333	0.500	118,304.000000
16.741667	0.500	123,043.000000
16.750000	0.500	130,410.000000
16.758333	0.500	141,423.000000
16.766667	0.500	156,663.000000
16.775000	0.500	176,218.000000
16.783333	0.500	199,789.000000
16.791667	0.500	226,270.000000
16.800000	0.500	253,845.000000
16.808333	0.500	281,072.000000
16.816667	0.500	307,598.000000
16.825000	0.500	333,095.000000
16.833333	0.500	357,158.000000
16.841667	0.500	378,504.000000
16.850000	0.500	395,908.000000
16.858333	0.500	409,347.000000
16.866667	0.500	419,707.000000
16.875000	0.500	428,986.000000
16.883333	0.500	439,619.000000
16.891667	0.500	454,840.000000
16.900000	0.500	479,100.000000
16.908333	0.500	518,226.000000
16.916667	0.500	577,735.000000
16.925000	0.500	662,310.000000
16.933333	0.500	776,672.000000
16.941667	0.500	925,492.000000
16.950000	0.500	1,112,737.000000
16.958333	0.500	1,340,172.000000
16.966667	0.500	1,606,744.000000
16.975000	0.500	1,908,626.000000
16.983333	0.500	2,238,031.000000
16.991667	0.500	2,582,277.000000
17.000000	0.500	2,923,632.000000
17.008333	0.500	3,240,414.000000
17.016667	0.500	3,509,694.000000
17.025000	0.500	3,711,285.000000
17.033333	0.500	3,829,514.000000
17.041667	0.500	3,854,618.000000
17.050000	0.500	3,783,500.000000
17.058333	0.500	3,620,344.000000
17.066667	0.500	3,376,912.000000
17.075000	0.500	3,071,646.000000
17.083333	0.500	2,727,128.000000
17.091667	0.500	2,366,124.000000
17.100000	0.500	2,009,290.000000
17.108333	0.500	1,674,332.000000
17.116667	0.500	1,373,890.000000
17.125000	0.500	1,115,590.000000
17.133333	0.500	902,129.000000
17.141667	0.500	732,321.000000
17.150000	0.500	602,607.000000
17.158333	0.500	506,712.000000
17.166667	0.500	437,397.000000
17.175000	0.500	387,641.000000
17.183333	0.500	351,110.000000
17.191667	0.500	323,012.000000
17.200000	0.500	299,584.000000
17.208333	0.500	278,546.000000
17.216667	0.500	258,578.000000
17.225000	0.500	238,935.000000
17.233333	0.500	219,281.000000
17.241667	0.500	199,547.000000
17.250000	0.500	180,275.000000
17.258333	0.500	162,336.000000
17.266667	0.500	146,053.000000
17.275000	0.500	131,908.000000
17.283333	0.500	120,516.000000
17.291667	0.500	111,848.000000
17.300000	0.500	105,885.000000
17.308333	0.500	102,644.000000
17.316667	0.500	101,807.000000
17.325000	0.500	102,757.000000
17.333333	0.500	104,878.000000
17.341667	0.500	107,671.000000
17.350000	0.500	110,519.000000
17.358333	0.500	112,756.000000
17.366667	0.500	113,763.000000
17.375000	0.500	113,820.000000
17.383333	0.500	113,258.000000
17.391667	0.500	112,096.000000
17.400000	0.500	110,909.000000
17.408333	0.500	110,578.000000
17.416667	0.500	111,374.000000
17.425000	0.500	112,848.000000
17.433333	0.500	114,805.000000
17.441667	0.500	117,200.000000
17.450000	0.500	120,057.000000
17.458333	0.500	123,431.000000
17.466667	0.500	127,146.000000
17.475000	0.500	131,006.000000
17.483333	0.500	134,911.000000
17.491667	0.500	138,384.000000
17.500000	0.500	141,513.000000
17.508333	0.500	145,349.000000
17.516667	0.500	152,063.000000
17.525000	0.500	163,213.000000
17.533333	0.500	179,673.000000
17.541667	0.500	202,271.000000
17.550000	0.500	231,865.000000
17.558333	0.500	269,458.000000
17.566667	0.500	315,823.000000
17.575000	0.500	371,692.000000
17.583333	0.500	437,143.000000
17.591667	0.500	511,105.000000
17.600000	0.500	591,656.000000
17.608333	0.500	676,361.000000
17.616667	0.500	761,410.000000
17.625000	0.500	841,072.000000
17.633333	0.500	909,408.000000
17.641667	0.500	961,824.000000
17.650000	0.500	994,071.000000
17.658333	0.500	1,002,918.000000
17.666667	0.500	987,742.000000
17.675000	0.500	950,188.000000
17.683333	0.500	893,225.000000
17.691667	0.500	821,887.000000
17.700000	0.500	741,516.000000
17.708333	0.500	657,429.000000
17.716667	0.500	574,678.000000
17.725000	0.500	497,134.000000
17.733333	0.500	427,171.000000
17.741667	0.500	365,915.000000
17.750000	0.500	313,989.000000
17.758333	0.500	271,509.000000
17.766667	0.500	237,630.000000
17.775000	0.500	211,472.000000
17.783333	0.500	191,993.000000
17.791667	0.500	178,037.000000
17.800000	0.500	168,210.000000
17.808333	0.500	161,247.000000
17.816667	0.500	156,153.000000
17.825000	0.500	152,444.000000
17.833333	0.500	150,029.000000
17.841667	0.500	148,310.000000
17.850000	0.500	147,048.000000
17.858333	0.500	146,271.000000
17.866667	0.500	145,558.000000
17.875000	0.500	144,132.000000
17.883333	0.500	140,913.000000
17.891667	0.500	135,703.000000
17.900000	0.500	129,191.000000
17.908333	0.500	122,139.000000
17.916667	0.500	114,739.000000
17.925000	0.500	107,357.000000
17.933333	0.500	100,278.000000
17.941667	0.500	93,713.000000
17.950000	0.500	88,073.000000
17.958333	0.500	83,810.000000
17.966667	0.500	81,166.000000
17.975000	0.500	80,243.000000
17.983333	0.500	80,943.000000
17.991667	0.500	83,035.000000
18.000000	0.500	86,208.000000
18.008333	0.500	89,854.000000
18.016667	0.500	93,084.000000
18.025000	0.500	95,254.000000
18.033333	0.500	96,034.000000
18.041667	0.500	95,492.000000
18.050000	0.500	93,705.000000
18.058333	0.500	91,270.000000
18.066667	0.500	88,485.000000
18.075000	0.500	85,460.000000
18.083333	0.500	82,857.000000
18.091667	0.500	81,195.000000
18.100000	0.500	80,629.000000
18.108333	0.500	81,223.000000
18.116667	0.500	83,192.000000
18.125000	0.500	86,346.000000
18.133333	0.500	89,758.000000
18.141667	0.500	92,457.000000
18.150000	0.500	94,154.000000
18.158333	0.500	95,757.000000
18.166667	0.500	97,749.000000
18.175000	0.500	99,617.000000
18.183333	0.500	100,536.000000
18.191667	0.500	100,346.000000
18.200000	0.500	99,196.000000
18.208333	0.500	97,325.000000
18.216667	0.500	94,743.000000
18.225000	0.500	91,043.000000
18.233333	0.500	86,252.000000
18.241667	0.500	80,829.000000
18.250000	0.500	75,949.000000
18.258333	0.500	72,789.000000
18.266667	0.500	72,118.000000
18.275000	0.500	73,955.000000
18.283333	0.500	78,043.000000
18.291667	0.500	84,215.000000
18.300000	0.500	91,707.000000
18.308333	0.500	99,196.000000
18.316667	0.500	105,693.000000
18.325000	0.500	111,356.000000
18.333333	0.500	116,783.000000
18.341667	0.500	121,873.000000
18.350000	0.500	126,180.000000
18.358333	0.500	129,559.000000
18.366667	0.500	131,615.000000
18.375000	0.500	132,752.000000
18.383333	0.500	133,610.000000
18.391667	0.500	134,405.000000
18.400000	0.500	134,937.000000
18.408333	0.500	135,613.000000
18.416667	0.500	137,524.000000
18.425000	0.500	140,598.000000
18.433333	0.500	143,815.000000
18.441667	0.500	146,443.000000
18.450000	0.500	148,430.000000
18.458333	0.500	150,077.000000
18.466667	0.500	151,852.000000
18.475000	0.500	153,772.000000
18.483333	0.500	155,548.000000
18.491667	0.500	157,646.000000
18.500000	0.500	161,296.000000
18.508333	0.500	167,685.000000
18.516667	0.500	178,043.000000
18.525000	0.500	192,988.000000
18.533333	0.500	213,303.000000
18.541667	0.500	239,752.000000
18.550000	0.500	272,296.000000
18.558333	0.500	310,661.000000
18.566667	0.500	353,651.000000
18.575000	0.500	399,341.000000
18.583333	0.500	445,403.000000
18.591667	0.500	489,717.000000
18.600000	0.500	529,820.000000
18.608333	0.500	562,328.000000
18.616667	0.500	583,673.000000
18.625000	0.500	591,594.000000
18.633333	0.500	585,478.000000
18.641667	0.500	566,340.000000
18.650000	0.500	536,378.000000
18.658333	0.500	498,250.000000
18.666667	0.500	455,476.000000
18.675000	0.500	411,380.000000
18.683333	0.500	367,914.000000
18.691667	0.500	325,943.000000
18.700000	0.500	286,688.000000
18.708333	0.500	250,913.000000
18.716667	0.500	219,201.000000
18.725000	0.500	192,238.000000
18.733333	0.500	170,230.000000
18.741667	0.500	152,578.000000
18.750000	0.500	138,564.000000
18.758333	0.500	127,891.000000
18.766667	0.500	119,962.000000
18.775000	0.500	114,074.000000
18.783333	0.500	110,103.000000
18.791667	0.500	107,691.000000
18.800000	0.500	106,486.000000
18.808333	0.500	106,254.000000
18.816667	0.500	106,499.000000
18.825000	0.500	106,785.000000
18.833333	0.500	107,631.000000
18.841667	0.500	109,266.000000
18.850000	0.500	111,008.000000
18.858333	0.500	112,276.000000
18.866667	0.500	113,338.000000
18.875000	0.500	114,144.000000
18.883333	0.500	114,736.000000
18.891667	0.500	115,798.000000
18.900000	0.500	118,388.000000
18.908333	0.500	123,357.000000
18.916667	0.500	131,131.000000
18.925000	0.500	141,313.000000
18.933333	0.500	153,371.000000
18.941667	0.500	166,664.000000
18.950000	0.500	180,430.000000
18.958333	0.500	193,795.000000
18.966667	0.500	206,156.000000
18.975000	0.500	216,996.000000
18.983333	0.500	225,900.000000
18.991667	0.500	232,769.000000
19.000000	0.500	238,025.000000
19.008333	0.500	242,101.000000
19.016667	0.500	244,686.000000
19.025000	0.500	245,467.000000
19.033333	0.500	244,727.000000
19.041667	0.500	242,512.000000
19.050000	0.500	238,864.000000
19.058333	0.500	233,619.000000
19.066667	0.500	226,342.000000
19.075000	0.500	216,821.000000
19.083333	0.500	205,683.000000
19.091667	0.500	194,260.000000
19.100000	0.500	183,845.000000
19.108333	0.500	174,829.000000
19.116667	0.500	167,227.000000
19.125000	0.500	160,975.000000
19.133333	0.500	155,958.000000
19.141667	0.500	151,864.000000
19.150000	0.500	148,353.000000
19.158333	0.500	145,509.000000
19.166667	0.500	143,281.000000
19.175000	0.500	141,889.000000
19.183333	0.500	141,620.000000
19.191667	0.500	142,625.000000
19.200000	0.500	145,249.000000
19.208333	0.500	150,479.000000
19.216667	0.500	159,398.000000
19.225000	0.500	172,490.000000
19.233333	0.500	189,952.000000
19.241667	0.500	211,541.000000
19.250000	0.500	237,854.000000
19.258333	0.500	270,114.000000
19.266667	0.500	310,491.000000
19.275000	0.500	361,303.000000
19.283333	0.500	424,646.000000
19.291667	0.500	502,068.000000
19.300000	0.500	594,178.000000
19.308333	0.500	700,291.000000
19.316667	0.500	817,522.000000
19.325000	0.500	940,766.000000
19.333333	0.500	1,064,218.000000
19.341667	0.500	1,180,128.000000
19.350000	0.500	1,280,011.000000
19.358333	0.500	1,356,340.000000
19.366667	0.500	1,403,093.000000
19.375000	0.500	1,415,899.000000
19.383333	0.500	1,393,302.000000
19.391667	0.500	1,336,817.000000
19.400000	0.500	1,251,005.000000
19.408333	0.500	1,142,755.000000
19.416667	0.500	1,019,928.000000
19.425000	0.500	890,862.000000
19.433333	0.500	763,106.000000
19.441667	0.500	643,345.000000
19.450000	0.500	536,767.000000
19.458333	0.500	446,219.000000
19.466667	0.500	372,434.000000
19.475000	0.500	314,818.000000
19.483333	0.500	271,688.000000
19.491667	0.500	240,628.000000
19.500000	0.500	219,310.000000
19.508333	0.500	205,941.000000
19.516667	0.500	199,889.000000
19.525000	0.500	200,658.000000
19.533333	0.500	207,841.000000
19.541667	0.500	221,026.000000
19.550000	0.500	239,831.000000
19.558333	0.500	263,978.000000
19.566667	0.500	293,482.000000
19.575000	0.500	330,082.000000
19.583333	0.500	376,810.000000
19.591667	0.500	436,174.000000
19.600000	0.500	509,502.000000
19.608333	0.500	597,422.000000
19.616667	0.500	700,136.000000
19.625000	0.500	816,571.000000
19.633333	0.500	943,359.000000
19.641667	0.500	1,075,404.000000
19.650000	0.500	1,205,571.000000
19.658333	0.500	1,324,518.000000
19.666667	0.500	1,422,469.000000
19.675000	0.500	1,491,243.000000
19.683333	0.500	1,525,776.000000
19.691667	0.500	1,523,249.000000
19.700000	0.500	1,483,963.000000
19.708333	0.500	1,411,919.000000
19.716667	0.500	1,313,305.000000
19.725000	0.500	1,195,179.000000
19.733333	0.500	1,065,065.000000
19.741667	0.500	930,174.000000
19.750000	0.500	797,111.000000
19.758333	0.500	671,468.000000
19.766667	0.500	557,772.000000
19.775000	0.500	459,404.000000
19.783333	0.500	377,913.000000
19.791667	0.500	312,977.000000
19.800000	0.500	262,591.000000
19.808333	0.500	224,402.000000
19.816667	0.500	196,541.000000
19.825000	0.500	176,653.000000
19.833333	0.500	162,357.000000
19.841667	0.500	152,251.000000
19.850000	0.500	145,542.000000
19.858333	0.500	140,944.000000
19.866667	0.500	137,846.000000
19.875000	0.500	136,166.000000
19.883333	0.500	135,133.000000
19.891667	0.500	134,471.000000
19.900000	0.500	134,070.000000
19.908333	0.500	133,628.000000
19.916667	0.500	133,367.000000
19.925000	0.500	132,843.000000
19.933333	0.500	131,923.000000
19.941667	0.500	130,499.000000
19.950000	0.500	128,369.000000
19.958333	0.500	125,552.000000
19.966667	0.500	122,521.000000
19.975000	0.500	119,566.000000
19.983333	0.500	116,759.000000
19.991667	0.500	114,005.000000
20.000000	0.500	111,115.000000
20.008333	0.500	108,007.000000
20.016667	0.500	104,868.000000
20.025000	0.500	102,022.000000
20.033333	0.500	100,000.000000
20.041667	0.500	99,581.000000
20.050000	0.500	100,782.000000
20.058333	0.500	102,688.000000
20.066667	0.500	104,260.000000
20.075000	0.500	104,997.000000
20.083333	0.500	104,890.000000
20.091667	0.500	104,373.000000
20.100000	0.500	104,529.000000
20.108333	0.500	105,426.000000
20.116667	0.500	106,146.000000
20.125000	0.500	106,369.000000
20.133333	0.500	106,205.000000
20.141667	0.500	105,848.000000
20.150000	0.500	105,612.000000
20.158333	0.500	105,771.000000
20.166667	0.500	106,403.000000
20.175000	0.500	107,603.000000
20.183333	0.500	109,394.000000
20.191667	0.500	111,478.000000
20.200000	0.500	113,479.000000
20.208333	0.500	115,712.000000
20.216667	0.500	118,586.000000
20.225000	0.500	121,206.000000
20.233333	0.500	122,286.000000
20.241667	0.500	121,402.000000
20.250000	0.500	118,835.000000
20.258333	0.500	114,938.000000
20.266667	0.500	110,380.000000
20.275000	0.500	106,175.000000
20.283333	0.500	103,278.000000
20.291667	0.500	102,150.000000
20.300000	0.500	102,919.000000
20.308333	0.500	105,321.000000
20.316667	0.500	108,494.000000
20.325000	0.500	111,236.000000
20.333333	0.500	113,485.000000
20.341667	0.500	115,331.000000
20.350000	0.500	116,833.000000
20.358333	0.500	118,022.000000
20.366667	0.500	118,582.000000
20.375000	0.500	118,727.000000
20.383333	0.500	118,523.000000
20.391667	0.500	117,976.000000
20.400000	0.500	117,360.000000
20.408333	0.500	117,141.000000
20.416667	0.500	117,562.000000
20.425000	0.500	118,434.000000
20.433333	0.500	119,088.000000
20.441667	0.500	119,385.000000
20.450000	0.500	119,279.000000
20.458333	0.500	118,039.000000
20.466667	0.500	115,049.000000
20.475000	0.500	110,444.000000
20.483333	0.500	105,089.000000
20.491667	0.500	99,833.000000
20.500000	0.500	95,412.000000
20.508333	0.500	92,527.000000
20.516667	0.500	91,837.000000
20.525000	0.500	93,055.000000
20.533333	0.500	95,383.000000
20.541667	0.500	98,764.000000
20.550000	0.500	102,836.000000
20.558333	0.500	107,286.000000
20.566667	0.500	111,917.000000
20.575000	0.500	116,312.000000
20.583333	0.500	119,575.000000
20.591667	0.500	120,893.000000
20.600000	0.500	120,835.000000
20.608333	0.500	120,113.000000
20.616667	0.500	119,168.000000
20.625000	0.500	118,206.000000
20.633333	0.500	117,283.000000
20.641667	0.500	116,700.000000
20.650000	0.500	116,682.000000
20.658333	0.500	116,975.000000
20.666667	0.500	117,393.000000
20.675000	0.500	118,019.000000
20.683333	0.500	118,745.000000
20.691667	0.500	119,646.000000
20.700000	0.500	120,999.000000
20.708333	0.500	123,236.000000
20.716667	0.500	126,473.000000
20.725000	0.500	130,595.000000
20.733333	0.500	135,261.000000
20.741667	0.500	139,714.000000
20.750000	0.500	144,057.000000
20.758333	0.500	149,381.000000
20.766667	0.500	156,187.000000
20.775000	0.500	164,068.000000
20.783333	0.500	171,873.000000
20.791667	0.500	177,923.000000
20.800000	0.500	180,997.000000
20.808333	0.500	180,605.000000
20.816667	0.500	177,358.000000
20.825000	0.500	172,405.000000
20.833333	0.500	166,826.000000
20.841667	0.500	160,767.000000
20.850000	0.500	154,400.000000
20.858333	0.500	147,987.000000
20.866667	0.500	141,773.000000
20.875000	0.500	135,887.000000
20.883333	0.500	130,694.000000
20.891667	0.500	126,837.000000
20.900000	0.500	124,800.000000
20.908333	0.500	124,603.000000
20.916667	0.500	125,409.000000
20.925000	0.500	126,500.000000
20.933333	0.500	128,154.000000
20.941667	0.500	130,946.000000
20.950000	0.500	134,438.000000
20.958333	0.500	137,285.000000
20.966667	0.500	138,273.000000
20.975000	0.500	137,237.000000
20.983333	0.500	134,622.000000
20.991667	0.500	131,153.000000
21.000000	0.500	126,993.000000
21.008333	0.500	122,694.000000
21.016667	0.500	119,285.000000
21.025000	0.500	117,361.000000
21.033333	0.500	116,735.000000
21.041667	0.500	116,286.000000
21.050000	0.500	115,815.000000
21.058333	0.500	115,829.000000
21.066667	0.500	116,292.000000
21.075000	0.500	117,036.000000
21.083333	0.500	117,973.000000
21.091667	0.500	119,111.000000
21.100000	0.500	120,161.000000
21.108333	0.500	121,265.000000
21.116667	0.500	122,982.000000
21.125000	0.500	124,996.000000
21.133333	0.500	126,218.000000
21.141667	0.500	125,686.000000
21.150000	0.500	124,240.000000
21.158333	0.500	122,568.000000
21.166667	0.500	120,732.000000
21.175000	0.500	118,810.000000
21.183333	0.500	117,058.000000
21.191667	0.500	116,111.000000
21.200000	0.500	116,374.000000
21.208333	0.500	117,549.000000
21.216667	0.500	118,726.000000
21.225000	0.500	119,384.000000
21.233333	0.500	119,649.000000
21.241667	0.500	120,056.000000
21.250000	0.500	121,000.000000
21.258333	0.500	122,248.000000
21.266667	0.500	123,485.000000
21.275000	0.500	123,952.000000
21.283333	0.500	123,240.000000
21.291667	0.500	121,913.000000
21.300000	0.500	120,495.000000
21.308333	0.500	119,251.000000
21.316667	0.500	118,097.000000
21.325000	0.500	117,232.000000
21.333333	0.500	116,822.000000
21.341667	0.500	117,325.000000
21.350000	0.500	118,924.000000
21.358333	0.500	121,355.000000
21.366667	0.500	124,305.000000
21.375000	0.500	127,571.000000
21.383333	0.500	130,659.000000
21.391667	0.500	132,674.000000
21.400000	0.500	133,121.000000
21.408333	0.500	131,878.000000
21.416667	0.500	129,548.000000
21.425000	0.500	126,838.000000
21.433333	0.500	124,233.000000
21.441667	0.500	122,256.000000
21.450000	0.500	121,609.000000
21.458333	0.500	122,227.000000
21.466667	0.500	123,737.000000
21.475000	0.500	125,771.000000
21.483333	0.500	127,490.000000
21.491667	0.500	128,449.000000
21.500000	0.500	128,602.000000
21.508333	0.500	127,883.000000
21.516667	0.500	126,584.000000
21.525000	0.500	125,343.000000
21.533333	0.500	124,497.000000
21.541667	0.500	124,167.000000
21.550000	0.500	124,576.000000
21.558333	0.500	125,798.000000
21.566667	0.500	127,642.000000
21.575000	0.500	129,444.000000
21.583333	0.500	130,413.000000
21.591667	0.500	130,826.000000
21.600000	0.500	131,671.000000
21.608333	0.500	133,133.000000
21.616667	0.500	135,139.000000
21.625000	0.500	137,615.000000
21.633333	0.500	140,243.000000
21.641667	0.500	142,798.000000
21.650000	0.500	145,165.000000
21.658333	0.500	146,503.000000
21.666667	0.500	146,919.000000
21.675000	0.500	147,357.000000
21.683333	0.500	147,931.000000
21.691667	0.500	148,139.000000
21.700000	0.500	147,039.000000
21.708333	0.500	144,324.000000
21.716667	0.500	140,622.000000
21.725000	0.500	136,912.000000
21.733333	0.500	134,170.000000
21.741667	0.500	132,796.000000
21.750000	0.500	132,812.000000
21.758333	0.500	133,750.000000
21.766667	0.500	134,520.000000
21.775000	0.500	134,899.000000
21.783333	0.500	135,373.000000
21.791667	0.500	136,099.000000
21.800000	0.500	137,035.000000
21.808333	0.500	138,265.000000
21.816667	0.500	139,869.000000
21.825000	0.500	141,629.000000
21.833333	0.500	143,205.000000
21.841667	0.500	144,716.000000
21.850000	0.500	146,279.000000
21.858333	0.500	148,218.000000
21.866667	0.500	150,583.000000
21.875000	0.500	153,255.000000
21.883333	0.500	155,945.000000
21.891667	0.500	158,439.000000
21.900000	0.500	160,093.000000
21.908333	0.500	160,036.000000
21.916667	0.500	157,944.000000
21.925000	0.500	154,649.000000
21.933333	0.500	151,151.000000
21.941667	0.500	147,945.000000
21.950000	0.500	145,578.000000
21.958333	0.500	144,335.000000
21.966667	0.500	144,168.000000
21.975000	0.500	144,651.000000
21.983333	0.500	145,011.000000
21.991667	0.500	144,282.000000
22.000000	0.500	142,146.000000
22.008333	0.500	139,119.000000
22.016667	0.500	136,122.000000
22.025000	0.500	133,637.000000
22.033333	0.500	131,557.000000
22.041667	0.500	129,791.000000
22.050000	0.500	128,535.000000
22.058333	0.500	128,055.000000
22.066667	0.500	128,669.000000
22.075000	0.500	130,302.000000
22.083333	0.500	132,455.000000
22.091667	0.500	134,181.000000
22.100000	0.500	134,720.000000
22.108333	0.500	133,880.000000
22.116667	0.500	131,927.000000
22.125000	0.500	129,334.000000
22.133333	0.500	126,480.000000
22.141667	0.500	123,480.000000
22.150000	0.500	120,552.000000
22.158333	0.500	118,108.000000
22.166667	0.500	116,690.000000
22.175000	0.500	116,306.000000
22.183333	0.500	116,749.000000
22.191667	0.500	118,213.000000
22.200000	0.500	120,847.000000
22.208333	0.500	124,715.000000
22.216667	0.500	129,370.000000
22.225000	0.500	134,057.000000
22.233333	0.500	137,661.000000
22.241667	0.500	139,570.000000
22.250000	0.500	139,527.000000
22.258333	0.500	137,425.000000
22.266667	0.500	133,641.000000
22.275000	0.500	128,851.000000
22.283333	0.500	124,020.000000
22.291667	0.500	120,281.000000
22.300000	0.500	118,476.000000
22.308333	0.500	119,250.000000
22.316667	0.500	122,616.000000
22.325000	0.500	128,054.000000
22.333333	0.500	134,620.000000
22.341667	0.500	140,802.000000
22.350000	0.500	145,799.000000
22.358333	0.500	149,288.000000
22.366667	0.500	151,141.000000
22.375000	0.500	151,535.000000
22.383333	0.500	150,590.000000
22.391667	0.500	148,955.000000
22.400000	0.500	147,809.000000
22.408333	0.500	147,522.000000
22.416667	0.500	147,211.000000
22.425000	0.500	146,282.000000
22.433333	0.500	144,574.000000
22.441667	0.500	142,329.000000
22.450000	0.500	140,108.000000
22.458333	0.500	138,123.000000
22.466667	0.500	137,100.000000
22.475000	0.500	137,784.000000
22.483333	0.500	140,028.000000
22.491667	0.500	142,703.000000
22.500000	0.500	144,887.000000
22.508333	0.500	146,004.000000
22.516667	0.500	146,076.000000
22.525000	0.500	145,623.000000
22.533333	0.500	145,579.000000
22.541667	0.500	146,048.000000
22.550000	0.500	146,432.000000
22.558333	0.500	146,082.000000
22.566667	0.500	144,614.000000
22.575000	0.500	141,889.000000
22.583333	0.500	138,064.000000
22.591667	0.500	133,321.000000
22.600000	0.500	128,037.000000
22.608333	0.500	123,502.000000
22.616667	0.500	120,480.000000
22.625000	0.500	119,300.000000
22.633333	0.500	120,434.000000
22.641667	0.500	124,218.000000
22.650000	0.500	129,833.000000
22.658333	0.500	135,925.000000
22.666667	0.500	141,625.000000
22.675000	0.500	146,524.000000
22.683333	0.500	149,866.000000
22.691667	0.500	151,248.000000
22.700000	0.500	150,907.000000
22.708333	0.500	149,761.000000
22.716667	0.500	148,444.000000
22.725000	0.500	147,057.000000
22.733333	0.500	145,638.000000
22.741667	0.500	144,423.000000
22.750000	0.500	143,542.000000
22.758333	0.500	142,951.000000
22.766667	0.500	142,338.000000
22.775000	0.500	141,535.000000
22.783333	0.500	140,416.000000
22.791667	0.500	138,958.000000
22.800000	0.500	137,462.000000
22.808333	0.500	136,218.000000
22.816667	0.500	135,611.000000
22.825000	0.500	135,700.000000
22.833333	0.500	135,913.000000
22.841667	0.500	136,186.000000
22.850000	0.500	136,614.000000
22.858333	0.500	136,680.000000
22.866667	0.500	135,720.000000
22.875000	0.500	134,306.000000
22.883333	0.500	133,699.000000
22.891667	0.500	134,358.000000
22.900000	0.500	136,051.000000
22.908333	0.500	138,254.000000
22.916667	0.500	140,141.000000
22.925000	0.500	141,454.000000
22.933333	0.500	142,205.000000
22.941667	0.500	141,801.000000
22.950000	0.500	140,061.000000
22.958333	0.500	137,459.000000
22.966667	0.500	135,143.000000
22.975000	0.500	133,968.000000
22.983333	0.500	134,148.000000
22.991667	0.500	134,997.000000
23.000000	0.500	135,904.000000
23.008333	0.500	136,473.000000
23.016667	0.500	136,784.000000
23.025000	0.500	136,972.000000
23.033333	0.500	137,125.000000
23.041667	0.500	137,319.000000
23.050000	0.500	137,696.000000
23.058333	0.500	138,100.000000
23.066667	0.500	138,350.000000
23.075000	0.500	138,355.000000
23.083333	0.500	138,298.000000
23.091667	0.500	138,240.000000
23.100000	0.500	138,689.000000
23.108333	0.500	140,020.000000
23.116667	0.500	141,761.000000
23.125000	0.500	143,438.000000
23.133333	0.500	144,942.000000
23.141667	0.500	146,311.000000
23.150000	0.500	147,335.000000
23.158333	0.500	148,026.000000
23.166667	0.500	148,104.000000
23.175000	0.500	147,597.000000
23.183333	0.500	147,043.000000
23.191667	0.500	146,955.000000
23.200000	0.500	147,352.000000
23.208333	0.500	147,698.000000
23.216667	0.500	147,468.000000
23.225000	0.500	146,577.000000
23.233333	0.500	145,402.000000
23.241667	0.500	143,993.000000
23.250000	0.500	142,145.000000
23.258333	0.500	139,878.000000
23.266667	0.500	137,307.000000
23.275000	0.500	135,090.000000
23.283333	0.500	133,823.000000
23.291667	0.500	134,104.000000
23.300000	0.500	135,972.000000
23.308333	0.500	139,162.000000
23.316667	0.500	143,415.000000
23.325000	0.500	147,671.000000
23.333333	0.500	151,207.000000
23.341667	0.500	154,355.000000
23.350000	0.500	157,146.000000
23.358333	0.500	159,221.000000
23.366667	0.500	160,038.000000
23.375000	0.500	159,354.000000
23.383333	0.500	157,082.000000
23.391667	0.500	153,435.000000
23.400000	0.500	149,246.000000
23.408333	0.500	145,327.000000
23.416667	0.500	142,059.000000
23.425000	0.500	139,178.000000
23.433333	0.500	136,906.000000
23.441667	0.500	135,425.000000
23.450000	0.500	135,183.000000
23.458333	0.500	136,458.000000
23.466667	0.500	138,781.000000
23.475000	0.500	141,518.000000
23.483333	0.500	144,518.000000
23.491667	0.500	147,894.000000
23.500000	0.500	151,655.000000
23.508333	0.500	155,269.000000
23.516667	0.500	158,347.000000
23.525000	0.500	161,101.000000
23.533333	0.500	163,313.000000
23.541667	0.500	164,636.000000
23.550000	0.500	165,003.000000
23.558333	0.500	164,411.000000
23.566667	0.500	163,288.000000
23.575000	0.500	162,160.000000
23.583333	0.500	161,597.000000
23.591667	0.500	162,052.000000
23.600000	0.500	163,451.000000
23.608333	0.500	165,082.000000
23.616667	0.500	166,335.000000
23.625000	0.500	166,716.000000
23.633333	0.500	165,766.000000
23.641667	0.500	163,692.000000
23.650000	0.500	160,836.000000
23.658333	0.500	157,516.000000
23.666667	0.500	153,680.000000
23.675000	0.500	149,443.000000
23.683333	0.500	145,178.000000
23.691667	0.500	141,545.000000
23.700000	0.500	139,266.000000
23.708333	0.500	138,680.000000
23.716667	0.500	139,257.000000
23.725000	0.500	140,655.000000
23.733333	0.500	142,263.000000
23.741667	0.500	144,110.000000
23.750000	0.500	145,742.000000
23.758333	0.500	146,773.000000
23.766667	0.500	146,811.000000
23.775000	0.500	145,175.000000
23.783333	0.500	142,114.000000
23.791667	0.500	138,357.000000
23.800000	0.500	134,875.000000
23.808333	0.500	132,307.000000
23.816667	0.500	130,838.000000
23.825000	0.500	130,333.000000
23.833333	0.500	131,090.000000
23.841667	0.500	133,110.000000
23.850000	0.500	136,113.000000
23.858333	0.500	139,514.000000
23.866667	0.500	143,237.000000
23.875000	0.500	146,804.000000
23.883333	0.500	149,189.000000
23.891667	0.500	150,250.000000
23.900000	0.500	150,603.000000
23.908333	0.500	151,183.000000
23.916667	0.500	152,738.000000
23.925000	0.500	155,143.000000
23.933333	0.500	157,594.000000
23.941667	0.500	159,147.000000
23.950000	0.500	159,010.000000
23.958333	0.500	156,890.000000
23.966667	0.500	153,490.000000
23.975000	0.500	149,456.000000
23.983333	0.500	144,783.000000
23.991667	0.500	140,071.000000
24.000000	0.500	136,113.000000
24.008333	0.500	133,120.000000
24.016667	0.500	131,597.000000
24.025000	0.500	132,071.000000
24.033333	0.500	134,534.000000
24.041667	0.500	138,027.000000
24.050000	0.500	141,810.000000
24.058333	0.500	145,116.000000
24.066667	0.500	147,682.000000
24.075000	0.500	149,587.000000
24.083333	0.500	151,165.000000
24.091667	0.500	152,352.000000
24.100000	0.500	152,823.000000
24.108333	0.500	153,056.000000
24.116667	0.500	153,416.000000
24.125000	0.500	153,901.000000
24.133333	0.500	154,244.000000
24.141667	0.500	154,298.000000
24.150000	0.500	153,524.000000
24.158333	0.500	151,653.000000
24.166667	0.500	149,272.000000
24.175000	0.500	147,173.000000
24.183333	0.500	145,535.000000
24.191667	0.500	144,561.000000
24.200000	0.500	144,459.000000
24.208333	0.500	145,026.000000
24.216667	0.500	146,009.000000
24.225000	0.500	147,047.000000
24.233333	0.500	147,834.000000
24.241667	0.500	148,365.000000
24.250000	0.500	148,994.000000
24.258333	0.500	150,007.000000
24.266667	0.500	151,124.000000
24.275000	0.500	152,433.000000
24.283333	0.500	153,999.000000
24.291667	0.500	155,232.000000
24.300000	0.500	155,959.000000
24.308333	0.500	156,588.000000
24.316667	0.500	157,518.000000
24.325000	0.500	158,646.000000
24.333333	0.500	159,898.000000
24.341667	0.500	161,516.000000
24.350000	0.500	163,027.000000
24.358333	0.500	163,570.000000
24.366667	0.500	162,729.000000
24.375000	0.500	160,727.000000
24.383333	0.500	158,507.000000
24.391667	0.500	156,822.000000
24.400000	0.500	155,723.000000
24.408333	0.500	155,358.000000
24.416667	0.500	155,586.000000
24.425000	0.500	155,804.000000
24.433333	0.500	155,513.000000
24.441667	0.500	154,709.000000
24.450000	0.500	153,531.000000
24.458333	0.500	152,449.000000
24.466667	0.500	151,864.000000
24.475000	0.500	151,687.000000
24.483333	0.500	151,622.000000
24.491667	0.500	151,221.000000
24.500000	0.500	150,242.000000
24.508333	0.500	149,038.000000
24.516667	0.500	148,221.000000
24.525000	0.500	147,699.000000
24.533333	0.500	147,194.000000
24.541667	0.500	146,789.000000
24.550000	0.500	146,964.000000
24.558333	0.500	147,417.000000
24.566667	0.500	147,714.000000
24.575000	0.500	147,907.000000
24.583333	0.500	148,245.000000
24.591667	0.500	148,264.000000
24.600000	0.500	147,471.000000
24.608333	0.500	146,490.000000
24.616667	0.500	146,486.000000
24.625000	0.500	147,508.000000
24.633333	0.500	149,692.000000
24.641667	0.500	152,710.000000
24.650000	0.500	155,938.000000
24.658333	0.500	158,943.000000
24.666667	0.500	161,549.000000
24.675000	0.500	162,925.000000
24.683333	0.500	162,375.000000
24.691667	0.500	160,249.000000
24.700000	0.500	157,317.000000
24.708333	0.500	153,971.000000
24.716667	0.500	150,486.000000
24.725000	0.500	147,370.000000
24.733333	0.500	144,902.000000
24.741667	0.500	143,071.000000
24.750000	0.500	141,945.000000
24.758333	0.500	141,727.000000
24.766667	0.500	142,246.000000
24.775000	0.500	143,164.000000
24.783333	0.500	144,420.000000
24.791667	0.500	146,183.000000
24.800000	0.500	148,624.000000
24.808333	0.500	151,578.000000
24.816667	0.500	154,458.000000
24.825000	0.500	156,300.000000
24.833333	0.500	156,798.000000
24.841667	0.500	156,355.000000
24.850000	0.500	154,946.000000
24.858333	0.500	152,739.000000
24.866667	0.500	150,440.000000
24.875000	0.500	148,627.000000
24.883333	0.500	147,297.000000
24.891667	0.500	146,602.000000
24.900000	0.500	147,049.000000
24.908333	0.500	148,879.000000
24.916667	0.500	151,232.000000
24.925000	0.500	153,462.000000
24.933333	0.500	155,567.000000
24.941667	0.500	157,932.000000
24.950000	0.500	160,767.000000
24.958333	0.500	164,308.000000
24.966667	0.500	168,268.000000
24.975000	0.500	171,682.000000
24.983333	0.500	174,300.000000
24.991667	0.500	176,250.000000
25.000000	0.500	177,230.000000
25.008333	0.500	176,764.000000
25.016667	0.500	175,889.000000
25.025000	0.500	175,424.000000
25.033333	0.500	175,215.000000
25.041667	0.500	175,011.000000
25.050000	0.500	174,739.000000
25.058333	0.500	174,360.000000
25.066667	0.500	173,451.000000
25.075000	0.500	172,787.000000
25.083333	0.500	172,819.000000
25.091667	0.500	173,413.000000
25.100000	0.500	174,560.000000
25.108333	0.500	175,906.000000
25.116667	0.500	177,462.000000
25.125000	0.500	178,846.000000
25.133333	0.500	179,850.000000
25.141667	0.500	180,560.000000
25.150000	0.500	180,367.000000
25.158333	0.500	178,823.000000
25.166667	0.500	176,427.000000
25.175000	0.500	173,781.000000
25.183333	0.500	171,399.000000
25.191667	0.500	169,394.000000
25.200000	0.500	168,325.000000
25.208333	0.500	168,444.000000
25.216667	0.500	169,155.000000
25.225000	0.500	170,273.000000
25.233333	0.500	171,805.000000
25.241667	0.500	173,896.000000
25.250000	0.500	176,814.000000
25.258333	0.500	179,634.000000
25.266667	0.500	181,230.000000
25.275000	0.500	180,892.000000
25.283333	0.500	178,899.000000
25.291667	0.500	176,165.000000
25.300000	0.500	173,393.000000
25.308333	0.500	171,118.000000
25.316667	0.500	169,501.000000
25.325000	0.500	168,001.000000
25.333333	0.500	166,057.000000
25.341667	0.500	163,503.000000
25.350000	0.500	160,746.000000
25.358333	0.500	158,734.000000
25.366667	0.500	157,283.000000
25.375000	0.500	156,359.000000
25.383333	0.500	156,526.000000
25.391667	0.500	157,853.000000
25.400000	0.500	160,172.000000
25.408333	0.500	163,015.000000
25.416667	0.500	166,121.000000
25.425000	0.500	169,184.000000
25.433333	0.500	171,488.000000
25.441667	0.500	172,251.000000
25.450000	0.500	171,392.000000
25.458333	0.500	169,740.000000
25.466667	0.500	167,679.000000
25.475000	0.500	165,561.000000
25.483333	0.500	163,291.000000
25.491667	0.500	161,000.000000
25.500000	0.500	159,558.000000
25.508333	0.500	159,786.000000
25.516667	0.500	161,825.000000
25.525000	0.500	165,198.000000
25.533333	0.500	169,547.000000
25.541667	0.500	174,408.000000
25.550000	0.500	178,936.000000
25.558333	0.500	182,350.000000
25.566667	0.500	183,997.000000
25.575000	0.500	184,002.000000
25.583333	0.500	182,744.000000
25.591667	0.500	180,679.000000
25.600000	0.500	178,600.000000
25.608333	0.500	176,923.000000
25.616667	0.500	175,798.000000
25.625000	0.500	174,885.000000
25.633333	0.500	174,183.000000
25.641667	0.500	174,429.000000
25.650000	0.500	175,886.000000
25.658333	0.500	177,797.000000
25.666667	0.500	179,063.000000
25.675000	0.500	179,020.000000
25.683333	0.500	177,810.000000
25.691667	0.500	175,889.000000
25.700000	0.500	173,637.000000
25.708333	0.500	171,205.000000
25.716667	0.500	168,435.000000
25.725000	0.500	165,447.000000
25.733333	0.500	163,040.000000
25.741667	0.500	161,649.000000
25.750000	0.500	161,416.000000
25.758333	0.500	162,428.000000
25.766667	0.500	164,152.000000
25.775000	0.500	166,018.000000
25.783333	0.500	167,535.000000
25.791667	0.500	168,038.000000
25.800000	0.500	167,204.000000
25.808333	0.500	164,925.000000
25.816667	0.500	161,613.000000
25.825000	0.500	158,224.000000
25.833333	0.500	155,212.000000
25.841667	0.500	152,991.000000
25.850000	0.500	151,915.000000
25.858333	0.500	152,032.000000
25.866667	0.500	153,321.000000
25.875000	0.500	155,410.000000
25.883333	0.500	157,565.000000
25.891667	0.500	159,135.000000
25.900000	0.500	160,214.000000
25.908333	0.500	161,242.000000
25.916667	0.500	162,369.000000
25.925000	0.500	163,682.000000
25.933333	0.500	164,958.000000
25.941667	0.500	166,739.000000
25.950000	0.500	169,088.000000
25.958333	0.500	171,506.000000
25.966667	0.500	173,403.000000
25.975000	0.500	174,449.000000
25.983333	0.500	174,865.000000
25.991667	0.500	174,812.000000
26.000000	0.500	174,221.000000
26.008333	0.500	173,505.000000
26.016667	0.500	173,315.000000
26.025000	0.500	173,728.000000
26.033333	0.500	175,107.000000
26.041667	0.500	177,508.000000
26.050000	0.500	180,419.000000
26.058333	0.500	183,268.000000
26.066667	0.500	185,545.000000
26.075000	0.500	187,391.000000
26.083333	0.500	189,019.000000
26.091667	0.500	190,354.000000
26.100000	0.500	191,283.000000
26.108333	0.500	191,933.000000
26.116667	0.500	192,311.000000
26.125000	0.500	192,097.000000
26.133333	0.500	191,186.000000
26.141667	0.500	190,376.000000
26.150000	0.500	189,510.000000
26.158333	0.500	187,974.000000
26.166667	0.500	185,606.000000
26.175000	0.500	182,338.000000
26.183333	0.500	178,245.000000
26.191667	0.500	173,701.000000
26.200000	0.500	169,905.000000
26.208333	0.500	167,661.000000
26.216667	0.500	167,431.000000
26.225000	0.500	169,213.000000
26.233333	0.500	172,654.000000
26.241667	0.500	176,656.000000
26.250000	0.500	179,899.000000
26.258333	0.500	181,952.000000
26.266667	0.500	182,980.000000
26.275000	0.500	183,559.000000
26.283333	0.500	184,084.000000
26.291667	0.500	184,811.000000
26.300000	0.500	185,785.000000
26.308333	0.500	186,986.000000
26.316667	0.500	188,179.000000
26.325000	0.500	188,757.000000
26.333333	0.500	188,245.000000
26.341667	0.500	186,775.000000
26.350000	0.500	184,530.000000
26.358333	0.500	181,637.000000
26.366667	0.500	178,541.000000
26.375000	0.500	175,908.000000
26.383333	0.500	174,356.000000
26.391667	0.500	174,268.000000
26.400000	0.500	175,555.000000
26.408333	0.500	177,966.000000
26.416667	0.500	180,946.000000
26.425000	0.500	183,433.000000
26.433333	0.500	184,909.000000
26.441667	0.500	185,302.000000
26.450000	0.500	184,957.000000
26.458333	0.500	184,733.000000
26.466667	0.500	185,418.000000
26.475000	0.500	187,069.000000
26.483333	0.500	188,286.000000
26.491667	0.500	187,793.000000
26.500000	0.500	185,375.000000
26.508333	0.500	181,872.000000
26.516667	0.500	178,296.000000
26.525000	0.500	175,655.000000
26.533333	0.500	174,546.000000
26.541667	0.500	174,443.000000
26.550000	0.500	174,654.000000
26.558333	0.500	174,763.000000
26.566667	0.500	174,866.000000
26.575000	0.500	175,141.000000
26.583333	0.500	176,145.000000
26.591667	0.500	178,106.000000
26.600000	0.500	181,129.000000
26.608333	0.500	185,213.000000
26.616667	0.500	189,654.000000
26.625000	0.500	193,655.000000
26.633333	0.500	196,758.000000
26.641667	0.500	198,747.000000
26.650000	0.500	199,381.000000
26.658333	0.500	198,352.000000
26.666667	0.500	196,267.000000
26.675000	0.500	194,195.000000
26.683333	0.500	193,032.000000
26.691667	0.500	192,923.000000
26.700000	0.500	193,631.000000
26.708333	0.500	194,388.000000
26.716667	0.500	194,746.000000
26.725000	0.500	194,817.000000
26.733333	0.500	194,782.000000
26.741667	0.500	194,853.000000
26.750000	0.500	195,339.000000
26.758333	0.500	196,032.000000
26.766667	0.500	196,463.000000
26.775000	0.500	195,627.000000
26.783333	0.500	193,047.000000
26.791667	0.500	189,337.000000
26.800000	0.500	185,679.000000
26.808333	0.500	182,541.000000
26.816667	0.500	180,210.000000
26.825000	0.500	178,912.000000
26.833333	0.500	178,894.000000
26.841667	0.500	179,897.000000
26.850000	0.500	181,614.000000
26.858333	0.500	184,552.000000
26.866667	0.500	188,716.000000
26.875000	0.500	193,063.000000
26.883333	0.500	196,421.000000
26.891667	0.500	198,161.000000
26.900000	0.500	198,558.000000
26.908333	0.500	198,451.000000
26.916667	0.500	199,110.000000
26.925000	0.500	201,016.000000
26.933333	0.500	203,621.000000
26.941667	0.500	206,495.000000
26.950000	0.500	209,159.000000
26.958333	0.500	211,016.000000
26.966667	0.500	211,988.000000
26.975000	0.500	212,463.000000
26.983333	0.500	212,983.000000
26.991667	0.500	213,573.000000
27.000000	0.500	214,312.000000
27.008333	0.500	215,068.000000
27.016667	0.500	215,837.000000
27.025000	0.500	216,313.000000
27.033333	0.500	216,076.000000
27.041667	0.500	215,397.000000
27.050000	0.500	214,848.000000
27.058333	0.500	214,978.000000
27.066667	0.500	215,627.000000
27.075000	0.500	216,478.000000
27.083333	0.500	217,304.000000
27.091667	0.500	218,085.000000
27.100000	0.500	219,404.000000
27.108333	0.500	221,939.000000
27.116667	0.500	225,126.000000
27.125000	0.500	228,299.000000
27.133333	0.500	230,792.000000
27.141667	0.500	232,220.000000
27.150000	0.500	232,667.000000
27.158333	0.500	232,159.000000
27.166667	0.500	230,743.000000
27.175000	0.500	228,864.000000
27.183333	0.500	227,083.000000
27.191667	0.500	226,148.000000
27.200000	0.500	226,409.000000
27.208333	0.500	227,992.000000
27.216667	0.500	230,222.000000
27.225000	0.500	232,347.000000
27.233333	0.500	234,176.000000
27.241667	0.500	235,850.000000
27.250000	0.500	237,089.000000
27.258333	0.500	237,596.000000
27.266667	0.500	238,186.000000
27.275000	0.500	239,293.000000
27.283333	0.500	241,005.000000
27.291667	0.500	243,371.000000
27.300000	0.500	246,360.000000
27.308333	0.500	249,985.000000
27.316667	0.500	254,152.000000
27.325000	0.500	258,081.000000
27.333333	0.500	261,232.000000
27.341667	0.500	264,493.000000
27.350000	0.500	268,986.000000
27.358333	0.500	274,886.000000
27.366667	0.500	281,550.000000
27.375000	0.500	288,600.000000
27.383333	0.500	296,068.000000
27.391667	0.500	303,692.000000
27.400000	0.500	310,564.000000
27.408333	0.500	316,199.000000
27.416667	0.500	320,192.000000
27.425000	0.500	322,339.000000
27.433333	0.500	323,070.000000
27.441667	0.500	322,776.000000
27.450000	0.500	321,935.000000
27.458333	0.500	321,649.000000
27.466667	0.500	322,534.000000
27.475000	0.500	324,738.000000
27.483333	0.500	328,170.000000
27.491667	0.500	332,398.000000
27.500000	0.500	336,956.000000
27.508333	0.500	341,129.000000
27.516667	0.500	344,827.000000
27.525000	0.500	348,654.000000
27.533333	0.500	353,376.000000
27.541667	0.500	358,165.000000
27.550000	0.500	361,492.000000
27.558333	0.500	363,049.000000
27.566667	0.500	363,160.000000
27.575000	0.500	362,745.000000
27.583333	0.500	363,154.000000
27.591667	0.500	365,552.000000
27.600000	0.500	369,733.000000
27.608333	0.500	374,737.000000
27.616667	0.500	379,174.000000
27.625000	0.500	382,217.000000
27.633333	0.500	383,875.000000
27.641667	0.500	384,134.000000
27.650000	0.500	383,335.000000
27.658333	0.500	381,516.000000
27.666667	0.500	378,699.000000
27.675000	0.500	375,192.000000
27.683333	0.500	371,298.000000
27.691667	0.500	367,210.000000
27.700000	0.500	362,893.000000
27.708333	0.500	358,305.000000
27.716667	0.500	354,071.000000
27.725000	0.500	350,767.000000
27.733333	0.500	348,135.000000
27.741667	0.500	345,854.000000
27.750000	0.500	343,263.000000
27.758333	0.500	339,971.000000
27.766667	0.500	336,242.000000
27.775000	0.500	332,401.000000
27.783333	0.500	328,365.000000
27.791667	0.500	323,999.000000
27.800000	0.500	319,815.000000
27.808333	0.500	315,906.000000
27.816667	0.500	311,904.000000
27.825000	0.500	307,857.000000
27.833333	0.500	303,839.000000
27.841667	0.500	299,759.000000
27.850000	0.500	295,634.000000
27.858333	0.500	291,877.000000
27.866667	0.500	288,774.000000
27.875000	0.500	286,214.000000
27.883333	0.500	283,764.000000
27.891667	0.500	281,114.000000
27.900000	0.500	278,085.000000
27.908333	0.500	275,126.000000
27.916667	0.500	272,890.000000
27.925000	0.500	271,861.000000
27.933333	0.500	271,259.000000
27.941667	0.500	269,730.000000
27.950000	0.500	266,163.000000
27.958333	0.500	260,428.000000
27.966667	0.500	253,580.000000
27.975000	0.500	246,713.000000
27.983333	0.500	240,437.000000
27.991667	0.500	235,512.000000
28.000000	0.500	232,306.000000
28.008333	0.500	230,502.000000
28.016667	0.500	229,252.000000
28.025000	0.500	227,600.000000
28.033333	0.500	224,998.000000
28.041667	0.500	221,053.000000
28.050000	0.500	215,772.000000
28.058333	0.500	209,904.000000
28.066667	0.500	203,774.000000
28.075000	0.500	197,562.000000
28.083333	0.500	191,353.000000
28.091667	0.500	185,236.000000
28.100000	0.500	179,390.000000
28.108333	0.500	174,030.000000
28.116667	0.500	169,364.000000
28.125000	0.500	165,391.000000
28.133333	0.500	161,880.000000
28.141667	0.500	159,218.000000
28.150000	0.500	157,545.000000
28.158333	0.500	156,464.000000
28.166667	0.500	155,661.000000
28.175000	0.500	154,897.000000
28.183333	0.500	153,411.000000
28.191667	0.500	150,762.000000
28.200000	0.500	146,986.000000
28.208333	0.500	142,988.000000
28.216667	0.500	139,529.000000
28.225000	0.500	136,469.000000
28.233333	0.500	133,653.000000
28.241667	0.500	131,190.000000
28.250000	0.500	129,440.000000
28.258333	0.500	128,612.000000
28.266667	0.500	128,110.000000
28.275000	0.500	127,405.000000
28.283333	0.500	126,238.000000
28.291667	0.500	124,823.000000
28.300000	0.500	123,447.000000
28.308333	0.500	122,300.000000
28.316667	0.500	121,400.000000
28.325000	0.500	120,970.000000
28.333333	0.500	120,452.000000
28.341667	0.500	119,010.000000
28.350000	0.500	116,341.000000
28.358333	0.500	112,918.000000
28.366667	0.500	109,280.000000
28.375000	0.500	106,243.000000
28.383333	0.500	104,140.000000
28.391667	0.500	102,439.000000
28.400000	0.500	100,991.000000
28.408333	0.500	99,227.000000
28.416667	0.500	96,458.000000
28.425000	0.500	92,685.000000
28.433333	0.500	87,924.000000
28.441667	0.500	82,491.000000
28.450000	0.500	77,219.000000
28.458333	0.500	73,134.000000
28.466667	0.500	70,743.000000
28.475000	0.500	69,786.000000
28.483333	0.500	69,691.000000
28.491667	0.500	69,823.000000
28.500000	0.500	69,581.000000
28.508333	0.500	68,796.000000
28.516667	0.500	67,081.000000
28.525000	0.500	63,958.000000
28.533333	0.500	59,861.000000
28.541667	0.500	55,918.000000
28.550000	0.500	53,210.000000
28.558333	0.500	52,158.000000
28.566667	0.500	52,603.000000
28.575000	0.500	53,884.000000
28.583333	0.500	55,277.000000
28.591667	0.500	56,575.000000
28.600000	0.500	57,611.000000
28.608333	0.500	58,280.000000
28.616667	0.500	59,008.000000
28.625000	0.500	59,613.000000
28.633333	0.500	59,193.000000
28.641667	0.500	57,046.000000
28.650000	0.500	53,312.000000
28.658333	0.500	48,313.000000
28.666667	0.500	42,512.000000
28.675000	0.500	36,698.000000
28.683333	0.500	32,041.000000
28.691667	0.500	29,425.000000
28.700000	0.500	29,354.000000
28.708333	0.500	31,177.000000
28.716667	0.500	33,727.000000
28.725000	0.500	35,971.000000
28.733333	0.500	37,168.000000
28.741667	0.500	37,112.000000
28.750000	0.500	35,885.000000
28.758333	0.500	33,798.000000
28.766667	0.500	31,268.000000
28.775000	0.500	29,332.000000
28.783333	0.500	28,572.000000
28.791667	0.500	28,246.000000
28.800000	0.500	27,300.000000
28.808333	0.500	25,531.000000
28.816667	0.500	23,864.000000
28.825000	0.500	23,138.000000
28.833333	0.500	23,356.000000
28.841667	0.500	24,021.000000
28.850000	0.500	24,638.000000
28.858333	0.500	24,385.000000
28.866667	0.500	22,814.000000
28.875000	0.500	20,440.000000
28.883333	0.500	17,748.000000
28.891667	0.500	14,671.000000
28.900000	0.500	11,016.000000
28.908333	0.500	7,309.000000
28.916667	0.500	4,745.000000
28.925000	0.500	3,877.000000
28.933333	0.500	4,316.000000
28.941667	0.500	5,179.000000
28.950000	0.500	5,777.000000
28.958333	0.500	5,817.000000
28.966667	0.500	5,398.000000
28.975000	0.500	4,753.000000
28.983333	0.500	3,684.000000
28.991667	0.500	2,378.000000
29.000000	0.500	1,180.000000
29.008333	0.500	583.000000
29.016667	0.500	324.000000
29.025000	0.500	-377.000000
29.033333	0.500	-1,630.000000
29.041667	0.500	-3,144.000000
29.050000	0.500	-4,055.000000
29.058333	0.500	-3,932.000000
29.066667	0.500	-2,805.000000
29.075000	0.500	-1,062.000000
29.083333	0.500	499.000000
29.091667	0.500	1,345.000000
29.100000	0.500	981.000000
29.108333	0.500	-905.000000
29.116667	0.500	-3,684.000000
29.125000	0.500	-6,774.000000
29.133333	0.500	-9,620.000000
29.141667	0.500	-11,566.000000
29.150000	0.500	-12,600.000000
29.158333	0.500	-13,032.000000
29.166667	0.500	-12,960.000000
29.175000	0.500	-12,404.000000
29.183333	0.500	-11,390.000000
29.191667	0.500	-10,227.000000
29.200000	0.500	-9,203.000000
29.208333	0.500	-8,549.000000
29.216667	0.500	-8,220.000000
29.225000	0.500	-8,070.000000
29.233333	0.500	-8,234.000000
29.241667	0.500	-8,869.000000
29.250000	0.500	-9,972.000000
29.258333	0.500	-11,641.000000
29.266667	0.500	-14,519.000000
29.275000	0.500	-18,576.000000
29.283333	0.500	-23,110.000000
29.291667	0.500	-27,170.000000
29.300000	0.500	-29,965.000000
29.308333	0.500	-30,974.000000
29.316667	0.500	-30,531.000000
29.325000	0.500	-29,187.000000
29.333333	0.500	-27,498.000000
29.341667	0.500	-26,378.000000
29.350000	0.500	-25,933.000000
29.358333	0.500	-26,472.000000
29.366667	0.500	-28,011.000000
29.375000	0.500	-30,339.000000
29.383333	0.500	-33,222.000000
29.391667	0.500	-36,218.000000
29.400000	0.500	-38,779.000000
29.408333	0.500	-40,149.000000
29.416667	0.500	-39,991.000000
29.425000	0.500	-38,673.000000
29.433333	0.500	-36,487.000000
29.441667	0.500	-33,908.000000
29.450000	0.500	-31,464.000000
29.458333	0.500	-29,358.000000
29.466667	0.500	-27,788.000000
29.475000	0.500	-27,247.000000
29.483333	0.500	-28,140.000000
29.491667	0.500	-30,412.000000
29.500000	0.500	-33,772.000000
29.508333	0.500	-37,541.000000
29.516667	0.500	-41,230.000000
29.525000	0.500	-44,996.000000
29.533333	0.500	-48,857.000000
29.541667	0.500	-52,222.000000
29.550000	0.500	-54,551.000000
29.558333	0.500	-55,283.000000
29.566667	0.500	-54,687.000000
29.575000	0.500	-53,959.000000
29.583333	0.500	-53,487.000000
29.591667	0.500	-52,980.000000
29.600000	0.500	-52,779.000000
29.608333	0.500	-52,980.000000
29.616667	0.500	-53,320.000000
29.625000	0.500	-53,918.000000
29.633333	0.500	-54,747.000000
29.641667	0.500	-55,424.000000
29.650000	0.500	-56,050.000000
29.658333	0.500	-56,400.000000
29.666667	0.500	-56,044.000000
29.675000	0.500	-55,120.000000
29.683333	0.500	-53,166.000000
29.691667	0.500	-49,915.000000
29.700000	0.500	-46,069.000000
29.708333	0.500	-42,781.000000
29.716667	0.500	-40,439.000000
29.725000	0.500	-39,223.000000
29.733333	0.500	-39,038.000000
29.741667	0.500	-39,806.000000
29.750000	0.500	-41,264.000000
29.758333	0.500	-42,986.000000
29.766667	0.500	-44,405.000000
29.775000	0.500	-45,422.000000
29.783333	0.500	-46,135.000000
29.791667	0.500	-46,849.000000
29.800000	0.500	-47,669.000000
29.808333	0.500	-48,327.000000
29.816667	0.500	-48,556.000000
29.825000	0.500	-48,187.000000
29.833333	0.500	-46,940.000000
29.841667	0.500	-44,552.000000
29.850000	0.500	-41,840.000000
29.858333	0.500	-39,856.000000
29.866667	0.500	-38,967.000000
29.875000	0.500	-39,067.000000
29.883333	0.500	-40,102.000000
29.891667	0.500	-41,951.000000
29.900000	0.500	-44,275.000000
29.908333	0.500	-46,616.000000
29.916667	0.500	-48,941.000000
29.925000	0.500	-51,246.000000
29.933333	0.500	-53,332.000000
29.941667	0.500	-54,397.000000
29.950000	0.500	-53,792.000000
29.958333	0.500	-51,639.000000
29.966667	0.500	-48,050.000000
29.975000	0.500	-43,817.000000
29.983333	0.500	-39,921.000000
29.991667	0.500	-36,885.000000
30.000000	0.500	-35,012.000000
30.008333	0.500	-34,297.000000
30.016667	0.500	-34,601.000000
30.025000	0.500	-35,493.000000
30.033333	0.500	-36,365.000000
30.041667	0.500	-37,182.000000
30.050000	0.500	-37,676.000000
30.058333	0.500	-37,380.000000
30.066667	0.500	-36,386.000000
30.075000	0.500	-34,857.000000
30.083333	0.500	-33,021.000000
30.091667	0.500	-31,032.000000
30.100000	0.500	-28,775.000000
30.108333	0.500	-26,640.000000
30.116667	0.500	-25,245.000000
30.125000	0.500	-24,954.000000
30.133333	0.500	-25,527.000000
30.141667	0.500	-26,068.000000
30.150000	0.500	-26,020.000000
30.158333	0.500	-25,329.000000
30.166667	0.500	-23,975.000000
30.175000	0.500	-21,954.000000
30.183333	0.500	-19,375.000000
30.191667	0.500	-16,975.000000
30.200000	0.500	-15,812.000000
30.208333	0.500	-16,468.000000
30.216667	0.500	-19,301.000000
30.225000	0.500	-24,112.000000
30.233333	0.500	-30,453.000000
30.241667	0.500	-37,437.000000
30.250000	0.500	-44,209.000000
30.258333	0.500	-50,352.000000
30.266667	0.500	-55,594.000000
30.275000	0.500	-59,425.000000
30.283333	0.500	-61,248.000000
30.291667	0.500	-61,026.000000
30.300000	0.500	-59,260.000000
30.308333	0.500	-57,297.000000
30.316667	0.500	-56,355.000000
30.325000	0.500	-56,108.000000
30.333333	0.500	-55,824.000000
30.341667	0.500	-55,038.000000
30.350000	0.500	-53,412.000000
30.358333	0.500	-51,012.000000
30.366667	0.500	-48,487.000000
30.375000	0.500	-46,460.000000
30.383333	0.500	-45,329.000000
30.391667	0.500	-45,157.000000
30.400000	0.500	-45,381.000000
30.408333	0.500	-45,790.000000
30.416667	0.500	-46,722.000000
30.425000	0.500	-48,093.000000
30.433333	0.500	-49,357.000000
30.441667	0.500	-50,343.000000
30.450000	0.500	-50,989.000000
30.458333	0.500	-51,440.000000
30.466667	0.500	-51,637.000000
30.475000	0.500	-51,140.000000
30.483333	0.500	-49,881.000000
30.491667	0.500	-48,234.000000
30.500000	0.500	-45,868.000000
30.508333	0.500	-42,108.000000
30.516667	0.500	-37,537.000000
30.525000	0.500	-32,979.000000
30.533333	0.500	-28,928.000000
30.541667	0.500	-25,592.000000
30.550000	0.500	-23,454.000000
30.558333	0.500	-22,774.000000
30.566667	0.500	-23,078.000000
30.575000	0.500	-23,864.000000
30.583333	0.500	-25,339.000000
30.591667	0.500	-27,718.000000
30.600000	0.500	-30,460.000000
30.608333	0.500	-33,000.000000
30.616667	0.500	-35,023.000000
30.625000	0.500	-36,161.000000
30.633333	0.500	-36,230.000000
30.641667	0.500	-35,933.000000
30.650000	0.500	-35,880.000000
30.658333	0.500	-36,450.000000
30.666667	0.500	-37,700.000000
30.675000	0.500	-38,953.000000
30.683333	0.500	-39,282.000000
30.691667	0.500	-38,726.000000
30.700000	0.500	-37,986.000000
30.708333	0.500	-37,206.000000
30.716667	0.500	-36,730.000000
30.725000	0.500	-37,347.000000
30.733333	0.500	-39,405.000000
30.741667	0.500	-42,511.000000
30.750000	0.500	-46,207.000000
30.758333	0.500	-50,317.000000
30.766667	0.500	-54,555.000000
30.775000	0.500	-58,725.000000
30.783333	0.500	-62,597.000000
30.791667	0.500	-65,821.000000
30.800000	0.500	-67,955.000000
30.808333	0.500	-68,842.000000
30.816667	0.500	-68,652.000000
30.825000	0.500	-67,558.000000
30.833333	0.500	-65,881.000000
30.841667	0.500	-63,523.000000
30.850000	0.500	-60,351.000000
30.858333	0.500	-57,119.000000
30.866667	0.500	-54,355.000000
30.875000	0.500	-52,031.000000
30.883333	0.500	-50,096.000000
30.891667	0.500	-48,815.000000
30.900000	0.500	-48,636.000000
30.908333	0.500	-49,476.000000
30.916667	0.500	-50,596.000000
30.925000	0.500	-51,657.000000
30.933333	0.500	-52,462.000000
30.941667	0.500	-52,615.000000
30.950000	0.500	-51,766.000000
30.958333	0.500	-49,738.000000
30.966667	0.500	-47,227.000000
30.975000	0.500	-45,170.000000
30.983333	0.500	-44,004.000000
30.991667	0.500	-43,706.000000
31.000000	0.500	-44,365.000000
