# Supplementary material for: Changes to Serum Sample Tube and Processing Methodology Does Not Cause Inter-Individual Variation in Automated Whole Serum N-Glycan Profiling in Health and Disease
Source: PLoS One. 2015 Apr 1;10(4):e0123028. doi: 10.1371/journal.pone.0123028 (PMC4382121; doi:10.1371/journal.pone.0123028)
Supplement: S2 Data — (ZIP) [file pone.0123028.s007.zip › IgGglycansData/1000+390-Sample 16.txt]

File Path	chrom://acropora/ChromeleonLocal/Archana Data/07 Mar 14/Robot validation of PNG F release- GCP-IgG and GCP-Fet.seq/19.smp/Emission_1.channel/Emission_1.chm
Channel	Emission_1

Injection Information:
Data Vault	ChromeleonLocal
Injection	PNG F rel-GCP-IgG-100µg-F.A+PBM+2AB VP96+T1-110/1000+390-Sample 16
Injection Number	21
Position	RH2
Comment	
Processing Method	beh-gu
Instrument Method	BEH-15cm-30min-right-25ul
Type	Unknown
Status	Finished
Injection Date	08/03/2014
Injection Time	01:51:00
Injection Volume (µL)	25.0000
Dilution Factor	1.0000
Weight	1.0000

Raw Data Information:
Time Min. (min)	0.000000
Time Max. (min)	31.000000
Data Points	3721
Detector	FLD
Exporting Data System	Chromeleon 7.1.1.1127
Operator	
Signal Quantity	
Signal Unit	counts
Signal Min.	-39,659.000000
Signal Max.	7,680,395.000000
Channel	Emission_1
Driver Name	FLD3000.dll
Channel Type	Evaluation
Min. Step (s)	0.500
Max. Step (s)	0.500
Average Step (s)	0.500

Signal Parameter Information:
Signal Info	

Raw Data:
Time (min)	Step (s)	Value (counts)
0.000000	0.000	0.000000
0.008333	0.500	0.000000
0.016667	0.500	0.000000
0.025000	0.500	0.000000
0.033333	0.500	0.000000
0.041667	0.500	6,552.000000
0.050000	0.500	6,756.000000
0.058333	0.500	7,177.000000
0.066667	0.500	8,101.000000
0.075000	0.500	9,444.000000
0.083333	0.500	10,917.000000
0.091667	0.500	12,170.000000
0.100000	0.500	12,961.000000
0.108333	0.500	13,159.000000
0.116667	0.500	12,712.000000
0.125000	0.500	11,714.000000
0.133333	0.500	10,313.000000
0.141667	0.500	8,659.000000
0.150000	0.500	6,877.000000
0.158333	0.500	5,091.000000
0.166667	0.500	3,463.000000
0.175000	0.500	2,082.000000
0.183333	0.500	898.000000
0.191667	0.500	-177.000000
0.200000	0.500	-1,199.000000
0.208333	0.500	-2,159.000000
0.216667	0.500	-2,984.000000
0.225000	0.500	-3,674.000000
0.233333	0.500	-4,208.000000
0.241667	0.500	-4,584.000000
0.250000	0.500	-4,827.000000
0.258333	0.500	-4,936.000000
0.266667	0.500	-4,876.000000
0.275000	0.500	-4,649.000000
0.283333	0.500	-4,313.000000
0.291667	0.500	-3,958.000000
0.300000	0.500	-3,638.000000
0.308333	0.500	-3,407.000000
0.316667	0.500	-3,318.000000
0.325000	0.500	-3,373.000000
0.333333	0.500	-3,499.000000
0.341667	0.500	-3,670.000000
0.350000	0.500	-3,878.000000
0.358333	0.500	-4,117.000000
0.366667	0.500	-4,400.000000
0.375000	0.500	-4,698.000000
0.383333	0.500	-4,971.000000
0.391667	0.500	-5,228.000000
0.400000	0.500	-5,504.000000
0.408333	0.500	-5,782.000000
0.416667	0.500	-6,004.000000
0.425000	0.500	-6,186.000000
0.433333	0.500	-6,386.000000
0.441667	0.500	-6,630.000000
0.450000	0.500	-6,869.000000
0.458333	0.500	-7,006.000000
0.466667	0.500	-7,001.000000
0.475000	0.500	-6,862.000000
0.483333	0.500	-6,554.000000
0.491667	0.500	-6,075.000000
0.500000	0.500	-5,459.000000
0.508333	0.500	-4,776.000000
0.516667	0.500	-4,136.000000
0.525000	0.500	-3,658.000000
0.533333	0.500	-3,368.000000
0.541667	0.500	-3,223.000000
0.550000	0.500	-3,191.000000
0.558333	0.500	-3,272.000000
0.566667	0.500	-3,482.000000
0.575000	0.500	-3,835.000000
0.583333	0.500	-4,239.000000
0.591667	0.500	-4,618.000000
0.600000	0.500	-4,943.000000
0.608333	0.500	-5,195.000000
0.616667	0.500	-5,333.000000
0.625000	0.500	-5,289.000000
0.633333	0.500	-5,042.000000
0.641667	0.500	-4,523.000000
0.650000	0.500	-3,644.000000
0.658333	0.500	-2,416.000000
0.666667	0.500	-945.000000
0.675000	0.500	655.000000
0.683333	0.500	2,257.000000
0.691667	0.500	3,702.000000
0.700000	0.500	4,819.000000
0.708333	0.500	5,472.000000
0.716667	0.500	5,606.000000
0.725000	0.500	5,283.000000
0.733333	0.500	4,810.000000
0.741667	0.500	5,044.000000
0.750000	0.500	7,181.000000
0.758333	0.500	12,100.000000
0.766667	0.500	19,983.000000
0.775000	0.500	30,231.000000
0.783333	0.500	41,716.000000
0.791667	0.500	53,029.000000
0.800000	0.500	62,772.000000
0.808333	0.500	69,873.000000
0.816667	0.500	73,783.000000
0.825000	0.500	74,465.000000
0.833333	0.500	72,250.000000
0.841667	0.500	67,714.000000
0.850000	0.500	61,532.000000
0.858333	0.500	54,352.000000
0.866667	0.500	46,803.000000
0.875000	0.500	39,435.000000
0.883333	0.500	32,699.000000
0.891667	0.500	26,862.000000
0.900000	0.500	21,966.000000
0.908333	0.500	18,020.000000
0.916667	0.500	15,000.000000
0.925000	0.500	12,784.000000
0.933333	0.500	11,192.000000
0.941667	0.500	10,039.000000
0.950000	0.500	9,179.000000
0.958333	0.500	8,558.000000
0.966667	0.500	8,165.000000
0.975000	0.500	8,010.000000
0.983333	0.500	8,098.000000
0.991667	0.500	8,391.000000
1.000000	0.500	8,805.000000
1.008333	0.500	9,258.000000
1.016667	0.500	9,753.000000
1.025000	0.500	10,414.000000
1.033333	0.500	11,487.000000
1.041667	0.500	13,328.000000
1.050000	0.500	16,425.000000
1.058333	0.500	21,039.000000
1.066667	0.500	26,966.000000
1.075000	0.500	33,618.000000
1.083333	0.500	40,114.000000
1.091667	0.500	45,506.000000
1.100000	0.500	49,146.000000
1.108333	0.500	50,795.000000
1.116667	0.500	50,553.000000
1.125000	0.500	48,866.000000
1.133333	0.500	46,394.000000
1.141667	0.500	43,857.000000
1.150000	0.500	41,806.000000
1.158333	0.500	40,498.000000
1.166667	0.500	39,982.000000
1.175000	0.500	40,208.000000
1.183333	0.500	41,080.000000
1.191667	0.500	42,449.000000
1.200000	0.500	44,086.000000
1.208333	0.500	45,719.000000
1.216667	0.500	47,046.000000
1.225000	0.500	47,777.000000
1.233333	0.500	47,692.000000
1.241667	0.500	46,685.000000
1.250000	0.500	44,867.000000
1.258333	0.500	42,570.000000
1.266667	0.500	40,152.000000
1.275000	0.500	37,755.000000
1.283333	0.500	35,356.000000
1.291667	0.500	32,968.000000
1.300000	0.500	30,844.000000
1.308333	0.500	29,514.000000
1.316667	0.500	29,346.000000
1.325000	0.500	30,129.000000
1.333333	0.500	31,200.000000
1.341667	0.500	31,838.000000
1.350000	0.500	31,513.000000
1.358333	0.500	30,059.000000
1.366667	0.500	27,634.000000
1.375000	0.500	24,552.000000
1.383333	0.500	21,115.000000
1.391667	0.500	17,611.000000
1.400000	0.500	14,314.000000
1.408333	0.500	11,428.000000
1.416667	0.500	9,088.000000
1.425000	0.500	7,368.000000
1.433333	0.500	6,272.000000
1.441667	0.500	5,701.000000
1.450000	0.500	5,465.000000
1.458333	0.500	5,367.000000
1.466667	0.500	5,272.000000
1.475000	0.500	5,053.000000
1.483333	0.500	4,577.000000
1.491667	0.500	3,841.000000
1.500000	0.500	3,004.000000
1.508333	0.500	2,193.000000
1.516667	0.500	1,561.000000
1.525000	0.500	1,232.000000
1.533333	0.500	1,204.000000
1.541667	0.500	1,367.000000
1.550000	0.500	1,599.000000
1.558333	0.500	1,862.000000
1.566667	0.500	2,157.000000
1.575000	0.500	2,455.000000
1.583333	0.500	2,710.000000
1.591667	0.500	2,822.000000
1.600000	0.500	2,747.000000
1.608333	0.500	2,511.000000
1.616667	0.500	2,140.000000
1.625000	0.500	1,651.000000
1.633333	0.500	1,050.000000
1.641667	0.500	422.000000
1.650000	0.500	-95.000000
1.658333	0.500	-454.000000
1.666667	0.500	-686.000000
1.675000	0.500	-852.000000
1.683333	0.500	-960.000000
1.691667	0.500	-1,062.000000
1.700000	0.500	-1,197.000000
1.708333	0.500	-1,384.000000
1.716667	0.500	-1,601.000000
1.725000	0.500	-1,824.000000
1.733333	0.500	-2,015.000000
1.741667	0.500	-2,122.000000
1.750000	0.500	-2,109.000000
1.758333	0.500	-2,001.000000
1.766667	0.500	-1,872.000000
1.775000	0.500	-1,779.000000
1.783333	0.500	-1,677.000000
1.791667	0.500	-1,551.000000
1.800000	0.500	-1,416.000000
1.808333	0.500	-1,281.000000
1.816667	0.500	-1,142.000000
1.825000	0.500	-1,017.000000
1.833333	0.500	-993.000000
1.841667	0.500	-1,119.000000
1.850000	0.500	-1,339.000000
1.858333	0.500	-1,537.000000
1.866667	0.500	-1,641.000000
1.875000	0.500	-1,630.000000
1.883333	0.500	-1,562.000000
1.891667	0.500	-1,533.000000
1.900000	0.500	-1,573.000000
1.908333	0.500	-1,677.000000
1.916667	0.500	-1,831.000000
1.925000	0.500	-2,012.000000
1.933333	0.500	-2,187.000000
1.941667	0.500	-2,362.000000
1.950000	0.500	-2,580.000000
1.958333	0.500	-2,866.000000
1.966667	0.500	-3,194.000000
1.975000	0.500	-3,501.000000
1.983333	0.500	-3,780.000000
1.991667	0.500	-4,018.000000
2.000000	0.500	-4,181.000000
2.008333	0.500	-4,193.000000
2.016667	0.500	-4,023.000000
2.025000	0.500	-3,720.000000
2.033333	0.500	-3,328.000000
2.041667	0.500	-2,916.000000
2.050000	0.500	-2,522.000000
2.058333	0.500	-2,149.000000
2.066667	0.500	-1,835.000000
2.075000	0.500	-1,641.000000
2.083333	0.500	-1,534.000000
2.091667	0.500	-1,480.000000
2.100000	0.500	-1,485.000000
2.108333	0.500	-1,587.000000
2.116667	0.500	-1,768.000000
2.125000	0.500	-1,960.000000
2.133333	0.500	-2,163.000000
2.141667	0.500	-2,369.000000
2.150000	0.500	-2,574.000000
2.158333	0.500	-2,833.000000
2.166667	0.500	-3,106.000000
2.175000	0.500	-3,294.000000
2.183333	0.500	-3,370.000000
2.191667	0.500	-3,347.000000
2.200000	0.500	-3,277.000000
2.208333	0.500	-3,196.000000
2.216667	0.500	-3,082.000000
2.225000	0.500	-2,939.000000
2.233333	0.500	-2,797.000000
2.241667	0.500	-2,665.000000
2.250000	0.500	-2,551.000000
2.258333	0.500	-2,458.000000
2.266667	0.500	-2,428.000000
2.275000	0.500	-2,502.000000
2.283333	0.500	-2,669.000000
2.291667	0.500	-2,902.000000
2.300000	0.500	-3,161.000000
2.308333	0.500	-3,387.000000
2.316667	0.500	-3,531.000000
2.325000	0.500	-3,565.000000
2.333333	0.500	-3,492.000000
2.341667	0.500	-3,351.000000
2.350000	0.500	-3,195.000000
2.358333	0.500	-3,056.000000
2.366667	0.500	-2,992.000000
2.375000	0.500	-3,052.000000
2.383333	0.500	-3,192.000000
2.391667	0.500	-3,334.000000
2.400000	0.500	-3,436.000000
2.408333	0.500	-3,525.000000
2.416667	0.500	-3,667.000000
2.425000	0.500	-3,866.000000
2.433333	0.500	-4,082.000000
2.441667	0.500	-4,275.000000
2.450000	0.500	-4,424.000000
2.458333	0.500	-4,491.000000
2.466667	0.500	-4,434.000000
2.475000	0.500	-4,260.000000
2.483333	0.500	-3,991.000000
2.491667	0.500	-3,694.000000
2.500000	0.500	-3,425.000000
2.508333	0.500	-3,183.000000
2.516667	0.500	-2,944.000000
2.525000	0.500	-2,705.000000
2.533333	0.500	-2,490.000000
2.541667	0.500	-2,380.000000
2.550000	0.500	-2,423.000000
2.558333	0.500	-2,586.000000
2.566667	0.500	-2,839.000000
2.575000	0.500	-3,115.000000
2.583333	0.500	-3,356.000000
2.591667	0.500	-3,533.000000
2.600000	0.500	-3,665.000000
2.608333	0.500	-3,762.000000
2.616667	0.500	-3,880.000000
2.625000	0.500	-3,988.000000
2.633333	0.500	-4,049.000000
2.641667	0.500	-4,117.000000
2.650000	0.500	-4,206.000000
2.658333	0.500	-4,215.000000
2.666667	0.500	-4,104.000000
2.675000	0.500	-3,976.000000
2.683333	0.500	-3,862.000000
2.691667	0.500	-3,781.000000
2.700000	0.500	-3,697.000000
2.708333	0.500	-3,527.000000
2.716667	0.500	-3,208.000000
2.725000	0.500	-2,784.000000
2.733333	0.500	-2,348.000000
2.741667	0.500	-1,985.000000
2.750000	0.500	-1,757.000000
2.758333	0.500	-1,704.000000
2.766667	0.500	-1,819.000000
2.775000	0.500	-2,073.000000
2.783333	0.500	-2,377.000000
2.791667	0.500	-2,680.000000
2.800000	0.500	-2,964.000000
2.808333	0.500	-3,230.000000
2.816667	0.500	-3,425.000000
2.825000	0.500	-3,536.000000
2.833333	0.500	-3,612.000000
2.841667	0.500	-3,661.000000
2.850000	0.500	-3,665.000000
2.858333	0.500	-3,632.000000
2.866667	0.500	-3,620.000000
2.875000	0.500	-3,693.000000
2.883333	0.500	-3,889.000000
2.891667	0.500	-4,155.000000
2.900000	0.500	-4,393.000000
2.908333	0.500	-4,544.000000
2.916667	0.500	-4,610.000000
2.925000	0.500	-4,597.000000
2.933333	0.500	-4,524.000000
2.941667	0.500	-4,422.000000
2.950000	0.500	-4,260.000000
2.958333	0.500	-4,085.000000
2.966667	0.500	-3,919.000000
2.975000	0.500	-3,777.000000
2.983333	0.500	-3,666.000000
2.991667	0.500	-3,538.000000
3.000000	0.500	-3,373.000000
3.008333	0.500	-3,373.000000
3.016667	0.500	-3,373.000000
3.025000	0.500	-3,373.000000
3.033333	0.500	-3,373.000000
3.041667	0.500	-2,987.000000
3.050000	0.500	-1,329.000000
3.058333	0.500	1,181.000000
3.066667	0.500	3,904.000000
3.075000	0.500	6,581.000000
3.083333	0.500	9,328.000000
3.091667	0.500	12,589.000000
3.100000	0.500	16,648.000000
3.108333	0.500	21,481.000000
3.116667	0.500	26,528.000000
3.125000	0.500	31,173.000000
3.133333	0.500	34,946.000000
3.141667	0.500	37,735.000000
3.150000	0.500	39,547.000000
3.158333	0.500	40,452.000000
3.166667	0.500	40,353.000000
3.175000	0.500	38,784.000000
3.183333	0.500	36,271.000000
3.191667	0.500	33,187.000000
3.200000	0.500	29,599.000000
3.208333	0.500	25,829.000000
3.216667	0.500	22,327.000000
3.225000	0.500	19,584.000000
3.233333	0.500	17,892.000000
3.241667	0.500	17,209.000000
3.250000	0.500	16,669.000000
3.258333	0.500	15,692.000000
3.266667	0.500	13,771.000000
3.275000	0.500	10,502.000000
3.283333	0.500	6,305.000000
3.291667	0.500	2,000.000000
3.300000	0.500	-1,593.000000
3.308333	0.500	-4,210.000000
3.316667	0.500	-6,141.000000
3.325000	0.500	-7,796.000000
3.333333	0.500	-9,550.000000
3.341667	0.500	-11,459.000000
3.350000	0.500	-12,889.000000
3.358333	0.500	-13,554.000000
3.366667	0.500	-13,611.000000
3.375000	0.500	-12,943.000000
3.383333	0.500	-12,084.000000
3.391667	0.500	-11,805.000000
3.400000	0.500	-12,208.000000
3.408333	0.500	-12,806.000000
3.416667	0.500	-13,308.000000
3.425000	0.500	-14,228.000000
3.433333	0.500	-15,871.000000
3.441667	0.500	-18,044.000000
3.450000	0.500	-20,374.000000
3.458333	0.500	-22,752.000000
3.466667	0.500	-25,178.000000
3.475000	0.500	-27,304.000000
3.483333	0.500	-28,793.000000
3.491667	0.500	-29,084.000000
3.500000	0.500	-28,234.000000
3.508333	0.500	-26,550.000000
3.516667	0.500	-24,254.000000
3.525000	0.500	-21,185.000000
3.533333	0.500	-17,657.000000
3.541667	0.500	-14,581.000000
3.550000	0.500	-12,493.000000
3.558333	0.500	-11,520.000000
3.566667	0.500	-11,373.000000
3.575000	0.500	-11,302.000000
3.583333	0.500	-11,264.000000
3.591667	0.500	-11,526.000000
3.600000	0.500	-12,212.000000
3.608333	0.500	-13,048.000000
3.616667	0.500	-13,864.000000
3.625000	0.500	-14,474.000000
3.633333	0.500	-14,506.000000
3.641667	0.500	-14,342.000000
3.650000	0.500	-13,797.000000
3.658333	0.500	-12,523.000000
3.666667	0.500	-10,909.000000
3.675000	0.500	-9,151.000000
3.683333	0.500	-7,103.000000
3.691667	0.500	-5,184.000000
3.700000	0.500	-3,804.000000
3.708333	0.500	-2,835.000000
3.716667	0.500	-2,224.000000
3.725000	0.500	-2,011.000000
3.733333	0.500	-2,038.000000
3.741667	0.500	-2,097.000000
3.750000	0.500	-1,302.000000
3.758333	0.500	245.000000
3.766667	0.500	1,653.000000
3.775000	0.500	2,644.000000
3.783333	0.500	3,728.000000
3.791667	0.500	5,055.000000
3.800000	0.500	6,537.000000
3.808333	0.500	7,937.000000
3.816667	0.500	9,305.000000
3.825000	0.500	10,671.000000
3.833333	0.500	11,739.000000
3.841667	0.500	12,376.000000
3.850000	0.500	12,557.000000
3.858333	0.500	12,001.000000
3.866667	0.500	10,120.000000
3.875000	0.500	6,703.000000
3.883333	0.500	2,790.000000
3.891667	0.500	-242.000000
3.900000	0.500	-2,073.000000
3.908333	0.500	-2,692.000000
3.916667	0.500	-2,398.000000
3.925000	0.500	-2,124.000000
3.933333	0.500	-2,526.000000
3.941667	0.500	-3,789.000000
3.950000	0.500	-5,727.000000
3.958333	0.500	-7,997.000000
3.966667	0.500	-10,300.000000
3.975000	0.500	-12,740.000000
3.983333	0.500	-15,257.000000
3.991667	0.500	-16,920.000000
4.000000	0.500	-16,734.000000
4.008333	0.500	-15,051.000000
4.016667	0.500	-13,088.000000
4.025000	0.500	-11,668.000000
4.033333	0.500	-10,964.000000
4.041667	0.500	-10,783.000000
4.050000	0.500	-11,067.000000
4.058333	0.500	-11,755.000000
4.066667	0.500	-12,834.000000
4.075000	0.500	-14,191.000000
4.083333	0.500	-15,275.000000
4.091667	0.500	-15,416.000000
4.100000	0.500	-15,025.000000
4.108333	0.500	-14,700.000000
4.116667	0.500	-14,809.000000
4.125000	0.500	-15,789.000000
4.133333	0.500	-17,248.000000
4.141667	0.500	-18,878.000000
4.150000	0.500	-20,443.000000
4.158333	0.500	-22,171.000000
4.166667	0.500	-24,126.000000
4.175000	0.500	-25,892.000000
4.183333	0.500	-27,041.000000
4.191667	0.500	-27,509.000000
4.200000	0.500	-27,213.000000
4.208333	0.500	-26,408.000000
4.216667	0.500	-25,261.000000
4.225000	0.500	-23,682.000000
4.233333	0.500	-22,191.000000
4.241667	0.500	-21,554.000000
4.250000	0.500	-21,867.000000
4.258333	0.500	-23,377.000000
4.266667	0.500	-26,065.000000
4.275000	0.500	-29,118.000000
4.283333	0.500	-31,577.000000
4.291667	0.500	-32,966.000000
4.300000	0.500	-33,275.000000
4.308333	0.500	-32,520.000000
4.316667	0.500	-30,730.000000
4.325000	0.500	-28,059.000000
4.333333	0.500	-24,577.000000
4.341667	0.500	-20,672.000000
4.350000	0.500	-16,846.000000
4.358333	0.500	-13,164.000000
4.366667	0.500	-9,763.000000
4.375000	0.500	-6,956.000000
4.383333	0.500	-5,027.000000
4.391667	0.500	-4,075.000000
4.400000	0.500	-4,003.000000
4.408333	0.500	-4,453.000000
4.416667	0.500	-5,003.000000
4.425000	0.500	-5,601.000000
4.433333	0.500	-6,643.000000
4.441667	0.500	-8,058.000000
4.450000	0.500	-9,184.000000
4.458333	0.500	-9,875.000000
4.466667	0.500	-10,623.000000
4.475000	0.500	-11,785.000000
4.483333	0.500	-13,373.000000
4.491667	0.500	-15,317.000000
4.500000	0.500	-17,434.000000
4.508333	0.500	-19,521.000000
4.516667	0.500	-21,175.000000
4.525000	0.500	-21,803.000000
4.533333	0.500	-21,240.000000
4.541667	0.500	-19,316.000000
4.550000	0.500	-16,527.000000
4.558333	0.500	-13,766.000000
4.566667	0.500	-11,493.000000
4.575000	0.500	-9,279.000000
4.583333	0.500	-6,796.000000
4.591667	0.500	-4,178.000000
4.600000	0.500	-2,262.000000
4.608333	0.500	-1,844.000000
4.616667	0.500	-3,231.000000
4.625000	0.500	-6,023.000000
4.633333	0.500	-9,282.000000
4.641667	0.500	-12,258.000000
4.650000	0.500	-14,238.000000
4.658333	0.500	-14,141.000000
4.666667	0.500	-11,940.000000
4.675000	0.500	-8,754.000000
4.683333	0.500	-5,654.000000
4.691667	0.500	-3,683.000000
4.700000	0.500	-3,805.000000
4.708333	0.500	-5,909.000000
4.716667	0.500	-9,199.000000
4.725000	0.500	-12,882.000000
4.733333	0.500	-16,055.000000
4.741667	0.500	-17,967.000000
4.750000	0.500	-18,306.000000
4.758333	0.500	-17,338.000000
4.766667	0.500	-15,771.000000
4.775000	0.500	-14,666.000000
4.783333	0.500	-14,473.000000
4.791667	0.500	-14,715.000000
4.800000	0.500	-14,528.000000
4.808333	0.500	-13,684.000000
4.816667	0.500	-12,570.000000
4.825000	0.500	-11,214.000000
4.833333	0.500	-9,716.000000
4.841667	0.500	-8,363.000000
4.850000	0.500	-7,375.000000
4.858333	0.500	-6,832.000000
4.866667	0.500	-6,709.000000
4.875000	0.500	-6,837.000000
4.883333	0.500	-6,995.000000
4.891667	0.500	-7,178.000000
4.900000	0.500	-7,384.000000
4.908333	0.500	-7,756.000000
4.916667	0.500	-8,011.000000
4.925000	0.500	-7,500.000000
4.933333	0.500	-6,490.000000
4.941667	0.500	-5,368.000000
4.950000	0.500	-3,935.000000
4.958333	0.500	-1,960.000000
4.966667	0.500	507.000000
4.975000	0.500	3,094.000000
4.983333	0.500	5,103.000000
4.991667	0.500	5,903.000000
5.000000	0.500	5,720.000000
5.008333	0.500	4,998.000000
5.016667	0.500	3,955.000000
5.025000	0.500	3,050.000000
5.033333	0.500	2,243.000000
5.041667	0.500	1,491.000000
5.050000	0.500	1,172.000000
5.058333	0.500	1,267.000000
5.066667	0.500	1,504.000000
5.075000	0.500	1,908.000000
5.083333	0.500	2,386.000000
5.091667	0.500	2,459.000000
5.100000	0.500	1,854.000000
5.108333	0.500	987.000000
5.116667	0.500	362.000000
5.125000	0.500	307.000000
5.133333	0.500	331.000000
5.141667	0.500	181.000000
5.150000	0.500	-66.000000
5.158333	0.500	-212.000000
5.166667	0.500	-76.000000
5.175000	0.500	297.000000
5.183333	0.500	525.000000
5.191667	0.500	610.000000
5.200000	0.500	1,002.000000
5.208333	0.500	1,918.000000
5.216667	0.500	3,684.000000
5.225000	0.500	6,442.000000
5.233333	0.500	9,420.000000
5.241667	0.500	10,974.000000
5.250000	0.500	10,460.000000
5.258333	0.500	8,523.000000
5.266667	0.500	6,350.000000
5.275000	0.500	4,834.000000
5.283333	0.500	4,497.000000
5.291667	0.500	5,424.000000
5.300000	0.500	7,434.000000
5.308333	0.500	9,597.000000
5.316667	0.500	10,736.000000
5.325000	0.500	9,935.000000
5.333333	0.500	7,529.000000
5.341667	0.500	3,912.000000
5.350000	0.500	-445.000000
5.358333	0.500	-5,023.000000
5.366667	0.500	-8,898.000000
5.375000	0.500	-11,606.000000
5.383333	0.500	-13,323.000000
5.391667	0.500	-14,482.000000
5.400000	0.500	-15,273.000000
5.408333	0.500	-15,120.000000
5.416667	0.500	-13,442.000000
5.425000	0.500	-10,577.000000
5.433333	0.500	-7,650.000000
5.441667	0.500	-5,898.000000
5.450000	0.500	-5,562.000000
5.458333	0.500	-6,309.000000
5.466667	0.500	-7,843.000000
5.475000	0.500	-9,966.000000
5.483333	0.500	-12,448.000000
5.491667	0.500	-15,269.000000
5.500000	0.500	-18,235.000000
5.508333	0.500	-20,683.000000
5.516667	0.500	-22,191.000000
5.525000	0.500	-22,808.000000
5.533333	0.500	-22,630.000000
5.541667	0.500	-21,414.000000
5.550000	0.500	-19,264.000000
5.558333	0.500	-16,774.000000
5.566667	0.500	-14,290.000000
5.575000	0.500	-12,019.000000
5.583333	0.500	-9,995.000000
5.591667	0.500	-8,292.000000
5.600000	0.500	-7,645.000000
5.608333	0.500	-8,815.000000
5.616667	0.500	-11,271.000000
5.625000	0.500	-13,909.000000
5.633333	0.500	-15,931.000000
5.641667	0.500	-17,429.000000
5.650000	0.500	-18,456.000000
5.658333	0.500	-19,089.000000
5.666667	0.500	-19,219.000000
5.675000	0.500	-18,355.000000
5.683333	0.500	-16,502.000000
5.691667	0.500	-14,028.000000
5.700000	0.500	-11,574.000000
5.708333	0.500	-9,674.000000
5.716667	0.500	-8,271.000000
5.725000	0.500	-7,273.000000
5.733333	0.500	-6,829.000000
5.741667	0.500	-6,909.000000
5.750000	0.500	-7,206.000000
5.758333	0.500	-7,103.000000
5.766667	0.500	-6,297.000000
5.775000	0.500	-4,695.000000
5.783333	0.500	-3,022.000000
5.791667	0.500	-2,010.000000
5.800000	0.500	-1,714.000000
5.808333	0.500	-2,073.000000
5.816667	0.500	-3,558.000000
5.825000	0.500	-6,570.000000
5.833333	0.500	-10,532.000000
5.841667	0.500	-14,381.000000
5.850000	0.500	-16,772.000000
5.858333	0.500	-16,986.000000
5.866667	0.500	-14,515.000000
5.875000	0.500	-9,651.000000
5.883333	0.500	-4,017.000000
5.891667	0.500	1,231.000000
5.900000	0.500	5,396.000000
5.908333	0.500	8,124.000000
5.916667	0.500	9,772.000000
5.925000	0.500	10,379.000000
5.933333	0.500	10,283.000000
5.941667	0.500	8,931.000000
5.950000	0.500	5,907.000000
5.958333	0.500	1,752.000000
5.966667	0.500	-2,498.000000
5.975000	0.500	-5,958.000000
5.983333	0.500	-8,484.000000
5.991667	0.500	-9,909.000000
6.000000	0.500	-10,181.000000
6.008333	0.500	-9,862.000000
6.016667	0.500	-8,925.000000
6.025000	0.500	-7,405.000000
6.033333	0.500	-5,658.000000
6.041667	0.500	-4,279.000000
6.050000	0.500	-3,391.000000
6.058333	0.500	-2,452.000000
6.066667	0.500	-1,121.000000
6.075000	0.500	757.000000
6.083333	0.500	3,375.000000
6.091667	0.500	5,703.000000
6.100000	0.500	7,325.000000
6.108333	0.500	8,168.000000
6.116667	0.500	8,312.000000
6.125000	0.500	7,846.000000
6.133333	0.500	6,678.000000
6.141667	0.500	4,826.000000
6.150000	0.500	2,658.000000
6.158333	0.500	970.000000
6.166667	0.500	257.000000
6.175000	0.500	660.000000
6.183333	0.500	2,155.000000
6.191667	0.500	3,747.000000
6.200000	0.500	4,638.000000
6.208333	0.500	4,894.000000
6.216667	0.500	5,167.000000
6.225000	0.500	5,668.000000
6.233333	0.500	6,503.000000
6.241667	0.500	7,487.000000
6.250000	0.500	8,189.000000
6.258333	0.500	8,279.000000
6.266667	0.500	7,527.000000
6.275000	0.500	6,664.000000
6.283333	0.500	6,483.000000
6.291667	0.500	6,917.000000
6.300000	0.500	7,561.000000
6.308333	0.500	8,257.000000
6.316667	0.500	8,430.000000
6.325000	0.500	7,918.000000
6.333333	0.500	6,907.000000
6.341667	0.500	5,746.000000
6.350000	0.500	4,670.000000
6.358333	0.500	3,935.000000
6.366667	0.500	3,798.000000
6.375000	0.500	4,700.000000
6.383333	0.500	6,469.000000
6.391667	0.500	8,475.000000
6.400000	0.500	10,090.000000
6.408333	0.500	10,739.000000
6.416667	0.500	10,318.000000
6.425000	0.500	8,949.000000
6.433333	0.500	7,379.000000
6.441667	0.500	6,453.000000
6.450000	0.500	6,036.000000
6.458333	0.500	6,056.000000
6.466667	0.500	6,459.000000
6.475000	0.500	6,909.000000
6.483333	0.500	7,309.000000
6.491667	0.500	7,468.000000
6.500000	0.500	7,267.000000
6.508333	0.500	5,931.000000
6.516667	0.500	2,729.000000
6.525000	0.500	-2,123.000000
6.533333	0.500	-8,002.000000
6.541667	0.500	-14,147.000000
6.550000	0.500	-19,381.000000
6.558333	0.500	-22,586.000000
6.566667	0.500	-23,707.000000
6.575000	0.500	-22,966.000000
6.583333	0.500	-20,632.000000
6.591667	0.500	-17,354.000000
6.600000	0.500	-14,159.000000
6.608333	0.500	-11,562.000000
6.616667	0.500	-9,095.000000
6.625000	0.500	-6,270.000000
6.633333	0.500	-3,137.000000
6.641667	0.500	-229.000000
6.650000	0.500	1,655.000000
6.658333	0.500	2,632.000000
6.666667	0.500	2,821.000000
6.675000	0.500	2,781.000000
6.683333	0.500	3,189.000000
6.691667	0.500	3,917.000000
6.700000	0.500	4,814.000000
6.708333	0.500	5,632.000000
6.716667	0.500	6,293.000000
6.725000	0.500	6,656.000000
6.733333	0.500	6,919.000000
6.741667	0.500	7,254.000000
6.750000	0.500	7,532.000000
6.758333	0.500	7,393.000000
6.766667	0.500	6,502.000000
6.775000	0.500	4,889.000000
6.783333	0.500	2,800.000000
6.791667	0.500	588.000000
6.800000	0.500	-1,530.000000
6.808333	0.500	-2,918.000000
6.816667	0.500	-3,217.000000
6.825000	0.500	-2,554.000000
6.833333	0.500	-797.000000
6.841667	0.500	2,303.000000
6.850000	0.500	6,050.000000
6.858333	0.500	9,707.000000
6.866667	0.500	12,415.000000
6.875000	0.500	13,681.000000
6.883333	0.500	13,754.000000
6.891667	0.500	12,788.000000
6.900000	0.500	10,833.000000
6.908333	0.500	8,190.000000
6.916667	0.500	5,120.000000
6.925000	0.500	1,641.000000
6.933333	0.500	-1,187.000000
6.941667	0.500	-2,385.000000
6.950000	0.500	-1,591.000000
6.958333	0.500	767.000000
6.966667	0.500	3,794.000000
6.975000	0.500	6,759.000000
6.983333	0.500	9,189.000000
6.991667	0.500	10,694.000000
7.000000	0.500	10,787.000000
7.008333	0.500	8,876.000000
7.016667	0.500	5,085.000000
7.025000	0.500	475.000000
7.033333	0.500	-3,772.000000
7.041667	0.500	-6,779.000000
7.050000	0.500	-8,368.000000
7.058333	0.500	-8,910.000000
7.066667	0.500	-8,724.000000
7.075000	0.500	-7,987.000000
7.083333	0.500	-6,590.000000
7.091667	0.500	-4,053.000000
7.100000	0.500	-405.000000
7.108333	0.500	3,950.000000
7.116667	0.500	8,140.000000
7.125000	0.500	10,915.000000
7.133333	0.500	11,345.000000
7.141667	0.500	9,665.000000
7.150000	0.500	7,202.000000
7.158333	0.500	5,046.000000
7.166667	0.500	3,932.000000
7.175000	0.500	3,761.000000
7.183333	0.500	4,279.000000
7.191667	0.500	5,151.000000
7.200000	0.500	6,212.000000
7.208333	0.500	7,554.000000
7.216667	0.500	9,614.000000
7.225000	0.500	12,286.000000
7.233333	0.500	14,802.000000
7.241667	0.500	16,483.000000
7.250000	0.500	16,982.000000
7.258333	0.500	16,250.000000
7.266667	0.500	14,204.000000
7.275000	0.500	10,822.000000
7.283333	0.500	6,552.000000
7.291667	0.500	2,115.000000
7.300000	0.500	-1,361.000000
7.308333	0.500	-2,960.000000
7.316667	0.500	-2,952.000000
7.325000	0.500	-1,958.000000
7.333333	0.500	461.000000
7.341667	0.500	4,120.000000
7.350000	0.500	8,007.000000
7.358333	0.500	11,315.000000
7.366667	0.500	13,649.000000
7.375000	0.500	14,751.000000
7.383333	0.500	14,931.000000
7.391667	0.500	14,449.000000
7.400000	0.500	13,327.000000
7.408333	0.500	11,411.000000
7.416667	0.500	8,657.000000
7.425000	0.500	5,696.000000
7.433333	0.500	3,340.000000
7.441667	0.500	2,072.000000
7.450000	0.500	2,007.000000
7.458333	0.500	3,081.000000
7.466667	0.500	4,585.000000
7.475000	0.500	5,828.000000
7.483333	0.500	6,752.000000
7.491667	0.500	7,023.000000
7.500000	0.500	6,813.000000
7.508333	0.500	6,566.000000
7.516667	0.500	6,456.000000
7.525000	0.500	6,380.000000
7.533333	0.500	6,419.000000
7.541667	0.500	6,944.000000
7.550000	0.500	7,971.000000
7.558333	0.500	9,440.000000
7.566667	0.500	10,845.000000
7.575000	0.500	12,301.000000
7.583333	0.500	13,972.000000
7.591667	0.500	15,691.000000
7.600000	0.500	17,365.000000
7.608333	0.500	18,745.000000
7.616667	0.500	19,845.000000
7.625000	0.500	20,852.000000
7.633333	0.500	21,799.000000
7.641667	0.500	22,574.000000
7.650000	0.500	22,992.000000
7.658333	0.500	23,131.000000
7.666667	0.500	22,791.000000
7.675000	0.500	21,839.000000
7.683333	0.500	20,199.000000
7.691667	0.500	18,311.000000
7.700000	0.500	17,130.000000
7.708333	0.500	16,825.000000
7.716667	0.500	16,773.000000
7.725000	0.500	16,552.000000
7.733333	0.500	16,098.000000
7.741667	0.500	15,354.000000
7.750000	0.500	14,579.000000
7.758333	0.500	13,779.000000
7.766667	0.500	12,873.000000
7.775000	0.500	11,823.000000
7.783333	0.500	10,886.000000
7.791667	0.500	10,215.000000
7.800000	0.500	9,328.000000
7.808333	0.500	7,797.000000
7.816667	0.500	5,198.000000
7.825000	0.500	1,533.000000
7.833333	0.500	-2,713.000000
7.841667	0.500	-6,502.000000
7.850000	0.500	-8,955.000000
7.858333	0.500	-9,454.000000
7.866667	0.500	-8,289.000000
7.875000	0.500	-6,140.000000
7.883333	0.500	-3,590.000000
7.891667	0.500	-492.000000
7.900000	0.500	3,318.000000
7.908333	0.500	7,658.000000
7.916667	0.500	12,014.000000
7.925000	0.500	15,675.000000
7.933333	0.500	18,629.000000
7.941667	0.500	20,872.000000
7.950000	0.500	22,667.000000
7.958333	0.500	24,416.000000
7.966667	0.500	26,574.000000
7.975000	0.500	29,368.000000
7.983333	0.500	32,462.000000
7.991667	0.500	35,618.000000
8.000000	0.500	38,788.000000
8.008333	0.500	41,706.000000
8.016667	0.500	43,962.000000
8.025000	0.500	45,232.000000
8.033333	0.500	45,734.000000
8.041667	0.500	45,879.000000
8.050000	0.500	46,120.000000
8.058333	0.500	46,188.000000
8.066667	0.500	45,898.000000
8.075000	0.500	45,721.000000
8.083333	0.500	46,162.000000
8.091667	0.500	46,419.000000
8.100000	0.500	45,731.000000
8.108333	0.500	44,082.000000
8.116667	0.500	42,056.000000
8.125000	0.500	40,176.000000
8.133333	0.500	38,544.000000
8.141667	0.500	37,380.000000
8.150000	0.500	36,648.000000
8.158333	0.500	35,829.000000
8.166667	0.500	34,754.000000
8.175000	0.500	33,759.000000
8.183333	0.500	33,003.000000
8.191667	0.500	32,527.000000
8.200000	0.500	32,307.000000
8.208333	0.500	32,011.000000
8.216667	0.500	31,463.000000
8.225000	0.500	30,370.000000
8.233333	0.500	28,584.000000
8.241667	0.500	25,845.000000
8.250000	0.500	22,762.000000
8.258333	0.500	20,161.000000
8.266667	0.500	18,474.000000
8.275000	0.500	17,471.000000
8.283333	0.500	16,656.000000
8.291667	0.500	16,151.000000
8.300000	0.500	16,071.000000
8.308333	0.500	16,649.000000
8.316667	0.500	18,405.000000
8.325000	0.500	22,147.000000
8.333333	0.500	27,506.000000
8.341667	0.500	33,852.000000
8.350000	0.500	40,472.000000
8.358333	0.500	46,982.000000
8.366667	0.500	53,910.000000
8.375000	0.500	61,502.000000
8.383333	0.500	70,538.000000
8.391667	0.500	81,680.000000
8.400000	0.500	95,157.000000
8.408333	0.500	111,513.000000
8.416667	0.500	130,658.000000
8.425000	0.500	152,215.000000
8.433333	0.500	175,008.000000
8.441667	0.500	197,117.000000
8.450000	0.500	216,788.000000
8.458333	0.500	232,395.000000
8.466667	0.500	242,531.000000
8.475000	0.500	246,341.000000
8.483333	0.500	243,207.000000
8.491667	0.500	232,992.000000
8.500000	0.500	216,778.000000
8.508333	0.500	196,042.000000
8.516667	0.500	172,459.000000
8.525000	0.500	147,402.000000
8.533333	0.500	122,233.000000
8.541667	0.500	98,265.000000
8.550000	0.500	76,704.000000
8.558333	0.500	58,027.000000
8.566667	0.500	42,685.000000
8.575000	0.500	31,344.000000
8.583333	0.500	23,596.000000
8.591667	0.500	18,809.000000
8.600000	0.500	16,335.000000
8.608333	0.500	15,005.000000
8.616667	0.500	14,483.000000
8.625000	0.500	14,608.000000
8.633333	0.500	15,512.000000
8.641667	0.500	16,641.000000
8.650000	0.500	17,823.000000
8.658333	0.500	19,290.000000
8.666667	0.500	20,677.000000
8.675000	0.500	21,279.000000
8.683333	0.500	20,983.000000
8.691667	0.500	20,066.000000
8.700000	0.500	18,898.000000
8.708333	0.500	17,225.000000
8.716667	0.500	15,173.000000
8.725000	0.500	13,604.000000
8.733333	0.500	12,804.000000
8.741667	0.500	12,315.000000
8.750000	0.500	12,130.000000
8.758333	0.500	12,285.000000
8.766667	0.500	12,550.000000
8.775000	0.500	12,989.000000
8.783333	0.500	13,723.000000
8.791667	0.500	15,152.000000
8.800000	0.500	17,344.000000
8.808333	0.500	19,961.000000
8.816667	0.500	22,572.000000
8.825000	0.500	25,179.000000
8.833333	0.500	27,925.000000
8.841667	0.500	30,988.000000
8.850000	0.500	34,159.000000
8.858333	0.500	36,816.000000
8.866667	0.500	38,456.000000
8.875000	0.500	38,657.000000
8.883333	0.500	37,153.000000
8.891667	0.500	34,415.000000
8.900000	0.500	31,417.000000
8.908333	0.500	28,975.000000
8.916667	0.500	26,963.000000
8.925000	0.500	25,138.000000
8.933333	0.500	23,708.000000
8.941667	0.500	23,255.000000
8.950000	0.500	24,046.000000
8.958333	0.500	25,552.000000
8.966667	0.500	27,252.000000
8.975000	0.500	28,791.000000
8.983333	0.500	29,833.000000
8.991667	0.500	30,250.000000
9.000000	0.500	29,996.000000
9.008333	0.500	29,123.000000
9.016667	0.500	27,746.000000
9.025000	0.500	26,520.000000
9.033333	0.500	26,259.000000
9.041667	0.500	27,210.000000
9.050000	0.500	29,146.000000
9.058333	0.500	31,508.000000
9.066667	0.500	33,413.000000
9.075000	0.500	34,634.000000
9.083333	0.500	34,895.000000
9.091667	0.500	34,069.000000
9.100000	0.500	32,721.000000
9.108333	0.500	30,832.000000
9.116667	0.500	28,306.000000
9.125000	0.500	25,285.000000
9.133333	0.500	23,021.000000
9.141667	0.500	22,598.000000
9.150000	0.500	24,582.000000
9.158333	0.500	28,424.000000
9.166667	0.500	32,457.000000
9.175000	0.500	35,660.000000
9.183333	0.500	37,911.000000
9.191667	0.500	39,198.000000
9.200000	0.500	39,596.000000
9.208333	0.500	38,770.000000
9.216667	0.500	37,200.000000
9.225000	0.500	35,997.000000
9.233333	0.500	35,961.000000
9.241667	0.500	36,942.000000
9.250000	0.500	38,316.000000
9.258333	0.500	39,523.000000
9.266667	0.500	40,278.000000
9.275000	0.500	40,941.000000
9.283333	0.500	41,010.000000
9.291667	0.500	39,938.000000
9.300000	0.500	38,103.000000
9.308333	0.500	35,430.000000
9.316667	0.500	32,127.000000
9.325000	0.500	28,545.000000
9.333333	0.500	25,130.000000
9.341667	0.500	22,486.000000
9.350000	0.500	21,517.000000
9.358333	0.500	22,484.000000
9.366667	0.500	25,260.000000
9.375000	0.500	29,182.000000
9.383333	0.500	32,911.000000
9.391667	0.500	35,647.000000
9.400000	0.500	37,353.000000
9.408333	0.500	38,074.000000
9.416667	0.500	38,324.000000
9.425000	0.500	38,742.000000
9.433333	0.500	39,694.000000
9.441667	0.500	41,182.000000
9.450000	0.500	42,777.000000
9.458333	0.500	44,720.000000
9.466667	0.500	47,135.000000
9.475000	0.500	50,331.000000
9.483333	0.500	54,968.000000
9.491667	0.500	62,247.000000
9.500000	0.500	73,747.000000
9.508333	0.500	90,306.000000
9.516667	0.500	112,125.000000
9.525000	0.500	140,634.000000
9.533333	0.500	178,702.000000
9.541667	0.500	230,267.000000
9.550000	0.500	300,087.000000
9.558333	0.500	392,995.000000
9.566667	0.500	514,854.000000
9.575000	0.500	673,040.000000
9.583333	0.500	875,826.000000
9.591667	0.500	1,133,280.000000
9.600000	0.500	1,456,323.000000
9.608333	0.500	1,853,971.000000
9.616667	0.500	2,333,530.000000
9.625000	0.500	2,898,273.000000
9.633333	0.500	3,539,786.000000
9.641667	0.500	4,236,304.000000
9.650000	0.500	4,954,347.000000
9.658333	0.500	5,651,823.000000
9.666667	0.500	6,281,142.000000
9.675000	0.500	6,795,067.000000
9.683333	0.500	7,153,969.000000
9.691667	0.500	7,330,483.000000
9.700000	0.500	7,311,910.000000
9.708333	0.500	7,100,933.000000
9.716667	0.500	6,716,164.000000
9.725000	0.500	6,189,367.000000
9.733333	0.500	5,560,468.000000
9.741667	0.500	4,872,979.000000
9.750000	0.500	4,170,066.000000
9.758333	0.500	3,489,539.000000
9.766667	0.500	2,860,566.000000
9.775000	0.500	2,302,793.000000
9.783333	0.500	1,826,598.000000
9.791667	0.500	1,434,157.000000
9.800000	0.500	1,121,188.000000
9.808333	0.500	878,990.000000
9.816667	0.500	695,768.000000
9.825000	0.500	558,886.000000
9.833333	0.500	457,369.000000
9.841667	0.500	382,594.000000
9.850000	0.500	327,152.000000
9.858333	0.500	284,291.000000
9.866667	0.500	248,603.000000
9.875000	0.500	217,274.000000
9.883333	0.500	189,416.000000
9.891667	0.500	164,598.000000
9.900000	0.500	142,353.000000
9.908333	0.500	122,930.000000
9.916667	0.500	106,736.000000
9.925000	0.500	93,449.000000
9.933333	0.500	82,448.000000
9.941667	0.500	73,705.000000
9.950000	0.500	67,338.000000
9.958333	0.500	63,117.000000
9.966667	0.500	60,335.000000
9.975000	0.500	58,875.000000
9.983333	0.500	58,791.000000
9.991667	0.500	59,454.000000
10.000000	0.500	59,984.000000
10.008333	0.500	60,075.000000
10.016667	0.500	59,709.000000
10.025000	0.500	58,382.000000
10.033333	0.500	56,211.000000
10.041667	0.500	53,583.000000
10.050000	0.500	50,408.000000
10.058333	0.500	46,529.000000
10.066667	0.500	42,184.000000
10.075000	0.500	37,794.000000
10.083333	0.500	34,029.000000
10.091667	0.500	31,725.000000
10.100000	0.500	30,960.000000
10.108333	0.500	31,479.000000
10.116667	0.500	32,540.000000
10.125000	0.500	33,209.000000
10.133333	0.500	33,504.000000
10.141667	0.500	33,647.000000
10.150000	0.500	34,104.000000
10.158333	0.500	35,429.000000
10.166667	0.500	37,802.000000
10.175000	0.500	40,774.000000
10.183333	0.500	43,736.000000
10.191667	0.500	45,944.000000
10.200000	0.500	46,893.000000
10.208333	0.500	46,962.000000
10.216667	0.500	47,027.000000
10.225000	0.500	47,753.000000
10.233333	0.500	49,102.000000
10.241667	0.500	51,046.000000
10.250000	0.500	53,910.000000
10.258333	0.500	57,514.000000
10.266667	0.500	60,546.000000
10.275000	0.500	61,983.000000
10.283333	0.500	61,805.000000
10.291667	0.500	60,546.000000
10.300000	0.500	59,134.000000
10.308333	0.500	57,445.000000
10.316667	0.500	54,935.000000
10.325000	0.500	51,542.000000
10.333333	0.500	47,611.000000
10.341667	0.500	43,562.000000
10.350000	0.500	40,141.000000
10.358333	0.500	38,058.000000
10.366667	0.500	37,872.000000
10.375000	0.500	39,763.000000
10.383333	0.500	43,693.000000
10.391667	0.500	48,749.000000
10.400000	0.500	53,622.000000
10.408333	0.500	57,594.000000
10.416667	0.500	60,864.000000
10.425000	0.500	63,854.000000
10.433333	0.500	66,858.000000
10.441667	0.500	70,382.000000
10.450000	0.500	75,132.000000
10.458333	0.500	81,065.000000
10.466667	0.500	87,912.000000
10.475000	0.500	95,472.000000
10.483333	0.500	103,284.000000
10.491667	0.500	110,992.000000
10.500000	0.500	118,514.000000
10.508333	0.500	126,049.000000
10.516667	0.500	133,351.000000
10.525000	0.500	139,805.000000
10.533333	0.500	144,825.000000
10.541667	0.500	148,357.000000
10.550000	0.500	149,919.000000
10.558333	0.500	149,169.000000
10.566667	0.500	146,703.000000
10.575000	0.500	143,291.000000
10.583333	0.500	139,501.000000
10.591667	0.500	135,256.000000
10.600000	0.500	130,856.000000
10.608333	0.500	126,914.000000
10.616667	0.500	124,653.000000
10.625000	0.500	125,155.000000
10.633333	0.500	129,468.000000
10.641667	0.500	138,944.000000
10.650000	0.500	154,391.000000
10.658333	0.500	177,511.000000
10.666667	0.500	211,033.000000
10.675000	0.500	257,089.000000
10.683333	0.500	317,637.000000
10.691667	0.500	394,589.000000
10.700000	0.500	489,454.000000
10.708333	0.500	603,180.000000
10.716667	0.500	734,565.000000
10.725000	0.500	880,996.000000
10.733333	0.500	1,036,933.000000
10.741667	0.500	1,193,772.000000
10.750000	0.500	1,340,929.000000
10.758333	0.500	1,468,259.000000
10.766667	0.500	1,567,453.000000
10.775000	0.500	1,631,707.000000
10.783333	0.500	1,656,647.000000
10.791667	0.500	1,640,783.000000
10.800000	0.500	1,585,346.000000
10.808333	0.500	1,494,990.000000
10.816667	0.500	1,376,841.000000
10.825000	0.500	1,239,544.000000
10.833333	0.500	1,092,076.000000
10.841667	0.500	942,713.000000
10.850000	0.500	797,840.000000
10.858333	0.500	662,520.000000
10.866667	0.500	541,186.000000
10.875000	0.500	437,003.000000
10.883333	0.500	350,896.000000
10.891667	0.500	282,167.000000
10.900000	0.500	229,262.000000
10.908333	0.500	189,744.000000
10.916667	0.500	160,369.000000
10.925000	0.500	138,290.000000
10.933333	0.500	121,366.000000
10.941667	0.500	107,512.000000
10.950000	0.500	95,451.000000
10.958333	0.500	84,341.000000
10.966667	0.500	74,413.000000
10.975000	0.500	67,270.000000
10.983333	0.500	63,701.000000
10.991667	0.500	63,079.000000
11.000000	0.500	64,687.000000
11.008333	0.500	68,110.000000
11.016667	0.500	73,151.000000
11.025000	0.500	79,856.000000
11.033333	0.500	88,049.000000
11.041667	0.500	97,281.000000
11.050000	0.500	107,169.000000
11.058333	0.500	117,553.000000
11.066667	0.500	128,548.000000
11.075000	0.500	139,863.000000
11.083333	0.500	150,268.000000
11.091667	0.500	158,700.000000
11.100000	0.500	164,792.000000
11.108333	0.500	168,492.000000
11.116667	0.500	169,754.000000
11.125000	0.500	168,405.000000
11.133333	0.500	164,032.000000
11.141667	0.500	156,485.000000
11.150000	0.500	146,258.000000
11.158333	0.500	134,130.000000
11.166667	0.500	120,798.000000
11.175000	0.500	107,397.000000
11.183333	0.500	95,651.000000
11.191667	0.500	86,202.000000
11.200000	0.500	78,463.000000
11.208333	0.500	71,820.000000
11.216667	0.500	65,585.000000
11.225000	0.500	59,114.000000
11.233333	0.500	52,673.000000
11.241667	0.500	47,473.000000
11.250000	0.500	44,547.000000
11.258333	0.500	44,281.000000
11.266667	0.500	46,232.000000
11.275000	0.500	49,483.000000
11.283333	0.500	53,042.000000
11.291667	0.500	56,437.000000
11.300000	0.500	59,376.000000
11.308333	0.500	61,049.000000
11.316667	0.500	61,250.000000
11.325000	0.500	60,162.000000
11.333333	0.500	57,799.000000
11.341667	0.500	54,432.000000
11.350000	0.500	50,857.000000
11.358333	0.500	47,791.000000
11.366667	0.500	45,505.000000
11.375000	0.500	43,843.000000
11.383333	0.500	42,842.000000
11.391667	0.500	42,816.000000
11.400000	0.500	43,949.000000
11.408333	0.500	46,489.000000
11.416667	0.500	50,329.000000
11.425000	0.500	54,787.000000
11.433333	0.500	59,148.000000
11.441667	0.500	62,789.000000
11.450000	0.500	65,341.000000
11.458333	0.500	67,358.000000
11.466667	0.500	69,883.000000
11.475000	0.500	73,050.000000
11.483333	0.500	76,087.000000
11.491667	0.500	78,389.000000
11.500000	0.500	79,974.000000
11.508333	0.500	81,109.000000
11.516667	0.500	81,480.000000
11.525000	0.500	80,684.000000
11.533333	0.500	79,119.000000
11.541667	0.500	77,239.000000
11.550000	0.500	75,388.000000
11.558333	0.500	73,676.000000
11.566667	0.500	72,117.000000
11.575000	0.500	70,917.000000
11.583333	0.500	70,108.000000
11.591667	0.500	69,829.000000
11.600000	0.500	70,143.000000
11.608333	0.500	70,924.000000
11.616667	0.500	72,517.000000
11.625000	0.500	75,989.000000
11.633333	0.500	81,962.000000
11.641667	0.500	90,409.000000
11.650000	0.500	101,055.000000
11.658333	0.500	113,483.000000
11.666667	0.500	127,199.000000
11.675000	0.500	141,696.000000
11.683333	0.500	156,441.000000
11.691667	0.500	170,827.000000
11.700000	0.500	184,220.000000
11.708333	0.500	196,083.000000
11.716667	0.500	206,102.000000
11.725000	0.500	213,816.000000
11.733333	0.500	219,598.000000
11.741667	0.500	224,125.000000
11.750000	0.500	228,072.000000
11.758333	0.500	232,503.000000
11.766667	0.500	239,066.000000
11.775000	0.500	250,367.000000
11.783333	0.500	269,450.000000
11.791667	0.500	299,725.000000
11.800000	0.500	345,455.000000
11.808333	0.500	412,059.000000
11.816667	0.500	504,781.000000
11.825000	0.500	630,701.000000
11.833333	0.500	798,656.000000
11.841667	0.500	1,017,920.000000
11.850000	0.500	1,298,858.000000
11.858333	0.500	1,651,999.000000
11.866667	0.500	2,086,132.000000
11.875000	0.500	2,605,958.000000
11.883333	0.500	3,208,948.000000
11.891667	0.500	3,883,553.000000
11.900000	0.500	4,605,730.000000
11.908333	0.500	5,339,677.000000
11.916667	0.500	6,042,785.000000
11.925000	0.500	6,669,942.000000
11.933333	0.500	7,175,901.000000
11.941667	0.500	7,521,700.000000
11.950000	0.500	7,680,395.000000
11.958333	0.500	7,639,012.000000
11.966667	0.500	7,400,401.000000
11.975000	0.500	6,983,625.000000
11.983333	0.500	6,421,908.000000
11.991667	0.500	5,757,390.000000
12.000000	0.500	5,035,388.000000
12.008333	0.500	4,299,546.000000
12.016667	0.500	3,587,868.000000
12.025000	0.500	2,930,169.000000
12.033333	0.500	2,346,677.000000
12.041667	0.500	1,847,559.000000
12.050000	0.500	1,434,705.000000
12.058333	0.500	1,104,309.000000
12.066667	0.500	848,549.000000
12.075000	0.500	656,682.000000
12.083333	0.500	516,940.000000
12.091667	0.500	417,654.000000
12.100000	0.500	348,982.000000
12.108333	0.500	303,840.000000
12.116667	0.500	276,306.000000
12.125000	0.500	260,955.000000
12.133333	0.500	254,540.000000
12.141667	0.500	256,362.000000
12.150000	0.500	267,293.000000
12.158333	0.500	289,306.000000
12.166667	0.500	325,190.000000
12.175000	0.500	378,371.000000
12.183333	0.500	452,358.000000
12.191667	0.500	550,687.000000
12.200000	0.500	677,074.000000
12.208333	0.500	835,550.000000
12.216667	0.500	1,029,390.000000
12.225000	0.500	1,258,421.000000
12.233333	0.500	1,519,178.000000
12.241667	0.500	1,805,178.000000
12.250000	0.500	2,105,023.000000
12.258333	0.500	2,402,510.000000
12.266667	0.500	2,678,470.000000
12.275000	0.500	2,913,574.000000
12.283333	0.500	3,090,994.000000
12.291667	0.500	3,197,748.000000
12.300000	0.500	3,225,611.000000
12.308333	0.500	3,171,849.000000
12.316667	0.500	3,040,333.000000
12.325000	0.500	2,841,207.000000
12.333333	0.500	2,589,407.000000
12.341667	0.500	2,302,931.000000
12.350000	0.500	2,000,976.000000
12.358333	0.500	1,700,485.000000
12.366667	0.500	1,415,335.000000
12.375000	0.500	1,156,228.000000
12.383333	0.500	930,035.000000
12.391667	0.500	740,035.000000
12.400000	0.500	586,317.000000
12.408333	0.500	466,158.000000
12.416667	0.500	374,620.000000
12.425000	0.500	305,820.000000
12.433333	0.500	254,321.000000
12.441667	0.500	215,586.000000
12.450000	0.500	185,974.000000
12.458333	0.500	162,429.000000
12.466667	0.500	143,372.000000
12.475000	0.500	128,807.000000
12.483333	0.500	118,573.000000
12.491667	0.500	111,545.000000
12.500000	0.500	106,582.000000
12.508333	0.500	103,020.000000
12.516667	0.500	100,274.000000
12.525000	0.500	98,333.000000
12.533333	0.500	96,936.000000
12.541667	0.500	95,668.000000
12.550000	0.500	94,348.000000
12.558333	0.500	92,985.000000
12.566667	0.500	92,408.000000
12.575000	0.500	94,025.000000
12.583333	0.500	98,357.000000
12.591667	0.500	105,208.000000
12.600000	0.500	115,051.000000
12.608333	0.500	128,254.000000
12.616667	0.500	145,538.000000
12.625000	0.500	168,455.000000
12.633333	0.500	199,362.000000
12.641667	0.500	240,349.000000
12.650000	0.500	294,235.000000
12.658333	0.500	363,825.000000
12.666667	0.500	450,975.000000
12.675000	0.500	556,707.000000
12.683333	0.500	681,420.000000
12.691667	0.500	824,430.000000
12.700000	0.500	982,958.000000
12.708333	0.500	1,151,238.000000
12.716667	0.500	1,320,986.000000
12.725000	0.500	1,482,287.000000
12.733333	0.500	1,624,601.000000
12.741667	0.500	1,738,103.000000
12.750000	0.500	1,813,989.000000
12.758333	0.500	1,845,893.000000
12.766667	0.500	1,831,379.000000
12.775000	0.500	1,771,671.000000
12.783333	0.500	1,670,778.000000
12.791667	0.500	1,535,926.000000
12.800000	0.500	1,377,223.000000
12.808333	0.500	1,205,678.000000
12.816667	0.500	1,032,313.000000
12.825000	0.500	866,693.000000
12.833333	0.500	715,481.000000
12.841667	0.500	582,858.000000
12.850000	0.500	471,121.000000
12.858333	0.500	380,531.000000
12.866667	0.500	309,976.000000
12.875000	0.500	257,575.000000
12.883333	0.500	220,243.000000
12.891667	0.500	194,082.000000
12.900000	0.500	176,053.000000
12.908333	0.500	164,026.000000
12.916667	0.500	156,157.000000
12.925000	0.500	151,137.000000
12.933333	0.500	148,488.000000
12.941667	0.500	148,103.000000
12.950000	0.500	149,511.000000
12.958333	0.500	152,192.000000
12.966667	0.500	155,886.000000
12.975000	0.500	161,251.000000
12.983333	0.500	168,715.000000
12.991667	0.500	177,990.000000
13.000000	0.500	188,760.000000
13.008333	0.500	200,771.000000
13.016667	0.500	213,582.000000
13.025000	0.500	227,002.000000
13.033333	0.500	240,365.000000
13.041667	0.500	252,467.000000
13.050000	0.500	262,131.000000
13.058333	0.500	268,598.000000
13.066667	0.500	271,300.000000
13.075000	0.500	269,753.000000
13.083333	0.500	264,027.000000
13.091667	0.500	254,202.000000
13.100000	0.500	240,709.000000
13.108333	0.500	224,478.000000
13.116667	0.500	207,167.000000
13.125000	0.500	190,547.000000
13.133333	0.500	175,613.000000
13.141667	0.500	163,012.000000
13.150000	0.500	153,384.000000
13.158333	0.500	146,137.000000
13.166667	0.500	139,860.000000
13.175000	0.500	134,131.000000
13.183333	0.500	129,092.000000
13.191667	0.500	124,920.000000
13.200000	0.500	122,041.000000
13.208333	0.500	121,057.000000
13.216667	0.500	122,225.000000
13.225000	0.500	125,296.000000
13.233333	0.500	128,796.000000
13.241667	0.500	131,468.000000
13.250000	0.500	133,639.000000
13.258333	0.500	136,750.000000
13.266667	0.500	142,549.000000
13.275000	0.500	151,931.000000
13.283333	0.500	165,925.000000
13.291667	0.500	185,211.000000
13.300000	0.500	209,108.000000
13.308333	0.500	236,329.000000
13.316667	0.500	265,137.000000
13.325000	0.500	293,739.000000
13.333333	0.500	319,850.000000
13.341667	0.500	341,059.000000
13.350000	0.500	355,292.000000
13.358333	0.500	361,291.000000
13.366667	0.500	359,332.000000
13.375000	0.500	350,550.000000
13.383333	0.500	335,847.000000
13.391667	0.500	316,559.000000
13.400000	0.500	294,321.000000
13.408333	0.500	269,984.000000
13.416667	0.500	244,476.000000
13.425000	0.500	218,601.000000
13.433333	0.500	193,459.000000
13.441667	0.500	169,304.000000
13.450000	0.500	146,506.000000
13.458333	0.500	125,621.000000
13.466667	0.500	107,459.000000
13.475000	0.500	92,808.000000
13.483333	0.500	81,687.000000
13.491667	0.500	73,866.000000
13.500000	0.500	69,265.000000
13.508333	0.500	66,890.000000
13.516667	0.500	65,823.000000
13.525000	0.500	65,209.000000
13.533333	0.500	64,567.000000
13.541667	0.500	63,621.000000
13.550000	0.500	62,180.000000
13.558333	0.500	60,571.000000
13.566667	0.500	59,300.000000
13.575000	0.500	58,668.000000
13.583333	0.500	58,364.000000
13.591667	0.500	58,236.000000
13.600000	0.500	58,207.000000
13.608333	0.500	58,442.000000
13.616667	0.500	59,100.000000
13.625000	0.500	59,856.000000
13.633333	0.500	60,686.000000
13.641667	0.500	61,630.000000
13.650000	0.500	62,132.000000
13.658333	0.500	62,124.000000
13.666667	0.500	62,438.000000
13.675000	0.500	63,716.000000
13.683333	0.500	65,999.000000
13.691667	0.500	68,721.000000
13.700000	0.500	71,441.000000
13.708333	0.500	74,564.000000
13.716667	0.500	78,493.000000
13.725000	0.500	82,747.000000
13.733333	0.500	86,298.000000
13.741667	0.500	88,263.000000
13.750000	0.500	88,861.000000
13.758333	0.500	88,835.000000
13.766667	0.500	88,472.000000
13.775000	0.500	88,043.000000
13.783333	0.500	87,563.000000
13.791667	0.500	87,024.000000
13.800000	0.500	87,005.000000
13.808333	0.500	88,051.000000
13.816667	0.500	90,008.000000
13.825000	0.500	92,234.000000
13.833333	0.500	94,444.000000
13.841667	0.500	96,826.000000
13.850000	0.500	99,972.000000
13.858333	0.500	103,822.000000
13.866667	0.500	107,787.000000
13.875000	0.500	111,361.000000
13.883333	0.500	114,996.000000
13.891667	0.500	119,065.000000
13.900000	0.500	123,826.000000
13.908333	0.500	129,577.000000
13.916667	0.500	136,352.000000
13.925000	0.500	143,525.000000
13.933333	0.500	150,383.000000
13.941667	0.500	156,835.000000
13.950000	0.500	162,789.000000
13.958333	0.500	167,730.000000
13.966667	0.500	171,288.000000
13.975000	0.500	172,870.000000
13.983333	0.500	172,099.000000
13.991667	0.500	169,415.000000
14.000000	0.500	165,458.000000
14.008333	0.500	160,036.000000
14.016667	0.500	153,465.000000
14.025000	0.500	146,474.000000
14.033333	0.500	140,172.000000
14.041667	0.500	135,399.000000
14.050000	0.500	132,359.000000
14.058333	0.500	130,808.000000
14.066667	0.500	130,735.000000
14.075000	0.500	132,230.000000
14.083333	0.500	134,791.000000
14.091667	0.500	137,867.000000
14.100000	0.500	141,085.000000
14.108333	0.500	143,803.000000
14.116667	0.500	144,937.000000
14.125000	0.500	144,170.000000
14.133333	0.500	142,406.000000
14.141667	0.500	140,698.000000
14.150000	0.500	139,931.000000
14.158333	0.500	141,154.000000
14.166667	0.500	144,661.000000
14.175000	0.500	150,063.000000
14.183333	0.500	156,488.000000
14.191667	0.500	162,647.000000
14.200000	0.500	167,621.000000
14.208333	0.500	171,307.000000
14.216667	0.500	174,591.000000
14.225000	0.500	179,064.000000
14.233333	0.500	186,262.000000
14.241667	0.500	197,928.000000
14.250000	0.500	215,761.000000
14.258333	0.500	241,579.000000
14.266667	0.500	277,622.000000
14.275000	0.500	326,153.000000
14.283333	0.500	390,171.000000
14.291667	0.500	473,652.000000
14.300000	0.500	581,338.000000
14.308333	0.500	718,921.000000
14.316667	0.500	893,603.000000
14.325000	0.500	1,113,056.000000
14.333333	0.500	1,383,737.000000
14.341667	0.500	1,709,782.000000
14.350000	0.500	2,092,831.000000
14.358333	0.500	2,529,317.000000
14.366667	0.500	3,009,338.000000
14.375000	0.500	3,514,852.000000
14.383333	0.500	4,021,582.000000
14.391667	0.500	4,501,282.000000
14.400000	0.500	4,923,070.000000
14.408333	0.500	5,256,570.000000
14.416667	0.500	5,475,044.000000
14.425000	0.500	5,559,155.000000
14.433333	0.500	5,501,276.000000
14.441667	0.500	5,306,794.000000
14.450000	0.500	4,992,303.000000
14.458333	0.500	4,582,088.000000
14.466667	0.500	4,105,495.000000
14.475000	0.500	3,593,217.000000
14.483333	0.500	3,074,443.000000
14.491667	0.500	2,574,442.000000
14.500000	0.500	2,112,717.000000
14.508333	0.500	1,702,581.000000
14.516667	0.500	1,351,128.000000
14.525000	0.500	1,059,865.000000
14.533333	0.500	826,361.000000
14.541667	0.500	644,490.000000
14.550000	0.500	506,205.000000
14.558333	0.500	404,256.000000
14.566667	0.500	332,272.000000
14.575000	0.500	283,572.000000
14.583333	0.500	251,515.000000
14.591667	0.500	230,020.000000
14.600000	0.500	214,955.000000
14.608333	0.500	204,217.000000
14.616667	0.500	195,832.000000
14.625000	0.500	188,061.000000
14.633333	0.500	180,157.000000
14.641667	0.500	171,958.000000
14.650000	0.500	163,452.000000
14.658333	0.500	154,631.000000
14.666667	0.500	146,061.000000
14.675000	0.500	138,133.000000
14.683333	0.500	131,098.000000
14.691667	0.500	125,475.000000
14.700000	0.500	121,632.000000
14.708333	0.500	120,072.000000
14.716667	0.500	120,588.000000
14.725000	0.500	122,267.000000
14.733333	0.500	124,245.000000
14.741667	0.500	126,173.000000
14.750000	0.500	128,217.000000
14.758333	0.500	131,065.000000
14.766667	0.500	135,010.000000
14.775000	0.500	139,759.000000
14.783333	0.500	145,868.000000
14.791667	0.500	154,227.000000
14.800000	0.500	165,980.000000
14.808333	0.500	182,067.000000
14.816667	0.500	202,929.000000
14.825000	0.500	228,913.000000
14.833333	0.500	260,333.000000
14.841667	0.500	296,911.000000
14.850000	0.500	338,066.000000
14.858333	0.500	383,143.000000
14.866667	0.500	431,303.000000
14.875000	0.500	480,793.000000
14.883333	0.500	529,250.000000
14.891667	0.500	573,793.000000
14.900000	0.500	610,675.000000
14.908333	0.500	636,916.000000
14.916667	0.500	650,525.000000
14.925000	0.500	650,555.000000
14.933333	0.500	637,585.000000
14.941667	0.500	612,628.000000
14.950000	0.500	577,407.000000
14.958333	0.500	534,421.000000
14.966667	0.500	486,651.000000
14.975000	0.500	437,012.000000
14.983333	0.500	388,309.000000
14.991667	0.500	343,142.000000
15.000000	0.500	303,282.000000
15.008333	0.500	269,634.000000
15.016667	0.500	242,940.000000
15.025000	0.500	223,613.000000
15.033333	0.500	210,968.000000
15.041667	0.500	203,860.000000
15.050000	0.500	201,558.000000
15.058333	0.500	203,691.000000
15.066667	0.500	210,271.000000
15.075000	0.500	221,059.000000
15.083333	0.500	235,974.000000
15.091667	0.500	254,643.000000
15.100000	0.500	276,363.000000
15.108333	0.500	300,415.000000
15.116667	0.500	326,207.000000
15.125000	0.500	353,489.000000
15.133333	0.500	383,120.000000
15.141667	0.500	416,462.000000
15.150000	0.500	455,593.000000
15.158333	0.500	503,344.000000
15.166667	0.500	561,360.000000
15.175000	0.500	628,488.000000
15.183333	0.500	701,029.000000
15.191667	0.500	774,089.000000
15.200000	0.500	843,773.000000
15.208333	0.500	905,989.000000
15.216667	0.500	956,506.000000
15.225000	0.500	992,076.000000
15.233333	0.500	1,009,924.000000
15.241667	0.500	1,008,674.000000
15.250000	0.500	988,360.000000
15.258333	0.500	950,280.000000
15.266667	0.500	897,152.000000
15.275000	0.500	832,679.000000
15.283333	0.500	761,271.000000
15.291667	0.500	686,930.000000
15.300000	0.500	613,815.000000
15.308333	0.500	545,273.000000
15.316667	0.500	482,940.000000
15.325000	0.500	427,546.000000
15.333333	0.500	379,469.000000
15.341667	0.500	338,214.000000
15.350000	0.500	302,485.000000
15.358333	0.500	271,715.000000
15.366667	0.500	245,171.000000
15.375000	0.500	222,182.000000
15.383333	0.500	202,061.000000
15.391667	0.500	184,398.000000
15.400000	0.500	169,053.000000
15.408333	0.500	155,796.000000
15.416667	0.500	144,445.000000
15.425000	0.500	135,356.000000
15.433333	0.500	128,451.000000
15.441667	0.500	123,239.000000
15.450000	0.500	119,279.000000
15.458333	0.500	115,939.000000
15.466667	0.500	112,829.000000
15.475000	0.500	109,909.000000
15.483333	0.500	107,046.000000
15.491667	0.500	104,525.000000
15.500000	0.500	103,005.000000
15.508333	0.500	102,377.000000
15.516667	0.500	102,291.000000
15.525000	0.500	102,889.000000
15.533333	0.500	103,942.000000
15.541667	0.500	105,352.000000
15.550000	0.500	106,532.000000
15.558333	0.500	106,899.000000
15.566667	0.500	106,187.000000
15.575000	0.500	104,736.000000
15.583333	0.500	103,255.000000
15.591667	0.500	102,652.000000
15.600000	0.500	103,391.000000
15.608333	0.500	105,325.000000
15.616667	0.500	108,193.000000
15.625000	0.500	111,235.000000
15.633333	0.500	113,790.000000
15.641667	0.500	115,492.000000
15.650000	0.500	115,946.000000
15.658333	0.500	114,784.000000
15.666667	0.500	112,010.000000
15.675000	0.500	108,680.000000
15.683333	0.500	105,606.000000
15.691667	0.500	103,371.000000
15.700000	0.500	102,070.000000
15.708333	0.500	101,050.000000
15.716667	0.500	99,712.000000
15.725000	0.500	98,270.000000
15.733333	0.500	97,318.000000
15.741667	0.500	97,281.000000
15.750000	0.500	97,726.000000
15.758333	0.500	98,419.000000
15.766667	0.500	99,107.000000
15.775000	0.500	99,773.000000
15.783333	0.500	100,351.000000
15.791667	0.500	101,072.000000
15.800000	0.500	101,611.000000
15.808333	0.500	101,569.000000
15.816667	0.500	100,758.000000
15.825000	0.500	99,015.000000
15.833333	0.500	96,288.000000
15.841667	0.500	92,953.000000
15.850000	0.500	89,530.000000
15.858333	0.500	86,249.000000
15.866667	0.500	83,176.000000
15.875000	0.500	80,708.000000
15.883333	0.500	79,364.000000
15.891667	0.500	79,813.000000
15.900000	0.500	82,108.000000
15.908333	0.500	86,128.000000
15.916667	0.500	91,067.000000
15.925000	0.500	96,500.000000
15.933333	0.500	102,763.000000
15.941667	0.500	110,263.000000
15.950000	0.500	118,958.000000
15.958333	0.500	128,917.000000
15.966667	0.500	139,844.000000
15.975000	0.500	152,002.000000
15.983333	0.500	166,284.000000
15.991667	0.500	183,474.000000
16.000000	0.500	204,365.000000
16.008333	0.500	229,644.000000
16.016667	0.500	260,087.000000
16.025000	0.500	296,416.000000
16.033333	0.500	338,543.000000
16.041667	0.500	386,633.000000
16.050000	0.500	440,924.000000
16.058333	0.500	501,493.000000
16.066667	0.500	567,935.000000
16.075000	0.500	638,494.000000
16.083333	0.500	709,966.000000
16.091667	0.500	777,834.000000
16.100000	0.500	837,887.000000
16.108333	0.500	886,714.000000
16.116667	0.500	920,382.000000
16.125000	0.500	935,115.000000
16.133333	0.500	928,836.000000
16.141667	0.500	901,765.000000
16.150000	0.500	855,907.000000
16.158333	0.500	794,559.000000
16.166667	0.500	722,543.000000
16.175000	0.500	645,165.000000
16.183333	0.500	567,194.000000
16.191667	0.500	492,466.000000
16.200000	0.500	423,485.000000
16.208333	0.500	361,756.000000
16.216667	0.500	308,039.000000
16.225000	0.500	262,689.000000
16.233333	0.500	225,211.000000
16.241667	0.500	194,814.000000
16.250000	0.500	170,413.000000
16.258333	0.500	150,697.000000
16.266667	0.500	135,319.000000
16.275000	0.500	124,269.000000
16.283333	0.500	117,563.000000
16.291667	0.500	114,860.000000
16.300000	0.500	115,098.000000
16.308333	0.500	117,507.000000
16.316667	0.500	122,076.000000
16.325000	0.500	127,945.000000
16.333333	0.500	133,330.000000
16.341667	0.500	137,020.000000
16.350000	0.500	138,756.000000
16.358333	0.500	138,580.000000
16.366667	0.500	136,839.000000
16.375000	0.500	134,044.000000
16.383333	0.500	130,812.000000
16.391667	0.500	127,417.000000
16.400000	0.500	124,243.000000
16.408333	0.500	121,621.000000
16.416667	0.500	119,606.000000
16.425000	0.500	118,455.000000
16.433333	0.500	118,499.000000
16.441667	0.500	119,794.000000
16.450000	0.500	121,745.000000
16.458333	0.500	123,394.000000
16.466667	0.500	124,602.000000
16.475000	0.500	125,432.000000
16.483333	0.500	125,714.000000
16.491667	0.500	125,042.000000
16.500000	0.500	123,235.000000
16.508333	0.500	120,716.000000
16.516667	0.500	118,018.000000
16.525000	0.500	115,385.000000
16.533333	0.500	112,993.000000
16.541667	0.500	110,967.000000
16.550000	0.500	109,345.000000
16.558333	0.500	107,806.000000
16.566667	0.500	105,854.000000
16.575000	0.500	103,411.000000
16.583333	0.500	101,085.000000
16.591667	0.500	99,629.000000
16.600000	0.500	99,280.000000
16.608333	0.500	100,065.000000
16.616667	0.500	102,424.000000
16.625000	0.500	106,241.000000
16.633333	0.500	110,872.000000
16.641667	0.500	115,554.000000
16.650000	0.500	119,512.000000
16.658333	0.500	122,231.000000
16.666667	0.500	124,235.000000
16.675000	0.500	126,169.000000
16.683333	0.500	128,328.000000
16.691667	0.500	131,037.000000
16.700000	0.500	134,832.000000
16.708333	0.500	139,701.000000
16.716667	0.500	145,343.000000
16.725000	0.500	151,851.000000
16.733333	0.500	159,365.000000
16.741667	0.500	168,201.000000
16.750000	0.500	178,770.000000
16.758333	0.500	191,554.000000
16.766667	0.500	206,791.000000
16.775000	0.500	224,785.000000
16.783333	0.500	245,913.000000
16.791667	0.500	270,506.000000
16.800000	0.500	298,727.000000
16.808333	0.500	330,026.000000
16.816667	0.500	363,145.000000
16.825000	0.500	395,829.000000
16.833333	0.500	426,151.000000
16.841667	0.500	452,661.000000
16.850000	0.500	474,487.000000
16.858333	0.500	492,320.000000
16.866667	0.500	507,328.000000
16.875000	0.500	522,043.000000
16.883333	0.500	540,284.000000
16.891667	0.500	566,250.000000
16.900000	0.500	604,754.000000
16.908333	0.500	660,712.000000
16.916667	0.500	739,429.000000
16.925000	0.500	847,414.000000
16.933333	0.500	990,855.000000
16.941667	0.500	1,175,057.000000
16.950000	0.500	1,404,279.000000
16.958333	0.500	1,679,121.000000
16.966667	0.500	1,996,347.000000
16.975000	0.500	2,347,948.000000
16.983333	0.500	2,720,207.000000
16.991667	0.500	3,093,485.000000
17.000000	0.500	3,446,166.000000
17.008333	0.500	3,754,873.000000
17.016667	0.500	3,995,983.000000
17.025000	0.500	4,149,131.000000
17.033333	0.500	4,200,751.000000
17.041667	0.500	4,145,254.000000
17.050000	0.500	3,986,333.000000
17.058333	0.500	3,737,331.000000
17.066667	0.500	3,418,331.000000
17.075000	0.500	3,052,741.000000
17.083333	0.500	2,664,553.000000
17.091667	0.500	2,276,040.000000
17.100000	0.500	1,906,515.000000
17.108333	0.500	1,570,843.000000
17.116667	0.500	1,278,461.000000
17.125000	0.500	1,033,659.000000
17.133333	0.500	836,203.000000
17.141667	0.500	682,460.000000
17.150000	0.500	566,919.000000
17.158333	0.500	483,215.000000
17.166667	0.500	424,555.000000
17.175000	0.500	385,028.000000
17.183333	0.500	358,700.000000
17.191667	0.500	339,617.000000
17.200000	0.500	322,823.000000
17.208333	0.500	305,327.000000
17.216667	0.500	286,461.000000
17.225000	0.500	267,029.000000
17.233333	0.500	248,622.000000
17.241667	0.500	231,667.000000
17.250000	0.500	215,597.000000
17.258333	0.500	200,031.000000
17.266667	0.500	185,046.000000
17.275000	0.500	171,082.000000
17.283333	0.500	158,498.000000
17.291667	0.500	147,558.000000
17.300000	0.500	138,609.000000
17.308333	0.500	131,105.000000
17.316667	0.500	124,661.000000
17.325000	0.500	119,366.000000
17.333333	0.500	115,147.000000
17.341667	0.500	111,127.000000
17.350000	0.500	107,292.000000
17.358333	0.500	104,751.000000
17.366667	0.500	104,696.000000
17.375000	0.500	107,050.000000
17.383333	0.500	111,156.000000
17.391667	0.500	116,437.000000
17.400000	0.500	122,625.000000
17.408333	0.500	129,220.000000
17.416667	0.500	135,601.000000
17.425000	0.500	141,656.000000
17.433333	0.500	146,924.000000
17.441667	0.500	150,847.000000
17.450000	0.500	153,402.000000
17.458333	0.500	154,627.000000
17.466667	0.500	155,449.000000
17.475000	0.500	156,682.000000
17.483333	0.500	158,600.000000
17.491667	0.500	161,520.000000
17.500000	0.500	166,068.000000
17.508333	0.500	173,523.000000
17.516667	0.500	185,356.000000
17.525000	0.500	202,646.000000
17.533333	0.500	225,950.000000
17.541667	0.500	256,059.000000
17.550000	0.500	294,383.000000
17.558333	0.500	342,126.000000
17.566667	0.500	400,391.000000
17.575000	0.500	469,594.000000
17.583333	0.500	548,828.000000
17.591667	0.500	636,305.000000
17.600000	0.500	729,182.000000
17.608333	0.500	823,061.000000
17.616667	0.500	912,799.000000
17.625000	0.500	992,995.000000
17.633333	0.500	1,058,905.000000
17.641667	0.500	1,105,552.000000
17.650000	0.500	1,129,016.000000
17.658333	0.500	1,127,089.000000
17.666667	0.500	1,099,475.000000
17.675000	0.500	1,048,116.000000
17.683333	0.500	976,825.000000
17.691667	0.500	891,330.000000
17.700000	0.500	798,472.000000
17.708333	0.500	704,768.000000
17.716667	0.500	615,206.000000
17.725000	0.500	533,052.000000
17.733333	0.500	460,047.000000
17.741667	0.500	397,101.000000
17.750000	0.500	344,233.000000
17.758333	0.500	300,892.000000
17.766667	0.500	265,812.000000
17.775000	0.500	237,469.000000
17.783333	0.500	214,418.000000
17.791667	0.500	195,223.000000
17.800000	0.500	179,794.000000
17.808333	0.500	168,236.000000
17.816667	0.500	160,357.000000
17.825000	0.500	155,612.000000
17.833333	0.500	152,932.000000
17.841667	0.500	151,490.000000
17.850000	0.500	150,498.000000
17.858333	0.500	149,620.000000
17.866667	0.500	148,655.000000
17.875000	0.500	147,571.000000
17.883333	0.500	146,666.000000
17.891667	0.500	145,808.000000
17.900000	0.500	145,004.000000
17.908333	0.500	144,123.000000
17.916667	0.500	143,184.000000
17.925000	0.500	142,036.000000
17.933333	0.500	140,132.000000
17.941667	0.500	136,888.000000
17.950000	0.500	132,763.000000
17.958333	0.500	128,270.000000
17.966667	0.500	123,769.000000
17.975000	0.500	120,155.000000
17.983333	0.500	117,766.000000
17.991667	0.500	116,400.000000
18.000000	0.500	116,282.000000
18.008333	0.500	117,623.000000
18.016667	0.500	119,530.000000
18.025000	0.500	121,836.000000
18.033333	0.500	124,382.000000
18.041667	0.500	126,697.000000
18.050000	0.500	128,421.000000
18.058333	0.500	129,570.000000
18.066667	0.500	130,236.000000
18.075000	0.500	130,062.000000
18.083333	0.500	128,536.000000
18.091667	0.500	126,065.000000
18.100000	0.500	123,971.000000
18.108333	0.500	123,181.000000
18.116667	0.500	123,764.000000
18.125000	0.500	125,333.000000
18.133333	0.500	127,416.000000
18.141667	0.500	129,705.000000
18.150000	0.500	131,919.000000
18.158333	0.500	133,751.000000
18.166667	0.500	135,380.000000
18.175000	0.500	136,984.000000
18.183333	0.500	138,280.000000
18.191667	0.500	138,536.000000
18.200000	0.500	137,672.000000
18.208333	0.500	135,564.000000
18.216667	0.500	132,354.000000
18.225000	0.500	129,122.000000
18.233333	0.500	126,963.000000
18.241667	0.500	126,068.000000
18.250000	0.500	125,961.000000
18.258333	0.500	126,921.000000
18.266667	0.500	128,998.000000
18.275000	0.500	131,224.000000
18.283333	0.500	132,626.000000
18.291667	0.500	133,484.000000
18.300000	0.500	134,281.000000
18.308333	0.500	135,099.000000
18.316667	0.500	135,620.000000
18.325000	0.500	135,727.000000
18.333333	0.500	135,475.000000
18.341667	0.500	135,154.000000
18.350000	0.500	134,931.000000
18.358333	0.500	135,152.000000
18.366667	0.500	136,482.000000
18.375000	0.500	139,561.000000
18.383333	0.500	144,240.000000
18.391667	0.500	149,829.000000
18.400000	0.500	156,084.000000
18.408333	0.500	162,301.000000
18.416667	0.500	167,990.000000
18.425000	0.500	172,986.000000
18.433333	0.500	177,144.000000
18.441667	0.500	180,374.000000
18.450000	0.500	182,653.000000
18.458333	0.500	184,074.000000
18.466667	0.500	185,075.000000
18.475000	0.500	186,256.000000
18.483333	0.500	188,198.000000
18.491667	0.500	191,440.000000
18.500000	0.500	196,581.000000
18.508333	0.500	204,315.000000
18.516667	0.500	215,737.000000
18.525000	0.500	231,908.000000
18.533333	0.500	253,462.000000
18.541667	0.500	281,316.000000
18.550000	0.500	316,146.000000
18.558333	0.500	357,827.000000
18.566667	0.500	405,257.000000
18.575000	0.500	456,169.000000
18.583333	0.500	507,299.000000
18.591667	0.500	555,258.000000
18.600000	0.500	597,059.000000
18.608333	0.500	630,204.000000
18.616667	0.500	652,088.000000
18.625000	0.500	659,909.000000
18.633333	0.500	652,213.000000
18.641667	0.500	629,861.000000
18.650000	0.500	595,650.000000
18.658333	0.500	552,647.000000
18.666667	0.500	504,398.000000
18.675000	0.500	454,844.000000
18.683333	0.500	407,651.000000
18.691667	0.500	364,947.000000
18.700000	0.500	327,324.000000
18.708333	0.500	294,462.000000
18.716667	0.500	266,056.000000
18.725000	0.500	241,362.000000
18.733333	0.500	219,381.000000
18.741667	0.500	200,075.000000
18.750000	0.500	183,822.000000
18.758333	0.500	170,601.000000
18.766667	0.500	159,727.000000
18.775000	0.500	150,343.000000
18.783333	0.500	142,454.000000
18.791667	0.500	136,333.000000
18.800000	0.500	132,176.000000
18.808333	0.500	129,526.000000
18.816667	0.500	128,221.000000
18.825000	0.500	128,273.000000
18.833333	0.500	129,162.000000
18.841667	0.500	130,515.000000
18.850000	0.500	132,189.000000
18.858333	0.500	134,751.000000
18.866667	0.500	138,553.000000
18.875000	0.500	143,168.000000
18.883333	0.500	148,134.000000
18.891667	0.500	152,680.000000
18.900000	0.500	156,709.000000
18.908333	0.500	160,392.000000
18.916667	0.500	164,736.000000
18.925000	0.500	170,425.000000
18.933333	0.500	177,799.000000
18.941667	0.500	186,639.000000
18.950000	0.500	196,552.000000
18.958333	0.500	207,612.000000
18.966667	0.500	219,463.000000
18.975000	0.500	231,167.000000
18.983333	0.500	241,923.000000
18.991667	0.500	251,557.000000
19.000000	0.500	259,222.000000
19.008333	0.500	264,545.000000
19.016667	0.500	268,078.000000
19.025000	0.500	270,410.000000
19.033333	0.500	271,160.000000
19.041667	0.500	269,385.000000
19.050000	0.500	264,113.000000
19.058333	0.500	254,878.000000
19.066667	0.500	242,653.000000
19.075000	0.500	229,740.000000
19.083333	0.500	218,260.000000
19.091667	0.500	209,049.000000
19.100000	0.500	201,723.000000
19.108333	0.500	195,219.000000
19.116667	0.500	189,209.000000
19.125000	0.500	183,864.000000
19.133333	0.500	179,185.000000
19.141667	0.500	175,152.000000
19.150000	0.500	171,973.000000
19.158333	0.500	169,546.000000
19.166667	0.500	167,283.000000
19.175000	0.500	164,990.000000
19.183333	0.500	162,933.000000
19.191667	0.500	161,676.000000
19.200000	0.500	161,753.000000
19.208333	0.500	164,065.000000
19.216667	0.500	169,778.000000
19.225000	0.500	179,928.000000
19.233333	0.500	195,547.000000
19.241667	0.500	217,942.000000
19.250000	0.500	248,100.000000
19.258333	0.500	286,518.000000
19.266667	0.500	334,704.000000
19.275000	0.500	395,087.000000
19.283333	0.500	469,043.000000
19.291667	0.500	557,342.000000
19.300000	0.500	661,126.000000
19.308333	0.500	780,026.000000
19.316667	0.500	911,044.000000
19.325000	0.500	1,048,270.000000
19.333333	0.500	1,184,315.000000
19.341667	0.500	1,310,633.000000
19.350000	0.500	1,418,689.000000
19.358333	0.500	1,499,820.000000
19.366667	0.500	1,546,201.000000
19.375000	0.500	1,553,588.000000
19.383333	0.500	1,522,108.000000
19.391667	0.500	1,455,150.000000
19.400000	0.500	1,358,376.000000
19.408333	0.500	1,239,175.000000
19.416667	0.500	1,105,753.000000
19.425000	0.500	966,930.000000
19.433333	0.500	830,813.000000
19.441667	0.500	703,780.000000
19.450000	0.500	590,297.000000
19.458333	0.500	492,327.000000
19.466667	0.500	410,566.000000
19.475000	0.500	345,201.000000
19.483333	0.500	295,674.000000
19.491667	0.500	260,349.000000
19.500000	0.500	237,186.000000
19.508333	0.500	224,117.000000
19.516667	0.500	219,754.000000
19.525000	0.500	223,019.000000
19.533333	0.500	233,795.000000
19.541667	0.500	251,088.000000
19.550000	0.500	273,674.000000
19.558333	0.500	300,968.000000
19.566667	0.500	333,581.000000
19.575000	0.500	373,275.000000
19.583333	0.500	423,431.000000
19.591667	0.500	488,004.000000
19.600000	0.500	569,352.000000
19.608333	0.500	668,212.000000
19.616667	0.500	784,263.000000
19.625000	0.500	915,664.000000
19.633333	0.500	1,058,206.000000
19.641667	0.500	1,205,061.000000
19.650000	0.500	1,346,958.000000
19.658333	0.500	1,474,007.000000
19.666667	0.500	1,576,719.000000
19.675000	0.500	1,647,246.000000
19.683333	0.500	1,680,320.000000
19.691667	0.500	1,673,366.000000
19.700000	0.500	1,626,341.000000
19.708333	0.500	1,542,474.000000
19.716667	0.500	1,427,662.000000
19.725000	0.500	1,290,160.000000
19.733333	0.500	1,139,105.000000
19.741667	0.500	984,069.000000
19.750000	0.500	833,849.000000
19.758333	0.500	695,394.000000
19.766667	0.500	573,502.000000
19.775000	0.500	470,712.000000
19.783333	0.500	387,740.000000
19.791667	0.500	323,765.000000
19.800000	0.500	276,383.000000
19.808333	0.500	242,406.000000
19.816667	0.500	219,131.000000
19.825000	0.500	204,594.000000
19.833333	0.500	196,275.000000
19.841667	0.500	191,487.000000
19.850000	0.500	187,582.000000
19.858333	0.500	183,094.000000
19.866667	0.500	178,237.000000
19.875000	0.500	173,730.000000
19.883333	0.500	169,908.000000
19.891667	0.500	166,956.000000
19.900000	0.500	165,094.000000
19.908333	0.500	164,301.000000
19.916667	0.500	164,001.000000
19.925000	0.500	163,306.000000
19.933333	0.500	161,649.000000
19.941667	0.500	158,961.000000
19.950000	0.500	155,189.000000
19.958333	0.500	150,381.000000
19.966667	0.500	145,030.000000
19.975000	0.500	139,721.000000
19.983333	0.500	134,959.000000
19.991667	0.500	130,840.000000
20.000000	0.500	127,148.000000
20.008333	0.500	123,879.000000
20.016667	0.500	121,345.000000
20.025000	0.500	119,906.000000
20.033333	0.500	119,411.000000
20.041667	0.500	119,960.000000
20.050000	0.500	121,754.000000
20.058333	0.500	124,323.000000
20.066667	0.500	127,351.000000
20.075000	0.500	130,342.000000
20.083333	0.500	132,509.000000
20.091667	0.500	133,595.000000
20.100000	0.500	134,024.000000
20.108333	0.500	134,190.000000
20.116667	0.500	134,875.000000
20.125000	0.500	136,853.000000
20.133333	0.500	139,546.000000
20.141667	0.500	141,915.000000
20.150000	0.500	143,623.000000
20.158333	0.500	144,913.000000
20.166667	0.500	145,540.000000
20.175000	0.500	145,069.000000
20.183333	0.500	143,271.000000
20.191667	0.500	140,576.000000
20.200000	0.500	138,165.000000
20.208333	0.500	136,580.000000
20.216667	0.500	135,609.000000
20.225000	0.500	135,302.000000
20.233333	0.500	135,991.000000
20.241667	0.500	137,796.000000
20.250000	0.500	140,044.000000
20.258333	0.500	141,624.000000
20.266667	0.500	141,561.000000
20.275000	0.500	140,002.000000
20.283333	0.500	137,401.000000
20.291667	0.500	134,371.000000
20.300000	0.500	131,304.000000
20.308333	0.500	128,443.000000
20.316667	0.500	125,866.000000
20.325000	0.500	123,825.000000
20.333333	0.500	122,922.000000
20.341667	0.500	123,314.000000
20.350000	0.500	124,748.000000
20.358333	0.500	126,855.000000
20.366667	0.500	129,353.000000
20.375000	0.500	132,260.000000
20.383333	0.500	135,781.000000
20.391667	0.500	139,627.000000
20.400000	0.500	143,287.000000
20.408333	0.500	146,431.000000
20.416667	0.500	148,604.000000
20.425000	0.500	149,743.000000
20.433333	0.500	149,414.000000
20.441667	0.500	147,563.000000
20.450000	0.500	144,483.000000
20.458333	0.500	140,502.000000
20.466667	0.500	136,422.000000
20.475000	0.500	133,280.000000
20.483333	0.500	131,815.000000
20.491667	0.500	132,288.000000
20.500000	0.500	133,947.000000
20.508333	0.500	135,691.000000
20.516667	0.500	137,245.000000
20.525000	0.500	139,171.000000
20.533333	0.500	141,506.000000
20.541667	0.500	143,476.000000
20.550000	0.500	144,753.000000
20.558333	0.500	145,162.000000
20.566667	0.500	144,488.000000
20.575000	0.500	142,873.000000
20.583333	0.500	140,668.000000
20.591667	0.500	138,219.000000
20.600000	0.500	136,222.000000
20.608333	0.500	135,064.000000
20.616667	0.500	134,688.000000
20.625000	0.500	134,442.000000
20.633333	0.500	133,479.000000
20.641667	0.500	131,663.000000
20.650000	0.500	129,608.000000
20.658333	0.500	128,249.000000
20.666667	0.500	128,091.000000
20.675000	0.500	129,486.000000
20.683333	0.500	132,082.000000
20.691667	0.500	134,952.000000
20.700000	0.500	137,670.000000
20.708333	0.500	140,464.000000
20.716667	0.500	144,142.000000
20.725000	0.500	148,981.000000
20.733333	0.500	154,508.000000
20.741667	0.500	160,100.000000
20.750000	0.500	165,288.000000
20.758333	0.500	170,089.000000
20.766667	0.500	175,100.000000
20.775000	0.500	180,701.000000
20.783333	0.500	186,897.000000
20.791667	0.500	193,588.000000
20.800000	0.500	199,881.000000
20.808333	0.500	204,373.000000
20.816667	0.500	206,733.000000
20.825000	0.500	207,242.000000
20.833333	0.500	205,962.000000
20.841667	0.500	202,908.000000
20.850000	0.500	198,278.000000
20.858333	0.500	192,556.000000
20.866667	0.500	185,834.000000
20.875000	0.500	178,516.000000
20.883333	0.500	171,439.000000
20.891667	0.500	165,504.000000
20.900000	0.500	161,352.000000
20.908333	0.500	159,049.000000
20.916667	0.500	158,435.000000
20.925000	0.500	159,121.000000
20.933333	0.500	160,338.000000
20.941667	0.500	162,092.000000
20.950000	0.500	163,904.000000
20.958333	0.500	164,802.000000
20.966667	0.500	164,211.000000
20.975000	0.500	162,484.000000
20.983333	0.500	160,437.000000
20.991667	0.500	158,616.000000
21.000000	0.500	157,019.000000
21.008333	0.500	155,429.000000
21.016667	0.500	154,033.000000
21.025000	0.500	152,982.000000
21.033333	0.500	151,936.000000
21.041667	0.500	150,680.000000
21.050000	0.500	148,865.000000
21.058333	0.500	146,059.000000
21.066667	0.500	142,276.000000
21.075000	0.500	138,357.000000
21.083333	0.500	135,490.000000
21.091667	0.500	134,375.000000
21.100000	0.500	135,357.000000
21.108333	0.500	138,520.000000
21.116667	0.500	143,285.000000
21.125000	0.500	148,573.000000
21.133333	0.500	152,649.000000
21.141667	0.500	154,367.000000
21.150000	0.500	153,501.000000
21.158333	0.500	150,908.000000
21.166667	0.500	147,942.000000
21.175000	0.500	145,761.000000
21.183333	0.500	144,438.000000
21.191667	0.500	143,647.000000
21.200000	0.500	143,207.000000
21.208333	0.500	143,180.000000
21.216667	0.500	143,729.000000
21.225000	0.500	144,686.000000
21.233333	0.500	146,029.000000
21.241667	0.500	147,311.000000
21.250000	0.500	148,321.000000
21.258333	0.500	149,628.000000
21.266667	0.500	151,289.000000
21.275000	0.500	153,198.000000
21.283333	0.500	154,997.000000
21.291667	0.500	156,263.000000
21.300000	0.500	156,940.000000
21.308333	0.500	157,624.000000
21.316667	0.500	158,881.000000
21.325000	0.500	160,840.000000
21.333333	0.500	163,067.000000
21.341667	0.500	165,479.000000
21.350000	0.500	167,915.000000
21.358333	0.500	169,552.000000
21.366667	0.500	170,193.000000
21.375000	0.500	170,243.000000
21.383333	0.500	169,759.000000
21.391667	0.500	168,512.000000
21.400000	0.500	166,425.000000
21.408333	0.500	163,593.000000
21.416667	0.500	160,427.000000
21.425000	0.500	157,649.000000
21.433333	0.500	155,317.000000
21.441667	0.500	153,430.000000
21.450000	0.500	152,436.000000
21.458333	0.500	152,563.000000
21.466667	0.500	153,897.000000
21.475000	0.500	156,174.000000
21.483333	0.500	158,925.000000
21.491667	0.500	161,676.000000
21.500000	0.500	164,160.000000
21.508333	0.500	165,890.000000
21.516667	0.500	166,303.000000
21.525000	0.500	165,408.000000
21.533333	0.500	163,658.000000
21.541667	0.500	161,428.000000
21.550000	0.500	159,061.000000
21.558333	0.500	156,582.000000
21.566667	0.500	153,791.000000
21.575000	0.500	150,045.000000
21.583333	0.500	145,441.000000
21.591667	0.500	140,786.000000
21.600000	0.500	136,806.000000
21.608333	0.500	134,008.000000
21.616667	0.500	132,740.000000
21.625000	0.500	132,905.000000
21.633333	0.500	133,882.000000
21.641667	0.500	135,374.000000
21.650000	0.500	137,263.000000
21.658333	0.500	139,647.000000
21.666667	0.500	142,251.000000
21.675000	0.500	144,593.000000
21.683333	0.500	146,351.000000
21.691667	0.500	147,823.000000
21.700000	0.500	149,271.000000
21.708333	0.500	150,658.000000
21.716667	0.500	152,416.000000
21.725000	0.500	155,026.000000
21.733333	0.500	157,943.000000
21.741667	0.500	160,698.000000
21.750000	0.500	163,211.000000
21.758333	0.500	164,802.000000
21.766667	0.500	165,295.000000
21.775000	0.500	165,734.000000
21.783333	0.500	167,296.000000
21.791667	0.500	169,806.000000
21.800000	0.500	172,811.000000
21.808333	0.500	175,602.000000
21.816667	0.500	177,414.000000
21.825000	0.500	177,652.000000
21.833333	0.500	176,224.000000
21.841667	0.500	173,392.000000
21.850000	0.500	169,973.000000
21.858333	0.500	167,026.000000
21.866667	0.500	164,773.000000
21.875000	0.500	162,908.000000
21.883333	0.500	161,628.000000
21.891667	0.500	161,349.000000
21.900000	0.500	161,422.000000
21.908333	0.500	161,534.000000
21.916667	0.500	161,643.000000
21.925000	0.500	161,704.000000
21.933333	0.500	161,906.000000
21.941667	0.500	162,169.000000
21.950000	0.500	161,666.000000
21.958333	0.500	160,023.000000
21.966667	0.500	157,733.000000
21.975000	0.500	155,249.000000
21.983333	0.500	153,117.000000
21.991667	0.500	151,795.000000
22.000000	0.500	151,212.000000
22.008333	0.500	150,920.000000
22.016667	0.500	151,216.000000
22.025000	0.500	152,161.000000
22.033333	0.500	153,601.000000
22.041667	0.500	155,621.000000
22.050000	0.500	158,524.000000
22.058333	0.500	162,137.000000
22.066667	0.500	165,760.000000
22.075000	0.500	168,463.000000
22.083333	0.500	169,617.000000
22.091667	0.500	169,340.000000
22.100000	0.500	168,353.000000
22.108333	0.500	167,733.000000
22.116667	0.500	168,221.000000
22.125000	0.500	169,784.000000
22.133333	0.500	171,415.000000
22.141667	0.500	172,276.000000
22.150000	0.500	172,030.000000
22.158333	0.500	171,175.000000
22.166667	0.500	170,330.000000
22.175000	0.500	169,610.000000
22.183333	0.500	168,759.000000
22.191667	0.500	167,604.000000
22.200000	0.500	165,710.000000
22.208333	0.500	163,225.000000
22.216667	0.500	161,498.000000
22.225000	0.500	161,184.000000
22.233333	0.500	161,677.000000
22.241667	0.500	161,805.000000
22.250000	0.500	161,023.000000
22.258333	0.500	159,720.000000
22.266667	0.500	158,589.000000
22.275000	0.500	158,021.000000
22.283333	0.500	158,127.000000
22.291667	0.500	158,873.000000
22.300000	0.500	160,110.000000
22.308333	0.500	161,881.000000
22.316667	0.500	163,983.000000
22.325000	0.500	165,529.000000
22.333333	0.500	166,145.000000
22.341667	0.500	166,311.000000
22.350000	0.500	166,354.000000
22.358333	0.500	166,254.000000
22.366667	0.500	165,596.000000
22.375000	0.500	164,117.000000
22.383333	0.500	161,981.000000
22.391667	0.500	160,030.000000
22.400000	0.500	159,419.000000
22.408333	0.500	160,796.000000
22.416667	0.500	163,624.000000
22.425000	0.500	167,344.000000
22.433333	0.500	171,414.000000
22.441667	0.500	175,056.000000
22.450000	0.500	177,524.000000
22.458333	0.500	177,979.000000
22.466667	0.500	176,385.000000
22.475000	0.500	172,934.000000
22.483333	0.500	168,350.000000
22.491667	0.500	163,464.000000
22.500000	0.500	158,887.000000
22.508333	0.500	155,083.000000
22.516667	0.500	152,658.000000
22.525000	0.500	151,952.000000
22.533333	0.500	152,420.000000
22.541667	0.500	153,611.000000
22.550000	0.500	155,548.000000
22.558333	0.500	157,560.000000
22.566667	0.500	158,761.000000
22.575000	0.500	158,578.000000
22.583333	0.500	157,130.000000
22.591667	0.500	155,645.000000
22.600000	0.500	155,084.000000
22.608333	0.500	155,553.000000
22.616667	0.500	156,644.000000
22.625000	0.500	158,065.000000
22.633333	0.500	159,543.000000
22.641667	0.500	161,289.000000
22.650000	0.500	163,652.000000
22.658333	0.500	166,764.000000
22.666667	0.500	170,421.000000
22.675000	0.500	174,153.000000
22.683333	0.500	177,269.000000
22.691667	0.500	179,523.000000
22.700000	0.500	180,901.000000
22.708333	0.500	181,526.000000
22.716667	0.500	181,661.000000
22.725000	0.500	181,304.000000
22.733333	0.500	180,473.000000
22.741667	0.500	179,378.000000
22.750000	0.500	178,003.000000
22.758333	0.500	176,694.000000
22.766667	0.500	175,719.000000
22.775000	0.500	174,536.000000
22.783333	0.500	172,712.000000
22.791667	0.500	170,326.000000
22.800000	0.500	167,868.000000
22.808333	0.500	165,771.000000
22.816667	0.500	164,169.000000
22.825000	0.500	163,348.000000
22.833333	0.500	162,997.000000
22.841667	0.500	162,210.000000
22.850000	0.500	160,614.000000
22.858333	0.500	158,728.000000
22.866667	0.500	156,718.000000
22.875000	0.500	154,512.000000
22.883333	0.500	151,857.000000
22.891667	0.500	149,094.000000
22.900000	0.500	146,821.000000
22.908333	0.500	145,557.000000
22.916667	0.500	145,802.000000
22.925000	0.500	147,446.000000
22.933333	0.500	150,436.000000
22.941667	0.500	155,364.000000
22.950000	0.500	161,596.000000
22.958333	0.500	167,848.000000
22.966667	0.500	172,802.000000
22.975000	0.500	175,230.000000
22.983333	0.500	174,749.000000
22.991667	0.500	171,679.000000
23.000000	0.500	167,004.000000
23.008333	0.500	161,886.000000
23.016667	0.500	156,956.000000
23.025000	0.500	152,490.000000
23.033333	0.500	148,982.000000
23.041667	0.500	147,272.000000
23.050000	0.500	147,760.000000
23.058333	0.500	150,092.000000
23.066667	0.500	153,850.000000
23.075000	0.500	158,568.000000
23.083333	0.500	163,580.000000
23.091667	0.500	168,066.000000
23.100000	0.500	171,951.000000
23.108333	0.500	175,944.000000
23.116667	0.500	180,247.000000
23.125000	0.500	184,158.000000
23.133333	0.500	187,090.000000
23.141667	0.500	188,891.000000
23.150000	0.500	189,853.000000
23.158333	0.500	190,528.000000
23.166667	0.500	191,035.000000
23.175000	0.500	190,625.000000
23.183333	0.500	188,811.000000
23.191667	0.500	186,204.000000
23.200000	0.500	183,704.000000
23.208333	0.500	181,615.000000
23.216667	0.500	179,975.000000
23.225000	0.500	178,784.000000
23.233333	0.500	178,331.000000
23.241667	0.500	178,599.000000
23.250000	0.500	178,875.000000
23.258333	0.500	177,792.000000
23.266667	0.500	174,604.000000
23.275000	0.500	169,430.000000
23.283333	0.500	163,349.000000
23.291667	0.500	157,497.000000
23.300000	0.500	153,087.000000
23.308333	0.500	150,884.000000
23.316667	0.500	150,992.000000
23.325000	0.500	153,038.000000
23.333333	0.500	156,385.000000
23.341667	0.500	160,385.000000
23.350000	0.500	164,276.000000
23.358333	0.500	167,458.000000
23.366667	0.500	169,437.000000
23.375000	0.500	170,627.000000
23.383333	0.500	171,615.000000
23.391667	0.500	172,209.000000
23.400000	0.500	172,175.000000
23.408333	0.500	171,880.000000
23.416667	0.500	171,257.000000
23.425000	0.500	170,088.000000
23.433333	0.500	168,695.000000
23.441667	0.500	167,328.000000
23.450000	0.500	165,964.000000
23.458333	0.500	164,462.000000
23.466667	0.500	162,933.000000
23.475000	0.500	161,855.000000
23.483333	0.500	161,758.000000
23.491667	0.500	162,947.000000
23.500000	0.500	165,085.000000
23.508333	0.500	167,186.000000
23.516667	0.500	168,302.000000
23.525000	0.500	168,370.000000
23.533333	0.500	167,798.000000
23.541667	0.500	167,675.000000
23.550000	0.500	168,601.000000
23.558333	0.500	170,274.000000
23.566667	0.500	171,685.000000
23.575000	0.500	173,022.000000
23.583333	0.500	175,116.000000
23.591667	0.500	177,757.000000
23.600000	0.500	180,146.000000
23.608333	0.500	181,556.000000
23.616667	0.500	181,484.000000
23.625000	0.500	179,837.000000
23.633333	0.500	176,797.000000
23.641667	0.500	173,032.000000
23.650000	0.500	169,264.000000
23.658333	0.500	166,022.000000
23.666667	0.500	163,586.000000
23.675000	0.500	161,564.000000
23.683333	0.500	159,771.000000
23.691667	0.500	158,296.000000
23.700000	0.500	157,141.000000
23.708333	0.500	156,161.000000
23.716667	0.500	156,000.000000
23.725000	0.500	157,573.000000
23.733333	0.500	160,759.000000
23.741667	0.500	164,612.000000
23.750000	0.500	168,234.000000
23.758333	0.500	171,139.000000
23.766667	0.500	173,416.000000
23.775000	0.500	175,039.000000
23.783333	0.500	175,599.000000
23.791667	0.500	174,765.000000
23.800000	0.500	172,692.000000
23.808333	0.500	170,126.000000
23.816667	0.500	168,038.000000
23.825000	0.500	166,885.000000
23.833333	0.500	167,413.000000
23.841667	0.500	169,992.000000
23.850000	0.500	173,823.000000
23.858333	0.500	177,964.000000
23.866667	0.500	181,689.000000
23.875000	0.500	184,162.000000
23.883333	0.500	185,462.000000
23.891667	0.500	185,859.000000
23.900000	0.500	185,718.000000
23.908333	0.500	185,904.000000
23.916667	0.500	186,873.000000
23.925000	0.500	188,697.000000
23.933333	0.500	190,751.000000
23.941667	0.500	191,756.000000
23.950000	0.500	190,733.000000
23.958333	0.500	187,679.000000
23.966667	0.500	183,126.000000
23.975000	0.500	177,955.000000
23.983333	0.500	173,661.000000
23.991667	0.500	171,056.000000
24.000000	0.500	170,006.000000
24.008333	0.500	169,643.000000
24.016667	0.500	169,487.000000
24.025000	0.500	169,303.000000
24.033333	0.500	168,968.000000
24.041667	0.500	168,319.000000
24.050000	0.500	167,182.000000
24.058333	0.500	165,772.000000
24.066667	0.500	164,664.000000
24.075000	0.500	164,649.000000
24.083333	0.500	166,203.000000
24.091667	0.500	169,040.000000
24.100000	0.500	172,550.000000
24.108333	0.500	175,973.000000
24.116667	0.500	179,094.000000
24.125000	0.500	182,034.000000
24.133333	0.500	184,223.000000
24.141667	0.500	184,768.000000
24.150000	0.500	183,105.000000
24.158333	0.500	180,075.000000
24.166667	0.500	177,141.000000
24.175000	0.500	175,187.000000
24.183333	0.500	174,267.000000
24.191667	0.500	173,764.000000
24.200000	0.500	173,412.000000
24.208333	0.500	172,737.000000
24.216667	0.500	171,056.000000
24.225000	0.500	168,950.000000
24.233333	0.500	167,832.000000
24.241667	0.500	168,303.000000
24.250000	0.500	170,080.000000
24.258333	0.500	172,259.000000
24.266667	0.500	174,188.000000
24.275000	0.500	175,720.000000
24.283333	0.500	176,865.000000
24.291667	0.500	177,912.000000
24.300000	0.500	179,445.000000
24.308333	0.500	182,156.000000
24.316667	0.500	185,709.000000
24.325000	0.500	189,033.000000
24.333333	0.500	191,271.000000
24.341667	0.500	192,062.000000
24.350000	0.500	191,581.000000
24.358333	0.500	190,381.000000
24.366667	0.500	189,031.000000
24.375000	0.500	187,615.000000
24.383333	0.500	185,992.000000
24.391667	0.500	184,129.000000
24.400000	0.500	182,180.000000
24.408333	0.500	179,974.000000
24.416667	0.500	177,813.000000
24.425000	0.500	176,187.000000
24.433333	0.500	175,476.000000
24.441667	0.500	175,734.000000
24.450000	0.500	176,371.000000
24.458333	0.500	177,490.000000
24.466667	0.500	179,955.000000
24.475000	0.500	183,546.000000
24.483333	0.500	187,240.000000
24.491667	0.500	190,066.000000
24.500000	0.500	191,639.000000
24.508333	0.500	192,396.000000
24.516667	0.500	192,138.000000
24.525000	0.500	190,819.000000
24.533333	0.500	188,790.000000
24.541667	0.500	186,773.000000
24.550000	0.500	185,507.000000
24.558333	0.500	185,335.000000
24.566667	0.500	185,433.000000
24.575000	0.500	185,129.000000
24.583333	0.500	184,158.000000
24.591667	0.500	182,558.000000
24.600000	0.500	180,672.000000
24.608333	0.500	178,343.000000
24.616667	0.500	175,673.000000
24.625000	0.500	173,240.000000
24.633333	0.500	171,496.000000
24.641667	0.500	170,218.000000
24.650000	0.500	169,203.000000
24.658333	0.500	168,867.000000
24.666667	0.500	169,151.000000
24.675000	0.500	170,421.000000
24.683333	0.500	173,188.000000
24.691667	0.500	177,636.000000
24.700000	0.500	183,308.000000
24.708333	0.500	188,986.000000
24.716667	0.500	193,011.000000
24.725000	0.500	194,451.000000
24.733333	0.500	193,481.000000
24.741667	0.500	191,093.000000
24.750000	0.500	188,108.000000
24.758333	0.500	184,856.000000
24.766667	0.500	181,477.000000
24.775000	0.500	178,137.000000
24.783333	0.500	175,530.000000
24.791667	0.500	173,851.000000
24.800000	0.500	172,906.000000
24.808333	0.500	172,158.000000
24.816667	0.500	171,302.000000
24.825000	0.500	170,705.000000
24.833333	0.500	170,778.000000
24.841667	0.500	171,364.000000
24.850000	0.500	172,287.000000
24.858333	0.500	173,602.000000
24.866667	0.500	175,016.000000
24.875000	0.500	176,596.000000
24.883333	0.500	178,751.000000
24.891667	0.500	181,099.000000
24.900000	0.500	182,829.000000
24.908333	0.500	183,336.000000
24.916667	0.500	182,339.000000
24.925000	0.500	180,395.000000
24.933333	0.500	178,176.000000
24.941667	0.500	176,356.000000
24.950000	0.500	175,332.000000
24.958333	0.500	175,619.000000
24.966667	0.500	177,486.000000
24.975000	0.500	180,981.000000
24.983333	0.500	185,250.000000
24.991667	0.500	189,287.000000
25.000000	0.500	192,075.000000
25.008333	0.500	192,782.000000
25.016667	0.500	191,882.000000
25.025000	0.500	190,292.000000
25.033333	0.500	189,182.000000
25.041667	0.500	189,349.000000
25.050000	0.500	190,694.000000
25.058333	0.500	192,980.000000
25.066667	0.500	195,344.000000
25.075000	0.500	196,986.000000
25.083333	0.500	197,958.000000
25.091667	0.500	198,419.000000
25.100000	0.500	197,893.000000
25.108333	0.500	196,020.000000
25.116667	0.500	192,639.000000
25.125000	0.500	188,267.000000
25.133333	0.500	183,987.000000
25.141667	0.500	180,360.000000
25.150000	0.500	177,603.000000
25.158333	0.500	176,181.000000
25.166667	0.500	176,357.000000
25.175000	0.500	177,625.000000
25.183333	0.500	178,950.000000
25.191667	0.500	179,608.000000
25.200000	0.500	179,463.000000
25.208333	0.500	178,473.000000
25.216667	0.500	176,691.000000
25.225000	0.500	174,283.000000
25.233333	0.500	171,988.000000
25.241667	0.500	170,493.000000
25.250000	0.500	170,731.000000
25.258333	0.500	173,237.000000
25.266667	0.500	177,355.000000
25.275000	0.500	181,841.000000
25.283333	0.500	185,405.000000
25.291667	0.500	187,557.000000
25.300000	0.500	188,789.000000
25.308333	0.500	189,420.000000
25.316667	0.500	189,447.000000
25.325000	0.500	189,153.000000
25.333333	0.500	188,327.000000
25.341667	0.500	186,758.000000
25.350000	0.500	184,512.000000
25.358333	0.500	181,851.000000
25.366667	0.500	179,563.000000
25.375000	0.500	177,971.000000
25.383333	0.500	177,226.000000
25.391667	0.500	177,305.000000
25.400000	0.500	177,851.000000
25.408333	0.500	178,791.000000
25.416667	0.500	180,587.000000
25.425000	0.500	182,991.000000
25.433333	0.500	185,201.000000
25.441667	0.500	186,505.000000
25.450000	0.500	187,100.000000
25.458333	0.500	187,500.000000
25.466667	0.500	187,630.000000
25.475000	0.500	187,017.000000
25.483333	0.500	185,824.000000
25.491667	0.500	184,591.000000
25.500000	0.500	183,713.000000
25.508333	0.500	183,824.000000
25.516667	0.500	184,807.000000
25.525000	0.500	185,531.000000
25.533333	0.500	185,169.000000
25.541667	0.500	184,085.000000
25.550000	0.500	183,340.000000
25.558333	0.500	182,881.000000
25.566667	0.500	182,320.000000
25.575000	0.500	181,721.000000
25.583333	0.500	181,342.000000
25.591667	0.500	181,090.000000
25.600000	0.500	181,505.000000
25.608333	0.500	183,455.000000
25.616667	0.500	186,933.000000
25.625000	0.500	191,586.000000
25.633333	0.500	196,034.000000
25.641667	0.500	199,285.000000
25.650000	0.500	201,131.000000
25.658333	0.500	201,299.000000
25.666667	0.500	200,058.000000
25.675000	0.500	198,265.000000
25.683333	0.500	196,953.000000
25.691667	0.500	196,326.000000
25.700000	0.500	195,667.000000
25.708333	0.500	194,518.000000
25.716667	0.500	193,203.000000
25.725000	0.500	192,258.000000
25.733333	0.500	192,077.000000
25.741667	0.500	192,980.000000
25.750000	0.500	195,399.000000
25.758333	0.500	199,585.000000
25.766667	0.500	204,618.000000
25.775000	0.500	209,269.000000
25.783333	0.500	212,820.000000
25.791667	0.500	214,834.000000
25.800000	0.500	215,347.000000
25.808333	0.500	213,806.000000
25.816667	0.500	210,497.000000
25.825000	0.500	207,019.000000
25.833333	0.500	204,384.000000
25.841667	0.500	202,559.000000
25.850000	0.500	201,708.000000
25.858333	0.500	201,432.000000
25.866667	0.500	201,500.000000
25.875000	0.500	201,547.000000
25.883333	0.500	201,668.000000
25.891667	0.500	202,183.000000
25.900000	0.500	202,964.000000
25.908333	0.500	203,641.000000
25.916667	0.500	203,961.000000
25.925000	0.500	203,569.000000
25.933333	0.500	202,114.000000
25.941667	0.500	199,488.000000
25.950000	0.500	196,898.000000
25.958333	0.500	195,828.000000
25.966667	0.500	196,536.000000
25.975000	0.500	198,731.000000
25.983333	0.500	202,176.000000
25.991667	0.500	205,956.000000
26.000000	0.500	209,201.000000
26.008333	0.500	211,263.000000
26.016667	0.500	212,152.000000
26.025000	0.500	211,847.000000
26.033333	0.500	210,283.000000
26.041667	0.500	208,081.000000
26.050000	0.500	206,676.000000
26.058333	0.500	206,339.000000
26.066667	0.500	206,109.000000
26.075000	0.500	205,373.000000
26.083333	0.500	204,117.000000
26.091667	0.500	202,224.000000
26.100000	0.500	200,110.000000
26.108333	0.500	198,463.000000
26.116667	0.500	197,684.000000
26.125000	0.500	197,475.000000
26.133333	0.500	197,487.000000
26.141667	0.500	197,544.000000
26.150000	0.500	197,220.000000
26.158333	0.500	196,430.000000
26.166667	0.500	195,735.000000
26.175000	0.500	195,644.000000
26.183333	0.500	196,197.000000
26.191667	0.500	196,659.000000
26.200000	0.500	196,983.000000
26.208333	0.500	198,076.000000
26.216667	0.500	200,198.000000
26.225000	0.500	202,799.000000
26.233333	0.500	204,899.000000
26.241667	0.500	206,097.000000
26.250000	0.500	206,663.000000
26.258333	0.500	207,108.000000
26.266667	0.500	207,265.000000
26.275000	0.500	206,664.000000
26.283333	0.500	204,712.000000
26.291667	0.500	201,987.000000
26.300000	0.500	199,611.000000
26.308333	0.500	198,152.000000
26.316667	0.500	197,548.000000
26.325000	0.500	197,733.000000
26.333333	0.500	198,540.000000
26.341667	0.500	199,601.000000
26.350000	0.500	200,251.000000
26.358333	0.500	200,391.000000
26.366667	0.500	200,324.000000
26.375000	0.500	200,423.000000
26.383333	0.500	201,175.000000
26.391667	0.500	202,834.000000
26.400000	0.500	205,091.000000
26.408333	0.500	207,648.000000
26.416667	0.500	210,107.000000
26.425000	0.500	211,568.000000
26.433333	0.500	211,594.000000
26.441667	0.500	210,186.000000
26.450000	0.500	208,075.000000
26.458333	0.500	206,519.000000
26.466667	0.500	205,803.000000
26.475000	0.500	205,858.000000
26.483333	0.500	206,420.000000
26.491667	0.500	207,453.000000
26.500000	0.500	209,161.000000
26.508333	0.500	211,823.000000
26.516667	0.500	214,669.000000
26.525000	0.500	216,796.000000
26.533333	0.500	217,865.000000
26.541667	0.500	217,749.000000
26.550000	0.500	216,348.000000
26.558333	0.500	213,633.000000
26.566667	0.500	210,123.000000
26.575000	0.500	206,675.000000
26.583333	0.500	204,392.000000
26.591667	0.500	203,444.000000
26.600000	0.500	203,281.000000
26.608333	0.500	203,384.000000
26.616667	0.500	203,467.000000
26.625000	0.500	203,195.000000
26.633333	0.500	202,283.000000
26.641667	0.500	200,874.000000
26.650000	0.500	199,158.000000
26.658333	0.500	197,321.000000
26.666667	0.500	195,417.000000
26.675000	0.500	193,883.000000
26.683333	0.500	193,097.000000
26.691667	0.500	192,996.000000
26.700000	0.500	193,596.000000
26.708333	0.500	194,580.000000
26.716667	0.500	195,473.000000
26.725000	0.500	196,146.000000
26.733333	0.500	196,659.000000
26.741667	0.500	196,987.000000
26.750000	0.500	196,947.000000
26.758333	0.500	196,376.000000
26.766667	0.500	195,379.000000
26.775000	0.500	194,379.000000
26.783333	0.500	194,071.000000
26.791667	0.500	194,317.000000
26.800000	0.500	195,706.000000
26.808333	0.500	198,722.000000
26.816667	0.500	203,223.000000
26.825000	0.500	208,682.000000
26.833333	0.500	213,911.000000
26.841667	0.500	217,638.000000
26.850000	0.500	219,252.000000
26.858333	0.500	219,036.000000
26.866667	0.500	217,713.000000
26.875000	0.500	216,094.000000
26.883333	0.500	214,868.000000
26.891667	0.500	214,373.000000
26.900000	0.500	214,432.000000
26.908333	0.500	214,545.000000
26.916667	0.500	214,205.000000
26.925000	0.500	213,672.000000
26.933333	0.500	213,521.000000
26.941667	0.500	213,372.000000
26.950000	0.500	212,827.000000
26.958333	0.500	212,284.000000
26.966667	0.500	212,355.000000
26.975000	0.500	213,375.000000
26.983333	0.500	215,411.000000
26.991667	0.500	218,695.000000
27.000000	0.500	222,840.000000
27.008333	0.500	227,182.000000
27.016667	0.500	231,809.000000
27.025000	0.500	236,572.000000
27.033333	0.500	240,631.000000
27.041667	0.500	243,415.000000
27.050000	0.500	244,833.000000
27.058333	0.500	245,475.000000
27.066667	0.500	245,635.000000
27.075000	0.500	245,309.000000
27.083333	0.500	244,716.000000
27.091667	0.500	244,213.000000
27.100000	0.500	244,119.000000
27.108333	0.500	244,865.000000
27.116667	0.500	246,487.000000
27.125000	0.500	248,554.000000
27.133333	0.500	250,221.000000
27.141667	0.500	251,399.000000
27.150000	0.500	252,298.000000
27.158333	0.500	252,820.000000
27.166667	0.500	252,904.000000
27.175000	0.500	252,991.000000
27.183333	0.500	253,250.000000
27.191667	0.500	253,784.000000
27.200000	0.500	254,319.000000
27.208333	0.500	254,613.000000
27.216667	0.500	255,081.000000
27.225000	0.500	256,852.000000
27.233333	0.500	260,356.000000
27.241667	0.500	265,438.000000
27.250000	0.500	271,022.000000
27.258333	0.500	275,970.000000
27.266667	0.500	279,755.000000
27.275000	0.500	282,706.000000
27.283333	0.500	285,232.000000
27.291667	0.500	287,709.000000
27.300000	0.500	290,252.000000
27.308333	0.500	292,988.000000
27.316667	0.500	296,151.000000
27.325000	0.500	299,644.000000
27.333333	0.500	302,704.000000
27.341667	0.500	304,996.000000
27.350000	0.500	306,561.000000
27.358333	0.500	307,708.000000
27.366667	0.500	309,360.000000
27.375000	0.500	312,039.000000
27.383333	0.500	315,747.000000
27.391667	0.500	320,237.000000
27.400000	0.500	325,735.000000
27.408333	0.500	332,157.000000
27.416667	0.500	338,806.000000
27.425000	0.500	345,101.000000
27.433333	0.500	350,471.000000
27.441667	0.500	354,396.000000
27.450000	0.500	357,133.000000
27.458333	0.500	358,627.000000
27.466667	0.500	359,476.000000
27.475000	0.500	360,309.000000
27.483333	0.500	361,635.000000
27.491667	0.500	363,705.000000
27.500000	0.500	366,278.000000
27.508333	0.500	369,001.000000
27.516667	0.500	372,019.000000
27.525000	0.500	375,794.000000
27.533333	0.500	380,501.000000
27.541667	0.500	385,081.000000
27.550000	0.500	388,392.000000
27.558333	0.500	390,312.000000
27.566667	0.500	391,353.000000
27.575000	0.500	392,545.000000
27.583333	0.500	394,557.000000
27.591667	0.500	397,284.000000
27.600000	0.500	400,482.000000
27.608333	0.500	403,695.000000
27.616667	0.500	406,138.000000
27.625000	0.500	407,272.000000
27.633333	0.500	406,953.000000
27.641667	0.500	405,103.000000
27.650000	0.500	401,786.000000
27.658333	0.500	397,208.000000
27.666667	0.500	392,084.000000
27.675000	0.500	387,681.000000
27.683333	0.500	384,601.000000
27.691667	0.500	382,989.000000
27.700000	0.500	382,790.000000
27.708333	0.500	383,595.000000
27.716667	0.500	384,252.000000
27.725000	0.500	383,776.000000
27.733333	0.500	381,890.000000
27.741667	0.500	378,583.000000
27.750000	0.500	374,473.000000
27.758333	0.500	370,287.000000
27.766667	0.500	365,982.000000
27.775000	0.500	361,583.000000
27.783333	0.500	357,111.000000
27.791667	0.500	352,540.000000
27.800000	0.500	348,152.000000
27.808333	0.500	344,027.000000
27.816667	0.500	339,543.000000
27.825000	0.500	334,372.000000
27.833333	0.500	329,163.000000
27.841667	0.500	324,961.000000
27.850000	0.500	321,850.000000
27.858333	0.500	319,606.000000
27.866667	0.500	317,959.000000
27.875000	0.500	316,093.000000
27.883333	0.500	313,493.000000
27.891667	0.500	310,581.000000
27.900000	0.500	307,645.000000
27.908333	0.500	303,973.000000
27.916667	0.500	299,070.000000
27.925000	0.500	293,121.000000
27.933333	0.500	287,033.000000
27.941667	0.500	281,274.000000
27.950000	0.500	275,510.000000
27.958333	0.500	270,164.000000
27.966667	0.500	266,085.000000
27.975000	0.500	263,868.000000
27.983333	0.500	262,959.000000
27.991667	0.500	262,300.000000
28.000000	0.500	260,933.000000
28.008333	0.500	258,574.000000
28.016667	0.500	255,221.000000
28.025000	0.500	251,114.000000
28.033333	0.500	247,044.000000
28.041667	0.500	243,610.000000
28.050000	0.500	240,616.000000
28.058333	0.500	237,998.000000
28.066667	0.500	235,439.000000
28.075000	0.500	232,513.000000
28.083333	0.500	228,883.000000
28.091667	0.500	224,900.000000
28.100000	0.500	220,956.000000
28.108333	0.500	217,220.000000
28.116667	0.500	213,695.000000
28.125000	0.500	210,347.000000
28.133333	0.500	206,904.000000
28.141667	0.500	203,839.000000
28.150000	0.500	201,601.000000
28.158333	0.500	199,595.000000
28.166667	0.500	197,611.000000
28.175000	0.500	195,712.000000
28.183333	0.500	193,900.000000
28.191667	0.500	191,832.000000
28.200000	0.500	188,701.000000
28.208333	0.500	184,373.000000
28.216667	0.500	179,738.000000
28.225000	0.500	175,462.000000
28.233333	0.500	171,816.000000
28.241667	0.500	168,829.000000
28.250000	0.500	165,759.000000
28.258333	0.500	161,627.000000
28.266667	0.500	155,753.000000
28.275000	0.500	148,841.000000
28.283333	0.500	142,045.000000
28.291667	0.500	135,942.000000
28.300000	0.500	131,061.000000
28.308333	0.500	127,269.000000
28.316667	0.500	124,135.000000
28.325000	0.500	121,722.000000
28.333333	0.500	119,768.000000
28.341667	0.500	117,814.000000
28.350000	0.500	115,557.000000
28.358333	0.500	112,987.000000
28.366667	0.500	110,417.000000
28.375000	0.500	108,203.000000
28.383333	0.500	106,533.000000
28.391667	0.500	105,204.000000
28.400000	0.500	103,889.000000
28.408333	0.500	102,770.000000
28.416667	0.500	102,148.000000
28.425000	0.500	102,083.000000
28.433333	0.500	102,493.000000
28.441667	0.500	103,131.000000
28.450000	0.500	103,830.000000
28.458333	0.500	104,247.000000
28.466667	0.500	104,172.000000
28.475000	0.500	103,263.000000
28.483333	0.500	101,362.000000
28.491667	0.500	98,528.000000
28.500000	0.500	95,423.000000
28.508333	0.500	92,524.000000
28.516667	0.500	89,549.000000
28.525000	0.500	86,117.000000
28.533333	0.500	82,417.000000
28.541667	0.500	79,203.000000
28.550000	0.500	77,198.000000
28.558333	0.500	76,114.000000
28.566667	0.500	75,141.000000
28.575000	0.500	74,635.000000
28.583333	0.500	74,795.000000
28.591667	0.500	75,225.000000
28.600000	0.500	75,766.000000
28.608333	0.500	76,582.000000
28.616667	0.500	78,002.000000
28.625000	0.500	79,236.000000
28.633333	0.500	79,356.000000
28.641667	0.500	78,123.000000
28.650000	0.500	75,964.000000
28.658333	0.500	73,867.000000
28.666667	0.500	72,161.000000
28.675000	0.500	70,318.000000
28.683333	0.500	67,990.000000
28.691667	0.500	65,276.000000
28.700000	0.500	62,474.000000
28.708333	0.500	59,790.000000
28.716667	0.500	57,335.000000
28.725000	0.500	54,857.000000
28.733333	0.500	52,826.000000
28.741667	0.500	51,860.000000
28.750000	0.500	51,865.000000
28.758333	0.500	51,886.000000
28.766667	0.500	50,953.000000
28.775000	0.500	49,081.000000
28.783333	0.500	46,449.000000
28.791667	0.500	43,128.000000
28.800000	0.500	39,414.000000
28.808333	0.500	35,449.000000
28.816667	0.500	31,688.000000
28.825000	0.500	28,576.000000
28.833333	0.500	26,420.000000
28.841667	0.500	25,369.000000
28.850000	0.500	25,285.000000
28.858333	0.500	25,954.000000
28.866667	0.500	27,460.000000
28.875000	0.500	29,157.000000
28.883333	0.500	30,140.000000
28.891667	0.500	30,141.000000
28.900000	0.500	29,354.000000
28.908333	0.500	28,400.000000
28.916667	0.500	27,712.000000
28.925000	0.500	26,775.000000
28.933333	0.500	24,939.000000
28.941667	0.500	22,450.000000
28.950000	0.500	19,810.000000
28.958333	0.500	16,981.000000
28.966667	0.500	13,951.000000
28.975000	0.500	10,550.000000
28.983333	0.500	6,984.000000
28.991667	0.500	3,799.000000
29.000000	0.500	1,584.000000
29.008333	0.500	985.000000
29.016667	0.500	1,762.000000
29.025000	0.500	3,420.000000
29.033333	0.500	5,444.000000
29.041667	0.500	7,672.000000
29.050000	0.500	9,950.000000
29.058333	0.500	11,813.000000
29.066667	0.500	13,297.000000
29.075000	0.500	14,376.000000
29.083333	0.500	15,288.000000
29.091667	0.500	16,019.000000
29.100000	0.500	16,487.000000
29.108333	0.500	16,671.000000
29.116667	0.500	16,464.000000
29.125000	0.500	15,541.000000
29.133333	0.500	13,718.000000
29.141667	0.500	11,311.000000
29.150000	0.500	8,964.000000
29.158333	0.500	6,947.000000
29.166667	0.500	5,658.000000
29.175000	0.500	5,163.000000
29.183333	0.500	5,096.000000
29.191667	0.500	5,005.000000
29.200000	0.500	4,384.000000
29.208333	0.500	3,729.000000
29.216667	0.500	3,208.000000
29.225000	0.500	2,979.000000
29.233333	0.500	2,959.000000
29.241667	0.500	2,594.000000
29.250000	0.500	1,702.000000
29.258333	0.500	133.000000
29.266667	0.500	-1,938.000000
29.275000	0.500	-3,809.000000
29.283333	0.500	-4,669.000000
29.291667	0.500	-3,947.000000
29.300000	0.500	-1,574.000000
29.308333	0.500	1,820.000000
29.316667	0.500	5,556.000000
29.325000	0.500	8,397.000000
29.333333	0.500	9,103.000000
29.341667	0.500	7,595.000000
29.350000	0.500	4,721.000000
29.358333	0.500	1,957.000000
29.366667	0.500	34.000000
29.375000	0.500	-1,414.000000
29.383333	0.500	-2,804.000000
29.391667	0.500	-4,248.000000
29.400000	0.500	-5,700.000000
29.408333	0.500	-7,166.000000
29.416667	0.500	-8,384.000000
29.425000	0.500	-9,364.000000
29.433333	0.500	-10,093.000000
29.441667	0.500	-10,138.000000
29.450000	0.500	-9,163.000000
29.458333	0.500	-7,246.000000
29.466667	0.500	-4,980.000000
29.475000	0.500	-3,064.000000
29.483333	0.500	-1,680.000000
29.491667	0.500	-633.000000
29.500000	0.500	223.000000
29.508333	0.500	399.000000
29.516667	0.500	-40.000000
29.525000	0.500	-226.000000
29.533333	0.500	450.000000
29.541667	0.500	1,706.000000
29.550000	0.500	3,021.000000
29.558333	0.500	4,024.000000
29.566667	0.500	4,318.000000
29.575000	0.500	3,754.000000
29.583333	0.500	2,698.000000
29.591667	0.500	1,665.000000
29.600000	0.500	1,216.000000
29.608333	0.500	1,199.000000
29.616667	0.500	938.000000
29.625000	0.500	42.000000
29.633333	0.500	-1,855.000000
29.641667	0.500	-4,503.000000
29.650000	0.500	-6,550.000000
29.658333	0.500	-7,458.000000
29.666667	0.500	-7,525.000000
29.675000	0.500	-6,706.000000
29.683333	0.500	-5,063.000000
29.691667	0.500	-3,594.000000
29.700000	0.500	-2,884.000000
29.708333	0.500	-3,140.000000
29.716667	0.500	-4,406.000000
29.725000	0.500	-6,463.000000
29.733333	0.500	-9,037.000000
29.741667	0.500	-11,952.000000
29.750000	0.500	-15,282.000000
29.758333	0.500	-18,959.000000
29.766667	0.500	-22,393.000000
29.775000	0.500	-24,549.000000
29.783333	0.500	-24,861.000000
29.791667	0.500	-23,318.000000
29.800000	0.500	-20,451.000000
29.808333	0.500	-16,751.000000
29.816667	0.500	-12,869.000000
29.825000	0.500	-9,797.000000
29.833333	0.500	-8,224.000000
29.841667	0.500	-7,869.000000
29.850000	0.500	-7,708.000000
29.858333	0.500	-7,173.000000
29.866667	0.500	-6,683.000000
29.875000	0.500	-7,008.000000
29.883333	0.500	-8,101.000000
29.891667	0.500	-9,446.000000
29.900000	0.500	-11,071.000000
29.908333	0.500	-12,859.000000
29.916667	0.500	-13,910.000000
29.925000	0.500	-14,095.000000
29.933333	0.500	-13,430.000000
29.941667	0.500	-11,871.000000
29.950000	0.500	-10,047.000000
29.958333	0.500	-8,550.000000
29.966667	0.500	-7,421.000000
29.975000	0.500	-6,388.000000
29.983333	0.500	-5,067.000000
29.991667	0.500	-3,989.000000
30.000000	0.500	-3,734.000000
30.008333	0.500	-3,977.000000
30.016667	0.500	-4,331.000000
30.025000	0.500	-5,019.000000
30.033333	0.500	-5,925.000000
30.041667	0.500	-6,352.000000
30.050000	0.500	-6,231.000000
30.058333	0.500	-6,216.000000
30.066667	0.500	-6,686.000000
30.075000	0.500	-7,611.000000
30.083333	0.500	-8,991.000000
30.091667	0.500	-10,717.000000
30.100000	0.500	-12,790.000000
30.108333	0.500	-15,210.000000
30.116667	0.500	-17,701.000000
30.125000	0.500	-19,997.000000
30.133333	0.500	-21,983.000000
30.141667	0.500	-23,521.000000
30.150000	0.500	-24,762.000000
30.158333	0.500	-25,955.000000
30.166667	0.500	-26,727.000000
30.175000	0.500	-26,904.000000
30.183333	0.500	-26,617.000000
30.191667	0.500	-25,829.000000
30.200000	0.500	-24,114.000000
30.208333	0.500	-21,602.000000
30.216667	0.500	-18,966.000000
30.225000	0.500	-16,714.000000
30.233333	0.500	-15,061.000000
30.241667	0.500	-14,280.000000
30.250000	0.500	-14,322.000000
30.258333	0.500	-14,545.000000
30.266667	0.500	-14,614.000000
30.275000	0.500	-15,006.000000
30.283333	0.500	-15,601.000000
30.291667	0.500	-16,158.000000
30.300000	0.500	-16,475.000000
30.308333	0.500	-16,796.000000
30.316667	0.500	-17,330.000000
30.325000	0.500	-17,953.000000
30.333333	0.500	-18,274.000000
30.341667	0.500	-17,765.000000
30.350000	0.500	-16,297.000000
30.358333	0.500	-14,470.000000
30.366667	0.500	-12,682.000000
30.375000	0.500	-11,284.000000
30.383333	0.500	-10,530.000000
30.391667	0.500	-10,873.000000
30.400000	0.500	-12,186.000000
30.408333	0.500	-13,807.000000
30.416667	0.500	-15,257.000000
30.425000	0.500	-16,188.000000
30.433333	0.500	-16,565.000000
30.441667	0.500	-16,514.000000
30.450000	0.500	-16,628.000000
30.458333	0.500	-17,113.000000
30.466667	0.500	-17,378.000000
30.475000	0.500	-16,963.000000
30.483333	0.500	-15,836.000000
30.491667	0.500	-14,524.000000
30.500000	0.500	-13,204.000000
30.508333	0.500	-12,205.000000
30.516667	0.500	-11,876.000000
30.525000	0.500	-12,217.000000
30.533333	0.500	-13,410.000000
30.541667	0.500	-15,399.000000
30.550000	0.500	-17,860.000000
30.558333	0.500	-20,034.000000
30.566667	0.500	-20,735.000000
30.575000	0.500	-19,958.000000
30.583333	0.500	-18,163.000000
30.591667	0.500	-16,375.000000
30.600000	0.500	-15,789.000000
30.608333	0.500	-17,200.000000
30.616667	0.500	-20,649.000000
30.625000	0.500	-25,020.000000
30.633333	0.500	-29,276.000000
30.641667	0.500	-32,545.000000
30.650000	0.500	-34,585.000000
30.658333	0.500	-35,760.000000
30.666667	0.500	-36,231.000000
30.675000	0.500	-36,235.000000
30.683333	0.500	-36,029.000000
30.691667	0.500	-35,992.000000
30.700000	0.500	-36,675.000000
30.708333	0.500	-38,243.000000
30.716667	0.500	-39,642.000000
30.725000	0.500	-39,659.000000
30.733333	0.500	-37,714.000000
30.741667	0.500	-34,100.000000
30.750000	0.500	-29,914.000000
30.758333	0.500	-26,430.000000
30.766667	0.500	-24,155.000000
30.775000	0.500	-23,147.000000
30.783333	0.500	-23,059.000000
30.791667	0.500	-23,551.000000
30.800000	0.500	-24,518.000000
30.808333	0.500	-26,386.000000
30.816667	0.500	-28,926.000000
30.825000	0.500	-31,259.000000
30.833333	0.500	-32,646.000000
30.841667	0.500	-32,827.000000
30.850000	0.500	-32,174.000000
30.858333	0.500	-31,461.000000
30.866667	0.500	-31,183.000000
30.875000	0.500	-31,430.000000
30.883333	0.500	-32,439.000000
30.891667	0.500	-33,650.000000
30.900000	0.500	-34,498.000000
30.908333	0.500	-34,700.000000
30.916667	0.500	-34,215.000000
30.925000	0.500	-33,447.000000
30.933333	0.500	-33,192.000000
30.941667	0.500	-33,275.000000
30.950000	0.500	-32,982.000000
30.958333	0.500	-31,987.000000
30.966667	0.500	-30,248.000000
30.975000	0.500	-28,094.000000
30.983333	0.500	-26,046.000000
30.991667	0.500	-24,650.000000
31.000000	0.500	-22,984.000000
