# Supplementary material for: Changes to Serum Sample Tube and Processing Methodology Does Not Cause Inter-Individual Variation in Automated Whole Serum N-Glycan Profiling in Health and Disease
Source: PLoS One. 2015 Apr 1;10(4):e0123028. doi: 10.1371/journal.pone.0123028 (PMC4382121; doi:10.1371/journal.pone.0123028)
Supplement: S2 Data — (ZIP) [file pone.0123028.s007.zip › IgGglycansData/1000+390-Sample 17.txt]

File Path	chrom://acropora/ChromeleonLocal/Archana Data/07 Mar 14/Robot validation of PNG F release- GCP-IgG and GCP-Fet.seq/20.smp/Emission_1.channel/Emission_1.chm
Channel	Emission_1

Injection Information:
Data Vault	ChromeleonLocal
Injection	PNG F rel-GCP-IgG-100µg-F.A+PBM+2AB VP96+T1-110/1000+390-Sample 17
Injection Number	22
Position	RA3
Comment	
Processing Method	beh-gu
Instrument Method	BEH-15cm-30min-right-25ul
Type	Unknown
Status	Finished
Injection Date	08/03/2014
Injection Time	02:22:52
Injection Volume (µL)	25.0000
Dilution Factor	1.0000
Weight	1.0000

Raw Data Information:
Time Min. (min)	0.000000
Time Max. (min)	31.000000
Data Points	3721
Detector	FLD
Exporting Data System	Chromeleon 7.1.1.1127
Operator	
Signal Quantity	
Signal Unit	counts
Signal Min.	-51,770.000000
Signal Max.	7,459,179.000000
Channel	Emission_1
Driver Name	FLD3000.dll
Channel Type	Evaluation
Min. Step (s)	0.500
Max. Step (s)	0.500
Average Step (s)	0.500

Signal Parameter Information:
Signal Info	

Raw Data:
Time (min)	Step (s)	Value (counts)
0.000000	0.000	0.000000
0.008333	0.500	0.000000
0.016667	0.500	0.000000
0.025000	0.500	0.000000
0.033333	0.500	0.000000
0.041667	0.500	6,318.000000
0.050000	0.500	6,491.000000
0.058333	0.500	6,878.000000
0.066667	0.500	7,722.000000
0.075000	0.500	8,902.000000
0.083333	0.500	10,115.000000
0.091667	0.500	11,059.000000
0.100000	0.500	11,549.000000
0.108333	0.500	11,558.000000
0.116667	0.500	11,123.000000
0.125000	0.500	10,286.000000
0.133333	0.500	9,175.000000
0.141667	0.500	7,956.000000
0.150000	0.500	6,727.000000
0.158333	0.500	5,483.000000
0.166667	0.500	4,208.000000
0.175000	0.500	2,929.000000
0.183333	0.500	1,691.000000
0.191667	0.500	545.000000
0.200000	0.500	-440.000000
0.208333	0.500	-1,238.000000
0.216667	0.500	-1,855.000000
0.225000	0.500	-2,300.000000
0.233333	0.500	-2,614.000000
0.241667	0.500	-2,874.000000
0.250000	0.500	-3,143.000000
0.258333	0.500	-3,412.000000
0.266667	0.500	-3,660.000000
0.275000	0.500	-3,881.000000
0.283333	0.500	-4,052.000000
0.291667	0.500	-4,134.000000
0.300000	0.500	-4,138.000000
0.308333	0.500	-4,116.000000
0.316667	0.500	-4,098.000000
0.325000	0.500	-4,099.000000
0.333333	0.500	-4,113.000000
0.341667	0.500	-4,163.000000
0.350000	0.500	-4,301.000000
0.358333	0.500	-4,508.000000
0.366667	0.500	-4,692.000000
0.375000	0.500	-4,771.000000
0.383333	0.500	-4,737.000000
0.391667	0.500	-4,616.000000
0.400000	0.500	-4,471.000000
0.408333	0.500	-4,328.000000
0.416667	0.500	-4,181.000000
0.425000	0.500	-4,051.000000
0.433333	0.500	-3,945.000000
0.441667	0.500	-3,869.000000
0.450000	0.500	-3,805.000000
0.458333	0.500	-3,755.000000
0.466667	0.500	-3,716.000000
0.475000	0.500	-3,737.000000
0.483333	0.500	-3,853.000000
0.491667	0.500	-4,028.000000
0.500000	0.500	-4,238.000000
0.508333	0.500	-4,467.000000
0.516667	0.500	-4,683.000000
0.525000	0.500	-4,833.000000
0.533333	0.500	-4,846.000000
0.541667	0.500	-4,687.000000
0.550000	0.500	-4,377.000000
0.558333	0.500	-3,978.000000
0.566667	0.500	-3,568.000000
0.575000	0.500	-3,210.000000
0.583333	0.500	-2,933.000000
0.591667	0.500	-2,736.000000
0.600000	0.500	-2,610.000000
0.608333	0.500	-2,554.000000
0.616667	0.500	-2,582.000000
0.625000	0.500	-2,672.000000
0.633333	0.500	-2,715.000000
0.641667	0.500	-2,562.000000
0.650000	0.500	-2,112.000000
0.658333	0.500	-1,293.000000
0.666667	0.500	-141.000000
0.675000	0.500	1,239.000000
0.683333	0.500	2,715.000000
0.691667	0.500	4,166.000000
0.700000	0.500	5,485.000000
0.708333	0.500	6,574.000000
0.716667	0.500	7,366.000000
0.725000	0.500	7,832.000000
0.733333	0.500	8,257.000000
0.741667	0.500	9,777.000000
0.750000	0.500	14,308.000000
0.758333	0.500	23,511.000000
0.766667	0.500	37,809.000000
0.775000	0.500	56,192.000000
0.783333	0.500	76,710.000000
0.791667	0.500	96,947.000000
0.800000	0.500	114,551.000000
0.808333	0.500	127,678.000000
0.816667	0.500	135,218.000000
0.825000	0.500	136,813.000000
0.833333	0.500	132,831.000000
0.841667	0.500	124,249.000000
0.850000	0.500	112,390.000000
0.858333	0.500	98,672.000000
0.866667	0.500	84,389.000000
0.875000	0.500	70,562.000000
0.883333	0.500	57,880.000000
0.891667	0.500	46,725.000000
0.900000	0.500	37,236.000000
0.908333	0.500	29,403.000000
0.916667	0.500	23,147.000000
0.925000	0.500	18,337.000000
0.933333	0.500	14,782.000000
0.941667	0.500	12,229.000000
0.950000	0.500	10,401.000000
0.958333	0.500	9,129.000000
0.966667	0.500	8,385.000000
0.975000	0.500	8,119.000000
0.983333	0.500	8,192.000000
0.991667	0.500	8,531.000000
1.000000	0.500	9,095.000000
1.008333	0.500	9,756.000000
1.016667	0.500	10,414.000000
1.025000	0.500	11,099.000000
1.033333	0.500	12,025.000000
1.041667	0.500	13,566.000000
1.050000	0.500	16,136.000000
1.058333	0.500	19,872.000000
1.066667	0.500	24,587.000000
1.075000	0.500	29,871.000000
1.083333	0.500	35,067.000000
1.091667	0.500	39,484.000000
1.100000	0.500	42,580.000000
1.108333	0.500	44,148.000000
1.116667	0.500	44,255.000000
1.125000	0.500	43,209.000000
1.133333	0.500	41,494.000000
1.141667	0.500	39,732.000000
1.150000	0.500	38,488.000000
1.158333	0.500	38,058.000000
1.166667	0.500	38,455.000000
1.175000	0.500	39,550.000000
1.183333	0.500	41,139.000000
1.191667	0.500	43,061.000000
1.200000	0.500	45,140.000000
1.208333	0.500	47,107.000000
1.216667	0.500	48,639.000000
1.225000	0.500	49,446.000000
1.233333	0.500	49,337.000000
1.241667	0.500	48,294.000000
1.250000	0.500	46,512.000000
1.258333	0.500	44,367.000000
1.266667	0.500	42,158.000000
1.275000	0.500	39,951.000000
1.283333	0.500	37,642.000000
1.291667	0.500	35,136.000000
1.300000	0.500	32,682.000000
1.308333	0.500	30,937.000000
1.316667	0.500	30,406.000000
1.325000	0.500	30,976.000000
1.333333	0.500	31,941.000000
1.341667	0.500	32,538.000000
1.350000	0.500	32,221.000000
1.358333	0.500	30,760.000000
1.366667	0.500	28,228.000000
1.375000	0.500	24,920.000000
1.383333	0.500	21,247.000000
1.391667	0.500	17,580.000000
1.400000	0.500	14,221.000000
1.408333	0.500	11,427.000000
1.416667	0.500	9,326.000000
1.425000	0.500	7,885.000000
1.433333	0.500	7,006.000000
1.441667	0.500	6,547.000000
1.450000	0.500	6,378.000000
1.458333	0.500	6,353.000000
1.466667	0.500	6,320.000000
1.475000	0.500	6,137.000000
1.483333	0.500	5,734.000000
1.491667	0.500	5,120.000000
1.500000	0.500	4,358.000000
1.508333	0.500	3,548.000000
1.516667	0.500	2,762.000000
1.525000	0.500	2,069.000000
1.533333	0.500	1,530.000000
1.541667	0.500	1,150.000000
1.550000	0.500	905.000000
1.558333	0.500	773.000000
1.566667	0.500	718.000000
1.575000	0.500	682.000000
1.583333	0.500	611.000000
1.591667	0.500	527.000000
1.600000	0.500	507.000000
1.608333	0.500	559.000000
1.616667	0.500	601.000000
1.625000	0.500	596.000000
1.633333	0.500	493.000000
1.641667	0.500	244.000000
1.650000	0.500	-103.000000
1.658333	0.500	-462.000000
1.666667	0.500	-801.000000
1.675000	0.500	-1,103.000000
1.683333	0.500	-1,340.000000
1.691667	0.500	-1,476.000000
1.700000	0.500	-1,507.000000
1.708333	0.500	-1,453.000000
1.716667	0.500	-1,345.000000
1.725000	0.500	-1,200.000000
1.733333	0.500	-1,136.000000
1.741667	0.500	-1,221.000000
1.750000	0.500	-1,364.000000
1.758333	0.500	-1,491.000000
1.766667	0.500	-1,601.000000
1.775000	0.500	-1,683.000000
1.783333	0.500	-1,759.000000
1.791667	0.500	-1,850.000000
1.800000	0.500	-1,913.000000
1.808333	0.500	-1,926.000000
1.816667	0.500	-1,908.000000
1.825000	0.500	-1,879.000000
1.833333	0.500	-1,844.000000
1.841667	0.500	-1,773.000000
1.850000	0.500	-1,666.000000
1.858333	0.500	-1,587.000000
1.866667	0.500	-1,605.000000
1.875000	0.500	-1,682.000000
1.883333	0.500	-1,744.000000
1.891667	0.500	-1,767.000000
1.900000	0.500	-1,767.000000
1.908333	0.500	-1,749.000000
1.916667	0.500	-1,735.000000
1.925000	0.500	-1,747.000000
1.933333	0.500	-1,829.000000
1.941667	0.500	-1,974.000000
1.950000	0.500	-2,143.000000
1.958333	0.500	-2,322.000000
1.966667	0.500	-2,494.000000
1.975000	0.500	-2,602.000000
1.983333	0.500	-2,601.000000
1.991667	0.500	-2,506.000000
2.000000	0.500	-2,305.000000
2.008333	0.500	-2,006.000000
2.016667	0.500	-1,665.000000
2.025000	0.500	-1,348.000000
2.033333	0.500	-1,121.000000
2.041667	0.500	-998.000000
2.050000	0.500	-963.000000
2.058333	0.500	-965.000000
2.066667	0.500	-1,004.000000
2.075000	0.500	-1,118.000000
2.083333	0.500	-1,310.000000
2.091667	0.500	-1,512.000000
2.100000	0.500	-1,669.000000
2.108333	0.500	-1,739.000000
2.116667	0.500	-1,644.000000
2.125000	0.500	-1,377.000000
2.133333	0.500	-1,056.000000
2.141667	0.500	-834.000000
2.150000	0.500	-801.000000
2.158333	0.500	-957.000000
2.166667	0.500	-1,243.000000
2.175000	0.500	-1,597.000000
2.183333	0.500	-2,017.000000
2.191667	0.500	-2,475.000000
2.200000	0.500	-2,947.000000
2.208333	0.500	-3,412.000000
2.216667	0.500	-3,797.000000
2.225000	0.500	-4,082.000000
2.233333	0.500	-4,272.000000
2.241667	0.500	-4,372.000000
2.250000	0.500	-4,405.000000
2.258333	0.500	-4,373.000000
2.266667	0.500	-4,301.000000
2.275000	0.500	-4,235.000000
2.283333	0.500	-4,216.000000
2.291667	0.500	-4,258.000000
2.300000	0.500	-4,360.000000
2.308333	0.500	-4,516.000000
2.316667	0.500	-4,692.000000
2.325000	0.500	-4,825.000000
2.333333	0.500	-4,832.000000
2.341667	0.500	-4,678.000000
2.350000	0.500	-4,391.000000
2.358333	0.500	-4,054.000000
2.366667	0.500	-3,764.000000
2.375000	0.500	-3,601.000000
2.383333	0.500	-3,580.000000
2.391667	0.500	-3,657.000000
2.400000	0.500	-3,749.000000
2.408333	0.500	-3,797.000000
2.416667	0.500	-3,795.000000
2.425000	0.500	-3,647.000000
2.433333	0.500	-3,298.000000
2.441667	0.500	-2,802.000000
2.450000	0.500	-2,317.000000
2.458333	0.500	-1,932.000000
2.466667	0.500	-1,711.000000
2.475000	0.500	-1,715.000000
2.483333	0.500	-1,994.000000
2.491667	0.500	-2,531.000000
2.500000	0.500	-3,198.000000
2.508333	0.500	-3,817.000000
2.516667	0.500	-4,236.000000
2.525000	0.500	-4,463.000000
2.533333	0.500	-4,558.000000
2.541667	0.500	-4,548.000000
2.550000	0.500	-4,434.000000
2.558333	0.500	-4,214.000000
2.566667	0.500	-3,950.000000
2.575000	0.500	-3,671.000000
2.583333	0.500	-3,393.000000
2.591667	0.500	-3,154.000000
2.600000	0.500	-2,983.000000
2.608333	0.500	-2,947.000000
2.616667	0.500	-3,102.000000
2.625000	0.500	-3,358.000000
2.633333	0.500	-3,622.000000
2.641667	0.500	-3,826.000000
2.650000	0.500	-3,956.000000
2.658333	0.500	-3,994.000000
2.666667	0.500	-3,951.000000
2.675000	0.500	-3,853.000000
2.683333	0.500	-3,728.000000
2.691667	0.500	-3,604.000000
2.700000	0.500	-3,520.000000
2.708333	0.500	-3,438.000000
2.716667	0.500	-3,330.000000
2.725000	0.500	-3,228.000000
2.733333	0.500	-3,154.000000
2.741667	0.500	-3,088.000000
2.750000	0.500	-2,989.000000
2.758333	0.500	-2,885.000000
2.766667	0.500	-2,810.000000
2.775000	0.500	-2,806.000000
2.783333	0.500	-2,906.000000
2.791667	0.500	-3,095.000000
2.800000	0.500	-3,364.000000
2.808333	0.500	-3,695.000000
2.816667	0.500	-4,056.000000
2.825000	0.500	-4,366.000000
2.833333	0.500	-4,581.000000
2.841667	0.500	-4,710.000000
2.850000	0.500	-4,720.000000
2.858333	0.500	-4,550.000000
2.866667	0.500	-4,208.000000
2.875000	0.500	-3,745.000000
2.883333	0.500	-3,269.000000
2.891667	0.500	-2,867.000000
2.900000	0.500	-2,569.000000
2.908333	0.500	-2,374.000000
2.916667	0.500	-2,322.000000
2.925000	0.500	-2,432.000000
2.933333	0.500	-2,676.000000
2.941667	0.500	-2,980.000000
2.950000	0.500	-3,262.000000
2.958333	0.500	-3,476.000000
2.966667	0.500	-3,585.000000
2.975000	0.500	-3,607.000000
2.983333	0.500	-3,583.000000
2.991667	0.500	-3,526.000000
3.000000	0.500	-3,473.000000
3.008333	0.500	-3,473.000000
3.016667	0.500	-3,473.000000
3.025000	0.500	-3,473.000000
3.033333	0.500	-3,473.000000
3.041667	0.500	-3,779.000000
3.050000	0.500	-5,135.000000
3.058333	0.500	-7,272.000000
3.066667	0.500	-9,253.000000
3.075000	0.500	-10,990.000000
3.083333	0.500	-12,483.000000
3.091667	0.500	-12,745.000000
3.100000	0.500	-11,306.000000
3.108333	0.500	-8,450.000000
3.116667	0.500	-4,126.000000
3.125000	0.500	1,647.000000
3.133333	0.500	8,279.000000
3.141667	0.500	14,807.000000
3.150000	0.500	20,320.000000
3.158333	0.500	23,678.000000
3.166667	0.500	24,262.000000
3.175000	0.500	22,194.000000
3.183333	0.500	17,893.000000
3.191667	0.500	12,074.000000
3.200000	0.500	5,551.000000
3.208333	0.500	-1,307.000000
3.216667	0.500	-7,549.000000
3.225000	0.500	-13,174.000000
3.233333	0.500	-18,101.000000
3.241667	0.500	-21,307.000000
3.250000	0.500	-22,247.000000
3.258333	0.500	-20,818.000000
3.266667	0.500	-17,888.000000
3.275000	0.500	-14,782.000000
3.283333	0.500	-12,876.000000
3.291667	0.500	-12,961.000000
3.300000	0.500	-14,981.000000
3.308333	0.500	-18,544.000000
3.316667	0.500	-23,299.000000
3.325000	0.500	-28,904.000000
3.333333	0.500	-34,565.000000
3.341667	0.500	-39,390.000000
3.350000	0.500	-42,864.000000
3.358333	0.500	-45,115.000000
3.366667	0.500	-46,153.000000
3.375000	0.500	-45,472.000000
3.383333	0.500	-42,836.000000
3.391667	0.500	-38,911.000000
3.400000	0.500	-34,628.000000
3.408333	0.500	-30,693.000000
3.416667	0.500	-27,346.000000
3.425000	0.500	-24,427.000000
3.433333	0.500	-22,020.000000
3.441667	0.500	-20,175.000000
3.450000	0.500	-19,146.000000
3.458333	0.500	-19,006.000000
3.466667	0.500	-19,573.000000
3.475000	0.500	-20,735.000000
3.483333	0.500	-22,224.000000
3.491667	0.500	-23,630.000000
3.500000	0.500	-24,481.000000
3.508333	0.500	-24,272.000000
3.516667	0.500	-22,560.000000
3.525000	0.500	-20,104.000000
3.533333	0.500	-18,555.000000
3.541667	0.500	-19,003.000000
3.550000	0.500	-21,089.000000
3.558333	0.500	-23,812.000000
3.566667	0.500	-26,216.000000
3.575000	0.500	-27,740.000000
3.583333	0.500	-28,165.000000
3.591667	0.500	-27,595.000000
3.600000	0.500	-26,619.000000
3.608333	0.500	-25,811.000000
3.616667	0.500	-25,816.000000
3.625000	0.500	-26,691.000000
3.633333	0.500	-28,040.000000
3.641667	0.500	-29,026.000000
3.650000	0.500	-28,910.000000
3.658333	0.500	-27,931.000000
3.666667	0.500	-26,502.000000
3.675000	0.500	-25,443.000000
3.683333	0.500	-25,003.000000
3.691667	0.500	-24,458.000000
3.700000	0.500	-23,158.000000
3.708333	0.500	-21,263.000000
3.716667	0.500	-19,542.000000
3.725000	0.500	-18,589.000000
3.733333	0.500	-18,339.000000
3.741667	0.500	-18,447.000000
3.750000	0.500	-18,879.000000
3.758333	0.500	-19,624.000000
3.766667	0.500	-20,907.000000
3.775000	0.500	-22,605.000000
3.783333	0.500	-24,199.000000
3.791667	0.500	-25,634.000000
3.800000	0.500	-26,879.000000
3.808333	0.500	-27,681.000000
3.816667	0.500	-27,788.000000
3.825000	0.500	-26,593.000000
3.833333	0.500	-24,561.000000
3.841667	0.500	-22,481.000000
3.850000	0.500	-20,974.000000
3.858333	0.500	-20,052.000000
3.866667	0.500	-19,589.000000
3.875000	0.500	-19,847.000000
3.883333	0.500	-21,090.000000
3.891667	0.500	-23,414.000000
3.900000	0.500	-26,328.000000
3.908333	0.500	-29,092.000000
3.916667	0.500	-31,067.000000
3.925000	0.500	-31,779.000000
3.933333	0.500	-31,280.000000
3.941667	0.500	-30,293.000000
3.950000	0.500	-29,038.000000
3.958333	0.500	-27,820.000000
3.966667	0.500	-27,260.000000
3.975000	0.500	-27,174.000000
3.983333	0.500	-27,374.000000
3.991667	0.500	-28,016.000000
4.000000	0.500	-29,085.000000
4.008333	0.500	-30,471.000000
4.016667	0.500	-31,729.000000
4.025000	0.500	-32,776.000000
4.033333	0.500	-33,991.000000
4.041667	0.500	-35,636.000000
4.050000	0.500	-37,070.000000
4.058333	0.500	-37,455.000000
4.066667	0.500	-36,521.000000
4.075000	0.500	-34,532.000000
4.083333	0.500	-32,155.000000
4.091667	0.500	-30,069.000000
4.100000	0.500	-28,872.000000
4.108333	0.500	-28,824.000000
4.116667	0.500	-29,415.000000
4.125000	0.500	-29,879.000000
4.133333	0.500	-29,832.000000
4.141667	0.500	-29,342.000000
4.150000	0.500	-28,640.000000
4.158333	0.500	-27,254.000000
4.166667	0.500	-25,047.000000
4.175000	0.500	-22,701.000000
4.183333	0.500	-20,864.000000
4.191667	0.500	-20,092.000000
4.200000	0.500	-20,502.000000
4.208333	0.500	-21,796.000000
4.216667	0.500	-23,633.000000
4.225000	0.500	-25,833.000000
4.233333	0.500	-28,142.000000
4.241667	0.500	-30,849.000000
4.250000	0.500	-33,991.000000
4.258333	0.500	-37,261.000000
4.266667	0.500	-40,266.000000
4.275000	0.500	-42,198.000000
4.283333	0.500	-42,539.000000
4.291667	0.500	-41,772.000000
4.300000	0.500	-40,742.000000
4.308333	0.500	-40,482.000000
4.316667	0.500	-41,120.000000
4.325000	0.500	-41,603.000000
4.333333	0.500	-41,130.000000
4.341667	0.500	-39,510.000000
4.350000	0.500	-37,052.000000
4.358333	0.500	-34,249.000000
4.366667	0.500	-30,742.000000
4.375000	0.500	-26,954.000000
4.383333	0.500	-23,828.000000
4.391667	0.500	-21,902.000000
4.400000	0.500	-21,207.000000
4.408333	0.500	-21,189.000000
4.416667	0.500	-21,467.000000
4.425000	0.500	-22,046.000000
4.433333	0.500	-23,336.000000
4.441667	0.500	-25,420.000000
4.450000	0.500	-28,472.000000
4.458333	0.500	-32,467.000000
4.466667	0.500	-36,030.000000
4.475000	0.500	-37,993.000000
4.483333	0.500	-38,199.000000
4.491667	0.500	-37,301.000000
4.500000	0.500	-35,711.000000
4.508333	0.500	-33,624.000000
4.516667	0.500	-31,378.000000
4.525000	0.500	-29,809.000000
4.533333	0.500	-29,609.000000
4.541667	0.500	-30,747.000000
4.550000	0.500	-32,857.000000
4.558333	0.500	-35,102.000000
4.566667	0.500	-36,545.000000
4.575000	0.500	-37,099.000000
4.583333	0.500	-37,265.000000
4.591667	0.500	-36,882.000000
4.600000	0.500	-35,527.000000
4.608333	0.500	-33,436.000000
4.616667	0.500	-30,655.000000
4.625000	0.500	-27,320.000000
4.633333	0.500	-23,487.000000
4.641667	0.500	-19,076.000000
4.650000	0.500	-14,259.000000
4.658333	0.500	-9,444.000000
4.666667	0.500	-5,815.000000
4.675000	0.500	-3,580.000000
4.683333	0.500	-2,438.000000
4.691667	0.500	-1,837.000000
4.700000	0.500	-1,857.000000
4.708333	0.500	-2,984.000000
4.716667	0.500	-5,210.000000
4.725000	0.500	-8,107.000000
4.733333	0.500	-11,167.000000
4.741667	0.500	-13,891.000000
4.750000	0.500	-16,235.000000
4.758333	0.500	-18,234.000000
4.766667	0.500	-20,254.000000
4.775000	0.500	-22,836.000000
4.783333	0.500	-25,649.000000
4.791667	0.500	-27,973.000000
4.800000	0.500	-29,227.000000
4.808333	0.500	-29,283.000000
4.816667	0.500	-28,568.000000
4.825000	0.500	-28,064.000000
4.833333	0.500	-28,052.000000
4.841667	0.500	-28,412.000000
4.850000	0.500	-29,023.000000
4.858333	0.500	-29,846.000000
4.866667	0.500	-31,202.000000
4.875000	0.500	-32,570.000000
4.883333	0.500	-32,963.000000
4.891667	0.500	-32,264.000000
4.900000	0.500	-30,754.000000
4.908333	0.500	-28,910.000000
4.916667	0.500	-27,249.000000
4.925000	0.500	-25,843.000000
4.933333	0.500	-24,856.000000
4.941667	0.500	-24,255.000000
4.950000	0.500	-23,581.000000
4.958333	0.500	-22,699.000000
4.966667	0.500	-21,675.000000
4.975000	0.500	-20,591.000000
4.983333	0.500	-19,490.000000
4.991667	0.500	-18,027.000000
5.000000	0.500	-16,249.000000
5.008333	0.500	-14,442.000000
5.016667	0.500	-12,799.000000
5.025000	0.500	-11,339.000000
5.033333	0.500	-9,932.000000
5.041667	0.500	-8,520.000000
5.050000	0.500	-7,577.000000
5.058333	0.500	-7,655.000000
5.066667	0.500	-8,819.000000
5.075000	0.500	-10,728.000000
5.083333	0.500	-13,225.000000
5.091667	0.500	-15,793.000000
5.100000	0.500	-18,152.000000
5.108333	0.500	-19,962.000000
5.116667	0.500	-21,038.000000
5.125000	0.500	-21,558.000000
5.133333	0.500	-21,482.000000
5.141667	0.500	-20,893.000000
5.150000	0.500	-20,384.000000
5.158333	0.500	-20,803.000000
5.166667	0.500	-22,517.000000
5.175000	0.500	-25,324.000000
5.183333	0.500	-28,781.000000
5.191667	0.500	-31,635.000000
5.200000	0.500	-32,890.000000
5.208333	0.500	-32,906.000000
5.216667	0.500	-32,385.000000
5.225000	0.500	-31,535.000000
5.233333	0.500	-30,570.000000
5.241667	0.500	-29,777.000000
5.250000	0.500	-29,097.000000
5.258333	0.500	-28,761.000000
5.266667	0.500	-28,744.000000
5.275000	0.500	-28,578.000000
5.283333	0.500	-27,944.000000
5.291667	0.500	-27,210.000000
5.300000	0.500	-26,748.000000
5.308333	0.500	-26,345.000000
5.316667	0.500	-25,158.000000
5.325000	0.500	-22,979.000000
5.333333	0.500	-20,485.000000
5.341667	0.500	-17,987.000000
5.350000	0.500	-15,880.000000
5.358333	0.500	-14,710.000000
5.366667	0.500	-14,678.000000
5.375000	0.500	-15,296.000000
5.383333	0.500	-15,630.000000
5.391667	0.500	-15,073.000000
5.400000	0.500	-13,738.000000
5.408333	0.500	-12,324.000000
5.416667	0.500	-11,747.000000
5.425000	0.500	-12,082.000000
5.433333	0.500	-13,476.000000
5.441667	0.500	-16,122.000000
5.450000	0.500	-19,740.000000
5.458333	0.500	-23,788.000000
5.466667	0.500	-27,115.000000
5.475000	0.500	-29,376.000000
5.483333	0.500	-30,888.000000
5.491667	0.500	-31,318.000000
5.500000	0.500	-30,301.000000
5.508333	0.500	-27,979.000000
5.516667	0.500	-24,739.000000
5.525000	0.500	-21,125.000000
5.533333	0.500	-18,496.000000
5.541667	0.500	-17,514.000000
5.550000	0.500	-17,809.000000
5.558333	0.500	-19,229.000000
5.566667	0.500	-21,359.000000
5.575000	0.500	-23,274.000000
5.583333	0.500	-24,417.000000
5.591667	0.500	-24,446.000000
5.600000	0.500	-23,231.000000
5.608333	0.500	-21,148.000000
5.616667	0.500	-18,750.000000
5.625000	0.500	-16,269.000000
5.633333	0.500	-14,138.000000
5.641667	0.500	-12,717.000000
5.650000	0.500	-11,748.000000
5.658333	0.500	-10,743.000000
5.666667	0.500	-9,165.000000
5.675000	0.500	-7,316.000000
5.683333	0.500	-5,921.000000
5.691667	0.500	-5,555.000000
5.700000	0.500	-6,552.000000
5.708333	0.500	-8,655.000000
5.716667	0.500	-10,969.000000
5.725000	0.500	-12,365.000000
5.733333	0.500	-12,935.000000
5.741667	0.500	-12,850.000000
5.750000	0.500	-11,921.000000
5.758333	0.500	-10,238.000000
5.766667	0.500	-8,162.000000
5.775000	0.500	-6,439.000000
5.783333	0.500	-5,309.000000
5.791667	0.500	-5,028.000000
5.800000	0.500	-5,567.000000
5.808333	0.500	-6,413.000000
5.816667	0.500	-6,936.000000
5.825000	0.500	-7,139.000000
5.833333	0.500	-7,720.000000
5.841667	0.500	-8,667.000000
5.850000	0.500	-9,547.000000
5.858333	0.500	-9,976.000000
5.866667	0.500	-9,856.000000
5.875000	0.500	-9,425.000000
5.883333	0.500	-8,919.000000
5.891667	0.500	-8,743.000000
5.900000	0.500	-9,448.000000
5.908333	0.500	-11,240.000000
5.916667	0.500	-13,705.000000
5.925000	0.500	-16,500.000000
5.933333	0.500	-19,728.000000
5.941667	0.500	-23,221.000000
5.950000	0.500	-25,577.000000
5.958333	0.500	-25,688.000000
5.966667	0.500	-23,590.000000
5.975000	0.500	-19,839.000000
5.983333	0.500	-15,910.000000
5.991667	0.500	-12,963.000000
6.000000	0.500	-11,633.000000
6.008333	0.500	-12,278.000000
6.016667	0.500	-14,797.000000
6.025000	0.500	-17,976.000000
6.033333	0.500	-20,675.000000
6.041667	0.500	-22,769.000000
6.050000	0.500	-24,311.000000
6.058333	0.500	-24,976.000000
6.066667	0.500	-24,770.000000
6.075000	0.500	-24,342.000000
6.083333	0.500	-24,290.000000
6.091667	0.500	-24,311.000000
6.100000	0.500	-23,780.000000
6.108333	0.500	-22,226.000000
6.116667	0.500	-19,899.000000
6.125000	0.500	-17,541.000000
6.133333	0.500	-15,959.000000
6.141667	0.500	-15,489.000000
6.150000	0.500	-15,755.000000
6.158333	0.500	-15,811.000000
6.166667	0.500	-15,121.000000
6.175000	0.500	-13,816.000000
6.183333	0.500	-12,242.000000
6.191667	0.500	-10,411.000000
6.200000	0.500	-8,110.000000
6.208333	0.500	-5,585.000000
6.216667	0.500	-3,649.000000
6.225000	0.500	-2,868.000000
6.233333	0.500	-3,521.000000
6.241667	0.500	-5,470.000000
6.250000	0.500	-7,760.000000
6.258333	0.500	-9,585.000000
6.266667	0.500	-11,121.000000
6.275000	0.500	-12,386.000000
6.283333	0.500	-13,145.000000
6.291667	0.500	-12,872.000000
6.300000	0.500	-11,215.000000
6.308333	0.500	-8,643.000000
6.316667	0.500	-5,915.000000
6.325000	0.500	-3,206.000000
6.333333	0.500	-869.000000
6.341667	0.500	861.000000
6.350000	0.500	2,055.000000
6.358333	0.500	2,644.000000
6.366667	0.500	2,669.000000
6.375000	0.500	2,426.000000
6.383333	0.500	1,801.000000
6.391667	0.500	804.000000
6.400000	0.500	-777.000000
6.408333	0.500	-3,395.000000
6.416667	0.500	-6,881.000000
6.425000	0.500	-11,119.000000
6.433333	0.500	-16,171.000000
6.441667	0.500	-20,771.000000
6.450000	0.500	-23,957.000000
6.458333	0.500	-25,674.000000
6.466667	0.500	-26,367.000000
6.475000	0.500	-26,381.000000
6.483333	0.500	-26,172.000000
6.491667	0.500	-25,771.000000
6.500000	0.500	-25,045.000000
6.508333	0.500	-23,672.000000
6.516667	0.500	-21,921.000000
6.525000	0.500	-19,827.000000
6.533333	0.500	-17,032.000000
6.541667	0.500	-13,282.000000
6.550000	0.500	-8,672.000000
6.558333	0.500	-3,938.000000
6.566667	0.500	394.000000
6.575000	0.500	3,669.000000
6.583333	0.500	5,793.000000
6.591667	0.500	7,568.000000
6.600000	0.500	9,327.000000
6.608333	0.500	10,748.000000
6.616667	0.500	10,959.000000
6.625000	0.500	9,314.000000
6.633333	0.500	5,881.000000
6.641667	0.500	1,485.000000
6.650000	0.500	-3,018.000000
6.658333	0.500	-6,895.000000
6.666667	0.500	-9,796.000000
6.675000	0.500	-11,754.000000
6.683333	0.500	-13,148.000000
6.691667	0.500	-14,316.000000
6.700000	0.500	-15,682.000000
6.708333	0.500	-17,513.000000
6.716667	0.500	-19,184.000000
6.725000	0.500	-20,165.000000
6.733333	0.500	-20,202.000000
6.741667	0.500	-19,341.000000
6.750000	0.500	-17,707.000000
6.758333	0.500	-15,823.000000
6.766667	0.500	-14,528.000000
6.775000	0.500	-13,802.000000
6.783333	0.500	-13,350.000000
6.791667	0.500	-12,683.000000
6.800000	0.500	-11,137.000000
6.808333	0.500	-9,012.000000
6.816667	0.500	-7,190.000000
6.825000	0.500	-6,236.000000
6.833333	0.500	-6,332.000000
6.841667	0.500	-7,297.000000
6.850000	0.500	-8,514.000000
6.858333	0.500	-9,027.000000
6.866667	0.500	-8,525.000000
6.875000	0.500	-7,164.000000
6.883333	0.500	-5,522.000000
6.891667	0.500	-4,149.000000
6.900000	0.500	-3,124.000000
6.908333	0.500	-1,941.000000
6.916667	0.500	-111.000000
6.925000	0.500	2,257.000000
6.933333	0.500	4,639.000000
6.941667	0.500	6,404.000000
6.950000	0.500	6,973.000000
6.958333	0.500	6,307.000000
6.966667	0.500	4,686.000000
6.975000	0.500	2,508.000000
6.983333	0.500	-385.000000
6.991667	0.500	-4,475.000000
7.000000	0.500	-9,233.000000
7.008333	0.500	-13,569.000000
7.016667	0.500	-16,399.000000
7.025000	0.500	-17,183.000000
7.033333	0.500	-16,067.000000
7.041667	0.500	-13,198.000000
7.050000	0.500	-9,141.000000
7.058333	0.500	-5,007.000000
7.066667	0.500	-1,699.000000
7.075000	0.500	143.000000
7.083333	0.500	257.000000
7.091667	0.500	-1,266.000000
7.100000	0.500	-3,914.000000
7.108333	0.500	-6,600.000000
7.116667	0.500	-8,621.000000
7.125000	0.500	-9,361.000000
7.133333	0.500	-8,383.000000
7.141667	0.500	-6,487.000000
7.150000	0.500	-4,791.000000
7.158333	0.500	-3,416.000000
7.166667	0.500	-2,454.000000
7.175000	0.500	-2,019.000000
7.183333	0.500	-2,286.000000
7.191667	0.500	-3,556.000000
7.200000	0.500	-5,063.000000
7.208333	0.500	-5,494.000000
7.216667	0.500	-4,557.000000
7.225000	0.500	-2,731.000000
7.233333	0.500	-865.000000
7.241667	0.500	385.000000
7.250000	0.500	501.000000
7.258333	0.500	-746.000000
7.266667	0.500	-3,329.000000
7.275000	0.500	-6,807.000000
7.283333	0.500	-10,380.000000
7.291667	0.500	-13,396.000000
7.300000	0.500	-15,666.000000
7.308333	0.500	-17,224.000000
7.316667	0.500	-17,954.000000
7.325000	0.500	-17,362.000000
7.333333	0.500	-15,441.000000
7.341667	0.500	-12,557.000000
7.350000	0.500	-9,731.000000
7.358333	0.500	-7,966.000000
7.366667	0.500	-7,683.000000
7.375000	0.500	-8,783.000000
7.383333	0.500	-11,361.000000
7.391667	0.500	-15,098.000000
7.400000	0.500	-18,710.000000
7.408333	0.500	-21,483.000000
7.416667	0.500	-22,911.000000
7.425000	0.500	-23,105.000000
7.433333	0.500	-22,516.000000
7.441667	0.500	-21,507.000000
7.450000	0.500	-20,293.000000
7.458333	0.500	-18,778.000000
7.466667	0.500	-17,324.000000
7.475000	0.500	-15,893.000000
7.483333	0.500	-14,329.000000
7.491667	0.500	-12,983.000000
7.500000	0.500	-11,940.000000
7.508333	0.500	-10,832.000000
7.516667	0.500	-9,010.000000
7.525000	0.500	-7,285.000000
7.533333	0.500	-6,392.000000
7.541667	0.500	-6,440.000000
7.550000	0.500	-6,893.000000
7.558333	0.500	-7,864.000000
7.566667	0.500	-9,483.000000
7.575000	0.500	-11,298.000000
7.583333	0.500	-13,073.000000
7.591667	0.500	-14,450.000000
7.600000	0.500	-15,496.000000
7.608333	0.500	-16,091.000000
7.616667	0.500	-16,176.000000
7.625000	0.500	-16,355.000000
7.633333	0.500	-16,445.000000
7.641667	0.500	-16,127.000000
7.650000	0.500	-15,724.000000
7.658333	0.500	-15,190.000000
7.666667	0.500	-14,339.000000
7.675000	0.500	-13,600.000000
7.683333	0.500	-13,402.000000
7.691667	0.500	-13,797.000000
7.700000	0.500	-14,580.000000
7.708333	0.500	-15,099.000000
7.716667	0.500	-14,791.000000
7.725000	0.500	-13,743.000000
7.733333	0.500	-12,530.000000
7.741667	0.500	-11,465.000000
7.750000	0.500	-10,182.000000
7.758333	0.500	-8,482.000000
7.766667	0.500	-6,819.000000
7.775000	0.500	-5,001.000000
7.783333	0.500	-2,902.000000
7.791667	0.500	-1,023.000000
7.800000	0.500	-282.000000
7.808333	0.500	-984.000000
7.816667	0.500	-2,501.000000
7.825000	0.500	-3,815.000000
7.833333	0.500	-4,386.000000
7.841667	0.500	-4,173.000000
7.850000	0.500	-2,846.000000
7.858333	0.500	-1,053.000000
7.866667	0.500	-9.000000
7.875000	0.500	-223.000000
7.883333	0.500	-1,302.000000
7.891667	0.500	-2,547.000000
7.900000	0.500	-3,279.000000
7.908333	0.500	-3,672.000000
7.916667	0.500	-4,286.000000
7.925000	0.500	-5,304.000000
7.933333	0.500	-6,612.000000
7.941667	0.500	-7,675.000000
7.950000	0.500	-7,857.000000
7.958333	0.500	-7,184.000000
7.966667	0.500	-6,286.000000
7.975000	0.500	-5,856.000000
7.983333	0.500	-5,678.000000
7.991667	0.500	-5,063.000000
8.000000	0.500	-3,961.000000
8.008333	0.500	-2,871.000000
8.016667	0.500	-1,661.000000
8.025000	0.500	372.000000
8.033333	0.500	3,656.000000
8.041667	0.500	8,237.000000
8.050000	0.500	13,986.000000
8.058333	0.500	19,934.000000
8.066667	0.500	25,682.000000
8.075000	0.500	30,835.000000
8.083333	0.500	34,911.000000
8.091667	0.500	37,120.000000
8.100000	0.500	37,328.000000
8.108333	0.500	35,791.000000
8.116667	0.500	33,342.000000
8.125000	0.500	31,118.000000
8.133333	0.500	29,479.000000
8.141667	0.500	28,059.000000
8.150000	0.500	26,338.000000
8.158333	0.500	24,105.000000
8.166667	0.500	21,935.000000
8.175000	0.500	20,079.000000
8.183333	0.500	18,887.000000
8.191667	0.500	18,275.000000
8.200000	0.500	18,195.000000
8.208333	0.500	18,407.000000
8.216667	0.500	18,666.000000
8.225000	0.500	19,411.000000
8.233333	0.500	21,019.000000
8.241667	0.500	22,789.000000
8.250000	0.500	23,833.000000
8.258333	0.500	23,588.000000
8.266667	0.500	22,499.000000
8.275000	0.500	21,419.000000
8.283333	0.500	20,770.000000
8.291667	0.500	20,594.000000
8.300000	0.500	20,554.000000
8.308333	0.500	19,993.000000
8.316667	0.500	18,421.000000
8.325000	0.500	16,319.000000
8.333333	0.500	14,581.000000
8.341667	0.500	13,757.000000
8.350000	0.500	14,391.000000
8.358333	0.500	17,357.000000
8.366667	0.500	23,033.000000
8.375000	0.500	31,753.000000
8.383333	0.500	43,811.000000
8.391667	0.500	59,302.000000
8.400000	0.500	77,565.000000
8.408333	0.500	97,960.000000
8.416667	0.500	120,122.000000
8.425000	0.500	143,825.000000
8.433333	0.500	168,030.000000
8.441667	0.500	190,449.000000
8.450000	0.500	209,041.000000
8.458333	0.500	222,165.000000
8.466667	0.500	229,037.000000
8.475000	0.500	229,523.000000
8.483333	0.500	224,136.000000
8.491667	0.500	213,675.000000
8.500000	0.500	198,869.000000
8.508333	0.500	180,777.000000
8.516667	0.500	160,427.000000
8.525000	0.500	139,292.000000
8.533333	0.500	118,424.000000
8.541667	0.500	98,729.000000
8.550000	0.500	81,256.000000
8.558333	0.500	66,264.000000
8.566667	0.500	53,317.000000
8.575000	0.500	42,485.000000
8.583333	0.500	34,080.000000
8.591667	0.500	28,207.000000
8.600000	0.500	24,047.000000
8.608333	0.500	20,824.000000
8.616667	0.500	17,727.000000
8.625000	0.500	13,981.000000
8.633333	0.500	9,696.000000
8.641667	0.500	6,076.000000
8.650000	0.500	4,077.000000
8.658333	0.500	3,648.000000
8.666667	0.500	3,691.000000
8.675000	0.500	3,575.000000
8.683333	0.500	3,935.000000
8.691667	0.500	5,146.000000
8.700000	0.500	6,888.000000
8.708333	0.500	8,897.000000
8.716667	0.500	10,713.000000
8.725000	0.500	12,005.000000
8.733333	0.500	12,735.000000
8.741667	0.500	12,861.000000
8.750000	0.500	12,745.000000
8.758333	0.500	12,176.000000
8.766667	0.500	10,913.000000
8.775000	0.500	9,201.000000
8.783333	0.500	7,798.000000
8.791667	0.500	7,061.000000
8.800000	0.500	6,862.000000
8.808333	0.500	6,517.000000
8.816667	0.500	5,799.000000
8.825000	0.500	4,884.000000
8.833333	0.500	3,946.000000
8.841667	0.500	3,490.000000
8.850000	0.500	3,804.000000
8.858333	0.500	4,497.000000
8.866667	0.500	5,399.000000
8.875000	0.500	7,021.000000
8.883333	0.500	9,961.000000
8.891667	0.500	14,175.000000
8.900000	0.500	19,182.000000
8.908333	0.500	24,127.000000
8.916667	0.500	28,046.000000
8.925000	0.500	30,618.000000
8.933333	0.500	31,878.000000
8.941667	0.500	31,467.000000
8.950000	0.500	29,475.000000
8.958333	0.500	26,458.000000
8.966667	0.500	23,297.000000
8.975000	0.500	21,112.000000
8.983333	0.500	20,352.000000
8.991667	0.500	20,260.000000
9.000000	0.500	19,644.000000
9.008333	0.500	18,139.000000
9.016667	0.500	15,885.000000
9.025000	0.500	13,393.000000
9.033333	0.500	11,698.000000
9.041667	0.500	10,960.000000
9.050000	0.500	10,888.000000
9.058333	0.500	11,625.000000
9.066667	0.500	12,959.000000
9.075000	0.500	14,128.000000
9.083333	0.500	14,624.000000
9.091667	0.500	14,422.000000
9.100000	0.500	13,671.000000
9.108333	0.500	12,419.000000
9.116667	0.500	11,009.000000
9.125000	0.500	10,110.000000
9.133333	0.500	9,762.000000
9.141667	0.500	10,080.000000
9.150000	0.500	11,370.000000
9.158333	0.500	13,404.000000
9.166667	0.500	15,831.000000
9.175000	0.500	18,271.000000
9.183333	0.500	20,014.000000
9.191667	0.500	20,868.000000
9.200000	0.500	21,571.000000
9.208333	0.500	22,560.000000
9.216667	0.500	23,713.000000
9.225000	0.500	24,980.000000
9.233333	0.500	26,612.000000
9.241667	0.500	27,978.000000
9.250000	0.500	28,391.000000
9.258333	0.500	27,587.000000
9.266667	0.500	25,378.000000
9.275000	0.500	22,643.000000
9.283333	0.500	20,793.000000
9.291667	0.500	19,997.000000
9.300000	0.500	19,691.000000
9.308333	0.500	19,681.000000
9.316667	0.500	19,920.000000
9.325000	0.500	20,016.000000
9.333333	0.500	20,044.000000
9.341667	0.500	20,408.000000
9.350000	0.500	20,961.000000
9.358333	0.500	21,095.000000
9.366667	0.500	20,253.000000
9.375000	0.500	18,354.000000
9.383333	0.500	15,670.000000
9.391667	0.500	12,487.000000
9.400000	0.500	9,123.000000
9.408333	0.500	5,851.000000
9.416667	0.500	3,553.000000
9.425000	0.500	2,906.000000
9.433333	0.500	4,339.000000
9.441667	0.500	7,870.000000
9.450000	0.500	13,079.000000
9.458333	0.500	19,292.000000
9.466667	0.500	26,152.000000
9.475000	0.500	33,632.000000
9.483333	0.500	42,202.000000
9.491667	0.500	52,943.000000
9.500000	0.500	67,223.000000
9.508333	0.500	85,971.000000
9.516667	0.500	110,156.000000
9.525000	0.500	140,765.000000
9.533333	0.500	179,963.000000
9.541667	0.500	230,714.000000
9.550000	0.500	297,392.000000
9.558333	0.500	385,441.000000
9.566667	0.500	501,728.000000
9.575000	0.500	656,113.000000
9.583333	0.500	858,611.000000
9.591667	0.500	1,119,615.000000
9.600000	0.500	1,449,389.000000
9.608333	0.500	1,855,538.000000
9.616667	0.500	2,340,689.000000
9.625000	0.500	2,902,404.000000
9.633333	0.500	3,532,013.000000
9.641667	0.500	4,209,880.000000
9.650000	0.500	4,903,431.000000
9.658333	0.500	5,571,459.000000
9.666667	0.500	6,169,634.000000
9.675000	0.500	6,654,312.000000
9.683333	0.500	6,985,838.000000
9.691667	0.500	7,135,611.000000
9.700000	0.500	7,091,670.000000
9.708333	0.500	6,860,307.000000
9.716667	0.500	6,463,130.000000
9.725000	0.500	5,932,942.000000
9.733333	0.500	5,310,446.000000
9.741667	0.500	4,638,396.000000
9.750000	0.500	3,957,009.000000
9.758333	0.500	3,300,837.000000
9.766667	0.500	2,696,564.000000
9.775000	0.500	2,161,876.000000
9.783333	0.500	1,705,987.000000
9.791667	0.500	1,330,409.000000
9.800000	0.500	1,030,961.000000
9.808333	0.500	799,336.000000
9.816667	0.500	624,672.000000
9.825000	0.500	495,042.000000
9.833333	0.500	399,427.000000
9.841667	0.500	328,758.000000
9.850000	0.500	275,740.000000
9.858333	0.500	234,640.000000
9.866667	0.500	201,186.000000
9.875000	0.500	172,141.000000
9.883333	0.500	145,756.000000
9.891667	0.500	121,627.000000
9.900000	0.500	99,764.000000
9.908333	0.500	80,752.000000
9.916667	0.500	65,038.000000
9.925000	0.500	52,558.000000
9.933333	0.500	43,053.000000
9.941667	0.500	36,180.000000
9.950000	0.500	31,161.000000
9.958333	0.500	27,676.000000
9.966667	0.500	25,577.000000
9.975000	0.500	23,934.000000
9.983333	0.500	21,621.000000
9.991667	0.500	18,242.000000
10.000000	0.500	13,896.000000
10.008333	0.500	9,190.000000
10.016667	0.500	4,917.000000
10.025000	0.500	1,921.000000
10.033333	0.500	920.000000
10.041667	0.500	2,060.000000
10.050000	0.500	4,862.000000
10.058333	0.500	8,920.000000
10.066667	0.500	13,780.000000
10.075000	0.500	18,875.000000
10.083333	0.500	23,590.000000
10.091667	0.500	27,489.000000
10.100000	0.500	30,156.000000
10.108333	0.500	31,441.000000
10.116667	0.500	31,549.000000
10.125000	0.500	30,829.000000
10.133333	0.500	29,750.000000
10.141667	0.500	28,589.000000
10.150000	0.500	27,501.000000
10.158333	0.500	26,895.000000
10.166667	0.500	27,326.000000
10.175000	0.500	29,126.000000
10.183333	0.500	32,018.000000
10.191667	0.500	35,438.000000
10.200000	0.500	39,123.000000
10.208333	0.500	42,557.000000
10.216667	0.500	44,984.000000
10.225000	0.500	45,721.000000
10.233333	0.500	44,600.000000
10.241667	0.500	41,582.000000
10.250000	0.500	37,211.000000
10.258333	0.500	32,611.000000
10.266667	0.500	28,766.000000
10.275000	0.500	26,094.000000
10.283333	0.500	24,546.000000
10.291667	0.500	23,569.000000
10.300000	0.500	23,003.000000
10.308333	0.500	23,006.000000
10.316667	0.500	23,481.000000
10.325000	0.500	24,217.000000
10.333333	0.500	24,565.000000
10.341667	0.500	24,267.000000
10.350000	0.500	23,746.000000
10.358333	0.500	23,599.000000
10.366667	0.500	24,012.000000
10.375000	0.500	25,166.000000
10.383333	0.500	26,810.000000
10.391667	0.500	28,304.000000
10.400000	0.500	29,826.000000
10.408333	0.500	32,026.000000
10.416667	0.500	35,068.000000
10.425000	0.500	39,194.000000
10.433333	0.500	45,034.000000
10.441667	0.500	52,904.000000
10.450000	0.500	62,365.000000
10.458333	0.500	72,759.000000
10.466667	0.500	83,195.000000
10.475000	0.500	93,197.000000
10.483333	0.500	102,138.000000
10.491667	0.500	110,016.000000
10.500000	0.500	117,007.000000
10.508333	0.500	123,324.000000
10.516667	0.500	129,023.000000
10.525000	0.500	133,782.000000
10.533333	0.500	137,556.000000
10.541667	0.500	140,934.000000
10.550000	0.500	144,139.000000
10.558333	0.500	146,433.000000
10.566667	0.500	146,983.000000
10.575000	0.500	145,288.000000
10.583333	0.500	141,249.000000
10.591667	0.500	135,070.000000
10.600000	0.500	127,876.000000
10.608333	0.500	121,140.000000
10.616667	0.500	116,443.000000
10.625000	0.500	115,413.000000
10.633333	0.500	119,848.000000
10.641667	0.500	131,537.000000
10.650000	0.500	152,450.000000
10.658333	0.500	184,637.000000
10.666667	0.500	229,612.000000
10.675000	0.500	289,366.000000
10.683333	0.500	365,986.000000
10.691667	0.500	461,429.000000
10.700000	0.500	576,683.000000
10.708333	0.500	710,549.000000
10.716667	0.500	858,677.000000
10.725000	0.500	1,014,146.000000
10.733333	0.500	1,168,445.000000
10.741667	0.500	1,313,217.000000
10.750000	0.500	1,439,781.000000
10.758333	0.500	1,539,832.000000
10.766667	0.500	1,606,774.000000
10.775000	0.500	1,635,406.000000
10.783333	0.500	1,623,962.000000
10.791667	0.500	1,573,651.000000
10.800000	0.500	1,488,325.000000
10.808333	0.500	1,374,287.000000
10.816667	0.500	1,239,935.000000
10.825000	0.500	1,094,348.000000
10.833333	0.500	945,768.000000
10.841667	0.500	800,877.000000
10.850000	0.500	665,548.000000
10.858333	0.500	543,924.000000
10.866667	0.500	438,566.000000
10.875000	0.500	350,516.000000
10.883333	0.500	278,776.000000
10.891667	0.500	221,095.000000
10.900000	0.500	175,457.000000
10.908333	0.500	139,542.000000
10.916667	0.500	111,620.000000
10.925000	0.500	90,087.000000
10.933333	0.500	73,441.000000
10.941667	0.500	60,964.000000
10.950000	0.500	52,465.000000
10.958333	0.500	47,395.000000
10.966667	0.500	45,309.000000
10.975000	0.500	45,426.000000
10.983333	0.500	46,520.000000
10.991667	0.500	47,837.000000
11.000000	0.500	49,601.000000
11.008333	0.500	52,191.000000
11.016667	0.500	55,991.000000
11.025000	0.500	61,168.000000
11.033333	0.500	67,966.000000
11.041667	0.500	76,597.000000
11.050000	0.500	87,113.000000
11.058333	0.500	99,357.000000
11.066667	0.500	112,748.000000
11.075000	0.500	125,810.000000
11.083333	0.500	136,982.000000
11.091667	0.500	145,304.000000
11.100000	0.500	150,380.000000
11.108333	0.500	151,761.000000
11.116667	0.500	149,549.000000
11.125000	0.500	144,026.000000
11.133333	0.500	135,972.000000
11.141667	0.500	126,787.000000
11.150000	0.500	117,328.000000
11.158333	0.500	108,108.000000
11.166667	0.500	99,481.000000
11.175000	0.500	91,140.000000
11.183333	0.500	82,806.000000
11.191667	0.500	74,619.000000
11.200000	0.500	66,631.000000
11.208333	0.500	59,425.000000
11.216667	0.500	53,521.000000
11.225000	0.500	48,250.000000
11.233333	0.500	43,119.000000
11.241667	0.500	38,275.000000
11.250000	0.500	33,935.000000
11.258333	0.500	30,461.000000
11.266667	0.500	28,253.000000
11.275000	0.500	27,716.000000
11.283333	0.500	29,132.000000
11.291667	0.500	31,775.000000
11.300000	0.500	34,712.000000
11.308333	0.500	37,135.000000
11.316667	0.500	38,196.000000
11.325000	0.500	37,972.000000
11.333333	0.500	36,995.000000
11.341667	0.500	35,496.000000
11.350000	0.500	33,560.000000
11.358333	0.500	31,354.000000
11.366667	0.500	29,181.000000
11.375000	0.500	27,757.000000
11.383333	0.500	28,065.000000
11.391667	0.500	29,974.000000
11.400000	0.500	32,866.000000
11.408333	0.500	36,132.000000
11.416667	0.500	39,385.000000
11.425000	0.500	42,320.000000
11.433333	0.500	45,246.000000
11.441667	0.500	48,615.000000
11.450000	0.500	52,156.000000
11.458333	0.500	54,779.000000
11.466667	0.500	56,126.000000
11.475000	0.500	56,626.000000
11.483333	0.500	56,887.000000
11.491667	0.500	57,534.000000
11.500000	0.500	58,777.000000
11.508333	0.500	60,669.000000
11.516667	0.500	63,336.000000
11.525000	0.500	66,762.000000
11.533333	0.500	69,962.000000
11.541667	0.500	72,053.000000
11.550000	0.500	72,306.000000
11.558333	0.500	70,817.000000
11.566667	0.500	68,194.000000
11.575000	0.500	65,317.000000
11.583333	0.500	62,567.000000
11.591667	0.500	59,818.000000
11.600000	0.500	57,283.000000
11.608333	0.500	55,958.000000
11.616667	0.500	57,512.000000
11.625000	0.500	63,139.000000
11.633333	0.500	73,250.000000
11.641667	0.500	87,166.000000
11.650000	0.500	103,477.000000
11.658333	0.500	121,071.000000
11.666667	0.500	138,714.000000
11.675000	0.500	155,017.000000
11.683333	0.500	168,950.000000
11.691667	0.500	179,964.000000
11.700000	0.500	188,445.000000
11.708333	0.500	194,891.000000
11.716667	0.500	199,701.000000
11.725000	0.500	203,213.000000
11.733333	0.500	205,781.000000
11.741667	0.500	207,846.000000
11.750000	0.500	210,330.000000
11.758333	0.500	215,489.000000
11.766667	0.500	225,532.000000
11.775000	0.500	242,699.000000
11.783333	0.500	270,373.000000
11.791667	0.500	312,395.000000
11.800000	0.500	373,986.000000
11.808333	0.500	461,293.000000
11.816667	0.500	580,948.000000
11.825000	0.500	741,324.000000
11.833333	0.500	952,543.000000
11.841667	0.500	1,224,420.000000
11.850000	0.500	1,566,969.000000
11.858333	0.500	1,989,455.000000
11.866667	0.500	2,496,928.000000
11.875000	0.500	3,086,588.000000
11.883333	0.500	3,745,852.000000
11.891667	0.500	4,452,433.000000
11.900000	0.500	5,172,288.000000
11.908333	0.500	5,862,056.000000
11.916667	0.500	6,475,308.000000
11.925000	0.500	6,968,052.000000
11.933333	0.500	7,304,264.000000
11.941667	0.500	7,459,179.000000
11.950000	0.500	7,420,582.000000
11.958333	0.500	7,191,734.000000
11.966667	0.500	6,790,817.000000
11.975000	0.500	6,249,448.000000
11.983333	0.500	5,608,058.000000
11.991667	0.500	4,910,185.000000
12.000000	0.500	4,197,822.000000
12.008333	0.500	3,507,494.000000
12.016667	0.500	2,867,378.000000
12.025000	0.500	2,296,868.000000
12.033333	0.500	1,806,929.000000
12.041667	0.500	1,400,993.000000
12.050000	0.500	1,076,497.000000
12.058333	0.500	825,658.000000
12.066667	0.500	637,820.000000
12.075000	0.500	501,027.000000
12.083333	0.500	404,141.000000
12.091667	0.500	338,000.000000
12.100000	0.500	294,698.000000
12.108333	0.500	267,653.000000
12.116667	0.500	252,273.000000
12.125000	0.500	246,226.000000
12.133333	0.500	248,626.000000
12.141667	0.500	259,478.000000
12.150000	0.500	279,573.000000
12.158333	0.500	311,019.000000
12.166667	0.500	356,804.000000
12.175000	0.500	420,072.000000
12.183333	0.500	505,253.000000
12.191667	0.500	617,533.000000
12.200000	0.500	761,803.000000
12.208333	0.500	941,178.000000
12.216667	0.500	1,156,251.000000
12.225000	0.500	1,405,822.000000
12.233333	0.500	1,684,464.000000
12.241667	0.500	1,982,107.000000
12.250000	0.500	2,283,447.000000
12.258333	0.500	2,570,249.000000
12.266667	0.500	2,822,635.000000
12.275000	0.500	3,021,050.000000
12.283333	0.500	3,149,557.000000
12.291667	0.500	3,197,908.000000
12.300000	0.500	3,162,518.000000
12.308333	0.500	3,047,206.000000
12.316667	0.500	2,862,178.000000
12.325000	0.500	2,622,619.000000
12.333333	0.500	2,346,217.000000
12.341667	0.500	2,050,780.000000
12.350000	0.500	1,752,825.000000
12.358333	0.500	1,466,691.000000
12.366667	0.500	1,203,628.000000
12.375000	0.500	971,127.000000
12.383333	0.500	773,066.000000
12.391667	0.500	609,838.000000
12.400000	0.500	479,100.000000
12.408333	0.500	376,928.000000
12.416667	0.500	299,129.000000
12.425000	0.500	241,138.000000
12.433333	0.500	197,803.000000
12.441667	0.500	165,086.000000
12.450000	0.500	140,274.000000
12.458333	0.500	121,769.000000
12.466667	0.500	108,045.000000
12.475000	0.500	97,682.000000
12.483333	0.500	89,413.000000
12.491667	0.500	82,181.000000
12.500000	0.500	75,526.000000
12.508333	0.500	69,517.000000
12.516667	0.500	64,041.000000
12.525000	0.500	59,233.000000
12.533333	0.500	55,586.000000
12.541667	0.500	53,777.000000
12.550000	0.500	53,993.000000
12.558333	0.500	55,898.000000
12.566667	0.500	58,652.000000
12.575000	0.500	62,281.000000
12.583333	0.500	67,261.000000
12.591667	0.500	74,204.000000
12.600000	0.500	83,728.000000
12.608333	0.500	97,055.000000
12.616667	0.500	116,335.000000
12.625000	0.500	143,420.000000
12.633333	0.500	180,031.000000
12.641667	0.500	228,401.000000
12.650000	0.500	290,514.000000
12.658333	0.500	368,228.000000
12.666667	0.500	463,691.000000
12.675000	0.500	578,510.000000
12.683333	0.500	712,223.000000
12.691667	0.500	862,243.000000
12.700000	0.500	1,023,735.000000
12.708333	0.500	1,189,530.000000
12.716667	0.500	1,350,631.000000
12.725000	0.500	1,498,104.000000
12.733333	0.500	1,623,159.000000
12.741667	0.500	1,716,640.000000
12.750000	0.500	1,770,800.000000
12.758333	0.500	1,780,581.000000
12.766667	0.500	1,744,679.000000
12.775000	0.500	1,666,192.000000
12.783333	0.500	1,551,617.000000
12.791667	0.500	1,409,664.000000
12.800000	0.500	1,250,832.000000
12.808333	0.500	1,085,141.000000
12.816667	0.500	921,627.000000
12.825000	0.500	767,811.000000
12.833333	0.500	628,894.000000
12.841667	0.500	508,469.000000
12.850000	0.500	408,121.000000
12.858333	0.500	327,626.000000
12.866667	0.500	265,572.000000
12.875000	0.500	219,739.000000
12.883333	0.500	187,278.000000
12.891667	0.500	165,162.000000
12.900000	0.500	150,599.000000
12.908333	0.500	141,227.000000
12.916667	0.500	135,754.000000
12.925000	0.500	133,381.000000
12.933333	0.500	132,733.000000
12.941667	0.500	132,879.000000
12.950000	0.500	133,884.000000
12.958333	0.500	136,345.000000
12.966667	0.500	140,365.000000
12.975000	0.500	145,868.000000
12.983333	0.500	153,002.000000
12.991667	0.500	161,691.000000
13.000000	0.500	171,626.000000
13.008333	0.500	182,204.000000
13.016667	0.500	193,001.000000
13.025000	0.500	203,785.000000
13.033333	0.500	214,104.000000
13.041667	0.500	223,199.000000
13.050000	0.500	230,146.000000
13.058333	0.500	234,506.000000
13.066667	0.500	235,773.000000
13.075000	0.500	233,929.000000
13.083333	0.500	228,951.000000
13.091667	0.500	220,905.000000
13.100000	0.500	210,408.000000
13.108333	0.500	198,961.000000
13.116667	0.500	187,514.000000
13.125000	0.500	176,783.000000
13.133333	0.500	167,146.000000
13.141667	0.500	158,484.000000
13.150000	0.500	150,992.000000
13.158333	0.500	144,251.000000
13.166667	0.500	137,584.000000
13.175000	0.500	130,907.000000
13.183333	0.500	124,208.000000
13.191667	0.500	117,479.000000
13.200000	0.500	110,501.000000
13.208333	0.500	103,823.000000
13.216667	0.500	98,295.000000
13.225000	0.500	94,057.000000
13.233333	0.500	91,595.000000
13.241667	0.500	91,609.000000
13.250000	0.500	94,550.000000
13.258333	0.500	100,885.000000
13.266667	0.500	111,402.000000
13.275000	0.500	126,038.000000
13.283333	0.500	144,986.000000
13.291667	0.500	168,370.000000
13.300000	0.500	195,123.000000
13.308333	0.500	223,635.000000
13.316667	0.500	252,045.000000
13.325000	0.500	277,997.000000
13.333333	0.500	299,166.000000
13.341667	0.500	314,447.000000
13.350000	0.500	323,806.000000
13.358333	0.500	327,299.000000
13.366667	0.500	325,172.000000
13.375000	0.500	317,542.000000
13.383333	0.500	304,713.000000
13.391667	0.500	287,036.000000
13.400000	0.500	264,959.000000
13.408333	0.500	239,600.000000
13.416667	0.500	212,618.000000
13.425000	0.500	185,671.000000
13.433333	0.500	160,562.000000
13.441667	0.500	138,519.000000
13.450000	0.500	119,633.000000
13.458333	0.500	103,887.000000
13.466667	0.500	91,361.000000
13.475000	0.500	81,746.000000
13.483333	0.500	74,582.000000
13.491667	0.500	69,759.000000
13.500000	0.500	66,760.000000
13.508333	0.500	65,279.000000
13.516667	0.500	64,926.000000
13.525000	0.500	65,604.000000
13.533333	0.500	67,351.000000
13.541667	0.500	69,893.000000
13.550000	0.500	72,922.000000
13.558333	0.500	76,283.000000
13.566667	0.500	79,182.000000
13.575000	0.500	80,866.000000
13.583333	0.500	81,446.000000
13.591667	0.500	81,484.000000
13.600000	0.500	81,506.000000
13.608333	0.500	81,837.000000
13.616667	0.500	82,250.000000
13.625000	0.500	82,617.000000
13.633333	0.500	82,508.000000
13.641667	0.500	81,582.000000
13.650000	0.500	79,816.000000
13.658333	0.500	77,077.000000
13.666667	0.500	73,565.000000
13.675000	0.500	69,691.000000
13.683333	0.500	65,771.000000
13.691667	0.500	62,350.000000
13.700000	0.500	60,187.000000
13.708333	0.500	59,544.000000
13.716667	0.500	60,203.000000
13.725000	0.500	61,338.000000
13.733333	0.500	62,487.000000
13.741667	0.500	63,519.000000
13.750000	0.500	64,943.000000
13.758333	0.500	66,932.000000
13.766667	0.500	69,228.000000
13.775000	0.500	71,363.000000
13.783333	0.500	72,698.000000
13.791667	0.500	73,025.000000
13.800000	0.500	72,906.000000
13.808333	0.500	72,811.000000
13.816667	0.500	72,603.000000
13.825000	0.500	72,060.000000
13.833333	0.500	71,476.000000
13.841667	0.500	71,204.000000
13.850000	0.500	71,986.000000
13.858333	0.500	74,051.000000
13.866667	0.500	76,696.000000
13.875000	0.500	79,762.000000
13.883333	0.500	83,869.000000
13.891667	0.500	88,770.000000
13.900000	0.500	94,625.000000
13.908333	0.500	101,755.000000
13.916667	0.500	109,745.000000
13.925000	0.500	117,726.000000
13.933333	0.500	124,926.000000
13.941667	0.500	130,854.000000
13.950000	0.500	135,239.000000
13.958333	0.500	138,098.000000
13.966667	0.500	139,542.000000
13.975000	0.500	139,342.000000
13.983333	0.500	137,949.000000
13.991667	0.500	135,946.000000
14.000000	0.500	133,528.000000
14.008333	0.500	130,649.000000
14.016667	0.500	127,061.000000
14.025000	0.500	122,543.000000
14.033333	0.500	117,241.000000
14.041667	0.500	111,746.000000
14.050000	0.500	106,735.000000
14.058333	0.500	102,797.000000
14.066667	0.500	100,615.000000
14.075000	0.500	100,954.000000
14.083333	0.500	103,936.000000
14.091667	0.500	108,794.000000
14.100000	0.500	114,814.000000
14.108333	0.500	121,232.000000
14.116667	0.500	127,621.000000
14.125000	0.500	133,288.000000
14.133333	0.500	137,449.000000
14.141667	0.500	140,073.000000
14.150000	0.500	141,151.000000
14.158333	0.500	140,875.000000
14.166667	0.500	139,920.000000
14.175000	0.500	138,251.000000
14.183333	0.500	135,652.000000
14.191667	0.500	132,347.000000
14.200000	0.500	129,437.000000
14.208333	0.500	128,101.000000
14.216667	0.500	128,885.000000
14.225000	0.500	132,847.000000
14.233333	0.500	141,237.000000
14.241667	0.500	155,431.000000
14.250000	0.500	177,094.000000
14.258333	0.500	208,154.000000
14.266667	0.500	250,245.000000
14.275000	0.500	305,433.000000
14.283333	0.500	376,372.000000
14.291667	0.500	466,999.000000
14.300000	0.500	583,186.000000
14.308333	0.500	732,149.000000
14.316667	0.500	920,616.000000
14.325000	0.500	1,154,947.000000
14.333333	0.500	1,441,518.000000
14.341667	0.500	1,784,722.000000
14.350000	0.500	2,184,961.000000
14.358333	0.500	2,636,086.000000
14.366667	0.500	3,124,690.000000
14.375000	0.500	3,630,488.000000
14.383333	0.500	4,127,486.000000
14.391667	0.500	4,585,621.000000
14.400000	0.500	4,973,134.000000
14.408333	0.500	5,261,134.000000
14.416667	0.500	5,426,739.000000
14.425000	0.500	5,456,328.000000
14.433333	0.500	5,347,734.000000
14.441667	0.500	5,110,184.000000
14.450000	0.500	4,761,838.000000
14.458333	0.500	4,327,451.000000
14.466667	0.500	3,836,775.000000
14.475000	0.500	3,320,861.000000
14.483333	0.500	2,808,795.000000
14.491667	0.500	2,324,924.000000
14.500000	0.500	1,887,417.000000
14.508333	0.500	1,507,130.000000
14.516667	0.500	1,187,997.000000
14.525000	0.500	928,286.000000
14.533333	0.500	722,546.000000
14.541667	0.500	563,601.000000
14.550000	0.500	443,865.000000
14.558333	0.500	356,276.000000
14.566667	0.500	294,370.000000
14.575000	0.500	252,027.000000
14.583333	0.500	224,207.000000
14.591667	0.500	206,328.000000
14.600000	0.500	194,146.000000
14.608333	0.500	184,488.000000
14.616667	0.500	175,580.000000
14.625000	0.500	166,639.000000
14.633333	0.500	157,905.000000
14.641667	0.500	150,151.000000
14.650000	0.500	143,261.000000
14.658333	0.500	136,748.000000
14.666667	0.500	130,186.000000
14.675000	0.500	123,638.000000
14.683333	0.500	117,421.000000
14.691667	0.500	111,851.000000
14.700000	0.500	107,141.000000
14.708333	0.500	103,310.000000
14.716667	0.500	100,465.000000
14.725000	0.500	98,917.000000
14.733333	0.500	99,024.000000
14.741667	0.500	100,970.000000
14.750000	0.500	104,558.000000
14.758333	0.500	109,291.000000
14.766667	0.500	115,171.000000
14.775000	0.500	122,374.000000
14.783333	0.500	130,792.000000
14.791667	0.500	140,782.000000
14.800000	0.500	153,446.000000
14.808333	0.500	170,641.000000
14.816667	0.500	193,798.000000
14.825000	0.500	224,007.000000
14.833333	0.500	261,143.000000
14.841667	0.500	304,074.000000
14.850000	0.500	351,127.000000
14.858333	0.500	400,803.000000
14.866667	0.500	451,267.000000
14.875000	0.500	500,323.000000
14.883333	0.500	545,683.000000
14.891667	0.500	584,686.000000
14.900000	0.500	614,682.000000
14.908333	0.500	633,451.000000
14.916667	0.500	639,622.000000
14.925000	0.500	632,577.000000
14.933333	0.500	613,123.000000
14.941667	0.500	582,989.000000
14.950000	0.500	543,658.000000
14.958333	0.500	497,611.000000
14.966667	0.500	448,099.000000
14.975000	0.500	398,300.000000
14.983333	0.500	350,536.000000
14.991667	0.500	307,011.000000
15.000000	0.500	269,515.000000
15.008333	0.500	238,906.000000
15.016667	0.500	215,904.000000
15.025000	0.500	200,612.000000
15.033333	0.500	191,915.000000
15.041667	0.500	188,779.000000
15.050000	0.500	190,304.000000
15.058333	0.500	194,908.000000
15.066667	0.500	201,630.000000
15.075000	0.500	210,803.000000
15.083333	0.500	223,256.000000
15.091667	0.500	239,386.000000
15.100000	0.500	258,799.000000
15.108333	0.500	280,861.000000
15.116667	0.500	305,222.000000
15.125000	0.500	332,474.000000
15.133333	0.500	364,508.000000
15.141667	0.500	403,520.000000
15.150000	0.500	451,125.000000
15.158333	0.500	508,292.000000
15.166667	0.500	574,319.000000
15.175000	0.500	646,984.000000
15.183333	0.500	722,311.000000
15.191667	0.500	795,291.000000
15.200000	0.500	861,614.000000
15.208333	0.500	917,111.000000
15.216667	0.500	957,350.000000
15.225000	0.500	979,108.000000
15.233333	0.500	980,896.000000
15.241667	0.500	962,888.000000
15.250000	0.500	927,721.000000
15.258333	0.500	878,962.000000
15.266667	0.500	819,914.000000
15.275000	0.500	753,978.000000
15.283333	0.500	684,184.000000
15.291667	0.500	613,332.000000
15.300000	0.500	544,688.000000
15.308333	0.500	480,790.000000
15.316667	0.500	422,735.000000
15.325000	0.500	370,558.000000
15.333333	0.500	324,289.000000
15.341667	0.500	283,847.000000
15.350000	0.500	248,638.000000
15.358333	0.500	217,458.000000
15.366667	0.500	189,515.000000
15.375000	0.500	164,803.000000
15.383333	0.500	143,355.000000
15.391667	0.500	125,604.000000
15.400000	0.500	111,087.000000
15.408333	0.500	98,791.000000
15.416667	0.500	88,389.000000
15.425000	0.500	80,121.000000
15.433333	0.500	73,941.000000
15.441667	0.500	69,536.000000
15.450000	0.500	66,592.000000
15.458333	0.500	64,280.000000
15.466667	0.500	62,333.000000
15.475000	0.500	60,883.000000
15.483333	0.500	60,340.000000
15.491667	0.500	61,481.000000
15.500000	0.500	64,535.000000
15.508333	0.500	68,854.000000
15.516667	0.500	73,795.000000
15.525000	0.500	78,900.000000
15.533333	0.500	83,334.000000
15.541667	0.500	86,234.000000
15.550000	0.500	87,582.000000
15.558333	0.500	88,335.000000
15.566667	0.500	89,743.000000
15.575000	0.500	91,984.000000
15.583333	0.500	94,658.000000
15.591667	0.500	97,172.000000
15.600000	0.500	99,195.000000
15.608333	0.500	100,785.000000
15.616667	0.500	101,889.000000
15.625000	0.500	102,459.000000
15.633333	0.500	102,447.000000
15.641667	0.500	101,770.000000
15.650000	0.500	100,561.000000
15.658333	0.500	99,281.000000
15.666667	0.500	98,058.000000
15.675000	0.500	96,634.000000
15.683333	0.500	95,202.000000
15.691667	0.500	94,244.000000
15.700000	0.500	93,675.000000
15.708333	0.500	92,794.000000
15.716667	0.500	91,348.000000
15.725000	0.500	89,533.000000
15.733333	0.500	86,942.000000
15.741667	0.500	83,260.000000
15.750000	0.500	78,905.000000
15.758333	0.500	74,785.000000
15.766667	0.500	71,856.000000
15.775000	0.500	70,553.000000
15.783333	0.500	70,910.000000
15.791667	0.500	72,774.000000
15.800000	0.500	75,449.000000
15.808333	0.500	78,072.000000
15.816667	0.500	80,666.000000
15.825000	0.500	83,500.000000
15.833333	0.500	85,993.000000
15.841667	0.500	87,363.000000
15.850000	0.500	87,583.000000
15.858333	0.500	86,869.000000
15.866667	0.500	86,262.000000
15.875000	0.500	86,449.000000
15.883333	0.500	87,481.000000
15.891667	0.500	88,723.000000
15.900000	0.500	89,517.000000
15.908333	0.500	90,302.000000
15.916667	0.500	91,921.000000
15.925000	0.500	94,382.000000
15.933333	0.500	97,650.000000
15.941667	0.500	102,250.000000
15.950000	0.500	108,723.000000
15.958333	0.500	117,521.000000
15.966667	0.500	128,472.000000
15.975000	0.500	141,616.000000
15.983333	0.500	157,430.000000
15.991667	0.500	176,544.000000
16.000000	0.500	199,597.000000
16.008333	0.500	227,246.000000
16.016667	0.500	260,049.000000
16.025000	0.500	298,142.000000
16.033333	0.500	341,259.000000
16.041667	0.500	389,166.000000
16.050000	0.500	442,745.000000
16.058333	0.500	502,590.000000
16.066667	0.500	567,534.000000
16.075000	0.500	635,116.000000
16.083333	0.500	701,770.000000
16.091667	0.500	763,869.000000
16.100000	0.500	817,019.000000
16.108333	0.500	857,845.000000
16.116667	0.500	883,449.000000
16.125000	0.500	890,789.000000
16.133333	0.500	878,227.000000
16.141667	0.500	846,625.000000
16.150000	0.500	799,019.000000
16.158333	0.500	739,609.000000
16.166667	0.500	672,504.000000
16.175000	0.500	600,670.000000
16.183333	0.500	527,045.000000
16.191667	0.500	454,810.000000
16.200000	0.500	386,661.000000
16.208333	0.500	324,544.000000
16.216667	0.500	270,362.000000
16.225000	0.500	225,337.000000
16.233333	0.500	190,021.000000
16.241667	0.500	163,932.000000
16.250000	0.500	145,419.000000
16.258333	0.500	133,084.000000
16.266667	0.500	125,433.000000
16.275000	0.500	120,656.000000
16.283333	0.500	117,631.000000
16.291667	0.500	115,731.000000
16.300000	0.500	114,582.000000
16.308333	0.500	113,706.000000
16.316667	0.500	112,328.000000
16.325000	0.500	110,035.000000
16.333333	0.500	107,216.000000
16.341667	0.500	104,244.000000
16.350000	0.500	100,836.000000
16.358333	0.500	97,570.000000
16.366667	0.500	95,579.000000
16.375000	0.500	95,359.000000
16.383333	0.500	96,461.000000
16.391667	0.500	98,341.000000
16.400000	0.500	100,886.000000
16.408333	0.500	103,984.000000
16.416667	0.500	107,533.000000
16.425000	0.500	111,004.000000
16.433333	0.500	113,598.000000
16.441667	0.500	114,795.000000
16.450000	0.500	114,869.000000
16.458333	0.500	114,461.000000
16.466667	0.500	113,803.000000
16.475000	0.500	112,692.000000
16.483333	0.500	110,420.000000
16.491667	0.500	106,605.000000
16.500000	0.500	101,345.000000
16.508333	0.500	95,516.000000
16.516667	0.500	89,975.000000
16.525000	0.500	84,762.000000
16.533333	0.500	80,109.000000
16.541667	0.500	76,428.000000
16.550000	0.500	73,796.000000
16.558333	0.500	72,020.000000
16.566667	0.500	71,293.000000
16.575000	0.500	71,915.000000
16.583333	0.500	73,868.000000
16.591667	0.500	77,134.000000
16.600000	0.500	82,166.000000
16.608333	0.500	88,631.000000
16.616667	0.500	95,240.000000
16.625000	0.500	100,941.000000
16.633333	0.500	105,438.000000
16.641667	0.500	108,892.000000
16.650000	0.500	111,578.000000
16.658333	0.500	113,699.000000
16.666667	0.500	115,184.000000
16.675000	0.500	115,767.000000
16.683333	0.500	115,645.000000
16.691667	0.500	115,350.000000
16.700000	0.500	115,347.000000
16.708333	0.500	116,033.000000
16.716667	0.500	118,432.000000
16.725000	0.500	123,738.000000
16.733333	0.500	132,236.000000
16.741667	0.500	143,537.000000
16.750000	0.500	157,261.000000
16.758333	0.500	173,511.000000
16.766667	0.500	192,978.000000
16.775000	0.500	216,195.000000
16.783333	0.500	242,940.000000
16.791667	0.500	272,645.000000
16.800000	0.500	304,866.000000
16.808333	0.500	338,677.000000
16.816667	0.500	372,420.000000
16.825000	0.500	403,818.000000
16.833333	0.500	431,143.000000
16.841667	0.500	453,054.000000
16.850000	0.500	469,647.000000
16.858333	0.500	482,415.000000
16.866667	0.500	493,834.000000
16.875000	0.500	507,156.000000
16.883333	0.500	526,615.000000
16.891667	0.500	556,827.000000
16.900000	0.500	602,563.000000
16.908333	0.500	668,827.000000
16.916667	0.500	761,106.000000
16.925000	0.500	884,413.000000
16.933333	0.500	1,043,786.000000
16.941667	0.500	1,243,857.000000
16.950000	0.500	1,486,798.000000
16.958333	0.500	1,772,055.000000
16.966667	0.500	2,095,026.000000
16.975000	0.500	2,446,262.000000
16.983333	0.500	2,811,686.000000
16.991667	0.500	3,172,019.000000
17.000000	0.500	3,503,552.000000
17.008333	0.500	3,782,286.000000
17.016667	0.500	3,986,354.000000
17.025000	0.500	4,097,850.000000
17.033333	0.500	4,105,255.000000
17.041667	0.500	4,006,848.000000
17.050000	0.500	3,810,788.000000
17.058333	0.500	3,532,944.000000
17.066667	0.500	3,194,660.000000
17.075000	0.500	2,820,103.000000
17.083333	0.500	2,433,570.000000
17.091667	0.500	2,057,086.000000
17.100000	0.500	1,708,357.000000
17.108333	0.500	1,399,148.000000
17.116667	0.500	1,136,003.000000
17.125000	0.500	920,396.000000
17.133333	0.500	749,985.000000
17.141667	0.500	619,900.000000
17.150000	0.500	523,905.000000
17.158333	0.500	455,108.000000
17.166667	0.500	406,307.000000
17.175000	0.500	370,755.000000
17.183333	0.500	343,785.000000
17.191667	0.500	322,035.000000
17.200000	0.500	302,506.000000
17.208333	0.500	283,449.000000
17.216667	0.500	263,795.000000
17.225000	0.500	243,272.000000
17.233333	0.500	222,638.000000
17.241667	0.500	203,130.000000
17.250000	0.500	185,871.000000
17.258333	0.500	171,932.000000
17.266667	0.500	161,181.000000
17.275000	0.500	152,380.000000
17.283333	0.500	144,646.000000
17.291667	0.500	137,432.000000
17.300000	0.500	130,748.000000
17.308333	0.500	124,697.000000
17.316667	0.500	119,243.000000
17.325000	0.500	114,120.000000
17.333333	0.500	109,033.000000
17.341667	0.500	103,519.000000
17.350000	0.500	98,093.000000
17.358333	0.500	93,980.000000
17.366667	0.500	91,931.000000
17.375000	0.500	92,292.000000
17.383333	0.500	94,875.000000
17.391667	0.500	98,849.000000
17.400000	0.500	103,881.000000
17.408333	0.500	109,893.000000
17.416667	0.500	116,437.000000
17.425000	0.500	122,389.000000
17.433333	0.500	126,822.000000
17.441667	0.500	129,784.000000
17.450000	0.500	131,385.000000
17.458333	0.500	131,615.000000
17.466667	0.500	131,334.000000
17.475000	0.500	131,564.000000
17.483333	0.500	133,370.000000
17.491667	0.500	137,535.000000
17.500000	0.500	145,128.000000
17.508333	0.500	156,602.000000
17.516667	0.500	172,023.000000
17.525000	0.500	192,250.000000
17.533333	0.500	218,653.000000
17.541667	0.500	252,342.000000
17.550000	0.500	294,231.000000
17.558333	0.500	344,964.000000
17.566667	0.500	405,273.000000
17.575000	0.500	476,014.000000
17.583333	0.500	556,474.000000
17.591667	0.500	644,804.000000
17.600000	0.500	737,033.000000
17.608333	0.500	827,720.000000
17.616667	0.500	911,347.000000
17.625000	0.500	982,214.000000
17.633333	0.500	1,035,244.000000
17.641667	0.500	1,066,839.000000
17.650000	0.500	1,074,820.000000
17.658333	0.500	1,058,829.000000
17.666667	0.500	1,020,301.000000
17.675000	0.500	962,010.000000
17.683333	0.500	888,037.000000
17.691667	0.500	803,936.000000
17.700000	0.500	715,069.000000
17.708333	0.500	626,150.000000
17.716667	0.500	541,398.000000
17.725000	0.500	464,020.000000
17.733333	0.500	395,583.000000
17.741667	0.500	337,007.000000
17.750000	0.500	289,157.000000
17.758333	0.500	252,201.000000
17.766667	0.500	224,999.000000
17.775000	0.500	205,647.000000
17.783333	0.500	191,553.000000
17.791667	0.500	180,196.000000
17.800000	0.500	170,465.000000
17.808333	0.500	161,959.000000
17.816667	0.500	154,753.000000
17.825000	0.500	148,904.000000
17.833333	0.500	144,517.000000
17.841667	0.500	141,325.000000
17.850000	0.500	138,439.000000
17.858333	0.500	135,463.000000
17.866667	0.500	132,438.000000
17.875000	0.500	129,928.000000
17.883333	0.500	128,462.000000
17.891667	0.500	127,865.000000
17.900000	0.500	127,469.000000
17.908333	0.500	126,436.000000
17.916667	0.500	124,391.000000
17.925000	0.500	121,018.000000
17.933333	0.500	116,657.000000
17.941667	0.500	111,406.000000
17.950000	0.500	105,472.000000
17.958333	0.500	99,653.000000
17.966667	0.500	95,054.000000
17.975000	0.500	92,379.000000
17.983333	0.500	91,737.000000
17.991667	0.500	92,715.000000
18.000000	0.500	94,739.000000
18.008333	0.500	97,302.000000
18.016667	0.500	100,116.000000
18.025000	0.500	102,541.000000
18.033333	0.500	104,401.000000
18.041667	0.500	106,142.000000
18.050000	0.500	108,257.000000
18.058333	0.500	110,653.000000
18.066667	0.500	113,351.000000
18.075000	0.500	116,253.000000
18.083333	0.500	119,054.000000
18.091667	0.500	121,026.000000
18.100000	0.500	121,488.000000
18.108333	0.500	120,271.000000
18.116667	0.500	117,749.000000
18.125000	0.500	114,947.000000
18.133333	0.500	112,748.000000
18.141667	0.500	111,302.000000
18.150000	0.500	110,422.000000
18.158333	0.500	109,655.000000
18.166667	0.500	108,711.000000
18.175000	0.500	107,616.000000
18.183333	0.500	106,473.000000
18.191667	0.500	105,753.000000
18.200000	0.500	105,561.000000
18.208333	0.500	105,774.000000
18.216667	0.500	105,957.000000
18.225000	0.500	106,088.000000
18.233333	0.500	106,633.000000
18.241667	0.500	107,942.000000
18.250000	0.500	109,921.000000
18.258333	0.500	112,377.000000
18.266667	0.500	114,583.000000
18.275000	0.500	116,233.000000
18.283333	0.500	117,625.000000
18.291667	0.500	118,844.000000
18.300000	0.500	119,771.000000
18.308333	0.500	120,075.000000
18.316667	0.500	119,867.000000
18.325000	0.500	119,569.000000
18.333333	0.500	120,370.000000
18.341667	0.500	123,130.000000
18.350000	0.500	127,846.000000
18.358333	0.500	134,105.000000
18.366667	0.500	140,740.000000
18.375000	0.500	146,749.000000
18.383333	0.500	151,935.000000
18.391667	0.500	155,869.000000
18.400000	0.500	158,279.000000
18.408333	0.500	159,508.000000
18.416667	0.500	160,043.000000
18.425000	0.500	160,150.000000
18.433333	0.500	159,831.000000
18.441667	0.500	158,769.000000
18.450000	0.500	157,018.000000
18.458333	0.500	155,442.000000
18.466667	0.500	155,370.000000
18.475000	0.500	157,644.000000
18.483333	0.500	162,632.000000
18.491667	0.500	170,454.000000
18.500000	0.500	181,260.000000
18.508333	0.500	195,441.000000
18.516667	0.500	212,635.000000
18.525000	0.500	232,528.000000
18.533333	0.500	256,391.000000
18.541667	0.500	286,581.000000
18.550000	0.500	324,440.000000
18.558333	0.500	369,937.000000
18.566667	0.500	420,721.000000
18.575000	0.500	472,716.000000
18.583333	0.500	522,030.000000
18.591667	0.500	565,169.000000
18.600000	0.500	598,997.000000
18.608333	0.500	620,746.000000
18.616667	0.500	628,458.000000
18.625000	0.500	621,653.000000
18.633333	0.500	601,075.000000
18.641667	0.500	569,096.000000
18.650000	0.500	528,146.000000
18.658333	0.500	481,555.000000
18.666667	0.500	433,252.000000
18.675000	0.500	386,348.000000
18.683333	0.500	342,350.000000
18.691667	0.500	302,321.000000
18.700000	0.500	266,815.000000
18.708333	0.500	236,042.000000
18.716667	0.500	210,126.000000
18.725000	0.500	189,011.000000
18.733333	0.500	172,230.000000
18.741667	0.500	158,575.000000
18.750000	0.500	147,073.000000
18.758333	0.500	137,315.000000
18.766667	0.500	129,335.000000
18.775000	0.500	123,673.000000
18.783333	0.500	120,572.000000
18.791667	0.500	119,752.000000
18.800000	0.500	120,782.000000
18.808333	0.500	123,540.000000
18.816667	0.500	127,314.000000
18.825000	0.500	131,268.000000
18.833333	0.500	134,855.000000
18.841667	0.500	137,529.000000
18.850000	0.500	139,077.000000
18.858333	0.500	140,437.000000
18.866667	0.500	142,615.000000
18.875000	0.500	145,398.000000
18.883333	0.500	148,153.000000
18.891667	0.500	150,256.000000
18.900000	0.500	151,713.000000
18.908333	0.500	153,500.000000
18.916667	0.500	157,113.000000
18.925000	0.500	163,593.000000
18.933333	0.500	173,202.000000
18.941667	0.500	185,376.000000
18.950000	0.500	198,819.000000
18.958333	0.500	211,950.000000
18.966667	0.500	223,944.000000
18.975000	0.500	234,419.000000
18.983333	0.500	243,017.000000
18.991667	0.500	249,565.000000
19.000000	0.500	254,404.000000
19.008333	0.500	257,812.000000
19.016667	0.500	259,200.000000
19.025000	0.500	257,873.000000
19.033333	0.500	253,496.000000
19.041667	0.500	245,815.000000
19.050000	0.500	235,220.000000
19.058333	0.500	223,023.000000
19.066667	0.500	210,931.000000
19.075000	0.500	200,161.000000
19.083333	0.500	190,881.000000
19.091667	0.500	183,098.000000
19.100000	0.500	176,614.000000
19.108333	0.500	171,408.000000
19.116667	0.500	167,562.000000
19.125000	0.500	164,778.000000
19.133333	0.500	162,329.000000
19.141667	0.500	159,777.000000
19.150000	0.500	157,297.000000
19.158333	0.500	155,372.000000
19.166667	0.500	154,243.000000
19.175000	0.500	154,159.000000
19.183333	0.500	155,594.000000
19.191667	0.500	158,901.000000
19.200000	0.500	164,687.000000
19.208333	0.500	173,639.000000
19.216667	0.500	186,771.000000
19.225000	0.500	205,360.000000
19.233333	0.500	230,397.000000
19.241667	0.500	262,565.000000
19.250000	0.500	303,123.000000
19.258333	0.500	353,298.000000
19.266667	0.500	414,203.000000
19.275000	0.500	487,262.000000
19.283333	0.500	574,031.000000
19.291667	0.500	675,330.000000
19.300000	0.500	789,898.000000
19.308333	0.500	914,094.000000
19.316667	0.500	1,041,700.000000
19.325000	0.500	1,165,633.000000
19.333333	0.500	1,278,087.000000
19.341667	0.500	1,370,879.000000
19.350000	0.500	1,437,236.000000
19.358333	0.500	1,472,775.000000
19.366667	0.500	1,474,537.000000
19.375000	0.500	1,441,937.000000
19.383333	0.500	1,377,372.000000
19.391667	0.500	1,286,085.000000
19.400000	0.500	1,174,700.000000
19.408333	0.500	1,050,533.000000
19.416667	0.500	920,770.000000
19.425000	0.500	792,216.000000
19.433333	0.500	671,216.000000
19.441667	0.500	562,375.000000
19.450000	0.500	468,989.000000
19.458333	0.500	392,842.000000
19.466667	0.500	333,527.000000
19.475000	0.500	289,503.000000
19.483333	0.500	259,005.000000
19.491667	0.500	240,158.000000
19.500000	0.500	230,858.000000
19.508333	0.500	229,313.000000
19.516667	0.500	234,278.000000
19.525000	0.500	244,610.000000
19.533333	0.500	259,392.000000
19.541667	0.500	278,998.000000
19.550000	0.500	304,328.000000
19.558333	0.500	336,705.000000
19.566667	0.500	378,353.000000
19.575000	0.500	432,029.000000
19.583333	0.500	499,876.000000
19.591667	0.500	583,414.000000
19.600000	0.500	682,767.000000
19.608333	0.500	797,134.000000
19.616667	0.500	924,483.000000
19.625000	0.500	1,061,178.000000
19.633333	0.500	1,201,106.000000
19.641667	0.500	1,335,339.000000
19.650000	0.500	1,454,680.000000
19.658333	0.500	1,550,575.000000
19.666667	0.500	1,615,177.000000
19.675000	0.500	1,642,298.000000
19.683333	0.500	1,628,752.000000
19.691667	0.500	1,574,993.000000
19.700000	0.500	1,485,382.000000
19.708333	0.500	1,367,323.000000
19.716667	0.500	1,230,025.000000
19.725000	0.500	1,083,483.000000
19.733333	0.500	937,099.000000
19.741667	0.500	798,183.000000
19.750000	0.500	671,331.000000
19.758333	0.500	559,322.000000
19.766667	0.500	463,840.000000
19.775000	0.500	385,033.000000
19.783333	0.500	321,669.000000
19.791667	0.500	272,592.000000
19.800000	0.500	236,253.000000
19.808333	0.500	210,373.000000
19.816667	0.500	192,242.000000
19.825000	0.500	179,046.000000
19.833333	0.500	168,889.000000
19.841667	0.500	161,144.000000
19.850000	0.500	156,252.000000
19.858333	0.500	153,941.000000
19.866667	0.500	153,419.000000
19.875000	0.500	153,566.000000
19.883333	0.500	153,862.000000
19.891667	0.500	154,012.000000
19.900000	0.500	153,581.000000
19.908333	0.500	152,068.000000
19.916667	0.500	149,453.000000
19.925000	0.500	146,159.000000
19.933333	0.500	142,467.000000
19.941667	0.500	138,124.000000
19.950000	0.500	133,490.000000
19.958333	0.500	128,981.000000
19.966667	0.500	124,652.000000
19.975000	0.500	121,296.000000
19.983333	0.500	119,180.000000
19.991667	0.500	117,572.000000
20.000000	0.500	115,876.000000
20.008333	0.500	113,563.000000
20.016667	0.500	110,500.000000
20.025000	0.500	107,220.000000
20.033333	0.500	104,575.000000
20.041667	0.500	103,404.000000
20.050000	0.500	103,889.000000
20.058333	0.500	105,649.000000
20.066667	0.500	107,728.000000
20.075000	0.500	110,037.000000
20.083333	0.500	112,700.000000
20.091667	0.500	115,277.000000
20.100000	0.500	117,324.000000
20.108333	0.500	119,198.000000
20.116667	0.500	121,529.000000
20.125000	0.500	124,935.000000
20.133333	0.500	129,074.000000
20.141667	0.500	132,824.000000
20.150000	0.500	135,648.000000
20.158333	0.500	137,357.000000
20.166667	0.500	137,704.000000
20.175000	0.500	136,827.000000
20.183333	0.500	135,113.000000
20.191667	0.500	132,622.000000
20.200000	0.500	129,335.000000
20.208333	0.500	124,992.000000
20.216667	0.500	120,184.000000
20.225000	0.500	115,846.000000
20.233333	0.500	112,567.000000
20.241667	0.500	110,680.000000
20.250000	0.500	110,206.000000
20.258333	0.500	110,618.000000
20.266667	0.500	111,274.000000
20.275000	0.500	111,377.000000
20.283333	0.500	110,799.000000
20.291667	0.500	109,750.000000
20.300000	0.500	108,475.000000
20.308333	0.500	106,995.000000
20.316667	0.500	105,299.000000
20.325000	0.500	103,721.000000
20.333333	0.500	103,042.000000
20.341667	0.500	103,140.000000
20.350000	0.500	104,042.000000
20.358333	0.500	106,191.000000
20.366667	0.500	109,188.000000
20.375000	0.500	112,232.000000
20.383333	0.500	114,969.000000
20.391667	0.500	117,310.000000
20.400000	0.500	118,954.000000
20.408333	0.500	120,104.000000
20.416667	0.500	120,826.000000
20.425000	0.500	120,970.000000
20.433333	0.500	120,864.000000
20.441667	0.500	120,743.000000
20.450000	0.500	120,823.000000
20.458333	0.500	121,735.000000
20.466667	0.500	123,696.000000
20.475000	0.500	125,872.000000
20.483333	0.500	127,712.000000
20.491667	0.500	129,334.000000
20.500000	0.500	130,744.000000
20.508333	0.500	132,075.000000
20.516667	0.500	133,215.000000
20.525000	0.500	133,997.000000
20.533333	0.500	133,827.000000
20.541667	0.500	132,315.000000
20.550000	0.500	129,611.000000
20.558333	0.500	126,355.000000
20.566667	0.500	123,544.000000
20.575000	0.500	122,002.000000
20.583333	0.500	121,882.000000
20.591667	0.500	122,837.000000
20.600000	0.500	124,274.000000
20.608333	0.500	125,609.000000
20.616667	0.500	126,506.000000
20.625000	0.500	126,705.000000
20.633333	0.500	126,282.000000
20.641667	0.500	125,806.000000
20.650000	0.500	125,541.000000
20.658333	0.500	125,375.000000
20.666667	0.500	125,477.000000
20.675000	0.500	126,098.000000
20.683333	0.500	127,308.000000
20.691667	0.500	129,088.000000
20.700000	0.500	131,163.000000
20.708333	0.500	133,689.000000
20.716667	0.500	136,935.000000
20.725000	0.500	140,672.000000
20.733333	0.500	145,002.000000
20.741667	0.500	149,883.000000
20.750000	0.500	155,452.000000
20.758333	0.500	161,899.000000
20.766667	0.500	168,847.000000
20.775000	0.500	175,697.000000
20.783333	0.500	181,678.000000
20.791667	0.500	186,326.000000
20.800000	0.500	189,265.000000
20.808333	0.500	190,193.000000
20.816667	0.500	189,178.000000
20.825000	0.500	186,189.000000
20.833333	0.500	181,438.000000
20.841667	0.500	175,176.000000
20.850000	0.500	167,908.000000
20.858333	0.500	160,705.000000
20.866667	0.500	154,365.000000
20.875000	0.500	148,803.000000
20.883333	0.500	143,835.000000
20.891667	0.500	139,886.000000
20.900000	0.500	136,960.000000
20.908333	0.500	134,492.000000
20.916667	0.500	132,105.000000
20.925000	0.500	129,724.000000
20.933333	0.500	127,483.000000
20.941667	0.500	125,306.000000
20.950000	0.500	122,860.000000
20.958333	0.500	119,876.000000
20.966667	0.500	116,656.000000
20.975000	0.500	113,877.000000
20.983333	0.500	112,499.000000
20.991667	0.500	113,040.000000
21.000000	0.500	115,263.000000
21.008333	0.500	118,540.000000
21.016667	0.500	121,838.000000
21.025000	0.500	125,256.000000
21.033333	0.500	129,230.000000
21.041667	0.500	133,227.000000
21.050000	0.500	136,526.000000
21.058333	0.500	138,861.000000
21.066667	0.500	140,094.000000
21.075000	0.500	140,497.000000
21.083333	0.500	140,750.000000
21.091667	0.500	140,628.000000
21.100000	0.500	139,552.000000
21.108333	0.500	137,526.000000
21.116667	0.500	134,699.000000
21.125000	0.500	130,953.000000
21.133333	0.500	126,379.000000
21.141667	0.500	121,599.000000
21.150000	0.500	117,305.000000
21.158333	0.500	114,640.000000
21.166667	0.500	113,249.000000
21.175000	0.500	112,700.000000
21.183333	0.500	112,844.000000
21.191667	0.500	113,168.000000
21.200000	0.500	113,496.000000
21.208333	0.500	113,812.000000
21.216667	0.500	114,110.000000
21.225000	0.500	114,647.000000
21.233333	0.500	115,474.000000
21.241667	0.500	116,390.000000
21.250000	0.500	117,049.000000
21.258333	0.500	117,163.000000
21.266667	0.500	117,010.000000
21.275000	0.500	116,965.000000
21.283333	0.500	117,128.000000
21.291667	0.500	117,591.000000
21.300000	0.500	118,237.000000
21.308333	0.500	118,773.000000
21.316667	0.500	118,771.000000
21.325000	0.500	118,719.000000
21.333333	0.500	119,201.000000
21.341667	0.500	120,001.000000
21.350000	0.500	120,746.000000
21.358333	0.500	121,327.000000
21.366667	0.500	121,792.000000
21.375000	0.500	121,954.000000
21.383333	0.500	121,755.000000
21.391667	0.500	121,651.000000
21.400000	0.500	121,847.000000
21.408333	0.500	122,829.000000
21.416667	0.500	124,360.000000
21.425000	0.500	126,160.000000
21.433333	0.500	128,004.000000
21.441667	0.500	129,315.000000
21.450000	0.500	130,015.000000
21.458333	0.500	130,900.000000
21.466667	0.500	132,742.000000
21.475000	0.500	135,771.000000
21.483333	0.500	139,347.000000
21.491667	0.500	142,991.000000
21.500000	0.500	146,167.000000
21.508333	0.500	148,566.000000
21.516667	0.500	150,066.000000
21.525000	0.500	150,463.000000
21.533333	0.500	149,373.000000
21.541667	0.500	146,858.000000
21.550000	0.500	143,441.000000
21.558333	0.500	139,602.000000
21.566667	0.500	135,890.000000
21.575000	0.500	132,342.000000
21.583333	0.500	129,052.000000
21.591667	0.500	126,165.000000
21.600000	0.500	123,947.000000
21.608333	0.500	123,192.000000
21.616667	0.500	124,449.000000
21.625000	0.500	127,810.000000
21.633333	0.500	132,976.000000
21.641667	0.500	139,228.000000
21.650000	0.500	145,037.000000
21.658333	0.500	148,788.000000
21.666667	0.500	149,707.000000
21.675000	0.500	148,238.000000
21.683333	0.500	145,414.000000
21.691667	0.500	142,511.000000
21.700000	0.500	140,685.000000
21.708333	0.500	140,322.000000
21.716667	0.500	141,146.000000
21.725000	0.500	142,814.000000
21.733333	0.500	145,062.000000
21.741667	0.500	147,504.000000
21.750000	0.500	150,018.000000
21.758333	0.500	152,290.000000
21.766667	0.500	154,593.000000
21.775000	0.500	157,400.000000
21.783333	0.500	160,411.000000
21.791667	0.500	163,200.000000
21.800000	0.500	165,474.000000
21.808333	0.500	166,897.000000
21.816667	0.500	167,382.000000
21.825000	0.500	167,109.000000
21.833333	0.500	166,731.000000
21.841667	0.500	166,721.000000
21.850000	0.500	166,940.000000
21.858333	0.500	167,316.000000
21.866667	0.500	167,273.000000
21.875000	0.500	166,440.000000
21.883333	0.500	164,581.000000
21.891667	0.500	161,432.000000
21.900000	0.500	157,063.000000
21.908333	0.500	152,604.000000
21.916667	0.500	149,118.000000
21.925000	0.500	147,173.000000
21.933333	0.500	146,972.000000
21.941667	0.500	147,673.000000
21.950000	0.500	147,878.000000
21.958333	0.500	146,723.000000
21.966667	0.500	144,537.000000
21.975000	0.500	142,090.000000
21.983333	0.500	140,332.000000
21.991667	0.500	140,116.000000
22.000000	0.500	141,127.000000
22.008333	0.500	142,334.000000
22.016667	0.500	143,216.000000
22.025000	0.500	143,480.000000
22.033333	0.500	142,698.000000
22.041667	0.500	140,964.000000
22.050000	0.500	139,182.000000
22.058333	0.500	138,490.000000
22.066667	0.500	139,371.000000
22.075000	0.500	141,156.000000
22.083333	0.500	142,830.000000
22.091667	0.500	144,352.000000
22.100000	0.500	145,761.000000
22.108333	0.500	146,713.000000
22.116667	0.500	146,558.000000
22.125000	0.500	145,058.000000
22.133333	0.500	142,342.000000
22.141667	0.500	139,124.000000
22.150000	0.500	136,605.000000
22.158333	0.500	135,540.000000
22.166667	0.500	135,609.000000
22.175000	0.500	136,531.000000
22.183333	0.500	138,341.000000
22.191667	0.500	140,236.000000
22.200000	0.500	141,691.000000
22.208333	0.500	142,669.000000
22.216667	0.500	143,339.000000
22.225000	0.500	143,754.000000
22.233333	0.500	143,712.000000
22.241667	0.500	143,424.000000
22.250000	0.500	143,114.000000
22.258333	0.500	142,562.000000
22.266667	0.500	141,638.000000
22.275000	0.500	140,645.000000
22.283333	0.500	139,784.000000
22.291667	0.500	138,901.000000
22.300000	0.500	137,980.000000
22.308333	0.500	137,143.000000
22.316667	0.500	136,120.000000
22.325000	0.500	134,736.000000
22.333333	0.500	133,531.000000
22.341667	0.500	133,140.000000
22.350000	0.500	133,628.000000
22.358333	0.500	134,400.000000
22.366667	0.500	135,214.000000
22.375000	0.500	136,229.000000
22.383333	0.500	137,565.000000
22.391667	0.500	138,976.000000
22.400000	0.500	140,234.000000
22.408333	0.500	141,019.000000
22.416667	0.500	140,952.000000
22.425000	0.500	139,789.000000
22.433333	0.500	137,011.000000
22.441667	0.500	133,025.000000
22.450000	0.500	128,683.000000
22.458333	0.500	124,583.000000
22.466667	0.500	120,935.000000
22.475000	0.500	117,941.000000
22.483333	0.500	116,085.000000
22.491667	0.500	116,018.000000
22.500000	0.500	117,595.000000
22.508333	0.500	120,083.000000
22.516667	0.500	122,800.000000
22.525000	0.500	125,083.000000
22.533333	0.500	126,613.000000
22.541667	0.500	127,644.000000
22.550000	0.500	128,125.000000
22.558333	0.500	128,026.000000
22.566667	0.500	127,247.000000
22.575000	0.500	125,815.000000
22.583333	0.500	124,301.000000
22.591667	0.500	123,075.000000
22.600000	0.500	122,310.000000
22.608333	0.500	121,898.000000
22.616667	0.500	121,872.000000
22.625000	0.500	122,459.000000
22.633333	0.500	124,108.000000
22.641667	0.500	126,664.000000
22.650000	0.500	129,348.000000
22.658333	0.500	131,183.000000
22.666667	0.500	132,232.000000
22.675000	0.500	133,418.000000
22.683333	0.500	135,447.000000
22.691667	0.500	138,678.000000
22.700000	0.500	142,821.000000
22.708333	0.500	147,661.000000
22.716667	0.500	152,463.000000
22.725000	0.500	156,398.000000
22.733333	0.500	159,182.000000
22.741667	0.500	160,904.000000
22.750000	0.500	161,634.000000
22.758333	0.500	161,732.000000
22.766667	0.500	161,224.000000
22.775000	0.500	159,818.000000
22.783333	0.500	157,516.000000
22.791667	0.500	154,905.000000
22.800000	0.500	152,776.000000
22.808333	0.500	151,111.000000
22.816667	0.500	149,824.000000
22.825000	0.500	149,116.000000
22.833333	0.500	148,523.000000
22.841667	0.500	147,567.000000
22.850000	0.500	146,299.000000
22.858333	0.500	145,324.000000
22.866667	0.500	144,911.000000
22.875000	0.500	145,652.000000
22.883333	0.500	147,876.000000
22.891667	0.500	151,244.000000
22.900000	0.500	155,230.000000
22.908333	0.500	159,167.000000
22.916667	0.500	162,223.000000
22.925000	0.500	163,803.000000
22.933333	0.500	163,996.000000
22.941667	0.500	162,496.000000
22.950000	0.500	159,080.000000
22.958333	0.500	154,360.000000
22.966667	0.500	149,195.000000
22.975000	0.500	143,905.000000
22.983333	0.500	138,627.000000
22.991667	0.500	133,952.000000
23.000000	0.500	130,396.000000
23.008333	0.500	127,848.000000
23.016667	0.500	126,222.000000
23.025000	0.500	125,816.000000
23.033333	0.500	127,109.000000
23.041667	0.500	130,126.000000
23.050000	0.500	134,141.000000
23.058333	0.500	138,499.000000
23.066667	0.500	143,098.000000
23.075000	0.500	147,936.000000
23.083333	0.500	153,142.000000
23.091667	0.500	158,284.000000
23.100000	0.500	162,667.000000
23.108333	0.500	165,500.000000
23.116667	0.500	166,302.000000
23.125000	0.500	165,719.000000
23.133333	0.500	164,412.000000
23.141667	0.500	162,420.000000
23.150000	0.500	159,832.000000
23.158333	0.500	157,008.000000
23.166667	0.500	154,917.000000
23.175000	0.500	153,559.000000
23.183333	0.500	152,694.000000
23.191667	0.500	152,590.000000
23.200000	0.500	153,210.000000
23.208333	0.500	154,136.000000
23.216667	0.500	155,009.000000
23.225000	0.500	155,542.000000
23.233333	0.500	155,848.000000
23.241667	0.500	156,395.000000
23.250000	0.500	157,272.000000
23.258333	0.500	158,605.000000
23.266667	0.500	159,973.000000
23.275000	0.500	160,714.000000
23.283333	0.500	160,389.000000
23.291667	0.500	158,921.000000
23.300000	0.500	156,306.000000
23.308333	0.500	153,021.000000
23.316667	0.500	149,643.000000
23.325000	0.500	146,248.000000
23.333333	0.500	142,960.000000
23.341667	0.500	140,140.000000
23.350000	0.500	138,724.000000
23.358333	0.500	139,187.000000
23.366667	0.500	140,748.000000
23.375000	0.500	142,364.000000
23.383333	0.500	144,109.000000
23.391667	0.500	146,107.000000
23.400000	0.500	147,807.000000
23.408333	0.500	149,128.000000
23.416667	0.500	150,190.000000
23.425000	0.500	151,344.000000
23.433333	0.500	152,993.000000
23.441667	0.500	154,995.000000
23.450000	0.500	156,904.000000
23.458333	0.500	157,906.000000
23.466667	0.500	157,879.000000
23.475000	0.500	156,886.000000
23.483333	0.500	155,073.000000
23.491667	0.500	152,924.000000
23.500000	0.500	150,659.000000
23.508333	0.500	148,563.000000
23.516667	0.500	147,043.000000
23.525000	0.500	146,314.000000
23.533333	0.500	146,111.000000
23.541667	0.500	146,116.000000
23.550000	0.500	146,595.000000
23.558333	0.500	147,830.000000
23.566667	0.500	149,924.000000
23.575000	0.500	152,377.000000
23.583333	0.500	154,404.000000
23.591667	0.500	155,463.000000
23.600000	0.500	155,959.000000
23.608333	0.500	156,464.000000
23.616667	0.500	156,623.000000
23.625000	0.500	156,105.000000
23.633333	0.500	155,248.000000
23.641667	0.500	154,116.000000
23.650000	0.500	153,052.000000
23.658333	0.500	151,940.000000
23.666667	0.500	150,684.000000
23.675000	0.500	149,831.000000
23.683333	0.500	150,048.000000
23.691667	0.500	151,564.000000
23.700000	0.500	154,313.000000
23.708333	0.500	157,700.000000
23.716667	0.500	160,894.000000
23.725000	0.500	162,816.000000
23.733333	0.500	163,525.000000
23.741667	0.500	163,709.000000
23.750000	0.500	163,127.000000
23.758333	0.500	161,611.000000
23.766667	0.500	158,750.000000
23.775000	0.500	154,825.000000
23.783333	0.500	150,799.000000
23.791667	0.500	147,699.000000
23.800000	0.500	146,133.000000
23.808333	0.500	145,869.000000
23.816667	0.500	146,616.000000
23.825000	0.500	147,921.000000
23.833333	0.500	149,195.000000
23.841667	0.500	150,099.000000
23.850000	0.500	150,323.000000
23.858333	0.500	150,196.000000
23.866667	0.500	150,293.000000
23.875000	0.500	150,888.000000
23.883333	0.500	151,882.000000
23.891667	0.500	152,692.000000
23.900000	0.500	152,862.000000
23.908333	0.500	152,615.000000
23.916667	0.500	152,390.000000
23.925000	0.500	152,974.000000
23.933333	0.500	154,928.000000
23.941667	0.500	157,790.000000
23.950000	0.500	160,886.000000
23.958333	0.500	163,794.000000
23.966667	0.500	166,285.000000
23.975000	0.500	168,034.000000
23.983333	0.500	168,327.000000
23.991667	0.500	166,768.000000
24.000000	0.500	163,780.000000
24.008333	0.500	159,830.000000
24.016667	0.500	155,507.000000
24.025000	0.500	150,983.000000
24.033333	0.500	146,176.000000
24.041667	0.500	141,568.000000
24.050000	0.500	138,166.000000
24.058333	0.500	136,320.000000
24.066667	0.500	136,042.000000
24.075000	0.500	136,997.000000
24.083333	0.500	138,567.000000
24.091667	0.500	141,022.000000
24.100000	0.500	144,674.000000
24.108333	0.500	149,359.000000
24.116667	0.500	154,955.000000
24.125000	0.500	160,432.000000
24.133333	0.500	164,920.000000
24.141667	0.500	168,321.000000
24.150000	0.500	170,485.000000
24.158333	0.500	171,425.000000
24.166667	0.500	171,235.000000
24.175000	0.500	169,770.000000
24.183333	0.500	167,240.000000
24.191667	0.500	164,453.000000
24.200000	0.500	162,003.000000
24.208333	0.500	159,939.000000
24.216667	0.500	157,925.000000
24.225000	0.500	155,670.000000
24.233333	0.500	153,341.000000
24.241667	0.500	151,517.000000
24.250000	0.500	150,220.000000
24.258333	0.500	149,195.000000
24.266667	0.500	148,006.000000
24.275000	0.500	146,668.000000
24.283333	0.500	145,478.000000
24.291667	0.500	144,922.000000
24.300000	0.500	145,133.000000
24.308333	0.500	145,957.000000
24.316667	0.500	147,638.000000
24.325000	0.500	150,395.000000
24.333333	0.500	153,491.000000
24.341667	0.500	156,264.000000
24.350000	0.500	158,532.000000
24.358333	0.500	160,064.000000
24.366667	0.500	161,566.000000
24.375000	0.500	163,771.000000
24.383333	0.500	166,677.000000
24.391667	0.500	169,854.000000
24.400000	0.500	172,109.000000
24.408333	0.500	172,312.000000
24.416667	0.500	170,370.000000
24.425000	0.500	167,139.000000
24.433333	0.500	163,686.000000
24.441667	0.500	160,533.000000
24.450000	0.500	157,675.000000
24.458333	0.500	154,891.000000
24.466667	0.500	152,207.000000
24.475000	0.500	149,781.000000
24.483333	0.500	147,825.000000
24.491667	0.500	146,179.000000
24.500000	0.500	145,419.000000
24.508333	0.500	145,864.000000
24.516667	0.500	147,089.000000
24.525000	0.500	148,803.000000
24.533333	0.500	150,244.000000
24.541667	0.500	150,851.000000
24.550000	0.500	150,376.000000
24.558333	0.500	149,416.000000
24.566667	0.500	148,720.000000
24.575000	0.500	149,041.000000
24.583333	0.500	150,222.000000
24.591667	0.500	151,892.000000
24.600000	0.500	153,408.000000
24.608333	0.500	154,657.000000
24.616667	0.500	155,988.000000
24.625000	0.500	157,799.000000
24.633333	0.500	160,324.000000
24.641667	0.500	163,886.000000
24.650000	0.500	168,012.000000
24.658333	0.500	171,717.000000
24.666667	0.500	174,519.000000
24.675000	0.500	175,919.000000
24.683333	0.500	175,782.000000
24.691667	0.500	174,429.000000
24.700000	0.500	172,642.000000
24.708333	0.500	171,037.000000
24.716667	0.500	169,564.000000
24.725000	0.500	168,257.000000
24.733333	0.500	166,845.000000
24.741667	0.500	165,000.000000
24.750000	0.500	162,969.000000
24.758333	0.500	161,423.000000
24.766667	0.500	161,209.000000
24.775000	0.500	162,983.000000
24.783333	0.500	166,303.000000
24.791667	0.500	169,716.000000
24.800000	0.500	171,816.000000
24.808333	0.500	171,708.000000
24.816667	0.500	169,792.000000
24.825000	0.500	166,842.000000
24.833333	0.500	163,112.000000
24.841667	0.500	159,197.000000
24.850000	0.500	155,798.000000
24.858333	0.500	153,271.000000
24.866667	0.500	151,994.000000
24.875000	0.500	151,901.000000
24.883333	0.500	152,930.000000
24.891667	0.500	155,204.000000
24.900000	0.500	158,615.000000
24.908333	0.500	162,414.000000
24.916667	0.500	165,505.000000
24.925000	0.500	166,951.000000
24.933333	0.500	166,705.000000
24.941667	0.500	165,189.000000
24.950000	0.500	163,199.000000
24.958333	0.500	161,712.000000
24.966667	0.500	161,092.000000
24.975000	0.500	161,011.000000
24.983333	0.500	160,923.000000
24.991667	0.500	160,593.000000
25.000000	0.500	160,233.000000
25.008333	0.500	160,062.000000
25.016667	0.500	160,091.000000
25.025000	0.500	160,174.000000
25.033333	0.500	160,351.000000
25.041667	0.500	160,633.000000
25.050000	0.500	160,679.000000
25.058333	0.500	160,580.000000
25.066667	0.500	160,475.000000
25.075000	0.500	160,521.000000
25.083333	0.500	160,858.000000
25.091667	0.500	161,282.000000
25.100000	0.500	161,459.000000
25.108333	0.500	161,664.000000
25.116667	0.500	162,065.000000
25.125000	0.500	162,370.000000
25.133333	0.500	162,410.000000
25.141667	0.500	161,921.000000
25.150000	0.500	161,332.000000
25.158333	0.500	161,360.000000
25.166667	0.500	162,110.000000
25.175000	0.500	162,946.000000
25.183333	0.500	163,211.000000
25.191667	0.500	163,366.000000
25.200000	0.500	163,454.000000
25.208333	0.500	163,079.000000
25.216667	0.500	162,192.000000
25.225000	0.500	161,258.000000
25.233333	0.500	160,814.000000
25.241667	0.500	161,546.000000
25.250000	0.500	163,904.000000
25.258333	0.500	167,594.000000
25.266667	0.500	171,710.000000
25.275000	0.500	175,457.000000
25.283333	0.500	178,680.000000
25.291667	0.500	181,298.000000
25.300000	0.500	183,141.000000
25.308333	0.500	183,445.000000
25.316667	0.500	181,783.000000
25.325000	0.500	178,886.000000
25.333333	0.500	175,683.000000
25.341667	0.500	172,600.000000
25.350000	0.500	169,707.000000
25.358333	0.500	166,971.000000
25.366667	0.500	164,609.000000
25.375000	0.500	163,229.000000
25.383333	0.500	162,671.000000
25.391667	0.500	162,860.000000
25.400000	0.500	164,036.000000
25.408333	0.500	166,080.000000
25.416667	0.500	168,438.000000
25.425000	0.500	171,005.000000
25.433333	0.500	173,538.000000
25.441667	0.500	175,425.000000
25.450000	0.500	176,132.000000
25.458333	0.500	175,610.000000
25.466667	0.500	174,471.000000
25.475000	0.500	173,561.000000
25.483333	0.500	172,718.000000
25.491667	0.500	171,543.000000
25.500000	0.500	170,069.000000
25.508333	0.500	168,077.000000
25.516667	0.500	165,569.000000
25.525000	0.500	162,874.000000
25.533333	0.500	160,174.000000
25.541667	0.500	157,793.000000
25.550000	0.500	156,026.000000
25.558333	0.500	154,709.000000
25.566667	0.500	153,783.000000
25.575000	0.500	153,749.000000
25.583333	0.500	155,441.000000
25.591667	0.500	159,397.000000
25.600000	0.500	164,485.000000
25.608333	0.500	169,120.000000
25.616667	0.500	172,304.000000
25.625000	0.500	174,341.000000
25.633333	0.500	176,219.000000
25.641667	0.500	178,461.000000
25.650000	0.500	180,751.000000
25.658333	0.500	182,744.000000
25.666667	0.500	184,550.000000
25.675000	0.500	185,987.000000
25.683333	0.500	186,530.000000
25.691667	0.500	185,757.000000
25.700000	0.500	183,970.000000
25.708333	0.500	181,749.000000
25.716667	0.500	179,525.000000
25.725000	0.500	177,570.000000
25.733333	0.500	175,866.000000
25.741667	0.500	174,523.000000
25.750000	0.500	173,603.000000
25.758333	0.500	172,893.000000
25.766667	0.500	172,221.000000
25.775000	0.500	171,629.000000
25.783333	0.500	171,186.000000
25.791667	0.500	171,001.000000
25.800000	0.500	171,792.000000
25.808333	0.500	173,598.000000
25.816667	0.500	176,025.000000
25.825000	0.500	178,747.000000
25.833333	0.500	181,365.000000
25.841667	0.500	183,215.000000
25.850000	0.500	183,846.000000
25.858333	0.500	182,988.000000
25.866667	0.500	180,914.000000
25.875000	0.500	178,613.000000
25.883333	0.500	176,706.000000
25.891667	0.500	175,055.000000
25.900000	0.500	173,583.000000
25.908333	0.500	172,451.000000
25.916667	0.500	171,360.000000
25.925000	0.500	170,715.000000
25.933333	0.500	170,961.000000
25.941667	0.500	171,541.000000
25.950000	0.500	172,298.000000
25.958333	0.500	173,136.000000
25.966667	0.500	173,519.000000
25.975000	0.500	173,883.000000
25.983333	0.500	174,993.000000
25.991667	0.500	177,235.000000
26.000000	0.500	180,445.000000
26.008333	0.500	184,042.000000
26.016667	0.500	187,377.000000
26.025000	0.500	189,923.000000
26.033333	0.500	191,926.000000
26.041667	0.500	193,733.000000
26.050000	0.500	195,344.000000
26.058333	0.500	196,359.000000
26.066667	0.500	196,289.000000
26.075000	0.500	194,398.000000
26.083333	0.500	190,724.000000
26.091667	0.500	185,773.000000
26.100000	0.500	180,126.000000
26.108333	0.500	174,853.000000
26.116667	0.500	170,878.000000
26.125000	0.500	168,321.000000
26.133333	0.500	167,169.000000
26.141667	0.500	167,421.000000
26.150000	0.500	169,294.000000
26.158333	0.500	172,681.000000
26.166667	0.500	176,503.000000
26.175000	0.500	179,822.000000
26.183333	0.500	182,122.000000
26.191667	0.500	183,110.000000
26.200000	0.500	183,203.000000
26.208333	0.500	182,877.000000
26.216667	0.500	182,106.000000
26.225000	0.500	181,319.000000
26.233333	0.500	181,242.000000
26.241667	0.500	182,016.000000
26.250000	0.500	183,525.000000
26.258333	0.500	185,731.000000
26.266667	0.500	188,327.000000
26.275000	0.500	190,801.000000
26.283333	0.500	192,899.000000
26.291667	0.500	194,345.000000
26.300000	0.500	194,554.000000
26.308333	0.500	193,032.000000
26.316667	0.500	189,662.000000
26.325000	0.500	184,969.000000
26.333333	0.500	180,032.000000
26.341667	0.500	175,591.000000
26.350000	0.500	172,602.000000
26.358333	0.500	171,201.000000
26.366667	0.500	171,024.000000
26.375000	0.500	171,680.000000
26.383333	0.500	172,856.000000
26.391667	0.500	174,487.000000
26.400000	0.500	176,654.000000
26.408333	0.500	179,034.000000
26.416667	0.500	181,037.000000
26.425000	0.500	182,876.000000
26.433333	0.500	184,895.000000
26.441667	0.500	186,904.000000
26.450000	0.500	188,060.000000
26.458333	0.500	187,762.000000
26.466667	0.500	186,349.000000
26.475000	0.500	184,492.000000
26.483333	0.500	182,886.000000
26.491667	0.500	181,570.000000
26.500000	0.500	180,623.000000
26.508333	0.500	180,435.000000
26.516667	0.500	181,609.000000
26.525000	0.500	183,871.000000
26.533333	0.500	186,596.000000
26.541667	0.500	189,870.000000
26.550000	0.500	193,436.000000
26.558333	0.500	196,657.000000
26.566667	0.500	199,167.000000
26.575000	0.500	201,275.000000
26.583333	0.500	203,153.000000
26.591667	0.500	204,169.000000
26.600000	0.500	203,876.000000
26.608333	0.500	202,743.000000
26.616667	0.500	201,259.000000
26.625000	0.500	199,400.000000
26.633333	0.500	197,051.000000
26.641667	0.500	194,773.000000
26.650000	0.500	193,202.000000
26.658333	0.500	191,952.000000
26.666667	0.500	190,064.000000
26.675000	0.500	187,534.000000
26.683333	0.500	185,103.000000
26.691667	0.500	183,278.000000
26.700000	0.500	182,506.000000
26.708333	0.500	182,967.000000
26.716667	0.500	184,471.000000
26.725000	0.500	186,225.000000
26.733333	0.500	187,217.000000
26.741667	0.500	187,256.000000
26.750000	0.500	186,779.000000
26.758333	0.500	186,558.000000
26.766667	0.500	186,743.000000
26.775000	0.500	187,009.000000
26.783333	0.500	187,226.000000
26.791667	0.500	187,503.000000
26.800000	0.500	187,654.000000
26.808333	0.500	187,917.000000
26.816667	0.500	188,871.000000
26.825000	0.500	190,666.000000
26.833333	0.500	192,894.000000
26.841667	0.500	195,093.000000
26.850000	0.500	197,044.000000
26.858333	0.500	198,366.000000
26.866667	0.500	198,945.000000
26.875000	0.500	198,583.000000
26.883333	0.500	197,446.000000
26.891667	0.500	196,004.000000
26.900000	0.500	195,132.000000
26.908333	0.500	195,068.000000
26.916667	0.500	195,932.000000
26.925000	0.500	198,042.000000
26.933333	0.500	201,643.000000
26.941667	0.500	206,348.000000
26.950000	0.500	211,197.000000
26.958333	0.500	215,754.000000
26.966667	0.500	219,562.000000
26.975000	0.500	222,366.000000
26.983333	0.500	224,135.000000
26.991667	0.500	224,796.000000
27.000000	0.500	224,059.000000
27.008333	0.500	222,196.000000
27.016667	0.500	219,910.000000
27.025000	0.500	217,866.000000
27.033333	0.500	216,242.000000
27.041667	0.500	214,699.000000
27.050000	0.500	213,104.000000
27.058333	0.500	211,529.000000
27.066667	0.500	210,431.000000
27.075000	0.500	210,467.000000
27.083333	0.500	212,140.000000
27.091667	0.500	215,603.000000
27.100000	0.500	220,386.000000
27.108333	0.500	225,919.000000
27.116667	0.500	231,214.000000
27.125000	0.500	235,506.000000
27.133333	0.500	238,620.000000
27.141667	0.500	240,746.000000
27.150000	0.500	242,149.000000
27.158333	0.500	242,932.000000
27.166667	0.500	242,809.000000
27.175000	0.500	242,056.000000
27.183333	0.500	241,366.000000
27.191667	0.500	241,915.000000
27.200000	0.500	243,510.000000
27.208333	0.500	245,045.000000
27.216667	0.500	245,791.000000
27.225000	0.500	245,792.000000
27.233333	0.500	245,953.000000
27.241667	0.500	246,941.000000
27.250000	0.500	248,976.000000
27.258333	0.500	251,260.000000
27.266667	0.500	252,900.000000
27.275000	0.500	253,670.000000
27.283333	0.500	254,152.000000
27.291667	0.500	254,955.000000
27.300000	0.500	256,313.000000
27.308333	0.500	258,813.000000
27.316667	0.500	262,863.000000
27.325000	0.500	267,754.000000
27.333333	0.500	272,587.000000
27.341667	0.500	277,098.000000
27.350000	0.500	280,873.000000
27.358333	0.500	284,150.000000
27.366667	0.500	287,335.000000
27.375000	0.500	290,486.000000
27.383333	0.500	294,128.000000
27.391667	0.500	298,829.000000
27.400000	0.500	304,680.000000
27.408333	0.500	311,376.000000
27.416667	0.500	318,296.000000
27.425000	0.500	324,484.000000
27.433333	0.500	329,371.000000
27.441667	0.500	333,348.000000
27.450000	0.500	336,632.000000
27.458333	0.500	338,556.000000
27.466667	0.500	338,846.000000
27.475000	0.500	337,782.000000
27.483333	0.500	335,548.000000
27.491667	0.500	332,554.000000
27.500000	0.500	329,483.000000
27.508333	0.500	327,410.000000
27.516667	0.500	327,426.000000
27.525000	0.500	329,837.000000
27.533333	0.500	334,212.000000
27.541667	0.500	339,648.000000
27.550000	0.500	345,199.000000
27.558333	0.500	350,393.000000
27.566667	0.500	355,196.000000
27.575000	0.500	359,696.000000
27.583333	0.500	364,055.000000
27.591667	0.500	368,227.000000
27.600000	0.500	371,846.000000
27.608333	0.500	374,474.000000
27.616667	0.500	375,661.000000
27.625000	0.500	375,292.000000
27.633333	0.500	373,607.000000
27.641667	0.500	371,094.000000
27.650000	0.500	368,015.000000
27.658333	0.500	364,715.000000
27.666667	0.500	361,594.000000
27.675000	0.500	358,678.000000
27.683333	0.500	356,148.000000
27.691667	0.500	353,533.000000
27.700000	0.500	350,117.000000
27.708333	0.500	346,184.000000
27.716667	0.500	342,658.000000
27.725000	0.500	339,756.000000
27.733333	0.500	337,035.000000
27.741667	0.500	333,929.000000
27.750000	0.500	330,175.000000
27.758333	0.500	326,679.000000
27.766667	0.500	324,865.000000
27.775000	0.500	324,918.000000
27.783333	0.500	326,226.000000
27.791667	0.500	327,956.000000
27.800000	0.500	328,701.000000
27.808333	0.500	327,756.000000
27.816667	0.500	325,066.000000
27.825000	0.500	320,880.000000
27.833333	0.500	315,896.000000
27.841667	0.500	310,597.000000
27.850000	0.500	305,395.000000
27.858333	0.500	300,311.000000
27.866667	0.500	294,980.000000
27.875000	0.500	289,386.000000
27.883333	0.500	284,432.000000
27.891667	0.500	280,557.000000
27.900000	0.500	277,169.000000
27.908333	0.500	273,472.000000
27.916667	0.500	268,717.000000
27.925000	0.500	263,221.000000
27.933333	0.500	257,874.000000
27.941667	0.500	252,937.000000
27.950000	0.500	248,686.000000
27.958333	0.500	245,345.000000
27.966667	0.500	242,758.000000
27.975000	0.500	240,511.000000
27.983333	0.500	238,318.000000
27.991667	0.500	236,174.000000
28.000000	0.500	234,368.000000
28.008333	0.500	232,882.000000
28.016667	0.500	231,106.000000
28.025000	0.500	229,219.000000
28.033333	0.500	228,048.000000
28.041667	0.500	227,400.000000
28.050000	0.500	226,334.000000
28.058333	0.500	223,857.000000
28.066667	0.500	219,742.000000
28.075000	0.500	214,106.000000
28.083333	0.500	207,541.000000
28.091667	0.500	200,923.000000
28.100000	0.500	195,068.000000
28.108333	0.500	190,520.000000
28.116667	0.500	187,109.000000
28.125000	0.500	183,944.000000
28.133333	0.500	180,185.000000
28.141667	0.500	175,793.000000
28.150000	0.500	171,918.000000
28.158333	0.500	169,525.000000
28.166667	0.500	168,601.000000
28.175000	0.500	168,892.000000
28.183333	0.500	169,866.000000
28.191667	0.500	170,730.000000
28.200000	0.500	170,633.000000
28.208333	0.500	168,841.000000
28.216667	0.500	165,157.000000
28.225000	0.500	160,529.000000
28.233333	0.500	155,664.000000
28.241667	0.500	150,789.000000
28.250000	0.500	145,627.000000
28.258333	0.500	139,892.000000
28.266667	0.500	133,786.000000
28.275000	0.500	128,351.000000
28.283333	0.500	124,329.000000
28.291667	0.500	121,207.000000
28.300000	0.500	118,320.000000
28.308333	0.500	115,126.000000
28.316667	0.500	111,705.000000
28.325000	0.500	108,713.000000
28.333333	0.500	106,631.000000
28.341667	0.500	105,483.000000
28.350000	0.500	104,764.000000
28.358333	0.500	104,119.000000
28.366667	0.500	103,585.000000
28.375000	0.500	103,212.000000
28.383333	0.500	103,116.000000
28.391667	0.500	103,446.000000
28.400000	0.500	103,996.000000
28.408333	0.500	104,062.000000
28.416667	0.500	103,229.000000
28.425000	0.500	101,301.000000
28.433333	0.500	98,504.000000
28.441667	0.500	95,777.000000
28.450000	0.500	93,926.000000
28.458333	0.500	93,455.000000
28.466667	0.500	93,930.000000
28.475000	0.500	94,689.000000
28.483333	0.500	95,397.000000
28.491667	0.500	94,833.000000
28.500000	0.500	92,350.000000
28.508333	0.500	88,612.000000
28.516667	0.500	83,986.000000
28.525000	0.500	78,754.000000
28.533333	0.500	74,068.000000
28.541667	0.500	70,526.000000
28.550000	0.500	68,008.000000
28.558333	0.500	66,163.000000
28.566667	0.500	64,784.000000
28.575000	0.500	64,382.000000
28.583333	0.500	65,091.000000
28.591667	0.500	66,329.000000
28.600000	0.500	67,468.000000
28.608333	0.500	67,675.000000
28.616667	0.500	66,858.000000
28.625000	0.500	65,442.000000
28.633333	0.500	63,439.000000
28.641667	0.500	61,243.000000
28.650000	0.500	59,247.000000
28.658333	0.500	56,826.000000
28.666667	0.500	53,677.000000
28.675000	0.500	50,109.000000
28.683333	0.500	46,487.000000
28.691667	0.500	42,854.000000
28.700000	0.500	39,221.000000
28.708333	0.500	35,685.000000
28.716667	0.500	31,978.000000
28.725000	0.500	28,560.000000
28.733333	0.500	26,039.000000
28.741667	0.500	24,607.000000
28.750000	0.500	23,907.000000
28.758333	0.500	23,995.000000
28.766667	0.500	24,619.000000
28.775000	0.500	25,285.000000
28.783333	0.500	25,739.000000
28.791667	0.500	25,529.000000
28.800000	0.500	24,449.000000
28.808333	0.500	22,886.000000
28.816667	0.500	21,009.000000
28.825000	0.500	18,540.000000
28.833333	0.500	15,690.000000
28.841667	0.500	13,273.000000
28.850000	0.500	11,723.000000
28.858333	0.500	11,036.000000
28.866667	0.500	11,400.000000
28.875000	0.500	13,298.000000
28.883333	0.500	16,551.000000
28.891667	0.500	19,994.000000
28.900000	0.500	22,827.000000
28.908333	0.500	24,935.000000
28.916667	0.500	26,258.000000
28.925000	0.500	26,991.000000
28.933333	0.500	27,245.000000
28.941667	0.500	26,761.000000
28.950000	0.500	25,547.000000
28.958333	0.500	23,679.000000
28.966667	0.500	20,960.000000
28.975000	0.500	18,190.000000
28.983333	0.500	16,136.000000
28.991667	0.500	14,698.000000
29.000000	0.500	13,498.000000
29.008333	0.500	12,217.000000
29.016667	0.500	10,549.000000
29.025000	0.500	8,289.000000
29.033333	0.500	5,608.000000
29.041667	0.500	3,321.000000
29.050000	0.500	983.000000
29.058333	0.500	-2,112.000000
29.066667	0.500	-5,450.000000
29.075000	0.500	-7,988.000000
29.083333	0.500	-9,152.000000
29.091667	0.500	-8,970.000000
29.100000	0.500	-7,852.000000
29.108333	0.500	-6,360.000000
29.116667	0.500	-5,113.000000
29.125000	0.500	-4,792.000000
29.133333	0.500	-5,379.000000
29.141667	0.500	-6,312.000000
29.150000	0.500	-6,708.000000
29.158333	0.500	-6,020.000000
29.166667	0.500	-4,620.000000
29.175000	0.500	-3,374.000000
29.183333	0.500	-3,231.000000
29.191667	0.500	-5,262.000000
29.200000	0.500	-9,065.000000
29.208333	0.500	-13,807.000000
29.216667	0.500	-18,525.000000
29.225000	0.500	-22,507.000000
29.233333	0.500	-25,562.000000
29.241667	0.500	-27,681.000000
29.250000	0.500	-29,110.000000
29.258333	0.500	-29,798.000000
29.266667	0.500	-29,419.000000
29.275000	0.500	-28,070.000000
29.283333	0.500	-26,282.000000
29.291667	0.500	-24,961.000000
29.300000	0.500	-24,485.000000
29.308333	0.500	-24,404.000000
29.316667	0.500	-24,932.000000
29.325000	0.500	-26,013.000000
29.333333	0.500	-27,287.000000
29.341667	0.500	-28,113.000000
29.350000	0.500	-28,338.000000
29.358333	0.500	-27,870.000000
29.366667	0.500	-26,955.000000
29.375000	0.500	-26,357.000000
29.383333	0.500	-26,371.000000
29.391667	0.500	-26,767.000000
29.400000	0.500	-27,484.000000
29.408333	0.500	-28,256.000000
29.416667	0.500	-28,734.000000
29.425000	0.500	-28,777.000000
29.433333	0.500	-28,410.000000
29.441667	0.500	-28,008.000000
29.450000	0.500	-27,320.000000
29.458333	0.500	-26,208.000000
29.466667	0.500	-25,210.000000
29.475000	0.500	-24,993.000000
29.483333	0.500	-25,533.000000
29.491667	0.500	-26,761.000000
29.500000	0.500	-27,805.000000
29.508333	0.500	-27,482.000000
29.516667	0.500	-25,564.000000
29.525000	0.500	-22,211.000000
29.533333	0.500	-18,159.000000
29.541667	0.500	-14,379.000000
29.550000	0.500	-11,521.000000
29.558333	0.500	-9,885.000000
29.566667	0.500	-9,604.000000
29.575000	0.500	-10,223.000000
29.583333	0.500	-11,372.000000
29.591667	0.500	-12,786.000000
29.600000	0.500	-13,955.000000
29.608333	0.500	-14,500.000000
29.616667	0.500	-14,474.000000
29.625000	0.500	-14,292.000000
29.633333	0.500	-14,120.000000
29.641667	0.500	-13,755.000000
29.650000	0.500	-13,321.000000
29.658333	0.500	-13,529.000000
29.666667	0.500	-15,068.000000
29.675000	0.500	-17,246.000000
29.683333	0.500	-18,890.000000
29.691667	0.500	-19,679.000000
29.700000	0.500	-20,092.000000
29.708333	0.500	-20,780.000000
29.716667	0.500	-21,546.000000
29.725000	0.500	-22,736.000000
29.733333	0.500	-24,267.000000
29.741667	0.500	-25,574.000000
29.750000	0.500	-26,455.000000
29.758333	0.500	-26,902.000000
29.766667	0.500	-26,925.000000
29.775000	0.500	-26,381.000000
29.783333	0.500	-25,222.000000
29.791667	0.500	-24,037.000000
29.800000	0.500	-23,292.000000
29.808333	0.500	-23,224.000000
29.816667	0.500	-23,686.000000
29.825000	0.500	-24,659.000000
29.833333	0.500	-26,213.000000
29.841667	0.500	-28,404.000000
29.850000	0.500	-30,695.000000
29.858333	0.500	-32,169.000000
29.866667	0.500	-32,622.000000
29.875000	0.500	-32,210.000000
29.883333	0.500	-31,402.000000
29.891667	0.500	-30,404.000000
29.900000	0.500	-29,480.000000
29.908333	0.500	-28,992.000000
29.916667	0.500	-29,096.000000
29.925000	0.500	-29,743.000000
29.933333	0.500	-30,622.000000
29.941667	0.500	-31,500.000000
29.950000	0.500	-32,286.000000
29.958333	0.500	-32,870.000000
29.966667	0.500	-33,313.000000
29.975000	0.500	-33,332.000000
29.983333	0.500	-33,184.000000
29.991667	0.500	-33,440.000000
30.000000	0.500	-34,279.000000
30.008333	0.500	-35,738.000000
30.016667	0.500	-37,523.000000
30.025000	0.500	-38,834.000000
30.033333	0.500	-38,977.000000
30.041667	0.500	-37,911.000000
30.050000	0.500	-35,906.000000
30.058333	0.500	-33,886.000000
30.066667	0.500	-32,436.000000
30.075000	0.500	-31,725.000000
30.083333	0.500	-31,894.000000
30.091667	0.500	-32,510.000000
30.100000	0.500	-33,529.000000
30.108333	0.500	-34,775.000000
30.116667	0.500	-35,743.000000
30.125000	0.500	-36,145.000000
30.133333	0.500	-36,208.000000
30.141667	0.500	-35,972.000000
30.150000	0.500	-36,246.000000
30.158333	0.500	-37,997.000000
30.166667	0.500	-41,228.000000
30.175000	0.500	-45,285.000000
30.183333	0.500	-49,137.000000
30.191667	0.500	-51,557.000000
30.200000	0.500	-51,770.000000
30.208333	0.500	-49,817.000000
30.216667	0.500	-46,810.000000
30.225000	0.500	-43,820.000000
30.233333	0.500	-41,196.000000
30.241667	0.500	-39,162.000000
30.250000	0.500	-37,698.000000
30.258333	0.500	-36,339.000000
30.266667	0.500	-35,079.000000
30.275000	0.500	-34,380.000000
30.283333	0.500	-34,354.000000
30.291667	0.500	-35,184.000000
30.300000	0.500	-36,918.000000
30.308333	0.500	-39,070.000000
30.316667	0.500	-40,951.000000
30.325000	0.500	-42,245.000000
30.333333	0.500	-42,645.000000
30.341667	0.500	-42,575.000000
30.350000	0.500	-42,470.000000
30.358333	0.500	-42,585.000000
30.366667	0.500	-42,785.000000
30.375000	0.500	-43,141.000000
30.383333	0.500	-43,352.000000
30.391667	0.500	-42,907.000000
30.400000	0.500	-41,674.000000
30.408333	0.500	-40,142.000000
30.416667	0.500	-39,038.000000
30.425000	0.500	-38,681.000000
30.433333	0.500	-38,764.000000
30.441667	0.500	-39,064.000000
30.450000	0.500	-39,686.000000
30.458333	0.500	-40,439.000000
30.466667	0.500	-41,254.000000
30.475000	0.500	-42,104.000000
30.483333	0.500	-42,558.000000
30.491667	0.500	-42,377.000000
30.500000	0.500	-41,321.000000
30.508333	0.500	-39,364.000000
30.516667	0.500	-37,143.000000
30.525000	0.500	-34,973.000000
30.533333	0.500	-32,726.000000
30.541667	0.500	-29,855.000000
30.550000	0.500	-26,378.000000
30.558333	0.500	-22,675.000000
30.566667	0.500	-19,478.000000
30.575000	0.500	-18,035.000000
30.583333	0.500	-18,204.000000
30.591667	0.500	-19,180.000000
30.600000	0.500	-20,728.000000
30.608333	0.500	-22,548.000000
30.616667	0.500	-24,226.000000
30.625000	0.500	-25,497.000000
30.633333	0.500	-26,396.000000
30.641667	0.500	-27,352.000000
30.650000	0.500	-28,430.000000
30.658333	0.500	-29,476.000000
30.666667	0.500	-30,097.000000
30.675000	0.500	-30,157.000000
30.683333	0.500	-30,050.000000
30.691667	0.500	-30,113.000000
30.700000	0.500	-30,127.000000
30.708333	0.500	-30,140.000000
30.716667	0.500	-30,287.000000
30.725000	0.500	-30,452.000000
30.733333	0.500	-30,889.000000
30.741667	0.500	-31,872.000000
30.750000	0.500	-33,758.000000
30.758333	0.500	-36,281.000000
30.766667	0.500	-39,006.000000
30.775000	0.500	-41,353.000000
30.783333	0.500	-42,407.000000
30.791667	0.500	-41,810.000000
30.800000	0.500	-39,845.000000
30.808333	0.500	-37,262.000000
30.816667	0.500	-34,341.000000
30.825000	0.500	-31,438.000000
30.833333	0.500	-29,040.000000
30.841667	0.500	-27,185.000000
30.850000	0.500	-26,207.000000
30.858333	0.500	-26,371.000000
30.866667	0.500	-27,457.000000
30.875000	0.500	-28,794.000000
30.883333	0.500	-30,177.000000
30.891667	0.500	-31,399.000000
30.900000	0.500	-32,159.000000
30.908333	0.500	-32,038.000000
30.916667	0.500	-31,095.000000
30.925000	0.500	-29,856.000000
30.933333	0.500	-28,977.000000
30.941667	0.500	-28,805.000000
30.950000	0.500	-29,502.000000
30.958333	0.500	-30,756.000000
30.966667	0.500	-31,848.000000
30.975000	0.500	-32,806.000000
30.983333	0.500	-33,545.000000
30.991667	0.500	-33,692.000000
31.000000	0.500	-32,081.000000
