# Supplementary material for: Changes to Serum Sample Tube and Processing Methodology Does Not Cause Inter-Individual Variation in Automated Whole Serum N-Glycan Profiling in Health and Disease
Source: PLoS One. 2015 Apr 1;10(4):e0123028. doi: 10.1371/journal.pone.0123028 (PMC4382121; doi:10.1371/journal.pone.0123028)
Supplement: S2 Data — (ZIP) [file pone.0123028.s007.zip › IgGglycansData/1000+390-Sample 18.txt]

File Path	chrom://acropora/ChromeleonLocal/Archana Data/07 Mar 14/Robot validation of PNG F release- GCP-IgG and GCP-Fet.seq/21.smp/Emission_1.channel/Emission_1.chm
Channel	Emission_1

Injection Information:
Data Vault	ChromeleonLocal
Injection	PNG F rel-GCP-IgG-100µg-F.A+PBM+2AB VP96+T1-110/1000+390-Sample 18
Injection Number	23
Position	RB3
Comment	
Processing Method	beh-gu
Instrument Method	BEH-15cm-30min-right-25ul
Type	Unknown
Status	Finished
Injection Date	08/03/2014
Injection Time	02:54:44
Injection Volume (µL)	25.0000
Dilution Factor	1.0000
Weight	1.0000

Raw Data Information:
Time Min. (min)	0.000000
Time Max. (min)	31.000000
Data Points	3721
Detector	FLD
Exporting Data System	Chromeleon 7.1.1.1127
Operator	
Signal Quantity	
Signal Unit	counts
Signal Min.	-65,632.000000
Signal Max.	5,817,023.000000
Channel	Emission_1
Driver Name	FLD3000.dll
Channel Type	Evaluation
Min. Step (s)	0.500
Max. Step (s)	0.500
Average Step (s)	0.500

Signal Parameter Information:
Signal Info	

Raw Data:
Time (min)	Step (s)	Value (counts)
0.000000	0.000	0.000000
0.008333	0.500	0.000000
0.016667	0.500	0.000000
0.025000	0.500	0.000000
0.033333	0.500	0.000000
0.041667	0.500	4,705.000000
0.050000	0.500	4,928.000000
0.058333	0.500	5,457.000000
0.066667	0.500	6,477.000000
0.075000	0.500	7,825.000000
0.083333	0.500	9,166.000000
0.091667	0.500	10,200.000000
0.100000	0.500	10,777.000000
0.108333	0.500	10,827.000000
0.116667	0.500	10,292.000000
0.125000	0.500	9,194.000000
0.133333	0.500	7,655.000000
0.141667	0.500	5,845.000000
0.150000	0.500	3,998.000000
0.158333	0.500	2,332.000000
0.166667	0.500	958.000000
0.175000	0.500	-107.000000
0.183333	0.500	-934.000000
0.191667	0.500	-1,618.000000
0.200000	0.500	-2,221.000000
0.208333	0.500	-2,734.000000
0.216667	0.500	-3,150.000000
0.225000	0.500	-3,484.000000
0.233333	0.500	-3,793.000000
0.241667	0.500	-4,131.000000
0.250000	0.500	-4,516.000000
0.258333	0.500	-4,942.000000
0.266667	0.500	-5,368.000000
0.275000	0.500	-5,707.000000
0.283333	0.500	-5,921.000000
0.291667	0.500	-6,015.000000
0.300000	0.500	-6,023.000000
0.308333	0.500	-5,931.000000
0.316667	0.500	-5,793.000000
0.325000	0.500	-5,712.000000
0.333333	0.500	-5,758.000000
0.341667	0.500	-5,899.000000
0.350000	0.500	-6,050.000000
0.358333	0.500	-6,164.000000
0.366667	0.500	-6,248.000000
0.375000	0.500	-6,273.000000
0.383333	0.500	-6,211.000000
0.391667	0.500	-6,081.000000
0.400000	0.500	-5,867.000000
0.408333	0.500	-5,573.000000
0.416667	0.500	-5,254.000000
0.425000	0.500	-4,938.000000
0.433333	0.500	-4,709.000000
0.441667	0.500	-4,615.000000
0.450000	0.500	-4,642.000000
0.458333	0.500	-4,788.000000
0.466667	0.500	-5,017.000000
0.475000	0.500	-5,222.000000
0.483333	0.500	-5,307.000000
0.491667	0.500	-5,252.000000
0.500000	0.500	-5,120.000000
0.508333	0.500	-4,960.000000
0.516667	0.500	-4,825.000000
0.525000	0.500	-4,773.000000
0.533333	0.500	-4,826.000000
0.541667	0.500	-4,940.000000
0.550000	0.500	-5,073.000000
0.558333	0.500	-5,182.000000
0.566667	0.500	-5,254.000000
0.575000	0.500	-5,232.000000
0.583333	0.500	-5,078.000000
0.591667	0.500	-4,841.000000
0.600000	0.500	-4,634.000000
0.608333	0.500	-4,510.000000
0.616667	0.500	-4,475.000000
0.625000	0.500	-4,465.000000
0.633333	0.500	-4,338.000000
0.641667	0.500	-3,964.000000
0.650000	0.500	-3,254.000000
0.658333	0.500	-2,221.000000
0.666667	0.500	-1,014.000000
0.675000	0.500	196.000000
0.683333	0.500	1,330.000000
0.691667	0.500	2,357.000000
0.700000	0.500	3,244.000000
0.708333	0.500	3,931.000000
0.716667	0.500	4,350.000000
0.725000	0.500	4,438.000000
0.733333	0.500	4,338.000000
0.741667	0.500	4,758.000000
0.750000	0.500	6,978.000000
0.758333	0.500	12,101.000000
0.766667	0.500	20,443.000000
0.775000	0.500	31,466.000000
0.783333	0.500	44,002.000000
0.791667	0.500	56,563.000000
0.800000	0.500	67,699.000000
0.808333	0.500	76,179.000000
0.816667	0.500	81,216.000000
0.825000	0.500	82,651.000000
0.833333	0.500	80,727.000000
0.841667	0.500	75,966.000000
0.850000	0.500	69,086.000000
0.858333	0.500	60,936.000000
0.866667	0.500	52,392.000000
0.875000	0.500	44,108.000000
0.883333	0.500	36,498.000000
0.891667	0.500	29,757.000000
0.900000	0.500	23,944.000000
0.908333	0.500	19,080.000000
0.916667	0.500	15,183.000000
0.925000	0.500	12,141.000000
0.933333	0.500	9,770.000000
0.941667	0.500	7,915.000000
0.950000	0.500	6,484.000000
0.958333	0.500	5,456.000000
0.966667	0.500	4,864.000000
0.975000	0.500	4,688.000000
0.983333	0.500	4,829.000000
0.991667	0.500	5,188.000000
1.000000	0.500	5,682.000000
1.008333	0.500	6,244.000000
1.016667	0.500	6,831.000000
1.025000	0.500	7,521.000000
1.033333	0.500	8,484.000000
1.041667	0.500	10,055.000000
1.050000	0.500	12,640.000000
1.058333	0.500	16,477.000000
1.066667	0.500	21,340.000000
1.075000	0.500	26,661.000000
1.083333	0.500	31,744.000000
1.091667	0.500	35,978.000000
1.100000	0.500	38,950.000000
1.108333	0.500	40,485.000000
1.116667	0.500	40,624.000000
1.125000	0.500	39,614.000000
1.133333	0.500	37,922.000000
1.141667	0.500	36,143.000000
1.150000	0.500	34,803.000000
1.158333	0.500	34,159.000000
1.166667	0.500	34,259.000000
1.175000	0.500	35,027.000000
1.183333	0.500	36,368.000000
1.191667	0.500	38,161.000000
1.200000	0.500	40,262.000000
1.208333	0.500	42,443.000000
1.216667	0.500	44,341.000000
1.225000	0.500	45,571.000000
1.233333	0.500	45,904.000000
1.241667	0.500	45,251.000000
1.250000	0.500	43,725.000000
1.258333	0.500	41,653.000000
1.266667	0.500	39,359.000000
1.275000	0.500	37,006.000000
1.283333	0.500	34,575.000000
1.291667	0.500	32,077.000000
1.300000	0.500	29,727.000000
1.308333	0.500	28,085.000000
1.316667	0.500	27,629.000000
1.325000	0.500	28,247.000000
1.333333	0.500	29,378.000000
1.341667	0.500	30,374.000000
1.350000	0.500	30,619.000000
1.358333	0.500	29,697.000000
1.366667	0.500	27,611.000000
1.375000	0.500	24,600.000000
1.383333	0.500	20,991.000000
1.391667	0.500	17,153.000000
1.400000	0.500	13,372.000000
1.408333	0.500	9,929.000000
1.416667	0.500	7,100.000000
1.425000	0.500	5,074.000000
1.433333	0.500	3,916.000000
1.441667	0.500	3,483.000000
1.450000	0.500	3,501.000000
1.458333	0.500	3,679.000000
1.466667	0.500	3,828.000000
1.475000	0.500	3,803.000000
1.483333	0.500	3,525.000000
1.491667	0.500	2,990.000000
1.500000	0.500	2,336.000000
1.508333	0.500	1,704.000000
1.516667	0.500	1,191.000000
1.525000	0.500	847.000000
1.533333	0.500	620.000000
1.541667	0.500	394.000000
1.550000	0.500	78.000000
1.558333	0.500	-302.000000
1.566667	0.500	-656.000000
1.575000	0.500	-947.000000
1.583333	0.500	-1,137.000000
1.591667	0.500	-1,241.000000
1.600000	0.500	-1,327.000000
1.608333	0.500	-1,450.000000
1.616667	0.500	-1,671.000000
1.625000	0.500	-1,974.000000
1.633333	0.500	-2,294.000000
1.641667	0.500	-2,601.000000
1.650000	0.500	-2,887.000000
1.658333	0.500	-3,135.000000
1.666667	0.500	-3,320.000000
1.675000	0.500	-3,425.000000
1.683333	0.500	-3,438.000000
1.691667	0.500	-3,409.000000
1.700000	0.500	-3,362.000000
1.708333	0.500	-3,350.000000
1.716667	0.500	-3,391.000000
1.725000	0.500	-3,482.000000
1.733333	0.500	-3,723.000000
1.741667	0.500	-4,207.000000
1.750000	0.500	-4,871.000000
1.758333	0.500	-5,606.000000
1.766667	0.500	-6,263.000000
1.775000	0.500	-6,739.000000
1.783333	0.500	-7,003.000000
1.791667	0.500	-7,044.000000
1.800000	0.500	-6,867.000000
1.808333	0.500	-6,476.000000
1.816667	0.500	-5,872.000000
1.825000	0.500	-5,109.000000
1.833333	0.500	-4,270.000000
1.841667	0.500	-3,551.000000
1.850000	0.500	-3,181.000000
1.858333	0.500	-3,260.000000
1.866667	0.500	-3,742.000000
1.875000	0.500	-4,442.000000
1.883333	0.500	-5,147.000000
1.891667	0.500	-5,732.000000
1.900000	0.500	-6,169.000000
1.908333	0.500	-6,452.000000
1.916667	0.500	-6,560.000000
1.925000	0.500	-6,512.000000
1.933333	0.500	-6,383.000000
1.941667	0.500	-6,189.000000
1.950000	0.500	-5,878.000000
1.958333	0.500	-5,524.000000
1.966667	0.500	-5,293.000000
1.975000	0.500	-5,224.000000
1.983333	0.500	-5,268.000000
1.991667	0.500	-5,336.000000
2.000000	0.500	-5,401.000000
2.008333	0.500	-5,472.000000
2.016667	0.500	-5,503.000000
2.025000	0.500	-5,425.000000
2.033333	0.500	-5,204.000000
2.041667	0.500	-4,886.000000
2.050000	0.500	-4,536.000000
2.058333	0.500	-4,216.000000
2.066667	0.500	-3,966.000000
2.075000	0.500	-3,797.000000
2.083333	0.500	-3,707.000000
2.091667	0.500	-3,718.000000
2.100000	0.500	-3,858.000000
2.108333	0.500	-4,072.000000
2.116667	0.500	-4,325.000000
2.125000	0.500	-4,579.000000
2.133333	0.500	-4,797.000000
2.141667	0.500	-5,025.000000
2.150000	0.500	-5,275.000000
2.158333	0.500	-5,507.000000
2.166667	0.500	-5,713.000000
2.175000	0.500	-5,879.000000
2.183333	0.500	-5,949.000000
2.191667	0.500	-5,898.000000
2.200000	0.500	-5,775.000000
2.208333	0.500	-5,648.000000
2.216667	0.500	-5,566.000000
2.225000	0.500	-5,503.000000
2.233333	0.500	-5,386.000000
2.241667	0.500	-5,267.000000
2.250000	0.500	-5,194.000000
2.258333	0.500	-5,174.000000
2.266667	0.500	-5,233.000000
2.275000	0.500	-5,401.000000
2.283333	0.500	-5,621.000000
2.291667	0.500	-5,838.000000
2.300000	0.500	-6,061.000000
2.308333	0.500	-6,296.000000
2.316667	0.500	-6,488.000000
2.325000	0.500	-6,594.000000
2.333333	0.500	-6,600.000000
2.341667	0.500	-6,561.000000
2.350000	0.500	-6,520.000000
2.358333	0.500	-6,533.000000
2.366667	0.500	-6,663.000000
2.375000	0.500	-6,901.000000
2.383333	0.500	-7,139.000000
2.391667	0.500	-7,259.000000
2.400000	0.500	-7,205.000000
2.408333	0.500	-7,003.000000
2.416667	0.500	-6,684.000000
2.425000	0.500	-6,339.000000
2.433333	0.500	-6,118.000000
2.441667	0.500	-6,076.000000
2.450000	0.500	-6,182.000000
2.458333	0.500	-6,327.000000
2.466667	0.500	-6,434.000000
2.475000	0.500	-6,458.000000
2.483333	0.500	-6,412.000000
2.491667	0.500	-6,365.000000
2.500000	0.500	-6,315.000000
2.508333	0.500	-6,258.000000
2.516667	0.500	-6,261.000000
2.525000	0.500	-6,379.000000
2.533333	0.500	-6,602.000000
2.541667	0.500	-6,844.000000
2.550000	0.500	-7,001.000000
2.558333	0.500	-6,976.000000
2.566667	0.500	-6,772.000000
2.575000	0.500	-6,496.000000
2.583333	0.500	-6,214.000000
2.591667	0.500	-5,988.000000
2.600000	0.500	-5,840.000000
2.608333	0.500	-5,746.000000
2.616667	0.500	-5,657.000000
2.625000	0.500	-5,523.000000
2.633333	0.500	-5,305.000000
2.641667	0.500	-5,036.000000
2.650000	0.500	-4,775.000000
2.658333	0.500	-4,570.000000
2.666667	0.500	-4,471.000000
2.675000	0.500	-4,494.000000
2.683333	0.500	-4,604.000000
2.691667	0.500	-4,731.000000
2.700000	0.500	-4,820.000000
2.708333	0.500	-4,875.000000
2.716667	0.500	-4,914.000000
2.725000	0.500	-4,944.000000
2.733333	0.500	-4,974.000000
2.741667	0.500	-4,989.000000
2.750000	0.500	-5,029.000000
2.758333	0.500	-5,145.000000
2.766667	0.500	-5,358.000000
2.775000	0.500	-5,663.000000
2.783333	0.500	-6,036.000000
2.791667	0.500	-6,389.000000
2.800000	0.500	-6,639.000000
2.808333	0.500	-6,782.000000
2.816667	0.500	-6,889.000000
2.825000	0.500	-6,947.000000
2.833333	0.500	-6,959.000000
2.841667	0.500	-6,921.000000
2.850000	0.500	-6,815.000000
2.858333	0.500	-6,691.000000
2.866667	0.500	-6,587.000000
2.875000	0.500	-6,518.000000
2.883333	0.500	-6,537.000000
2.891667	0.500	-6,635.000000
2.900000	0.500	-6,700.000000
2.908333	0.500	-6,661.000000
2.916667	0.500	-6,527.000000
2.925000	0.500	-6,298.000000
2.933333	0.500	-6,008.000000
2.941667	0.500	-5,725.000000
2.950000	0.500	-5,496.000000
2.958333	0.500	-5,312.000000
2.966667	0.500	-5,204.000000
2.975000	0.500	-5,176.000000
2.983333	0.500	-5,248.000000
2.991667	0.500	-5,450.000000
3.000000	0.500	-5,726.000000
3.008333	0.500	-5,726.000000
3.016667	0.500	-5,726.000000
3.025000	0.500	-5,726.000000
3.033333	0.500	-5,726.000000
3.041667	0.500	-7,029.000000
3.050000	0.500	-11,509.000000
3.058333	0.500	-16,581.000000
3.066667	0.500	-20,707.000000
3.075000	0.500	-24,082.000000
3.083333	0.500	-27,561.000000
3.091667	0.500	-30,551.000000
3.100000	0.500	-32,422.000000
3.108333	0.500	-33,149.000000
3.116667	0.500	-33,114.000000
3.125000	0.500	-32,343.000000
3.133333	0.500	-31,081.000000
3.141667	0.500	-29,634.000000
3.150000	0.500	-28,289.000000
3.158333	0.500	-27,557.000000
3.166667	0.500	-27,418.000000
3.175000	0.500	-27,778.000000
3.183333	0.500	-28,748.000000
3.191667	0.500	-30,542.000000
3.200000	0.500	-33,187.000000
3.208333	0.500	-36,038.000000
3.216667	0.500	-38,291.000000
3.225000	0.500	-39,883.000000
3.233333	0.500	-41,038.000000
3.241667	0.500	-41,723.000000
3.250000	0.500	-42,261.000000
3.258333	0.500	-42,956.000000
3.266667	0.500	-43,694.000000
3.275000	0.500	-44,061.000000
3.283333	0.500	-43,601.000000
3.291667	0.500	-42,197.000000
3.300000	0.500	-39,664.000000
3.308333	0.500	-36,371.000000
3.316667	0.500	-32,918.000000
3.325000	0.500	-30,089.000000
3.333333	0.500	-28,187.000000
3.341667	0.500	-27,178.000000
3.350000	0.500	-26,833.000000
3.358333	0.500	-26,706.000000
3.366667	0.500	-27,193.000000
3.375000	0.500	-28,826.000000
3.383333	0.500	-31,160.000000
3.391667	0.500	-33,183.000000
3.400000	0.500	-34,601.000000
3.408333	0.500	-35,328.000000
3.416667	0.500	-35,326.000000
3.425000	0.500	-34,732.000000
3.433333	0.500	-33,847.000000
3.441667	0.500	-32,652.000000
3.450000	0.500	-31,039.000000
3.458333	0.500	-29,498.000000
3.466667	0.500	-28,165.000000
3.475000	0.500	-26,737.000000
3.483333	0.500	-24,535.000000
3.491667	0.500	-21,494.000000
3.500000	0.500	-18,472.000000
3.508333	0.500	-16,494.000000
3.516667	0.500	-16,271.000000
3.525000	0.500	-18,225.000000
3.533333	0.500	-22,111.000000
3.541667	0.500	-26,351.000000
3.550000	0.500	-29,224.000000
3.558333	0.500	-30,030.000000
3.566667	0.500	-29,655.000000
3.575000	0.500	-29,084.000000
3.583333	0.500	-28,097.000000
3.591667	0.500	-26,699.000000
3.600000	0.500	-25,415.000000
3.608333	0.500	-25,253.000000
3.616667	0.500	-26,937.000000
3.625000	0.500	-30,038.000000
3.633333	0.500	-33,465.000000
3.641667	0.500	-36,719.000000
3.650000	0.500	-39,800.000000
3.658333	0.500	-42,485.000000
3.666667	0.500	-44,717.000000
3.675000	0.500	-46,182.000000
3.683333	0.500	-46,511.000000
3.691667	0.500	-45,551.000000
3.700000	0.500	-43,392.000000
3.708333	0.500	-40,670.000000
3.716667	0.500	-38,304.000000
3.725000	0.500	-36,578.000000
3.733333	0.500	-35,535.000000
3.741667	0.500	-35,303.000000
3.750000	0.500	-35,904.000000
3.758333	0.500	-37,016.000000
3.766667	0.500	-38,032.000000
3.775000	0.500	-38,174.000000
3.783333	0.500	-36,818.000000
3.791667	0.500	-34,254.000000
3.800000	0.500	-31,452.000000
3.808333	0.500	-29,508.000000
3.816667	0.500	-28,390.000000
3.825000	0.500	-27,339.000000
3.833333	0.500	-26,018.000000
3.841667	0.500	-24,644.000000
3.850000	0.500	-23,763.000000
3.858333	0.500	-23,790.000000
3.866667	0.500	-24,683.000000
3.875000	0.500	-26,508.000000
3.883333	0.500	-29,114.000000
3.891667	0.500	-32,015.000000
3.900000	0.500	-34,649.000000
3.908333	0.500	-36,429.000000
3.916667	0.500	-37,062.000000
3.925000	0.500	-36,942.000000
3.933333	0.500	-36,661.000000
3.941667	0.500	-36,458.000000
3.950000	0.500	-36,119.000000
3.958333	0.500	-35,140.000000
3.966667	0.500	-33,611.000000
3.975000	0.500	-32,428.000000
3.983333	0.500	-32,137.000000
3.991667	0.500	-32,436.000000
4.000000	0.500	-32,682.000000
4.008333	0.500	-32,558.000000
4.016667	0.500	-32,312.000000
4.025000	0.500	-32,499.000000
4.033333	0.500	-33,286.000000
4.041667	0.500	-34,564.000000
4.050000	0.500	-36,311.000000
4.058333	0.500	-37,755.000000
4.066667	0.500	-38,405.000000
4.075000	0.500	-38,774.000000
4.083333	0.500	-39,094.000000
4.091667	0.500	-39,316.000000
4.100000	0.500	-39,324.000000
4.108333	0.500	-39,361.000000
4.116667	0.500	-39,966.000000
4.125000	0.500	-41,359.000000
4.133333	0.500	-43,310.000000
4.141667	0.500	-45,237.000000
4.150000	0.500	-46,774.000000
4.158333	0.500	-47,619.000000
4.166667	0.500	-47,542.000000
4.175000	0.500	-46,366.000000
4.183333	0.500	-44,622.000000
4.191667	0.500	-42,313.000000
4.200000	0.500	-38,960.000000
4.208333	0.500	-35,033.000000
4.216667	0.500	-31,237.000000
4.225000	0.500	-27,780.000000
4.233333	0.500	-24,794.000000
4.241667	0.500	-22,380.000000
4.250000	0.500	-20,395.000000
4.258333	0.500	-18,699.000000
4.266667	0.500	-17,649.000000
4.275000	0.500	-17,521.000000
4.283333	0.500	-18,258.000000
4.291667	0.500	-19,584.000000
4.300000	0.500	-21,203.000000
4.308333	0.500	-22,850.000000
4.316667	0.500	-24,500.000000
4.325000	0.500	-25,881.000000
4.333333	0.500	-26,357.000000
4.341667	0.500	-25,713.000000
4.350000	0.500	-24,815.000000
4.358333	0.500	-24,397.000000
4.366667	0.500	-24,940.000000
4.375000	0.500	-26,223.000000
4.383333	0.500	-28,123.000000
4.391667	0.500	-30,393.000000
4.400000	0.500	-32,183.000000
4.408333	0.500	-32,755.000000
4.416667	0.500	-31,929.000000
4.425000	0.500	-30,473.000000
4.433333	0.500	-29,223.000000
4.441667	0.500	-28,749.000000
4.450000	0.500	-29,385.000000
4.458333	0.500	-30,634.000000
4.466667	0.500	-31,987.000000
4.475000	0.500	-33,468.000000
4.483333	0.500	-35,148.000000
4.491667	0.500	-36,860.000000
4.500000	0.500	-38,460.000000
4.508333	0.500	-39,744.000000
4.516667	0.500	-40,665.000000
4.525000	0.500	-41,300.000000
4.533333	0.500	-41,888.000000
4.541667	0.500	-42,295.000000
4.550000	0.500	-42,007.000000
4.558333	0.500	-40,728.000000
4.566667	0.500	-38,804.000000
4.575000	0.500	-36,945.000000
4.583333	0.500	-36,005.000000
4.591667	0.500	-36,815.000000
4.600000	0.500	-39,642.000000
4.608333	0.500	-43,115.000000
4.616667	0.500	-46,245.000000
4.625000	0.500	-48,551.000000
4.633333	0.500	-49,680.000000
4.641667	0.500	-49,413.000000
4.650000	0.500	-47,769.000000
4.658333	0.500	-45,562.000000
4.666667	0.500	-43,610.000000
4.675000	0.500	-41,791.000000
4.683333	0.500	-39,900.000000
4.691667	0.500	-37,874.000000
4.700000	0.500	-35,963.000000
4.708333	0.500	-34,820.000000
4.716667	0.500	-34,661.000000
4.725000	0.500	-35,431.000000
4.733333	0.500	-36,725.000000
4.741667	0.500	-37,674.000000
4.750000	0.500	-38,281.000000
4.758333	0.500	-38,630.000000
4.766667	0.500	-38,434.000000
4.775000	0.500	-38,013.000000
4.783333	0.500	-37,692.000000
4.791667	0.500	-37,576.000000
4.800000	0.500	-37,497.000000
4.808333	0.500	-36,882.000000
4.816667	0.500	-35,749.000000
4.825000	0.500	-34,228.000000
4.833333	0.500	-32,204.000000
4.841667	0.500	-29,345.000000
4.850000	0.500	-26,000.000000
4.858333	0.500	-23,208.000000
4.866667	0.500	-21,566.000000
4.875000	0.500	-21,290.000000
4.883333	0.500	-22,542.000000
4.891667	0.500	-25,249.000000
4.900000	0.500	-29,341.000000
4.908333	0.500	-34,628.000000
4.916667	0.500	-40,457.000000
4.925000	0.500	-45,756.000000
4.933333	0.500	-49,417.000000
4.941667	0.500	-50,771.000000
4.950000	0.500	-50,018.000000
4.958333	0.500	-47,337.000000
4.966667	0.500	-43,215.000000
4.975000	0.500	-38,440.000000
4.983333	0.500	-34,003.000000
4.991667	0.500	-30,665.000000
5.000000	0.500	-28,481.000000
5.008333	0.500	-27,247.000000
5.016667	0.500	-26,987.000000
5.025000	0.500	-27,994.000000
5.033333	0.500	-29,964.000000
5.041667	0.500	-31,964.000000
5.050000	0.500	-32,927.000000
5.058333	0.500	-32,931.000000
5.066667	0.500	-32,663.000000
5.075000	0.500	-32,454.000000
5.083333	0.500	-32,289.000000
5.091667	0.500	-31,904.000000
5.100000	0.500	-31,570.000000
5.108333	0.500	-31,226.000000
5.116667	0.500	-30,520.000000
5.125000	0.500	-29,560.000000
5.133333	0.500	-28,938.000000
5.141667	0.500	-29,300.000000
5.150000	0.500	-30,923.000000
5.158333	0.500	-33,285.000000
5.166667	0.500	-35,230.000000
5.175000	0.500	-36,036.000000
5.183333	0.500	-35,774.000000
5.191667	0.500	-35,031.000000
5.200000	0.500	-34,545.000000
5.208333	0.500	-34,943.000000
5.216667	0.500	-36,319.000000
5.225000	0.500	-38,313.000000
5.233333	0.500	-40,409.000000
5.241667	0.500	-42,090.000000
5.250000	0.500	-42,832.000000
5.258333	0.500	-42,382.000000
5.266667	0.500	-41,046.000000
5.275000	0.500	-39,511.000000
5.283333	0.500	-38,342.000000
5.291667	0.500	-37,895.000000
5.300000	0.500	-38,060.000000
5.308333	0.500	-37,566.000000
5.316667	0.500	-35,414.000000
5.325000	0.500	-31,621.000000
5.333333	0.500	-27,189.000000
5.341667	0.500	-23,100.000000
5.350000	0.500	-20,116.000000
5.358333	0.500	-18,838.000000
5.366667	0.500	-19,781.000000
5.375000	0.500	-23,023.000000
5.383333	0.500	-27,527.000000
5.391667	0.500	-31,570.000000
5.400000	0.500	-34,099.000000
5.408333	0.500	-35,065.000000
5.416667	0.500	-34,998.000000
5.425000	0.500	-34,294.000000
5.433333	0.500	-33,080.000000
5.441667	0.500	-31,561.000000
5.450000	0.500	-30,254.000000
5.458333	0.500	-29,457.000000
5.466667	0.500	-29,521.000000
5.475000	0.500	-30,776.000000
5.483333	0.500	-32,990.000000
5.491667	0.500	-35,788.000000
5.500000	0.500	-38,973.000000
5.508333	0.500	-42,482.000000
5.516667	0.500	-45,684.000000
5.525000	0.500	-47,730.000000
5.533333	0.500	-48,242.000000
5.541667	0.500	-47,136.000000
5.550000	0.500	-44,844.000000
5.558333	0.500	-42,053.000000
5.566667	0.500	-38,679.000000
5.575000	0.500	-34,970.000000
5.583333	0.500	-31,459.000000
5.591667	0.500	-28,509.000000
5.600000	0.500	-26,415.000000
5.608333	0.500	-25,587.000000
5.616667	0.500	-26,098.000000
5.625000	0.500	-27,648.000000
5.633333	0.500	-30,237.000000
5.641667	0.500	-33,548.000000
5.650000	0.500	-36,947.000000
5.658333	0.500	-38,807.000000
5.666667	0.500	-38,040.000000
5.675000	0.500	-34,652.000000
5.683333	0.500	-29,004.000000
5.691667	0.500	-22,149.000000
5.700000	0.500	-15,354.000000
5.708333	0.500	-10,092.000000
5.716667	0.500	-7,623.000000
5.725000	0.500	-8,643.000000
5.733333	0.500	-12,427.000000
5.741667	0.500	-17,267.000000
5.750000	0.500	-21,906.000000
5.758333	0.500	-25,301.000000
5.766667	0.500	-27,112.000000
5.775000	0.500	-27,638.000000
5.783333	0.500	-27,441.000000
5.791667	0.500	-27,267.000000
5.800000	0.500	-28,106.000000
5.808333	0.500	-30,439.000000
5.816667	0.500	-33,521.000000
5.825000	0.500	-36,501.000000
5.833333	0.500	-38,991.000000
5.841667	0.500	-41,116.000000
5.850000	0.500	-42,913.000000
5.858333	0.500	-43,784.000000
5.866667	0.500	-43,482.000000
5.875000	0.500	-42,148.000000
5.883333	0.500	-40,107.000000
5.891667	0.500	-38,158.000000
5.900000	0.500	-36,372.000000
5.908333	0.500	-34,735.000000
5.916667	0.500	-33,758.000000
5.925000	0.500	-34,051.000000
5.933333	0.500	-35,454.000000
5.941667	0.500	-37,579.000000
5.950000	0.500	-40,192.000000
5.958333	0.500	-42,820.000000
5.966667	0.500	-44,816.000000
5.975000	0.500	-45,410.000000
5.983333	0.500	-44,633.000000
5.991667	0.500	-42,859.000000
6.000000	0.500	-40,186.000000
6.008333	0.500	-36,901.000000
6.016667	0.500	-33,399.000000
6.025000	0.500	-30,134.000000
6.033333	0.500	-27,134.000000
6.041667	0.500	-24,511.000000
6.050000	0.500	-22,667.000000
6.058333	0.500	-21,888.000000
6.066667	0.500	-21,866.000000
6.075000	0.500	-21,734.000000
6.083333	0.500	-21,073.000000
6.091667	0.500	-20,027.000000
6.100000	0.500	-18,749.000000
6.108333	0.500	-17,459.000000
6.116667	0.500	-16,432.000000
6.125000	0.500	-16,301.000000
6.133333	0.500	-18,178.000000
6.141667	0.500	-21,968.000000
6.150000	0.500	-26,664.000000
6.158333	0.500	-31,521.000000
6.166667	0.500	-36,102.000000
6.175000	0.500	-39,922.000000
6.183333	0.500	-42,538.000000
6.191667	0.500	-43,127.000000
6.200000	0.500	-41,354.000000
6.208333	0.500	-37,936.000000
6.216667	0.500	-33,471.000000
6.225000	0.500	-28,388.000000
6.233333	0.500	-23,248.000000
6.241667	0.500	-18,343.000000
6.250000	0.500	-13,705.000000
6.258333	0.500	-9,506.000000
6.266667	0.500	-6,153.000000
6.275000	0.500	-4,184.000000
6.283333	0.500	-3,327.000000
6.291667	0.500	-3,397.000000
6.300000	0.500	-4,215.000000
6.308333	0.500	-5,428.000000
6.316667	0.500	-7,302.000000
6.325000	0.500	-10,039.000000
6.333333	0.500	-13,287.000000
6.341667	0.500	-16,058.000000
6.350000	0.500	-17,595.000000
6.358333	0.500	-17,942.000000
6.366667	0.500	-17,321.000000
6.375000	0.500	-15,937.000000
6.383333	0.500	-14,299.000000
6.391667	0.500	-12,724.000000
6.400000	0.500	-11,454.000000
6.408333	0.500	-10,591.000000
6.416667	0.500	-9,922.000000
6.425000	0.500	-9,463.000000
6.433333	0.500	-9,276.000000
6.441667	0.500	-9,935.000000
6.450000	0.500	-12,100.000000
6.458333	0.500	-15,837.000000
6.466667	0.500	-20,649.000000
6.475000	0.500	-25,514.000000
6.483333	0.500	-29,697.000000
6.491667	0.500	-32,819.000000
6.500000	0.500	-34,606.000000
6.508333	0.500	-35,063.000000
6.516667	0.500	-34,525.000000
6.525000	0.500	-33,761.000000
6.533333	0.500	-33,533.000000
6.541667	0.500	-34,036.000000
6.550000	0.500	-34,741.000000
6.558333	0.500	-35,354.000000
6.566667	0.500	-35,589.000000
6.575000	0.500	-35,802.000000
6.583333	0.500	-36,114.000000
6.591667	0.500	-35,986.000000
6.600000	0.500	-35,346.000000
6.608333	0.500	-34,394.000000
6.616667	0.500	-33,501.000000
6.625000	0.500	-32,388.000000
6.633333	0.500	-30,547.000000
6.641667	0.500	-27,639.000000
6.650000	0.500	-23,858.000000
6.658333	0.500	-20,033.000000
6.666667	0.500	-17,277.000000
6.675000	0.500	-15,598.000000
6.683333	0.500	-14,145.000000
6.691667	0.500	-12,472.000000
6.700000	0.500	-10,857.000000
6.708333	0.500	-9,808.000000
6.716667	0.500	-9,741.000000
6.725000	0.500	-10,849.000000
6.733333	0.500	-12,589.000000
6.741667	0.500	-14,162.000000
6.750000	0.500	-15,091.000000
6.758333	0.500	-15,118.000000
6.766667	0.500	-14,221.000000
6.775000	0.500	-12,448.000000
6.783333	0.500	-10,136.000000
6.791667	0.500	-7,903.000000
6.800000	0.500	-6,226.000000
6.808333	0.500	-5,559.000000
6.816667	0.500	-5,918.000000
6.825000	0.500	-6,954.000000
6.833333	0.500	-8,192.000000
6.841667	0.500	-9,148.000000
6.850000	0.500	-9,080.000000
6.858333	0.500	-7,955.000000
6.866667	0.500	-6,207.000000
6.875000	0.500	-4,548.000000
6.883333	0.500	-3,565.000000
6.891667	0.500	-3,366.000000
6.900000	0.500	-3,670.000000
6.908333	0.500	-4,379.000000
6.916667	0.500	-5,965.000000
6.925000	0.500	-8,643.000000
6.933333	0.500	-12,382.000000
6.941667	0.500	-16,949.000000
6.950000	0.500	-21,527.000000
6.958333	0.500	-25,460.000000
6.966667	0.500	-28,192.000000
6.975000	0.500	-29,273.000000
6.983333	0.500	-28,915.000000
6.991667	0.500	-27,939.000000
7.000000	0.500	-27,304.000000
7.008333	0.500	-27,504.000000
7.016667	0.500	-28,175.000000
7.025000	0.500	-28,968.000000
7.033333	0.500	-29,844.000000
7.041667	0.500	-30,558.000000
7.050000	0.500	-31,030.000000
7.058333	0.500	-31,264.000000
7.066667	0.500	-31,114.000000
7.075000	0.500	-30,467.000000
7.083333	0.500	-29,083.000000
7.091667	0.500	-26,778.000000
7.100000	0.500	-23,807.000000
7.108333	0.500	-20,521.000000
7.116667	0.500	-17,521.000000
7.125000	0.500	-15,457.000000
7.133333	0.500	-14,322.000000
7.141667	0.500	-14,018.000000
7.150000	0.500	-14,204.000000
7.158333	0.500	-14,884.000000
7.166667	0.500	-16,193.000000
7.175000	0.500	-18,225.000000
7.183333	0.500	-20,388.000000
7.191667	0.500	-21,930.000000
7.200000	0.500	-22,034.000000
7.208333	0.500	-21,030.000000
7.216667	0.500	-19,550.000000
7.225000	0.500	-18,091.000000
7.233333	0.500	-16,694.000000
7.241667	0.500	-15,170.000000
7.250000	0.500	-13,854.000000
7.258333	0.500	-12,463.000000
7.266667	0.500	-10,553.000000
7.275000	0.500	-8,051.000000
7.283333	0.500	-6,045.000000
7.291667	0.500	-5,826.000000
7.300000	0.500	-7,555.000000
7.308333	0.500	-10,703.000000
7.316667	0.500	-14,683.000000
7.325000	0.500	-18,428.000000
7.333333	0.500	-21,163.000000
7.341667	0.500	-23,107.000000
7.350000	0.500	-24,452.000000
7.358333	0.500	-25,261.000000
7.366667	0.500	-25,941.000000
7.375000	0.500	-26,625.000000
7.383333	0.500	-26,892.000000
7.391667	0.500	-26,002.000000
7.400000	0.500	-23,657.000000
7.408333	0.500	-20,445.000000
7.416667	0.500	-17,558.000000
7.425000	0.500	-15,782.000000
7.433333	0.500	-15,608.000000
7.441667	0.500	-17,169.000000
7.450000	0.500	-20,108.000000
7.458333	0.500	-23,407.000000
7.466667	0.500	-26,078.000000
7.475000	0.500	-27,827.000000
7.483333	0.500	-28,802.000000
7.491667	0.500	-28,986.000000
7.500000	0.500	-28,268.000000
7.508333	0.500	-26,884.000000
7.516667	0.500	-24,733.000000
7.525000	0.500	-22,172.000000
7.533333	0.500	-20,113.000000
7.541667	0.500	-19,520.000000
7.550000	0.500	-20,416.000000
7.558333	0.500	-21,735.000000
7.566667	0.500	-22,265.000000
7.575000	0.500	-21,379.000000
7.583333	0.500	-19,088.000000
7.591667	0.500	-15,670.000000
7.600000	0.500	-11,671.000000
7.608333	0.500	-8,147.000000
7.616667	0.500	-5,829.000000
7.625000	0.500	-5,056.000000
7.633333	0.500	-5,237.000000
7.641667	0.500	-5,183.000000
7.650000	0.500	-4,859.000000
7.658333	0.500	-4,882.000000
7.666667	0.500	-5,495.000000
7.675000	0.500	-6,658.000000
7.683333	0.500	-7,646.000000
7.691667	0.500	-8,367.000000
7.700000	0.500	-8,651.000000
7.708333	0.500	-8,202.000000
7.716667	0.500	-7,115.000000
7.725000	0.500	-6,093.000000
7.733333	0.500	-6,306.000000
7.741667	0.500	-8,271.000000
7.750000	0.500	-11,669.000000
7.758333	0.500	-15,524.000000
7.766667	0.500	-19,209.000000
7.775000	0.500	-22,378.000000
7.783333	0.500	-24,519.000000
7.791667	0.500	-25,571.000000
7.800000	0.500	-25,462.000000
7.808333	0.500	-25,281.000000
7.816667	0.500	-25,666.000000
7.825000	0.500	-26,831.000000
7.833333	0.500	-28,508.000000
7.841667	0.500	-29,453.000000
7.850000	0.500	-28,528.000000
7.858333	0.500	-25,798.000000
7.866667	0.500	-22,032.000000
7.875000	0.500	-17,907.000000
7.883333	0.500	-14,216.000000
7.891667	0.500	-11,325.000000
7.900000	0.500	-9,242.000000
7.908333	0.500	-7,892.000000
7.916667	0.500	-6,955.000000
7.925000	0.500	-6,325.000000
7.933333	0.500	-5,952.000000
7.941667	0.500	-5,746.000000
7.950000	0.500	-5,724.000000
7.958333	0.500	-5,900.000000
7.966667	0.500	-5,893.000000
7.975000	0.500	-5,187.000000
7.983333	0.500	-3,520.000000
7.991667	0.500	-1,033.000000
8.000000	0.500	1,273.000000
8.008333	0.500	2,238.000000
8.016667	0.500	1,996.000000
8.025000	0.500	1,659.000000
8.033333	0.500	1,871.000000
8.041667	0.500	2,161.000000
8.050000	0.500	2,520.000000
8.058333	0.500	2,996.000000
8.066667	0.500	3,746.000000
8.075000	0.500	5,079.000000
8.083333	0.500	6,968.000000
8.091667	0.500	8,963.000000
8.100000	0.500	10,466.000000
8.108333	0.500	10,699.000000
8.116667	0.500	9,464.000000
8.125000	0.500	7,248.000000
8.133333	0.500	4,698.000000
8.141667	0.500	2,415.000000
8.150000	0.500	230.000000
8.158333	0.500	-1,479.000000
8.166667	0.500	-2,570.000000
8.175000	0.500	-3,167.000000
8.183333	0.500	-3,514.000000
8.191667	0.500	-3,997.000000
8.200000	0.500	-4,728.000000
8.208333	0.500	-5,380.000000
8.216667	0.500	-5,524.000000
8.225000	0.500	-5,594.000000
8.233333	0.500	-5,989.000000
8.241667	0.500	-6,819.000000
8.250000	0.500	-8,317.000000
8.258333	0.500	-10,246.000000
8.266667	0.500	-11,888.000000
8.275000	0.500	-12,654.000000
8.283333	0.500	-11,845.000000
8.291667	0.500	-9,201.000000
8.300000	0.500	-5,325.000000
8.308333	0.500	-1,156.000000
8.316667	0.500	2,367.000000
8.325000	0.500	4,743.000000
8.333333	0.500	5,925.000000
8.341667	0.500	6,683.000000
8.350000	0.500	7,626.000000
8.358333	0.500	8,894.000000
8.366667	0.500	10,913.000000
8.375000	0.500	13,798.000000
8.383333	0.500	18,057.000000
8.391667	0.500	24,245.000000
8.400000	0.500	32,828.000000
8.408333	0.500	44,414.000000
8.416667	0.500	58,836.000000
8.425000	0.500	75,403.000000
8.433333	0.500	93,617.000000
8.441667	0.500	112,427.000000
8.450000	0.500	130,294.000000
8.458333	0.500	145,968.000000
8.466667	0.500	158,474.000000
8.475000	0.500	166,937.000000
8.483333	0.500	170,841.000000
8.491667	0.500	169,697.000000
8.500000	0.500	163,757.000000
8.508333	0.500	153,533.000000
8.516667	0.500	139,426.000000
8.525000	0.500	122,796.000000
8.533333	0.500	105,113.000000
8.541667	0.500	87,104.000000
8.550000	0.500	69,548.000000
8.558333	0.500	52,885.000000
8.566667	0.500	37,650.000000
8.575000	0.500	24,606.000000
8.583333	0.500	15,021.000000
8.591667	0.500	9,077.000000
8.600000	0.500	5,494.000000
8.608333	0.500	3,174.000000
8.616667	0.500	1,380.000000
8.625000	0.500	-281.000000
8.633333	0.500	-2,560.000000
8.641667	0.500	-5,506.000000
8.650000	0.500	-8,291.000000
8.658333	0.500	-10,206.000000
8.666667	0.500	-10,964.000000
8.675000	0.500	-10,471.000000
8.683333	0.500	-8,749.000000
8.691667	0.500	-6,287.000000
8.700000	0.500	-3,374.000000
8.708333	0.500	-251.000000
8.716667	0.500	2,212.000000
8.725000	0.500	3,153.000000
8.733333	0.500	2,759.000000
8.741667	0.500	1,321.000000
8.750000	0.500	-700.000000
8.758333	0.500	-2,463.000000
8.766667	0.500	-3,388.000000
8.775000	0.500	-3,259.000000
8.783333	0.500	-1,530.000000
8.791667	0.500	2,090.000000
8.800000	0.500	6,923.000000
8.808333	0.500	11,835.000000
8.816667	0.500	15,451.000000
8.825000	0.500	16,988.000000
8.833333	0.500	16,609.000000
8.841667	0.500	14,338.000000
8.850000	0.500	10,437.000000
8.858333	0.500	6,392.000000
8.866667	0.500	3,626.000000
8.875000	0.500	2,395.000000
8.883333	0.500	2,996.000000
8.891667	0.500	5,001.000000
8.900000	0.500	7,625.000000
8.908333	0.500	10,088.000000
8.916667	0.500	11,572.000000
8.925000	0.500	11,642.000000
8.933333	0.500	10,450.000000
8.941667	0.500	8,719.000000
8.950000	0.500	6,728.000000
8.958333	0.500	4,869.000000
8.966667	0.500	3,595.000000
8.975000	0.500	3,106.000000
8.983333	0.500	3,414.000000
8.991667	0.500	4,254.000000
9.000000	0.500	4,909.000000
9.008333	0.500	4,953.000000
9.016667	0.500	4,817.000000
9.025000	0.500	5,173.000000
9.033333	0.500	6,557.000000
9.041667	0.500	8,515.000000
9.050000	0.500	10,257.000000
9.058333	0.500	11,250.000000
9.066667	0.500	11,627.000000
9.075000	0.500	11,885.000000
9.083333	0.500	12,183.000000
9.091667	0.500	12,332.000000
9.100000	0.500	11,538.000000
9.108333	0.500	9,118.000000
9.116667	0.500	4,958.000000
9.125000	0.500	347.000000
9.133333	0.500	-3,232.000000
9.141667	0.500	-5,482.000000
9.150000	0.500	-6,543.000000
9.158333	0.500	-6,541.000000
9.166667	0.500	-5,765.000000
9.175000	0.500	-4,220.000000
9.183333	0.500	-1,848.000000
9.191667	0.500	1,010.000000
9.200000	0.500	4,418.000000
9.208333	0.500	8,994.000000
9.216667	0.500	14,621.000000
9.225000	0.500	20,458.000000
9.233333	0.500	25,685.000000
9.241667	0.500	29,767.000000
9.250000	0.500	32,536.000000
9.258333	0.500	34,056.000000
9.266667	0.500	34,313.000000
9.275000	0.500	33,322.000000
9.283333	0.500	31,436.000000
9.291667	0.500	29,161.000000
9.300000	0.500	26,805.000000
9.308333	0.500	24,289.000000
9.316667	0.500	21,102.000000
9.325000	0.500	17,585.000000
9.333333	0.500	14,664.000000
9.341667	0.500	12,651.000000
9.350000	0.500	11,035.000000
9.358333	0.500	9,150.000000
9.366667	0.500	6,626.000000
9.375000	0.500	3,807.000000
9.383333	0.500	1,599.000000
9.391667	0.500	363.000000
9.400000	0.500	-199.000000
9.408333	0.500	-25.000000
9.416667	0.500	864.000000
9.425000	0.500	2,056.000000
9.433333	0.500	3,476.000000
9.441667	0.500	5,329.000000
9.450000	0.500	7,570.000000
9.458333	0.500	9,937.000000
9.466667	0.500	12,577.000000
9.475000	0.500	15,957.000000
9.483333	0.500	20,375.000000
9.491667	0.500	25,864.000000
9.500000	0.500	32,460.000000
9.508333	0.500	40,805.000000
9.516667	0.500	51,560.000000
9.525000	0.500	65,390.000000
9.533333	0.500	83,555.000000
9.541667	0.500	108,892.000000
9.550000	0.500	144,957.000000
9.558333	0.500	194,960.000000
9.566667	0.500	262,903.000000
9.575000	0.500	353,704.000000
9.583333	0.500	473,579.000000
9.591667	0.500	631,292.000000
9.600000	0.500	836,556.000000
9.608333	0.500	1,097,144.000000
9.616667	0.500	1,419,590.000000
9.625000	0.500	1,807,727.000000
9.633333	0.500	2,260,051.000000
9.641667	0.500	2,767,845.000000
9.650000	0.500	3,313,515.000000
9.658333	0.500	3,871,016.000000
9.666667	0.500	4,407,999.000000
9.675000	0.500	4,888,134.000000
9.683333	0.500	5,274,505.000000
9.691667	0.500	5,536,178.000000
9.700000	0.500	5,651,846.000000
9.708333	0.500	5,611,453.000000
9.716667	0.500	5,418,946.000000
9.725000	0.500	5,092,228.000000
9.733333	0.500	4,659,542.000000
9.741667	0.500	4,154,517.000000
9.750000	0.500	3,612,871.000000
9.758333	0.500	3,068,696.000000
9.766667	0.500	2,550,561.000000
9.775000	0.500	2,079,097.000000
9.783333	0.500	1,666,283.000000
9.791667	0.500	1,317,341.000000
9.800000	0.500	1,032,299.000000
9.808333	0.500	806,458.000000
9.816667	0.500	632,647.000000
9.825000	0.500	502,306.000000
9.833333	0.500	405,554.000000
9.841667	0.500	333,191.000000
9.850000	0.500	278,196.000000
9.858333	0.500	235,267.000000
9.866667	0.500	200,385.000000
9.875000	0.500	171,169.000000
9.883333	0.500	146,980.000000
9.891667	0.500	127,444.000000
9.900000	0.500	111,707.000000
9.908333	0.500	98,280.000000
9.916667	0.500	85,652.000000
9.925000	0.500	73,086.000000
9.933333	0.500	60,843.000000
9.941667	0.500	49,347.000000
9.950000	0.500	39,307.000000
9.958333	0.500	31,426.000000
9.966667	0.500	25,688.000000
9.975000	0.500	21,322.000000
9.983333	0.500	17,758.000000
9.991667	0.500	14,676.000000
10.000000	0.500	12,073.000000
10.008333	0.500	10,535.000000
10.016667	0.500	10,143.000000
10.025000	0.500	10,400.000000
10.033333	0.500	11,087.000000
10.041667	0.500	12,178.000000
10.050000	0.500	13,148.000000
10.058333	0.500	13,565.000000
10.066667	0.500	13,366.000000
10.075000	0.500	12,627.000000
10.083333	0.500	11,827.000000
10.091667	0.500	10,930.000000
10.100000	0.500	9,446.000000
10.108333	0.500	7,484.000000
10.116667	0.500	6,051.000000
10.125000	0.500	6,009.000000
10.133333	0.500	8,114.000000
10.141667	0.500	12,281.000000
10.150000	0.500	17,372.000000
10.158333	0.500	22,529.000000
10.166667	0.500	27,238.000000
10.175000	0.500	30,656.000000
10.183333	0.500	32,505.000000
10.191667	0.500	32,890.000000
10.200000	0.500	31,995.000000
10.208333	0.500	30,162.000000
10.216667	0.500	27,662.000000
10.225000	0.500	24,879.000000
10.233333	0.500	22,201.000000
10.241667	0.500	20,185.000000
10.250000	0.500	18,820.000000
10.258333	0.500	17,917.000000
10.266667	0.500	17,437.000000
10.275000	0.500	17,602.000000
10.283333	0.500	18,788.000000
10.291667	0.500	20,194.000000
10.300000	0.500	21,586.000000
10.308333	0.500	23,317.000000
10.316667	0.500	24,995.000000
10.325000	0.500	26,013.000000
10.333333	0.500	26,092.000000
10.341667	0.500	25,800.000000
10.350000	0.500	25,210.000000
10.358333	0.500	24,079.000000
10.366667	0.500	22,313.000000
10.375000	0.500	20,293.000000
10.383333	0.500	18,568.000000
10.391667	0.500	17,365.000000
10.400000	0.500	16,782.000000
10.408333	0.500	16,722.000000
10.416667	0.500	17,247.000000
10.425000	0.500	18,397.000000
10.433333	0.500	20,429.000000
10.441667	0.500	23,482.000000
10.450000	0.500	27,992.000000
10.458333	0.500	34,303.000000
10.466667	0.500	41,783.000000
10.475000	0.500	49,928.000000
10.483333	0.500	58,845.000000
10.491667	0.500	68,535.000000
10.500000	0.500	79,207.000000
10.508333	0.500	89,899.000000
10.516667	0.500	99,216.000000
10.525000	0.500	106,540.000000
10.533333	0.500	111,266.000000
10.541667	0.500	113,062.000000
10.550000	0.500	112,333.000000
10.558333	0.500	109,512.000000
10.566667	0.500	105,068.000000
10.575000	0.500	99,007.000000
10.583333	0.500	91,612.000000
10.591667	0.500	83,382.000000
10.600000	0.500	75,085.000000
10.608333	0.500	67,898.000000
10.616667	0.500	63,114.000000
10.625000	0.500	61,542.000000
10.633333	0.500	63,487.000000
10.641667	0.500	69,387.000000
10.650000	0.500	79,923.000000
10.658333	0.500	96,213.000000
10.666667	0.500	120,564.000000
10.675000	0.500	155,348.000000
10.683333	0.500	202,630.000000
10.691667	0.500	263,362.000000
10.700000	0.500	337,626.000000
10.708333	0.500	425,469.000000
10.716667	0.500	526,658.000000
10.725000	0.500	639,404.000000
10.733333	0.500	760,519.000000
10.741667	0.500	885,027.000000
10.750000	0.500	1,005,446.000000
10.758333	0.500	1,113,120.000000
10.766667	0.500	1,199,315.000000
10.775000	0.500	1,257,057.000000
10.783333	0.500	1,282,225.000000
10.791667	0.500	1,273,590.000000
10.800000	0.500	1,232,613.000000
10.808333	0.500	1,163,040.000000
10.816667	0.500	1,071,150.000000
10.825000	0.500	963,837.000000
10.833333	0.500	847,625.000000
10.841667	0.500	729,195.000000
10.850000	0.500	614,238.000000
10.858333	0.500	507,515.000000
10.866667	0.500	412,426.000000
10.875000	0.500	330,457.000000
10.883333	0.500	261,788.000000
10.891667	0.500	205,261.000000
10.900000	0.500	159,654.000000
10.908333	0.500	124,074.000000
10.916667	0.500	97,013.000000
10.925000	0.500	76,944.000000
10.933333	0.500	62,390.000000
10.941667	0.500	52,261.000000
10.950000	0.500	45,449.000000
10.958333	0.500	41,257.000000
10.966667	0.500	39,096.000000
10.975000	0.500	37,896.000000
10.983333	0.500	37,011.000000
10.991667	0.500	36,219.000000
11.000000	0.500	35,435.000000
11.008333	0.500	34,959.000000
11.016667	0.500	35,937.000000
11.025000	0.500	39,166.000000
11.033333	0.500	44,449.000000
11.041667	0.500	51,436.000000
11.050000	0.500	59,510.000000
11.058333	0.500	67,622.000000
11.066667	0.500	75,121.000000
11.075000	0.500	82,181.000000
11.083333	0.500	88,887.000000
11.091667	0.500	95,267.000000
11.100000	0.500	100,750.000000
11.108333	0.500	104,504.000000
11.116667	0.500	106,465.000000
11.125000	0.500	106,174.000000
11.133333	0.500	103,625.000000
11.141667	0.500	99,609.000000
11.150000	0.500	94,354.000000
11.158333	0.500	87,711.000000
11.166667	0.500	79,842.000000
11.175000	0.500	71,077.000000
11.183333	0.500	61,919.000000
11.191667	0.500	52,479.000000
11.200000	0.500	42,909.000000
11.208333	0.500	34,113.000000
11.216667	0.500	27,736.000000
11.225000	0.500	24,110.000000
11.233333	0.500	21,971.000000
11.241667	0.500	20,140.000000
11.250000	0.500	18,238.000000
11.258333	0.500	16,211.000000
11.266667	0.500	14,169.000000
11.275000	0.500	13,321.000000
11.283333	0.500	14,461.000000
11.291667	0.500	17,340.000000
11.300000	0.500	21,179.000000
11.308333	0.500	24,746.000000
11.316667	0.500	26,712.000000
11.325000	0.500	26,478.000000
11.333333	0.500	24,383.000000
11.341667	0.500	21,044.000000
11.350000	0.500	17,411.000000
11.358333	0.500	14,502.000000
11.366667	0.500	13,108.000000
11.375000	0.500	13,620.000000
11.383333	0.500	15,352.000000
11.391667	0.500	17,221.000000
11.400000	0.500	18,114.000000
11.408333	0.500	18,074.000000
11.416667	0.500	17,673.000000
11.425000	0.500	16,889.000000
11.433333	0.500	15,873.000000
11.441667	0.500	15,389.000000
11.450000	0.500	16,247.000000
11.458333	0.500	18,217.000000
11.466667	0.500	20,623.000000
11.475000	0.500	22,431.000000
11.483333	0.500	23,548.000000
11.491667	0.500	24,447.000000
11.500000	0.500	25,437.000000
11.508333	0.500	26,137.000000
11.516667	0.500	26,595.000000
11.525000	0.500	26,720.000000
11.533333	0.500	26,745.000000
11.541667	0.500	26,998.000000
11.550000	0.500	27,431.000000
11.558333	0.500	27,985.000000
11.566667	0.500	28,795.000000
11.575000	0.500	30,245.000000
11.583333	0.500	32,307.000000
11.591667	0.500	33,832.000000
11.600000	0.500	34,739.000000
11.608333	0.500	35,601.000000
11.616667	0.500	36,814.000000
11.625000	0.500	38,767.000000
11.633333	0.500	41,740.000000
11.641667	0.500	46,293.000000
11.650000	0.500	53,069.000000
11.658333	0.500	62,700.000000
11.666667	0.500	75,182.000000
11.675000	0.500	89,627.000000
11.683333	0.500	104,923.000000
11.691667	0.500	120,184.000000
11.700000	0.500	134,266.000000
11.708333	0.500	146,350.000000
11.716667	0.500	155,980.000000
11.725000	0.500	162,723.000000
11.733333	0.500	166,674.000000
11.741667	0.500	168,176.000000
11.750000	0.500	167,783.000000
11.758333	0.500	166,427.000000
11.766667	0.500	166,033.000000
11.775000	0.500	169,077.000000
11.783333	0.500	178,036.000000
11.791667	0.500	195,391.000000
11.800000	0.500	223,663.000000
11.808333	0.500	266,335.000000
11.816667	0.500	328,139.000000
11.825000	0.500	414,936.000000
11.833333	0.500	533,799.000000
11.841667	0.500	692,992.000000
11.850000	0.500	901,284.000000
11.858333	0.500	1,167,578.000000
11.866667	0.500	1,498,453.000000
11.875000	0.500	1,896,943.000000
11.883333	0.500	2,360,156.000000
11.891667	0.500	2,877,357.000000
11.900000	0.500	3,430,839.000000
11.908333	0.500	3,995,214.000000
11.916667	0.500	4,539,001.000000
11.925000	0.500	5,026,477.000000
11.933333	0.500	5,421,145.000000
11.941667	0.500	5,691,876.000000
11.950000	0.500	5,817,023.000000
11.958333	0.500	5,786,714.000000
11.966667	0.500	5,604,531.000000
11.975000	0.500	5,286,734.000000
11.983333	0.500	4,859,065.000000
11.991667	0.500	4,353,297.000000
12.000000	0.500	3,804,094.000000
12.008333	0.500	3,245,242.000000
12.016667	0.500	2,705,388.000000
12.025000	0.500	2,206,668.000000
12.033333	0.500	1,764,397.000000
12.041667	0.500	1,386,506.000000
12.050000	0.500	1,074,575.000000
12.058333	0.500	825,936.000000
12.066667	0.500	634,409.000000
12.075000	0.500	491,328.000000
12.083333	0.500	387,501.000000
12.091667	0.500	314,078.000000
12.100000	0.500	263,400.000000
12.108333	0.500	229,225.000000
12.116667	0.500	206,868.000000
12.125000	0.500	192,876.000000
12.133333	0.500	185,594.000000
12.141667	0.500	184,900.000000
12.150000	0.500	190,782.000000
12.158333	0.500	203,623.000000
12.166667	0.500	225,099.000000
12.175000	0.500	258,217.000000
12.183333	0.500	306,662.000000
12.191667	0.500	374,409.000000
12.200000	0.500	465,207.000000
12.208333	0.500	582,713.000000
12.216667	0.500	729,652.000000
12.225000	0.500	907,365.000000
12.233333	0.500	1,113,829.000000
12.241667	0.500	1,342,940.000000
12.250000	0.500	1,585,380.000000
12.258333	0.500	1,828,248.000000
12.266667	0.500	2,056,027.000000
12.275000	0.500	2,252,190.000000
12.283333	0.500	2,401,078.000000
12.291667	0.500	2,490,981.000000
12.300000	0.500	2,515,089.000000
12.308333	0.500	2,472,627.000000
12.316667	0.500	2,368,266.000000
12.325000	0.500	2,211,163.000000
12.333333	0.500	2,013,850.000000
12.341667	0.500	1,790,661.000000
12.350000	0.500	1,555,917.000000
12.358333	0.500	1,322,714.000000
12.366667	0.500	1,101,944.000000
12.375000	0.500	901,385.000000
12.383333	0.500	725,898.000000
12.391667	0.500	577,661.000000
12.400000	0.500	456,586.000000
12.408333	0.500	360,841.000000
12.416667	0.500	287,499.000000
12.425000	0.500	232,435.000000
12.433333	0.500	191,208.000000
12.441667	0.500	160,097.000000
12.450000	0.500	136,113.000000
12.458333	0.500	116,937.000000
12.466667	0.500	101,160.000000
12.475000	0.500	87,714.000000
12.483333	0.500	76,111.000000
12.491667	0.500	66,297.000000
12.500000	0.500	58,431.000000
12.508333	0.500	52,284.000000
12.516667	0.500	47,717.000000
12.525000	0.500	44,684.000000
12.533333	0.500	43,160.000000
12.541667	0.500	42,834.000000
12.550000	0.500	43,361.000000
12.558333	0.500	44,062.000000
12.566667	0.500	44,809.000000
12.575000	0.500	45,940.000000
12.583333	0.500	47,670.000000
12.591667	0.500	50,512.000000
12.600000	0.500	55,547.000000
12.608333	0.500	63,996.000000
12.616667	0.500	77,038.000000
12.625000	0.500	95,244.000000
12.633333	0.500	119,299.000000
12.641667	0.500	151,016.000000
12.650000	0.500	192,394.000000
12.658333	0.500	244,586.000000
12.666667	0.500	308,756.000000
12.675000	0.500	386,007.000000
12.683333	0.500	476,981.000000
12.691667	0.500	581,991.000000
12.700000	0.500	699,966.000000
12.708333	0.500	827,371.000000
12.716667	0.500	958,265.000000
12.725000	0.500	1,085,455.000000
12.733333	0.500	1,201,033.000000
12.741667	0.500	1,296,398.000000
12.750000	0.500	1,363,664.000000
12.758333	0.500	1,397,094.000000
12.766667	0.500	1,393,671.000000
12.775000	0.500	1,353,606.000000
12.783333	0.500	1,280,268.000000
12.791667	0.500	1,180,065.000000
12.800000	0.500	1,061,565.000000
12.808333	0.500	933,377.000000
12.816667	0.500	803,347.000000
12.825000	0.500	677,931.000000
12.833333	0.500	561,664.000000
12.841667	0.500	457,849.000000
12.850000	0.500	368,465.000000
12.858333	0.500	293,849.000000
12.866667	0.500	233,438.000000
12.875000	0.500	186,127.000000
12.883333	0.500	150,354.000000
12.891667	0.500	124,407.000000
12.900000	0.500	106,601.000000
12.908333	0.500	95,114.000000
12.916667	0.500	87,743.000000
12.925000	0.500	82,719.000000
12.933333	0.500	79,336.000000
12.941667	0.500	78,004.000000
12.950000	0.500	79,605.000000
12.958333	0.500	84,433.000000
12.966667	0.500	92,028.000000
12.975000	0.500	102,080.000000
12.983333	0.500	113,821.000000
12.991667	0.500	126,001.000000
13.000000	0.500	137,373.000000
13.008333	0.500	147,768.000000
13.016667	0.500	157,392.000000
13.025000	0.500	165,645.000000
13.033333	0.500	171,948.000000
13.041667	0.500	176,420.000000
13.050000	0.500	179,671.000000
13.058333	0.500	181,773.000000
13.066667	0.500	182,479.000000
13.075000	0.500	181,511.000000
13.083333	0.500	178,043.000000
13.091667	0.500	171,348.000000
13.100000	0.500	161,867.000000
13.108333	0.500	151,343.000000
13.116667	0.500	141,342.000000
13.125000	0.500	132,706.000000
13.133333	0.500	125,070.000000
13.141667	0.500	118,054.000000
13.150000	0.500	111,637.000000
13.158333	0.500	105,300.000000
13.166667	0.500	98,501.000000
13.175000	0.500	91,144.000000
13.183333	0.500	83,384.000000
13.191667	0.500	76,505.000000
13.200000	0.500	71,561.000000
13.208333	0.500	68,788.000000
13.216667	0.500	68,291.000000
13.225000	0.500	69,514.000000
13.233333	0.500	71,870.000000
13.241667	0.500	75,396.000000
13.250000	0.500	80,103.000000
13.258333	0.500	85,929.000000
13.266667	0.500	93,309.000000
13.275000	0.500	103,086.000000
13.283333	0.500	115,129.000000
13.291667	0.500	128,569.000000
13.300000	0.500	143,283.000000
13.308333	0.500	159,820.000000
13.316667	0.500	177,848.000000
13.325000	0.500	196,030.000000
13.333333	0.500	213,050.000000
13.341667	0.500	227,981.000000
13.350000	0.500	239,739.000000
13.358333	0.500	247,456.000000
13.366667	0.500	250,427.000000
13.375000	0.500	247,918.000000
13.383333	0.500	240,056.000000
13.391667	0.500	227,627.000000
13.400000	0.500	211,657.000000
13.408333	0.500	193,215.000000
13.416667	0.500	173,437.000000
13.425000	0.500	153,456.000000
13.433333	0.500	134,198.000000
13.441667	0.500	116,363.000000
13.450000	0.500	100,830.000000
13.458333	0.500	88,200.000000
13.466667	0.500	78,220.000000
13.475000	0.500	70,650.000000
13.483333	0.500	64,760.000000
13.491667	0.500	59,600.000000
13.500000	0.500	54,275.000000
13.508333	0.500	48,466.000000
13.516667	0.500	42,264.000000
13.525000	0.500	36,289.000000
13.533333	0.500	31,135.000000
13.541667	0.500	27,525.000000
13.550000	0.500	25,911.000000
13.558333	0.500	25,941.000000
13.566667	0.500	27,333.000000
13.575000	0.500	29,851.000000
13.583333	0.500	32,914.000000
13.591667	0.500	36,262.000000
13.600000	0.500	39,512.000000
13.608333	0.500	42,098.000000
13.616667	0.500	43,967.000000
13.625000	0.500	45,321.000000
13.633333	0.500	46,692.000000
13.641667	0.500	47,991.000000
13.650000	0.500	48,972.000000
13.658333	0.500	49,720.000000
13.666667	0.500	50,480.000000
13.675000	0.500	51,041.000000
13.683333	0.500	51,111.000000
13.691667	0.500	51,382.000000
13.700000	0.500	52,140.000000
13.708333	0.500	53,152.000000
13.716667	0.500	54,336.000000
13.725000	0.500	55,745.000000
13.733333	0.500	57,522.000000
13.741667	0.500	59,157.000000
13.750000	0.500	59,942.000000
13.758333	0.500	59,903.000000
13.766667	0.500	58,868.000000
13.775000	0.500	57,296.000000
13.783333	0.500	55,588.000000
13.791667	0.500	53,432.000000
13.800000	0.500	50,699.000000
13.808333	0.500	47,704.000000
13.816667	0.500	44,922.000000
13.825000	0.500	43,382.000000
13.833333	0.500	43,703.000000
13.841667	0.500	45,688.000000
13.850000	0.500	48,784.000000
13.858333	0.500	52,529.000000
13.866667	0.500	56,838.000000
13.875000	0.500	62,047.000000
13.883333	0.500	68,342.000000
13.891667	0.500	75,421.000000
13.900000	0.500	82,972.000000
13.908333	0.500	90,901.000000
13.916667	0.500	98,445.000000
13.925000	0.500	104,920.000000
13.933333	0.500	109,810.000000
13.941667	0.500	113,092.000000
13.950000	0.500	115,000.000000
13.958333	0.500	115,133.000000
13.966667	0.500	113,306.000000
13.975000	0.500	109,464.000000
13.983333	0.500	103,663.000000
13.991667	0.500	96,426.000000
14.000000	0.500	88,927.000000
14.008333	0.500	82,522.000000
14.016667	0.500	78,013.000000
14.025000	0.500	75,939.000000
14.033333	0.500	76,333.000000
14.041667	0.500	78,307.000000
14.050000	0.500	80,635.000000
14.058333	0.500	82,916.000000
14.066667	0.500	85,099.000000
14.075000	0.500	86,744.000000
14.083333	0.500	87,319.000000
14.091667	0.500	86,713.000000
14.100000	0.500	85,002.000000
14.108333	0.500	82,401.000000
14.116667	0.500	79,412.000000
14.125000	0.500	76,759.000000
14.133333	0.500	75,585.000000
14.141667	0.500	76,694.000000
14.150000	0.500	80,428.000000
14.158333	0.500	86,616.000000
14.166667	0.500	94,156.000000
14.175000	0.500	101,852.000000
14.183333	0.500	108,767.000000
14.191667	0.500	114,451.000000
14.200000	0.500	119,018.000000
14.208333	0.500	122,664.000000
14.216667	0.500	125,469.000000
14.225000	0.500	128,253.000000
14.233333	0.500	132,343.000000
14.241667	0.500	139,587.000000
14.250000	0.500	151,447.000000
14.258333	0.500	169,230.000000
14.266667	0.500	194,544.000000
14.275000	0.500	229,451.000000
14.283333	0.500	276,989.000000
14.291667	0.500	340,984.000000
14.300000	0.500	425,398.000000
14.308333	0.500	535,307.000000
14.316667	0.500	676,111.000000
14.325000	0.500	854,207.000000
14.333333	0.500	1,075,665.000000
14.341667	0.500	1,344,431.000000
14.350000	0.500	1,660,621.000000
14.358333	0.500	2,018,575.000000
14.366667	0.500	2,406,088.000000
14.375000	0.500	2,806,422.000000
14.383333	0.500	3,199,695.000000
14.391667	0.500	3,562,416.000000
14.400000	0.500	3,869,807.000000
14.408333	0.500	4,098,377.000000
14.416667	0.500	4,230,417.000000
14.425000	0.500	4,256,340.000000
14.433333	0.500	4,174,601.000000
14.441667	0.500	3,992,709.000000
14.450000	0.500	3,725,445.000000
14.458333	0.500	3,392,433.000000
14.466667	0.500	3,016,021.000000
14.475000	0.500	2,619,486.000000
14.483333	0.500	2,224,668.000000
14.491667	0.500	1,849,545.000000
14.500000	0.500	1,507,948.000000
14.508333	0.500	1,208,654.000000
14.516667	0.500	955,852.000000
14.525000	0.500	749,313.000000
14.533333	0.500	585,454.000000
14.541667	0.500	459,073.000000
14.550000	0.500	364,240.000000
14.558333	0.500	294,343.000000
14.566667	0.500	243,612.000000
14.575000	0.500	207,919.000000
14.583333	0.500	183,845.000000
14.591667	0.500	167,644.000000
14.600000	0.500	155,833.000000
14.608333	0.500	146,884.000000
14.616667	0.500	139,849.000000
14.625000	0.500	133,270.000000
14.633333	0.500	126,451.000000
14.641667	0.500	119,671.000000
14.650000	0.500	113,330.000000
14.658333	0.500	107,757.000000
14.666667	0.500	103,006.000000
14.675000	0.500	99,292.000000
14.683333	0.500	96,021.000000
14.691667	0.500	92,827.000000
14.700000	0.500	89,590.000000
14.708333	0.500	86,135.000000
14.716667	0.500	82,916.000000
14.725000	0.500	80,532.000000
14.733333	0.500	78,949.000000
14.741667	0.500	78,349.000000
14.750000	0.500	79,518.000000
14.758333	0.500	82,815.000000
14.766667	0.500	88,029.000000
14.775000	0.500	94,525.000000
14.783333	0.500	101,913.000000
14.791667	0.500	110,743.000000
14.800000	0.500	122,207.000000
14.808333	0.500	136,880.000000
14.816667	0.500	154,763.000000
14.825000	0.500	176,470.000000
14.833333	0.500	202,247.000000
14.841667	0.500	231,768.000000
14.850000	0.500	264,888.000000
14.858333	0.500	301,211.000000
14.866667	0.500	339,840.000000
14.875000	0.500	379,196.000000
14.883333	0.500	416,994.000000
14.891667	0.500	451,197.000000
14.900000	0.500	479,836.000000
14.908333	0.500	500,800.000000
14.916667	0.500	511,729.000000
14.925000	0.500	511,298.000000
14.933333	0.500	499,581.000000
14.941667	0.500	477,549.000000
14.950000	0.500	446,469.000000
14.958333	0.500	408,392.000000
14.966667	0.500	366,058.000000
14.975000	0.500	322,566.000000
14.983333	0.500	280,684.000000
14.991667	0.500	242,492.000000
15.000000	0.500	209,294.000000
15.008333	0.500	181,187.000000
15.016667	0.500	158,028.000000
15.025000	0.500	140,051.000000
15.033333	0.500	128,024.000000
15.041667	0.500	122,300.000000
15.050000	0.500	122,410.000000
15.058333	0.500	127,275.000000
15.066667	0.500	135,911.000000
15.075000	0.500	147,730.000000
15.083333	0.500	162,292.000000
15.091667	0.500	179,167.000000
15.100000	0.500	197,821.000000
15.108333	0.500	218,071.000000
15.116667	0.500	239,569.000000
15.125000	0.500	262,359.000000
15.133333	0.500	287,322.000000
15.141667	0.500	315,888.000000
15.150000	0.500	349,504.000000
15.158333	0.500	389,269.000000
15.166667	0.500	435,898.000000
15.175000	0.500	488,969.000000
15.183333	0.500	546,730.000000
15.191667	0.500	606,323.000000
15.200000	0.500	663,854.000000
15.208333	0.500	715,164.000000
15.216667	0.500	756,617.000000
15.225000	0.500	784,641.000000
15.233333	0.500	796,609.000000
15.241667	0.500	791,324.000000
15.250000	0.500	769,226.000000
15.258333	0.500	732,709.000000
15.266667	0.500	685,410.000000
15.275000	0.500	631,348.000000
15.283333	0.500	574,173.000000
15.291667	0.500	516,507.000000
15.300000	0.500	460,581.000000
15.308333	0.500	408,265.000000
15.316667	0.500	360,128.000000
15.325000	0.500	316,193.000000
15.333333	0.500	276,641.000000
15.341667	0.500	241,504.000000
15.350000	0.500	210,929.000000
15.358333	0.500	184,591.000000
15.366667	0.500	161,945.000000
15.375000	0.500	142,487.000000
15.383333	0.500	125,117.000000
15.391667	0.500	109,346.000000
15.400000	0.500	94,872.000000
15.408333	0.500	81,765.000000
15.416667	0.500	70,819.000000
15.425000	0.500	62,809.000000
15.433333	0.500	58,140.000000
15.441667	0.500	56,160.000000
15.450000	0.500	55,861.000000
15.458333	0.500	56,602.000000
15.466667	0.500	57,837.000000
15.475000	0.500	58,906.000000
15.483333	0.500	59,796.000000
15.491667	0.500	61,332.000000
15.500000	0.500	63,762.000000
15.508333	0.500	66,362.000000
15.516667	0.500	68,355.000000
15.525000	0.500	69,672.000000
15.533333	0.500	70,315.000000
15.541667	0.500	70,688.000000
15.550000	0.500	71,270.000000
15.558333	0.500	72,389.000000
15.566667	0.500	74,517.000000
15.575000	0.500	77,504.000000
15.583333	0.500	80,758.000000
15.591667	0.500	83,807.000000
15.600000	0.500	86,531.000000
15.608333	0.500	88,462.000000
15.616667	0.500	89,194.000000
15.625000	0.500	88,059.000000
15.633333	0.500	84,679.000000
15.641667	0.500	79,676.000000
15.650000	0.500	74,087.000000
15.658333	0.500	69,021.000000
15.666667	0.500	65,038.000000
15.675000	0.500	62,593.000000
15.683333	0.500	61,524.000000
15.691667	0.500	61,542.000000
15.700000	0.500	62,393.000000
15.708333	0.500	63,578.000000
15.716667	0.500	64,697.000000
15.725000	0.500	65,165.000000
15.733333	0.500	64,177.000000
15.741667	0.500	62,087.000000
15.750000	0.500	59,711.000000
15.758333	0.500	58,260.000000
15.766667	0.500	58,928.000000
15.775000	0.500	62,160.000000
15.783333	0.500	67,519.000000
15.791667	0.500	74,066.000000
15.800000	0.500	80,308.000000
15.808333	0.500	85,011.000000
15.816667	0.500	87,487.000000
15.825000	0.500	87,904.000000
15.833333	0.500	87,228.000000
15.841667	0.500	86,254.000000
15.850000	0.500	84,714.000000
15.858333	0.500	82,592.000000
15.866667	0.500	80,489.000000
15.875000	0.500	78,821.000000
15.883333	0.500	77,908.000000
15.891667	0.500	77,479.000000
15.900000	0.500	77,182.000000
15.908333	0.500	76,771.000000
15.916667	0.500	76,131.000000
15.925000	0.500	75,836.000000
15.933333	0.500	76,288.000000
15.941667	0.500	77,770.000000
15.950000	0.500	80,383.000000
15.958333	0.500	84,586.000000
15.966667	0.500	91,068.000000
15.975000	0.500	99,919.000000
15.983333	0.500	110,968.000000
15.991667	0.500	124,350.000000
16.000000	0.500	140,733.000000
16.008333	0.500	160,477.000000
16.016667	0.500	183,674.000000
16.025000	0.500	211,189.000000
16.033333	0.500	243,863.000000
16.041667	0.500	281,854.000000
16.050000	0.500	325,107.000000
16.058333	0.500	373,023.000000
16.066667	0.500	424,081.000000
16.075000	0.500	476,200.000000
16.083333	0.500	526,638.000000
16.091667	0.500	572,713.000000
16.100000	0.500	612,002.000000
16.108333	0.500	642,650.000000
16.116667	0.500	662,567.000000
16.125000	0.500	669,264.000000
16.133333	0.500	661,700.000000
16.141667	0.500	640,549.000000
16.150000	0.500	606,833.000000
16.158333	0.500	562,118.000000
16.166667	0.500	509,087.000000
16.175000	0.500	451,273.000000
16.183333	0.500	392,166.000000
16.191667	0.500	335,059.000000
16.200000	0.500	282,640.000000
16.208333	0.500	236,748.000000
16.216667	0.500	198,312.000000
16.225000	0.500	167,281.000000
16.233333	0.500	143,276.000000
16.241667	0.500	126,042.000000
16.250000	0.500	114,967.000000
16.258333	0.500	109,031.000000
16.266667	0.500	107,138.000000
16.275000	0.500	108,290.000000
16.283333	0.500	110,937.000000
16.291667	0.500	113,722.000000
16.300000	0.500	115,294.000000
16.308333	0.500	114,915.000000
16.316667	0.500	112,447.000000
16.325000	0.500	108,203.000000
16.333333	0.500	103,156.000000
16.341667	0.500	97,832.000000
16.350000	0.500	92,783.000000
16.358333	0.500	88,844.000000
16.366667	0.500	86,393.000000
16.375000	0.500	85,676.000000
16.383333	0.500	86,066.000000
16.391667	0.500	86,386.000000
16.400000	0.500	85,984.000000
16.408333	0.500	84,922.000000
16.416667	0.500	83,768.000000
16.425000	0.500	83,036.000000
16.433333	0.500	82,889.000000
16.441667	0.500	82,943.000000
16.450000	0.500	82,990.000000
16.458333	0.500	83,058.000000
16.466667	0.500	83,327.000000
16.475000	0.500	83,806.000000
16.483333	0.500	84,454.000000
16.491667	0.500	85,544.000000
16.500000	0.500	86,869.000000
16.508333	0.500	87,585.000000
16.516667	0.500	87,408.000000
16.525000	0.500	86,829.000000
16.533333	0.500	86,272.000000
16.541667	0.500	86,161.000000
16.550000	0.500	86,763.000000
16.558333	0.500	88,267.000000
16.566667	0.500	90,271.000000
16.575000	0.500	92,282.000000
16.583333	0.500	93,725.000000
16.591667	0.500	94,259.000000
16.600000	0.500	94,515.000000
16.608333	0.500	94,825.000000
16.616667	0.500	94,854.000000
16.625000	0.500	94,525.000000
16.633333	0.500	93,892.000000
16.641667	0.500	92,811.000000
16.650000	0.500	90,610.000000
16.658333	0.500	87,170.000000
16.666667	0.500	83,197.000000
16.675000	0.500	79,730.000000
16.683333	0.500	77,353.000000
16.691667	0.500	76,667.000000
16.700000	0.500	78,458.000000
16.708333	0.500	82,749.000000
16.716667	0.500	89,054.000000
16.725000	0.500	96,577.000000
16.733333	0.500	105,134.000000
16.741667	0.500	115,164.000000
16.750000	0.500	127,013.000000
16.758333	0.500	141,188.000000
16.766667	0.500	157,764.000000
16.775000	0.500	176,656.000000
16.783333	0.500	197,569.000000
16.791667	0.500	219,385.000000
16.800000	0.500	241,067.000000
16.808333	0.500	261,381.000000
16.816667	0.500	280,125.000000
16.825000	0.500	297,660.000000
16.833333	0.500	314,285.000000
16.841667	0.500	329,733.000000
16.850000	0.500	343,486.000000
16.858333	0.500	355,279.000000
16.866667	0.500	366,013.000000
16.875000	0.500	377,672.000000
16.883333	0.500	392,336.000000
16.891667	0.500	412,303.000000
16.900000	0.500	440,302.000000
16.908333	0.500	479,920.000000
16.916667	0.500	535,468.000000
16.925000	0.500	612,009.000000
16.933333	0.500	715,495.000000
16.941667	0.500	850,583.000000
16.950000	0.500	1,019,862.000000
16.958333	0.500	1,223,561.000000
16.966667	0.500	1,459,862.000000
16.975000	0.500	1,723,936.000000
16.983333	0.500	2,006,039.000000
16.991667	0.500	2,291,731.000000
17.000000	0.500	2,563,662.000000
17.008333	0.500	2,803,520.000000
17.016667	0.500	2,993,992.000000
17.025000	0.500	3,120,360.000000
17.033333	0.500	3,172,676.000000
17.041667	0.500	3,146,572.000000
17.050000	0.500	3,043,951.000000
17.058333	0.500	2,872,935.000000
17.066667	0.500	2,646,104.000000
17.075000	0.500	2,379,332.000000
17.083333	0.500	2,090,797.000000
17.091667	0.500	1,798,070.000000
17.100000	0.500	1,516,311.000000
17.108333	0.500	1,257,462.000000
17.116667	0.500	1,029,431.000000
17.125000	0.500	836,677.000000
17.133333	0.500	679,768.000000
17.141667	0.500	555,673.000000
17.150000	0.500	460,084.000000
17.158333	0.500	388,656.000000
17.166667	0.500	336,892.000000
17.175000	0.500	300,523.000000
17.183333	0.500	275,246.000000
17.191667	0.500	256,409.000000
17.200000	0.500	240,135.000000
17.208333	0.500	224,194.000000
17.216667	0.500	207,692.000000
17.225000	0.500	190,799.000000
17.233333	0.500	174,163.000000
17.241667	0.500	158,416.000000
17.250000	0.500	143,823.000000
17.258333	0.500	130,584.000000
17.266667	0.500	118,809.000000
17.275000	0.500	109,289.000000
17.283333	0.500	102,340.000000
17.291667	0.500	97,251.000000
17.300000	0.500	93,291.000000
17.308333	0.500	90,343.000000
17.316667	0.500	88,545.000000
17.325000	0.500	87,624.000000
17.333333	0.500	87,279.000000
17.341667	0.500	87,391.000000
17.350000	0.500	87,699.000000
17.358333	0.500	87,850.000000
17.366667	0.500	87,281.000000
17.375000	0.500	85,939.000000
17.383333	0.500	84,412.000000
17.391667	0.500	83,531.000000
17.400000	0.500	83,515.000000
17.408333	0.500	84,840.000000
17.416667	0.500	87,725.000000
17.425000	0.500	92,013.000000
17.433333	0.500	97,147.000000
17.441667	0.500	102,307.000000
17.450000	0.500	106,810.000000
17.458333	0.500	110,205.000000
17.466667	0.500	112,413.000000
17.475000	0.500	114,374.000000
17.483333	0.500	116,958.000000
17.491667	0.500	120,549.000000
17.500000	0.500	125,498.000000
17.508333	0.500	132,042.000000
17.516667	0.500	140,459.000000
17.525000	0.500	151,185.000000
17.533333	0.500	164,966.000000
17.541667	0.500	183,141.000000
17.550000	0.500	207,480.000000
17.558333	0.500	239,558.000000
17.566667	0.500	280,171.000000
17.575000	0.500	329,452.000000
17.583333	0.500	387,366.000000
17.591667	0.500	453,306.000000
17.600000	0.500	524,645.000000
17.608333	0.500	598,494.000000
17.616667	0.500	671,289.000000
17.625000	0.500	737,932.000000
17.633333	0.500	793,177.000000
17.641667	0.500	832,480.000000
17.650000	0.500	852,397.000000
17.658333	0.500	851,369.000000
17.666667	0.500	830,185.000000
17.675000	0.500	790,993.000000
17.683333	0.500	737,135.000000
17.691667	0.500	673,070.000000
17.700000	0.500	603,393.000000
17.708333	0.500	531,647.000000
17.716667	0.500	460,579.000000
17.725000	0.500	393,371.000000
17.733333	0.500	332,852.000000
17.741667	0.500	280,566.000000
17.750000	0.500	237,017.000000
17.758333	0.500	202,350.000000
17.766667	0.500	176,048.000000
17.775000	0.500	156,995.000000
17.783333	0.500	143,563.000000
17.791667	0.500	134,457.000000
17.800000	0.500	128,191.000000
17.808333	0.500	123,699.000000
17.816667	0.500	121,014.000000
17.825000	0.500	119,853.000000
17.833333	0.500	119,616.000000
17.841667	0.500	120,139.000000
17.850000	0.500	121,387.000000
17.858333	0.500	123,199.000000
17.866667	0.500	124,944.000000
17.875000	0.500	126,235.000000
17.883333	0.500	126,992.000000
17.891667	0.500	127,131.000000
17.900000	0.500	126,455.000000
17.908333	0.500	124,686.000000
17.916667	0.500	121,509.000000
17.925000	0.500	117,008.000000
17.933333	0.500	111,870.000000
17.941667	0.500	107,107.000000
17.950000	0.500	103,487.000000
17.958333	0.500	101,369.000000
17.966667	0.500	100,883.000000
17.975000	0.500	101,142.000000
17.983333	0.500	101,541.000000
17.991667	0.500	101,682.000000
18.000000	0.500	101,234.000000
18.008333	0.500	100,032.000000
18.016667	0.500	98,160.000000
18.025000	0.500	95,608.000000
18.033333	0.500	92,528.000000
18.041667	0.500	89,750.000000
18.050000	0.500	87,529.000000
18.058333	0.500	86,086.000000
18.066667	0.500	86,052.000000
18.075000	0.500	87,473.000000
18.083333	0.500	89,714.000000
18.091667	0.500	92,453.000000
18.100000	0.500	94,968.000000
18.108333	0.500	96,412.000000
18.116667	0.500	96,357.000000
18.125000	0.500	94,570.000000
18.133333	0.500	91,595.000000
18.141667	0.500	88,283.000000
18.150000	0.500	85,153.000000
18.158333	0.500	82,320.000000
18.166667	0.500	80,115.000000
18.175000	0.500	78,838.000000
18.183333	0.500	78,440.000000
18.191667	0.500	78,719.000000
18.200000	0.500	79,524.000000
18.208333	0.500	80,916.000000
18.216667	0.500	83,284.000000
18.225000	0.500	86,680.000000
18.233333	0.500	90,542.000000
18.241667	0.500	94,535.000000
18.250000	0.500	98,685.000000
18.258333	0.500	102,750.000000
18.266667	0.500	105,879.000000
18.275000	0.500	107,435.000000
18.283333	0.500	107,445.000000
18.291667	0.500	106,287.000000
18.300000	0.500	104,540.000000
18.308333	0.500	103,024.000000
18.316667	0.500	102,631.000000
18.325000	0.500	103,730.000000
18.333333	0.500	105,599.000000
18.341667	0.500	107,769.000000
18.350000	0.500	110,056.000000
18.358333	0.500	112,265.000000
18.366667	0.500	114,749.000000
18.375000	0.500	117,598.000000
18.383333	0.500	120,678.000000
18.391667	0.500	124,055.000000
18.400000	0.500	127,797.000000
18.408333	0.500	131,848.000000
18.416667	0.500	135,783.000000
18.425000	0.500	138,851.000000
18.433333	0.500	140,696.000000
18.441667	0.500	141,263.000000
18.450000	0.500	140,580.000000
18.458333	0.500	138,947.000000
18.466667	0.500	137,197.000000
18.475000	0.500	136,162.000000
18.483333	0.500	136,215.000000
18.491667	0.500	137,246.000000
18.500000	0.500	139,542.000000
18.508333	0.500	143,623.000000
18.516667	0.500	150,270.000000
18.525000	0.500	160,926.000000
18.533333	0.500	176,918.000000
18.541667	0.500	198,801.000000
18.550000	0.500	226,442.000000
18.558333	0.500	259,630.000000
18.566667	0.500	297,855.000000
18.575000	0.500	339,347.000000
18.583333	0.500	381,591.000000
18.591667	0.500	421,612.000000
18.600000	0.500	456,032.000000
18.608333	0.500	481,729.000000
18.616667	0.500	496,812.000000
18.625000	0.500	501,289.000000
18.633333	0.500	495,670.000000
18.641667	0.500	480,508.000000
18.650000	0.500	457,312.000000
18.658333	0.500	427,838.000000
18.666667	0.500	393,706.000000
18.675000	0.500	356,591.000000
18.683333	0.500	318,870.000000
18.691667	0.500	282,667.000000
18.700000	0.500	249,620.000000
18.708333	0.500	220,993.000000
18.716667	0.500	197,128.000000
18.725000	0.500	177,901.000000
18.733333	0.500	162,931.000000
18.741667	0.500	151,536.000000
18.750000	0.500	142,624.000000
18.758333	0.500	135,610.000000
18.766667	0.500	130,283.000000
18.775000	0.500	126,119.000000
18.783333	0.500	122,780.000000
18.791667	0.500	120,098.000000
18.800000	0.500	117,910.000000
18.808333	0.500	115,906.000000
18.816667	0.500	113,673.000000
18.825000	0.500	111,218.000000
18.833333	0.500	109,248.000000
18.841667	0.500	108,393.000000
18.850000	0.500	108,440.000000
18.858333	0.500	109,225.000000
18.866667	0.500	110,773.000000
18.875000	0.500	112,972.000000
18.883333	0.500	116,002.000000
18.891667	0.500	119,993.000000
18.900000	0.500	124,746.000000
18.908333	0.500	130,161.000000
18.916667	0.500	135,917.000000
18.925000	0.500	141,866.000000
18.933333	0.500	148,185.000000
18.941667	0.500	154,800.000000
18.950000	0.500	161,500.000000
18.958333	0.500	168,166.000000
18.966667	0.500	174,368.000000
18.975000	0.500	180,257.000000
18.983333	0.500	186,167.000000
18.991667	0.500	192,299.000000
19.000000	0.500	197,859.000000
19.008333	0.500	201,733.000000
19.016667	0.500	203,016.000000
19.025000	0.500	201,373.000000
19.033333	0.500	196,777.000000
19.041667	0.500	189,935.000000
19.050000	0.500	181,847.000000
19.058333	0.500	173,009.000000
19.066667	0.500	163,814.000000
19.075000	0.500	154,491.000000
19.083333	0.500	145,538.000000
19.091667	0.500	137,480.000000
19.100000	0.500	130,668.000000
19.108333	0.500	125,655.000000
19.116667	0.500	122,810.000000
19.125000	0.500	122,201.000000
19.133333	0.500	123,481.000000
19.141667	0.500	125,640.000000
19.150000	0.500	127,392.000000
19.158333	0.500	127,813.000000
19.166667	0.500	126,863.000000
19.175000	0.500	124,969.000000
19.183333	0.500	123,040.000000
19.191667	0.500	122,221.000000
19.200000	0.500	123,155.000000
19.208333	0.500	126,370.000000
19.216667	0.500	132,304.000000
19.225000	0.500	141,552.000000
19.233333	0.500	154,995.000000
19.241667	0.500	174,039.000000
19.250000	0.500	200,228.000000
19.258333	0.500	235,034.000000
19.266667	0.500	279,380.000000
19.275000	0.500	334,862.000000
19.283333	0.500	402,591.000000
19.291667	0.500	482,242.000000
19.300000	0.500	572,559.000000
19.308333	0.500	671,042.000000
19.316667	0.500	774,042.000000
19.325000	0.500	876,646.000000
19.333333	0.500	972,887.000000
19.341667	0.500	1,056,371.000000
19.350000	0.500	1,120,799.000000
19.358333	0.500	1,161,104.000000
19.366667	0.500	1,174,404.000000
19.375000	0.500	1,160,386.000000
19.383333	0.500	1,120,193.000000
19.391667	0.500	1,056,336.000000
19.400000	0.500	973,045.000000
19.408333	0.500	876,135.000000
19.416667	0.500	772,111.000000
19.425000	0.500	667,203.000000
19.433333	0.500	567,194.000000
19.441667	0.500	476,782.000000
19.450000	0.500	398,609.000000
19.458333	0.500	333,631.000000
19.466667	0.500	281,876.000000
19.475000	0.500	242,628.000000
19.483333	0.500	214,463.000000
19.491667	0.500	195,484.000000
19.500000	0.500	183,815.000000
19.508333	0.500	177,927.000000
19.516667	0.500	177,017.000000
19.525000	0.500	180,437.000000
19.533333	0.500	188,054.000000
19.541667	0.500	199,991.000000
19.550000	0.500	216,480.000000
19.558333	0.500	237,947.000000
19.566667	0.500	265,919.000000
19.575000	0.500	302,657.000000
19.583333	0.500	350,559.000000
19.591667	0.500	410,866.000000
19.600000	0.500	483,980.000000
19.608333	0.500	569,742.000000
19.616667	0.500	666,819.000000
19.625000	0.500	772,344.000000
19.633333	0.500	882,058.000000
19.641667	0.500	990,750.000000
19.650000	0.500	1,091,971.000000
19.658333	0.500	1,178,298.000000
19.666667	0.500	1,242,636.000000
19.675000	0.500	1,279,477.000000
19.683333	0.500	1,285,305.000000
19.691667	0.500	1,259,683.000000
19.700000	0.500	1,204,285.000000
19.708333	0.500	1,122,960.000000
19.716667	0.500	1,022,064.000000
19.725000	0.500	908,798.000000
19.733333	0.500	790,641.000000
19.741667	0.500	674,258.000000
19.750000	0.500	565,259.000000
19.758333	0.500	468,155.000000
19.766667	0.500	385,096.000000
19.775000	0.500	316,610.000000
19.783333	0.500	262,100.000000
19.791667	0.500	220,163.000000
19.800000	0.500	189,071.000000
19.808333	0.500	167,041.000000
19.816667	0.500	152,467.000000
19.825000	0.500	144,102.000000
19.833333	0.500	140,707.000000
19.841667	0.500	140,095.000000
19.850000	0.500	140,537.000000
19.858333	0.500	141,106.000000
19.866667	0.500	141,375.000000
19.875000	0.500	141,070.000000
19.883333	0.500	139,972.000000
19.891667	0.500	137,971.000000
19.900000	0.500	135,518.000000
19.908333	0.500	133,251.000000
19.916667	0.500	131,107.000000
19.925000	0.500	128,455.000000
19.933333	0.500	125,204.000000
19.941667	0.500	121,439.000000
19.950000	0.500	117,730.000000
19.958333	0.500	114,504.000000
19.966667	0.500	111,741.000000
19.975000	0.500	109,881.000000
19.983333	0.500	108,583.000000
19.991667	0.500	107,144.000000
20.000000	0.500	105,745.000000
20.008333	0.500	104,658.000000
20.016667	0.500	103,919.000000
20.025000	0.500	104,089.000000
20.033333	0.500	105,003.000000
20.041667	0.500	106,047.000000
20.050000	0.500	106,596.000000
20.058333	0.500	106,618.000000
20.066667	0.500	106,600.000000
20.075000	0.500	107,114.000000
20.083333	0.500	108,015.000000
20.091667	0.500	108,857.000000
20.100000	0.500	109,877.000000
20.108333	0.500	110,944.000000
20.116667	0.500	111,245.000000
20.125000	0.500	110,896.000000
20.133333	0.500	110,363.000000
20.141667	0.500	109,854.000000
20.150000	0.500	109,263.000000
20.158333	0.500	108,695.000000
20.166667	0.500	108,388.000000
20.175000	0.500	107,801.000000
20.183333	0.500	106,389.000000
20.191667	0.500	103,938.000000
20.200000	0.500	100,917.000000
20.208333	0.500	98,100.000000
20.216667	0.500	96,071.000000
20.225000	0.500	94,781.000000
20.233333	0.500	93,724.000000
20.241667	0.500	92,858.000000
20.250000	0.500	92,795.000000
20.258333	0.500	94,230.000000
20.266667	0.500	97,098.000000
20.275000	0.500	101,286.000000
20.283333	0.500	106,656.000000
20.291667	0.500	112,407.000000
20.300000	0.500	117,215.000000
20.308333	0.500	120,680.000000
20.316667	0.500	123,148.000000
20.325000	0.500	124,817.000000
20.333333	0.500	126,039.000000
20.341667	0.500	126,920.000000
20.350000	0.500	127,175.000000
20.358333	0.500	126,214.000000
20.366667	0.500	123,901.000000
20.375000	0.500	121,105.000000
20.383333	0.500	118,476.000000
20.391667	0.500	116,145.000000
20.400000	0.500	114,080.000000
20.408333	0.500	112,468.000000
20.416667	0.500	111,456.000000
20.425000	0.500	110,614.000000
20.433333	0.500	109,845.000000
20.441667	0.500	108,971.000000
20.450000	0.500	108,262.000000
20.458333	0.500	108,245.000000
20.466667	0.500	108,736.000000
20.475000	0.500	109,120.000000
20.483333	0.500	109,091.000000
20.491667	0.500	108,586.000000
20.500000	0.500	107,561.000000
20.508333	0.500	105,742.000000
20.516667	0.500	103,642.000000
20.525000	0.500	102,113.000000
20.533333	0.500	101,157.000000
20.541667	0.500	100,756.000000
20.550000	0.500	101,229.000000
20.558333	0.500	102,656.000000
20.566667	0.500	104,574.000000
20.575000	0.500	106,609.000000
20.583333	0.500	108,685.000000
20.591667	0.500	110,476.000000
20.600000	0.500	111,754.000000
20.608333	0.500	112,420.000000
20.616667	0.500	112,710.000000
20.625000	0.500	112,891.000000
20.633333	0.500	113,208.000000
20.641667	0.500	113,947.000000
20.650000	0.500	114,803.000000
20.658333	0.500	115,612.000000
20.666667	0.500	116,327.000000
20.675000	0.500	117,699.000000
20.683333	0.500	119,987.000000
20.691667	0.500	123,174.000000
20.700000	0.500	126,644.000000
20.708333	0.500	129,863.000000
20.716667	0.500	132,747.000000
20.725000	0.500	135,394.000000
20.733333	0.500	137,891.000000
20.741667	0.500	140,792.000000
20.750000	0.500	145,018.000000
20.758333	0.500	150,930.000000
20.766667	0.500	158,063.000000
20.775000	0.500	165,127.000000
20.783333	0.500	170,440.000000
20.791667	0.500	173,050.000000
20.800000	0.500	172,693.000000
20.808333	0.500	170,160.000000
20.816667	0.500	166,331.000000
20.825000	0.500	161,904.000000
20.833333	0.500	157,139.000000
20.841667	0.500	152,217.000000
20.850000	0.500	147,511.000000
20.858333	0.500	143,158.000000
20.866667	0.500	139,233.000000
20.875000	0.500	135,653.000000
20.883333	0.500	132,021.000000
20.891667	0.500	128,323.000000
20.900000	0.500	124,957.000000
20.908333	0.500	122,182.000000
20.916667	0.500	120,022.000000
20.925000	0.500	118,111.000000
20.933333	0.500	116,436.000000
20.941667	0.500	114,925.000000
20.950000	0.500	113,891.000000
20.958333	0.500	113,450.000000
20.966667	0.500	112,868.000000
20.975000	0.500	111,595.000000
20.983333	0.500	109,720.000000
20.991667	0.500	107,637.000000
21.000000	0.500	105,702.000000
21.008333	0.500	104,510.000000
21.016667	0.500	105,122.000000
21.025000	0.500	107,567.000000
21.033333	0.500	111,097.000000
21.041667	0.500	115,168.000000
21.050000	0.500	119,748.000000
21.058333	0.500	124,786.000000
21.066667	0.500	130,250.000000
21.075000	0.500	135,612.000000
21.083333	0.500	140,169.000000
21.091667	0.500	144,057.000000
21.100000	0.500	147,125.000000
21.108333	0.500	149,660.000000
21.116667	0.500	151,459.000000
21.125000	0.500	152,271.000000
21.133333	0.500	151,952.000000
21.141667	0.500	150,879.000000
21.150000	0.500	149,350.000000
21.158333	0.500	146,931.000000
21.166667	0.500	143,132.000000
21.175000	0.500	138,265.000000
21.183333	0.500	132,687.000000
21.191667	0.500	127,062.000000
21.200000	0.500	122,479.000000
21.208333	0.500	119,733.000000
21.216667	0.500	118,415.000000
21.225000	0.500	117,395.000000
21.233333	0.500	115,932.000000
21.241667	0.500	114,183.000000
21.250000	0.500	112,391.000000
21.258333	0.500	110,692.000000
21.266667	0.500	109,216.000000
21.275000	0.500	108,345.000000
21.283333	0.500	108,216.000000
21.291667	0.500	108,725.000000
21.300000	0.500	109,444.000000
21.308333	0.500	110,302.000000
21.316667	0.500	112,134.000000
21.325000	0.500	114,965.000000
21.333333	0.500	117,880.000000
21.341667	0.500	120,313.000000
21.350000	0.500	122,134.000000
21.358333	0.500	123,184.000000
21.366667	0.500	123,289.000000
21.375000	0.500	122,816.000000
21.383333	0.500	122,674.000000
21.391667	0.500	123,937.000000
21.400000	0.500	127,094.000000
21.408333	0.500	131,716.000000
21.416667	0.500	137,556.000000
21.425000	0.500	144,155.000000
21.433333	0.500	150,478.000000
21.441667	0.500	155,616.000000
21.450000	0.500	159,407.000000
21.458333	0.500	161,697.000000
21.466667	0.500	162,246.000000
21.475000	0.500	161,557.000000
21.483333	0.500	160,178.000000
21.491667	0.500	158,464.000000
21.500000	0.500	156,623.000000
21.508333	0.500	154,872.000000
21.516667	0.500	153,448.000000
21.525000	0.500	152,495.000000
21.533333	0.500	151,609.000000
21.541667	0.500	150,299.000000
21.550000	0.500	148,210.000000
21.558333	0.500	145,225.000000
21.566667	0.500	141,981.000000
21.575000	0.500	139,660.000000
21.583333	0.500	138,500.000000
21.591667	0.500	138,193.000000
21.600000	0.500	138,400.000000
21.608333	0.500	139,156.000000
21.616667	0.500	140,409.000000
21.625000	0.500	141,729.000000
21.633333	0.500	142,810.000000
21.641667	0.500	143,980.000000
21.650000	0.500	145,481.000000
21.658333	0.500	147,325.000000
21.666667	0.500	149,215.000000
21.675000	0.500	150,532.000000
21.683333	0.500	150,559.000000
21.691667	0.500	149,592.000000
21.700000	0.500	148,067.000000
21.708333	0.500	146,791.000000
21.716667	0.500	146,699.000000
21.725000	0.500	147,754.000000
21.733333	0.500	149,859.000000
21.741667	0.500	152,654.000000
21.750000	0.500	155,738.000000
21.758333	0.500	158,372.000000
21.766667	0.500	160,182.000000
21.775000	0.500	161,054.000000
21.783333	0.500	161,613.000000
21.791667	0.500	162,864.000000
21.800000	0.500	164,786.000000
21.808333	0.500	166,887.000000
21.816667	0.500	168,789.000000
21.825000	0.500	170,740.000000
21.833333	0.500	172,832.000000
21.841667	0.500	174,921.000000
21.850000	0.500	177,161.000000
21.858333	0.500	179,322.000000
21.866667	0.500	180,811.000000
21.875000	0.500	181,207.000000
21.883333	0.500	180,457.000000
21.891667	0.500	178,732.000000
21.900000	0.500	176,396.000000
21.908333	0.500	173,266.000000
21.916667	0.500	169,683.000000
21.925000	0.500	166,144.000000
21.933333	0.500	162,715.000000
21.941667	0.500	159,514.000000
21.950000	0.500	156,775.000000
21.958333	0.500	154,841.000000
21.966667	0.500	153,828.000000
21.975000	0.500	154,194.000000
21.983333	0.500	156,396.000000
21.991667	0.500	160,446.000000
22.000000	0.500	166,064.000000
22.008333	0.500	172,196.000000
22.016667	0.500	177,222.000000
22.025000	0.500	179,801.000000
22.033333	0.500	179,789.000000
22.041667	0.500	177,771.000000
22.050000	0.500	174,613.000000
22.058333	0.500	171,309.000000
22.066667	0.500	168,170.000000
22.075000	0.500	164,850.000000
22.083333	0.500	161,733.000000
22.091667	0.500	159,198.000000
22.100000	0.500	157,105.000000
22.108333	0.500	155,009.000000
22.116667	0.500	152,850.000000
22.125000	0.500	151,227.000000
22.133333	0.500	150,276.000000
22.141667	0.500	149,750.000000
22.150000	0.500	149,208.000000
22.158333	0.500	148,075.000000
22.166667	0.500	146,434.000000
22.175000	0.500	144,432.000000
22.183333	0.500	142,339.000000
22.191667	0.500	140,812.000000
22.200000	0.500	140,204.000000
22.208333	0.500	140,531.000000
22.216667	0.500	141,362.000000
22.225000	0.500	142,433.000000
22.233333	0.500	143,550.000000
22.241667	0.500	144,636.000000
22.250000	0.500	145,173.000000
22.258333	0.500	144,813.000000
22.266667	0.500	143,926.000000
22.275000	0.500	142,943.000000
22.283333	0.500	141,976.000000
22.291667	0.500	141,298.000000
22.300000	0.500	141,152.000000
22.308333	0.500	141,656.000000
22.316667	0.500	142,707.000000
22.325000	0.500	144,163.000000
22.333333	0.500	146,047.000000
22.341667	0.500	148,067.000000
22.350000	0.500	150,109.000000
22.358333	0.500	152,356.000000
22.366667	0.500	154,670.000000
22.375000	0.500	156,667.000000
22.383333	0.500	158,142.000000
22.391667	0.500	158,701.000000
22.400000	0.500	158,184.000000
22.408333	0.500	157,397.000000
22.416667	0.500	157,334.000000
22.425000	0.500	157,779.000000
22.433333	0.500	158,020.000000
22.441667	0.500	157,176.000000
22.450000	0.500	154,939.000000
22.458333	0.500	151,706.000000
22.466667	0.500	148,108.000000
22.475000	0.500	144,532.000000
22.483333	0.500	140,720.000000
22.491667	0.500	137,175.000000
22.500000	0.500	135,494.000000
22.508333	0.500	136,030.000000
22.516667	0.500	137,733.000000
22.525000	0.500	139,667.000000
22.533333	0.500	141,437.000000
22.541667	0.500	142,755.000000
22.550000	0.500	143,177.000000
22.558333	0.500	142,460.000000
22.566667	0.500	140,686.000000
22.575000	0.500	138,304.000000
22.583333	0.500	135,783.000000
22.591667	0.500	134,049.000000
22.600000	0.500	133,001.000000
22.608333	0.500	132,166.000000
22.616667	0.500	131,385.000000
22.625000	0.500	130,760.000000
22.633333	0.500	130,674.000000
22.641667	0.500	131,125.000000
22.650000	0.500	131,625.000000
22.658333	0.500	132,349.000000
22.666667	0.500	133,448.000000
22.675000	0.500	135,805.000000
22.683333	0.500	139,757.000000
22.691667	0.500	144,999.000000
22.700000	0.500	150,518.000000
22.708333	0.500	154,823.000000
22.716667	0.500	157,047.000000
22.725000	0.500	157,322.000000
22.733333	0.500	156,395.000000
22.741667	0.500	155,134.000000
22.750000	0.500	153,916.000000
22.758333	0.500	152,450.000000
22.766667	0.500	150,335.000000
22.775000	0.500	147,582.000000
22.783333	0.500	144,256.000000
22.791667	0.500	140,634.000000
22.800000	0.500	137,401.000000
22.808333	0.500	135,424.000000
22.816667	0.500	134,703.000000
22.825000	0.500	134,980.000000
22.833333	0.500	136,362.000000
22.841667	0.500	138,365.000000
22.850000	0.500	140,167.000000
22.858333	0.500	141,532.000000
22.866667	0.500	142,277.000000
22.875000	0.500	142,220.000000
22.883333	0.500	141,523.000000
22.891667	0.500	140,538.000000
22.900000	0.500	139,546.000000
22.908333	0.500	138,932.000000
22.916667	0.500	138,994.000000
22.925000	0.500	139,593.000000
22.933333	0.500	140,039.000000
22.941667	0.500	139,669.000000
22.950000	0.500	138,285.000000
22.958333	0.500	136,475.000000
22.966667	0.500	134,906.000000
22.975000	0.500	134,109.000000
22.983333	0.500	133,925.000000
22.991667	0.500	133,743.000000
23.000000	0.500	133,540.000000
23.008333	0.500	133,779.000000
23.016667	0.500	135,073.000000
23.025000	0.500	137,564.000000
23.033333	0.500	140,972.000000
23.041667	0.500	144,415.000000
23.050000	0.500	147,404.000000
23.058333	0.500	149,825.000000
23.066667	0.500	152,196.000000
23.075000	0.500	154,974.000000
23.083333	0.500	157,899.000000
23.091667	0.500	160,544.000000
23.100000	0.500	162,696.000000
23.108333	0.500	163,871.000000
23.116667	0.500	164,188.000000
23.125000	0.500	163,515.000000
23.133333	0.500	161,682.000000
23.141667	0.500	158,770.000000
23.150000	0.500	155,591.000000
23.158333	0.500	152,961.000000
23.166667	0.500	151,532.000000
23.175000	0.500	150,994.000000
23.183333	0.500	150,636.000000
23.191667	0.500	149,990.000000
23.200000	0.500	149,176.000000
23.208333	0.500	148,862.000000
23.216667	0.500	149,371.000000
23.225000	0.500	151,066.000000
23.233333	0.500	153,740.000000
23.241667	0.500	156,444.000000
23.250000	0.500	158,223.000000
23.258333	0.500	158,575.000000
23.266667	0.500	157,476.000000
23.275000	0.500	155,355.000000
23.283333	0.500	152,469.000000
23.291667	0.500	148,925.000000
23.300000	0.500	145,615.000000
23.308333	0.500	142,743.000000
23.316667	0.500	140,175.000000
23.325000	0.500	137,841.000000
23.333333	0.500	135,571.000000
23.341667	0.500	132,836.000000
23.350000	0.500	129,950.000000
23.358333	0.500	127,506.000000
23.366667	0.500	126,169.000000
23.375000	0.500	126,128.000000
23.383333	0.500	127,519.000000
23.391667	0.500	129,944.000000
23.400000	0.500	132,595.000000
23.408333	0.500	134,566.000000
23.416667	0.500	135,407.000000
23.425000	0.500	134,923.000000
23.433333	0.500	133,426.000000
23.441667	0.500	131,467.000000
23.450000	0.500	129,990.000000
23.458333	0.500	130,418.000000
23.466667	0.500	133,130.000000
23.475000	0.500	137,754.000000
23.483333	0.500	143,377.000000
23.491667	0.500	148,649.000000
23.500000	0.500	152,597.000000
23.508333	0.500	154,295.000000
23.516667	0.500	153,820.000000
23.525000	0.500	151,824.000000
23.533333	0.500	149,095.000000
23.541667	0.500	146,630.000000
23.550000	0.500	145,165.000000
23.558333	0.500	144,821.000000
23.566667	0.500	145,578.000000
23.575000	0.500	147,103.000000
23.583333	0.500	149,254.000000
23.591667	0.500	152,256.000000
23.600000	0.500	155,473.000000
23.608333	0.500	157,620.000000
23.616667	0.500	158,017.000000
23.625000	0.500	156,607.000000
23.633333	0.500	154,057.000000
23.641667	0.500	151,124.000000
23.650000	0.500	148,487.000000
23.658333	0.500	146,818.000000
23.666667	0.500	146,079.000000
23.675000	0.500	145,908.000000
23.683333	0.500	145,692.000000
23.691667	0.500	144,992.000000
23.700000	0.500	143,889.000000
23.708333	0.500	142,931.000000
23.716667	0.500	142,316.000000
23.725000	0.500	141,738.000000
23.733333	0.500	141,411.000000
23.741667	0.500	141,468.000000
23.750000	0.500	141,254.000000
23.758333	0.500	140,135.000000
23.766667	0.500	137,599.000000
23.775000	0.500	134,563.000000
23.783333	0.500	132,290.000000
23.791667	0.500	131,360.000000
23.800000	0.500	131,498.000000
23.808333	0.500	132,344.000000
23.816667	0.500	133,327.000000
23.825000	0.500	133,723.000000
23.833333	0.500	133,865.000000
23.841667	0.500	134,532.000000
23.850000	0.500	136,140.000000
23.858333	0.500	138,566.000000
23.866667	0.500	141,489.000000
23.875000	0.500	144,563.000000
23.883333	0.500	147,419.000000
23.891667	0.500	149,628.000000
23.900000	0.500	151,196.000000
23.908333	0.500	152,523.000000
23.916667	0.500	153,578.000000
23.925000	0.500	154,553.000000
23.933333	0.500	156,081.000000
23.941667	0.500	158,066.000000
23.950000	0.500	159,431.000000
23.958333	0.500	158,930.000000
23.966667	0.500	156,280.000000
23.975000	0.500	152,292.000000
23.983333	0.500	147,651.000000
23.991667	0.500	142,688.000000
24.000000	0.500	138,434.000000
24.008333	0.500	135,779.000000
24.016667	0.500	134,933.000000
24.025000	0.500	135,550.000000
24.033333	0.500	137,741.000000
24.041667	0.500	140,995.000000
24.050000	0.500	144,494.000000
24.058333	0.500	146,902.000000
24.066667	0.500	147,948.000000
24.075000	0.500	148,556.000000
24.083333	0.500	148,759.000000
24.091667	0.500	148,681.000000
24.100000	0.500	148,483.000000
24.108333	0.500	148,006.000000
24.116667	0.500	147,320.000000
24.125000	0.500	146,428.000000
24.133333	0.500	145,001.000000
24.141667	0.500	143,071.000000
24.150000	0.500	141,097.000000
24.158333	0.500	139,737.000000
24.166667	0.500	139,215.000000
24.175000	0.500	138,998.000000
24.183333	0.500	138,623.000000
24.191667	0.500	138,818.000000
24.200000	0.500	140,042.000000
24.208333	0.500	142,268.000000
24.216667	0.500	145,634.000000
24.225000	0.500	149,424.000000
24.233333	0.500	153,121.000000
24.241667	0.500	156,410.000000
24.250000	0.500	159,084.000000
24.258333	0.500	160,888.000000
24.266667	0.500	161,277.000000
24.275000	0.500	159,839.000000
24.283333	0.500	156,495.000000
24.291667	0.500	151,330.000000
24.300000	0.500	144,924.000000
24.308333	0.500	138,508.000000
24.316667	0.500	133,095.000000
24.325000	0.500	129,114.000000
24.333333	0.500	126,782.000000
24.341667	0.500	126,237.000000
24.350000	0.500	127,418.000000
24.358333	0.500	130,419.000000
24.366667	0.500	134,854.000000
24.375000	0.500	140,006.000000
24.383333	0.500	145,788.000000
24.391667	0.500	151,836.000000
24.400000	0.500	157,454.000000
24.408333	0.500	161,627.000000
24.416667	0.500	163,632.000000
24.425000	0.500	163,350.000000
24.433333	0.500	160,936.000000
24.441667	0.500	157,328.000000
24.450000	0.500	154,105.000000
24.458333	0.500	152,200.000000
24.466667	0.500	151,510.000000
24.475000	0.500	151,225.000000
24.483333	0.500	150,187.000000
24.491667	0.500	148,504.000000
24.500000	0.500	146,847.000000
24.508333	0.500	145,468.000000
24.516667	0.500	144,266.000000
24.525000	0.500	143,492.000000
24.533333	0.500	143,413.000000
24.541667	0.500	143,754.000000
24.550000	0.500	144,262.000000
24.558333	0.500	144,944.000000
24.566667	0.500	146,071.000000
24.575000	0.500	147,909.000000
24.583333	0.500	150,226.000000
24.591667	0.500	152,538.000000
24.600000	0.500	154,345.000000
24.608333	0.500	154,706.000000
24.616667	0.500	153,463.000000
24.625000	0.500	151,468.000000
24.633333	0.500	149,973.000000
24.641667	0.500	149,724.000000
24.650000	0.500	151,012.000000
24.658333	0.500	153,449.000000
24.666667	0.500	156,168.000000
24.675000	0.500	158,374.000000
24.683333	0.500	159,210.000000
24.691667	0.500	158,718.000000
24.700000	0.500	157,294.000000
24.708333	0.500	155,273.000000
24.716667	0.500	153,263.000000
24.725000	0.500	151,998.000000
24.733333	0.500	152,501.000000
24.741667	0.500	155,389.000000
24.750000	0.500	160,193.000000
24.758333	0.500	166,242.000000
24.766667	0.500	172,292.000000
24.775000	0.500	176,739.000000
24.783333	0.500	178,308.000000
24.791667	0.500	176,619.000000
24.800000	0.500	172,627.000000
24.808333	0.500	167,760.000000
24.816667	0.500	163,418.000000
24.825000	0.500	159,812.000000
24.833333	0.500	156,605.000000
24.841667	0.500	153,967.000000
24.850000	0.500	151,938.000000
24.858333	0.500	150,341.000000
24.866667	0.500	149,263.000000
24.875000	0.500	148,372.000000
24.883333	0.500	147,553.000000
24.891667	0.500	146,992.000000
24.900000	0.500	146,799.000000
24.908333	0.500	147,000.000000
24.916667	0.500	147,244.000000
24.925000	0.500	147,247.000000
24.933333	0.500	147,994.000000
24.941667	0.500	150,255.000000
24.950000	0.500	153,930.000000
24.958333	0.500	158,167.000000
24.966667	0.500	162,331.000000
24.975000	0.500	166,009.000000
24.983333	0.500	168,424.000000
24.991667	0.500	169,056.000000
25.000000	0.500	168,322.000000
25.008333	0.500	167,139.000000
25.016667	0.500	166,673.000000
25.025000	0.500	167,490.000000
25.033333	0.500	169,060.000000
25.041667	0.500	170,337.000000
25.050000	0.500	170,789.000000
25.058333	0.500	170,145.000000
25.066667	0.500	168,282.000000
25.075000	0.500	165,908.000000
25.083333	0.500	163,757.000000
25.091667	0.500	162,007.000000
25.100000	0.500	160,518.000000
25.108333	0.500	158,777.000000
25.116667	0.500	156,352.000000
25.125000	0.500	153,684.000000
25.133333	0.500	151,532.000000
25.141667	0.500	150,029.000000
25.150000	0.500	149,073.000000
25.158333	0.500	148,218.000000
25.166667	0.500	147,116.000000
25.175000	0.500	145,611.000000
25.183333	0.500	143,774.000000
25.191667	0.500	141,686.000000
25.200000	0.500	139,608.000000
25.208333	0.500	138,427.000000
25.216667	0.500	139,001.000000
25.225000	0.500	141,169.000000
25.233333	0.500	144,226.000000
25.241667	0.500	147,548.000000
25.250000	0.500	150,515.000000
25.258333	0.500	152,500.000000
25.266667	0.500	153,156.000000
25.275000	0.500	152,973.000000
25.283333	0.500	152,587.000000
25.291667	0.500	152,758.000000
25.300000	0.500	153,706.000000
25.308333	0.500	154,855.000000
25.316667	0.500	155,250.000000
25.325000	0.500	154,608.000000
25.333333	0.500	153,353.000000
25.341667	0.500	152,281.000000
25.350000	0.500	151,871.000000
25.358333	0.500	152,371.000000
25.366667	0.500	153,423.000000
25.375000	0.500	154,073.000000
25.383333	0.500	153,856.000000
25.391667	0.500	152,941.000000
25.400000	0.500	151,790.000000
25.408333	0.500	151,341.000000
25.416667	0.500	152,032.000000
25.425000	0.500	153,864.000000
25.433333	0.500	156,422.000000
25.441667	0.500	158,853.000000
25.450000	0.500	160,248.000000
25.458333	0.500	160,362.000000
25.466667	0.500	159,583.000000
25.475000	0.500	158,397.000000
25.483333	0.500	157,125.000000
25.491667	0.500	155,357.000000
25.500000	0.500	153,492.000000
25.508333	0.500	152,258.000000
25.516667	0.500	151,774.000000
25.525000	0.500	152,049.000000
25.533333	0.500	153,424.000000
25.541667	0.500	155,312.000000
25.550000	0.500	157,134.000000
25.558333	0.500	158,320.000000
25.566667	0.500	158,309.000000
25.575000	0.500	157,399.000000
25.583333	0.500	156,533.000000
25.591667	0.500	156,270.000000
25.600000	0.500	156,534.000000
25.608333	0.500	156,713.000000
25.616667	0.500	156,417.000000
25.625000	0.500	155,947.000000
25.633333	0.500	156,444.000000
25.641667	0.500	158,055.000000
25.650000	0.500	160,132.000000
25.658333	0.500	162,340.000000
25.666667	0.500	165,169.000000
25.675000	0.500	168,667.000000
25.683333	0.500	172,253.000000
25.691667	0.500	174,357.000000
25.700000	0.500	173,572.000000
25.708333	0.500	169,973.000000
25.716667	0.500	164,658.000000
25.725000	0.500	159,243.000000
25.733333	0.500	155,087.000000
25.741667	0.500	153,265.000000
25.750000	0.500	153,970.000000
25.758333	0.500	156,621.000000
25.766667	0.500	160,059.000000
25.775000	0.500	163,452.000000
25.783333	0.500	166,756.000000
25.791667	0.500	169,900.000000
25.800000	0.500	172,699.000000
25.808333	0.500	174,369.000000
25.816667	0.500	174,567.000000
25.825000	0.500	173,674.000000
25.833333	0.500	172,060.000000
25.841667	0.500	170,330.000000
25.850000	0.500	169,004.000000
25.858333	0.500	168,071.000000
25.866667	0.500	167,191.000000
25.875000	0.500	166,426.000000
25.883333	0.500	165,766.000000
25.891667	0.500	165,287.000000
25.900000	0.500	164,993.000000
25.908333	0.500	164,621.000000
25.916667	0.500	163,869.000000
25.925000	0.500	162,819.000000
25.933333	0.500	161,712.000000
25.941667	0.500	161,033.000000
25.950000	0.500	161,452.000000
25.958333	0.500	163,249.000000
25.966667	0.500	165,484.000000
25.975000	0.500	167,734.000000
25.983333	0.500	170,250.000000
25.991667	0.500	172,982.000000
26.000000	0.500	175,754.000000
26.008333	0.500	178,649.000000
26.016667	0.500	181,760.000000
26.025000	0.500	184,313.000000
26.033333	0.500	185,577.000000
26.041667	0.500	185,957.000000
26.050000	0.500	185,363.000000
26.058333	0.500	183,692.000000
26.066667	0.500	181,134.000000
26.075000	0.500	177,805.000000
26.083333	0.500	174,193.000000
26.091667	0.500	170,873.000000
26.100000	0.500	168,197.000000
26.108333	0.500	165,868.000000
26.116667	0.500	163,373.000000
26.125000	0.500	160,530.000000
26.133333	0.500	157,548.000000
26.141667	0.500	154,540.000000
26.150000	0.500	151,946.000000
26.158333	0.500	150,290.000000
26.166667	0.500	150,177.000000
26.175000	0.500	152,321.000000
26.183333	0.500	156,754.000000
26.191667	0.500	162,531.000000
26.200000	0.500	167,859.000000
26.208333	0.500	171,881.000000
26.216667	0.500	174,305.000000
26.225000	0.500	175,293.000000
26.233333	0.500	175,220.000000
26.241667	0.500	174,274.000000
26.250000	0.500	172,877.000000
26.258333	0.500	172,102.000000
26.266667	0.500	172,416.000000
26.275000	0.500	172,885.000000
26.283333	0.500	173,124.000000
26.291667	0.500	173,427.000000
26.300000	0.500	173,617.000000
26.308333	0.500	173,370.000000
26.316667	0.500	172,441.000000
26.325000	0.500	170,935.000000
26.333333	0.500	169,198.000000
26.341667	0.500	167,882.000000
26.350000	0.500	167,719.000000
26.358333	0.500	168,853.000000
26.366667	0.500	170,972.000000
26.375000	0.500	173,673.000000
26.383333	0.500	176,377.000000
26.391667	0.500	178,550.000000
26.400000	0.500	179,979.000000
26.408333	0.500	180,723.000000
26.416667	0.500	181,387.000000
26.425000	0.500	182,180.000000
26.433333	0.500	183,205.000000
26.441667	0.500	184,179.000000
26.450000	0.500	184,665.000000
26.458333	0.500	184,204.000000
26.466667	0.500	183,106.000000
26.475000	0.500	181,811.000000
26.483333	0.500	180,768.000000
26.491667	0.500	179,637.000000
26.500000	0.500	178,474.000000
26.508333	0.500	177,689.000000
26.516667	0.500	177,179.000000
26.525000	0.500	177,671.000000
26.533333	0.500	179,864.000000
26.541667	0.500	183,283.000000
26.550000	0.500	186,910.000000
26.558333	0.500	189,759.000000
26.566667	0.500	191,498.000000
26.575000	0.500	192,215.000000
26.583333	0.500	192,108.000000
26.591667	0.500	191,814.000000
26.600000	0.500	191,658.000000
26.608333	0.500	191,428.000000
26.616667	0.500	191,013.000000
26.625000	0.500	190,623.000000
26.633333	0.500	190,447.000000
26.641667	0.500	190,481.000000
26.650000	0.500	190,519.000000
26.658333	0.500	190,662.000000
26.666667	0.500	191,669.000000
26.675000	0.500	193,698.000000
26.683333	0.500	196,707.000000
26.691667	0.500	200,248.000000
26.700000	0.500	203,930.000000
26.708333	0.500	206,875.000000
26.716667	0.500	208,460.000000
26.725000	0.500	208,341.000000
26.733333	0.500	206,555.000000
26.741667	0.500	203,542.000000
26.750000	0.500	199,945.000000
26.758333	0.500	196,490.000000
26.766667	0.500	193,945.000000
26.775000	0.500	192,868.000000
26.783333	0.500	193,374.000000
26.791667	0.500	194,767.000000
26.800000	0.500	195,901.000000
26.808333	0.500	195,998.000000
26.816667	0.500	194,724.000000
26.825000	0.500	192,440.000000
26.833333	0.500	189,697.000000
26.841667	0.500	186,999.000000
26.850000	0.500	184,855.000000
26.858333	0.500	183,291.000000
26.866667	0.500	181,817.000000
26.875000	0.500	180,589.000000
26.883333	0.500	180,011.000000
26.891667	0.500	180,391.000000
26.900000	0.500	181,998.000000
26.908333	0.500	184,464.000000
26.916667	0.500	187,220.000000
26.925000	0.500	190,324.000000
26.933333	0.500	193,584.000000
26.941667	0.500	196,483.000000
26.950000	0.500	198,873.000000
26.958333	0.500	200,822.000000
26.966667	0.500	202,042.000000
26.975000	0.500	202,597.000000
26.983333	0.500	202,843.000000
26.991667	0.500	202,467.000000
27.000000	0.500	201,495.000000
27.008333	0.500	200,793.000000
27.016667	0.500	201,357.000000
27.025000	0.500	202,943.000000
27.033333	0.500	204,774.000000
27.041667	0.500	206,239.000000
27.050000	0.500	206,808.000000
27.058333	0.500	206,326.000000
27.066667	0.500	205,281.000000
27.075000	0.500	204,634.000000
27.083333	0.500	205,096.000000
27.091667	0.500	206,361.000000
27.100000	0.500	208,418.000000
27.108333	0.500	211,413.000000
27.116667	0.500	214,973.000000
27.125000	0.500	218,584.000000
27.133333	0.500	222,032.000000
27.141667	0.500	225,201.000000
27.150000	0.500	227,803.000000
27.158333	0.500	229,862.000000
27.166667	0.500	231,135.000000
27.175000	0.500	231,722.000000
27.183333	0.500	232,459.000000
27.191667	0.500	234,141.000000
27.200000	0.500	236,633.000000
27.208333	0.500	239,523.000000
27.216667	0.500	242,993.000000
27.225000	0.500	247,236.000000
27.233333	0.500	252,199.000000
27.241667	0.500	257,338.000000
27.250000	0.500	261,994.000000
27.258333	0.500	265,884.000000
27.266667	0.500	268,478.000000
27.275000	0.500	270,009.000000
27.283333	0.500	270,546.000000
27.291667	0.500	270,187.000000
27.300000	0.500	270,193.000000
27.308333	0.500	271,490.000000
27.316667	0.500	274,341.000000
27.325000	0.500	278,701.000000
27.333333	0.500	283,777.000000
27.341667	0.500	288,512.000000
27.350000	0.500	292,321.000000
27.358333	0.500	295,001.000000
27.366667	0.500	296,573.000000
27.375000	0.500	297,064.000000
27.383333	0.500	296,577.000000
27.391667	0.500	296,011.000000
27.400000	0.500	296,130.000000
27.408333	0.500	297,169.000000
27.416667	0.500	299,002.000000
27.425000	0.500	301,670.000000
27.433333	0.500	304,767.000000
27.441667	0.500	308,304.000000
27.450000	0.500	311,913.000000
27.458333	0.500	314,638.000000
27.466667	0.500	316,465.000000
27.475000	0.500	318,078.000000
27.483333	0.500	320,772.000000
27.491667	0.500	324,864.000000
27.500000	0.500	329,701.000000
27.508333	0.500	334,664.000000
27.516667	0.500	339,330.000000
27.525000	0.500	343,720.000000
27.533333	0.500	347,575.000000
27.541667	0.500	350,712.000000
27.550000	0.500	353,118.000000
27.558333	0.500	354,852.000000
27.566667	0.500	356,416.000000
27.575000	0.500	358,391.000000
27.583333	0.500	361,248.000000
27.591667	0.500	364,858.000000
27.600000	0.500	368,215.000000
27.608333	0.500	370,320.000000
27.616667	0.500	370,852.000000
27.625000	0.500	370,157.000000
27.633333	0.500	368,840.000000
27.641667	0.500	367,251.000000
27.650000	0.500	366,151.000000
27.658333	0.500	365,865.000000
27.666667	0.500	365,723.000000
27.675000	0.500	364,996.000000
27.683333	0.500	363,407.000000
27.691667	0.500	361,038.000000
27.700000	0.500	358,190.000000
27.708333	0.500	355,428.000000
27.716667	0.500	352,709.000000
27.725000	0.500	350,297.000000
27.733333	0.500	348,369.000000
27.741667	0.500	346,762.000000
27.750000	0.500	345,515.000000
27.758333	0.500	344,506.000000
27.766667	0.500	342,769.000000
27.775000	0.500	339,807.000000
27.783333	0.500	335,939.000000
27.791667	0.500	332,145.000000
27.800000	0.500	328,785.000000
27.808333	0.500	324,986.000000
27.816667	0.500	320,439.000000
27.825000	0.500	315,765.000000
27.833333	0.500	311,585.000000
27.841667	0.500	307,837.000000
27.850000	0.500	304,126.000000
27.858333	0.500	299,749.000000
27.866667	0.500	294,294.000000
27.875000	0.500	288,308.000000
27.883333	0.500	282,534.000000
27.891667	0.500	277,259.000000
27.900000	0.500	272,701.000000
27.908333	0.500	268,945.000000
27.916667	0.500	265,740.000000
27.925000	0.500	262,764.000000
27.933333	0.500	259,925.000000
27.941667	0.500	257,393.000000
27.950000	0.500	255,262.000000
27.958333	0.500	253,485.000000
27.966667	0.500	251,797.000000
27.975000	0.500	250,042.000000
27.983333	0.500	248,338.000000
27.991667	0.500	246,835.000000
28.000000	0.500	245,300.000000
28.008333	0.500	243,385.000000
28.016667	0.500	240,756.000000
28.025000	0.500	237,381.000000
28.033333	0.500	233,460.000000
28.041667	0.500	229,303.000000
28.050000	0.500	224,877.000000
28.058333	0.500	220,074.000000
28.066667	0.500	215,169.000000
28.075000	0.500	210,433.000000
28.083333	0.500	206,063.000000
28.091667	0.500	201,873.000000
28.100000	0.500	197,412.000000
28.108333	0.500	192,219.000000
28.116667	0.500	186,510.000000
28.125000	0.500	180,990.000000
28.133333	0.500	175,501.000000
28.141667	0.500	169,746.000000
28.150000	0.500	163,757.000000
28.158333	0.500	158,122.000000
28.166667	0.500	153,389.000000
28.175000	0.500	149,437.000000
28.183333	0.500	146,258.000000
28.191667	0.500	144,221.000000
28.200000	0.500	143,056.000000
28.208333	0.500	142,287.000000
28.216667	0.500	141,532.000000
28.225000	0.500	140,485.000000
28.233333	0.500	139,273.000000
28.241667	0.500	138,004.000000
28.250000	0.500	136,441.000000
28.258333	0.500	134,363.000000
28.266667	0.500	132,256.000000
28.275000	0.500	130,710.000000
28.283333	0.500	129,807.000000
28.291667	0.500	128,935.000000
28.300000	0.500	127,657.000000
28.308333	0.500	125,770.000000
28.316667	0.500	123,441.000000
28.325000	0.500	120,557.000000
28.333333	0.500	117,376.000000
28.341667	0.500	114,205.000000
28.350000	0.500	110,830.000000
28.358333	0.500	107,246.000000
28.366667	0.500	103,837.000000
28.375000	0.500	100,646.000000
28.383333	0.500	97,323.000000
28.391667	0.500	93,603.000000
28.400000	0.500	89,355.000000
28.408333	0.500	84,897.000000
28.416667	0.500	80,512.000000
28.425000	0.500	76,039.000000
28.433333	0.500	72,054.000000
28.441667	0.500	69,128.000000
28.450000	0.500	66,919.000000
28.458333	0.500	64,925.000000
28.466667	0.500	63,045.000000
28.475000	0.500	61,021.000000
28.483333	0.500	59,003.000000
28.491667	0.500	57,631.000000
28.500000	0.500	57,196.000000
28.508333	0.500	57,304.000000
28.516667	0.500	57,387.000000
28.525000	0.500	56,962.000000
28.533333	0.500	56,188.000000
28.541667	0.500	55,308.000000
28.550000	0.500	54,608.000000
28.558333	0.500	54,345.000000
28.566667	0.500	54,256.000000
28.575000	0.500	53,798.000000
28.583333	0.500	52,831.000000
28.591667	0.500	51,292.000000
28.600000	0.500	49,282.000000
28.608333	0.500	47,108.000000
28.616667	0.500	45,019.000000
28.625000	0.500	42,990.000000
28.633333	0.500	40,933.000000
28.641667	0.500	38,661.000000
28.650000	0.500	36,086.000000
28.658333	0.500	33,932.000000
28.666667	0.500	33,272.000000
28.675000	0.500	34,169.000000
28.683333	0.500	35,886.000000
28.691667	0.500	37,861.000000
28.700000	0.500	40,206.000000
28.708333	0.500	42,850.000000
28.716667	0.500	45,173.000000
28.725000	0.500	46,628.000000
28.733333	0.500	46,895.000000
28.741667	0.500	46,005.000000
28.750000	0.500	44,381.000000
28.758333	0.500	42,152.000000
28.766667	0.500	39,321.000000
28.775000	0.500	35,934.000000
28.783333	0.500	32,834.000000
28.791667	0.500	30,775.000000
28.800000	0.500	30,089.000000
28.808333	0.500	30,557.000000
28.816667	0.500	31,866.000000
28.825000	0.500	33,268.000000
28.833333	0.500	33,996.000000
28.841667	0.500	33,704.000000
28.850000	0.500	32,547.000000
28.858333	0.500	31,017.000000
28.866667	0.500	29,576.000000
28.875000	0.500	27,896.000000
28.883333	0.500	25,924.000000
28.891667	0.500	23,745.000000
28.900000	0.500	21,706.000000
28.908333	0.500	20,231.000000
28.916667	0.500	18,929.000000
28.925000	0.500	17,480.000000
28.933333	0.500	15,954.000000
28.941667	0.500	14,389.000000
28.950000	0.500	12,925.000000
28.958333	0.500	11,454.000000
28.966667	0.500	9,971.000000
28.975000	0.500	8,775.000000
28.983333	0.500	8,118.000000
28.991667	0.500	8,051.000000
29.000000	0.500	8,659.000000
29.008333	0.500	9,989.000000
29.016667	0.500	11,682.000000
29.025000	0.500	12,584.000000
29.033333	0.500	11,758.000000
29.041667	0.500	9,016.000000
29.050000	0.500	4,752.000000
29.058333	0.500	-136.000000
29.066667	0.500	-4,868.000000
29.075000	0.500	-8,886.000000
29.083333	0.500	-11,701.000000
29.091667	0.500	-13,333.000000
29.100000	0.500	-13,707.000000
29.108333	0.500	-12,812.000000
29.116667	0.500	-10,786.000000
29.125000	0.500	-8,266.000000
29.133333	0.500	-6,048.000000
29.141667	0.500	-4,507.000000
29.150000	0.500	-3,508.000000
29.158333	0.500	-3,214.000000
29.166667	0.500	-3,784.000000
29.175000	0.500	-5,169.000000
29.183333	0.500	-6,944.000000
29.191667	0.500	-8,744.000000
29.200000	0.500	-10,435.000000
29.208333	0.500	-11,390.000000
29.216667	0.500	-11,417.000000
29.225000	0.500	-10,926.000000
29.233333	0.500	-10,827.000000
29.241667	0.500	-11,649.000000
29.250000	0.500	-13,205.000000
29.258333	0.500	-14,342.000000
29.266667	0.500	-14,253.000000
29.275000	0.500	-13,398.000000
29.283333	0.500	-12,539.000000
29.291667	0.500	-11,771.000000
29.300000	0.500	-10,647.000000
29.308333	0.500	-9,592.000000
29.316667	0.500	-9,261.000000
29.325000	0.500	-10,240.000000
29.333333	0.500	-12,638.000000
29.341667	0.500	-16,521.000000
29.350000	0.500	-21,717.000000
29.358333	0.500	-27,172.000000
29.366667	0.500	-31,870.000000
29.375000	0.500	-35,513.000000
29.383333	0.500	-38,125.000000
29.391667	0.500	-39,604.000000
29.400000	0.500	-40,160.000000
29.408333	0.500	-40,351.000000
29.416667	0.500	-40,315.000000
29.425000	0.500	-39,689.000000
29.433333	0.500	-38,375.000000
29.441667	0.500	-36,893.000000
29.450000	0.500	-35,791.000000
29.458333	0.500	-35,592.000000
29.466667	0.500	-35,597.000000
29.475000	0.500	-35,011.000000
29.483333	0.500	-33,637.000000
29.491667	0.500	-31,506.000000
29.500000	0.500	-29,183.000000
29.508333	0.500	-27,380.000000
29.516667	0.500	-26,347.000000
29.525000	0.500	-25,861.000000
29.533333	0.500	-25,504.000000
29.541667	0.500	-24,845.000000
29.550000	0.500	-23,695.000000
29.558333	0.500	-22,191.000000
29.566667	0.500	-20,929.000000
29.575000	0.500	-20,496.000000
29.583333	0.500	-21,389.000000
29.591667	0.500	-23,520.000000
29.600000	0.500	-26,422.000000
29.608333	0.500	-29,048.000000
29.616667	0.500	-30,909.000000
29.625000	0.500	-31,869.000000
29.633333	0.500	-31,869.000000
29.641667	0.500	-31,834.000000
29.650000	0.500	-32,820.000000
29.658333	0.500	-34,819.000000
29.666667	0.500	-37,482.000000
29.675000	0.500	-40,494.000000
29.683333	0.500	-43,756.000000
29.691667	0.500	-46,624.000000
29.700000	0.500	-48,288.000000
29.708333	0.500	-48,600.000000
29.716667	0.500	-47,422.000000
29.725000	0.500	-45,066.000000
29.733333	0.500	-42,292.000000
29.741667	0.500	-39,154.000000
29.750000	0.500	-36,002.000000
29.758333	0.500	-33,853.000000
29.766667	0.500	-33,041.000000
29.775000	0.500	-33,617.000000
29.783333	0.500	-35,488.000000
29.791667	0.500	-38,211.000000
29.800000	0.500	-41,315.000000
29.808333	0.500	-44,457.000000
29.816667	0.500	-46,974.000000
29.825000	0.500	-48,162.000000
29.833333	0.500	-47,618.000000
29.841667	0.500	-45,027.000000
29.850000	0.500	-40,803.000000
29.858333	0.500	-35,891.000000
29.866667	0.500	-31,063.000000
29.875000	0.500	-27,026.000000
29.883333	0.500	-24,418.000000
29.891667	0.500	-23,623.000000
29.900000	0.500	-24,641.000000
29.908333	0.500	-26,998.000000
29.916667	0.500	-29,755.000000
29.925000	0.500	-31,858.000000
29.933333	0.500	-33,064.000000
29.941667	0.500	-33,619.000000
29.950000	0.500	-33,743.000000
29.958333	0.500	-33,643.000000
29.966667	0.500	-33,623.000000
29.975000	0.500	-33,905.000000
29.983333	0.500	-34,562.000000
29.991667	0.500	-35,535.000000
30.000000	0.500	-36,412.000000
30.008333	0.500	-36,460.000000
30.016667	0.500	-35,428.000000
30.025000	0.500	-34,014.000000
30.033333	0.500	-33,486.000000
30.041667	0.500	-34,425.000000
30.050000	0.500	-37,071.000000
30.058333	0.500	-41,073.000000
30.066667	0.500	-45,721.000000
30.075000	0.500	-50,332.000000
30.083333	0.500	-53,756.000000
30.091667	0.500	-55,709.000000
30.100000	0.500	-56,613.000000
30.108333	0.500	-56,858.000000
30.116667	0.500	-56,580.000000
30.125000	0.500	-55,669.000000
30.133333	0.500	-54,206.000000
30.141667	0.500	-52,198.000000
30.150000	0.500	-49,675.000000
30.158333	0.500	-47,034.000000
30.166667	0.500	-44,812.000000
30.175000	0.500	-43,488.000000
30.183333	0.500	-43,381.000000
30.191667	0.500	-44,010.000000
30.200000	0.500	-45,050.000000
30.208333	0.500	-46,424.000000
30.216667	0.500	-48,210.000000
30.225000	0.500	-50,020.000000
30.233333	0.500	-51,042.000000
30.241667	0.500	-50,785.000000
30.250000	0.500	-49,630.000000
30.258333	0.500	-48,249.000000
30.266667	0.500	-47,044.000000
30.275000	0.500	-46,230.000000
30.283333	0.500	-45,835.000000
30.291667	0.500	-45,450.000000
30.300000	0.500	-44,464.000000
30.308333	0.500	-43,275.000000
30.316667	0.500	-42,608.000000
30.325000	0.500	-42,631.000000
30.333333	0.500	-42,783.000000
30.341667	0.500	-42,735.000000
30.350000	0.500	-42,663.000000
30.358333	0.500	-42,454.000000
30.366667	0.500	-42,184.000000
30.375000	0.500	-42,100.000000
30.383333	0.500	-42,361.000000
30.391667	0.500	-43,546.000000
30.400000	0.500	-45,937.000000
30.408333	0.500	-48,837.000000
30.416667	0.500	-51,095.000000
30.425000	0.500	-52,277.000000
30.433333	0.500	-52,699.000000
30.441667	0.500	-52,650.000000
30.450000	0.500	-52,666.000000
30.458333	0.500	-53,367.000000
30.466667	0.500	-54,971.000000
30.475000	0.500	-56,968.000000
30.483333	0.500	-58,594.000000
30.491667	0.500	-58,814.000000
30.500000	0.500	-57,480.000000
30.508333	0.500	-55,070.000000
30.516667	0.500	-52,895.000000
30.525000	0.500	-52,040.000000
30.533333	0.500	-52,013.000000
30.541667	0.500	-52,202.000000
30.550000	0.500	-51,937.000000
30.558333	0.500	-50,767.000000
30.566667	0.500	-48,883.000000
30.575000	0.500	-47,054.000000
30.583333	0.500	-45,980.000000
30.591667	0.500	-45,986.000000
30.600000	0.500	-47,124.000000
30.608333	0.500	-49,213.000000
30.616667	0.500	-51,827.000000
30.625000	0.500	-54,870.000000
30.633333	0.500	-58,178.000000
30.641667	0.500	-61,058.000000
30.650000	0.500	-62,894.000000
30.658333	0.500	-63,593.000000
30.666667	0.500	-63,218.000000
30.675000	0.500	-61,885.000000
30.683333	0.500	-60,011.000000
30.691667	0.500	-58,352.000000
30.700000	0.500	-57,581.000000
30.708333	0.500	-57,834.000000
30.716667	0.500	-58,834.000000
30.725000	0.500	-59,534.000000
30.733333	0.500	-59,239.000000
30.741667	0.500	-58,180.000000
30.750000	0.500	-57,042.000000
30.758333	0.500	-56,673.000000
30.766667	0.500	-57,372.000000
30.775000	0.500	-58,975.000000
30.783333	0.500	-60,825.000000
30.791667	0.500	-62,490.000000
30.800000	0.500	-63,944.000000
30.808333	0.500	-65,053.000000
30.816667	0.500	-65,632.000000
30.825000	0.500	-65,575.000000
30.833333	0.500	-65,016.000000
30.841667	0.500	-64,437.000000
30.850000	0.500	-64,088.000000
30.858333	0.500	-63,109.000000
30.866667	0.500	-61,037.000000
30.875000	0.500	-58,305.000000
30.883333	0.500	-55,421.000000
30.891667	0.500	-52,795.000000
30.900000	0.500	-50,980.000000
30.908333	0.500	-50,551.000000
30.916667	0.500	-51,425.000000
30.925000	0.500	-53,045.000000
30.933333	0.500	-55,030.000000
30.941667	0.500	-56,300.000000
30.950000	0.500	-56,158.000000
30.958333	0.500	-54,766.000000
30.966667	0.500	-53,076.000000
30.975000	0.500	-52,086.000000
30.983333	0.500	-51,871.000000
30.991667	0.500	-51,870.000000
31.000000	0.500	-50,739.000000
