# Supplementary material for: Changes to Serum Sample Tube and Processing Methodology Does Not Cause Inter-Individual Variation in Automated Whole Serum N-Glycan Profiling in Health and Disease
Source: PLoS One. 2015 Apr 1;10(4):e0123028. doi: 10.1371/journal.pone.0123028 (PMC4382121; doi:10.1371/journal.pone.0123028)
Supplement: S2 Data — (ZIP) [file pone.0123028.s007.zip › IgGglycansData/1000+390-Sample 19.txt]

File Path	chrom://acropora/ChromeleonLocal/Archana Data/07 Mar 14/Robot validation of PNG F release- GCP-IgG and GCP-Fet.seq/22.smp/Emission_1.channel/Emission_1.chm
Channel	Emission_1

Injection Information:
Data Vault	ChromeleonLocal
Injection	PNG F rel-GCP-IgG-100µg-F.A+PBM+2AB VP96+T1-110/1000+390-Sample 19
Injection Number	24
Position	RC3
Comment	
Processing Method	beh-gu
Instrument Method	BEH-15cm-30min-right-25ul
Type	Unknown
Status	Finished
Injection Date	08/03/2014
Injection Time	03:26:35
Injection Volume (µL)	25.0000
Dilution Factor	1.0000
Weight	1.0000

Raw Data Information:
Time Min. (min)	0.000000
Time Max. (min)	31.000000
Data Points	3721
Detector	FLD
Exporting Data System	Chromeleon 7.1.1.1127
Operator	
Signal Quantity	
Signal Unit	counts
Signal Min.	-61,806.000000
Signal Max.	6,879,231.000000
Channel	Emission_1
Driver Name	FLD3000.dll
Channel Type	Evaluation
Min. Step (s)	0.500
Max. Step (s)	0.500
Average Step (s)	0.500

Signal Parameter Information:
Signal Info	

Raw Data:
Time (min)	Step (s)	Value (counts)
0.000000	0.000	0.000000
0.008333	0.500	0.000000
0.016667	0.500	0.000000
0.025000	0.500	0.000000
0.033333	0.500	0.000000
0.041667	0.500	6,998.000000
0.050000	0.500	7,119.000000
0.058333	0.500	7,391.000000
0.066667	0.500	8,120.000000
0.075000	0.500	9,236.000000
0.083333	0.500	10,500.000000
0.091667	0.500	11,621.000000
0.100000	0.500	12,306.000000
0.108333	0.500	12,415.000000
0.116667	0.500	11,896.000000
0.125000	0.500	10,795.000000
0.133333	0.500	9,276.000000
0.141667	0.500	7,510.000000
0.150000	0.500	5,667.000000
0.158333	0.500	3,926.000000
0.166667	0.500	2,407.000000
0.175000	0.500	1,133.000000
0.183333	0.500	77.000000
0.191667	0.500	-747.000000
0.200000	0.500	-1,350.000000
0.208333	0.500	-1,769.000000
0.216667	0.500	-2,073.000000
0.225000	0.500	-2,320.000000
0.233333	0.500	-2,524.000000
0.241667	0.500	-2,684.000000
0.250000	0.500	-2,766.000000
0.258333	0.500	-2,761.000000
0.266667	0.500	-2,680.000000
0.275000	0.500	-2,581.000000
0.283333	0.500	-2,511.000000
0.291667	0.500	-2,491.000000
0.300000	0.500	-2,525.000000
0.308333	0.500	-2,585.000000
0.316667	0.500	-2,602.000000
0.325000	0.500	-2,608.000000
0.333333	0.500	-2,681.000000
0.341667	0.500	-2,822.000000
0.350000	0.500	-2,968.000000
0.358333	0.500	-3,076.000000
0.366667	0.500	-3,099.000000
0.375000	0.500	-3,012.000000
0.383333	0.500	-2,866.000000
0.391667	0.500	-2,713.000000
0.400000	0.500	-2,582.000000
0.408333	0.500	-2,474.000000
0.416667	0.500	-2,388.000000
0.425000	0.500	-2,292.000000
0.433333	0.500	-2,121.000000
0.441667	0.500	-1,841.000000
0.450000	0.500	-1,529.000000
0.458333	0.500	-1,290.000000
0.466667	0.500	-1,134.000000
0.475000	0.500	-1,071.000000
0.483333	0.500	-1,094.000000
0.491667	0.500	-1,173.000000
0.500000	0.500	-1,288.000000
0.508333	0.500	-1,505.000000
0.516667	0.500	-1,868.000000
0.525000	0.500	-2,374.000000
0.533333	0.500	-2,938.000000
0.541667	0.500	-3,475.000000
0.550000	0.500	-3,967.000000
0.558333	0.500	-4,379.000000
0.566667	0.500	-4,684.000000
0.575000	0.500	-4,882.000000
0.583333	0.500	-4,974.000000
0.591667	0.500	-4,951.000000
0.600000	0.500	-4,823.000000
0.608333	0.500	-4,613.000000
0.616667	0.500	-4,273.000000
0.625000	0.500	-3,753.000000
0.633333	0.500	-3,020.000000
0.641667	0.500	-2,048.000000
0.650000	0.500	-822.000000
0.658333	0.500	664.000000
0.666667	0.500	2,362.000000
0.675000	0.500	4,147.000000
0.683333	0.500	5,864.000000
0.691667	0.500	7,352.000000
0.700000	0.500	8,484.000000
0.708333	0.500	9,166.000000
0.716667	0.500	9,392.000000
0.725000	0.500	9,239.000000
0.733333	0.500	9,078.000000
0.741667	0.500	9,779.000000
0.750000	0.500	12,600.000000
0.758333	0.500	18,599.000000
0.766667	0.500	28,039.000000
0.775000	0.500	40,243.000000
0.783333	0.500	53,901.000000
0.791667	0.500	67,360.000000
0.800000	0.500	78,991.000000
0.808333	0.500	87,559.000000
0.816667	0.500	92,337.000000
0.825000	0.500	93,156.000000
0.833333	0.500	90,366.000000
0.841667	0.500	84,672.000000
0.850000	0.500	76,886.000000
0.858333	0.500	67,866.000000
0.866667	0.500	58,421.000000
0.875000	0.500	49,203.000000
0.883333	0.500	40,724.000000
0.891667	0.500	33,287.000000
0.900000	0.500	27,055.000000
0.908333	0.500	22,039.000000
0.916667	0.500	18,119.000000
0.925000	0.500	15,090.000000
0.933333	0.500	12,731.000000
0.941667	0.500	10,890.000000
0.950000	0.500	9,511.000000
0.958333	0.500	8,546.000000
0.966667	0.500	8,013.000000
0.975000	0.500	7,879.000000
0.983333	0.500	8,050.000000
0.991667	0.500	8,485.000000
1.000000	0.500	9,163.000000
1.008333	0.500	9,955.000000
1.016667	0.500	10,732.000000
1.025000	0.500	11,522.000000
1.033333	0.500	12,565.000000
1.041667	0.500	14,288.000000
1.050000	0.500	17,162.000000
1.058333	0.500	21,438.000000
1.066667	0.500	26,965.000000
1.075000	0.500	33,181.000000
1.083333	0.500	39,243.000000
1.091667	0.500	44,324.000000
1.100000	0.500	47,797.000000
1.108333	0.500	49,342.000000
1.116667	0.500	49,052.000000
1.125000	0.500	47,338.000000
1.133333	0.500	44,892.000000
1.141667	0.500	42,472.000000
1.150000	0.500	40,594.000000
1.158333	0.500	39,441.000000
1.166667	0.500	39,060.000000
1.175000	0.500	39,455.000000
1.183333	0.500	40,559.000000
1.191667	0.500	42,257.000000
1.200000	0.500	44,314.000000
1.208333	0.500	46,354.000000
1.216667	0.500	47,975.000000
1.225000	0.500	48,806.000000
1.233333	0.500	48,591.000000
1.241667	0.500	47,326.000000
1.250000	0.500	45,224.000000
1.258333	0.500	42,625.000000
1.266667	0.500	39,813.000000
1.275000	0.500	36,960.000000
1.283333	0.500	34,168.000000
1.291667	0.500	31,503.000000
1.300000	0.500	29,300.000000
1.308333	0.500	28,122.000000
1.316667	0.500	28,262.000000
1.325000	0.500	29,374.000000
1.333333	0.500	30,715.000000
1.341667	0.500	31,531.000000
1.350000	0.500	31,312.000000
1.358333	0.500	29,905.000000
1.366667	0.500	27,440.000000
1.375000	0.500	24,211.000000
1.383333	0.500	20,597.000000
1.391667	0.500	16,981.000000
1.400000	0.500	13,673.000000
1.408333	0.500	10,890.000000
1.416667	0.500	8,715.000000
1.425000	0.500	7,179.000000
1.433333	0.500	6,267.000000
1.441667	0.500	5,863.000000
1.450000	0.500	5,775.000000
1.458333	0.500	5,840.000000
1.466667	0.500	5,907.000000
1.475000	0.500	5,878.000000
1.483333	0.500	5,721.000000
1.491667	0.500	5,436.000000
1.500000	0.500	5,065.000000
1.508333	0.500	4,662.000000
1.516667	0.500	4,272.000000
1.525000	0.500	3,923.000000
1.533333	0.500	3,629.000000
1.541667	0.500	3,379.000000
1.550000	0.500	3,167.000000
1.558333	0.500	2,981.000000
1.566667	0.500	2,790.000000
1.575000	0.500	2,603.000000
1.583333	0.500	2,409.000000
1.591667	0.500	2,206.000000
1.600000	0.500	1,976.000000
1.608333	0.500	1,678.000000
1.616667	0.500	1,272.000000
1.625000	0.500	795.000000
1.633333	0.500	371.000000
1.641667	0.500	81.000000
1.650000	0.500	-112.000000
1.658333	0.500	-320.000000
1.666667	0.500	-559.000000
1.675000	0.500	-740.000000
1.683333	0.500	-772.000000
1.691667	0.500	-642.000000
1.700000	0.500	-412.000000
1.708333	0.500	-168.000000
1.716667	0.500	11.000000
1.725000	0.500	134.000000
1.733333	0.500	256.000000
1.741667	0.500	383.000000
1.750000	0.500	443.000000
1.758333	0.500	388.000000
1.766667	0.500	189.000000
1.775000	0.500	-136.000000
1.783333	0.500	-542.000000
1.791667	0.500	-952.000000
1.800000	0.500	-1,289.000000
1.808333	0.500	-1,528.000000
1.816667	0.500	-1,695.000000
1.825000	0.500	-1,817.000000
1.833333	0.500	-1,886.000000
1.841667	0.500	-1,888.000000
1.850000	0.500	-1,858.000000
1.858333	0.500	-1,830.000000
1.866667	0.500	-1,869.000000
1.875000	0.500	-1,948.000000
1.883333	0.500	-2,019.000000
1.891667	0.500	-2,061.000000
1.900000	0.500	-2,035.000000
1.908333	0.500	-1,957.000000
1.916667	0.500	-1,860.000000
1.925000	0.500	-1,780.000000
1.933333	0.500	-1,760.000000
1.941667	0.500	-1,791.000000
1.950000	0.500	-1,851.000000
1.958333	0.500	-1,943.000000
1.966667	0.500	-2,120.000000
1.975000	0.500	-2,387.000000
1.983333	0.500	-2,727.000000
1.991667	0.500	-3,096.000000
2.000000	0.500	-3,406.000000
2.008333	0.500	-3,608.000000
2.016667	0.500	-3,683.000000
2.025000	0.500	-3,618.000000
2.033333	0.500	-3,379.000000
2.041667	0.500	-3,013.000000
2.050000	0.500	-2,630.000000
2.058333	0.500	-2,294.000000
2.066667	0.500	-1,984.000000
2.075000	0.500	-1,644.000000
2.083333	0.500	-1,273.000000
2.091667	0.500	-957.000000
2.100000	0.500	-798.000000
2.108333	0.500	-807.000000
2.116667	0.500	-915.000000
2.125000	0.500	-1,008.000000
2.133333	0.500	-986.000000
2.141667	0.500	-885.000000
2.150000	0.500	-819.000000
2.158333	0.500	-856.000000
2.166667	0.500	-989.000000
2.175000	0.500	-1,128.000000
2.183333	0.500	-1,195.000000
2.191667	0.500	-1,196.000000
2.200000	0.500	-1,147.000000
2.208333	0.500	-1,042.000000
2.216667	0.500	-893.000000
2.225000	0.500	-740.000000
2.233333	0.500	-633.000000
2.241667	0.500	-622.000000
2.250000	0.500	-716.000000
2.258333	0.500	-906.000000
2.266667	0.500	-1,166.000000
2.275000	0.500	-1,428.000000
2.283333	0.500	-1,637.000000
2.291667	0.500	-1,743.000000
2.300000	0.500	-1,751.000000
2.308333	0.500	-1,707.000000
2.316667	0.500	-1,630.000000
2.325000	0.500	-1,557.000000
2.333333	0.500	-1,573.000000
2.341667	0.500	-1,687.000000
2.350000	0.500	-1,854.000000
2.358333	0.500	-2,052.000000
2.366667	0.500	-2,287.000000
2.375000	0.500	-2,523.000000
2.383333	0.500	-2,663.000000
2.391667	0.500	-2,651.000000
2.400000	0.500	-2,470.000000
2.408333	0.500	-2,180.000000
2.416667	0.500	-1,809.000000
2.425000	0.500	-1,354.000000
2.433333	0.500	-893.000000
2.441667	0.500	-634.000000
2.450000	0.500	-682.000000
2.458333	0.500	-989.000000
2.466667	0.500	-1,404.000000
2.475000	0.500	-1,766.000000
2.483333	0.500	-1,959.000000
2.491667	0.500	-2,014.000000
2.500000	0.500	-2,024.000000
2.508333	0.500	-2,062.000000
2.516667	0.500	-2,143.000000
2.525000	0.500	-2,280.000000
2.533333	0.500	-2,495.000000
2.541667	0.500	-2,736.000000
2.550000	0.500	-2,930.000000
2.558333	0.500	-3,051.000000
2.566667	0.500	-3,081.000000
2.575000	0.500	-3,050.000000
2.583333	0.500	-3,012.000000
2.591667	0.500	-2,972.000000
2.600000	0.500	-2,900.000000
2.608333	0.500	-2,727.000000
2.616667	0.500	-2,451.000000
2.625000	0.500	-2,124.000000
2.633333	0.500	-1,817.000000
2.641667	0.500	-1,592.000000
2.650000	0.500	-1,480.000000
2.658333	0.500	-1,463.000000
2.666667	0.500	-1,526.000000
2.675000	0.500	-1,635.000000
2.683333	0.500	-1,754.000000
2.691667	0.500	-1,850.000000
2.700000	0.500	-1,936.000000
2.708333	0.500	-2,023.000000
2.716667	0.500	-2,131.000000
2.725000	0.500	-2,331.000000
2.733333	0.500	-2,602.000000
2.741667	0.500	-2,850.000000
2.750000	0.500	-3,015.000000
2.758333	0.500	-3,172.000000
2.766667	0.500	-3,396.000000
2.775000	0.500	-3,679.000000
2.783333	0.500	-3,975.000000
2.791667	0.500	-4,287.000000
2.800000	0.500	-4,597.000000
2.808333	0.500	-4,832.000000
2.816667	0.500	-4,951.000000
2.825000	0.500	-4,954.000000
2.833333	0.500	-4,837.000000
2.841667	0.500	-4,619.000000
2.850000	0.500	-4,334.000000
2.858333	0.500	-3,975.000000
2.866667	0.500	-3,610.000000
2.875000	0.500	-3,337.000000
2.883333	0.500	-3,194.000000
2.891667	0.500	-3,142.000000
2.900000	0.500	-3,087.000000
2.908333	0.500	-2,967.000000
2.916667	0.500	-2,780.000000
2.925000	0.500	-2,566.000000
2.933333	0.500	-2,410.000000
2.941667	0.500	-2,375.000000
2.950000	0.500	-2,451.000000
2.958333	0.500	-2,630.000000
2.966667	0.500	-2,875.000000
2.975000	0.500	-3,124.000000
2.983333	0.500	-3,334.000000
2.991667	0.500	-3,423.000000
3.000000	0.500	-3,347.000000
3.008333	0.500	-3,347.000000
3.016667	0.500	-3,347.000000
3.025000	0.500	-3,347.000000
3.033333	0.500	-3,347.000000
3.041667	0.500	-3,818.000000
3.050000	0.500	-5,560.000000
3.058333	0.500	-7,735.000000
3.066667	0.500	-10,075.000000
3.075000	0.500	-12,282.000000
3.083333	0.500	-13,941.000000
3.091667	0.500	-14,852.000000
3.100000	0.500	-14,939.000000
3.108333	0.500	-14,330.000000
3.116667	0.500	-13,256.000000
3.125000	0.500	-12,055.000000
3.133333	0.500	-11,423.000000
3.141667	0.500	-11,756.000000
3.150000	0.500	-12,569.000000
3.158333	0.500	-13,465.000000
3.166667	0.500	-14,234.000000
3.175000	0.500	-14,841.000000
3.183333	0.500	-15,336.000000
3.191667	0.500	-15,669.000000
3.200000	0.500	-15,745.000000
3.208333	0.500	-15,614.000000
3.216667	0.500	-15,666.000000
3.225000	0.500	-16,359.000000
3.233333	0.500	-17,560.000000
3.241667	0.500	-18,762.000000
3.250000	0.500	-19,655.000000
3.258333	0.500	-20,383.000000
3.266667	0.500	-21,240.000000
3.275000	0.500	-21,955.000000
3.283333	0.500	-22,761.000000
3.291667	0.500	-23,911.000000
3.300000	0.500	-25,657.000000
3.308333	0.500	-28,116.000000
3.316667	0.500	-31,244.000000
3.325000	0.500	-34,847.000000
3.333333	0.500	-38,343.000000
3.341667	0.500	-41,223.000000
3.350000	0.500	-43,383.000000
3.358333	0.500	-44,409.000000
3.366667	0.500	-43,784.000000
3.375000	0.500	-41,791.000000
3.383333	0.500	-39,709.000000
3.391667	0.500	-38,353.000000
3.400000	0.500	-37,881.000000
3.408333	0.500	-38,239.000000
3.416667	0.500	-39,219.000000
3.425000	0.500	-40,287.000000
3.433333	0.500	-41,270.000000
3.441667	0.500	-41,859.000000
3.450000	0.500	-41,904.000000
3.458333	0.500	-41,291.000000
3.466667	0.500	-40,742.000000
3.475000	0.500	-40,629.000000
3.483333	0.500	-40,551.000000
3.491667	0.500	-40,195.000000
3.500000	0.500	-39,308.000000
3.508333	0.500	-38,549.000000
3.516667	0.500	-38,314.000000
3.525000	0.500	-38,201.000000
3.533333	0.500	-38,189.000000
3.541667	0.500	-38,662.000000
3.550000	0.500	-39,373.000000
3.558333	0.500	-39,739.000000
3.566667	0.500	-39,404.000000
3.575000	0.500	-38,600.000000
3.583333	0.500	-37,921.000000
3.591667	0.500	-37,454.000000
3.600000	0.500	-36,611.000000
3.608333	0.500	-35,014.000000
3.616667	0.500	-33,049.000000
3.625000	0.500	-31,577.000000
3.633333	0.500	-31,120.000000
3.641667	0.500	-31,512.000000
3.650000	0.500	-32,001.000000
3.658333	0.500	-31,805.000000
3.666667	0.500	-30,676.000000
3.675000	0.500	-29,152.000000
3.683333	0.500	-27,701.000000
3.691667	0.500	-26,081.000000
3.700000	0.500	-23,997.000000
3.708333	0.500	-21,573.000000
3.716667	0.500	-19,164.000000
3.725000	0.500	-17,274.000000
3.733333	0.500	-16,567.000000
3.741667	0.500	-17,005.000000
3.750000	0.500	-18,346.000000
3.758333	0.500	-20,613.000000
3.766667	0.500	-23,526.000000
3.775000	0.500	-26,753.000000
3.783333	0.500	-30,561.000000
3.791667	0.500	-34,820.000000
3.800000	0.500	-39,235.000000
3.808333	0.500	-43,423.000000
3.816667	0.500	-46,521.000000
3.825000	0.500	-47,812.000000
3.833333	0.500	-47,319.000000
3.841667	0.500	-45,492.000000
3.850000	0.500	-42,693.000000
3.858333	0.500	-39,176.000000
3.866667	0.500	-34,874.000000
3.875000	0.500	-30,056.000000
3.883333	0.500	-25,622.000000
3.891667	0.500	-22,373.000000
3.900000	0.500	-20,643.000000
3.908333	0.500	-19,995.000000
3.916667	0.500	-20,034.000000
3.925000	0.500	-20,726.000000
3.933333	0.500	-22,688.000000
3.941667	0.500	-25,936.000000
3.950000	0.500	-29,389.000000
3.958333	0.500	-32,194.000000
3.966667	0.500	-34,177.000000
3.975000	0.500	-34,861.000000
3.983333	0.500	-34,104.000000
3.991667	0.500	-32,618.000000
4.000000	0.500	-31,769.000000
4.008333	0.500	-32,834.000000
4.016667	0.500	-35,518.000000
4.025000	0.500	-38,704.000000
4.033333	0.500	-41,164.000000
4.041667	0.500	-42,513.000000
4.050000	0.500	-42,945.000000
4.058333	0.500	-42,617.000000
4.066667	0.500	-41,575.000000
4.075000	0.500	-39,582.000000
4.083333	0.500	-36,750.000000
4.091667	0.500	-33,726.000000
4.100000	0.500	-31,654.000000
4.108333	0.500	-30,595.000000
4.116667	0.500	-29,735.000000
4.125000	0.500	-28,971.000000
4.133333	0.500	-28,936.000000
4.141667	0.500	-29,567.000000
4.150000	0.500	-30,476.000000
4.158333	0.500	-32,102.000000
4.166667	0.500	-34,538.000000
4.175000	0.500	-37,290.000000
4.183333	0.500	-39,686.000000
4.191667	0.500	-41,019.000000
4.200000	0.500	-41,009.000000
4.208333	0.500	-40,124.000000
4.216667	0.500	-38,619.000000
4.225000	0.500	-36,203.000000
4.233333	0.500	-32,889.000000
4.241667	0.500	-29,419.000000
4.250000	0.500	-26,988.000000
4.258333	0.500	-26,341.000000
4.266667	0.500	-27,551.000000
4.275000	0.500	-29,678.000000
4.283333	0.500	-32,235.000000
4.291667	0.500	-35,027.000000
4.300000	0.500	-37,387.000000
4.308333	0.500	-38,777.000000
4.316667	0.500	-39,381.000000
4.325000	0.500	-39,375.000000
4.333333	0.500	-38,355.000000
4.341667	0.500	-36,674.000000
4.350000	0.500	-35,432.000000
4.358333	0.500	-34,780.000000
4.366667	0.500	-34,471.000000
4.375000	0.500	-34,894.000000
4.383333	0.500	-36,390.000000
4.391667	0.500	-38,288.000000
4.400000	0.500	-39,861.000000
4.408333	0.500	-40,724.000000
4.416667	0.500	-40,892.000000
4.425000	0.500	-40,585.000000
4.433333	0.500	-39,931.000000
4.441667	0.500	-39,009.000000
4.450000	0.500	-38,447.000000
4.458333	0.500	-39,249.000000
4.466667	0.500	-41,517.000000
4.475000	0.500	-44,174.000000
4.483333	0.500	-46,600.000000
4.491667	0.500	-48,744.000000
4.500000	0.500	-50,488.000000
4.508333	0.500	-51,783.000000
4.516667	0.500	-52,552.000000
4.525000	0.500	-52,559.000000
4.533333	0.500	-51,506.000000
4.541667	0.500	-49,785.000000
4.550000	0.500	-48,154.000000
4.558333	0.500	-47,095.000000
4.566667	0.500	-46,239.000000
4.575000	0.500	-45,735.000000
4.583333	0.500	-45,568.000000
4.591667	0.500	-45,051.000000
4.600000	0.500	-44,096.000000
4.608333	0.500	-43,381.000000
4.616667	0.500	-43,312.000000
4.625000	0.500	-43,478.000000
4.633333	0.500	-43,404.000000
4.641667	0.500	-43,062.000000
4.650000	0.500	-42,435.000000
4.658333	0.500	-41,614.000000
4.666667	0.500	-40,808.000000
4.675000	0.500	-40,106.000000
4.683333	0.500	-39,320.000000
4.691667	0.500	-38,118.000000
4.700000	0.500	-36,611.000000
4.708333	0.500	-35,410.000000
4.716667	0.500	-34,956.000000
4.725000	0.500	-35,209.000000
4.733333	0.500	-36,530.000000
4.741667	0.500	-38,546.000000
4.750000	0.500	-40,242.000000
4.758333	0.500	-40,848.000000
4.766667	0.500	-40,368.000000
4.775000	0.500	-39,064.000000
4.783333	0.500	-36,817.000000
4.791667	0.500	-33,932.000000
4.800000	0.500	-30,714.000000
4.808333	0.500	-27,442.000000
4.816667	0.500	-24,391.000000
4.825000	0.500	-22,005.000000
4.833333	0.500	-20,566.000000
4.841667	0.500	-19,933.000000
4.850000	0.500	-19,006.000000
4.858333	0.500	-17,107.000000
4.866667	0.500	-14,742.000000
4.875000	0.500	-12,778.000000
4.883333	0.500	-11,565.000000
4.891667	0.500	-11,249.000000
4.900000	0.500	-11,653.000000
4.908333	0.500	-12,288.000000
4.916667	0.500	-13,531.000000
4.925000	0.500	-16,535.000000
4.933333	0.500	-21,088.000000
4.941667	0.500	-26,294.000000
4.950000	0.500	-31,754.000000
4.958333	0.500	-37,002.000000
4.966667	0.500	-41,456.000000
4.975000	0.500	-44,836.000000
4.983333	0.500	-46,880.000000
4.991667	0.500	-47,885.000000
5.000000	0.500	-48,500.000000
5.008333	0.500	-48,879.000000
5.016667	0.500	-49,012.000000
5.025000	0.500	-48,973.000000
5.033333	0.500	-48,945.000000
5.041667	0.500	-48,979.000000
5.050000	0.500	-48,940.000000
5.058333	0.500	-48,554.000000
5.066667	0.500	-47,630.000000
5.075000	0.500	-46,461.000000
5.083333	0.500	-45,187.000000
5.091667	0.500	-43,854.000000
5.100000	0.500	-42,348.000000
5.108333	0.500	-40,683.000000
5.116667	0.500	-38,985.000000
5.125000	0.500	-37,243.000000
5.133333	0.500	-35,680.000000
5.141667	0.500	-34,598.000000
5.150000	0.500	-34,163.000000
5.158333	0.500	-34,824.000000
5.166667	0.500	-36,307.000000
5.175000	0.500	-38,139.000000
5.183333	0.500	-40,127.000000
5.191667	0.500	-41,860.000000
5.200000	0.500	-42,660.000000
5.208333	0.500	-42,786.000000
5.216667	0.500	-42,746.000000
5.225000	0.500	-42,389.000000
5.233333	0.500	-41,268.000000
5.241667	0.500	-39,495.000000
5.250000	0.500	-37,284.000000
5.258333	0.500	-34,958.000000
5.266667	0.500	-32,888.000000
5.275000	0.500	-31,347.000000
5.283333	0.500	-30,785.000000
5.291667	0.500	-31,795.000000
5.300000	0.500	-33,899.000000
5.308333	0.500	-35,797.000000
5.316667	0.500	-36,258.000000
5.325000	0.500	-34,866.000000
5.333333	0.500	-32,222.000000
5.341667	0.500	-29,131.000000
5.350000	0.500	-26,137.000000
5.358333	0.500	-23,532.000000
5.366667	0.500	-21,610.000000
5.375000	0.500	-20,330.000000
5.383333	0.500	-19,620.000000
5.391667	0.500	-19,013.000000
5.400000	0.500	-18,366.000000
5.408333	0.500	-17,825.000000
5.416667	0.500	-17,665.000000
5.425000	0.500	-17,866.000000
5.433333	0.500	-18,351.000000
5.441667	0.500	-19,179.000000
5.450000	0.500	-20,258.000000
5.458333	0.500	-21,602.000000
5.466667	0.500	-23,427.000000
5.475000	0.500	-25,219.000000
5.483333	0.500	-26,263.000000
5.491667	0.500	-26,633.000000
5.500000	0.500	-26,752.000000
5.508333	0.500	-27,283.000000
5.516667	0.500	-28,388.000000
5.525000	0.500	-29,715.000000
5.533333	0.500	-31,344.000000
5.541667	0.500	-33,496.000000
5.550000	0.500	-36,349.000000
5.558333	0.500	-39,421.000000
5.566667	0.500	-41,639.000000
5.575000	0.500	-42,734.000000
5.583333	0.500	-43,046.000000
5.591667	0.500	-42,827.000000
5.600000	0.500	-41,896.000000
5.608333	0.500	-40,934.000000
5.616667	0.500	-40,434.000000
5.625000	0.500	-40,287.000000
5.633333	0.500	-40,166.000000
5.641667	0.500	-39,913.000000
5.650000	0.500	-39,391.000000
5.658333	0.500	-38,926.000000
5.666667	0.500	-38,542.000000
5.675000	0.500	-38,291.000000
5.683333	0.500	-38,065.000000
5.691667	0.500	-37,285.000000
5.700000	0.500	-35,738.000000
5.708333	0.500	-33,690.000000
5.716667	0.500	-31,527.000000
5.725000	0.500	-29,609.000000
5.733333	0.500	-27,931.000000
5.741667	0.500	-26,494.000000
5.750000	0.500	-25,443.000000
5.758333	0.500	-24,673.000000
5.766667	0.500	-24,181.000000
5.775000	0.500	-23,785.000000
5.783333	0.500	-22,989.000000
5.791667	0.500	-21,068.000000
5.800000	0.500	-17,992.000000
5.808333	0.500	-14,502.000000
5.816667	0.500	-11,482.000000
5.825000	0.500	-10,015.000000
5.833333	0.500	-10,105.000000
5.841667	0.500	-11,443.000000
5.850000	0.500	-13,882.000000
5.858333	0.500	-17,062.000000
5.866667	0.500	-19,934.000000
5.875000	0.500	-21,519.000000
5.883333	0.500	-21,986.000000
5.891667	0.500	-22,097.000000
5.900000	0.500	-22,393.000000
5.908333	0.500	-22,735.000000
5.916667	0.500	-23,198.000000
5.925000	0.500	-24,050.000000
5.933333	0.500	-26,008.000000
5.941667	0.500	-29,238.000000
5.950000	0.500	-32,454.000000
5.958333	0.500	-34,522.000000
5.966667	0.500	-35,217.000000
5.975000	0.500	-34,624.000000
5.983333	0.500	-33,356.000000
5.991667	0.500	-32,108.000000
6.000000	0.500	-31,213.000000
6.008333	0.500	-30,930.000000
6.016667	0.500	-31,172.000000
6.025000	0.500	-31,665.000000
6.033333	0.500	-32,001.000000
6.041667	0.500	-31,928.000000
6.050000	0.500	-31,042.000000
6.058333	0.500	-29,304.000000
6.066667	0.500	-27,229.000000
6.075000	0.500	-25,267.000000
6.083333	0.500	-23,323.000000
6.091667	0.500	-21,632.000000
6.100000	0.500	-20,424.000000
6.108333	0.500	-19,935.000000
6.116667	0.500	-20,300.000000
6.125000	0.500	-21,038.000000
6.133333	0.500	-21,511.000000
6.141667	0.500	-21,893.000000
6.150000	0.500	-22,835.000000
6.158333	0.500	-24,582.000000
6.166667	0.500	-26,515.000000
6.175000	0.500	-28,261.000000
6.183333	0.500	-29,952.000000
6.191667	0.500	-31,093.000000
6.200000	0.500	-31,217.000000
6.208333	0.500	-29,867.000000
6.216667	0.500	-26,928.000000
6.225000	0.500	-22,862.000000
6.233333	0.500	-18,562.000000
6.241667	0.500	-14,509.000000
6.250000	0.500	-10,985.000000
6.258333	0.500	-8,685.000000
6.266667	0.500	-7,984.000000
6.275000	0.500	-8,690.000000
6.283333	0.500	-10,802.000000
6.291667	0.500	-13,726.000000
6.300000	0.500	-17,076.000000
6.308333	0.500	-20,308.000000
6.316667	0.500	-23,036.000000
6.325000	0.500	-24,912.000000
6.333333	0.500	-25,782.000000
6.341667	0.500	-26,114.000000
6.350000	0.500	-26,696.000000
6.358333	0.500	-27,866.000000
6.366667	0.500	-29,443.000000
6.375000	0.500	-30,744.000000
6.383333	0.500	-31,454.000000
6.391667	0.500	-31,188.000000
6.400000	0.500	-29,235.000000
6.408333	0.500	-25,586.000000
6.416667	0.500	-21,110.000000
6.425000	0.500	-17,029.000000
6.433333	0.500	-14,261.000000
6.441667	0.500	-12,985.000000
6.450000	0.500	-12,952.000000
6.458333	0.500	-13,568.000000
6.466667	0.500	-14,327.000000
6.475000	0.500	-15,257.000000
6.483333	0.500	-16,481.000000
6.491667	0.500	-17,877.000000
6.500000	0.500	-19,163.000000
6.508333	0.500	-20,449.000000
6.516667	0.500	-21,752.000000
6.525000	0.500	-22,514.000000
6.533333	0.500	-22,323.000000
6.541667	0.500	-21,537.000000
6.550000	0.500	-20,469.000000
6.558333	0.500	-19,416.000000
6.566667	0.500	-18,997.000000
6.575000	0.500	-19,257.000000
6.583333	0.500	-19,053.000000
6.591667	0.500	-17,531.000000
6.600000	0.500	-14,304.000000
6.608333	0.500	-9,523.000000
6.616667	0.500	-4,506.000000
6.625000	0.500	-469.000000
6.633333	0.500	1,940.000000
6.641667	0.500	2,477.000000
6.650000	0.500	1,362.000000
6.658333	0.500	-1,345.000000
6.666667	0.500	-5,666.000000
6.675000	0.500	-10,632.000000
6.683333	0.500	-15,076.000000
6.691667	0.500	-18,020.000000
6.700000	0.500	-19,463.000000
6.708333	0.500	-20,144.000000
6.716667	0.500	-20,419.000000
6.725000	0.500	-20,619.000000
6.733333	0.500	-21,396.000000
6.741667	0.500	-23,092.000000
6.750000	0.500	-25,221.000000
6.758333	0.500	-27,163.000000
6.766667	0.500	-28,589.000000
6.775000	0.500	-29,324.000000
6.783333	0.500	-29,639.000000
6.791667	0.500	-29,785.000000
6.800000	0.500	-30,310.000000
6.808333	0.500	-31,081.000000
6.816667	0.500	-31,809.000000
6.825000	0.500	-32,280.000000
6.833333	0.500	-31,884.000000
6.841667	0.500	-29,657.000000
6.850000	0.500	-25,845.000000
6.858333	0.500	-21,612.000000
6.866667	0.500	-18,218.000000
6.875000	0.500	-15,796.000000
6.883333	0.500	-13,690.000000
6.891667	0.500	-11,759.000000
6.900000	0.500	-10,239.000000
6.908333	0.500	-9,345.000000
6.916667	0.500	-9,326.000000
6.925000	0.500	-9,537.000000
6.933333	0.500	-9,227.000000
6.941667	0.500	-8,356.000000
6.950000	0.500	-7,215.000000
6.958333	0.500	-6,428.000000
6.966667	0.500	-6,601.000000
6.975000	0.500	-8,164.000000
6.983333	0.500	-11,281.000000
6.991667	0.500	-15,460.000000
7.000000	0.500	-19,936.000000
7.008333	0.500	-24,439.000000
7.016667	0.500	-28,199.000000
7.025000	0.500	-30,365.000000
7.033333	0.500	-30,417.000000
7.041667	0.500	-28,914.000000
7.050000	0.500	-26,797.000000
7.058333	0.500	-24,473.000000
7.066667	0.500	-22,165.000000
7.075000	0.500	-20,824.000000
7.083333	0.500	-21,144.000000
7.091667	0.500	-22,630.000000
7.100000	0.500	-24,564.000000
7.108333	0.500	-26,283.000000
7.116667	0.500	-27,615.000000
7.125000	0.500	-28,225.000000
7.133333	0.500	-28,043.000000
7.141667	0.500	-27,283.000000
7.150000	0.500	-26,148.000000
7.158333	0.500	-24,914.000000
7.166667	0.500	-24,076.000000
7.175000	0.500	-23,613.000000
7.183333	0.500	-22,471.000000
7.191667	0.500	-20,481.000000
7.200000	0.500	-18,101.000000
7.208333	0.500	-15,692.000000
7.216667	0.500	-13,757.000000
7.225000	0.500	-12,755.000000
7.233333	0.500	-12,559.000000
7.241667	0.500	-12,823.000000
7.250000	0.500	-13,296.000000
7.258333	0.500	-13,853.000000
7.266667	0.500	-14,880.000000
7.275000	0.500	-16,536.000000
7.283333	0.500	-18,025.000000
7.291667	0.500	-17,992.000000
7.300000	0.500	-16,100.000000
7.308333	0.500	-12,717.000000
7.316667	0.500	-8,615.000000
7.325000	0.500	-4,280.000000
7.333333	0.500	-237.000000
7.341667	0.500	2,730.000000
7.350000	0.500	3,700.000000
7.358333	0.500	2,595.000000
7.366667	0.500	-429.000000
7.375000	0.500	-5,182.000000
7.383333	0.500	-10,891.000000
7.391667	0.500	-16,358.000000
7.400000	0.500	-20,981.000000
7.408333	0.500	-24,264.000000
7.416667	0.500	-26,126.000000
7.425000	0.500	-26,748.000000
7.433333	0.500	-25,964.000000
7.441667	0.500	-23,911.000000
7.450000	0.500	-21,143.000000
7.458333	0.500	-18,266.000000
7.466667	0.500	-15,529.000000
7.475000	0.500	-13,009.000000
7.483333	0.500	-10,727.000000
7.491667	0.500	-8,689.000000
7.500000	0.500	-6,564.000000
7.508333	0.500	-4,378.000000
7.516667	0.500	-1,731.000000
7.525000	0.500	1,656.000000
7.533333	0.500	5,590.000000
7.541667	0.500	9,525.000000
7.550000	0.500	12,934.000000
7.558333	0.500	15,574.000000
7.566667	0.500	17,421.000000
7.575000	0.500	18,556.000000
7.583333	0.500	19,072.000000
7.591667	0.500	18,467.000000
7.600000	0.500	15,907.000000
7.608333	0.500	11,173.000000
7.616667	0.500	4,859.000000
7.625000	0.500	-2,032.000000
7.633333	0.500	-8,079.000000
7.641667	0.500	-12,457.000000
7.650000	0.500	-15,100.000000
7.658333	0.500	-15,908.000000
7.666667	0.500	-14,732.000000
7.675000	0.500	-11,884.000000
7.683333	0.500	-8,198.000000
7.691667	0.500	-4,767.000000
7.700000	0.500	-2,284.000000
7.708333	0.500	-754.000000
7.716667	0.500	515.000000
7.725000	0.500	2,236.000000
7.733333	0.500	4,747.000000
7.741667	0.500	7,605.000000
7.750000	0.500	9,811.000000
7.758333	0.500	10,926.000000
7.766667	0.500	11,291.000000
7.775000	0.500	11,477.000000
7.783333	0.500	11,520.000000
7.791667	0.500	11,354.000000
7.800000	0.500	10,460.000000
7.808333	0.500	8,297.000000
7.816667	0.500	5,118.000000
7.825000	0.500	1,335.000000
7.833333	0.500	-2,003.000000
7.841667	0.500	-4,440.000000
7.850000	0.500	-6,114.000000
7.858333	0.500	-7,055.000000
7.866667	0.500	-7,251.000000
7.875000	0.500	-6,928.000000
7.883333	0.500	-6,162.000000
7.891667	0.500	-5,142.000000
7.900000	0.500	-3,778.000000
7.908333	0.500	-1,844.000000
7.916667	0.500	682.000000
7.925000	0.500	3,514.000000
7.933333	0.500	6,113.000000
7.941667	0.500	8,276.000000
7.950000	0.500	9,987.000000
7.958333	0.500	10,923.000000
7.966667	0.500	11,016.000000
7.975000	0.500	10,670.000000
7.983333	0.500	10,338.000000
7.991667	0.500	10,123.000000
8.000000	0.500	10,167.000000
8.008333	0.500	10,964.000000
8.016667	0.500	12,781.000000
8.025000	0.500	15,478.000000
8.033333	0.500	18,874.000000
8.041667	0.500	22,572.000000
8.050000	0.500	25,953.000000
8.058333	0.500	28,207.000000
8.066667	0.500	28,985.000000
8.075000	0.500	28,515.000000
8.083333	0.500	27,022.000000
8.091667	0.500	24,713.000000
8.100000	0.500	21,380.000000
8.108333	0.500	16,966.000000
8.116667	0.500	12,194.000000
8.125000	0.500	8,269.000000
8.133333	0.500	5,932.000000
8.141667	0.500	5,236.000000
8.150000	0.500	5,480.000000
8.158333	0.500	6,056.000000
8.166667	0.500	6,485.000000
8.175000	0.500	6,459.000000
8.183333	0.500	5,943.000000
8.191667	0.500	5,207.000000
8.200000	0.500	4,594.000000
8.208333	0.500	4,279.000000
8.216667	0.500	4,642.000000
8.225000	0.500	5,672.000000
8.233333	0.500	7,046.000000
8.241667	0.500	8,843.000000
8.250000	0.500	10,972.000000
8.258333	0.500	13,192.000000
8.266667	0.500	14,977.000000
8.275000	0.500	15,710.000000
8.283333	0.500	15,533.000000
8.291667	0.500	14,851.000000
8.300000	0.500	13,406.000000
8.308333	0.500	11,144.000000
8.316667	0.500	8,560.000000
8.325000	0.500	6,536.000000
8.333333	0.500	5,758.000000
8.341667	0.500	6,874.000000
8.350000	0.500	9,933.000000
8.358333	0.500	14,413.000000
8.366667	0.500	20,115.000000
8.375000	0.500	27,151.000000
8.383333	0.500	35,214.000000
8.391667	0.500	45,036.000000
8.400000	0.500	58,152.000000
8.408333	0.500	75,422.000000
8.416667	0.500	96,800.000000
8.425000	0.500	120,911.000000
8.433333	0.500	145,976.000000
8.441667	0.500	170,126.000000
8.450000	0.500	191,483.000000
8.458333	0.500	207,895.000000
8.466667	0.500	218,457.000000
8.475000	0.500	223,017.000000
8.483333	0.500	221,366.000000
8.491667	0.500	213,413.000000
8.500000	0.500	199,987.000000
8.508333	0.500	182,839.000000
8.516667	0.500	163,827.000000
8.525000	0.500	143,933.000000
8.533333	0.500	124,269.000000
8.541667	0.500	105,806.000000
8.550000	0.500	88,876.000000
8.558333	0.500	73,544.000000
8.566667	0.500	59,988.000000
8.575000	0.500	48,300.000000
8.583333	0.500	38,728.000000
8.591667	0.500	31,177.000000
8.600000	0.500	25,035.000000
8.608333	0.500	19,342.000000
8.616667	0.500	13,394.000000
8.625000	0.500	7,028.000000
8.633333	0.500	633.000000
8.641667	0.500	-4,839.000000
8.650000	0.500	-8,278.000000
8.658333	0.500	-9,542.000000
8.666667	0.500	-8,890.000000
8.675000	0.500	-6,835.000000
8.683333	0.500	-4,095.000000
8.691667	0.500	-1,271.000000
8.700000	0.500	1,262.000000
8.708333	0.500	3,140.000000
8.716667	0.500	3,595.000000
8.725000	0.500	2,831.000000
8.733333	0.500	1,618.000000
8.741667	0.500	445.000000
8.750000	0.500	-346.000000
8.758333	0.500	-632.000000
8.766667	0.500	-758.000000
8.775000	0.500	-866.000000
8.783333	0.500	-950.000000
8.791667	0.500	-759.000000
8.800000	0.500	-34.000000
8.808333	0.500	1,455.000000
8.816667	0.500	3,207.000000
8.825000	0.500	4,803.000000
8.833333	0.500	5,963.000000
8.841667	0.500	6,355.000000
8.850000	0.500	5,958.000000
8.858333	0.500	4,638.000000
8.866667	0.500	2,668.000000
8.875000	0.500	826.000000
8.883333	0.500	-100.000000
8.891667	0.500	198.000000
8.900000	0.500	1,604.000000
8.908333	0.500	3,930.000000
8.916667	0.500	6,799.000000
8.925000	0.500	9,487.000000
8.933333	0.500	11,636.000000
8.941667	0.500	12,602.000000
8.950000	0.500	12,092.000000
8.958333	0.500	10,284.000000
8.966667	0.500	7,473.000000
8.975000	0.500	3,951.000000
8.983333	0.500	502.000000
8.991667	0.500	-1,619.000000
9.000000	0.500	-2,105.000000
9.008333	0.500	-1,424.000000
9.016667	0.500	-161.000000
9.025000	0.500	1,649.000000
9.033333	0.500	4,059.000000
9.041667	0.500	6,692.000000
9.050000	0.500	9,022.000000
9.058333	0.500	10,886.000000
9.066667	0.500	11,699.000000
9.075000	0.500	11,574.000000
9.083333	0.500	10,819.000000
9.091667	0.500	9,902.000000
9.100000	0.500	10,252.000000
9.108333	0.500	12,101.000000
9.116667	0.500	14,526.000000
9.125000	0.500	16,966.000000
9.133333	0.500	19,513.000000
9.141667	0.500	22,166.000000
9.150000	0.500	24,641.000000
9.158333	0.500	26,968.000000
9.166667	0.500	29,131.000000
9.175000	0.500	31,379.000000
9.183333	0.500	33,779.000000
9.191667	0.500	36,143.000000
9.200000	0.500	37,908.000000
9.208333	0.500	38,780.000000
9.216667	0.500	39,042.000000
9.225000	0.500	38,569.000000
9.233333	0.500	36,993.000000
9.241667	0.500	34,326.000000
9.250000	0.500	30,877.000000
9.258333	0.500	26,712.000000
9.266667	0.500	21,910.000000
9.275000	0.500	17,233.000000
9.283333	0.500	13,082.000000
9.291667	0.500	9,667.000000
9.300000	0.500	7,038.000000
9.308333	0.500	5,181.000000
9.316667	0.500	4,410.000000
9.325000	0.500	4,393.000000
9.333333	0.500	4,301.000000
9.341667	0.500	3,577.000000
9.350000	0.500	2,242.000000
9.358333	0.500	655.000000
9.366667	0.500	-914.000000
9.375000	0.500	-2,349.000000
9.383333	0.500	-3,472.000000
9.391667	0.500	-4,366.000000
9.400000	0.500	-5,253.000000
9.408333	0.500	-5,990.000000
9.416667	0.500	-6,127.000000
9.425000	0.500	-5,229.000000
9.433333	0.500	-2,657.000000
9.441667	0.500	1,985.000000
9.450000	0.500	8,147.000000
9.458333	0.500	15,227.000000
9.466667	0.500	22,706.000000
9.475000	0.500	30,822.000000
9.483333	0.500	39,926.000000
9.491667	0.500	50,421.000000
9.500000	0.500	63,396.000000
9.508333	0.500	80,973.000000
9.516667	0.500	105,477.000000
9.525000	0.500	139,863.000000
9.533333	0.500	187,070.000000
9.541667	0.500	249,676.000000
9.550000	0.500	330,811.000000
9.558333	0.500	435,259.000000
9.566667	0.500	569,790.000000
9.575000	0.500	742,991.000000
9.583333	0.500	964,933.000000
9.591667	0.500	1,245,676.000000
9.600000	0.500	1,593,389.000000
9.608333	0.500	2,013,407.000000
9.616667	0.500	2,505,747.000000
9.625000	0.500	3,062,417.000000
9.633333	0.500	3,668,482.000000
9.641667	0.500	4,300,392.000000
9.650000	0.500	4,925,939.000000
9.658333	0.500	5,506,035.000000
9.666667	0.500	5,999,740.000000
9.675000	0.500	6,369,230.000000
9.683333	0.500	6,584,421.000000
9.691667	0.500	6,628,038.000000
9.700000	0.500	6,498,018.000000
9.708333	0.500	6,206,509.000000
9.716667	0.500	5,777,404.000000
9.725000	0.500	5,243,461.000000
9.733333	0.500	4,643,429.000000
9.741667	0.500	4,016,232.000000
9.750000	0.500	3,396,783.000000
9.758333	0.500	2,813,406.000000
9.766667	0.500	2,286,777.000000
9.775000	0.500	1,829,343.000000
9.783333	0.500	1,445,747.000000
9.791667	0.500	1,134,669.000000
9.800000	0.500	890,115.000000
9.808333	0.500	702,788.000000
9.816667	0.500	562,166.000000
9.825000	0.500	457,981.000000
9.833333	0.500	381,002.000000
9.841667	0.500	323,253.000000
9.850000	0.500	278,159.000000
9.858333	0.500	240,987.000000
9.866667	0.500	208,966.000000
9.875000	0.500	180,367.000000
9.883333	0.500	154,088.000000
9.891667	0.500	129,813.000000
9.900000	0.500	107,623.000000
9.908333	0.500	88,002.000000
9.916667	0.500	71,415.000000
9.925000	0.500	58,122.000000
9.933333	0.500	47,855.000000
9.941667	0.500	40,211.000000
9.950000	0.500	34,764.000000
9.958333	0.500	31,026.000000
9.966667	0.500	28,330.000000
9.975000	0.500	26,097.000000
9.983333	0.500	24,356.000000
9.991667	0.500	23,009.000000
10.000000	0.500	22,014.000000
10.008333	0.500	21,361.000000
10.016667	0.500	21,142.000000
10.025000	0.500	21,529.000000
10.033333	0.500	22,577.000000
10.041667	0.500	24,184.000000
10.050000	0.500	26,387.000000
10.058333	0.500	28,787.000000
10.066667	0.500	31,079.000000
10.075000	0.500	32,846.000000
10.083333	0.500	33,910.000000
10.091667	0.500	34,003.000000
10.100000	0.500	33,051.000000
10.108333	0.500	31,532.000000
10.116667	0.500	30,226.000000
10.125000	0.500	29,558.000000
10.133333	0.500	29,469.000000
10.141667	0.500	29,876.000000
10.150000	0.500	30,847.000000
10.158333	0.500	32,760.000000
10.166667	0.500	35,272.000000
10.175000	0.500	38,094.000000
10.183333	0.500	40,733.000000
10.191667	0.500	42,542.000000
10.200000	0.500	43,586.000000
10.208333	0.500	43,934.000000
10.216667	0.500	43,303.000000
10.225000	0.500	41,879.000000
10.233333	0.500	39,856.000000
10.241667	0.500	36,703.000000
10.250000	0.500	32,378.000000
10.258333	0.500	27,786.000000
10.266667	0.500	23,701.000000
10.275000	0.500	19,996.000000
10.283333	0.500	16,991.000000
10.291667	0.500	15,188.000000
10.300000	0.500	14,133.000000
10.308333	0.500	13,664.000000
10.316667	0.500	13,669.000000
10.325000	0.500	13,323.000000
10.333333	0.500	12,269.000000
10.341667	0.500	10,919.000000
10.350000	0.500	9,834.000000
10.358333	0.500	9,442.000000
10.366667	0.500	9,929.000000
10.375000	0.500	12,004.000000
10.383333	0.500	15,786.000000
10.391667	0.500	20,384.000000
10.400000	0.500	25,145.000000
10.408333	0.500	29,815.000000
10.416667	0.500	34,398.000000
10.425000	0.500	38,794.000000
10.433333	0.500	42,795.000000
10.441667	0.500	46,866.000000
10.450000	0.500	51,746.000000
10.458333	0.500	57,557.000000
10.466667	0.500	64,013.000000
10.475000	0.500	70,951.000000
10.483333	0.500	78,620.000000
10.491667	0.500	87,071.000000
10.500000	0.500	95,622.000000
10.508333	0.500	103,670.000000
10.516667	0.500	111,119.000000
10.525000	0.500	117,603.000000
10.533333	0.500	122,689.000000
10.541667	0.500	126,021.000000
10.550000	0.500	127,064.000000
10.558333	0.500	125,612.000000
10.566667	0.500	122,006.000000
10.575000	0.500	116,492.000000
10.583333	0.500	109,941.000000
10.591667	0.500	103,978.000000
10.600000	0.500	99,573.000000
10.608333	0.500	97,600.000000
10.616667	0.500	99,048.000000
10.625000	0.500	104,915.000000
10.633333	0.500	115,675.000000
10.641667	0.500	132,291.000000
10.650000	0.500	156,807.000000
10.658333	0.500	191,208.000000
10.666667	0.500	236,831.000000
10.675000	0.500	294,361.000000
10.683333	0.500	365,354.000000
10.691667	0.500	451,777.000000
10.700000	0.500	554,612.000000
10.708333	0.500	672,478.000000
10.716667	0.500	802,442.000000
10.725000	0.500	939,801.000000
10.733333	0.500	1,077,297.000000
10.741667	0.500	1,207,326.000000
10.750000	0.500	1,321,697.000000
10.758333	0.500	1,412,422.000000
10.766667	0.500	1,473,220.000000
10.775000	0.500	1,500,077.000000
10.783333	0.500	1,491,478.000000
10.791667	0.500	1,448,077.000000
10.800000	0.500	1,372,975.000000
10.808333	0.500	1,271,901.000000
10.816667	0.500	1,152,016.000000
10.825000	0.500	1,020,569.000000
10.833333	0.500	884,578.000000
10.841667	0.500	750,842.000000
10.850000	0.500	625,099.000000
10.858333	0.500	511,749.000000
10.866667	0.500	413,562.000000
10.875000	0.500	331,403.000000
10.883333	0.500	264,190.000000
10.891667	0.500	210,217.000000
10.900000	0.500	167,570.000000
10.908333	0.500	134,672.000000
10.916667	0.500	109,988.000000
10.925000	0.500	91,573.000000
10.933333	0.500	78,413.000000
10.941667	0.500	69,410.000000
10.950000	0.500	62,748.000000
10.958333	0.500	57,545.000000
10.966667	0.500	53,468.000000
10.975000	0.500	50,694.000000
10.983333	0.500	49,570.000000
10.991667	0.500	50,340.000000
11.000000	0.500	53,346.000000
11.008333	0.500	58,364.000000
11.016667	0.500	64,528.000000
11.025000	0.500	71,477.000000
11.033333	0.500	78,501.000000
11.041667	0.500	85,108.000000
11.050000	0.500	91,298.000000
11.058333	0.500	97,388.000000
11.066667	0.500	103,612.000000
11.075000	0.500	109,983.000000
11.083333	0.500	116,231.000000
11.091667	0.500	121,968.000000
11.100000	0.500	126,717.000000
11.108333	0.500	130,472.000000
11.116667	0.500	133,297.000000
11.125000	0.500	134,755.000000
11.133333	0.500	134,204.000000
11.141667	0.500	131,179.000000
11.150000	0.500	125,494.000000
11.158333	0.500	117,753.000000
11.166667	0.500	108,973.000000
11.175000	0.500	99,671.000000
11.183333	0.500	90,021.000000
11.191667	0.500	80,693.000000
11.200000	0.500	72,496.000000
11.208333	0.500	65,476.000000
11.216667	0.500	59,501.000000
11.225000	0.500	53,766.000000
11.233333	0.500	47,313.000000
11.241667	0.500	40,604.000000
11.250000	0.500	34,333.000000
11.258333	0.500	28,893.000000
11.266667	0.500	25,263.000000
11.275000	0.500	24,033.000000
11.283333	0.500	24,762.000000
11.291667	0.500	26,432.000000
11.300000	0.500	27,667.000000
11.308333	0.500	27,554.000000
11.316667	0.500	26,335.000000
11.325000	0.500	24,831.000000
11.333333	0.500	23,849.000000
11.341667	0.500	23,860.000000
11.350000	0.500	24,828.000000
11.358333	0.500	26,503.000000
11.366667	0.500	28,634.000000
11.375000	0.500	30,838.000000
11.383333	0.500	32,191.000000
11.391667	0.500	32,308.000000
11.400000	0.500	31,714.000000
11.408333	0.500	30,869.000000
11.416667	0.500	29,740.000000
11.425000	0.500	28,415.000000
11.433333	0.500	27,218.000000
11.441667	0.500	26,174.000000
11.450000	0.500	25,523.000000
11.458333	0.500	25,681.000000
11.466667	0.500	26,670.000000
11.475000	0.500	28,467.000000
11.483333	0.500	31,240.000000
11.491667	0.500	35,073.000000
11.500000	0.500	40,391.000000
11.508333	0.500	46,994.000000
11.516667	0.500	53,857.000000
11.525000	0.500	59,562.000000
11.533333	0.500	63,119.000000
11.541667	0.500	64,392.000000
11.550000	0.500	64,154.000000
11.558333	0.500	63,101.000000
11.566667	0.500	61,724.000000
11.575000	0.500	60,349.000000
11.583333	0.500	59,480.000000
11.591667	0.500	58,971.000000
11.600000	0.500	58,474.000000
11.608333	0.500	58,028.000000
11.616667	0.500	58,287.000000
11.625000	0.500	60,337.000000
11.633333	0.500	64,940.000000
11.641667	0.500	72,635.000000
11.650000	0.500	83,148.000000
11.658333	0.500	95,761.000000
11.666667	0.500	109,656.000000
11.675000	0.500	124,137.000000
11.683333	0.500	138,705.000000
11.691667	0.500	152,543.000000
11.700000	0.500	164,845.000000
11.708333	0.500	174,976.000000
11.716667	0.500	182,387.000000
11.725000	0.500	187,209.000000
11.733333	0.500	190,404.000000
11.741667	0.500	192,787.000000
11.750000	0.500	194,779.000000
11.758333	0.500	197,389.000000
11.766667	0.500	202,503.000000
11.775000	0.500	213,245.000000
11.783333	0.500	233,063.000000
11.791667	0.500	265,837.000000
11.800000	0.500	315,328.000000
11.808333	0.500	385,747.000000
11.816667	0.500	482,728.000000
11.825000	0.500	613,591.000000
11.833333	0.500	786,573.000000
11.841667	0.500	1,010,981.000000
11.850000	0.500	1,296,037.000000
11.858333	0.500	1,648,979.000000
11.866667	0.500	2,074,431.000000
11.875000	0.500	2,571,839.000000
11.883333	0.500	3,134,453.000000
11.891667	0.500	3,748,436.000000
11.900000	0.500	4,390,506.000000
11.908333	0.500	5,029,041.000000
11.916667	0.500	5,626,237.000000
11.925000	0.500	6,142,658.000000
11.933333	0.500	6,541,606.000000
11.941667	0.500	6,793,228.000000
11.950000	0.500	6,879,231.000000
11.958333	0.500	6,792,502.000000
11.966667	0.500	6,538,371.000000
11.975000	0.500	6,135,690.000000
11.983333	0.500	5,615,086.000000
11.991667	0.500	5,013,726.000000
12.000000	0.500	4,371,048.000000
12.008333	0.500	3,724,318.000000
12.016667	0.500	3,105,613.000000
12.025000	0.500	2,538,791.000000
12.033333	0.500	2,038,511.000000
12.041667	0.500	1,611,645.000000
12.050000	0.500	1,259,191.000000
12.058333	0.500	977,855.000000
12.066667	0.500	760,835.000000
12.075000	0.500	598,933.000000
12.083333	0.500	482,324.000000
12.091667	0.500	401,899.000000
12.100000	0.500	348,621.000000
12.108333	0.500	314,383.000000
12.116667	0.500	293,726.000000
12.125000	0.500	282,590.000000
12.133333	0.500	278,953.000000
12.141667	0.500	282,627.000000
12.150000	0.500	294,663.000000
12.158333	0.500	317,000.000000
12.166667	0.500	351,991.000000
12.175000	0.500	402,449.000000
12.183333	0.500	472,618.000000
12.191667	0.500	566,722.000000
12.200000	0.500	688,449.000000
12.208333	0.500	840,638.000000
12.216667	0.500	1,024,147.000000
12.225000	0.500	1,237,123.000000
12.233333	0.500	1,475,006.000000
12.241667	0.500	1,731,832.000000
12.250000	0.500	1,997,394.000000
12.258333	0.500	2,257,384.000000
12.266667	0.500	2,494,956.000000
12.275000	0.500	2,693,142.000000
12.283333	0.500	2,836,112.000000
12.291667	0.500	2,911,395.000000
12.300000	0.500	2,913,538.000000
12.308333	0.500	2,843,759.000000
12.316667	0.500	2,708,708.000000
12.325000	0.500	2,518,580.000000
12.333333	0.500	2,286,346.000000
12.341667	0.500	2,026,982.000000
12.350000	0.500	1,756,987.000000
12.358333	0.500	1,491,915.000000
12.366667	0.500	1,243,952.000000
12.375000	0.500	1,021,335.000000
12.383333	0.500	828,208.000000
12.391667	0.500	665,610.000000
12.400000	0.500	532,315.000000
12.408333	0.500	425,756.000000
12.416667	0.500	341,994.000000
12.425000	0.500	277,508.000000
12.433333	0.500	228,603.000000
12.441667	0.500	191,181.000000
12.450000	0.500	161,692.000000
12.458333	0.500	137,476.000000
12.466667	0.500	116,874.000000
12.475000	0.500	99,062.000000
12.483333	0.500	83,961.000000
12.491667	0.500	71,996.000000
12.500000	0.500	63,225.000000
12.508333	0.500	57,167.000000
12.516667	0.500	53,158.000000
12.525000	0.500	50,385.000000
12.533333	0.500	48,261.000000
12.541667	0.500	46,357.000000
12.550000	0.500	44,349.000000
12.558333	0.500	43,003.000000
12.566667	0.500	43,374.000000
12.575000	0.500	46,242.000000
12.583333	0.500	51,871.000000
12.591667	0.500	60,361.000000
12.600000	0.500	72,304.000000
12.608333	0.500	88,137.000000
12.616667	0.500	108,844.000000
12.625000	0.500	135,652.000000
12.633333	0.500	170,392.000000
12.641667	0.500	215,100.000000
12.650000	0.500	272,282.000000
12.658333	0.500	344,503.000000
12.666667	0.500	433,758.000000
12.675000	0.500	540,900.000000
12.683333	0.500	665,452.000000
12.691667	0.500	804,791.000000
12.700000	0.500	954,053.000000
12.708333	0.500	1,106,755.000000
12.716667	0.500	1,255,288.000000
12.725000	0.500	1,391,044.000000
12.733333	0.500	1,504,938.000000
12.741667	0.500	1,588,592.000000
12.750000	0.500	1,635,930.000000
12.758333	0.500	1,643,811.000000
12.766667	0.500	1,611,992.000000
12.775000	0.500	1,543,128.000000
12.783333	0.500	1,441,994.000000
12.791667	0.500	1,315,602.000000
12.800000	0.500	1,172,218.000000
12.808333	0.500	1,020,662.000000
12.816667	0.500	869,458.000000
12.825000	0.500	725,775.000000
12.833333	0.500	595,359.000000
12.841667	0.500	481,999.000000
12.850000	0.500	387,461.000000
12.858333	0.500	311,838.000000
12.866667	0.500	253,436.000000
12.875000	0.500	209,469.000000
12.883333	0.500	177,692.000000
12.891667	0.500	155,586.000000
12.900000	0.500	140,265.000000
12.908333	0.500	129,683.000000
12.916667	0.500	122,778.000000
12.925000	0.500	118,887.000000
12.933333	0.500	117,092.000000
12.941667	0.500	116,721.000000
12.950000	0.500	117,619.000000
12.958333	0.500	119,789.000000
12.966667	0.500	123,417.000000
12.975000	0.500	129,059.000000
12.983333	0.500	137,454.000000
12.991667	0.500	149,293.000000
13.000000	0.500	163,246.000000
13.008333	0.500	176,880.000000
13.016667	0.500	188,823.000000
13.025000	0.500	198,707.000000
13.033333	0.500	206,272.000000
13.041667	0.500	211,463.000000
13.050000	0.500	214,410.000000
13.058333	0.500	214,711.000000
13.066667	0.500	212,084.000000
13.075000	0.500	206,880.000000
13.083333	0.500	200,085.000000
13.091667	0.500	192,291.000000
13.100000	0.500	183,761.000000
13.108333	0.500	174,237.000000
13.116667	0.500	164,214.000000
13.125000	0.500	154,052.000000
13.133333	0.500	143,818.000000
13.141667	0.500	134,123.000000
13.150000	0.500	125,659.000000
13.158333	0.500	118,714.000000
13.166667	0.500	113,390.000000
13.175000	0.500	109,303.000000
13.183333	0.500	106,334.000000
13.191667	0.500	104,323.000000
13.200000	0.500	102,360.000000
13.208333	0.500	99,650.000000
13.216667	0.500	96,204.000000
13.225000	0.500	92,817.000000
13.233333	0.500	90,751.000000
13.241667	0.500	91,086.000000
13.250000	0.500	94,760.000000
13.258333	0.500	102,464.000000
13.266667	0.500	114,117.000000
13.275000	0.500	129,225.000000
13.283333	0.500	147,244.000000
13.291667	0.500	168,225.000000
13.300000	0.500	191,677.000000
13.308333	0.500	216,310.000000
13.316667	0.500	240,777.000000
13.325000	0.500	263,337.000000
13.333333	0.500	282,217.000000
13.341667	0.500	295,736.000000
13.350000	0.500	303,358.000000
13.358333	0.500	304,887.000000
13.366667	0.500	299,934.000000
13.375000	0.500	288,541.000000
13.383333	0.500	271,614.000000
13.391667	0.500	250,679.000000
13.400000	0.500	227,270.000000
13.408333	0.500	203,091.000000
13.416667	0.500	179,616.000000
13.425000	0.500	157,792.000000
13.433333	0.500	137,834.000000
13.441667	0.500	119,829.000000
13.450000	0.500	103,921.000000
13.458333	0.500	90,581.000000
13.466667	0.500	80,398.000000
13.475000	0.500	73,296.000000
13.483333	0.500	68,507.000000
13.491667	0.500	65,487.000000
13.500000	0.500	64,207.000000
13.508333	0.500	64,385.000000
13.516667	0.500	65,464.000000
13.525000	0.500	66,440.000000
13.533333	0.500	66,267.000000
13.541667	0.500	64,650.000000
13.550000	0.500	61,808.000000
13.558333	0.500	58,091.000000
13.566667	0.500	54,625.000000
13.575000	0.500	52,398.000000
13.583333	0.500	51,338.000000
13.591667	0.500	51,408.000000
13.600000	0.500	52,461.000000
13.608333	0.500	53,804.000000
13.616667	0.500	54,913.000000
13.625000	0.500	55,924.000000
13.633333	0.500	56,946.000000
13.641667	0.500	58,097.000000
13.650000	0.500	59,325.000000
13.658333	0.500	60,466.000000
13.666667	0.500	60,409.000000
13.675000	0.500	58,202.000000
13.683333	0.500	54,067.000000
13.691667	0.500	49,339.000000
13.700000	0.500	45,123.000000
13.708333	0.500	42,387.000000
13.716667	0.500	41,519.000000
13.725000	0.500	42,099.000000
13.733333	0.500	43,761.000000
13.741667	0.500	46,203.000000
13.750000	0.500	49,215.000000
13.758333	0.500	52,394.000000
13.766667	0.500	54,779.000000
13.775000	0.500	56,329.000000
13.783333	0.500	57,679.000000
13.791667	0.500	59,642.000000
13.800000	0.500	61,825.000000
13.808333	0.500	63,151.000000
13.816667	0.500	63,279.000000
13.825000	0.500	62,435.000000
13.833333	0.500	61,207.000000
13.841667	0.500	60,279.000000
13.850000	0.500	60,452.000000
13.858333	0.500	62,837.000000
13.866667	0.500	67,687.000000
13.875000	0.500	73,856.000000
13.883333	0.500	80,299.000000
13.891667	0.500	86,717.000000
13.900000	0.500	93,141.000000
13.908333	0.500	99,522.000000
13.916667	0.500	105,702.000000
13.925000	0.500	110,995.000000
13.933333	0.500	115,273.000000
13.941667	0.500	118,608.000000
13.950000	0.500	120,948.000000
13.958333	0.500	122,176.000000
13.966667	0.500	121,893.000000
13.975000	0.500	119,664.000000
13.983333	0.500	116,110.000000
13.991667	0.500	112,247.000000
14.000000	0.500	108,590.000000
14.008333	0.500	105,143.000000
14.016667	0.500	102,046.000000
14.025000	0.500	99,410.000000
14.033333	0.500	96,852.000000
14.041667	0.500	94,105.000000
14.050000	0.500	91,592.000000
14.058333	0.500	90,238.000000
14.066667	0.500	90,004.000000
14.075000	0.500	90,389.000000
14.083333	0.500	91,241.000000
14.091667	0.500	92,516.000000
14.100000	0.500	94,013.000000
14.108333	0.500	95,713.000000
14.116667	0.500	98,046.000000
14.125000	0.500	100,711.000000
14.133333	0.500	102,922.000000
14.141667	0.500	104,725.000000
14.150000	0.500	106,637.000000
14.158333	0.500	109,426.000000
14.166667	0.500	113,450.000000
14.175000	0.500	118,966.000000
14.183333	0.500	125,989.000000
14.191667	0.500	134,339.000000
14.200000	0.500	143,112.000000
14.208333	0.500	151,613.000000
14.216667	0.500	159,940.000000
14.225000	0.500	168,814.000000
14.233333	0.500	179,531.000000
14.241667	0.500	193,817.000000
14.250000	0.500	214,510.000000
14.258333	0.500	245,078.000000
14.266667	0.500	288,719.000000
14.275000	0.500	348,965.000000
14.283333	0.500	430,368.000000
14.291667	0.500	537,586.000000
14.300000	0.500	675,347.000000
14.308333	0.500	848,431.000000
14.316667	0.500	1,060,771.000000
14.325000	0.500	1,315,802.000000
14.333333	0.500	1,616,122.000000
14.341667	0.500	1,962,969.000000
14.350000	0.500	2,354,721.000000
14.358333	0.500	2,783,490.000000
14.366667	0.500	3,233,682.000000
14.375000	0.500	3,683,503.000000
14.383333	0.500	4,106,448.000000
14.391667	0.500	4,473,815.000000
14.400000	0.500	4,760,035.000000
14.408333	0.500	4,943,728.000000
14.416667	0.500	5,009,455.000000
14.425000	0.500	4,951,466.000000
14.433333	0.500	4,774,933.000000
14.441667	0.500	4,494,059.000000
14.450000	0.500	4,129,967.000000
14.458333	0.500	3,708,220.000000
14.466667	0.500	3,255,361.000000
14.475000	0.500	2,796,198.000000
14.483333	0.500	2,352,417.000000
14.491667	0.500	1,940,994.000000
14.500000	0.500	1,573,663.000000
14.508333	0.500	1,257,389.000000
14.516667	0.500	994,329.000000
14.525000	0.500	782,313.000000
14.533333	0.500	616,933.000000
14.541667	0.500	492,070.000000
14.550000	0.500	400,176.000000
14.558333	0.500	333,419.000000
14.566667	0.500	285,296.000000
14.575000	0.500	251,107.000000
14.583333	0.500	227,011.000000
14.591667	0.500	209,573.000000
14.600000	0.500	196,258.000000
14.608333	0.500	185,010.000000
14.616667	0.500	174,727.000000
14.625000	0.500	165,315.000000
14.633333	0.500	156,861.000000
14.641667	0.500	149,491.000000
14.650000	0.500	142,785.000000
14.658333	0.500	136,616.000000
14.666667	0.500	131,029.000000
14.675000	0.500	125,930.000000
14.683333	0.500	121,133.000000
14.691667	0.500	117,077.000000
14.700000	0.500	113,856.000000
14.708333	0.500	111,282.000000
14.716667	0.500	108,926.000000
14.725000	0.500	106,366.000000
14.733333	0.500	104,255.000000
14.741667	0.500	103,515.000000
14.750000	0.500	104,486.000000
14.758333	0.500	107,446.000000
14.766667	0.500	113,038.000000
14.775000	0.500	121,667.000000
14.783333	0.500	133,646.000000
14.791667	0.500	149,066.000000
14.800000	0.500	167,710.000000
14.808333	0.500	189,605.000000
14.816667	0.500	215,039.000000
14.825000	0.500	244,436.000000
14.833333	0.500	277,929.000000
14.841667	0.500	314,648.000000
14.850000	0.500	353,695.000000
14.858333	0.500	394,274.000000
14.866667	0.500	435,221.000000
14.875000	0.500	474,350.000000
14.883333	0.500	509,372.000000
14.891667	0.500	538,641.000000
14.900000	0.500	561,077.000000
14.908333	0.500	575,068.000000
14.916667	0.500	578,601.000000
14.925000	0.500	570,612.000000
14.933333	0.500	551,266.000000
14.941667	0.500	521,526.000000
14.950000	0.500	483,660.000000
14.958333	0.500	440,669.000000
14.966667	0.500	395,558.000000
14.975000	0.500	351,237.000000
14.983333	0.500	310,100.000000
14.991667	0.500	273,374.000000
15.000000	0.500	241,856.000000
15.008333	0.500	216,440.000000
15.016667	0.500	197,301.000000
15.025000	0.500	184,214.000000
15.033333	0.500	176,723.000000
15.041667	0.500	174,806.000000
15.050000	0.500	178,257.000000
15.058333	0.500	186,292.000000
15.066667	0.500	197,566.000000
15.075000	0.500	211,219.000000
15.083333	0.500	226,985.000000
15.091667	0.500	245,106.000000
15.100000	0.500	265,675.000000
15.108333	0.500	288,288.000000
15.116667	0.500	313,549.000000
15.125000	0.500	342,185.000000
15.133333	0.500	375,135.000000
15.141667	0.500	413,191.000000
15.150000	0.500	457,322.000000
15.158333	0.500	508,262.000000
15.166667	0.500	565,795.000000
15.175000	0.500	627,915.000000
15.183333	0.500	691,313.000000
15.191667	0.500	752,622.000000
15.200000	0.500	808,004.000000
15.208333	0.500	853,293.000000
15.216667	0.500	885,198.000000
15.225000	0.500	900,905.000000
15.233333	0.500	898,925.000000
15.241667	0.500	879,030.000000
15.250000	0.500	842,179.000000
15.258333	0.500	790,691.000000
15.266667	0.500	729,003.000000
15.275000	0.500	661,898.000000
15.283333	0.500	593,659.000000
15.291667	0.500	527,808.000000
15.300000	0.500	467,092.000000
15.308333	0.500	412,704.000000
15.316667	0.500	364,375.000000
15.325000	0.500	321,825.000000
15.333333	0.500	285,278.000000
15.341667	0.500	253,894.000000
15.350000	0.500	226,184.000000
15.358333	0.500	201,400.000000
15.366667	0.500	179,236.000000
15.375000	0.500	159,311.000000
15.383333	0.500	141,313.000000
15.391667	0.500	125,154.000000
15.400000	0.500	110,687.000000
15.408333	0.500	97,907.000000
15.416667	0.500	87,208.000000
15.425000	0.500	78,950.000000
15.433333	0.500	73,268.000000
15.441667	0.500	70,075.000000
15.450000	0.500	68,937.000000
15.458333	0.500	69,153.000000
15.466667	0.500	70,712.000000
15.475000	0.500	74,083.000000
15.483333	0.500	79,043.000000
15.491667	0.500	84,382.000000
15.500000	0.500	89,219.000000
15.508333	0.500	93,011.000000
15.516667	0.500	94,954.000000
15.525000	0.500	94,444.000000
15.533333	0.500	91,943.000000
15.541667	0.500	88,517.000000
15.550000	0.500	85,191.000000
15.558333	0.500	82,497.000000
15.566667	0.500	80,816.000000
15.575000	0.500	80,395.000000
15.583333	0.500	81,238.000000
15.591667	0.500	82,891.000000
15.600000	0.500	84,472.000000
15.608333	0.500	85,545.000000
15.616667	0.500	86,193.000000
15.625000	0.500	86,756.000000
15.633333	0.500	87,629.000000
15.641667	0.500	89,037.000000
15.650000	0.500	91,010.000000
15.658333	0.500	93,177.000000
15.666667	0.500	95,017.000000
15.675000	0.500	96,595.000000
15.683333	0.500	97,903.000000
15.691667	0.500	98,862.000000
15.700000	0.500	99,331.000000
15.708333	0.500	99,433.000000
15.716667	0.500	99,326.000000
15.725000	0.500	98,480.000000
15.733333	0.500	96,558.000000
15.741667	0.500	93,708.000000
15.750000	0.500	90,155.000000
15.758333	0.500	85,982.000000
15.766667	0.500	81,206.000000
15.775000	0.500	76,043.000000
15.783333	0.500	70,769.000000
15.791667	0.500	65,871.000000
15.800000	0.500	62,109.000000
15.808333	0.500	59,782.000000
15.816667	0.500	58,761.000000
15.825000	0.500	58,635.000000
15.833333	0.500	58,846.000000
15.841667	0.500	58,937.000000
15.850000	0.500	58,748.000000
15.858333	0.500	58,675.000000
15.866667	0.500	59,409.000000
15.875000	0.500	61,074.000000
15.883333	0.500	63,488.000000
15.891667	0.500	66,510.000000
15.900000	0.500	70,114.000000
15.908333	0.500	74,221.000000
15.916667	0.500	78,462.000000
15.925000	0.500	82,605.000000
15.933333	0.500	86,799.000000
15.941667	0.500	92,236.000000
15.950000	0.500	99,300.000000
15.958333	0.500	108,053.000000
15.966667	0.500	118,785.000000
15.975000	0.500	131,779.000000
15.983333	0.500	147,134.000000
15.991667	0.500	165,248.000000
16.000000	0.500	186,494.000000
16.008333	0.500	211,168.000000
16.016667	0.500	240,085.000000
16.025000	0.500	274,398.000000
16.033333	0.500	314,870.000000
16.041667	0.500	361,203.000000
16.050000	0.500	412,323.000000
16.058333	0.500	467,329.000000
16.066667	0.500	525,436.000000
16.075000	0.500	584,853.000000
16.083333	0.500	643,122.000000
16.091667	0.500	697,488.000000
16.100000	0.500	744,194.000000
16.108333	0.500	778,192.000000
16.116667	0.500	795,800.000000
16.125000	0.500	795,957.000000
16.133333	0.500	779,346.000000
16.141667	0.500	747,786.000000
16.150000	0.500	703,569.000000
16.158333	0.500	649,713.000000
16.166667	0.500	589,556.000000
16.175000	0.500	526,238.000000
16.183333	0.500	462,224.000000
16.191667	0.500	399,182.000000
16.200000	0.500	339,396.000000
16.208333	0.500	285,020.000000
16.216667	0.500	237,720.000000
16.225000	0.500	198,412.000000
16.233333	0.500	167,112.000000
16.241667	0.500	143,586.000000
16.250000	0.500	126,853.000000
16.258333	0.500	115,902.000000
16.266667	0.500	109,260.000000
16.275000	0.500	105,150.000000
16.283333	0.500	102,517.000000
16.291667	0.500	100,628.000000
16.300000	0.500	99,162.000000
16.308333	0.500	98,537.000000
16.316667	0.500	99,121.000000
16.325000	0.500	100,633.000000
16.333333	0.500	102,258.000000
16.341667	0.500	103,637.000000
16.350000	0.500	104,776.000000
16.358333	0.500	106,534.000000
16.366667	0.500	109,284.000000
16.375000	0.500	112,758.000000
16.383333	0.500	115,934.000000
16.391667	0.500	117,552.000000
16.400000	0.500	116,881.000000
16.408333	0.500	113,167.000000
16.416667	0.500	106,770.000000
16.425000	0.500	99,535.000000
16.433333	0.500	93,357.000000
16.441667	0.500	88,978.000000
16.450000	0.500	86,106.000000
16.458333	0.500	85,025.000000
16.466667	0.500	85,429.000000
16.475000	0.500	86,429.000000
16.483333	0.500	87,627.000000
16.491667	0.500	89,217.000000
16.500000	0.500	91,481.000000
16.508333	0.500	94,337.000000
16.516667	0.500	96,960.000000
16.525000	0.500	98,487.000000
16.533333	0.500	98,041.000000
16.541667	0.500	95,824.000000
16.550000	0.500	92,656.000000
16.558333	0.500	89,403.000000
16.566667	0.500	86,748.000000
16.575000	0.500	85,218.000000
16.583333	0.500	84,905.000000
16.591667	0.500	85,794.000000
16.600000	0.500	87,734.000000
16.608333	0.500	90,573.000000
16.616667	0.500	93,800.000000
16.625000	0.500	97,178.000000
16.633333	0.500	100,248.000000
16.641667	0.500	102,658.000000
16.650000	0.500	104,420.000000
16.658333	0.500	106,171.000000
16.666667	0.500	107,892.000000
16.675000	0.500	109,508.000000
16.683333	0.500	110,963.000000
16.691667	0.500	112,718.000000
16.700000	0.500	115,223.000000
16.708333	0.500	118,482.000000
16.716667	0.500	122,763.000000
16.725000	0.500	128,717.000000
16.733333	0.500	136,645.000000
16.741667	0.500	146,760.000000
16.750000	0.500	159,532.000000
16.758333	0.500	175,213.000000
16.766667	0.500	194,163.000000
16.775000	0.500	216,712.000000
16.783333	0.500	242,372.000000
16.791667	0.500	270,707.000000
16.800000	0.500	301,065.000000
16.808333	0.500	332,021.000000
16.816667	0.500	361,542.000000
16.825000	0.500	387,618.000000
16.833333	0.500	409,435.000000
16.841667	0.500	426,730.000000
16.850000	0.500	440,310.000000
16.858333	0.500	451,689.000000
16.866667	0.500	463,345.000000
16.875000	0.500	478,676.000000
16.883333	0.500	502,026.000000
16.891667	0.500	538,279.000000
16.900000	0.500	591,935.000000
16.908333	0.500	667,373.000000
16.916667	0.500	769,443.000000
16.925000	0.500	902,695.000000
16.933333	0.500	1,070,592.000000
16.941667	0.500	1,275,940.000000
16.950000	0.500	1,519,200.000000
16.958333	0.500	1,797,066.000000
16.966667	0.500	2,103,743.000000
16.975000	0.500	2,430,002.000000
16.983333	0.500	2,760,803.000000
16.991667	0.500	3,075,694.000000
17.000000	0.500	3,351,574.000000
17.008333	0.500	3,567,755.000000
17.016667	0.500	3,708,862.000000
17.025000	0.500	3,765,463.000000
17.033333	0.500	3,733,104.000000
17.041667	0.500	3,612,888.000000
17.050000	0.500	3,413,372.000000
17.058333	0.500	3,149,688.000000
17.066667	0.500	2,840,889.000000
17.075000	0.500	2,507,498.000000
17.083333	0.500	2,169,080.000000
17.091667	0.500	1,842,110.000000
17.100000	0.500	1,539,214.000000
17.108333	0.500	1,268,907.000000
17.116667	0.500	1,036,249.000000
17.125000	0.500	842,661.000000
17.133333	0.500	686,585.000000
17.141667	0.500	565,436.000000
17.150000	0.500	475,572.000000
17.158333	0.500	411,572.000000
17.166667	0.500	367,373.000000
17.175000	0.500	336,644.000000
17.183333	0.500	313,935.000000
17.191667	0.500	295,461.000000
17.200000	0.500	279,094.000000
17.208333	0.500	263,535.000000
17.216667	0.500	247,867.000000
17.225000	0.500	231,388.000000
17.233333	0.500	213,620.000000
17.241667	0.500	195,040.000000
17.250000	0.500	176,250.000000
17.258333	0.500	157,929.000000
17.266667	0.500	140,467.000000
17.275000	0.500	124,935.000000
17.283333	0.500	112,608.000000
17.291667	0.500	103,897.000000
17.300000	0.500	98,825.000000
17.308333	0.500	96,675.000000
17.316667	0.500	95,675.000000
17.325000	0.500	95,157.000000
17.333333	0.500	94,770.000000
17.341667	0.500	94,282.000000
17.350000	0.500	93,658.000000
17.358333	0.500	93,205.000000
17.366667	0.500	93,259.000000
17.375000	0.500	94,496.000000
17.383333	0.500	96,697.000000
17.391667	0.500	98,969.000000
17.400000	0.500	100,501.000000
17.408333	0.500	101,445.000000
17.416667	0.500	102,511.000000
17.425000	0.500	103,989.000000
17.433333	0.500	106,110.000000
17.441667	0.500	108,882.000000
17.450000	0.500	111,909.000000
17.458333	0.500	114,718.000000
17.466667	0.500	116,895.000000
17.475000	0.500	118,640.000000
17.483333	0.500	120,692.000000
17.491667	0.500	124,511.000000
17.500000	0.500	131,481.000000
17.508333	0.500	142,695.000000
17.516667	0.500	159,052.000000
17.525000	0.500	181,203.000000
17.533333	0.500	209,687.000000
17.541667	0.500	245,471.000000
17.550000	0.500	289,420.000000
17.558333	0.500	342,658.000000
17.566667	0.500	405,628.000000
17.575000	0.500	477,550.000000
17.583333	0.500	556,696.000000
17.591667	0.500	639,986.000000
17.600000	0.500	723,709.000000
17.608333	0.500	803,367.000000
17.616667	0.500	874,964.000000
17.625000	0.500	934,741.000000
17.633333	0.500	977,968.000000
17.641667	0.500	1,000,174.000000
17.650000	0.500	999,144.000000
17.658333	0.500	975,494.000000
17.666667	0.500	932,165.000000
17.675000	0.500	872,996.000000
17.683333	0.500	802,426.000000
17.691667	0.500	725,390.000000
17.700000	0.500	646,300.000000
17.708333	0.500	568,647.000000
17.716667	0.500	494,628.000000
17.725000	0.500	426,068.000000
17.733333	0.500	364,767.000000
17.741667	0.500	311,847.000000
17.750000	0.500	267,900.000000
17.758333	0.500	232,800.000000
17.766667	0.500	206,094.000000
17.775000	0.500	186,307.000000
17.783333	0.500	171,709.000000
17.791667	0.500	160,885.000000
17.800000	0.500	153,116.000000
17.808333	0.500	148,157.000000
17.816667	0.500	145,108.000000
17.825000	0.500	142,845.000000
17.833333	0.500	140,563.000000
17.841667	0.500	138,159.000000
17.850000	0.500	135,905.000000
17.858333	0.500	134,249.000000
17.866667	0.500	133,142.000000
17.875000	0.500	131,439.000000
17.883333	0.500	128,232.000000
17.891667	0.500	123,146.000000
17.900000	0.500	116,231.000000
17.908333	0.500	108,160.000000
17.916667	0.500	100,368.000000
17.925000	0.500	94,324.000000
17.933333	0.500	90,578.000000
17.941667	0.500	89,281.000000
17.950000	0.500	90,088.000000
17.958333	0.500	91,847.000000
17.966667	0.500	93,612.000000
17.975000	0.500	94,871.000000
17.983333	0.500	95,590.000000
17.991667	0.500	96,126.000000
18.000000	0.500	96,868.000000
18.008333	0.500	97,774.000000
18.016667	0.500	98,251.000000
18.025000	0.500	97,536.000000
18.033333	0.500	95,636.000000
18.041667	0.500	93,536.000000
18.050000	0.500	92,028.000000
18.058333	0.500	91,265.000000
18.066667	0.500	90,868.000000
18.075000	0.500	90,529.000000
18.083333	0.500	90,188.000000
18.091667	0.500	89,326.000000
18.100000	0.500	88,131.000000
18.108333	0.500	87,035.000000
18.116667	0.500	85,927.000000
18.125000	0.500	85,194.000000
18.133333	0.500	85,445.000000
18.141667	0.500	86,609.000000
18.150000	0.500	88,576.000000
18.158333	0.500	91,144.000000
18.166667	0.500	94,197.000000
18.175000	0.500	97,617.000000
18.183333	0.500	101,201.000000
18.191667	0.500	104,380.000000
18.200000	0.500	106,457.000000
18.208333	0.500	106,911.000000
18.216667	0.500	105,803.000000
18.225000	0.500	103,831.000000
18.233333	0.500	101,300.000000
18.241667	0.500	98,398.000000
18.250000	0.500	95,249.000000
18.258333	0.500	92,110.000000
18.266667	0.500	89,808.000000
18.275000	0.500	88,899.000000
18.283333	0.500	89,724.000000
18.291667	0.500	92,459.000000
18.300000	0.500	96,496.000000
18.308333	0.500	100,706.000000
18.316667	0.500	104,085.000000
18.325000	0.500	106,233.000000
18.333333	0.500	107,612.000000
18.341667	0.500	109,272.000000
18.350000	0.500	112,153.000000
18.358333	0.500	116,629.000000
18.366667	0.500	122,602.000000
18.375000	0.500	129,521.000000
18.383333	0.500	136,211.000000
18.391667	0.500	141,544.000000
18.400000	0.500	145,133.000000
18.408333	0.500	146,578.000000
18.416667	0.500	145,816.000000
18.425000	0.500	143,438.000000
18.433333	0.500	140,036.000000
18.441667	0.500	136,030.000000
18.450000	0.500	132,397.000000
18.458333	0.500	130,083.000000
18.466667	0.500	129,955.000000
18.475000	0.500	132,578.000000
18.483333	0.500	138,075.000000
18.491667	0.500	146,933.000000
18.500000	0.500	160,063.000000
18.508333	0.500	178,247.000000
18.516667	0.500	201,001.000000
18.525000	0.500	227,715.000000
18.533333	0.500	258,076.000000
18.541667	0.500	291,746.000000
18.550000	0.500	329,015.000000
18.558333	0.500	370,144.000000
18.566667	0.500	414,154.000000
18.575000	0.500	458,954.000000
18.583333	0.500	501,883.000000
18.591667	0.500	540,650.000000
18.600000	0.500	572,268.000000
18.608333	0.500	593,418.000000
18.616667	0.500	601,879.000000
18.625000	0.500	597,368.000000
18.633333	0.500	580,436.000000
18.641667	0.500	552,519.000000
18.650000	0.500	516,463.000000
18.658333	0.500	475,657.000000
18.666667	0.500	432,862.000000
18.675000	0.500	390,132.000000
18.683333	0.500	349,212.000000
18.691667	0.500	310,909.000000
18.700000	0.500	275,855.000000
18.708333	0.500	244,718.000000
18.716667	0.500	217,803.000000
18.725000	0.500	195,308.000000
18.733333	0.500	177,067.000000
18.741667	0.500	162,635.000000
18.750000	0.500	151,119.000000
18.758333	0.500	141,395.000000
18.766667	0.500	132,961.000000
18.775000	0.500	125,974.000000
18.783333	0.500	120,678.000000
18.791667	0.500	117,040.000000
18.800000	0.500	114,950.000000
18.808333	0.500	113,895.000000
18.816667	0.500	113,042.000000
18.825000	0.500	112,297.000000
18.833333	0.500	112,203.000000
18.841667	0.500	113,568.000000
18.850000	0.500	116,642.000000
18.858333	0.500	121,025.000000
18.866667	0.500	125,699.000000
18.875000	0.500	130,474.000000
18.883333	0.500	135,715.000000
18.891667	0.500	141,358.000000
18.900000	0.500	147,106.000000
18.908333	0.500	153,049.000000
18.916667	0.500	159,384.000000
18.925000	0.500	166,182.000000
18.933333	0.500	173,587.000000
18.941667	0.500	181,486.000000
18.950000	0.500	190,030.000000
18.958333	0.500	199,526.000000
18.966667	0.500	209,455.000000
18.975000	0.500	218,611.000000
18.983333	0.500	226,281.000000
18.991667	0.500	231,922.000000
19.000000	0.500	235,371.000000
19.008333	0.500	236,271.000000
19.016667	0.500	234,370.000000
19.025000	0.500	230,406.000000
19.033333	0.500	224,241.000000
19.041667	0.500	215,539.000000
19.050000	0.500	204,964.000000
19.058333	0.500	193,898.000000
19.066667	0.500	183,419.000000
19.075000	0.500	174,130.000000
19.083333	0.500	166,448.000000
19.091667	0.500	161,266.000000
19.100000	0.500	158,470.000000
19.108333	0.500	156,853.000000
19.116667	0.500	155,491.000000
19.125000	0.500	154,065.000000
19.133333	0.500	152,660.000000
19.141667	0.500	150,715.000000
19.150000	0.500	147,571.000000
19.158333	0.500	144,112.000000
19.166667	0.500	141,871.000000
19.175000	0.500	141,180.000000
19.183333	0.500	142,217.000000
19.191667	0.500	145,247.000000
19.200000	0.500	150,257.000000
19.208333	0.500	157,498.000000
19.216667	0.500	167,638.000000
19.225000	0.500	182,022.000000
19.233333	0.500	201,555.000000
19.241667	0.500	227,619.000000
19.250000	0.500	261,941.000000
19.258333	0.500	306,142.000000
19.266667	0.500	361,783.000000
19.275000	0.500	430,596.000000
19.283333	0.500	513,661.000000
19.291667	0.500	610,926.000000
19.300000	0.500	720,409.000000
19.308333	0.500	837,605.000000
19.316667	0.500	957,579.000000
19.325000	0.500	1,074,401.000000
19.333333	0.500	1,180,611.000000
19.341667	0.500	1,269,057.000000
19.350000	0.500	1,333,195.000000
19.358333	0.500	1,367,981.000000
19.366667	0.500	1,370,735.000000
19.375000	0.500	1,341,715.000000
19.383333	0.500	1,283,839.000000
19.391667	0.500	1,201,935.000000
19.400000	0.500	1,102,100.000000
19.408333	0.500	991,142.000000
19.416667	0.500	875,389.000000
19.425000	0.500	759,937.000000
19.433333	0.500	650,033.000000
19.441667	0.500	550,185.000000
19.450000	0.500	463,408.000000
19.458333	0.500	391,079.000000
19.466667	0.500	333,463.000000
19.475000	0.500	289,850.000000
19.483333	0.500	258,594.000000
19.491667	0.500	238,217.000000
19.500000	0.500	227,243.000000
19.508333	0.500	223,754.000000
19.516667	0.500	226,646.000000
19.525000	0.500	235,227.000000
19.533333	0.500	248,998.000000
19.541667	0.500	267,771.000000
19.550000	0.500	291,856.000000
19.558333	0.500	322,636.000000
19.566667	0.500	362,031.000000
19.575000	0.500	411,890.000000
19.583333	0.500	473,375.000000
19.591667	0.500	547,419.000000
19.600000	0.500	635,138.000000
19.608333	0.500	736,865.000000
19.616667	0.500	851,370.000000
19.625000	0.500	974,903.000000
19.633333	0.500	1,101,528.000000
19.641667	0.500	1,223,639.000000
19.650000	0.500	1,333,435.000000
19.658333	0.500	1,423,004.000000
19.666667	0.500	1,485,232.000000
19.675000	0.500	1,514,911.000000
19.683333	0.500	1,510,024.000000
19.691667	0.500	1,471,056.000000
19.700000	0.500	1,401,064.000000
19.708333	0.500	1,304,623.000000
19.716667	0.500	1,187,123.000000
19.725000	0.500	1,056,258.000000
19.733333	0.500	920,734.000000
19.741667	0.500	788,101.000000
19.750000	0.500	664,535.000000
19.758333	0.500	554,028.000000
19.766667	0.500	458,854.000000
19.775000	0.500	379,672.000000
19.783333	0.500	315,814.000000
19.791667	0.500	265,743.000000
19.800000	0.500	227,627.000000
19.808333	0.500	199,660.000000
19.816667	0.500	180,450.000000
19.825000	0.500	168,641.000000
19.833333	0.500	162,694.000000
19.841667	0.500	160,433.000000
19.850000	0.500	159,896.000000
19.858333	0.500	159,940.000000
19.866667	0.500	160,014.000000
19.875000	0.500	160,090.000000
19.883333	0.500	159,514.000000
19.891667	0.500	157,848.000000
19.900000	0.500	155,045.000000
19.908333	0.500	151,415.000000
19.916667	0.500	147,180.000000
19.925000	0.500	142,532.000000
19.933333	0.500	137,565.000000
19.941667	0.500	132,496.000000
19.950000	0.500	127,501.000000
19.958333	0.500	122,976.000000
19.966667	0.500	119,121.000000
19.975000	0.500	116,883.000000
19.983333	0.500	116,773.000000
19.991667	0.500	117,969.000000
20.000000	0.500	119,405.000000
20.008333	0.500	119,846.000000
20.016667	0.500	119,548.000000
20.025000	0.500	119,500.000000
20.033333	0.500	120,026.000000
20.041667	0.500	121,097.000000
20.050000	0.500	122,588.000000
20.058333	0.500	123,623.000000
20.066667	0.500	123,192.000000
20.075000	0.500	120,910.000000
20.083333	0.500	116,941.000000
20.091667	0.500	111,769.000000
20.100000	0.500	106,538.000000
20.108333	0.500	101,888.000000
20.116667	0.500	98,118.000000
20.125000	0.500	95,756.000000
20.133333	0.500	94,894.000000
20.141667	0.500	95,325.000000
20.150000	0.500	97,256.000000
20.158333	0.500	100,648.000000
20.166667	0.500	104,914.000000
20.175000	0.500	109,257.000000
20.183333	0.500	113,081.000000
20.191667	0.500	115,983.000000
20.200000	0.500	118,099.000000
20.208333	0.500	119,833.000000
20.216667	0.500	120,861.000000
20.225000	0.500	120,571.000000
20.233333	0.500	118,652.000000
20.241667	0.500	115,341.000000
20.250000	0.500	111,536.000000
20.258333	0.500	108,166.000000
20.266667	0.500	105,069.000000
20.275000	0.500	102,100.000000
20.283333	0.500	99,839.000000
20.291667	0.500	98,545.000000
20.300000	0.500	98,014.000000
20.308333	0.500	97,926.000000
20.316667	0.500	98,084.000000
20.325000	0.500	98,362.000000
20.333333	0.500	99,140.000000
20.341667	0.500	101,323.000000
20.350000	0.500	105,342.000000
20.358333	0.500	110,489.000000
20.366667	0.500	115,991.000000
20.375000	0.500	121,031.000000
20.383333	0.500	125,234.000000
20.391667	0.500	127,871.000000
20.400000	0.500	128,703.000000
20.408333	0.500	128,302.000000
20.416667	0.500	127,171.000000
20.425000	0.500	125,422.000000
20.433333	0.500	122,907.000000
20.441667	0.500	119,586.000000
20.450000	0.500	115,835.000000
20.458333	0.500	112,405.000000
20.466667	0.500	110,201.000000
20.475000	0.500	109,732.000000
20.483333	0.500	110,438.000000
20.491667	0.500	111,876.000000
20.500000	0.500	113,660.000000
20.508333	0.500	115,174.000000
20.516667	0.500	115,901.000000
20.525000	0.500	115,740.000000
20.533333	0.500	115,189.000000
20.541667	0.500	115,293.000000
20.550000	0.500	116,427.000000
20.558333	0.500	118,327.000000
20.566667	0.500	120,514.000000
20.575000	0.500	122,403.000000
20.583333	0.500	123,464.000000
20.591667	0.500	123,464.000000
20.600000	0.500	122,404.000000
20.608333	0.500	120,619.000000
20.616667	0.500	118,922.000000
20.625000	0.500	118,246.000000
20.633333	0.500	119,224.000000
20.641667	0.500	121,659.000000
20.650000	0.500	124,538.000000
20.658333	0.500	127,280.000000
20.666667	0.500	129,743.000000
20.675000	0.500	132,174.000000
20.683333	0.500	135,065.000000
20.691667	0.500	138,725.000000
20.700000	0.500	143,443.000000
20.708333	0.500	148,689.000000
20.716667	0.500	153,923.000000
20.725000	0.500	159,097.000000
20.733333	0.500	163,966.000000
20.741667	0.500	167,733.000000
20.750000	0.500	170,456.000000
20.758333	0.500	172,455.000000
20.766667	0.500	173,989.000000
20.775000	0.500	175,813.000000
20.783333	0.500	178,419.000000
20.791667	0.500	181,069.000000
20.800000	0.500	182,726.000000
20.808333	0.500	182,418.000000
20.816667	0.500	179,723.000000
20.825000	0.500	174,772.000000
20.833333	0.500	167,998.000000
20.841667	0.500	160,503.000000
20.850000	0.500	153,344.000000
20.858333	0.500	146,922.000000
20.866667	0.500	141,498.000000
20.875000	0.500	136,841.000000
20.883333	0.500	132,375.000000
20.891667	0.500	128,039.000000
20.900000	0.500	124,095.000000
20.908333	0.500	120,812.000000
20.916667	0.500	118,276.000000
20.925000	0.500	116,117.000000
20.933333	0.500	114,178.000000
20.941667	0.500	112,560.000000
20.950000	0.500	111,949.000000
20.958333	0.500	112,970.000000
20.966667	0.500	115,657.000000
20.975000	0.500	119,501.000000
20.983333	0.500	123,408.000000
20.991667	0.500	126,787.000000
21.000000	0.500	129,318.000000
21.008333	0.500	130,642.000000
21.016667	0.500	130,827.000000
21.025000	0.500	130,362.000000
21.033333	0.500	128,956.000000
21.041667	0.500	126,099.000000
21.050000	0.500	121,863.000000
21.058333	0.500	116,393.000000
21.066667	0.500	110,380.000000
21.075000	0.500	104,838.000000
21.083333	0.500	100,250.000000
21.091667	0.500	96,899.000000
21.100000	0.500	94,719.000000
21.108333	0.500	93,309.000000
21.116667	0.500	92,463.000000
21.125000	0.500	92,211.000000
21.133333	0.500	92,901.000000
21.141667	0.500	94,787.000000
21.150000	0.500	98,010.000000
21.158333	0.500	102,681.000000
21.166667	0.500	108,355.000000
21.175000	0.500	113,953.000000
21.183333	0.500	118,912.000000
21.191667	0.500	123,057.000000
21.200000	0.500	126,633.000000
21.208333	0.500	129,114.000000
21.216667	0.500	129,852.000000
21.225000	0.500	129,286.000000
21.233333	0.500	128,278.000000
21.241667	0.500	127,255.000000
21.250000	0.500	126,238.000000
21.258333	0.500	124,918.000000
21.266667	0.500	123,083.000000
21.275000	0.500	121,046.000000
21.283333	0.500	119,199.000000
21.291667	0.500	118,063.000000
21.300000	0.500	117,447.000000
21.308333	0.500	116,969.000000
21.316667	0.500	117,138.000000
21.325000	0.500	118,212.000000
21.333333	0.500	119,589.000000
21.341667	0.500	120,723.000000
21.350000	0.500	121,495.000000
21.358333	0.500	122,428.000000
21.366667	0.500	123,612.000000
21.375000	0.500	125,410.000000
21.383333	0.500	128,407.000000
21.391667	0.500	132,432.000000
21.400000	0.500	136,230.000000
21.408333	0.500	138,178.000000
21.416667	0.500	137,555.000000
21.425000	0.500	134,623.000000
21.433333	0.500	130,186.000000
21.441667	0.500	125,349.000000
21.450000	0.500	121,192.000000
21.458333	0.500	117,657.000000
21.466667	0.500	114,814.000000
21.475000	0.500	113,132.000000
21.483333	0.500	112,773.000000
21.491667	0.500	113,291.000000
21.500000	0.500	114,780.000000
21.508333	0.500	117,009.000000
21.516667	0.500	119,586.000000
21.525000	0.500	121,962.000000
21.533333	0.500	123,757.000000
21.541667	0.500	124,816.000000
21.550000	0.500	124,805.000000
21.558333	0.500	123,525.000000
21.566667	0.500	121,262.000000
21.575000	0.500	118,301.000000
21.583333	0.500	115,423.000000
21.591667	0.500	112,901.000000
21.600000	0.500	110,640.000000
21.608333	0.500	109,077.000000
21.616667	0.500	108,272.000000
21.625000	0.500	108,307.000000
21.633333	0.500	109,467.000000
21.641667	0.500	111,552.000000
21.650000	0.500	114,161.000000
21.658333	0.500	116,766.000000
21.666667	0.500	119,150.000000
21.675000	0.500	121,184.000000
21.683333	0.500	123,055.000000
21.691667	0.500	124,837.000000
21.700000	0.500	125,654.000000
21.708333	0.500	125,101.000000
21.716667	0.500	123,474.000000
21.725000	0.500	121,943.000000
21.733333	0.500	121,047.000000
21.741667	0.500	120,235.000000
21.750000	0.500	119,474.000000
21.758333	0.500	119,215.000000
21.766667	0.500	119,713.000000
21.775000	0.500	120,715.000000
21.783333	0.500	122,195.000000
21.791667	0.500	124,619.000000
21.800000	0.500	128,286.000000
21.808333	0.500	132,666.000000
21.816667	0.500	137,058.000000
21.825000	0.500	141,267.000000
21.833333	0.500	145,313.000000
21.841667	0.500	148,665.000000
21.850000	0.500	150,823.000000
21.858333	0.500	151,845.000000
21.866667	0.500	151,675.000000
21.875000	0.500	150,472.000000
21.883333	0.500	148,961.000000
21.891667	0.500	147,458.000000
21.900000	0.500	145,497.000000
21.908333	0.500	142,810.000000
21.916667	0.500	139,970.000000
21.925000	0.500	137,414.000000
21.933333	0.500	134,866.000000
21.941667	0.500	132,383.000000
21.950000	0.500	130,512.000000
21.958333	0.500	129,652.000000
21.966667	0.500	129,329.000000
21.975000	0.500	129,218.000000
21.983333	0.500	129,041.000000
21.991667	0.500	128,814.000000
22.000000	0.500	128,098.000000
22.008333	0.500	126,859.000000
22.016667	0.500	125,069.000000
22.025000	0.500	123,050.000000
22.033333	0.500	121,487.000000
22.041667	0.500	120,977.000000
22.050000	0.500	121,374.000000
22.058333	0.500	122,620.000000
22.066667	0.500	124,488.000000
22.075000	0.500	126,333.000000
22.083333	0.500	127,448.000000
22.091667	0.500	127,966.000000
22.100000	0.500	128,120.000000
22.108333	0.500	127,834.000000
22.116667	0.500	127,187.000000
22.125000	0.500	126,225.000000
22.133333	0.500	125,108.000000
22.141667	0.500	123,717.000000
22.150000	0.500	122,089.000000
22.158333	0.500	120,723.000000
22.166667	0.500	119,743.000000
22.175000	0.500	118,973.000000
22.183333	0.500	118,330.000000
22.191667	0.500	118,327.000000
22.200000	0.500	119,793.000000
22.208333	0.500	122,969.000000
22.216667	0.500	127,161.000000
22.225000	0.500	131,854.000000
22.233333	0.500	136,523.000000
22.241667	0.500	140,400.000000
22.250000	0.500	143,128.000000
22.258333	0.500	144,537.000000
22.266667	0.500	144,790.000000
22.275000	0.500	144,383.000000
22.283333	0.500	143,123.000000
22.291667	0.500	140,768.000000
22.300000	0.500	137,696.000000
22.308333	0.500	134,728.000000
22.316667	0.500	132,512.000000
22.325000	0.500	131,598.000000
22.333333	0.500	132,173.000000
22.341667	0.500	134,321.000000
22.350000	0.500	137,582.000000
22.358333	0.500	141,108.000000
22.366667	0.500	144,115.000000
22.375000	0.500	146,276.000000
22.383333	0.500	147,424.000000
22.391667	0.500	147,267.000000
22.400000	0.500	146,417.000000
22.408333	0.500	145,721.000000
22.416667	0.500	145,362.000000
22.425000	0.500	145,506.000000
22.433333	0.500	146,361.000000
22.441667	0.500	148,774.000000
22.450000	0.500	152,606.000000
22.458333	0.500	156,344.000000
22.466667	0.500	158,635.000000
22.475000	0.500	158,792.000000
22.483333	0.500	156,571.000000
22.491667	0.500	152,106.000000
22.500000	0.500	146,099.000000
22.508333	0.500	139,385.000000
22.516667	0.500	133,086.000000
22.525000	0.500	128,444.000000
22.533333	0.500	126,165.000000
22.541667	0.500	125,726.000000
22.550000	0.500	126,121.000000
22.558333	0.500	126,743.000000
22.566667	0.500	127,162.000000
22.575000	0.500	127,791.000000
22.583333	0.500	129,373.000000
22.591667	0.500	131,873.000000
22.600000	0.500	135,202.000000
22.608333	0.500	139,024.000000
22.616667	0.500	142,500.000000
22.625000	0.500	144,980.000000
22.633333	0.500	146,181.000000
22.641667	0.500	146,013.000000
22.650000	0.500	144,284.000000
22.658333	0.500	141,235.000000
22.666667	0.500	137,402.000000
22.675000	0.500	133,798.000000
22.683333	0.500	131,574.000000
22.691667	0.500	131,238.000000
22.700000	0.500	132,319.000000
22.708333	0.500	134,102.000000
22.716667	0.500	136,335.000000
22.725000	0.500	139,156.000000
22.733333	0.500	142,475.000000
22.741667	0.500	146,046.000000
22.750000	0.500	149,800.000000
22.758333	0.500	153,450.000000
22.766667	0.500	156,541.000000
22.775000	0.500	158,638.000000
22.783333	0.500	159,290.000000
22.791667	0.500	158,756.000000
22.800000	0.500	157,081.000000
22.808333	0.500	154,220.000000
22.816667	0.500	150,385.000000
22.825000	0.500	145,937.000000
22.833333	0.500	141,428.000000
22.841667	0.500	137,730.000000
22.850000	0.500	135,244.000000
22.858333	0.500	134,016.000000
22.866667	0.500	134,011.000000
22.875000	0.500	134,854.000000
22.883333	0.500	136,163.000000
22.891667	0.500	137,657.000000
22.900000	0.500	139,451.000000
22.908333	0.500	142,048.000000
22.916667	0.500	145,707.000000
22.925000	0.500	150,155.000000
22.933333	0.500	154,660.000000
22.941667	0.500	158,326.000000
22.950000	0.500	160,633.000000
22.958333	0.500	161,464.000000
22.966667	0.500	160,500.000000
22.975000	0.500	157,657.000000
22.983333	0.500	153,945.000000
22.991667	0.500	150,315.000000
23.000000	0.500	147,073.000000
23.008333	0.500	144,144.000000
23.016667	0.500	141,288.000000
23.025000	0.500	138,361.000000
23.033333	0.500	135,814.000000
23.041667	0.500	134,476.000000
23.050000	0.500	134,595.000000
23.058333	0.500	136,019.000000
23.066667	0.500	137,901.000000
23.075000	0.500	139,077.000000
23.083333	0.500	138,948.000000
23.091667	0.500	137,541.000000
23.100000	0.500	135,127.000000
23.108333	0.500	131,687.000000
23.116667	0.500	127,721.000000
23.125000	0.500	124,061.000000
23.133333	0.500	121,663.000000
23.141667	0.500	121,584.000000
23.150000	0.500	123,764.000000
23.158333	0.500	127,237.000000
23.166667	0.500	131,268.000000
23.175000	0.500	135,620.000000
23.183333	0.500	140,191.000000
23.191667	0.500	144,594.000000
23.200000	0.500	147,608.000000
23.208333	0.500	148,783.000000
23.216667	0.500	148,475.000000
23.225000	0.500	148,039.000000
23.233333	0.500	148,481.000000
23.241667	0.500	149,883.000000
23.250000	0.500	152,020.000000
23.258333	0.500	154,035.000000
23.266667	0.500	155,005.000000
23.275000	0.500	154,803.000000
23.283333	0.500	153,666.000000
23.291667	0.500	151,827.000000
23.300000	0.500	149,552.000000
23.308333	0.500	147,013.000000
23.316667	0.500	144,604.000000
23.325000	0.500	142,776.000000
23.333333	0.500	141,829.000000
23.341667	0.500	141,934.000000
23.350000	0.500	142,779.000000
23.358333	0.500	144,130.000000
23.366667	0.500	145,795.000000
23.375000	0.500	147,332.000000
23.383333	0.500	148,087.000000
23.391667	0.500	148,112.000000
23.400000	0.500	147,981.000000
23.408333	0.500	147,802.000000
23.416667	0.500	147,980.000000
23.425000	0.500	148,366.000000
23.433333	0.500	148,717.000000
23.441667	0.500	149,040.000000
23.450000	0.500	149,688.000000
23.458333	0.500	150,687.000000
23.466667	0.500	151,300.000000
23.475000	0.500	150,508.000000
23.483333	0.500	148,116.000000
23.491667	0.500	144,654.000000
23.500000	0.500	140,726.000000
23.508333	0.500	136,731.000000
23.516667	0.500	133,165.000000
23.525000	0.500	129,898.000000
23.533333	0.500	127,019.000000
23.541667	0.500	124,789.000000
23.550000	0.500	123,400.000000
23.558333	0.500	123,168.000000
23.566667	0.500	124,268.000000
23.575000	0.500	126,554.000000
23.583333	0.500	129,804.000000
23.591667	0.500	133,990.000000
23.600000	0.500	138,788.000000
23.608333	0.500	143,256.000000
23.616667	0.500	147,074.000000
23.625000	0.500	150,366.000000
23.633333	0.500	152,694.000000
23.641667	0.500	153,732.000000
23.650000	0.500	153,225.000000
23.658333	0.500	151,633.000000
23.666667	0.500	149,866.000000
23.675000	0.500	148,804.000000
23.683333	0.500	148,784.000000
23.691667	0.500	149,904.000000
23.700000	0.500	151,943.000000
23.708333	0.500	154,602.000000
23.716667	0.500	157,037.000000
23.725000	0.500	159,139.000000
23.733333	0.500	160,955.000000
23.741667	0.500	162,395.000000
23.750000	0.500	163,179.000000
23.758333	0.500	163,158.000000
23.766667	0.500	162,075.000000
23.775000	0.500	159,841.000000
23.783333	0.500	157,275.000000
23.791667	0.500	155,443.000000
23.800000	0.500	154,523.000000
23.808333	0.500	153,999.000000
23.816667	0.500	153,118.000000
23.825000	0.500	151,435.000000
23.833333	0.500	149,139.000000
23.841667	0.500	146,551.000000
23.850000	0.500	144,328.000000
23.858333	0.500	142,964.000000
23.866667	0.500	142,611.000000
23.875000	0.500	143,073.000000
23.883333	0.500	144,000.000000
23.891667	0.500	145,549.000000
23.900000	0.500	147,525.000000
23.908333	0.500	149,398.000000
23.916667	0.500	151,105.000000
23.925000	0.500	152,470.000000
23.933333	0.500	153,200.000000
23.941667	0.500	153,672.000000
23.950000	0.500	154,329.000000
23.958333	0.500	155,300.000000
23.966667	0.500	155,830.000000
23.975000	0.500	155,459.000000
23.983333	0.500	154,196.000000
23.991667	0.500	152,181.000000
24.000000	0.500	150,079.000000
24.008333	0.500	148,673.000000
24.016667	0.500	148,145.000000
24.025000	0.500	148,215.000000
24.033333	0.500	149,018.000000
24.041667	0.500	150,853.000000
24.050000	0.500	153,746.000000
24.058333	0.500	157,468.000000
24.066667	0.500	161,336.000000
24.075000	0.500	164,232.000000
24.083333	0.500	165,205.000000
24.091667	0.500	163,642.000000
24.100000	0.500	159,814.000000
24.108333	0.500	154,761.000000
24.116667	0.500	149,533.000000
24.125000	0.500	145,092.000000
24.133333	0.500	142,187.000000
24.141667	0.500	140,873.000000
24.150000	0.500	140,634.000000
24.158333	0.500	141,499.000000
24.166667	0.500	144,182.000000
24.175000	0.500	148,720.000000
24.183333	0.500	154,292.000000
24.191667	0.500	160,058.000000
24.200000	0.500	164,767.000000
24.208333	0.500	167,433.000000
24.216667	0.500	167,889.000000
24.225000	0.500	167,351.000000
24.233333	0.500	166,750.000000
24.241667	0.500	166,543.000000
24.250000	0.500	166,735.000000
24.258333	0.500	167,345.000000
24.266667	0.500	167,875.000000
24.275000	0.500	167,950.000000
24.283333	0.500	167,233.000000
24.291667	0.500	165,393.000000
24.300000	0.500	162,288.000000
24.308333	0.500	158,392.000000
24.316667	0.500	154,865.000000
24.325000	0.500	152,192.000000
24.333333	0.500	149,627.000000
24.341667	0.500	146,546.000000
24.350000	0.500	143,699.000000
24.358333	0.500	142,770.000000
24.366667	0.500	144,442.000000
24.375000	0.500	148,362.000000
24.383333	0.500	153,413.000000
24.391667	0.500	158,058.000000
24.400000	0.500	161,569.000000
24.408333	0.500	164,059.000000
24.416667	0.500	165,891.000000
24.425000	0.500	167,527.000000
24.433333	0.500	169,463.000000
24.441667	0.500	171,675.000000
24.450000	0.500	173,559.000000
24.458333	0.500	174,154.000000
24.466667	0.500	172,741.000000
24.475000	0.500	169,333.000000
24.483333	0.500	164,355.000000
24.491667	0.500	158,851.000000
24.500000	0.500	153,555.000000
24.508333	0.500	149,116.000000
24.516667	0.500	146,368.000000
24.525000	0.500	145,584.000000
24.533333	0.500	146,489.000000
24.541667	0.500	148,744.000000
24.550000	0.500	151,676.000000
24.558333	0.500	154,572.000000
24.566667	0.500	156,808.000000
24.575000	0.500	158,031.000000
24.583333	0.500	158,363.000000
24.591667	0.500	158,450.000000
24.600000	0.500	158,966.000000
24.608333	0.500	159,749.000000
24.616667	0.500	160,564.000000
24.625000	0.500	161,339.000000
24.633333	0.500	162,271.000000
24.641667	0.500	163,188.000000
24.650000	0.500	164,114.000000
24.658333	0.500	164,358.000000
24.666667	0.500	163,319.000000
24.675000	0.500	161,113.000000
24.683333	0.500	158,799.000000
24.691667	0.500	156,889.000000
24.700000	0.500	155,458.000000
24.708333	0.500	154,472.000000
24.716667	0.500	153,600.000000
24.725000	0.500	152,329.000000
24.733333	0.500	150,204.000000
24.741667	0.500	147,171.000000
24.750000	0.500	143,851.000000
24.758333	0.500	141,222.000000
24.766667	0.500	140,563.000000
24.775000	0.500	142,468.000000
24.783333	0.500	146,658.000000
24.791667	0.500	152,135.000000
24.800000	0.500	157,464.000000
24.808333	0.500	162,090.000000
24.816667	0.500	166,177.000000
24.825000	0.500	169,462.000000
24.833333	0.500	171,904.000000
24.841667	0.500	173,481.000000
24.850000	0.500	174,529.000000
24.858333	0.500	175,352.000000
24.866667	0.500	176,311.000000
24.875000	0.500	177,610.000000
24.883333	0.500	179,038.000000
24.891667	0.500	179,615.000000
24.900000	0.500	178,942.000000
24.908333	0.500	177,349.000000
24.916667	0.500	174,945.000000
24.925000	0.500	171,633.000000
24.933333	0.500	167,398.000000
24.941667	0.500	162,867.000000
24.950000	0.500	159,199.000000
24.958333	0.500	157,428.000000
24.966667	0.500	157,680.000000
24.975000	0.500	159,122.000000
24.983333	0.500	160,064.000000
24.991667	0.500	159,449.000000
25.000000	0.500	157,710.000000
25.008333	0.500	156,188.000000
25.016667	0.500	155,794.000000
25.025000	0.500	156,581.000000
25.033333	0.500	158,584.000000
25.041667	0.500	162,191.000000
25.050000	0.500	166,586.000000
25.058333	0.500	170,522.000000
25.066667	0.500	173,082.000000
25.075000	0.500	173,576.000000
25.083333	0.500	172,139.000000
25.091667	0.500	169,736.000000
25.100000	0.500	167,229.000000
25.108333	0.500	165,029.000000
25.116667	0.500	162,813.000000
25.125000	0.500	160,280.000000
25.133333	0.500	157,895.000000
25.141667	0.500	156,873.000000
25.150000	0.500	157,833.000000
25.158333	0.500	160,417.000000
25.166667	0.500	163,742.000000
25.175000	0.500	166,800.000000
25.183333	0.500	168,961.000000
25.191667	0.500	169,850.000000
25.200000	0.500	169,728.000000
25.208333	0.500	169,090.000000
25.216667	0.500	168,494.000000
25.225000	0.500	168,029.000000
25.233333	0.500	167,574.000000
25.241667	0.500	166,681.000000
25.250000	0.500	165,378.000000
25.258333	0.500	164,390.000000
25.266667	0.500	164,552.000000
25.275000	0.500	165,269.000000
25.283333	0.500	166,139.000000
25.291667	0.500	167,406.000000
25.300000	0.500	169,003.000000
25.308333	0.500	170,981.000000
25.316667	0.500	172,826.000000
25.325000	0.500	173,821.000000
25.333333	0.500	174,039.000000
25.341667	0.500	173,568.000000
25.350000	0.500	172,300.000000
25.358333	0.500	170,045.000000
25.366667	0.500	167,234.000000
25.375000	0.500	164,284.000000
25.383333	0.500	161,238.000000
25.391667	0.500	158,505.000000
25.400000	0.500	156,552.000000
25.408333	0.500	155,719.000000
25.416667	0.500	156,023.000000
25.425000	0.500	157,085.000000
25.433333	0.500	158,504.000000
25.441667	0.500	160,487.000000
25.450000	0.500	163,094.000000
25.458333	0.500	165,750.000000
25.466667	0.500	167,866.000000
25.475000	0.500	169,491.000000
25.483333	0.500	170,710.000000
25.491667	0.500	171,614.000000
25.500000	0.500	171,775.000000
25.508333	0.500	171,075.000000
25.516667	0.500	169,769.000000
25.525000	0.500	168,109.000000
25.533333	0.500	166,327.000000
25.541667	0.500	164,540.000000
25.550000	0.500	162,627.000000
25.558333	0.500	160,457.000000
25.566667	0.500	158,369.000000
25.575000	0.500	156,865.000000
25.583333	0.500	156,282.000000
25.591667	0.500	156,304.000000
25.600000	0.500	157,420.000000
25.608333	0.500	159,986.000000
25.616667	0.500	163,890.000000
25.625000	0.500	168,632.000000
25.633333	0.500	173,157.000000
25.641667	0.500	176,983.000000
25.650000	0.500	179,927.000000
25.658333	0.500	181,767.000000
25.666667	0.500	182,568.000000
25.675000	0.500	182,552.000000
25.683333	0.500	182,132.000000
25.691667	0.500	182,272.000000
25.700000	0.500	183,002.000000
25.708333	0.500	183,361.000000
25.716667	0.500	182,809.000000
25.725000	0.500	181,558.000000
25.733333	0.500	180,058.000000
25.741667	0.500	178,662.000000
25.750000	0.500	177,058.000000
25.758333	0.500	175,247.000000
25.766667	0.500	173,664.000000
25.775000	0.500	172,724.000000
25.783333	0.500	173,013.000000
25.791667	0.500	174,379.000000
25.800000	0.500	176,594.000000
25.808333	0.500	179,246.000000
25.816667	0.500	181,739.000000
25.825000	0.500	184,011.000000
25.833333	0.500	186,054.000000
25.841667	0.500	187,795.000000
25.850000	0.500	189,123.000000
25.858333	0.500	189,813.000000
25.866667	0.500	189,597.000000
25.875000	0.500	188,696.000000
25.883333	0.500	187,747.000000
25.891667	0.500	187,093.000000
25.900000	0.500	186,497.000000
25.908333	0.500	185,560.000000
25.916667	0.500	184,271.000000
25.925000	0.500	182,652.000000
25.933333	0.500	180,626.000000
25.941667	0.500	178,509.000000
25.950000	0.500	176,402.000000
25.958333	0.500	174,486.000000
25.966667	0.500	173,056.000000
25.975000	0.500	171,979.000000
25.983333	0.500	170,862.000000
25.991667	0.500	169,586.000000
26.000000	0.500	168,032.000000
26.008333	0.500	166,732.000000
26.016667	0.500	165,661.000000
26.025000	0.500	164,084.000000
26.033333	0.500	161,458.000000
26.041667	0.500	158,449.000000
26.050000	0.500	156,132.000000
26.058333	0.500	154,803.000000
26.066667	0.500	154,992.000000
26.075000	0.500	157,067.000000
26.083333	0.500	160,888.000000
26.091667	0.500	165,649.000000
26.100000	0.500	170,298.000000
26.108333	0.500	173,776.000000
26.116667	0.500	175,998.000000
26.125000	0.500	177,541.000000
26.133333	0.500	178,545.000000
26.141667	0.500	179,343.000000
26.150000	0.500	179,955.000000
26.158333	0.500	180,358.000000
26.166667	0.500	179,957.000000
26.175000	0.500	178,596.000000
26.183333	0.500	177,386.000000
26.191667	0.500	176,673.000000
26.200000	0.500	176,067.000000
26.208333	0.500	175,242.000000
26.216667	0.500	174,215.000000
26.225000	0.500	173,297.000000
26.233333	0.500	172,407.000000
26.241667	0.500	171,615.000000
26.250000	0.500	170,926.000000
26.258333	0.500	170,688.000000
26.266667	0.500	171,324.000000
26.275000	0.500	172,812.000000
26.283333	0.500	175,066.000000
26.291667	0.500	177,533.000000
26.300000	0.500	179,602.000000
26.308333	0.500	180,870.000000
26.316667	0.500	181,396.000000
26.325000	0.500	181,848.000000
26.333333	0.500	182,640.000000
26.341667	0.500	183,508.000000
26.350000	0.500	184,058.000000
26.358333	0.500	184,157.000000
26.366667	0.500	183,709.000000
26.375000	0.500	183,001.000000
26.383333	0.500	182,514.000000
26.391667	0.500	182,449.000000
26.400000	0.500	182,810.000000
26.408333	0.500	183,803.000000
26.416667	0.500	185,395.000000
26.425000	0.500	187,024.000000
26.433333	0.500	188,475.000000
26.441667	0.500	189,707.000000
26.450000	0.500	190,177.000000
26.458333	0.500	189,480.000000
26.466667	0.500	187,736.000000
26.475000	0.500	185,050.000000
26.483333	0.500	181,412.000000
26.491667	0.500	177,310.000000
26.500000	0.500	173,208.000000
26.508333	0.500	169,594.000000
26.516667	0.500	167,143.000000
26.525000	0.500	166,756.000000
26.533333	0.500	168,695.000000
26.541667	0.500	172,092.000000
26.550000	0.500	175,774.000000
26.558333	0.500	178,896.000000
26.566667	0.500	181,190.000000
26.575000	0.500	182,604.000000
26.583333	0.500	183,376.000000
26.591667	0.500	184,138.000000
26.600000	0.500	185,506.000000
26.608333	0.500	187,645.000000
26.616667	0.500	189,870.000000
26.625000	0.500	191,519.000000
26.633333	0.500	192,391.000000
26.641667	0.500	191,953.000000
26.650000	0.500	190,333.000000
26.658333	0.500	188,291.000000
26.666667	0.500	186,499.000000
26.675000	0.500	185,350.000000
26.683333	0.500	185,059.000000
26.691667	0.500	185,277.000000
26.700000	0.500	185,690.000000
26.708333	0.500	185,976.000000
26.716667	0.500	185,368.000000
26.725000	0.500	183,518.000000
26.733333	0.500	180,633.000000
26.741667	0.500	176,686.000000
26.750000	0.500	171,768.000000
26.758333	0.500	167,082.000000
26.766667	0.500	164,024.000000
26.775000	0.500	163,360.000000
26.783333	0.500	165,335.000000
26.791667	0.500	168,855.000000
26.800000	0.500	172,655.000000
26.808333	0.500	175,950.000000
26.816667	0.500	178,216.000000
26.825000	0.500	179,177.000000
26.833333	0.500	178,965.000000
26.841667	0.500	177,836.000000
26.850000	0.500	176,248.000000
26.858333	0.500	174,411.000000
26.866667	0.500	172,228.000000
26.875000	0.500	170,183.000000
26.883333	0.500	169,094.000000
26.891667	0.500	169,654.000000
26.900000	0.500	172,190.000000
26.908333	0.500	176,643.000000
26.916667	0.500	182,518.000000
26.925000	0.500	189,347.000000
26.933333	0.500	196,462.000000
26.941667	0.500	202,878.000000
26.950000	0.500	207,575.000000
26.958333	0.500	210,248.000000
26.966667	0.500	210,874.000000
26.975000	0.500	210,060.000000
26.983333	0.500	208,654.000000
26.991667	0.500	207,334.000000
27.000000	0.500	206,866.000000
27.008333	0.500	207,777.000000
27.016667	0.500	210,006.000000
27.025000	0.500	213,034.000000
27.033333	0.500	216,282.000000
27.041667	0.500	219,243.000000
27.050000	0.500	221,383.000000
27.058333	0.500	222,556.000000
27.066667	0.500	222,845.000000
27.075000	0.500	222,451.000000
27.083333	0.500	221,461.000000
27.091667	0.500	220,220.000000
27.100000	0.500	219,434.000000
27.108333	0.500	219,687.000000
27.116667	0.500	221,049.000000
27.125000	0.500	223,339.000000
27.133333	0.500	226,204.000000
27.141667	0.500	229,291.000000
27.150000	0.500	232,582.000000
27.158333	0.500	236,326.000000
27.166667	0.500	240,263.000000
27.175000	0.500	243,894.000000
27.183333	0.500	247,119.000000
27.191667	0.500	249,898.000000
27.200000	0.500	252,437.000000
27.208333	0.500	254,603.000000
27.216667	0.500	256,102.000000
27.225000	0.500	257,173.000000
27.233333	0.500	257,521.000000
27.241667	0.500	256,642.000000
27.250000	0.500	254,488.000000
27.258333	0.500	251,812.000000
27.266667	0.500	249,083.000000
27.275000	0.500	246,595.000000
27.283333	0.500	245,386.000000
27.291667	0.500	246,356.000000
27.300000	0.500	249,528.000000
27.308333	0.500	254,441.000000
27.316667	0.500	260,571.000000
27.325000	0.500	267,230.000000
27.333333	0.500	273,869.000000
27.341667	0.500	280,291.000000
27.350000	0.500	285,651.000000
27.358333	0.500	289,055.000000
27.366667	0.500	290,822.000000
27.375000	0.500	292,225.000000
27.383333	0.500	293,945.000000
27.391667	0.500	296,188.000000
27.400000	0.500	298,998.000000
27.408333	0.500	302,172.000000
27.416667	0.500	305,969.000000
27.425000	0.500	310,582.000000
27.433333	0.500	315,565.000000
27.441667	0.500	320,230.000000
27.450000	0.500	324,745.000000
27.458333	0.500	329,358.000000
27.466667	0.500	333,444.000000
27.475000	0.500	336,654.000000
27.483333	0.500	339,009.000000
27.491667	0.500	340,777.000000
27.500000	0.500	342,100.000000
27.508333	0.500	342,983.000000
27.516667	0.500	343,540.000000
27.525000	0.500	344,005.000000
27.533333	0.500	344,826.000000
27.541667	0.500	346,269.000000
27.550000	0.500	347,807.000000
27.558333	0.500	348,909.000000
27.566667	0.500	350,174.000000
27.575000	0.500	352,440.000000
27.583333	0.500	356,081.000000
27.591667	0.500	361,384.000000
27.600000	0.500	367,857.000000
27.608333	0.500	374,214.000000
27.616667	0.500	378,668.000000
27.625000	0.500	379,982.000000
27.633333	0.500	378,014.000000
27.641667	0.500	373,413.000000
27.650000	0.500	367,287.000000
27.658333	0.500	361,247.000000
27.666667	0.500	356,342.000000
27.675000	0.500	352,928.000000
27.683333	0.500	350,839.000000
27.691667	0.500	349,534.000000
27.700000	0.500	348,667.000000
27.708333	0.500	347,972.000000
27.716667	0.500	347,167.000000
27.725000	0.500	346,550.000000
27.733333	0.500	346,554.000000
27.741667	0.500	346,568.000000
27.750000	0.500	346,090.000000
27.758333	0.500	345,088.000000
27.766667	0.500	343,691.000000
27.775000	0.500	341,550.000000
27.783333	0.500	338,048.000000
27.791667	0.500	333,692.000000
27.800000	0.500	328,954.000000
27.808333	0.500	323,915.000000
27.816667	0.500	318,560.000000
27.825000	0.500	313,285.000000
27.833333	0.500	308,576.000000
27.841667	0.500	304,687.000000
27.850000	0.500	301,252.000000
27.858333	0.500	297,859.000000
27.866667	0.500	294,137.000000
27.875000	0.500	289,978.000000
27.883333	0.500	285,503.000000
27.891667	0.500	280,648.000000
27.900000	0.500	275,696.000000
27.908333	0.500	271,303.000000
27.916667	0.500	267,342.000000
27.925000	0.500	263,740.000000
27.933333	0.500	260,708.000000
27.941667	0.500	258,055.000000
27.950000	0.500	255,485.000000
27.958333	0.500	252,884.000000
27.966667	0.500	250,038.000000
27.975000	0.500	246,924.000000
27.983333	0.500	243,716.000000
27.991667	0.500	240,632.000000
28.000000	0.500	237,484.000000
28.008333	0.500	234,171.000000
28.016667	0.500	230,295.000000
28.025000	0.500	225,830.000000
28.033333	0.500	221,026.000000
28.041667	0.500	215,780.000000
28.050000	0.500	210,157.000000
28.058333	0.500	203,917.000000
28.066667	0.500	197,620.000000
28.075000	0.500	192,914.000000
28.083333	0.500	190,564.000000
28.091667	0.500	189,821.000000
28.100000	0.500	189,755.000000
28.108333	0.500	189,425.000000
28.116667	0.500	188,107.000000
28.125000	0.500	186,089.000000
28.133333	0.500	183,247.000000
28.141667	0.500	178,992.000000
28.150000	0.500	173,300.000000
28.158333	0.500	167,179.000000
28.166667	0.500	161,347.000000
28.175000	0.500	156,399.000000
28.183333	0.500	152,806.000000
28.191667	0.500	150,537.000000
28.200000	0.500	148,905.000000
28.208333	0.500	147,054.000000
28.216667	0.500	144,437.000000
28.225000	0.500	140,954.000000
28.233333	0.500	137,101.000000
28.241667	0.500	133,520.000000
28.250000	0.500	130,182.000000
28.258333	0.500	126,770.000000
28.266667	0.500	123,197.000000
28.275000	0.500	119,879.000000
28.283333	0.500	117,102.000000
28.291667	0.500	114,713.000000
28.300000	0.500	112,124.000000
28.308333	0.500	109,391.000000
28.316667	0.500	106,528.000000
28.325000	0.500	103,181.000000
28.333333	0.500	99,487.000000
28.341667	0.500	95,937.000000
28.350000	0.500	92,382.000000
28.358333	0.500	89,021.000000
28.366667	0.500	86,303.000000
28.375000	0.500	84,313.000000
28.383333	0.500	82,475.000000
28.391667	0.500	80,619.000000
28.400000	0.500	79,799.000000
28.408333	0.500	80,372.000000
28.416667	0.500	81,568.000000
28.425000	0.500	82,869.000000
28.433333	0.500	83,628.000000
28.441667	0.500	83,288.000000
28.450000	0.500	81,921.000000
28.458333	0.500	79,879.000000
28.466667	0.500	77,156.000000
28.475000	0.500	73,795.000000
28.483333	0.500	70,038.000000
28.491667	0.500	66,171.000000
28.500000	0.500	62,596.000000
28.508333	0.500	59,391.000000
28.516667	0.500	56,390.000000
28.525000	0.500	53,395.000000
28.533333	0.500	50,292.000000
28.541667	0.500	47,399.000000
28.550000	0.500	45,200.000000
28.558333	0.500	44,051.000000
28.566667	0.500	44,164.000000
28.575000	0.500	45,085.000000
28.583333	0.500	45,948.000000
28.591667	0.500	46,541.000000
28.600000	0.500	46,791.000000
28.608333	0.500	46,737.000000
28.616667	0.500	47,096.000000
28.625000	0.500	47,958.000000
28.633333	0.500	48,771.000000
28.641667	0.500	48,966.000000
28.650000	0.500	47,716.000000
28.658333	0.500	44,787.000000
28.666667	0.500	40,462.000000
28.675000	0.500	35,837.000000
28.683333	0.500	31,549.000000
28.691667	0.500	28,106.000000
28.700000	0.500	25,925.000000
28.708333	0.500	24,628.000000
28.716667	0.500	23,697.000000
28.725000	0.500	22,825.000000
28.733333	0.500	21,719.000000
28.741667	0.500	20,434.000000
28.750000	0.500	18,720.000000
28.758333	0.500	16,048.000000
28.766667	0.500	12,652.000000
28.775000	0.500	9,166.000000
28.783333	0.500	6,011.000000
28.791667	0.500	3,646.000000
28.800000	0.500	2,552.000000
28.808333	0.500	2,966.000000
28.816667	0.500	4,626.000000
28.825000	0.500	7,217.000000
28.833333	0.500	10,006.000000
28.841667	0.500	12,691.000000
28.850000	0.500	15,763.000000
28.858333	0.500	18,941.000000
28.866667	0.500	21,759.000000
28.875000	0.500	23,924.000000
28.883333	0.500	25,476.000000
28.891667	0.500	26,693.000000
28.900000	0.500	27,411.000000
28.908333	0.500	27,380.000000
28.916667	0.500	26,307.000000
28.925000	0.500	24,416.000000
28.933333	0.500	22,066.000000
28.941667	0.500	19,491.000000
28.950000	0.500	16,734.000000
28.958333	0.500	13,731.000000
28.966667	0.500	9,989.000000
28.975000	0.500	5,322.000000
28.983333	0.500	-221.000000
28.991667	0.500	-5,906.000000
29.000000	0.500	-11,038.000000
29.008333	0.500	-14,996.000000
29.016667	0.500	-17,595.000000
29.025000	0.500	-18,421.000000
29.033333	0.500	-17,438.000000
29.041667	0.500	-15,280.000000
29.050000	0.500	-12,730.000000
29.058333	0.500	-10,673.000000
29.066667	0.500	-9,688.000000
29.075000	0.500	-9,402.000000
29.083333	0.500	-9,234.000000
29.091667	0.500	-8,908.000000
29.100000	0.500	-8,149.000000
29.108333	0.500	-7,307.000000
29.116667	0.500	-6,689.000000
29.125000	0.500	-5,946.000000
29.133333	0.500	-4,745.000000
29.141667	0.500	-2,958.000000
29.150000	0.500	-1,388.000000
29.158333	0.500	-1,233.000000
29.166667	0.500	-2,737.000000
29.175000	0.500	-5,209.000000
29.183333	0.500	-7,586.000000
29.191667	0.500	-9,178.000000
29.200000	0.500	-10,061.000000
29.208333	0.500	-10,705.000000
29.216667	0.500	-11,282.000000
29.225000	0.500	-11,678.000000
29.233333	0.500	-12,193.000000
29.241667	0.500	-12,972.000000
29.250000	0.500	-14,011.000000
29.258333	0.500	-15,145.000000
29.266667	0.500	-16,030.000000
29.275000	0.500	-16,812.000000
29.283333	0.500	-17,533.000000
29.291667	0.500	-17,738.000000
29.300000	0.500	-17,239.000000
29.308333	0.500	-16,333.000000
29.316667	0.500	-15,467.000000
29.325000	0.500	-14,790.000000
29.333333	0.500	-14,597.000000
29.341667	0.500	-15,018.000000
29.350000	0.500	-15,833.000000
29.358333	0.500	-16,641.000000
29.366667	0.500	-17,239.000000
29.375000	0.500	-17,941.000000
29.383333	0.500	-18,755.000000
29.391667	0.500	-19,985.000000
29.400000	0.500	-21,709.000000
29.408333	0.500	-23,746.000000
29.416667	0.500	-26,489.000000
29.425000	0.500	-29,759.000000
29.433333	0.500	-32,724.000000
29.441667	0.500	-34,895.000000
29.450000	0.500	-36,556.000000
29.458333	0.500	-37,590.000000
29.466667	0.500	-38,131.000000
29.475000	0.500	-37,971.000000
29.483333	0.500	-37,105.000000
29.491667	0.500	-35,751.000000
29.500000	0.500	-34,326.000000
29.508333	0.500	-32,818.000000
29.516667	0.500	-31,173.000000
29.525000	0.500	-29,615.000000
29.533333	0.500	-28,497.000000
29.541667	0.500	-28,146.000000
29.550000	0.500	-28,533.000000
29.558333	0.500	-29,320.000000
29.566667	0.500	-30,362.000000
29.575000	0.500	-31,657.000000
29.583333	0.500	-33,111.000000
29.591667	0.500	-34,627.000000
29.600000	0.500	-35,969.000000
29.608333	0.500	-37,046.000000
29.616667	0.500	-38,055.000000
29.625000	0.500	-39,144.000000
29.633333	0.500	-40,478.000000
29.641667	0.500	-42,230.000000
29.650000	0.500	-44,504.000000
29.658333	0.500	-46,672.000000
29.666667	0.500	-47,923.000000
29.675000	0.500	-48,072.000000
29.683333	0.500	-47,276.000000
29.691667	0.500	-45,581.000000
29.700000	0.500	-43,351.000000
29.708333	0.500	-41,439.000000
29.716667	0.500	-40,539.000000
29.725000	0.500	-40,578.000000
29.733333	0.500	-40,879.000000
29.741667	0.500	-40,942.000000
29.750000	0.500	-40,489.000000
29.758333	0.500	-39,685.000000
29.766667	0.500	-38,975.000000
29.775000	0.500	-38,335.000000
29.783333	0.500	-37,856.000000
29.791667	0.500	-37,774.000000
29.800000	0.500	-37,961.000000
29.808333	0.500	-38,571.000000
29.816667	0.500	-39,891.000000
29.825000	0.500	-42,139.000000
29.833333	0.500	-44,949.000000
29.841667	0.500	-47,524.000000
29.850000	0.500	-49,423.000000
29.858333	0.500	-50,227.000000
29.866667	0.500	-49,638.000000
29.875000	0.500	-48,063.000000
29.883333	0.500	-45,943.000000
29.891667	0.500	-43,825.000000
29.900000	0.500	-41,958.000000
29.908333	0.500	-40,489.000000
29.916667	0.500	-39,953.000000
29.925000	0.500	-40,497.000000
29.933333	0.500	-41,855.000000
29.941667	0.500	-43,700.000000
29.950000	0.500	-45,556.000000
29.958333	0.500	-46,897.000000
29.966667	0.500	-47,698.000000
29.975000	0.500	-48,203.000000
29.983333	0.500	-48,475.000000
29.991667	0.500	-48,523.000000
30.000000	0.500	-48,403.000000
30.008333	0.500	-47,980.000000
30.016667	0.500	-46,966.000000
30.025000	0.500	-45,372.000000
30.033333	0.500	-43,795.000000
30.041667	0.500	-42,708.000000
30.050000	0.500	-41,670.000000
30.058333	0.500	-40,294.000000
30.066667	0.500	-38,544.000000
30.075000	0.500	-36,874.000000
30.083333	0.500	-35,457.000000
30.091667	0.500	-34,503.000000
30.100000	0.500	-34,226.000000
30.108333	0.500	-34,194.000000
30.116667	0.500	-34,086.000000
30.125000	0.500	-33,952.000000
30.133333	0.500	-34,065.000000
30.141667	0.500	-34,836.000000
30.150000	0.500	-35,929.000000
30.158333	0.500	-36,604.000000
30.166667	0.500	-36,450.000000
30.175000	0.500	-35,556.000000
30.183333	0.500	-34,475.000000
30.191667	0.500	-33,742.000000
30.200000	0.500	-33,856.000000
30.208333	0.500	-34,931.000000
30.216667	0.500	-36,645.000000
30.225000	0.500	-38,894.000000
30.233333	0.500	-41,626.000000
30.241667	0.500	-44,408.000000
30.250000	0.500	-46,503.000000
30.258333	0.500	-47,403.000000
30.266667	0.500	-47,157.000000
30.275000	0.500	-45,848.000000
30.283333	0.500	-43,595.000000
30.291667	0.500	-40,721.000000
30.300000	0.500	-38,064.000000
30.308333	0.500	-36,137.000000
30.316667	0.500	-35,349.000000
30.325000	0.500	-35,867.000000
30.333333	0.500	-37,133.000000
30.341667	0.500	-38,765.000000
30.350000	0.500	-40,274.000000
30.358333	0.500	-40,949.000000
30.366667	0.500	-40,815.000000
30.375000	0.500	-40,305.000000
30.383333	0.500	-39,865.000000
30.391667	0.500	-40,038.000000
30.400000	0.500	-40,798.000000
30.408333	0.500	-41,718.000000
30.416667	0.500	-42,605.000000
30.425000	0.500	-43,359.000000
30.433333	0.500	-43,980.000000
30.441667	0.500	-44,611.000000
30.450000	0.500	-45,593.000000
30.458333	0.500	-47,134.000000
30.466667	0.500	-48,889.000000
30.475000	0.500	-50,246.000000
30.483333	0.500	-50,952.000000
30.491667	0.500	-50,948.000000
30.500000	0.500	-50,319.000000
30.508333	0.500	-49,396.000000
30.516667	0.500	-48,170.000000
30.525000	0.500	-46,306.000000
30.533333	0.500	-43,814.000000
30.541667	0.500	-41,102.000000
30.550000	0.500	-38,739.000000
30.558333	0.500	-37,386.000000
30.566667	0.500	-37,417.000000
30.575000	0.500	-38,607.000000
30.583333	0.500	-40,511.000000
30.591667	0.500	-42,333.000000
30.600000	0.500	-43,673.000000
30.608333	0.500	-45,108.000000
30.616667	0.500	-47,111.000000
30.625000	0.500	-49,668.000000
30.633333	0.500	-52,561.000000
30.641667	0.500	-55,556.000000
30.650000	0.500	-58,181.000000
30.658333	0.500	-60,102.000000
30.666667	0.500	-61,424.000000
30.675000	0.500	-61,806.000000
30.683333	0.500	-61,318.000000
30.691667	0.500	-60,481.000000
30.700000	0.500	-59,560.000000
30.708333	0.500	-58,458.000000
30.716667	0.500	-57,040.000000
30.725000	0.500	-54,902.000000
30.733333	0.500	-51,773.000000
30.741667	0.500	-47,909.000000
30.750000	0.500	-44,110.000000
30.758333	0.500	-41,565.000000
30.766667	0.500	-40,921.000000
30.775000	0.500	-41,776.000000
30.783333	0.500	-43,426.000000
30.791667	0.500	-44,887.000000
30.800000	0.500	-45,454.000000
30.808333	0.500	-45,250.000000
30.816667	0.500	-44,782.000000
30.825000	0.500	-44,282.000000
30.833333	0.500	-43,336.000000
30.841667	0.500	-41,666.000000
30.850000	0.500	-39,445.000000
30.858333	0.500	-37,320.000000
30.866667	0.500	-35,830.000000
30.875000	0.500	-35,311.000000
30.883333	0.500	-35,606.000000
30.891667	0.500	-36,033.000000
30.900000	0.500	-36,097.000000
30.908333	0.500	-36,249.000000
30.916667	0.500	-36,314.000000
30.925000	0.500	-36,229.000000
30.933333	0.500	-36,410.000000
30.941667	0.500	-37,329.000000
30.950000	0.500	-39,146.000000
30.958333	0.500	-41,188.000000
30.966667	0.500	-42,078.000000
30.975000	0.500	-41,340.000000
30.983333	0.500	-39,408.000000
30.991667	0.500	-37,550.000000
31.000000	0.500	-36,825.000000
