# Supplementary material for: Changes to Serum Sample Tube and Processing Methodology Does Not Cause Inter-Individual Variation in Automated Whole Serum N-Glycan Profiling in Health and Disease
Source: PLoS One. 2015 Apr 1;10(4):e0123028. doi: 10.1371/journal.pone.0123028 (PMC4382121; doi:10.1371/journal.pone.0123028)
Supplement: S2 Data — (ZIP) [file pone.0123028.s007.zip › IgGglycansData/1000+390-Sample 2.txt]

File Path	chrom://acropora/ChromeleonLocal/Archana Data/07 Mar 14/Robot validation of PNG F release- GCP-IgG and GCP-Fet.seq/5.smp/Emission_1.channel/Emission_1.chm
Channel	Emission_1

Injection Information:
Data Vault	ChromeleonLocal
Injection	PNG F rel-GCP-IgG-100µg-F.A+PBM+2AB VP96+T1-110/1000+390-Sample 2
Injection Number	5
Position	RB1
Comment	
Processing Method	beh-gu
Instrument Method	BEH-15cm-30min-right-25ul
Type	Unknown
Status	Finished
Injection Date	07/03/2014
Injection Time	16:32:48
Injection Volume (µL)	25.0000
Dilution Factor	1.0000
Weight	1.0000

Raw Data Information:
Time Min. (min)	0.000000
Time Max. (min)	31.000000
Data Points	3721
Detector	FLD
Exporting Data System	Chromeleon 7.1.1.1127
Operator	
Signal Quantity	
Signal Unit	counts
Signal Min.	-27,723.000000
Signal Max.	7,519,362.000000
Channel	Emission_1
Driver Name	FLD3000.dll
Channel Type	Evaluation
Min. Step (s)	0.500
Max. Step (s)	0.500
Average Step (s)	0.500

Signal Parameter Information:
Signal Info	

Raw Data:
Time (min)	Step (s)	Value (counts)
0.000000	0.000	0.000000
0.008333	0.500	0.000000
0.016667	0.500	0.000000
0.025000	0.500	0.000000
0.033333	0.500	0.000000
0.041667	0.500	10,937.000000
0.050000	0.500	11,217.000000
0.058333	0.500	11,833.000000
0.066667	0.500	13,276.000000
0.075000	0.500	15,431.000000
0.083333	0.500	17,846.000000
0.091667	0.500	19,980.000000
0.100000	0.500	21,402.000000
0.108333	0.500	21,888.000000
0.116667	0.500	21,393.000000
0.125000	0.500	20,041.000000
0.133333	0.500	18,073.000000
0.141667	0.500	15,770.000000
0.150000	0.500	13,383.000000
0.158333	0.500	11,067.000000
0.166667	0.500	8,873.000000
0.175000	0.500	6,798.000000
0.183333	0.500	4,875.000000
0.191667	0.500	3,195.000000
0.200000	0.500	1,817.000000
0.208333	0.500	749.000000
0.216667	0.500	-12.000000
0.225000	0.500	-534.000000
0.233333	0.500	-961.000000
0.241667	0.500	-1,420.000000
0.250000	0.500	-1,955.000000
0.258333	0.500	-2,493.000000
0.266667	0.500	-2,917.000000
0.275000	0.500	-3,183.000000
0.283333	0.500	-3,277.000000
0.291667	0.500	-3,220.000000
0.300000	0.500	-3,095.000000
0.308333	0.500	-2,977.000000
0.316667	0.500	-2,877.000000
0.325000	0.500	-2,831.000000
0.333333	0.500	-2,835.000000
0.341667	0.500	-2,819.000000
0.350000	0.500	-2,700.000000
0.358333	0.500	-2,428.000000
0.366667	0.500	-2,007.000000
0.375000	0.500	-1,520.000000
0.383333	0.500	-1,085.000000
0.391667	0.500	-773.000000
0.400000	0.500	-588.000000
0.408333	0.500	-498.000000
0.416667	0.500	-533.000000
0.425000	0.500	-698.000000
0.433333	0.500	-899.000000
0.441667	0.500	-1,105.000000
0.450000	0.500	-1,357.000000
0.458333	0.500	-1,698.000000
0.466667	0.500	-2,089.000000
0.475000	0.500	-2,450.000000
0.483333	0.500	-2,728.000000
0.491667	0.500	-2,837.000000
0.500000	0.500	-2,710.000000
0.508333	0.500	-2,414.000000
0.516667	0.500	-2,041.000000
0.525000	0.500	-1,684.000000
0.533333	0.500	-1,405.000000
0.541667	0.500	-1,258.000000
0.550000	0.500	-1,166.000000
0.558333	0.500	-1,090.000000
0.566667	0.500	-1,039.000000
0.575000	0.500	-993.000000
0.583333	0.500	-924.000000
0.591667	0.500	-856.000000
0.600000	0.500	-839.000000
0.608333	0.500	-891.000000
0.616667	0.500	-982.000000
0.625000	0.500	-1,091.000000
0.633333	0.500	-1,200.000000
0.641667	0.500	-1,168.000000
0.650000	0.500	-833.000000
0.658333	0.500	-117.000000
0.666667	0.500	998.000000
0.675000	0.500	2,397.000000
0.683333	0.500	3,904.000000
0.691667	0.500	5,318.000000
0.700000	0.500	6,507.000000
0.708333	0.500	7,437.000000
0.716667	0.500	8,070.000000
0.725000	0.500	8,350.000000
0.733333	0.500	8,334.000000
0.741667	0.500	8,324.000000
0.750000	0.500	9,049.000000
0.758333	0.500	11,510.000000
0.766667	0.500	16,443.000000
0.775000	0.500	23,876.000000
0.783333	0.500	33,162.000000
0.791667	0.500	43,246.000000
0.800000	0.500	52,929.000000
0.808333	0.500	61,084.000000
0.816667	0.500	66,876.000000
0.825000	0.500	69,863.000000
0.833333	0.500	69,962.000000
0.841667	0.500	67,449.000000
0.850000	0.500	62,880.000000
0.858333	0.500	56,964.000000
0.866667	0.500	50,406.000000
0.875000	0.500	43,781.000000
0.883333	0.500	37,456.000000
0.891667	0.500	31,683.000000
0.900000	0.500	26,606.000000
0.908333	0.500	22,251.000000
0.916667	0.500	18,609.000000
0.925000	0.500	15,683.000000
0.933333	0.500	13,457.000000
0.941667	0.500	11,878.000000
0.950000	0.500	10,858.000000
0.958333	0.500	10,292.000000
0.966667	0.500	10,084.000000
0.975000	0.500	10,126.000000
0.983333	0.500	10,356.000000
0.991667	0.500	10,726.000000
1.000000	0.500	11,141.000000
1.008333	0.500	11,536.000000
1.016667	0.500	11,904.000000
1.025000	0.500	12,312.000000
1.033333	0.500	12,889.000000
1.041667	0.500	13,859.000000
1.050000	0.500	15,595.000000
1.058333	0.500	18,562.000000
1.066667	0.500	23,009.000000
1.075000	0.500	28,685.000000
1.083333	0.500	34,966.000000
1.091667	0.500	41,062.000000
1.100000	0.500	46,134.000000
1.108333	0.500	49,564.000000
1.116667	0.500	51,120.000000
1.125000	0.500	50,922.000000
1.133333	0.500	49,385.000000
1.141667	0.500	47,146.000000
1.150000	0.500	44,904.000000
1.158333	0.500	43,164.000000
1.166667	0.500	42,126.000000
1.175000	0.500	41,749.000000
1.183333	0.500	41,940.000000
1.191667	0.500	42,667.000000
1.200000	0.500	43,916.000000
1.208333	0.500	45,555.000000
1.216667	0.500	47,306.000000
1.225000	0.500	48,830.000000
1.233333	0.500	49,785.000000
1.241667	0.500	49,874.000000
1.250000	0.500	48,964.000000
1.258333	0.500	47,168.000000
1.266667	0.500	44,834.000000
1.275000	0.500	42,299.000000
1.283333	0.500	39,693.000000
1.291667	0.500	37,000.000000
1.300000	0.500	34,208.000000
1.308333	0.500	31,475.000000
1.316667	0.500	29,309.000000
1.325000	0.500	28,247.000000
1.333333	0.500	28,362.000000
1.341667	0.500	29,177.000000
1.350000	0.500	30,000.000000
1.358333	0.500	30,234.000000
1.366667	0.500	29,523.000000
1.375000	0.500	27,833.000000
1.383333	0.500	25,340.000000
1.391667	0.500	22,371.000000
1.400000	0.500	19,254.000000
1.408333	0.500	16,274.000000
1.416667	0.500	13,686.000000
1.425000	0.500	11,629.000000
1.433333	0.500	10,163.000000
1.441667	0.500	9,228.000000
1.450000	0.500	8,748.000000
1.458333	0.500	8,642.000000
1.466667	0.500	8,767.000000
1.475000	0.500	8,915.000000
1.483333	0.500	8,976.000000
1.491667	0.500	8,904.000000
1.500000	0.500	8,629.000000
1.508333	0.500	8,186.000000
1.516667	0.500	7,658.000000
1.525000	0.500	7,107.000000
1.533333	0.500	6,599.000000
1.541667	0.500	6,227.000000
1.550000	0.500	5,939.000000
1.558333	0.500	5,652.000000
1.566667	0.500	5,303.000000
1.575000	0.500	4,832.000000
1.583333	0.500	4,217.000000
1.591667	0.500	3,473.000000
1.600000	0.500	2,726.000000
1.608333	0.500	2,085.000000
1.616667	0.500	1,630.000000
1.625000	0.500	1,355.000000
1.633333	0.500	1,223.000000
1.641667	0.500	1,200.000000
1.650000	0.500	1,279.000000
1.658333	0.500	1,426.000000
1.666667	0.500	1,564.000000
1.675000	0.500	1,700.000000
1.683333	0.500	1,837.000000
1.691667	0.500	1,970.000000
1.700000	0.500	2,060.000000
1.708333	0.500	2,047.000000
1.716667	0.500	1,896.000000
1.725000	0.500	1,595.000000
1.733333	0.500	1,150.000000
1.741667	0.500	605.000000
1.750000	0.500	-25.000000
1.758333	0.500	-695.000000
1.766667	0.500	-1,321.000000
1.775000	0.500	-1,794.000000
1.783333	0.500	-2,053.000000
1.791667	0.500	-2,069.000000
1.800000	0.500	-1,862.000000
1.808333	0.500	-1,528.000000
1.816667	0.500	-1,158.000000
1.825000	0.500	-831.000000
1.833333	0.500	-605.000000
1.841667	0.500	-499.000000
1.850000	0.500	-548.000000
1.858333	0.500	-743.000000
1.866667	0.500	-1,056.000000
1.875000	0.500	-1,461.000000
1.883333	0.500	-1,878.000000
1.891667	0.500	-2,189.000000
1.900000	0.500	-2,300.000000
1.908333	0.500	-2,265.000000
1.916667	0.500	-2,165.000000
1.925000	0.500	-2,075.000000
1.933333	0.500	-2,012.000000
1.941667	0.500	-1,961.000000
1.950000	0.500	-1,884.000000
1.958333	0.500	-1,761.000000
1.966667	0.500	-1,644.000000
1.975000	0.500	-1,555.000000
1.983333	0.500	-1,440.000000
1.991667	0.500	-1,268.000000
2.000000	0.500	-1,089.000000
2.008333	0.500	-985.000000
2.016667	0.500	-1,000.000000
2.025000	0.500	-1,123.000000
2.033333	0.500	-1,305.000000
2.041667	0.500	-1,462.000000
2.050000	0.500	-1,521.000000
2.058333	0.500	-1,465.000000
2.066667	0.500	-1,302.000000
2.075000	0.500	-1,047.000000
2.083333	0.500	-733.000000
2.091667	0.500	-416.000000
2.100000	0.500	-190.000000
2.108333	0.500	-79.000000
2.116667	0.500	-49.000000
2.125000	0.500	-71.000000
2.133333	0.500	-173.000000
2.141667	0.500	-361.000000
2.150000	0.500	-559.000000
2.158333	0.500	-704.000000
2.166667	0.500	-805.000000
2.175000	0.500	-864.000000
2.183333	0.500	-862.000000
2.191667	0.500	-815.000000
2.200000	0.500	-781.000000
2.208333	0.500	-784.000000
2.216667	0.500	-817.000000
2.225000	0.500	-857.000000
2.233333	0.500	-887.000000
2.241667	0.500	-891.000000
2.250000	0.500	-894.000000
2.258333	0.500	-904.000000
2.266667	0.500	-958.000000
2.275000	0.500	-1,124.000000
2.283333	0.500	-1,371.000000
2.291667	0.500	-1,633.000000
2.300000	0.500	-1,801.000000
2.308333	0.500	-1,845.000000
2.316667	0.500	-1,808.000000
2.325000	0.500	-1,764.000000
2.333333	0.500	-1,758.000000
2.341667	0.500	-1,748.000000
2.350000	0.500	-1,631.000000
2.358333	0.500	-1,396.000000
2.366667	0.500	-1,044.000000
2.375000	0.500	-626.000000
2.383333	0.500	-229.000000
2.391667	0.500	86.000000
2.400000	0.500	247.000000
2.408333	0.500	223.000000
2.416667	0.500	52.000000
2.425000	0.500	-243.000000
2.433333	0.500	-622.000000
2.441667	0.500	-1,019.000000
2.450000	0.500	-1,422.000000
2.458333	0.500	-1,842.000000
2.466667	0.500	-2,231.000000
2.475000	0.500	-2,467.000000
2.483333	0.500	-2,544.000000
2.491667	0.500	-2,531.000000
2.500000	0.500	-2,488.000000
2.508333	0.500	-2,426.000000
2.516667	0.500	-2,319.000000
2.525000	0.500	-2,179.000000
2.533333	0.500	-2,043.000000
2.541667	0.500	-1,960.000000
2.550000	0.500	-1,947.000000
2.558333	0.500	-1,984.000000
2.566667	0.500	-2,018.000000
2.575000	0.500	-2,052.000000
2.583333	0.500	-2,124.000000
2.591667	0.500	-2,236.000000
2.600000	0.500	-2,313.000000
2.608333	0.500	-2,312.000000
2.616667	0.500	-2,237.000000
2.625000	0.500	-2,066.000000
2.633333	0.500	-1,822.000000
2.641667	0.500	-1,572.000000
2.650000	0.500	-1,393.000000
2.658333	0.500	-1,327.000000
2.666667	0.500	-1,387.000000
2.675000	0.500	-1,539.000000
2.683333	0.500	-1,720.000000
2.691667	0.500	-1,880.000000
2.700000	0.500	-2,015.000000
2.708333	0.500	-2,121.000000
2.716667	0.500	-2,191.000000
2.725000	0.500	-2,238.000000
2.733333	0.500	-2,300.000000
2.741667	0.500	-2,384.000000
2.750000	0.500	-2,461.000000
2.758333	0.500	-2,541.000000
2.766667	0.500	-2,646.000000
2.775000	0.500	-2,771.000000
2.783333	0.500	-2,918.000000
2.791667	0.500	-3,073.000000
2.800000	0.500	-3,114.000000
2.808333	0.500	-2,962.000000
2.816667	0.500	-2,696.000000
2.825000	0.500	-2,461.000000
2.833333	0.500	-2,367.000000
2.841667	0.500	-2,436.000000
2.850000	0.500	-2,640.000000
2.858333	0.500	-2,859.000000
2.866667	0.500	-2,995.000000
2.875000	0.500	-3,061.000000
2.883333	0.500	-3,133.000000
2.891667	0.500	-3,212.000000
2.900000	0.500	-3,215.000000
2.908333	0.500	-3,081.000000
2.916667	0.500	-2,811.000000
2.925000	0.500	-2,493.000000
2.933333	0.500	-2,214.000000
2.941667	0.500	-2,007.000000
2.950000	0.500	-1,819.000000
2.958333	0.500	-1,615.000000
2.966667	0.500	-1,431.000000
2.975000	0.500	-1,278.000000
2.983333	0.500	-1,189.000000
2.991667	0.500	-1,178.000000
3.000000	0.500	-1,271.000000
3.008333	0.500	-1,271.000000
3.016667	0.500	-1,271.000000
3.025000	0.500	-1,271.000000
3.033333	0.500	-1,271.000000
3.041667	0.500	-892.000000
3.050000	0.500	607.000000
3.058333	0.500	2,769.000000
3.066667	0.500	5,330.000000
3.075000	0.500	7,316.000000
3.083333	0.500	8,002.000000
3.091667	0.500	7,468.000000
3.100000	0.500	6,178.000000
3.108333	0.500	5,041.000000
3.116667	0.500	4,639.000000
3.125000	0.500	5,851.000000
3.133333	0.500	8,944.000000
3.141667	0.500	14,122.000000
3.150000	0.500	20,998.000000
3.158333	0.500	28,247.000000
3.166667	0.500	34,513.000000
3.175000	0.500	38,718.000000
3.183333	0.500	40,353.000000
3.191667	0.500	39,249.000000
3.200000	0.500	35,543.000000
3.208333	0.500	30,354.000000
3.216667	0.500	25,006.000000
3.225000	0.500	20,448.000000
3.233333	0.500	17,197.000000
3.241667	0.500	15,416.000000
3.250000	0.500	14,819.000000
3.258333	0.500	15,103.000000
3.266667	0.500	15,841.000000
3.275000	0.500	17,376.000000
3.283333	0.500	19,668.000000
3.291667	0.500	22,563.000000
3.300000	0.500	25,692.000000
3.308333	0.500	28,229.000000
3.316667	0.500	29,527.000000
3.325000	0.500	29,078.000000
3.333333	0.500	26,890.000000
3.341667	0.500	22,871.000000
3.350000	0.500	17,031.000000
3.358333	0.500	10,198.000000
3.366667	0.500	3,345.000000
3.375000	0.500	-2,622.000000
3.383333	0.500	-7,141.000000
3.391667	0.500	-9,852.000000
3.400000	0.500	-10,637.000000
3.408333	0.500	-9,334.000000
3.416667	0.500	-6,136.000000
3.425000	0.500	-1,937.000000
3.433333	0.500	2,282.000000
3.441667	0.500	6,105.000000
3.450000	0.500	8,899.000000
3.458333	0.500	10,838.000000
3.466667	0.500	12,563.000000
3.475000	0.500	14,655.000000
3.483333	0.500	17,335.000000
3.491667	0.500	20,059.000000
3.500000	0.500	21,951.000000
3.508333	0.500	22,558.000000
3.516667	0.500	21,278.000000
3.525000	0.500	18,081.000000
3.533333	0.500	13,745.000000
3.541667	0.500	9,339.000000
3.550000	0.500	5,758.000000
3.558333	0.500	3,533.000000
3.566667	0.500	2,736.000000
3.575000	0.500	2,432.000000
3.583333	0.500	1,864.000000
3.591667	0.500	669.000000
3.600000	0.500	-857.000000
3.608333	0.500	-2,006.000000
3.616667	0.500	-2,702.000000
3.625000	0.500	-2,885.000000
3.633333	0.500	-2,734.000000
3.641667	0.500	-2,469.000000
3.650000	0.500	-2,073.000000
3.658333	0.500	-1,820.000000
3.666667	0.500	-2,148.000000
3.675000	0.500	-3,498.000000
3.683333	0.500	-5,402.000000
3.691667	0.500	-7,094.000000
3.700000	0.500	-8,099.000000
3.708333	0.500	-8,242.000000
3.716667	0.500	-7,569.000000
3.725000	0.500	-5,847.000000
3.733333	0.500	-2,977.000000
3.741667	0.500	1,073.000000
3.750000	0.500	5,951.000000
3.758333	0.500	10,731.000000
3.766667	0.500	15,211.000000
3.775000	0.500	19,211.000000
3.783333	0.500	22,299.000000
3.791667	0.500	24,590.000000
3.800000	0.500	25,957.000000
3.808333	0.500	25,831.000000
3.816667	0.500	24,159.000000
3.825000	0.500	21,739.000000
3.833333	0.500	18,859.000000
3.841667	0.500	15,492.000000
3.850000	0.500	12,042.000000
3.858333	0.500	8,240.000000
3.866667	0.500	4,197.000000
3.875000	0.500	523.000000
3.883333	0.500	-2,431.000000
3.891667	0.500	-4,437.000000
3.900000	0.500	-5,204.000000
3.908333	0.500	-4,524.000000
3.916667	0.500	-2,553.000000
3.925000	0.500	272.000000
3.933333	0.500	3,357.000000
3.941667	0.500	6,257.000000
3.950000	0.500	8,531.000000
3.958333	0.500	9,846.000000
3.966667	0.500	10,582.000000
3.975000	0.500	10,859.000000
3.983333	0.500	10,552.000000
3.991667	0.500	10,057.000000
4.000000	0.500	9,614.000000
4.008333	0.500	9,142.000000
4.016667	0.500	9,105.000000
4.025000	0.500	9,847.000000
4.033333	0.500	11,202.000000
4.041667	0.500	12,903.000000
4.050000	0.500	14,398.000000
4.058333	0.500	14,898.000000
4.066667	0.500	14,188.000000
4.075000	0.500	12,369.000000
4.083333	0.500	10,021.000000
4.091667	0.500	7,325.000000
4.100000	0.500	4,559.000000
4.108333	0.500	2,481.000000
4.116667	0.500	1,743.000000
4.125000	0.500	2,376.000000
4.133333	0.500	3,651.000000
4.141667	0.500	4,710.000000
4.150000	0.500	5,628.000000
4.158333	0.500	6,432.000000
4.166667	0.500	6,676.000000
4.175000	0.500	6,554.000000
4.183333	0.500	6,431.000000
4.191667	0.500	6,625.000000
4.200000	0.500	7,228.000000
4.208333	0.500	8,648.000000
4.216667	0.500	11,421.000000
4.225000	0.500	15,035.000000
4.233333	0.500	18,979.000000
4.241667	0.500	22,901.000000
4.250000	0.500	26,078.000000
4.258333	0.500	28,263.000000
4.266667	0.500	29,134.000000
4.275000	0.500	28,212.000000
4.283333	0.500	25,647.000000
4.291667	0.500	22,433.000000
4.300000	0.500	19,419.000000
4.308333	0.500	17,184.000000
4.316667	0.500	15,403.000000
4.325000	0.500	14,193.000000
4.333333	0.500	13,740.000000
4.341667	0.500	13,913.000000
4.350000	0.500	14,749.000000
4.358333	0.500	16,300.000000
4.366667	0.500	17,867.000000
4.375000	0.500	18,801.000000
4.383333	0.500	18,478.000000
4.391667	0.500	16,381.000000
4.400000	0.500	12,792.000000
4.408333	0.500	9,059.000000
4.416667	0.500	6,315.000000
4.425000	0.500	4,307.000000
4.433333	0.500	2,860.000000
4.441667	0.500	2,174.000000
4.450000	0.500	2,510.000000
4.458333	0.500	3,578.000000
4.466667	0.500	5,051.000000
4.475000	0.500	6,851.000000
4.483333	0.500	8,549.000000
4.491667	0.500	9,416.000000
4.500000	0.500	9,032.000000
4.508333	0.500	7,701.000000
4.516667	0.500	5,932.000000
4.525000	0.500	3,844.000000
4.533333	0.500	1,324.000000
4.541667	0.500	-1,435.000000
4.550000	0.500	-3,818.000000
4.558333	0.500	-5,212.000000
4.566667	0.500	-5,460.000000
4.575000	0.500	-4,568.000000
4.583333	0.500	-2,655.000000
4.591667	0.500	97.000000
4.600000	0.500	2,881.000000
4.608333	0.500	4,668.000000
4.616667	0.500	5,024.000000
4.625000	0.500	4,170.000000
4.633333	0.500	2,767.000000
4.641667	0.500	1,672.000000
4.650000	0.500	1,512.000000
4.658333	0.500	2,080.000000
4.666667	0.500	2,991.000000
4.675000	0.500	3,974.000000
4.683333	0.500	4,753.000000
4.691667	0.500	5,032.000000
4.700000	0.500	4,583.000000
4.708333	0.500	3,356.000000
4.716667	0.500	1,601.000000
4.725000	0.500	210.000000
4.733333	0.500	-130.000000
4.741667	0.500	734.000000
4.750000	0.500	2,258.000000
4.758333	0.500	3,488.000000
4.766667	0.500	3,965.000000
4.775000	0.500	3,509.000000
4.783333	0.500	2,230.000000
4.791667	0.500	468.000000
4.800000	0.500	-1,530.000000
4.808333	0.500	-3,360.000000
4.816667	0.500	-4,748.000000
4.825000	0.500	-5,677.000000
4.833333	0.500	-6,063.000000
4.841667	0.500	-5,445.000000
4.850000	0.500	-3,362.000000
4.858333	0.500	-192.000000
4.866667	0.500	3,113.000000
4.875000	0.500	5,797.000000
4.883333	0.500	7,595.000000
4.891667	0.500	8,405.000000
4.900000	0.500	8,332.000000
4.908333	0.500	7,185.000000
4.916667	0.500	5,402.000000
4.925000	0.500	3,431.000000
4.933333	0.500	2,067.000000
4.941667	0.500	1,695.000000
4.950000	0.500	2,399.000000
4.958333	0.500	3,709.000000
4.966667	0.500	5,022.000000
4.975000	0.500	5,850.000000
4.983333	0.500	6,384.000000
4.991667	0.500	7,123.000000
5.000000	0.500	8,453.000000
5.008333	0.500	10,121.000000
5.016667	0.500	11,692.000000
5.025000	0.500	13,130.000000
5.033333	0.500	14,438.000000
5.041667	0.500	15,457.000000
5.050000	0.500	15,872.000000
5.058333	0.500	15,236.000000
5.066667	0.500	13,458.000000
5.075000	0.500	11,317.000000
5.083333	0.500	9,500.000000
5.091667	0.500	8,553.000000
5.100000	0.500	8,526.000000
5.108333	0.500	9,001.000000
5.116667	0.500	9,412.000000
5.125000	0.500	9,457.000000
5.133333	0.500	9,339.000000
5.141667	0.500	9,032.000000
5.150000	0.500	8,380.000000
5.158333	0.500	7,443.000000
5.166667	0.500	6,788.000000
5.175000	0.500	7,335.000000
5.183333	0.500	9,507.000000
5.191667	0.500	13,062.000000
5.200000	0.500	16,738.000000
5.208333	0.500	19,162.000000
5.216667	0.500	19,728.000000
5.225000	0.500	18,930.000000
5.233333	0.500	17,719.000000
5.241667	0.500	16,813.000000
5.250000	0.500	16,664.000000
5.258333	0.500	17,241.000000
5.266667	0.500	17,945.000000
5.275000	0.500	17,985.000000
5.283333	0.500	17,110.000000
5.291667	0.500	15,276.000000
5.300000	0.500	13,239.000000
5.308333	0.500	11,978.000000
5.316667	0.500	12,055.000000
5.325000	0.500	13,008.000000
5.333333	0.500	14,174.000000
5.341667	0.500	14,989.000000
5.350000	0.500	15,115.000000
5.358333	0.500	14,426.000000
5.366667	0.500	13,117.000000
5.375000	0.500	11,760.000000
5.383333	0.500	10,385.000000
5.391667	0.500	8,347.000000
5.400000	0.500	5,548.000000
5.408333	0.500	2,348.000000
5.416667	0.500	-951.000000
5.425000	0.500	-3,723.000000
5.433333	0.500	-5,316.000000
5.441667	0.500	-5,400.000000
5.450000	0.500	-3,463.000000
5.458333	0.500	468.000000
5.466667	0.500	5,505.000000
5.475000	0.500	10,946.000000
5.483333	0.500	16,218.000000
5.491667	0.500	20,724.000000
5.500000	0.500	23,840.000000
5.508333	0.500	25,192.000000
5.516667	0.500	24,711.000000
5.525000	0.500	22,434.000000
5.533333	0.500	18,979.000000
5.541667	0.500	15,431.000000
5.550000	0.500	12,167.000000
5.558333	0.500	9,500.000000
5.566667	0.500	7,708.000000
5.575000	0.500	6,610.000000
5.583333	0.500	6,232.000000
5.591667	0.500	6,776.000000
5.600000	0.500	8,318.000000
5.608333	0.500	10,843.000000
5.616667	0.500	14,055.000000
5.625000	0.500	17,638.000000
5.633333	0.500	20,943.000000
5.641667	0.500	22,939.000000
5.650000	0.500	23,538.000000
5.658333	0.500	22,825.000000
5.666667	0.500	21,060.000000
5.675000	0.500	18,649.000000
5.683333	0.500	15,886.000000
5.691667	0.500	13,335.000000
5.700000	0.500	11,300.000000
5.708333	0.500	9,865.000000
5.716667	0.500	8,801.000000
5.725000	0.500	7,500.000000
5.733333	0.500	5,411.000000
5.741667	0.500	2,449.000000
5.750000	0.500	-686.000000
5.758333	0.500	-3,421.000000
5.766667	0.500	-5,563.000000
5.775000	0.500	-6,908.000000
5.783333	0.500	-7,119.000000
5.791667	0.500	-6,376.000000
5.800000	0.500	-5,087.000000
5.808333	0.500	-3,564.000000
5.816667	0.500	-2,294.000000
5.825000	0.500	-1,939.000000
5.833333	0.500	-2,075.000000
5.841667	0.500	-1,430.000000
5.850000	0.500	704.000000
5.858333	0.500	4,186.000000
5.866667	0.500	8,234.000000
5.875000	0.500	11,768.000000
5.883333	0.500	14,363.000000
5.891667	0.500	16,176.000000
5.900000	0.500	17,318.000000
5.908333	0.500	17,834.000000
5.916667	0.500	17,976.000000
5.925000	0.500	17,980.000000
5.933333	0.500	17,644.000000
5.941667	0.500	16,766.000000
5.950000	0.500	15,164.000000
5.958333	0.500	12,828.000000
5.966667	0.500	10,555.000000
5.975000	0.500	8,954.000000
5.983333	0.500	7,992.000000
5.991667	0.500	7,298.000000
6.000000	0.500	6,409.000000
6.008333	0.500	5,137.000000
6.016667	0.500	3,524.000000
6.025000	0.500	1,672.000000
6.033333	0.500	255.000000
6.041667	0.500	-154.000000
6.050000	0.500	368.000000
6.058333	0.500	1,272.000000
6.066667	0.500	2,458.000000
6.075000	0.500	4,280.000000
6.083333	0.500	6,542.000000
6.091667	0.500	8,632.000000
6.100000	0.500	9,981.000000
6.108333	0.500	10,774.000000
6.116667	0.500	11,614.000000
6.125000	0.500	12,686.000000
6.133333	0.500	13,954.000000
6.141667	0.500	15,325.000000
6.150000	0.500	16,821.000000
6.158333	0.500	18,544.000000
6.166667	0.500	19,993.000000
6.175000	0.500	20,713.000000
6.183333	0.500	20,693.000000
6.191667	0.500	20,098.000000
6.200000	0.500	19,311.000000
6.208333	0.500	18,320.000000
6.216667	0.500	17,029.000000
6.225000	0.500	15,951.000000
6.233333	0.500	15,421.000000
6.241667	0.500	15,163.000000
6.250000	0.500	15,416.000000
6.258333	0.500	16,497.000000
6.266667	0.500	18,810.000000
6.275000	0.500	22,436.000000
6.283333	0.500	26,385.000000
6.291667	0.500	29,271.000000
6.300000	0.500	30,631.000000
6.308333	0.500	30,520.000000
6.316667	0.500	29,824.000000
6.325000	0.500	29,349.000000
6.333333	0.500	29,350.000000
6.341667	0.500	30,301.000000
6.350000	0.500	32,041.000000
6.358333	0.500	33,692.000000
6.366667	0.500	34,532.000000
6.375000	0.500	34,542.000000
6.383333	0.500	34,034.000000
6.391667	0.500	33,257.000000
6.400000	0.500	32,055.000000
6.408333	0.500	30,967.000000
6.416667	0.500	30,308.000000
6.425000	0.500	29,993.000000
6.433333	0.500	29,469.000000
6.441667	0.500	28,412.000000
6.450000	0.500	26,649.000000
6.458333	0.500	24,220.000000
6.466667	0.500	21,275.000000
6.475000	0.500	18,457.000000
6.483333	0.500	16,643.000000
6.491667	0.500	16,320.000000
6.500000	0.500	17,156.000000
6.508333	0.500	18,230.000000
6.516667	0.500	18,899.000000
6.525000	0.500	19,609.000000
6.533333	0.500	21,054.000000
6.541667	0.500	23,368.000000
6.550000	0.500	25,803.000000
6.558333	0.500	27,700.000000
6.566667	0.500	28,948.000000
6.575000	0.500	28,918.000000
6.583333	0.500	27,262.000000
6.591667	0.500	24,616.000000
6.600000	0.500	21,455.000000
6.608333	0.500	18,174.000000
6.616667	0.500	15,084.000000
6.625000	0.500	12,716.000000
6.633333	0.500	11,729.000000
6.641667	0.500	12,363.000000
6.650000	0.500	14,355.000000
6.658333	0.500	16,930.000000
6.666667	0.500	19,127.000000
6.675000	0.500	20,011.000000
6.683333	0.500	19,571.000000
6.691667	0.500	18,872.000000
6.700000	0.500	18,881.000000
6.708333	0.500	19,708.000000
6.716667	0.500	21,255.000000
6.725000	0.500	22,901.000000
6.733333	0.500	24,425.000000
6.741667	0.500	25,652.000000
6.750000	0.500	26,029.000000
6.758333	0.500	25,111.000000
6.766667	0.500	23,402.000000
6.775000	0.500	21,403.000000
6.783333	0.500	19,283.000000
6.791667	0.500	17,192.000000
6.800000	0.500	15,103.000000
6.808333	0.500	12,920.000000
6.816667	0.500	10,713.000000
6.825000	0.500	9,179.000000
6.833333	0.500	9,273.000000
6.841667	0.500	11,092.000000
6.850000	0.500	14,172.000000
6.858333	0.500	17,283.000000
6.866667	0.500	19,294.000000
6.875000	0.500	20,519.000000
6.883333	0.500	21,333.000000
6.891667	0.500	21,956.000000
6.900000	0.500	22,587.000000
6.908333	0.500	23,060.000000
6.916667	0.500	23,176.000000
6.925000	0.500	22,904.000000
6.933333	0.500	22,523.000000
6.941667	0.500	22,295.000000
6.950000	0.500	22,050.000000
6.958333	0.500	21,201.000000
6.966667	0.500	19,508.000000
6.975000	0.500	17,643.000000
6.983333	0.500	16,067.000000
6.991667	0.500	14,573.000000
7.000000	0.500	12,582.000000
7.008333	0.500	9,856.000000
7.016667	0.500	6,940.000000
7.025000	0.500	4,863.000000
7.033333	0.500	4,429.000000
7.041667	0.500	5,658.000000
7.050000	0.500	8,055.000000
7.058333	0.500	11,488.000000
7.066667	0.500	16,304.000000
7.075000	0.500	22,575.000000
7.083333	0.500	29,205.000000
7.091667	0.500	34,773.000000
7.100000	0.500	38,505.000000
7.108333	0.500	40,153.000000
7.116667	0.500	40,014.000000
7.125000	0.500	38,676.000000
7.133333	0.500	36,660.000000
7.141667	0.500	34,288.000000
7.150000	0.500	31,711.000000
7.158333	0.500	29,115.000000
7.166667	0.500	26,381.000000
7.175000	0.500	23,427.000000
7.183333	0.500	20,502.000000
7.191667	0.500	18,121.000000
7.200000	0.500	16,375.000000
7.208333	0.500	15,058.000000
7.216667	0.500	14,161.000000
7.225000	0.500	13,751.000000
7.233333	0.500	13,570.000000
7.241667	0.500	13,716.000000
7.250000	0.500	14,538.000000
7.258333	0.500	16,091.000000
7.266667	0.500	18,459.000000
7.275000	0.500	21,103.000000
7.283333	0.500	23,580.000000
7.291667	0.500	25,167.000000
7.300000	0.500	25,359.000000
7.308333	0.500	24,248.000000
7.316667	0.500	22,537.000000
7.325000	0.500	20,384.000000
7.333333	0.500	17,991.000000
7.341667	0.500	15,906.000000
7.350000	0.500	14,719.000000
7.358333	0.500	14,419.000000
7.366667	0.500	14,519.000000
7.375000	0.500	14,755.000000
7.383333	0.500	15,160.000000
7.391667	0.500	15,461.000000
7.400000	0.500	15,464.000000
7.408333	0.500	15,782.000000
7.416667	0.500	17,007.000000
7.425000	0.500	19,144.000000
7.433333	0.500	22,027.000000
7.441667	0.500	25,280.000000
7.450000	0.500	28,586.000000
7.458333	0.500	31,229.000000
7.466667	0.500	32,903.000000
7.475000	0.500	33,791.000000
7.483333	0.500	33,956.000000
7.491667	0.500	34,061.000000
7.500000	0.500	34,483.000000
7.508333	0.500	35,943.000000
7.516667	0.500	38,066.000000
7.525000	0.500	39,726.000000
7.533333	0.500	39,990.000000
7.541667	0.500	38,511.000000
7.550000	0.500	35,842.000000
7.558333	0.500	33,546.000000
7.566667	0.500	32,645.000000
7.575000	0.500	33,263.000000
7.583333	0.500	34,732.000000
7.591667	0.500	36,341.000000
7.600000	0.500	37,401.000000
7.608333	0.500	37,720.000000
7.616667	0.500	37,344.000000
7.625000	0.500	35,593.000000
7.633333	0.500	32,138.000000
7.641667	0.500	27,789.000000
7.650000	0.500	23,721.000000
7.658333	0.500	20,232.000000
7.666667	0.500	17,671.000000
7.675000	0.500	16,425.000000
7.683333	0.500	16,732.000000
7.691667	0.500	18,589.000000
7.700000	0.500	21,917.000000
7.708333	0.500	26,115.000000
7.716667	0.500	30,368.000000
7.725000	0.500	33,993.000000
7.733333	0.500	36,584.000000
7.741667	0.500	37,837.000000
7.750000	0.500	37,863.000000
7.758333	0.500	36,950.000000
7.766667	0.500	35,673.000000
7.775000	0.500	34,464.000000
7.783333	0.500	33,499.000000
7.791667	0.500	33,421.000000
7.800000	0.500	34,448.000000
7.808333	0.500	35,962.000000
7.816667	0.500	37,001.000000
7.825000	0.500	37,394.000000
7.833333	0.500	37,008.000000
7.841667	0.500	35,739.000000
7.850000	0.500	33,257.000000
7.858333	0.500	29,646.000000
7.866667	0.500	25,088.000000
7.875000	0.500	19,960.000000
7.883333	0.500	15,063.000000
7.891667	0.500	11,219.000000
7.900000	0.500	8,736.000000
7.908333	0.500	7,560.000000
7.916667	0.500	7,715.000000
7.925000	0.500	9,272.000000
7.933333	0.500	11,644.000000
7.941667	0.500	13,883.000000
7.950000	0.500	15,531.000000
7.958333	0.500	16,461.000000
7.966667	0.500	16,843.000000
7.975000	0.500	17,212.000000
7.983333	0.500	18,064.000000
7.991667	0.500	19,359.000000
8.000000	0.500	20,589.000000
8.008333	0.500	21,150.000000
8.016667	0.500	21,036.000000
8.025000	0.500	20,943.000000
8.033333	0.500	21,297.000000
8.041667	0.500	22,393.000000
8.050000	0.500	24,272.000000
8.058333	0.500	26,701.000000
8.066667	0.500	29,337.000000
8.075000	0.500	31,847.000000
8.083333	0.500	34,719.000000
8.091667	0.500	38,262.000000
8.100000	0.500	42,474.000000
8.108333	0.500	47,266.000000
8.116667	0.500	52,625.000000
8.125000	0.500	58,328.000000
8.133333	0.500	64,256.000000
8.141667	0.500	70,680.000000
8.150000	0.500	76,876.000000
8.158333	0.500	81,448.000000
8.166667	0.500	83,622.000000
8.175000	0.500	83,176.000000
8.183333	0.500	81,066.000000
8.191667	0.500	78,017.000000
8.200000	0.500	74,725.000000
8.208333	0.500	71,638.000000
8.216667	0.500	69,392.000000
8.225000	0.500	67,925.000000
8.233333	0.500	66,367.000000
8.241667	0.500	63,764.000000
8.250000	0.500	59,500.000000
8.258333	0.500	53,946.000000
8.266667	0.500	47,817.000000
8.275000	0.500	41,939.000000
8.283333	0.500	37,091.000000
8.291667	0.500	33,556.000000
8.300000	0.500	31,503.000000
8.308333	0.500	30,816.000000
8.316667	0.500	30,986.000000
8.325000	0.500	32,001.000000
8.333333	0.500	33,767.000000
8.341667	0.500	36,096.000000
8.350000	0.500	38,747.000000
8.358333	0.500	41,398.000000
8.366667	0.500	44,193.000000
8.375000	0.500	46,814.000000
8.383333	0.500	48,674.000000
8.391667	0.500	49,713.000000
8.400000	0.500	50,274.000000
8.408333	0.500	50,817.000000
8.416667	0.500	52,522.000000
8.425000	0.500	56,899.000000
8.433333	0.500	64,576.000000
8.441667	0.500	75,797.000000
8.450000	0.500	90,603.000000
8.458333	0.500	108,906.000000
8.466667	0.500	130,288.000000
8.475000	0.500	154,350.000000
8.483333	0.500	179,735.000000
8.491667	0.500	204,214.000000
8.500000	0.500	225,595.000000
8.508333	0.500	242,428.000000
8.516667	0.500	253,904.000000
8.525000	0.500	259,403.000000
8.533333	0.500	258,995.000000
8.541667	0.500	253,098.000000
8.550000	0.500	242,134.000000
8.558333	0.500	226,867.000000
8.566667	0.500	208,775.000000
8.575000	0.500	189,316.000000
8.583333	0.500	169,319.000000
8.591667	0.500	149,015.000000
8.600000	0.500	128,866.000000
8.608333	0.500	109,578.000000
8.616667	0.500	92,039.000000
8.625000	0.500	77,189.000000
8.633333	0.500	65,288.000000
8.641667	0.500	56,049.000000
8.650000	0.500	48,782.000000
8.658333	0.500	42,677.000000
8.666667	0.500	37,496.000000
8.675000	0.500	33,515.000000
8.683333	0.500	30,825.000000
8.691667	0.500	29,334.000000
8.700000	0.500	28,641.000000
8.708333	0.500	29,032.000000
8.716667	0.500	30,566.000000
8.725000	0.500	32,452.000000
8.733333	0.500	33,896.000000
8.741667	0.500	34,916.000000
8.750000	0.500	36,035.000000
8.758333	0.500	37,163.000000
8.766667	0.500	37,671.000000
8.775000	0.500	37,701.000000
8.783333	0.500	37,870.000000
8.791667	0.500	38,328.000000
8.800000	0.500	38,778.000000
8.808333	0.500	39,006.000000
8.816667	0.500	39,436.000000
8.825000	0.500	40,166.000000
8.833333	0.500	41,229.000000
8.841667	0.500	42,232.000000
8.850000	0.500	42,446.000000
8.858333	0.500	41,817.000000
8.866667	0.500	40,969.000000
8.875000	0.500	40,366.000000
8.883333	0.500	39,947.000000
8.891667	0.500	39,480.000000
8.900000	0.500	38,644.000000
8.908333	0.500	37,692.000000
8.916667	0.500	37,503.000000
8.925000	0.500	37,966.000000
8.933333	0.500	38,890.000000
8.941667	0.500	39,939.000000
8.950000	0.500	40,741.000000
8.958333	0.500	41,377.000000
8.966667	0.500	42,145.000000
8.975000	0.500	43,091.000000
8.983333	0.500	43,756.000000
8.991667	0.500	44,063.000000
9.000000	0.500	43,928.000000
9.008333	0.500	43,591.000000
9.016667	0.500	43,196.000000
9.025000	0.500	42,994.000000
9.033333	0.500	43,032.000000
9.041667	0.500	42,949.000000
9.050000	0.500	42,314.000000
9.058333	0.500	41,184.000000
9.066667	0.500	40,081.000000
9.075000	0.500	38,891.000000
9.083333	0.500	37,788.000000
9.091667	0.500	36,946.000000
9.100000	0.500	36,317.000000
9.108333	0.500	35,611.000000
9.116667	0.500	34,558.000000
9.125000	0.500	32,938.000000
9.133333	0.500	31,141.000000
9.141667	0.500	29,902.000000
9.150000	0.500	29,847.000000
9.158333	0.500	30,766.000000
9.166667	0.500	31,934.000000
9.175000	0.500	33,038.000000
9.183333	0.500	34,213.000000
9.191667	0.500	35,737.000000
9.200000	0.500	37,696.000000
9.208333	0.500	40,205.000000
9.216667	0.500	43,213.000000
9.225000	0.500	46,596.000000
9.233333	0.500	50,126.000000
9.241667	0.500	53,454.000000
9.250000	0.500	55,950.000000
9.258333	0.500	57,430.000000
9.266667	0.500	58,150.000000
9.275000	0.500	58,611.000000
9.283333	0.500	59,060.000000
9.291667	0.500	59,233.000000
9.300000	0.500	59,006.000000
9.308333	0.500	58,371.000000
9.316667	0.500	57,590.000000
9.325000	0.500	57,245.000000
9.333333	0.500	57,577.000000
9.341667	0.500	58,258.000000
9.350000	0.500	58,947.000000
9.358333	0.500	59,652.000000
9.366667	0.500	60,172.000000
9.375000	0.500	60,314.000000
9.383333	0.500	60,050.000000
9.391667	0.500	59,286.000000
9.400000	0.500	57,989.000000
9.408333	0.500	56,446.000000
9.416667	0.500	54,416.000000
9.425000	0.500	51,917.000000
9.433333	0.500	49,229.000000
9.441667	0.500	46,980.000000
9.450000	0.500	45,576.000000
9.458333	0.500	45,102.000000
9.466667	0.500	44,781.000000
9.475000	0.500	44,400.000000
9.483333	0.500	43,740.000000
9.491667	0.500	42,527.000000
9.500000	0.500	40,775.000000
9.508333	0.500	38,891.000000
9.516667	0.500	37,675.000000
9.525000	0.500	38,486.000000
9.533333	0.500	42,717.000000
9.541667	0.500	51,295.000000
9.550000	0.500	64,786.000000
9.558333	0.500	83,517.000000
9.566667	0.500	108,009.000000
9.575000	0.500	139,394.000000
9.583333	0.500	178,926.000000
9.591667	0.500	228,600.000000
9.600000	0.500	291,548.000000
9.608333	0.500	372,411.000000
9.616667	0.500	477,205.000000
9.625000	0.500	612,993.000000
9.633333	0.500	788,651.000000
9.641667	0.500	1,014,855.000000
9.650000	0.500	1,302,554.000000
9.658333	0.500	1,663,415.000000
9.666667	0.500	2,106,710.000000
9.675000	0.500	2,634,832.000000
9.683333	0.500	3,242,290.000000
9.691667	0.500	3,914,295.000000
9.700000	0.500	4,623,621.000000
9.708333	0.500	5,330,808.000000
9.716667	0.500	5,989,899.000000
9.725000	0.500	6,553,293.000000
9.733333	0.500	6,975,466.000000
9.741667	0.500	7,221,577.000000
9.750000	0.500	7,271,995.000000
9.758333	0.500	7,124,121.000000
9.766667	0.500	6,792,862.000000
9.775000	0.500	6,307,823.000000
9.783333	0.500	5,708,957.000000
9.791667	0.500	5,040,696.000000
9.800000	0.500	4,346,653.000000
9.808333	0.500	3,665,828.000000
9.816667	0.500	3,028,841.000000
9.825000	0.500	2,456,542.000000
9.833333	0.500	1,960,506.000000
9.841667	0.500	1,544,943.000000
9.850000	0.500	1,207,712.000000
9.858333	0.500	941,762.000000
9.866667	0.500	737,366.000000
9.875000	0.500	583,612.000000
9.883333	0.500	469,313.000000
9.891667	0.500	384,124.000000
9.900000	0.500	319,807.000000
9.908333	0.500	270,356.000000
9.916667	0.500	231,637.000000
9.925000	0.500	200,860.000000
9.933333	0.500	176,317.000000
9.941667	0.500	156,469.000000
9.950000	0.500	139,778.000000
9.958333	0.500	125,275.000000
9.966667	0.500	112,142.000000
9.975000	0.500	100,259.000000
9.983333	0.500	89,823.000000
9.991667	0.500	80,991.000000
10.000000	0.500	73,332.000000
10.008333	0.500	66,179.000000
10.016667	0.500	59,736.000000
10.025000	0.500	54,306.000000
10.033333	0.500	49,890.000000
10.041667	0.500	46,801.000000
10.050000	0.500	45,268.000000
10.058333	0.500	44,923.000000
10.066667	0.500	45,743.000000
10.075000	0.500	47,445.000000
10.083333	0.500	49,346.000000
10.091667	0.500	51,185.000000
10.100000	0.500	53,224.000000
10.108333	0.500	55,459.000000
10.116667	0.500	57,693.000000
10.125000	0.500	59,746.000000
10.133333	0.500	61,136.000000
10.141667	0.500	61,331.000000
10.150000	0.500	60,125.000000
10.158333	0.500	57,391.000000
10.166667	0.500	53,662.000000
10.175000	0.500	49,775.000000
10.183333	0.500	46,647.000000
10.191667	0.500	44,919.000000
10.200000	0.500	44,106.000000
10.208333	0.500	44,041.000000
10.216667	0.500	45,106.000000
10.225000	0.500	48,110.000000
10.233333	0.500	53,101.000000
10.241667	0.500	58,984.000000
10.250000	0.500	64,526.000000
10.258333	0.500	68,289.000000
10.266667	0.500	69,946.000000
10.275000	0.500	69,893.000000
10.283333	0.500	68,376.000000
10.291667	0.500	65,874.000000
10.300000	0.500	63,285.000000
10.308333	0.500	61,441.000000
10.316667	0.500	60,748.000000
10.325000	0.500	60,897.000000
10.333333	0.500	61,900.000000
10.341667	0.500	63,555.000000
10.350000	0.500	65,278.000000
10.358333	0.500	66,114.000000
10.366667	0.500	65,740.000000
10.375000	0.500	64,807.000000
10.383333	0.500	64,014.000000
10.391667	0.500	63,318.000000
10.400000	0.500	62,612.000000
10.408333	0.500	62,160.000000
10.416667	0.500	62,960.000000
10.425000	0.500	65,364.000000
10.433333	0.500	68,669.000000
10.441667	0.500	72,496.000000
10.450000	0.500	77,030.000000
10.458333	0.500	81,809.000000
10.466667	0.500	86,536.000000
10.475000	0.500	91,050.000000
10.483333	0.500	95,280.000000
10.491667	0.500	99,111.000000
10.500000	0.500	102,364.000000
10.508333	0.500	105,441.000000
10.516667	0.500	108,529.000000
10.525000	0.500	112,000.000000
10.533333	0.500	116,532.000000
10.541667	0.500	122,427.000000
10.550000	0.500	129,755.000000
10.558333	0.500	138,071.000000
10.566667	0.500	146,947.000000
10.575000	0.500	155,785.000000
10.583333	0.500	164,075.000000
10.591667	0.500	171,216.000000
10.600000	0.500	176,920.000000
10.608333	0.500	180,647.000000
10.616667	0.500	181,498.000000
10.625000	0.500	179,187.000000
10.633333	0.500	173,900.000000
10.641667	0.500	166,482.000000
10.650000	0.500	157,509.000000
10.658333	0.500	148,387.000000
10.666667	0.500	141,147.000000
10.675000	0.500	137,857.000000
10.683333	0.500	139,940.000000
10.691667	0.500	148,921.000000
10.700000	0.500	166,005.000000
10.708333	0.500	192,953.000000
10.716667	0.500	231,599.000000
10.725000	0.500	283,763.000000
10.733333	0.500	351,535.000000
10.741667	0.500	436,751.000000
10.750000	0.500	540,733.000000
10.758333	0.500	663,932.000000
10.766667	0.500	804,321.000000
10.775000	0.500	956,788.000000
10.783333	0.500	1,114,264.000000
10.791667	0.500	1,267,980.000000
10.800000	0.500	1,407,685.000000
10.808333	0.500	1,523,696.000000
10.816667	0.500	1,607,681.000000
10.825000	0.500	1,653,433.000000
10.833333	0.500	1,658,104.000000
10.841667	0.500	1,622,038.000000
10.850000	0.500	1,548,719.000000
10.858333	0.500	1,444,182.000000
10.866667	0.500	1,316,232.000000
10.875000	0.500	1,173,824.000000
10.883333	0.500	1,025,783.000000
10.891667	0.500	880,225.000000
10.900000	0.500	743,746.000000
10.908333	0.500	620,714.000000
10.916667	0.500	513,343.000000
10.925000	0.500	422,319.000000
10.933333	0.500	346,968.000000
10.941667	0.500	286,362.000000
10.950000	0.500	238,533.000000
10.958333	0.500	200,913.000000
10.966667	0.500	171,696.000000
10.975000	0.500	149,726.000000
10.983333	0.500	133,766.000000
10.991667	0.500	122,063.000000
11.000000	0.500	112,805.000000
11.008333	0.500	105,261.000000
11.016667	0.500	99,304.000000
11.025000	0.500	94,576.000000
11.033333	0.500	90,839.000000
11.041667	0.500	88,142.000000
11.050000	0.500	87,018.000000
11.058333	0.500	87,951.000000
11.066667	0.500	90,957.000000
11.075000	0.500	95,979.000000
11.083333	0.500	103,247.000000
11.091667	0.500	113,070.000000
11.100000	0.500	125,391.000000
11.108333	0.500	139,401.000000
11.116667	0.500	154,124.000000
11.125000	0.500	168,604.000000
11.133333	0.500	181,766.000000
11.141667	0.500	192,315.000000
11.150000	0.500	199,782.000000
11.158333	0.500	204,306.000000
11.166667	0.500	206,296.000000
11.175000	0.500	205,042.000000
11.183333	0.500	199,575.000000
11.191667	0.500	189,980.000000
11.200000	0.500	177,211.000000
11.208333	0.500	162,787.000000
11.216667	0.500	148,229.000000
11.225000	0.500	134,767.000000
11.233333	0.500	123,073.000000
11.241667	0.500	112,913.000000
11.250000	0.500	104,261.000000
11.258333	0.500	97,024.000000
11.266667	0.500	91,193.000000
11.275000	0.500	86,833.000000
11.283333	0.500	84,017.000000
11.291667	0.500	82,534.000000
11.300000	0.500	82,391.000000
11.308333	0.500	83,217.000000
11.316667	0.500	84,419.000000
11.325000	0.500	85,313.000000
11.333333	0.500	85,784.000000
11.341667	0.500	86,082.000000
11.350000	0.500	86,176.000000
11.358333	0.500	85,888.000000
11.366667	0.500	85,165.000000
11.375000	0.500	84,548.000000
11.383333	0.500	84,640.000000
11.391667	0.500	85,786.000000
11.400000	0.500	87,099.000000
11.408333	0.500	87,644.000000
11.416667	0.500	87,286.000000
11.425000	0.500	85,838.000000
11.433333	0.500	83,120.000000
11.441667	0.500	79,723.000000
11.450000	0.500	76,800.000000
11.458333	0.500	75,452.000000
11.466667	0.500	75,707.000000
11.475000	0.500	76,969.000000
11.483333	0.500	78,554.000000
11.491667	0.500	79,416.000000
11.500000	0.500	79,332.000000
11.508333	0.500	78,699.000000
11.516667	0.500	78,264.000000
11.525000	0.500	78,622.000000
11.533333	0.500	79,632.000000
11.541667	0.500	81,218.000000
11.550000	0.500	83,079.000000
11.558333	0.500	84,379.000000
11.566667	0.500	84,650.000000
11.575000	0.500	84,451.000000
11.583333	0.500	84,307.000000
11.591667	0.500	84,227.000000
11.600000	0.500	84,092.000000
11.608333	0.500	84,129.000000
11.616667	0.500	84,218.000000
11.625000	0.500	84,339.000000
11.633333	0.500	84,923.000000
11.641667	0.500	86,123.000000
11.650000	0.500	87,461.000000
11.658333	0.500	88,654.000000
11.666667	0.500	89,928.000000
11.675000	0.500	91,668.000000
11.683333	0.500	94,513.000000
11.691667	0.500	99,796.000000
11.700000	0.500	108,331.000000
11.708333	0.500	120,139.000000
11.716667	0.500	134,672.000000
11.725000	0.500	151,136.000000
11.733333	0.500	168,797.000000
11.741667	0.500	187,084.000000
11.750000	0.500	204,817.000000
11.758333	0.500	220,809.000000
11.766667	0.500	234,230.000000
11.775000	0.500	244,445.000000
11.783333	0.500	251,192.000000
11.791667	0.500	254,485.000000
11.800000	0.500	255,111.000000
11.808333	0.500	254,911.000000
11.816667	0.500	256,434.000000
11.825000	0.500	263,289.000000
11.833333	0.500	279,736.000000
11.841667	0.500	309,549.000000
11.850000	0.500	356,832.000000
11.858333	0.500	426,985.000000
11.866667	0.500	526,971.000000
11.875000	0.500	664,921.000000
11.883333	0.500	849,588.000000
11.891667	0.500	1,091,245.000000
11.900000	0.500	1,400,753.000000
11.908333	0.500	1,787,644.000000
11.916667	0.500	2,257,520.000000
11.925000	0.500	2,810,477.000000
11.933333	0.500	3,439,250.000000
11.941667	0.500	4,126,407.000000
11.950000	0.500	4,844,335.000000
11.958333	0.500	5,556,099.000000
11.966667	0.500	6,218,431.000000
11.975000	0.500	6,784,679.000000
11.983333	0.500	7,210,565.000000
11.991667	0.500	7,462,132.000000
12.000000	0.500	7,519,362.000000
12.008333	0.500	7,377,738.000000
12.016667	0.500	7,050,946.000000
12.025000	0.500	6,566,943.000000
12.033333	0.500	5,962,783.000000
12.041667	0.500	5,281,098.000000
12.050000	0.500	4,565,087.000000
12.058333	0.500	3,855,164.000000
12.066667	0.500	3,185,309.000000
12.075000	0.500	2,580,014.000000
12.083333	0.500	2,053,696.000000
12.091667	0.500	1,611,904.000000
12.100000	0.500	1,252,858.000000
12.108333	0.500	969,849.000000
12.116667	0.500	753,205.000000
12.125000	0.500	593,031.000000
12.133333	0.500	478,951.000000
12.141667	0.500	400,682.000000
12.150000	0.500	348,598.000000
12.158333	0.500	314,679.000000
12.166667	0.500	293,178.000000
12.175000	0.500	281,219.000000
12.183333	0.500	277,899.000000
12.191667	0.500	283,968.000000
12.200000	0.500	300,890.000000
12.208333	0.500	330,592.000000
12.216667	0.500	375,788.000000
12.225000	0.500	438,964.000000
12.233333	0.500	524,012.000000
12.241667	0.500	636,107.000000
12.250000	0.500	779,691.000000
12.258333	0.500	958,314.000000
12.266667	0.500	1,173,570.000000
12.275000	0.500	1,424,108.000000
12.283333	0.500	1,704,198.000000
12.291667	0.500	2,002,726.000000
12.300000	0.500	2,304,999.000000
12.308333	0.500	2,594,012.000000
12.316667	0.500	2,850,868.000000
12.325000	0.500	3,056,467.000000
12.333333	0.500	3,193,756.000000
12.341667	0.500	3,251,070.000000
12.350000	0.500	3,224,239.000000
12.358333	0.500	3,116,505.000000
12.366667	0.500	2,937,295.000000
12.375000	0.500	2,700,857.000000
12.383333	0.500	2,424,189.000000
12.391667	0.500	2,125,739.000000
12.400000	0.500	1,823,751.000000
12.408333	0.500	1,533,770.000000
12.416667	0.500	1,267,171.000000
12.425000	0.500	1,031,735.000000
12.433333	0.500	830,987.000000
12.441667	0.500	665,059.000000
12.450000	0.500	531,461.000000
12.458333	0.500	426,629.000000
12.466667	0.500	346,473.000000
12.475000	0.500	286,684.000000
12.483333	0.500	242,879.000000
12.491667	0.500	211,415.000000
12.500000	0.500	188,556.000000
12.508333	0.500	171,226.000000
12.516667	0.500	157,868.000000
12.525000	0.500	147,315.000000
12.533333	0.500	138,983.000000
12.541667	0.500	132,515.000000
12.550000	0.500	127,495.000000
12.558333	0.500	123,170.000000
12.566667	0.500	119,397.000000
12.575000	0.500	116,141.000000
12.583333	0.500	113,408.000000
12.591667	0.500	111,521.000000
12.600000	0.500	110,608.000000
12.608333	0.500	111,066.000000
12.616667	0.500	113,044.000000
12.625000	0.500	116,618.000000
12.633333	0.500	121,793.000000
12.641667	0.500	129,062.000000
12.650000	0.500	139,460.000000
12.658333	0.500	154,094.000000
12.666667	0.500	174,304.000000
12.675000	0.500	201,926.000000
12.683333	0.500	239,277.000000
12.691667	0.500	289,102.000000
12.700000	0.500	353,895.000000
12.708333	0.500	435,997.000000
12.716667	0.500	537,195.000000
12.725000	0.500	657,302.000000
12.733333	0.500	794,791.000000
12.741667	0.500	947,051.000000
12.750000	0.500	1,108,970.000000
12.758333	0.500	1,273,379.000000
12.766667	0.500	1,431,367.000000
12.775000	0.500	1,574,059.000000
12.783333	0.500	1,692,512.000000
12.791667	0.500	1,777,564.000000
12.800000	0.500	1,822,185.000000
12.808333	0.500	1,822,288.000000
12.816667	0.500	1,777,032.000000
12.825000	0.500	1,689,923.000000
12.833333	0.500	1,568,334.000000
12.841667	0.500	1,421,543.000000
12.850000	0.500	1,259,920.000000
12.858333	0.500	1,094,113.000000
12.866667	0.500	933,074.000000
12.875000	0.500	783,212.000000
12.883333	0.500	649,009.000000
12.891667	0.500	532,700.000000
12.900000	0.500	434,810.000000
12.908333	0.500	354,657.000000
12.916667	0.500	291,084.000000
12.925000	0.500	243,049.000000
12.933333	0.500	208,989.000000
12.941667	0.500	186,547.000000
12.950000	0.500	172,746.000000
12.958333	0.500	164,803.000000
12.966667	0.500	160,268.000000
12.975000	0.500	157,325.000000
12.983333	0.500	155,167.000000
12.991667	0.500	153,744.000000
13.000000	0.500	153,411.000000
13.008333	0.500	154,758.000000
13.016667	0.500	158,469.000000
13.025000	0.500	164,941.000000
13.033333	0.500	174,264.000000
13.041667	0.500	186,095.000000
13.050000	0.500	200,025.000000
13.058333	0.500	215,488.000000
13.066667	0.500	231,741.000000
13.075000	0.500	247,003.000000
13.083333	0.500	259,596.000000
13.091667	0.500	268,423.000000
13.100000	0.500	272,646.000000
13.108333	0.500	271,908.000000
13.116667	0.500	266,213.000000
13.125000	0.500	256,367.000000
13.133333	0.500	244,177.000000
13.141667	0.500	231,256.000000
13.150000	0.500	218,453.000000
13.158333	0.500	206,417.000000
13.166667	0.500	195,264.000000
13.175000	0.500	185,005.000000
13.183333	0.500	175,864.000000
13.191667	0.500	168,181.000000
13.200000	0.500	161,879.000000
13.208333	0.500	156,756.000000
13.216667	0.500	152,745.000000
13.225000	0.500	149,626.000000
13.233333	0.500	146,949.000000
13.241667	0.500	144,045.000000
13.250000	0.500	140,492.000000
13.258333	0.500	136,560.000000
13.266667	0.500	132,828.000000
13.275000	0.500	130,134.000000
13.283333	0.500	129,265.000000
13.291667	0.500	130,659.000000
13.300000	0.500	134,447.000000
13.308333	0.500	140,977.000000
13.316667	0.500	151,104.000000
13.325000	0.500	165,159.000000
13.333333	0.500	183,037.000000
13.341667	0.500	204,624.000000
13.350000	0.500	229,513.000000
13.358333	0.500	257,138.000000
13.366667	0.500	286,197.000000
13.375000	0.500	313,959.000000
13.383333	0.500	337,165.000000
13.391667	0.500	353,874.000000
13.400000	0.500	363,483.000000
13.408333	0.500	365,954.000000
13.416667	0.500	362,282.000000
13.425000	0.500	353,469.000000
13.433333	0.500	339,998.000000
13.441667	0.500	322,408.000000
13.450000	0.500	301,018.000000
13.458333	0.500	275,967.000000
13.466667	0.500	247,836.000000
13.475000	0.500	218,070.000000
13.483333	0.500	189,323.000000
13.491667	0.500	164,206.000000
13.500000	0.500	143,482.000000
13.508333	0.500	126,620.000000
13.516667	0.500	113,570.000000
13.525000	0.500	104,168.000000
13.533333	0.500	97,927.000000
13.541667	0.500	94,160.000000
13.550000	0.500	92,216.000000
13.558333	0.500	91,880.000000
13.566667	0.500	93,029.000000
13.575000	0.500	94,935.000000
13.583333	0.500	96,735.000000
13.591667	0.500	98,321.000000
13.600000	0.500	100,204.000000
13.608333	0.500	101,854.000000
13.616667	0.500	102,449.000000
13.625000	0.500	101,454.000000
13.633333	0.500	99,344.000000
13.641667	0.500	97,049.000000
13.650000	0.500	95,159.000000
13.658333	0.500	93,834.000000
13.666667	0.500	92,848.000000
13.675000	0.500	92,331.000000
13.683333	0.500	92,390.000000
13.691667	0.500	93,116.000000
13.700000	0.500	94,431.000000
13.708333	0.500	96,276.000000
13.716667	0.500	98,246.000000
13.725000	0.500	99,927.000000
13.733333	0.500	100,890.000000
13.741667	0.500	100,497.000000
13.750000	0.500	99,084.000000
13.758333	0.500	97,512.000000
13.766667	0.500	95,973.000000
13.775000	0.500	93,834.000000
13.783333	0.500	91,170.000000
13.791667	0.500	88,892.000000
13.800000	0.500	88,077.000000
13.808333	0.500	89,001.000000
13.816667	0.500	91,037.000000
13.825000	0.500	92,789.000000
13.833333	0.500	93,469.000000
13.841667	0.500	93,287.000000
13.850000	0.500	92,844.000000
13.858333	0.500	92,293.000000
13.866667	0.500	92,104.000000
13.875000	0.500	92,762.000000
13.883333	0.500	94,320.000000
13.891667	0.500	96,616.000000
13.900000	0.500	99,473.000000
13.908333	0.500	102,852.000000
13.916667	0.500	107,035.000000
13.925000	0.500	111,871.000000
13.933333	0.500	117,211.000000
13.941667	0.500	123,344.000000
13.950000	0.500	130,262.000000
13.958333	0.500	137,083.000000
13.966667	0.500	143,100.000000
13.975000	0.500	148,023.000000
13.983333	0.500	151,697.000000
13.991667	0.500	154,528.000000
14.000000	0.500	156,966.000000
14.008333	0.500	158,866.000000
14.016667	0.500	160,051.000000
14.025000	0.500	160,158.000000
14.033333	0.500	158,972.000000
14.041667	0.500	156,593.000000
14.050000	0.500	153,512.000000
14.058333	0.500	150,549.000000
14.066667	0.500	147,857.000000
14.075000	0.500	145,479.000000
14.083333	0.500	143,078.000000
14.091667	0.500	140,353.000000
14.100000	0.500	136,778.000000
14.108333	0.500	132,768.000000
14.116667	0.500	129,671.000000
14.125000	0.500	128,409.000000
14.133333	0.500	129,206.000000
14.141667	0.500	132,288.000000
14.150000	0.500	137,648.000000
14.158333	0.500	144,136.000000
14.166667	0.500	150,652.000000
14.175000	0.500	156,452.000000
14.183333	0.500	161,742.000000
14.191667	0.500	166,654.000000
14.200000	0.500	171,367.000000
14.208333	0.500	175,535.000000
14.216667	0.500	178,779.000000
14.225000	0.500	181,626.000000
14.233333	0.500	185,035.000000
14.241667	0.500	189,342.000000
14.250000	0.500	194,265.000000
14.258333	0.500	199,284.000000
14.266667	0.500	204,328.000000
14.275000	0.500	209,844.000000
14.283333	0.500	217,125.000000
14.291667	0.500	228,254.000000
14.300000	0.500	245,225.000000
14.308333	0.500	269,794.000000
14.316667	0.500	304,612.000000
14.325000	0.500	353,560.000000
14.333333	0.500	420,984.000000
14.341667	0.500	511,693.000000
14.350000	0.500	631,717.000000
14.358333	0.500	787,763.000000
14.366667	0.500	986,333.000000
14.375000	0.500	1,233,456.000000
14.383333	0.500	1,534,022.000000
14.391667	0.500	1,890,206.000000
14.400000	0.500	2,299,367.000000
14.408333	0.500	2,754,041.000000
14.416667	0.500	3,240,530.000000
14.425000	0.500	3,738,215.000000
14.433333	0.500	4,221,168.000000
14.441667	0.500	4,659,420.000000
14.450000	0.500	5,021,883.000000
14.458333	0.500	5,280,331.000000
14.466667	0.500	5,414,243.000000
14.475000	0.500	5,414,566.000000
14.483333	0.500	5,282,448.000000
14.491667	0.500	5,028,954.000000
14.500000	0.500	4,673,448.000000
14.508333	0.500	4,241,324.000000
14.516667	0.500	3,760,743.000000
14.525000	0.500	3,259,999.000000
14.533333	0.500	2,765,203.000000
14.541667	0.500	2,298,437.000000
14.550000	0.500	1,875,936.000000
14.558333	0.500	1,507,496.000000
14.566667	0.500	1,197,180.000000
14.575000	0.500	944,848.000000
14.583333	0.500	746,284.000000
14.591667	0.500	594,532.000000
14.600000	0.500	481,370.000000
14.608333	0.500	398,690.000000
14.616667	0.500	339,002.000000
14.625000	0.500	295,678.000000
14.633333	0.500	264,038.000000
14.641667	0.500	240,508.000000
14.650000	0.500	221,902.000000
14.658333	0.500	205,859.000000
14.666667	0.500	191,814.000000
14.675000	0.500	179,882.000000
14.683333	0.500	169,778.000000
14.691667	0.500	161,029.000000
14.700000	0.500	153,485.000000
14.708333	0.500	147,352.000000
14.716667	0.500	142,813.000000
14.725000	0.500	139,961.000000
14.733333	0.500	138,380.000000
14.741667	0.500	137,664.000000
14.750000	0.500	137,486.000000
14.758333	0.500	137,225.000000
14.766667	0.500	136,131.000000
14.775000	0.500	134,151.000000
14.783333	0.500	132,220.000000
14.791667	0.500	131,075.000000
14.800000	0.500	131,455.000000
14.808333	0.500	133,776.000000
14.816667	0.500	138,116.000000
14.825000	0.500	144,651.000000
14.833333	0.500	153,902.000000
14.841667	0.500	166,154.000000
14.850000	0.500	181,871.000000
14.858333	0.500	201,596.000000
14.866667	0.500	226,296.000000
14.875000	0.500	257,282.000000
14.883333	0.500	294,046.000000
14.891667	0.500	335,107.000000
14.900000	0.500	379,876.000000
14.908333	0.500	427,790.000000
14.916667	0.500	477,691.000000
14.925000	0.500	527,483.000000
14.933333	0.500	574,576.000000
14.941667	0.500	616,012.000000
14.950000	0.500	648,586.000000
14.958333	0.500	669,726.000000
14.966667	0.500	677,736.000000
14.975000	0.500	671,733.000000
14.983333	0.500	651,656.000000
14.991667	0.500	619,061.000000
15.000000	0.500	576,706.000000
15.008333	0.500	527,970.000000
15.016667	0.500	476,713.000000
15.025000	0.500	425,914.000000
15.033333	0.500	377,556.000000
15.041667	0.500	333,031.000000
15.050000	0.500	293,508.000000
15.058333	0.500	260,344.000000
15.066667	0.500	234,420.000000
15.075000	0.500	216,315.000000
15.083333	0.500	205,522.000000
15.091667	0.500	201,223.000000
15.100000	0.500	202,687.000000
15.108333	0.500	208,900.000000
15.116667	0.500	218,609.000000
15.125000	0.500	231,163.000000
15.133333	0.500	246,197.000000
15.141667	0.500	263,068.000000
15.150000	0.500	281,661.000000
15.158333	0.500	302,581.000000
15.166667	0.500	327,396.000000
15.175000	0.500	357,515.000000
15.183333	0.500	393,682.000000
15.191667	0.500	436,449.000000
15.200000	0.500	486,308.000000
15.208333	0.500	543,724.000000
15.216667	0.500	608,388.000000
15.225000	0.500	678,267.000000
15.233333	0.500	750,130.000000
15.241667	0.500	820,786.000000
15.250000	0.500	886,180.000000
15.258333	0.500	941,285.000000
15.266667	0.500	981,443.000000
15.275000	0.500	1,003,272.000000
15.283333	0.500	1,005,323.000000
15.291667	0.500	987,930.000000
15.300000	0.500	952,953.000000
15.308333	0.500	903,028.000000
15.316667	0.500	842,185.000000
15.325000	0.500	774,775.000000
15.333333	0.500	704,876.000000
15.341667	0.500	636,086.000000
15.350000	0.500	570,761.000000
15.358333	0.500	509,836.000000
15.366667	0.500	453,767.000000
15.375000	0.500	403,114.000000
15.383333	0.500	358,225.000000
15.391667	0.500	319,254.000000
15.400000	0.500	285,917.000000
15.408333	0.500	257,821.000000
15.416667	0.500	234,705.000000
15.425000	0.500	215,862.000000
15.433333	0.500	199,809.000000
15.441667	0.500	185,260.000000
15.450000	0.500	171,888.000000
15.458333	0.500	160,017.000000
15.466667	0.500	149,522.000000
15.475000	0.500	140,659.000000
15.483333	0.500	134,244.000000
15.491667	0.500	130,073.000000
15.500000	0.500	127,701.000000
15.508333	0.500	126,198.000000
15.516667	0.500	124,712.000000
15.525000	0.500	122,790.000000
15.533333	0.500	120,541.000000
15.541667	0.500	118,556.000000
15.550000	0.500	117,015.000000
15.558333	0.500	116,058.000000
15.566667	0.500	115,857.000000
15.575000	0.500	116,512.000000
15.583333	0.500	118,006.000000
15.591667	0.500	119,895.000000
15.600000	0.500	121,612.000000
15.608333	0.500	122,814.000000
15.616667	0.500	123,727.000000
15.625000	0.500	124,414.000000
15.633333	0.500	124,362.000000
15.641667	0.500	122,961.000000
15.650000	0.500	120,569.000000
15.658333	0.500	118,266.000000
15.666667	0.500	116,664.000000
15.675000	0.500	115,785.000000
15.683333	0.500	115,658.000000
15.691667	0.500	116,072.000000
15.700000	0.500	116,637.000000
15.708333	0.500	117,507.000000
15.716667	0.500	119,007.000000
15.725000	0.500	121,005.000000
15.733333	0.500	123,492.000000
15.741667	0.500	126,328.000000
15.750000	0.500	128,646.000000
15.758333	0.500	129,614.000000
15.766667	0.500	128,660.000000
15.775000	0.500	126,159.000000
15.783333	0.500	123,287.000000
15.791667	0.500	121,632.000000
15.800000	0.500	121,781.000000
15.808333	0.500	123,679.000000
15.816667	0.500	126,488.000000
15.825000	0.500	128,443.000000
15.833333	0.500	128,295.000000
15.841667	0.500	126,614.000000
15.850000	0.500	124,695.000000
15.858333	0.500	123,295.000000
15.866667	0.500	122,680.000000
15.875000	0.500	122,769.000000
15.883333	0.500	123,581.000000
15.891667	0.500	125,031.000000
15.900000	0.500	126,862.000000
15.908333	0.500	128,835.000000
15.916667	0.500	130,469.000000
15.925000	0.500	131,111.000000
15.933333	0.500	131,117.000000
15.941667	0.500	131,461.000000
15.950000	0.500	132,373.000000
15.958333	0.500	133,918.000000
15.966667	0.500	136,003.000000
15.975000	0.500	138,406.000000
15.983333	0.500	140,734.000000
15.991667	0.500	143,138.000000
16.000000	0.500	146,793.000000
16.008333	0.500	152,977.000000
16.016667	0.500	161,759.000000
16.025000	0.500	172,023.000000
16.033333	0.500	183,507.000000
16.041667	0.500	197,079.000000
16.050000	0.500	213,944.000000
16.058333	0.500	235,720.000000
16.066667	0.500	263,572.000000
16.075000	0.500	298,490.000000
16.083333	0.500	341,458.000000
16.091667	0.500	392,513.000000
16.100000	0.500	450,923.000000
16.108333	0.500	515,205.000000
16.116667	0.500	583,451.000000
16.125000	0.500	653,655.000000
16.133333	0.500	722,336.000000
16.141667	0.500	784,604.000000
16.150000	0.500	835,928.000000
16.158333	0.500	872,634.000000
16.166667	0.500	892,759.000000
16.175000	0.500	895,657.000000
16.183333	0.500	881,111.000000
16.191667	0.500	849,520.000000
16.200000	0.500	802,740.000000
16.208333	0.500	744,041.000000
16.216667	0.500	677,144.000000
16.225000	0.500	605,952.000000
16.233333	0.500	533,625.000000
16.241667	0.500	463,260.000000
16.250000	0.500	398,141.000000
16.258333	0.500	340,855.000000
16.266667	0.500	292,865.000000
16.275000	0.500	254,341.000000
16.283333	0.500	224,688.000000
16.291667	0.500	202,570.000000
16.300000	0.500	186,099.000000
16.308333	0.500	174,090.000000
16.316667	0.500	165,409.000000
16.325000	0.500	159,010.000000
16.333333	0.500	155,115.000000
16.341667	0.500	153,878.000000
16.350000	0.500	155,058.000000
16.358333	0.500	157,412.000000
16.366667	0.500	159,630.000000
16.375000	0.500	160,503.000000
16.383333	0.500	159,567.000000
16.391667	0.500	157,391.000000
16.400000	0.500	155,150.000000
16.408333	0.500	153,584.000000
16.416667	0.500	152,533.000000
16.425000	0.500	151,190.000000
16.433333	0.500	149,616.000000
16.441667	0.500	148,338.000000
16.450000	0.500	147,537.000000
16.458333	0.500	146,608.000000
16.466667	0.500	145,032.000000
16.475000	0.500	143,041.000000
16.483333	0.500	140,939.000000
16.491667	0.500	138,756.000000
16.500000	0.500	136,660.000000
16.508333	0.500	134,592.000000
16.516667	0.500	132,480.000000
16.525000	0.500	130,133.000000
16.533333	0.500	127,666.000000
16.541667	0.500	125,231.000000
16.550000	0.500	123,283.000000
16.558333	0.500	121,851.000000
16.566667	0.500	120,945.000000
16.575000	0.500	120,423.000000
16.583333	0.500	120,008.000000
16.591667	0.500	119,711.000000
16.600000	0.500	120,110.000000
16.608333	0.500	121,729.000000
16.616667	0.500	124,490.000000
16.625000	0.500	127,884.000000
16.633333	0.500	131,574.000000
16.641667	0.500	135,170.000000
16.650000	0.500	138,694.000000
16.658333	0.500	142,300.000000
16.666667	0.500	145,688.000000
16.675000	0.500	148,170.000000
16.683333	0.500	149,529.000000
16.691667	0.500	149,721.000000
16.700000	0.500	149,567.000000
16.708333	0.500	150,118.000000
16.716667	0.500	151,847.000000
16.725000	0.500	155,089.000000
16.733333	0.500	159,349.000000
16.741667	0.500	163,729.000000
16.750000	0.500	167,685.000000
16.758333	0.500	170,781.000000
16.766667	0.500	172,621.000000
16.775000	0.500	173,904.000000
16.783333	0.500	176,005.000000
16.791667	0.500	180,452.000000
16.800000	0.500	188,983.000000
16.808333	0.500	202,193.000000
16.816667	0.500	219,644.000000
16.825000	0.500	240,885.000000
16.833333	0.500	265,836.000000
16.841667	0.500	294,253.000000
16.850000	0.500	325,152.000000
16.858333	0.500	357,030.000000
16.866667	0.500	388,391.000000
16.875000	0.500	417,386.000000
16.883333	0.500	442,572.000000
16.891667	0.500	462,996.000000
16.900000	0.500	478,790.000000
16.908333	0.500	490,966.000000
16.916667	0.500	502,078.000000
16.925000	0.500	516,168.000000
16.933333	0.500	537,480.000000
16.941667	0.500	569,262.000000
16.950000	0.500	615,351.000000
16.958333	0.500	680,957.000000
16.966667	0.500	772,071.000000
16.975000	0.500	893,789.000000
16.983333	0.500	1,050,664.000000
16.991667	0.500	1,247,977.000000
17.000000	0.500	1,489,308.000000
17.008333	0.500	1,773,406.000000
17.016667	0.500	2,094,543.000000
17.025000	0.500	2,442,959.000000
17.033333	0.500	2,804,698.000000
17.041667	0.500	3,161,121.000000
17.050000	0.500	3,490,351.000000
17.058333	0.500	3,768,373.000000
17.066667	0.500	3,972,942.000000
17.075000	0.500	4,086,907.000000
17.083333	0.500	4,100,661.000000
17.091667	0.500	4,012,803.000000
17.100000	0.500	3,829,634.000000
17.108333	0.500	3,565,626.000000
17.116667	0.500	3,240,447.000000
17.125000	0.500	2,876,210.000000
17.133333	0.500	2,496,272.000000
17.141667	0.500	2,122,273.000000
17.150000	0.500	1,772,102.000000
17.158333	0.500	1,458,476.000000
17.166667	0.500	1,188,774.000000
17.175000	0.500	966,443.000000
17.183333	0.500	790,484.000000
17.191667	0.500	656,133.000000
17.200000	0.500	557,019.000000
17.208333	0.500	486,281.000000
17.216667	0.500	437,057.000000
17.225000	0.500	402,964.000000
17.233333	0.500	377,958.000000
17.241667	0.500	357,449.000000
17.250000	0.500	338,820.000000
17.258333	0.500	320,417.000000
17.266667	0.500	301,294.000000
17.275000	0.500	281,376.000000
17.283333	0.500	260,875.000000
17.291667	0.500	239,912.000000
17.300000	0.500	219,182.000000
17.308333	0.500	199,908.000000
17.316667	0.500	183,336.000000
17.325000	0.500	170,231.000000
17.333333	0.500	160,523.000000
17.341667	0.500	153,743.000000
17.350000	0.500	149,309.000000
17.358333	0.500	146,608.000000
17.366667	0.500	145,011.000000
17.375000	0.500	144,096.000000
17.383333	0.500	143,259.000000
17.391667	0.500	141,938.000000
17.400000	0.500	139,735.000000
17.408333	0.500	136,476.000000
17.416667	0.500	132,716.000000
17.425000	0.500	129,771.000000
17.433333	0.500	128,663.000000
17.441667	0.500	129,676.000000
17.450000	0.500	132,614.000000
17.458333	0.500	137,238.000000
17.466667	0.500	143,341.000000
17.475000	0.500	150,286.000000
17.483333	0.500	156,941.000000
17.491667	0.500	162,133.000000
17.500000	0.500	165,244.000000
17.508333	0.500	166,896.000000
17.516667	0.500	168,221.000000
17.525000	0.500	169,824.000000
17.533333	0.500	172,022.000000
17.541667	0.500	175,883.000000
17.550000	0.500	182,879.000000
17.558333	0.500	194,008.000000
17.566667	0.500	209,485.000000
17.575000	0.500	229,612.000000
17.583333	0.500	254,974.000000
17.591667	0.500	286,493.000000
17.600000	0.500	325,847.000000
17.608333	0.500	375,125.000000
17.616667	0.500	435,387.000000
17.625000	0.500	506,145.000000
17.633333	0.500	585,639.000000
17.641667	0.500	671,475.000000
17.650000	0.500	760,675.000000
17.658333	0.500	848,962.000000
17.666667	0.500	931,321.000000
17.675000	0.500	1,002,645.000000
17.683333	0.500	1,058,106.000000
17.691667	0.500	1,093,226.000000
17.700000	0.500	1,104,609.000000
17.708333	0.500	1,090,838.000000
17.716667	0.500	1,053,001.000000
17.725000	0.500	995,076.000000
17.733333	0.500	922,440.000000
17.741667	0.500	840,009.000000
17.750000	0.500	752,901.000000
17.758333	0.500	665,940.000000
17.766667	0.500	582,356.000000
17.775000	0.500	504,686.000000
17.783333	0.500	435,313.000000
17.791667	0.500	375,644.000000
17.800000	0.500	326,699.000000
17.808333	0.500	288,127.000000
17.816667	0.500	258,458.000000
17.825000	0.500	235,816.000000
17.833333	0.500	218,557.000000
17.841667	0.500	205,827.000000
17.850000	0.500	196,566.000000
17.858333	0.500	189,399.000000
17.866667	0.500	183,932.000000
17.875000	0.500	180,195.000000
17.883333	0.500	178,275.000000
17.891667	0.500	177,835.000000
17.900000	0.500	177,770.000000
17.908333	0.500	177,076.000000
17.916667	0.500	175,432.000000
17.925000	0.500	172,709.000000
17.933333	0.500	169,727.000000
17.941667	0.500	167,176.000000
17.950000	0.500	165,233.000000
17.958333	0.500	163,732.000000
17.966667	0.500	162,807.000000
17.975000	0.500	161,773.000000
17.983333	0.500	159,576.000000
17.991667	0.500	155,832.000000
18.000000	0.500	151,192.000000
18.008333	0.500	147,488.000000
18.016667	0.500	145,843.000000
18.025000	0.500	146,562.000000
18.033333	0.500	149,037.000000
18.041667	0.500	151,911.000000
18.050000	0.500	154,248.000000
18.058333	0.500	155,283.000000
18.066667	0.500	155,177.000000
18.075000	0.500	154,448.000000
18.083333	0.500	153,673.000000
18.091667	0.500	152,861.000000
18.100000	0.500	151,246.000000
18.108333	0.500	148,462.000000
18.116667	0.500	145,412.000000
18.125000	0.500	143,267.000000
18.133333	0.500	142,771.000000
18.141667	0.500	143,579.000000
18.150000	0.500	144,929.000000
18.158333	0.500	146,256.000000
18.166667	0.500	147,006.000000
18.175000	0.500	147,123.000000
18.183333	0.500	146,924.000000
18.191667	0.500	146,267.000000
18.200000	0.500	144,772.000000
18.208333	0.500	143,100.000000
18.216667	0.500	141,922.000000
18.225000	0.500	141,237.000000
18.233333	0.500	140,800.000000
18.241667	0.500	140,367.000000
18.250000	0.500	139,954.000000
18.258333	0.500	139,998.000000
18.266667	0.500	140,684.000000
18.275000	0.500	141,555.000000
18.283333	0.500	142,137.000000
18.291667	0.500	142,322.000000
18.300000	0.500	142,113.000000
18.308333	0.500	141,662.000000
18.316667	0.500	141,707.000000
18.325000	0.500	143,091.000000
18.333333	0.500	146,329.000000
18.341667	0.500	151,216.000000
18.350000	0.500	156,863.000000
18.358333	0.500	162,491.000000
18.366667	0.500	167,730.000000
18.375000	0.500	172,356.000000
18.383333	0.500	176,236.000000
18.391667	0.500	179,314.000000
18.400000	0.500	182,087.000000
18.408333	0.500	185,289.000000
18.416667	0.500	188,777.000000
18.425000	0.500	192,206.000000
18.433333	0.500	195,174.000000
18.441667	0.500	197,511.000000
18.450000	0.500	199,177.000000
18.458333	0.500	200,177.000000
18.466667	0.500	200,882.000000
18.475000	0.500	201,354.000000
18.483333	0.500	201,528.000000
18.491667	0.500	201,402.000000
18.500000	0.500	201,225.000000
18.508333	0.500	201,116.000000
18.516667	0.500	201,200.000000
18.525000	0.500	201,725.000000
18.533333	0.500	203,084.000000
18.541667	0.500	206,190.000000
18.550000	0.500	212,247.000000
18.558333	0.500	222,310.000000
18.566667	0.500	237,411.000000
18.575000	0.500	258,438.000000
18.583333	0.500	286,316.000000
18.591667	0.500	321,399.000000
18.600000	0.500	363,193.000000
18.608333	0.500	410,495.000000
18.616667	0.500	461,341.000000
18.625000	0.500	513,099.000000
18.633333	0.500	562,452.000000
18.641667	0.500	605,294.000000
18.650000	0.500	638,469.000000
18.658333	0.500	660,302.000000
18.666667	0.500	669,617.000000
18.675000	0.500	665,693.000000
18.683333	0.500	648,467.000000
18.691667	0.500	618,938.000000
18.700000	0.500	579,898.000000
18.708333	0.500	535,010.000000
18.716667	0.500	487,836.000000
18.725000	0.500	440,856.000000
18.733333	0.500	395,965.000000
18.741667	0.500	354,767.000000
18.750000	0.500	318,214.000000
18.758333	0.500	286,640.000000
18.766667	0.500	260,163.000000
18.775000	0.500	238,094.000000
18.783333	0.500	219,426.000000
18.791667	0.500	203,369.000000
18.800000	0.500	189,531.000000
18.808333	0.500	177,358.000000
18.816667	0.500	166,453.000000
18.825000	0.500	157,296.000000
18.833333	0.500	150,430.000000
18.841667	0.500	145,474.000000
18.850000	0.500	141,690.000000
18.858333	0.500	138,566.000000
18.866667	0.500	135,749.000000
18.875000	0.500	133,095.000000
18.883333	0.500	130,579.000000
18.891667	0.500	129,187.000000
18.900000	0.500	129,879.000000
18.908333	0.500	132,702.000000
18.916667	0.500	136,908.000000
18.925000	0.500	142,163.000000
18.933333	0.500	149,225.000000
18.941667	0.500	158,948.000000
18.950000	0.500	171,096.000000
18.958333	0.500	184,538.000000
18.966667	0.500	198,233.000000
18.975000	0.500	211,192.000000
18.983333	0.500	223,072.000000
18.991667	0.500	234,330.000000
19.000000	0.500	244,712.000000
19.008333	0.500	253,608.000000
19.016667	0.500	260,914.000000
19.025000	0.500	267,103.000000
19.033333	0.500	272,804.000000
19.041667	0.500	278,345.000000
19.050000	0.500	283,478.000000
19.058333	0.500	287,544.000000
19.066667	0.500	289,935.000000
19.075000	0.500	290,278.000000
19.083333	0.500	288,448.000000
19.091667	0.500	284,560.000000
19.100000	0.500	278,674.000000
19.108333	0.500	270,525.000000
19.116667	0.500	260,174.000000
19.125000	0.500	248,380.000000
19.133333	0.500	235,906.000000
19.141667	0.500	223,533.000000
19.150000	0.500	212,233.000000
19.158333	0.500	203,234.000000
19.166667	0.500	197,057.000000
19.175000	0.500	193,259.000000
19.183333	0.500	191,078.000000
19.191667	0.500	189,848.000000
19.200000	0.500	189,237.000000
19.208333	0.500	189,559.000000
19.216667	0.500	191,148.000000
19.225000	0.500	193,762.000000
19.233333	0.500	197,557.000000
19.241667	0.500	203,139.000000
19.250000	0.500	210,541.000000
19.258333	0.500	219,891.000000
19.266667	0.500	231,110.000000
19.275000	0.500	245,392.000000
19.283333	0.500	265,180.000000
19.291667	0.500	292,787.000000
19.300000	0.500	329,999.000000
19.308333	0.500	378,492.000000
19.316667	0.500	440,435.000000
19.325000	0.500	518,274.000000
19.333333	0.500	612,785.000000
19.341667	0.500	722,513.000000
19.350000	0.500	844,124.000000
19.358333	0.500	972,558.000000
19.366667	0.500	1,101,875.000000
19.375000	0.500	1,225,077.000000
19.383333	0.500	1,334,848.000000
19.391667	0.500	1,423,664.000000
19.400000	0.500	1,484,572.000000
19.408333	0.500	1,512,204.000000
19.416667	0.500	1,503,658.000000
19.425000	0.500	1,459,829.000000
19.433333	0.500	1,384,314.000000
19.441667	0.500	1,282,715.000000
19.450000	0.500	1,162,290.000000
19.458333	0.500	1,031,389.000000
19.466667	0.500	898,155.000000
19.475000	0.500	769,709.000000
19.483333	0.500	651,273.000000
19.491667	0.500	546,253.000000
19.500000	0.500	456,662.000000
19.508333	0.500	383,567.000000
19.516667	0.500	327,058.000000
19.525000	0.500	285,534.000000
19.533333	0.500	256,578.000000
19.541667	0.500	237,901.000000
19.550000	0.500	227,504.000000
19.558333	0.500	223,932.000000
19.566667	0.500	226,716.000000
19.575000	0.500	235,598.000000
19.583333	0.500	250,273.000000
19.591667	0.500	270,680.000000
19.600000	0.500	297,629.000000
19.608333	0.500	332,705.000000
19.616667	0.500	377,487.000000
19.625000	0.500	434,429.000000
19.633333	0.500	506,286.000000
19.641667	0.500	594,705.000000
19.650000	0.500	699,146.000000
19.658333	0.500	817,945.000000
19.666667	0.500	948,550.000000
19.675000	0.500	1,085,968.000000
19.683333	0.500	1,224,162.000000
19.691667	0.500	1,355,991.000000
19.700000	0.500	1,473,061.000000
19.708333	0.500	1,566,584.000000
19.716667	0.500	1,628,786.000000
19.725000	0.500	1,653,750.000000
19.733333	0.500	1,638,551.000000
19.741667	0.500	1,583,994.000000
19.750000	0.500	1,494,193.000000
19.758333	0.500	1,376,621.000000
19.766667	0.500	1,240,421.000000
19.775000	0.500	1,095,093.000000
19.783333	0.500	949,131.000000
19.791667	0.500	809,253.000000
19.800000	0.500	680,973.000000
19.808333	0.500	568,347.000000
19.816667	0.500	473,456.000000
19.825000	0.500	396,443.000000
19.833333	0.500	336,198.000000
19.841667	0.500	291,064.000000
19.850000	0.500	258,980.000000
19.858333	0.500	237,805.000000
19.866667	0.500	225,071.000000
19.875000	0.500	218,033.000000
19.883333	0.500	214,513.000000
19.891667	0.500	212,884.000000
19.900000	0.500	211,013.000000
19.908333	0.500	207,739.000000
19.916667	0.500	203,403.000000
19.925000	0.500	198,237.000000
19.933333	0.500	192,796.000000
19.941667	0.500	187,799.000000
19.950000	0.500	183,793.000000
19.958333	0.500	180,724.000000
19.966667	0.500	177,973.000000
19.975000	0.500	175,235.000000
19.983333	0.500	172,568.000000
19.991667	0.500	169,922.000000
20.000000	0.500	167,522.000000
20.008333	0.500	165,532.000000
20.016667	0.500	163,426.000000
20.025000	0.500	160,851.000000
20.033333	0.500	158,137.000000
20.041667	0.500	155,701.000000
20.050000	0.500	154,324.000000
20.058333	0.500	154,255.000000
20.066667	0.500	155,040.000000
20.075000	0.500	156,197.000000
20.083333	0.500	157,453.000000
20.091667	0.500	158,356.000000
20.100000	0.500	158,794.000000
20.108333	0.500	159,140.000000
20.116667	0.500	159,505.000000
20.125000	0.500	159,478.000000
20.133333	0.500	158,897.000000
20.141667	0.500	158,293.000000
20.150000	0.500	157,592.000000
20.158333	0.500	156,896.000000
20.166667	0.500	156,838.000000
20.175000	0.500	157,542.000000
20.183333	0.500	158,629.000000
20.191667	0.500	159,491.000000
20.200000	0.500	159,548.000000
20.208333	0.500	159,045.000000
20.216667	0.500	158,262.000000
20.225000	0.500	157,421.000000
20.233333	0.500	156,661.000000
20.241667	0.500	156,100.000000
20.250000	0.500	155,876.000000
20.258333	0.500	155,852.000000
20.266667	0.500	155,813.000000
20.275000	0.500	155,990.000000
20.283333	0.500	156,520.000000
20.291667	0.500	157,304.000000
20.300000	0.500	158,612.000000
20.308333	0.500	160,516.000000
20.316667	0.500	162,933.000000
20.325000	0.500	165,509.000000
20.333333	0.500	167,926.000000
20.341667	0.500	169,494.000000
20.350000	0.500	170,841.000000
20.358333	0.500	172,603.000000
20.366667	0.500	174,378.000000
20.375000	0.500	175,874.000000
20.383333	0.500	177,007.000000
20.391667	0.500	177,375.000000
20.400000	0.500	176,850.000000
20.408333	0.500	175,644.000000
20.416667	0.500	174,257.000000
20.425000	0.500	172,900.000000
20.433333	0.500	171,524.000000
20.441667	0.500	170,258.000000
20.450000	0.500	168,910.000000
20.458333	0.500	167,061.000000
20.466667	0.500	164,303.000000
20.475000	0.500	160,558.000000
20.483333	0.500	155,965.000000
20.491667	0.500	151,081.000000
20.500000	0.500	146,667.000000
20.508333	0.500	143,130.000000
20.516667	0.500	140,906.000000
20.525000	0.500	140,082.000000
20.533333	0.500	140,024.000000
20.541667	0.500	140,269.000000
20.550000	0.500	140,271.000000
20.558333	0.500	140,059.000000
20.566667	0.500	139,842.000000
20.575000	0.500	140,589.000000
20.583333	0.500	143,104.000000
20.591667	0.500	146,833.000000
20.600000	0.500	150,875.000000
20.608333	0.500	154,749.000000
20.616667	0.500	158,194.000000
20.625000	0.500	161,408.000000
20.633333	0.500	164,081.000000
20.641667	0.500	165,380.000000
20.650000	0.500	165,546.000000
20.658333	0.500	165,154.000000
20.666667	0.500	164,867.000000
20.675000	0.500	165,159.000000
20.683333	0.500	166,288.000000
20.691667	0.500	168,329.000000
20.700000	0.500	170,754.000000
20.708333	0.500	172,827.000000
20.716667	0.500	174,174.000000
20.725000	0.500	174,592.000000
20.733333	0.500	174,470.000000
20.741667	0.500	175,000.000000
20.750000	0.500	176,810.000000
20.758333	0.500	180,030.000000
20.766667	0.500	184,550.000000
20.775000	0.500	190,239.000000
20.783333	0.500	197,032.000000
20.791667	0.500	204,683.000000
20.800000	0.500	212,589.000000
20.808333	0.500	219,780.000000
20.816667	0.500	224,959.000000
20.825000	0.500	227,317.000000
20.833333	0.500	227,151.000000
20.841667	0.500	225,560.000000
20.850000	0.500	223,739.000000
20.858333	0.500	221,845.000000
20.866667	0.500	219,769.000000
20.875000	0.500	217,429.000000
20.883333	0.500	214,688.000000
20.891667	0.500	211,705.000000
20.900000	0.500	208,710.000000
20.908333	0.500	206,161.000000
20.916667	0.500	203,611.000000
20.925000	0.500	200,125.000000
20.933333	0.500	195,162.000000
20.941667	0.500	189,245.000000
20.950000	0.500	183,197.000000
20.958333	0.500	178,019.000000
20.966667	0.500	173,596.000000
20.975000	0.500	169,327.000000
20.983333	0.500	165,269.000000
20.991667	0.500	161,675.000000
21.000000	0.500	158,835.000000
21.008333	0.500	156,998.000000
21.016667	0.500	156,174.000000
21.025000	0.500	156,004.000000
21.033333	0.500	156,729.000000
21.041667	0.500	158,113.000000
21.050000	0.500	159,984.000000
21.058333	0.500	162,277.000000
21.066667	0.500	164,708.000000
21.075000	0.500	167,085.000000
21.083333	0.500	169,114.000000
21.091667	0.500	170,763.000000
21.100000	0.500	172,446.000000
21.108333	0.500	174,439.000000
21.116667	0.500	176,578.000000
21.125000	0.500	178,502.000000
21.133333	0.500	179,979.000000
21.141667	0.500	180,852.000000
21.150000	0.500	180,848.000000
21.158333	0.500	180,286.000000
21.166667	0.500	179,297.000000
21.175000	0.500	177,621.000000
21.183333	0.500	175,160.000000
21.191667	0.500	172,227.000000
21.200000	0.500	169,014.000000
21.208333	0.500	165,624.000000
21.216667	0.500	162,489.000000
21.225000	0.500	160,304.000000
21.233333	0.500	159,420.000000
21.241667	0.500	159,675.000000
21.250000	0.500	160,529.000000
21.258333	0.500	161,365.000000
21.266667	0.500	161,871.000000
21.275000	0.500	161,962.000000
21.283333	0.500	161,469.000000
21.291667	0.500	160,704.000000
21.300000	0.500	160,683.000000
21.308333	0.500	161,860.000000
21.316667	0.500	164,284.000000
21.325000	0.500	167,809.000000
21.333333	0.500	171,551.000000
21.341667	0.500	175,172.000000
21.350000	0.500	178,536.000000
21.358333	0.500	181,256.000000
21.366667	0.500	183,007.000000
21.375000	0.500	183,274.000000
21.383333	0.500	181,797.000000
21.391667	0.500	178,803.000000
21.400000	0.500	175,229.000000
21.408333	0.500	172,389.000000
21.416667	0.500	170,680.000000
21.425000	0.500	170,621.000000
21.433333	0.500	171,702.000000
21.441667	0.500	173,069.000000
21.450000	0.500	174,602.000000
21.458333	0.500	175,956.000000
21.466667	0.500	176,659.000000
21.475000	0.500	176,826.000000
21.483333	0.500	177,260.000000
21.491667	0.500	178,666.000000
21.500000	0.500	181,487.000000
21.508333	0.500	185,129.000000
21.516667	0.500	188,352.000000
21.525000	0.500	190,274.000000
21.533333	0.500	190,741.000000
21.541667	0.500	189,857.000000
21.550000	0.500	187,335.000000
21.558333	0.500	183,507.000000
21.566667	0.500	179,493.000000
21.575000	0.500	176,687.000000
21.583333	0.500	175,494.000000
21.591667	0.500	175,997.000000
21.600000	0.500	177,864.000000
21.608333	0.500	179,884.000000
21.616667	0.500	181,125.000000
21.625000	0.500	181,615.000000
21.633333	0.500	181,482.000000
21.641667	0.500	180,795.000000
21.650000	0.500	179,912.000000
21.658333	0.500	178,911.000000
21.666667	0.500	177,555.000000
21.675000	0.500	176,003.000000
21.683333	0.500	174,366.000000
21.691667	0.500	172,892.000000
21.700000	0.500	171,425.000000
21.708333	0.500	170,020.000000
21.716667	0.500	169,302.000000
21.725000	0.500	170,072.000000
21.733333	0.500	172,250.000000
21.741667	0.500	174,982.000000
21.750000	0.500	177,350.000000
21.758333	0.500	179,208.000000
21.766667	0.500	180,593.000000
21.775000	0.500	181,111.000000
21.783333	0.500	180,727.000000
21.791667	0.500	179,657.000000
21.800000	0.500	178,356.000000
21.808333	0.500	177,394.000000
21.816667	0.500	176,769.000000
21.825000	0.500	176,080.000000
21.833333	0.500	175,003.000000
21.841667	0.500	173,614.000000
21.850000	0.500	172,296.000000
21.858333	0.500	171,635.000000
21.866667	0.500	172,475.000000
21.875000	0.500	175,147.000000
21.883333	0.500	179,344.000000
21.891667	0.500	184,173.000000
21.900000	0.500	188,698.000000
21.908333	0.500	192,437.000000
21.916667	0.500	195,136.000000
21.925000	0.500	197,092.000000
21.933333	0.500	198,355.000000
21.941667	0.500	198,315.000000
21.950000	0.500	196,764.000000
21.958333	0.500	194,112.000000
21.966667	0.500	191,074.000000
21.975000	0.500	188,643.000000
21.983333	0.500	187,187.000000
21.991667	0.500	186,368.000000
22.000000	0.500	185,480.000000
22.008333	0.500	184,192.000000
22.016667	0.500	182,498.000000
22.025000	0.500	180,660.000000
22.033333	0.500	179,096.000000
22.041667	0.500	178,492.000000
22.050000	0.500	179,023.000000
22.058333	0.500	180,849.000000
22.066667	0.500	183,601.000000
22.075000	0.500	186,789.000000
22.083333	0.500	189,465.000000
22.091667	0.500	190,263.000000
22.100000	0.500	188,960.000000
22.108333	0.500	186,062.000000
22.116667	0.500	182,464.000000
22.125000	0.500	178,580.000000
22.133333	0.500	174,546.000000
22.141667	0.500	170,658.000000
22.150000	0.500	167,063.000000
22.158333	0.500	164,504.000000
22.166667	0.500	163,441.000000
22.175000	0.500	163,941.000000
22.183333	0.500	165,428.000000
22.191667	0.500	167,869.000000
22.200000	0.500	171,149.000000
22.208333	0.500	174,457.000000
22.216667	0.500	177,131.000000
22.225000	0.500	179,157.000000
22.233333	0.500	181,203.000000
22.241667	0.500	183,521.000000
22.250000	0.500	186,022.000000
22.258333	0.500	188,436.000000
22.266667	0.500	190,114.000000
22.275000	0.500	190,424.000000
22.283333	0.500	189,287.000000
22.291667	0.500	187,240.000000
22.300000	0.500	184,549.000000
22.308333	0.500	181,533.000000
22.316667	0.500	178,727.000000
22.325000	0.500	176,784.000000
22.333333	0.500	176,028.000000
22.341667	0.500	176,645.000000
22.350000	0.500	178,182.000000
22.358333	0.500	179,437.000000
22.366667	0.500	179,642.000000
22.375000	0.500	179,035.000000
22.383333	0.500	177,843.000000
22.391667	0.500	176,318.000000
22.400000	0.500	175,246.000000
22.408333	0.500	175,238.000000
22.416667	0.500	176,005.000000
22.425000	0.500	176,894.000000
22.433333	0.500	177,560.000000
22.441667	0.500	177,478.000000
22.450000	0.500	176,623.000000
22.458333	0.500	175,136.000000
22.466667	0.500	173,666.000000
22.475000	0.500	172,315.000000
22.483333	0.500	171,080.000000
22.491667	0.500	169,917.000000
22.500000	0.500	169,238.000000
22.508333	0.500	168,952.000000
22.516667	0.500	168,626.000000
22.525000	0.500	168,202.000000
22.533333	0.500	167,689.000000
22.541667	0.500	167,094.000000
22.550000	0.500	166,451.000000
22.558333	0.500	166,312.000000
22.566667	0.500	167,098.000000
22.575000	0.500	168,953.000000
22.583333	0.500	171,842.000000
22.591667	0.500	175,068.000000
22.600000	0.500	177,830.000000
22.608333	0.500	179,877.000000
22.616667	0.500	180,968.000000
22.625000	0.500	181,128.000000
22.633333	0.500	181,210.000000
22.641667	0.500	181,673.000000
22.650000	0.500	182,646.000000
22.658333	0.500	184,023.000000
22.666667	0.500	185,670.000000
22.675000	0.500	187,132.000000
22.683333	0.500	188,288.000000
22.691667	0.500	189,539.000000
22.700000	0.500	191,489.000000
22.708333	0.500	194,188.000000
22.716667	0.500	197,136.000000
22.725000	0.500	200,017.000000
22.733333	0.500	202,814.000000
22.741667	0.500	205,144.000000
22.750000	0.500	206,290.000000
22.758333	0.500	205,757.000000
22.766667	0.500	203,571.000000
22.775000	0.500	200,743.000000
22.783333	0.500	198,759.000000
22.791667	0.500	198,066.000000
22.800000	0.500	198,155.000000
22.808333	0.500	197,862.000000
22.816667	0.500	196,250.000000
22.825000	0.500	194,072.000000
22.833333	0.500	192,717.000000
22.841667	0.500	192,380.000000
22.850000	0.500	192,496.000000
22.858333	0.500	192,073.000000
22.866667	0.500	190,077.000000
22.875000	0.500	186,773.000000
22.883333	0.500	182,900.000000
22.891667	0.500	178,676.000000
22.900000	0.500	174,270.000000
22.908333	0.500	170,910.000000
22.916667	0.500	170,015.000000
22.925000	0.500	171,883.000000
22.933333	0.500	175,024.000000
22.941667	0.500	178,139.000000
22.950000	0.500	181,187.000000
22.958333	0.500	184,186.000000
22.966667	0.500	186,794.000000
22.975000	0.500	188,697.000000
22.983333	0.500	189,507.000000
22.991667	0.500	188,983.000000
23.000000	0.500	187,762.000000
23.008333	0.500	187,016.000000
23.016667	0.500	187,285.000000
23.025000	0.500	188,484.000000
23.033333	0.500	190,197.000000
23.041667	0.500	192,230.000000
23.050000	0.500	194,213.000000
23.058333	0.500	195,762.000000
23.066667	0.500	196,731.000000
23.075000	0.500	196,831.000000
23.083333	0.500	195,774.000000
23.091667	0.500	193,967.000000
23.100000	0.500	191,731.000000
23.108333	0.500	189,360.000000
23.116667	0.500	187,103.000000
23.125000	0.500	185,234.000000
23.133333	0.500	184,077.000000
23.141667	0.500	183,567.000000
23.150000	0.500	183,581.000000
23.158333	0.500	183,797.000000
23.166667	0.500	184,095.000000
23.175000	0.500	184,328.000000
23.183333	0.500	184,422.000000
23.191667	0.500	184,255.000000
23.200000	0.500	183,812.000000
23.208333	0.500	183,347.000000
23.216667	0.500	182,599.000000
23.225000	0.500	181,185.000000
23.233333	0.500	179,514.000000
23.241667	0.500	178,509.000000
23.250000	0.500	178,522.000000
23.258333	0.500	179,704.000000
23.266667	0.500	182,060.000000
23.275000	0.500	185,408.000000
23.283333	0.500	188,869.000000
23.291667	0.500	191,445.000000
23.300000	0.500	192,514.000000
23.308333	0.500	192,171.000000
23.316667	0.500	191,007.000000
23.325000	0.500	189,447.000000
23.333333	0.500	187,575.000000
23.341667	0.500	185,443.000000
23.350000	0.500	183,721.000000
23.358333	0.500	183,129.000000
23.366667	0.500	183,708.000000
23.375000	0.500	185,052.000000
23.383333	0.500	186,522.000000
23.391667	0.500	186,913.000000
23.400000	0.500	185,473.000000
23.408333	0.500	182,366.000000
23.416667	0.500	178,201.000000
23.425000	0.500	174,179.000000
23.433333	0.500	171,115.000000
23.441667	0.500	168,913.000000
23.450000	0.500	167,341.000000
23.458333	0.500	166,312.000000
23.466667	0.500	165,824.000000
23.475000	0.500	165,236.000000
23.483333	0.500	163,737.000000
23.491667	0.500	161,409.000000
23.500000	0.500	159,303.000000
23.508333	0.500	158,148.000000
23.516667	0.500	158,407.000000
23.525000	0.500	159,931.000000
23.533333	0.500	162,592.000000
23.541667	0.500	166,059.000000
23.550000	0.500	169,894.000000
23.558333	0.500	173,280.000000
23.566667	0.500	175,751.000000
23.575000	0.500	177,475.000000
23.583333	0.500	178,814.000000
23.591667	0.500	179,835.000000
23.600000	0.500	180,532.000000
23.608333	0.500	180,840.000000
23.616667	0.500	180,816.000000
23.625000	0.500	180,445.000000
23.633333	0.500	179,532.000000
23.641667	0.500	178,768.000000
23.650000	0.500	179,065.000000
23.658333	0.500	180,854.000000
23.666667	0.500	183,912.000000
23.675000	0.500	187,416.000000
23.683333	0.500	190,648.000000
23.691667	0.500	192,543.000000
23.700000	0.500	192,958.000000
23.708333	0.500	192,075.000000
23.716667	0.500	190,190.000000
23.725000	0.500	187,749.000000
23.733333	0.500	185,054.000000
23.741667	0.500	182,157.000000
23.750000	0.500	179,879.000000
23.758333	0.500	179,123.000000
23.766667	0.500	179,744.000000
23.775000	0.500	181,216.000000
23.783333	0.500	183,490.000000
23.791667	0.500	186,402.000000
23.800000	0.500	189,376.000000
23.808333	0.500	192,045.000000
23.816667	0.500	194,143.000000
23.825000	0.500	195,412.000000
23.833333	0.500	195,885.000000
23.841667	0.500	195,873.000000
23.850000	0.500	195,758.000000
23.858333	0.500	195,797.000000
23.866667	0.500	196,610.000000
23.875000	0.500	198,666.000000
23.883333	0.500	201,473.000000
23.891667	0.500	204,002.000000
23.900000	0.500	205,556.000000
23.908333	0.500	206,174.000000
23.916667	0.500	206,391.000000
23.925000	0.500	206,703.000000
23.933333	0.500	206,782.000000
23.941667	0.500	206,229.000000
23.950000	0.500	204,995.000000
23.958333	0.500	203,013.000000
23.966667	0.500	200,107.000000
23.975000	0.500	196,078.000000
23.983333	0.500	191,422.000000
23.991667	0.500	187,031.000000
24.000000	0.500	183,833.000000
24.008333	0.500	182,711.000000
24.016667	0.500	183,321.000000
24.025000	0.500	184,552.000000
24.033333	0.500	185,514.000000
24.041667	0.500	186,010.000000
24.050000	0.500	186,788.000000
24.058333	0.500	188,735.000000
24.066667	0.500	192,502.000000
24.075000	0.500	197,330.000000
24.083333	0.500	201,503.000000
24.091667	0.500	204,315.000000
24.100000	0.500	205,777.000000
24.108333	0.500	206,017.000000
24.116667	0.500	205,202.000000
24.125000	0.500	203,447.000000
24.133333	0.500	201,249.000000
24.141667	0.500	199,437.000000
24.150000	0.500	198,991.000000
24.158333	0.500	200,244.000000
24.166667	0.500	202,927.000000
24.175000	0.500	206,215.000000
24.183333	0.500	208,944.000000
24.191667	0.500	210,555.000000
24.200000	0.500	210,790.000000
24.208333	0.500	209,842.000000
24.216667	0.500	208,614.000000
24.225000	0.500	207,664.000000
24.233333	0.500	207,552.000000
24.241667	0.500	208,693.000000
24.250000	0.500	210,588.000000
24.258333	0.500	212,307.000000
24.266667	0.500	212,910.000000
24.275000	0.500	212,432.000000
24.283333	0.500	211,674.000000
24.291667	0.500	210,697.000000
24.300000	0.500	209,081.000000
24.308333	0.500	206,460.000000
24.316667	0.500	202,784.000000
24.325000	0.500	198,861.000000
24.333333	0.500	195,723.000000
24.341667	0.500	193,720.000000
24.350000	0.500	193,157.000000
24.358333	0.500	194,197.000000
24.366667	0.500	196,600.000000
24.375000	0.500	200,128.000000
24.383333	0.500	204,691.000000
24.391667	0.500	210,173.000000
24.400000	0.500	215,740.000000
24.408333	0.500	219,867.000000
24.416667	0.500	221,516.000000
24.425000	0.500	220,556.000000
24.433333	0.500	217,238.000000
24.441667	0.500	212,819.000000
24.450000	0.500	209,084.000000
24.458333	0.500	207,094.000000
24.466667	0.500	206,124.000000
24.475000	0.500	205,158.000000
24.483333	0.500	204,117.000000
24.491667	0.500	203,008.000000
24.500000	0.500	201,699.000000
24.508333	0.500	200,567.000000
24.516667	0.500	199,917.000000
24.525000	0.500	199,980.000000
24.533333	0.500	200,467.000000
24.541667	0.500	201,318.000000
24.550000	0.500	202,747.000000
24.558333	0.500	204,595.000000
24.566667	0.500	206,650.000000
24.575000	0.500	208,743.000000
24.583333	0.500	211,200.000000
24.591667	0.500	213,824.000000
24.600000	0.500	216,379.000000
24.608333	0.500	218,793.000000
24.616667	0.500	221,354.000000
24.625000	0.500	224,062.000000
24.633333	0.500	226,889.000000
24.641667	0.500	229,863.000000
24.650000	0.500	232,223.000000
24.658333	0.500	233,758.000000
24.666667	0.500	234,487.000000
24.675000	0.500	234,071.000000
24.683333	0.500	232,542.000000
24.691667	0.500	230,209.000000
24.700000	0.500	227,266.000000
24.708333	0.500	223,534.000000
24.716667	0.500	219,537.000000
24.725000	0.500	216,448.000000
24.733333	0.500	215,008.000000
24.741667	0.500	215,198.000000
24.750000	0.500	216,698.000000
24.758333	0.500	218,944.000000
24.766667	0.500	221,689.000000
24.775000	0.500	224,972.000000
24.783333	0.500	228,640.000000
24.791667	0.500	232,123.000000
24.800000	0.500	234,819.000000
24.808333	0.500	236,410.000000
24.816667	0.500	236,834.000000
24.825000	0.500	236,565.000000
24.833333	0.500	236,238.000000
24.841667	0.500	235,661.000000
24.850000	0.500	234,484.000000
24.858333	0.500	232,460.000000
24.866667	0.500	229,757.000000
24.875000	0.500	226,738.000000
24.883333	0.500	223,525.000000
24.891667	0.500	220,422.000000
24.900000	0.500	217,707.000000
24.908333	0.500	215,268.000000
24.916667	0.500	213,186.000000
24.925000	0.500	211,893.000000
24.933333	0.500	212,446.000000
24.941667	0.500	215,165.000000
24.950000	0.500	219,463.000000
24.958333	0.500	224,772.000000
24.966667	0.500	230,788.000000
24.975000	0.500	236,953.000000
24.983333	0.500	242,402.000000
24.991667	0.500	246,575.000000
25.000000	0.500	249,274.000000
25.008333	0.500	250,545.000000
25.016667	0.500	251,144.000000
25.025000	0.500	252,079.000000
25.033333	0.500	253,832.000000
25.041667	0.500	256,231.000000
25.050000	0.500	258,620.000000
25.058333	0.500	260,407.000000
25.066667	0.500	260,878.000000
25.075000	0.500	259,533.000000
25.083333	0.500	256,673.000000
25.091667	0.500	253,420.000000
25.100000	0.500	251,345.000000
25.108333	0.500	250,984.000000
25.116667	0.500	252,090.000000
25.125000	0.500	254,204.000000
25.133333	0.500	256,670.000000
25.141667	0.500	258,954.000000
25.150000	0.500	261,038.000000
25.158333	0.500	262,655.000000
25.166667	0.500	264,109.000000
25.175000	0.500	265,594.000000
25.183333	0.500	267,766.000000
25.191667	0.500	270,664.000000
25.200000	0.500	272,899.000000
25.208333	0.500	274,134.000000
25.216667	0.500	274,571.000000
25.225000	0.500	274,052.000000
25.233333	0.500	272,777.000000
25.241667	0.500	271,232.000000
25.250000	0.500	269,884.000000
25.258333	0.500	268,656.000000
25.266667	0.500	267,266.000000
25.275000	0.500	265,951.000000
25.283333	0.500	265,378.000000
25.291667	0.500	266,012.000000
25.300000	0.500	267,323.000000
25.308333	0.500	269,003.000000
25.316667	0.500	271,294.000000
25.325000	0.500	274,520.000000
25.333333	0.500	278,517.000000
25.341667	0.500	282,617.000000
25.350000	0.500	285,724.000000
25.358333	0.500	287,241.000000
25.366667	0.500	286,715.000000
25.375000	0.500	284,458.000000
25.383333	0.500	281,624.000000
25.391667	0.500	278,942.000000
25.400000	0.500	276,728.000000
25.408333	0.500	274,823.000000
25.416667	0.500	272,978.000000
25.425000	0.500	271,116.000000
25.433333	0.500	269,666.000000
25.441667	0.500	269,263.000000
25.450000	0.500	270,073.000000
25.458333	0.500	271,517.000000
25.466667	0.500	273,099.000000
25.475000	0.500	274,562.000000
25.483333	0.500	276,126.000000
25.491667	0.500	277,394.000000
25.500000	0.500	277,975.000000
25.508333	0.500	277,852.000000
25.516667	0.500	277,548.000000
25.525000	0.500	277,525.000000
25.533333	0.500	277,850.000000
25.541667	0.500	278,326.000000
25.550000	0.500	278,538.000000
25.558333	0.500	278,031.000000
25.566667	0.500	276,398.000000
25.575000	0.500	273,508.000000
25.583333	0.500	270,010.000000
25.591667	0.500	266,730.000000
25.600000	0.500	263,855.000000
25.608333	0.500	261,470.000000
25.616667	0.500	260,334.000000
25.625000	0.500	260,714.000000
25.633333	0.500	262,414.000000
25.641667	0.500	265,200.000000
25.650000	0.500	268,749.000000
25.658333	0.500	272,150.000000
25.666667	0.500	274,321.000000
25.675000	0.500	274,796.000000
25.683333	0.500	273,278.000000
25.691667	0.500	270,217.000000
25.700000	0.500	266,552.000000
25.708333	0.500	263,111.000000
25.716667	0.500	260,486.000000
25.725000	0.500	258,376.000000
25.733333	0.500	256,073.000000
25.741667	0.500	253,542.000000
25.750000	0.500	251,072.000000
25.758333	0.500	248,764.000000
25.766667	0.500	246,575.000000
25.775000	0.500	244,468.000000
25.783333	0.500	242,845.000000
25.791667	0.500	242,080.000000
25.800000	0.500	241,819.000000
25.808333	0.500	241,749.000000
25.816667	0.500	242,458.000000
25.825000	0.500	244,426.000000
25.833333	0.500	247,327.000000
25.841667	0.500	250,127.000000
25.850000	0.500	252,463.000000
25.858333	0.500	254,326.000000
25.866667	0.500	255,329.000000
25.875000	0.500	254,730.000000
25.883333	0.500	251,975.000000
25.891667	0.500	247,528.000000
25.900000	0.500	242,602.000000
25.908333	0.500	238,441.000000
25.916667	0.500	235,741.000000
25.925000	0.500	234,443.000000
25.933333	0.500	234,449.000000
25.941667	0.500	235,818.000000
25.950000	0.500	237,946.000000
25.958333	0.500	240,049.000000
25.966667	0.500	241,126.000000
25.975000	0.500	240,335.000000
25.983333	0.500	237,594.000000
25.991667	0.500	234,082.000000
26.000000	0.500	230,725.000000
26.008333	0.500	228,397.000000
26.016667	0.500	228,094.000000
26.025000	0.500	229,589.000000
26.033333	0.500	231,968.000000
26.041667	0.500	234,142.000000
26.050000	0.500	235,456.000000
26.058333	0.500	235,747.000000
26.066667	0.500	235,153.000000
26.075000	0.500	234,363.000000
26.083333	0.500	233,455.000000
26.091667	0.500	232,533.000000
26.100000	0.500	231,846.000000
26.108333	0.500	231,828.000000
26.116667	0.500	232,689.000000
26.125000	0.500	234,539.000000
26.133333	0.500	237,452.000000
26.141667	0.500	240,914.000000
26.150000	0.500	244,025.000000
26.158333	0.500	245,675.000000
26.166667	0.500	245,273.000000
26.175000	0.500	242,974.000000
26.183333	0.500	239,773.000000
26.191667	0.500	236,364.000000
26.200000	0.500	233,222.000000
26.208333	0.500	230,901.000000
26.216667	0.500	229,405.000000
26.225000	0.500	228,588.000000
26.233333	0.500	228,573.000000
26.241667	0.500	229,613.000000
26.250000	0.500	232,054.000000
26.258333	0.500	235,589.000000
26.266667	0.500	239,673.000000
26.275000	0.500	243,664.000000
26.283333	0.500	246,980.000000
26.291667	0.500	249,150.000000
26.300000	0.500	249,860.000000
26.308333	0.500	249,249.000000
26.316667	0.500	247,792.000000
26.325000	0.500	245,620.000000
26.333333	0.500	242,862.000000
26.341667	0.500	239,990.000000
26.350000	0.500	237,475.000000
26.358333	0.500	235,471.000000
26.366667	0.500	233,834.000000
26.375000	0.500	232,658.000000
26.383333	0.500	232,079.000000
26.391667	0.500	232,081.000000
26.400000	0.500	233,112.000000
26.408333	0.500	235,038.000000
26.416667	0.500	237,153.000000
26.425000	0.500	239,505.000000
26.433333	0.500	241,707.000000
26.441667	0.500	243,392.000000
26.450000	0.500	244,803.000000
26.458333	0.500	246,866.000000
26.466667	0.500	250,217.000000
26.475000	0.500	254,447.000000
26.483333	0.500	258,299.000000
26.491667	0.500	260,778.000000
26.500000	0.500	261,524.000000
26.508333	0.500	260,489.000000
26.516667	0.500	258,034.000000
26.525000	0.500	254,749.000000
26.533333	0.500	251,275.000000
26.541667	0.500	248,547.000000
26.550000	0.500	247,226.000000
26.558333	0.500	247,400.000000
26.566667	0.500	248,771.000000
26.575000	0.500	250,595.000000
26.583333	0.500	252,649.000000
26.591667	0.500	254,630.000000
26.600000	0.500	256,493.000000
26.608333	0.500	258,790.000000
26.616667	0.500	261,077.000000
26.625000	0.500	262,638.000000
26.633333	0.500	262,851.000000
26.641667	0.500	261,349.000000
26.650000	0.500	258,789.000000
26.658333	0.500	256,171.000000
26.666667	0.500	254,465.000000
26.675000	0.500	253,564.000000
26.683333	0.500	253,128.000000
26.691667	0.500	253,264.000000
26.700000	0.500	253,927.000000
26.708333	0.500	254,442.000000
26.716667	0.500	254,796.000000
26.725000	0.500	255,313.000000
26.733333	0.500	255,709.000000
26.741667	0.500	256,125.000000
26.750000	0.500	256,747.000000
26.758333	0.500	257,927.000000
26.766667	0.500	259,955.000000
26.775000	0.500	262,933.000000
26.783333	0.500	266,356.000000
26.791667	0.500	269,412.000000
26.800000	0.500	271,787.000000
26.808333	0.500	273,701.000000
26.816667	0.500	274,917.000000
26.825000	0.500	274,995.000000
26.833333	0.500	274,135.000000
26.841667	0.500	273,142.000000
26.850000	0.500	272,342.000000
26.858333	0.500	272,304.000000
26.866667	0.500	273,914.000000
26.875000	0.500	277,369.000000
26.883333	0.500	281,885.000000
26.891667	0.500	286,165.000000
26.900000	0.500	288,601.000000
26.908333	0.500	288,198.000000
26.916667	0.500	285,548.000000
26.925000	0.500	282,825.000000
26.933333	0.500	282,083.000000
26.941667	0.500	284,136.000000
26.950000	0.500	288,781.000000
26.958333	0.500	294,685.000000
26.966667	0.500	300,412.000000
26.975000	0.500	305,047.000000
26.983333	0.500	308,084.000000
26.991667	0.500	309,679.000000
27.000000	0.500	310,161.000000
27.008333	0.500	309,847.000000
27.016667	0.500	310,044.000000
27.025000	0.500	312,023.000000
27.033333	0.500	316,067.000000
27.041667	0.500	322,494.000000
27.050000	0.500	331,493.000000
27.058333	0.500	342,641.000000
27.066667	0.500	354,686.000000
27.075000	0.500	366,664.000000
27.083333	0.500	377,573.000000
27.091667	0.500	386,510.000000
27.100000	0.500	393,573.000000
27.108333	0.500	399,033.000000
27.116667	0.500	403,320.000000
27.125000	0.500	406,817.000000
27.133333	0.500	409,524.000000
27.141667	0.500	411,455.000000
27.150000	0.500	412,997.000000
27.158333	0.500	414,748.000000
27.166667	0.500	417,721.000000
27.175000	0.500	422,331.000000
27.183333	0.500	428,084.000000
27.191667	0.500	434,444.000000
27.200000	0.500	440,981.000000
27.208333	0.500	447,368.000000
27.216667	0.500	453,408.000000
27.225000	0.500	459,007.000000
27.233333	0.500	464,375.000000
27.241667	0.500	469,386.000000
27.250000	0.500	473,925.000000
27.258333	0.500	477,472.000000
27.266667	0.500	479,508.000000
27.275000	0.500	480,172.000000
27.283333	0.500	479,428.000000
27.291667	0.500	477,282.000000
27.300000	0.500	473,803.000000
27.308333	0.500	469,619.000000
27.316667	0.500	465,829.000000
27.325000	0.500	463,061.000000
27.333333	0.500	461,230.000000
27.341667	0.500	460,165.000000
27.350000	0.500	459,664.000000
27.358333	0.500	459,588.000000
27.366667	0.500	459,580.000000
27.375000	0.500	459,015.000000
27.383333	0.500	457,308.000000
27.391667	0.500	454,400.000000
27.400000	0.500	450,776.000000
27.408333	0.500	447,393.000000
27.416667	0.500	444,893.000000
27.425000	0.500	443,676.000000
27.433333	0.500	443,789.000000
27.441667	0.500	444,767.000000
27.450000	0.500	446,360.000000
27.458333	0.500	448,367.000000
27.466667	0.500	450,720.000000
27.475000	0.500	453,597.000000
27.483333	0.500	457,324.000000
27.491667	0.500	461,847.000000
27.500000	0.500	466,641.000000
27.508333	0.500	471,117.000000
27.516667	0.500	475,359.000000
27.525000	0.500	479,928.000000
27.533333	0.500	485,519.000000
27.541667	0.500	492,962.000000
27.550000	0.500	502,647.000000
27.558333	0.500	514,268.000000
27.566667	0.500	527,824.000000
27.575000	0.500	542,941.000000
27.583333	0.500	560,081.000000
27.591667	0.500	580,265.000000
27.600000	0.500	604,212.000000
27.608333	0.500	631,765.000000
27.616667	0.500	662,067.000000
27.625000	0.500	694,966.000000
27.633333	0.500	730,304.000000
27.641667	0.500	766,705.000000
27.650000	0.500	801,615.000000
27.658333	0.500	832,447.000000
27.666667	0.500	857,278.000000
27.675000	0.500	873,946.000000
27.683333	0.500	880,742.000000
27.691667	0.500	876,982.000000
27.700000	0.500	862,737.000000
27.708333	0.500	839,248.000000
27.716667	0.500	808,449.000000
27.725000	0.500	772,044.000000
27.733333	0.500	732,384.000000
27.741667	0.500	691,869.000000
27.750000	0.500	652,427.000000
27.758333	0.500	615,885.000000
27.766667	0.500	583,518.000000
27.775000	0.500	556,177.000000
27.783333	0.500	534,270.000000
27.791667	0.500	516,638.000000
27.800000	0.500	501,652.000000
27.808333	0.500	487,781.000000
27.816667	0.500	474,626.000000
27.825000	0.500	462,358.000000
27.833333	0.500	451,189.000000
27.841667	0.500	440,971.000000
27.850000	0.500	430,980.000000
27.858333	0.500	420,836.000000
27.866667	0.500	410,495.000000
27.875000	0.500	400,176.000000
27.883333	0.500	389,776.000000
27.891667	0.500	379,325.000000
27.900000	0.500	369,388.000000
27.908333	0.500	360,525.000000
27.916667	0.500	353,005.000000
27.925000	0.500	346,786.000000
27.933333	0.500	341,013.000000
27.941667	0.500	334,971.000000
27.950000	0.500	328,062.000000
27.958333	0.500	320,339.000000
27.966667	0.500	312,067.000000
27.975000	0.500	303,370.000000
27.983333	0.500	294,712.000000
27.991667	0.500	286,853.000000
28.000000	0.500	280,126.000000
28.008333	0.500	274,179.000000
28.016667	0.500	268,971.000000
28.025000	0.500	264,611.000000
28.033333	0.500	261,149.000000
28.041667	0.500	258,620.000000
28.050000	0.500	256,752.000000
28.058333	0.500	254,851.000000
28.066667	0.500	252,504.000000
28.075000	0.500	249,880.000000
28.083333	0.500	246,555.000000
28.091667	0.500	241,662.000000
28.100000	0.500	235,307.000000
28.108333	0.500	228,844.000000
28.116667	0.500	223,678.000000
28.125000	0.500	219,689.000000
28.133333	0.500	216,597.000000
28.141667	0.500	214,365.000000
28.150000	0.500	212,750.000000
28.158333	0.500	211,270.000000
28.166667	0.500	209,539.000000
28.175000	0.500	207,534.000000
28.183333	0.500	205,371.000000
28.191667	0.500	202,854.000000
28.200000	0.500	199,898.000000
28.208333	0.500	197,040.000000
28.216667	0.500	194,566.000000
28.225000	0.500	192,718.000000
28.233333	0.500	191,657.000000
28.241667	0.500	191,319.000000
28.250000	0.500	191,201.000000
28.258333	0.500	190,670.000000
28.266667	0.500	189,033.000000
28.275000	0.500	185,464.000000
28.283333	0.500	179,851.000000
28.291667	0.500	173,066.000000
28.300000	0.500	166,066.000000
28.308333	0.500	159,536.000000
28.316667	0.500	154,208.000000
28.325000	0.500	150,256.000000
28.333333	0.500	147,670.000000
28.341667	0.500	146,276.000000
28.350000	0.500	145,684.000000
28.358333	0.500	145,108.000000
28.366667	0.500	144,218.000000
28.375000	0.500	143,139.000000
28.383333	0.500	141,566.000000
28.391667	0.500	139,703.000000
28.400000	0.500	137,811.000000
28.408333	0.500	135,936.000000
28.416667	0.500	133,758.000000
28.425000	0.500	130,788.000000
28.433333	0.500	126,866.000000
28.441667	0.500	122,399.000000
28.450000	0.500	118,132.000000
28.458333	0.500	114,484.000000
28.466667	0.500	111,050.000000
28.475000	0.500	108,272.000000
28.483333	0.500	106,486.000000
28.491667	0.500	105,225.000000
28.500000	0.500	104,039.000000
28.508333	0.500	102,560.000000
28.516667	0.500	100,583.000000
28.525000	0.500	98,476.000000
28.533333	0.500	97,091.000000
28.541667	0.500	96,613.000000
28.550000	0.500	96,980.000000
28.558333	0.500	97,784.000000
28.566667	0.500	98,573.000000
28.575000	0.500	99,381.000000
28.583333	0.500	100,396.000000
28.591667	0.500	101,618.000000
28.600000	0.500	102,647.000000
28.608333	0.500	102,763.000000
28.616667	0.500	101,887.000000
28.625000	0.500	100,269.000000
28.633333	0.500	97,598.000000
28.641667	0.500	93,802.000000
28.650000	0.500	89,306.000000
28.658333	0.500	84,571.000000
28.666667	0.500	80,211.000000
28.675000	0.500	76,662.000000
28.683333	0.500	73,836.000000
28.691667	0.500	71,389.000000
28.700000	0.500	68,969.000000
28.708333	0.500	66,685.000000
28.716667	0.500	65,396.000000
28.725000	0.500	65,008.000000
28.733333	0.500	64,632.000000
28.741667	0.500	64,118.000000
28.750000	0.500	63,654.000000
28.758333	0.500	63,543.000000
28.766667	0.500	63,945.000000
28.775000	0.500	64,768.000000
28.783333	0.500	65,705.000000
28.791667	0.500	66,408.000000
28.800000	0.500	66,553.000000
28.808333	0.500	65,784.000000
28.816667	0.500	63,537.000000
28.825000	0.500	59,677.000000
28.833333	0.500	54,933.000000
28.841667	0.500	49,873.000000
28.850000	0.500	45,085.000000
28.858333	0.500	41,054.000000
28.866667	0.500	38,114.000000
28.875000	0.500	36,387.000000
28.883333	0.500	35,481.000000
28.891667	0.500	34,870.000000
28.900000	0.500	34,563.000000
28.908333	0.500	34,752.000000
28.916667	0.500	35,598.000000
28.925000	0.500	36,783.000000
28.933333	0.500	37,960.000000
28.941667	0.500	39,122.000000
28.950000	0.500	40,059.000000
28.958333	0.500	40,546.000000
28.966667	0.500	40,243.000000
28.975000	0.500	39,208.000000
28.983333	0.500	37,810.000000
28.991667	0.500	36,414.000000
29.000000	0.500	35,971.000000
29.008333	0.500	37,466.000000
29.016667	0.500	40,962.000000
29.025000	0.500	44,984.000000
29.033333	0.500	48,040.000000
29.041667	0.500	49,245.000000
29.050000	0.500	48,126.000000
29.058333	0.500	44,945.000000
29.066667	0.500	40,498.000000
29.075000	0.500	35,724.000000
29.083333	0.500	31,049.000000
29.091667	0.500	26,596.000000
29.100000	0.500	22,600.000000
29.108333	0.500	19,701.000000
29.116667	0.500	18,402.000000
29.125000	0.500	18,849.000000
29.133333	0.500	20,618.000000
29.141667	0.500	23,165.000000
29.150000	0.500	25,995.000000
29.158333	0.500	28,795.000000
29.166667	0.500	31,275.000000
29.175000	0.500	32,959.000000
29.183333	0.500	33,318.000000
29.191667	0.500	31,666.000000
29.200000	0.500	28,073.000000
29.208333	0.500	22,949.000000
29.216667	0.500	16,588.000000
29.225000	0.500	9,935.000000
29.233333	0.500	4,552.000000
29.241667	0.500	1,552.000000
29.250000	0.500	877.000000
29.258333	0.500	1,619.000000
29.266667	0.500	3,382.000000
29.275000	0.500	6,135.000000
29.283333	0.500	10,144.000000
29.291667	0.500	15,361.000000
29.300000	0.500	21,393.000000
29.308333	0.500	27,306.000000
29.316667	0.500	32,264.000000
29.325000	0.500	35,818.000000
29.333333	0.500	37,733.000000
29.341667	0.500	37,441.000000
29.350000	0.500	34,991.000000
29.358333	0.500	30,914.000000
29.366667	0.500	25,277.000000
29.375000	0.500	18,640.000000
29.383333	0.500	12,043.000000
29.391667	0.500	6,422.000000
29.400000	0.500	2,063.000000
29.408333	0.500	-1,126.000000
29.416667	0.500	-3,615.000000
29.425000	0.500	-5,348.000000
29.433333	0.500	-6,149.000000
29.441667	0.500	-6,045.000000
29.450000	0.500	-5,248.000000
29.458333	0.500	-4,083.000000
29.466667	0.500	-2,945.000000
29.475000	0.500	-2,256.000000
29.483333	0.500	-2,507.000000
29.491667	0.500	-3,764.000000
29.500000	0.500	-5,012.000000
29.508333	0.500	-5,692.000000
29.516667	0.500	-5,669.000000
29.525000	0.500	-4,844.000000
29.533333	0.500	-3,342.000000
29.541667	0.500	-1,735.000000
29.550000	0.500	-459.000000
29.558333	0.500	637.000000
29.566667	0.500	1,690.000000
29.575000	0.500	2,588.000000
29.583333	0.500	3,210.000000
29.591667	0.500	3,788.000000
29.600000	0.500	4,874.000000
29.608333	0.500	6,418.000000
29.616667	0.500	8,024.000000
29.625000	0.500	9,212.000000
29.633333	0.500	9,677.000000
29.641667	0.500	9,119.000000
29.650000	0.500	7,692.000000
29.658333	0.500	5,800.000000
29.666667	0.500	3,547.000000
29.675000	0.500	1,141.000000
29.683333	0.500	-1,053.000000
29.691667	0.500	-2,404.000000
29.700000	0.500	-2,400.000000
29.708333	0.500	-1,288.000000
29.716667	0.500	648.000000
29.725000	0.500	3,487.000000
29.733333	0.500	6,563.000000
29.741667	0.500	8,972.000000
29.750000	0.500	10,305.000000
29.758333	0.500	10,285.000000
29.766667	0.500	9,038.000000
29.775000	0.500	6,805.000000
29.783333	0.500	3,624.000000
29.791667	0.500	-166.000000
29.800000	0.500	-3,343.000000
29.808333	0.500	-5,092.000000
29.816667	0.500	-5,373.000000
29.825000	0.500	-4,886.000000
29.833333	0.500	-4,315.000000
29.841667	0.500	-3,771.000000
29.850000	0.500	-3,025.000000
29.858333	0.500	-1,665.000000
29.866667	0.500	282.000000
29.875000	0.500	2,517.000000
29.883333	0.500	4,949.000000
29.891667	0.500	7,125.000000
29.900000	0.500	8,334.000000
29.908333	0.500	8,446.000000
29.916667	0.500	7,694.000000
29.925000	0.500	6,555.000000
29.933333	0.500	5,507.000000
29.941667	0.500	5,114.000000
29.950000	0.500	5,473.000000
29.958333	0.500	5,947.000000
29.966667	0.500	6,011.000000
29.975000	0.500	5,865.000000
29.983333	0.500	5,743.000000
29.991667	0.500	5,562.000000
30.000000	0.500	4,690.000000
30.008333	0.500	3,169.000000
30.016667	0.500	1,377.000000
30.025000	0.500	-607.000000
30.033333	0.500	-2,995.000000
30.041667	0.500	-5,695.000000
30.050000	0.500	-7,839.000000
30.058333	0.500	-8,710.000000
30.066667	0.500	-8,628.000000
30.075000	0.500	-7,636.000000
30.083333	0.500	-5,370.000000
30.091667	0.500	-1,856.000000
30.100000	0.500	2,221.000000
30.108333	0.500	6,204.000000
30.116667	0.500	9,652.000000
30.125000	0.500	11,950.000000
30.133333	0.500	12,291.000000
30.141667	0.500	10,690.000000
30.150000	0.500	7,628.000000
30.158333	0.500	3,502.000000
30.166667	0.500	-874.000000
30.175000	0.500	-4,651.000000
30.183333	0.500	-7,482.000000
30.191667	0.500	-9,209.000000
30.200000	0.500	-10,126.000000
30.208333	0.500	-10,994.000000
30.216667	0.500	-12,365.000000
30.225000	0.500	-14,367.000000
30.233333	0.500	-16,746.000000
30.241667	0.500	-18,657.000000
30.250000	0.500	-19,374.000000
30.258333	0.500	-18,749.000000
30.266667	0.500	-17,331.000000
30.275000	0.500	-15,561.000000
30.283333	0.500	-13,757.000000
30.291667	0.500	-11,880.000000
30.300000	0.500	-9,947.000000
30.308333	0.500	-8,030.000000
30.316667	0.500	-6,116.000000
30.325000	0.500	-3,897.000000
30.333333	0.500	-1,730.000000
30.341667	0.500	-249.000000
30.350000	0.500	423.000000
30.358333	0.500	7.000000
30.366667	0.500	-1,296.000000
30.375000	0.500	-3,051.000000
30.383333	0.500	-4,782.000000
30.391667	0.500	-6,352.000000
30.400000	0.500	-7,996.000000
30.408333	0.500	-9,494.000000
30.416667	0.500	-10,737.000000
30.425000	0.500	-11,774.000000
30.433333	0.500	-13,019.000000
30.441667	0.500	-14,834.000000
30.450000	0.500	-16,924.000000
30.458333	0.500	-19,023.000000
30.466667	0.500	-20,703.000000
30.475000	0.500	-21,592.000000
30.483333	0.500	-21,677.000000
30.491667	0.500	-21,261.000000
30.500000	0.500	-20,221.000000
30.508333	0.500	-18,093.000000
30.516667	0.500	-15,435.000000
30.525000	0.500	-13,108.000000
30.533333	0.500	-11,563.000000
30.541667	0.500	-10,673.000000
30.550000	0.500	-9,969.000000
30.558333	0.500	-9,586.000000
30.566667	0.500	-10,078.000000
30.575000	0.500	-11,393.000000
30.583333	0.500	-13,018.000000
30.591667	0.500	-14,381.000000
30.600000	0.500	-15,139.000000
30.608333	0.500	-15,419.000000
30.616667	0.500	-15,636.000000
30.625000	0.500	-15,898.000000
30.633333	0.500	-15,977.000000
30.641667	0.500	-15,441.000000
30.650000	0.500	-14,264.000000
30.658333	0.500	-12,797.000000
30.666667	0.500	-11,241.000000
30.675000	0.500	-9,615.000000
30.683333	0.500	-8,107.000000
30.691667	0.500	-7,165.000000
30.700000	0.500	-6,809.000000
30.708333	0.500	-6,652.000000
30.716667	0.500	-6,577.000000
30.725000	0.500	-6,939.000000
30.733333	0.500	-8,208.000000
30.741667	0.500	-10,448.000000
30.750000	0.500	-13,428.000000
30.758333	0.500	-16,436.000000
30.766667	0.500	-18,936.000000
30.775000	0.500	-20,710.000000
30.783333	0.500	-21,669.000000
30.791667	0.500	-21,860.000000
30.800000	0.500	-21,621.000000
30.808333	0.500	-21,769.000000
30.816667	0.500	-22,449.000000
30.825000	0.500	-23,393.000000
30.833333	0.500	-24,728.000000
30.841667	0.500	-26,433.000000
30.850000	0.500	-27,683.000000
30.858333	0.500	-27,723.000000
30.866667	0.500	-26,550.000000
30.875000	0.500	-24,540.000000
30.883333	0.500	-22,167.000000
30.891667	0.500	-19,692.000000
30.900000	0.500	-16,976.000000
30.908333	0.500	-13,720.000000
30.916667	0.500	-9,944.000000
30.925000	0.500	-5,878.000000
30.933333	0.500	-2,515.000000
30.941667	0.500	-540.000000
30.950000	0.500	-84.000000
30.958333	0.500	-1,364.000000
30.966667	0.500	-4,001.000000
30.975000	0.500	-7,448.000000
30.983333	0.500	-11,184.000000
30.991667	0.500	-14,834.000000
31.000000	0.500	-20,100.000000
