# Supplementary material for: Changes to Serum Sample Tube and Processing Methodology Does Not Cause Inter-Individual Variation in Automated Whole Serum N-Glycan Profiling in Health and Disease
Source: PLoS One. 2015 Apr 1;10(4):e0123028. doi: 10.1371/journal.pone.0123028 (PMC4382121; doi:10.1371/journal.pone.0123028)
Supplement: S2 Data — (ZIP) [file pone.0123028.s007.zip › IgGglycansData/1000+390-Sample 20.txt]

File Path	chrom://acropora/ChromeleonLocal/Archana Data/07 Mar 14/Robot validation of PNG F release- GCP-IgG and GCP-Fet.seq/23.smp/Emission_1.channel/Emission_1.chm
Channel	Emission_1

Injection Information:
Data Vault	ChromeleonLocal
Injection	PNG F rel-GCP-IgG-100µg-F.A+PBM+2AB VP96+T1-110/1000+390-Sample 20
Injection Number	25
Position	RD3
Comment	
Processing Method	beh-gu
Instrument Method	BEH-15cm-30min-right-25ul
Type	Unknown
Status	Finished
Injection Date	08/03/2014
Injection Time	03:58:27
Injection Volume (µL)	25.0000
Dilution Factor	1.0000
Weight	1.0000

Raw Data Information:
Time Min. (min)	0.000000
Time Max. (min)	31.000000
Data Points	3721
Detector	FLD
Exporting Data System	Chromeleon 7.1.1.1127
Operator	
Signal Quantity	
Signal Unit	counts
Signal Min.	-57,194.000000
Signal Max.	8,169,744.000000
Channel	Emission_1
Driver Name	FLD3000.dll
Channel Type	Evaluation
Min. Step (s)	0.500
Max. Step (s)	0.500
Average Step (s)	0.500

Signal Parameter Information:
Signal Info	

Raw Data:
Time (min)	Step (s)	Value (counts)
0.000000	0.000	0.000000
0.008333	0.500	0.000000
0.016667	0.500	0.000000
0.025000	0.500	0.000000
0.033333	0.500	0.000000
0.041667	0.500	6,402.000000
0.050000	0.500	6,645.000000
0.058333	0.500	7,214.000000
0.066667	0.500	8,372.000000
0.075000	0.500	10,050.000000
0.083333	0.500	12,011.000000
0.091667	0.500	13,874.000000
0.100000	0.500	15,239.000000
0.108333	0.500	15,869.000000
0.116667	0.500	15,701.000000
0.125000	0.500	14,854.000000
0.133333	0.500	13,543.000000
0.141667	0.500	11,924.000000
0.150000	0.500	10,180.000000
0.158333	0.500	8,520.000000
0.166667	0.500	7,063.000000
0.175000	0.500	5,821.000000
0.183333	0.500	4,770.000000
0.191667	0.500	3,883.000000
0.200000	0.500	3,169.000000
0.208333	0.500	2,658.000000
0.216667	0.500	2,345.000000
0.225000	0.500	2,179.000000
0.233333	0.500	2,063.000000
0.241667	0.500	1,918.000000
0.250000	0.500	1,751.000000
0.258333	0.500	1,563.000000
0.266667	0.500	1,374.000000
0.275000	0.500	1,204.000000
0.283333	0.500	1,019.000000
0.291667	0.500	773.000000
0.300000	0.500	449.000000
0.308333	0.500	108.000000
0.316667	0.500	-208.000000
0.325000	0.500	-458.000000
0.333333	0.500	-585.000000
0.341667	0.500	-559.000000
0.350000	0.500	-408.000000
0.358333	0.500	-161.000000
0.366667	0.500	157.000000
0.375000	0.500	488.000000
0.383333	0.500	783.000000
0.391667	0.500	1,033.000000
0.400000	0.500	1,202.000000
0.408333	0.500	1,311.000000
0.416667	0.500	1,385.000000
0.425000	0.500	1,480.000000
0.433333	0.500	1,581.000000
0.441667	0.500	1,607.000000
0.450000	0.500	1,507.000000
0.458333	0.500	1,252.000000
0.466667	0.500	847.000000
0.475000	0.500	365.000000
0.483333	0.500	-97.000000
0.491667	0.500	-434.000000
0.500000	0.500	-644.000000
0.508333	0.500	-793.000000
0.516667	0.500	-957.000000
0.525000	0.500	-1,153.000000
0.533333	0.500	-1,325.000000
0.541667	0.500	-1,391.000000
0.550000	0.500	-1,324.000000
0.558333	0.500	-1,145.000000
0.566667	0.500	-886.000000
0.575000	0.500	-525.000000
0.583333	0.500	-98.000000
0.591667	0.500	342.000000
0.600000	0.500	786.000000
0.608333	0.500	1,206.000000
0.616667	0.500	1,562.000000
0.625000	0.500	1,850.000000
0.633333	0.500	2,147.000000
0.641667	0.500	2,608.000000
0.650000	0.500	3,342.000000
0.658333	0.500	4,390.000000
0.666667	0.500	5,694.000000
0.675000	0.500	7,157.000000
0.683333	0.500	8,611.000000
0.691667	0.500	9,843.000000
0.700000	0.500	10,718.000000
0.708333	0.500	11,223.000000
0.716667	0.500	11,366.000000
0.725000	0.500	11,219.000000
0.733333	0.500	11,202.000000
0.741667	0.500	12,588.000000
0.750000	0.500	17,524.000000
0.758333	0.500	27,902.000000
0.766667	0.500	44,249.000000
0.775000	0.500	65,480.000000
0.783333	0.500	89,331.000000
0.791667	0.500	113,001.000000
0.800000	0.500	133,731.000000
0.808333	0.500	149,335.000000
0.816667	0.500	158,470.000000
0.825000	0.500	160,708.000000
0.833333	0.500	156,481.000000
0.841667	0.500	146,935.000000
0.850000	0.500	133,572.000000
0.858333	0.500	117,998.000000
0.866667	0.500	101,693.000000
0.875000	0.500	85,823.000000
0.883333	0.500	71,189.000000
0.891667	0.500	58,267.000000
0.900000	0.500	47,244.000000
0.908333	0.500	38,130.000000
0.916667	0.500	30,814.000000
0.925000	0.500	25,090.000000
0.933333	0.500	20,759.000000
0.941667	0.500	17,592.000000
0.950000	0.500	15,402.000000
0.958333	0.500	14,022.000000
0.966667	0.500	13,285.000000
0.975000	0.500	13,027.000000
0.983333	0.500	13,092.000000
0.991667	0.500	13,353.000000
1.000000	0.500	13,747.000000
1.008333	0.500	14,231.000000
1.016667	0.500	14,719.000000
1.025000	0.500	15,234.000000
1.033333	0.500	15,987.000000
1.041667	0.500	17,389.000000
1.050000	0.500	19,864.000000
1.058333	0.500	23,653.000000
1.066667	0.500	28,568.000000
1.075000	0.500	34,047.000000
1.083333	0.500	39,382.000000
1.091667	0.500	43,916.000000
1.100000	0.500	47,176.000000
1.108333	0.500	48,896.000000
1.116667	0.500	49,081.000000
1.125000	0.500	47,989.000000
1.133333	0.500	46,145.000000
1.141667	0.500	44,185.000000
1.150000	0.500	42,684.000000
1.158333	0.500	41,955.000000
1.166667	0.500	42,028.000000
1.175000	0.500	42,796.000000
1.183333	0.500	44,160.000000
1.191667	0.500	45,990.000000
1.200000	0.500	48,055.000000
1.208333	0.500	50,108.000000
1.216667	0.500	51,840.000000
1.225000	0.500	52,936.000000
1.233333	0.500	53,166.000000
1.241667	0.500	52,414.000000
1.250000	0.500	50,771.000000
1.258333	0.500	48,511.000000
1.266667	0.500	45,966.000000
1.275000	0.500	43,332.000000
1.283333	0.500	40,695.000000
1.291667	0.500	38,130.000000
1.300000	0.500	35,831.000000
1.308333	0.500	34,264.000000
1.316667	0.500	33,844.000000
1.325000	0.500	34,455.000000
1.333333	0.500	35,505.000000
1.341667	0.500	36,246.000000
1.350000	0.500	36,206.000000
1.358333	0.500	35,217.000000
1.366667	0.500	33,293.000000
1.375000	0.500	30,560.000000
1.383333	0.500	27,280.000000
1.391667	0.500	23,768.000000
1.400000	0.500	20,311.000000
1.408333	0.500	17,240.000000
1.416667	0.500	14,837.000000
1.425000	0.500	13,228.000000
1.433333	0.500	12,342.000000
1.441667	0.500	11,987.000000
1.450000	0.500	11,884.000000
1.458333	0.500	11,772.000000
1.466667	0.500	11,502.000000
1.475000	0.500	10,988.000000
1.483333	0.500	10,239.000000
1.491667	0.500	9,416.000000
1.500000	0.500	8,677.000000
1.508333	0.500	8,091.000000
1.516667	0.500	7,669.000000
1.525000	0.500	7,378.000000
1.533333	0.500	7,186.000000
1.541667	0.500	7,046.000000
1.550000	0.500	6,932.000000
1.558333	0.500	6,867.000000
1.566667	0.500	6,844.000000
1.575000	0.500	6,760.000000
1.583333	0.500	6,536.000000
1.591667	0.500	6,192.000000
1.600000	0.500	5,777.000000
1.608333	0.500	5,347.000000
1.616667	0.500	4,964.000000
1.625000	0.500	4,626.000000
1.633333	0.500	4,326.000000
1.641667	0.500	4,024.000000
1.650000	0.500	3,669.000000
1.658333	0.500	3,289.000000
1.666667	0.500	2,983.000000
1.675000	0.500	2,789.000000
1.683333	0.500	2,652.000000
1.691667	0.500	2,525.000000
1.700000	0.500	2,383.000000
1.708333	0.500	2,267.000000
1.716667	0.500	2,228.000000
1.725000	0.500	2,244.000000
1.733333	0.500	2,253.000000
1.741667	0.500	2,236.000000
1.750000	0.500	2,202.000000
1.758333	0.500	2,150.000000
1.766667	0.500	2,056.000000
1.775000	0.500	1,912.000000
1.783333	0.500	1,726.000000
1.791667	0.500	1,530.000000
1.800000	0.500	1,371.000000
1.808333	0.500	1,249.000000
1.816667	0.500	1,126.000000
1.825000	0.500	1,044.000000
1.833333	0.500	1,033.000000
1.841667	0.500	1,093.000000
1.850000	0.500	1,193.000000
1.858333	0.500	1,303.000000
1.866667	0.500	1,400.000000
1.875000	0.500	1,516.000000
1.883333	0.500	1,681.000000
1.891667	0.500	1,865.000000
1.900000	0.500	2,017.000000
1.908333	0.500	2,132.000000
1.916667	0.500	2,209.000000
1.925000	0.500	2,265.000000
1.933333	0.500	2,319.000000
1.941667	0.500	2,328.000000
1.950000	0.500	2,279.000000
1.958333	0.500	2,156.000000
1.966667	0.500	1,951.000000
1.975000	0.500	1,752.000000
1.983333	0.500	1,620.000000
1.991667	0.500	1,541.000000
2.000000	0.500	1,528.000000
2.008333	0.500	1,574.000000
2.016667	0.500	1,642.000000
2.025000	0.500	1,737.000000
2.033333	0.500	1,851.000000
2.041667	0.500	1,934.000000
2.050000	0.500	1,951.000000
2.058333	0.500	1,889.000000
2.066667	0.500	1,744.000000
2.075000	0.500	1,533.000000
2.083333	0.500	1,286.000000
2.091667	0.500	1,032.000000
2.100000	0.500	843.000000
2.108333	0.500	739.000000
2.116667	0.500	720.000000
2.125000	0.500	804.000000
2.133333	0.500	979.000000
2.141667	0.500	1,160.000000
2.150000	0.500	1,283.000000
2.158333	0.500	1,363.000000
2.166667	0.500	1,403.000000
2.175000	0.500	1,379.000000
2.183333	0.500	1,313.000000
2.191667	0.500	1,241.000000
2.200000	0.500	1,192.000000
2.208333	0.500	1,199.000000
2.216667	0.500	1,219.000000
2.225000	0.500	1,194.000000
2.233333	0.500	1,110.000000
2.241667	0.500	946.000000
2.250000	0.500	732.000000
2.258333	0.500	538.000000
2.266667	0.500	402.000000
2.275000	0.500	353.000000
2.283333	0.500	422.000000
2.291667	0.500	589.000000
2.300000	0.500	789.000000
2.308333	0.500	961.000000
2.316667	0.500	1,067.000000
2.325000	0.500	1,127.000000
2.333333	0.500	1,185.000000
2.341667	0.500	1,285.000000
2.350000	0.500	1,383.000000
2.358333	0.500	1,438.000000
2.366667	0.500	1,428.000000
2.375000	0.500	1,346.000000
2.383333	0.500	1,222.000000
2.391667	0.500	1,104.000000
2.400000	0.500	1,070.000000
2.408333	0.500	1,113.000000
2.416667	0.500	1,210.000000
2.425000	0.500	1,353.000000
2.433333	0.500	1,483.000000
2.441667	0.500	1,554.000000
2.450000	0.500	1,587.000000
2.458333	0.500	1,642.000000
2.466667	0.500	1,763.000000
2.475000	0.500	1,926.000000
2.483333	0.500	2,108.000000
2.491667	0.500	2,277.000000
2.500000	0.500	2,453.000000
2.508333	0.500	2,614.000000
2.516667	0.500	2,780.000000
2.525000	0.500	3,050.000000
2.533333	0.500	3,476.000000
2.541667	0.500	3,873.000000
2.550000	0.500	4,061.000000
2.558333	0.500	4,016.000000
2.566667	0.500	3,797.000000
2.575000	0.500	3,485.000000
2.583333	0.500	3,107.000000
2.591667	0.500	2,695.000000
2.600000	0.500	2,274.000000
2.608333	0.500	1,928.000000
2.616667	0.500	1,665.000000
2.625000	0.500	1,439.000000
2.633333	0.500	1,282.000000
2.641667	0.500	1,202.000000
2.650000	0.500	1,139.000000
2.658333	0.500	1,044.000000
2.666667	0.500	903.000000
2.675000	0.500	759.000000
2.683333	0.500	572.000000
2.691667	0.500	312.000000
2.700000	0.500	3.000000
2.708333	0.500	-272.000000
2.716667	0.500	-452.000000
2.725000	0.500	-530.000000
2.733333	0.500	-507.000000
2.741667	0.500	-399.000000
2.750000	0.500	-202.000000
2.758333	0.500	94.000000
2.766667	0.500	498.000000
2.775000	0.500	962.000000
2.783333	0.500	1,404.000000
2.791667	0.500	1,777.000000
2.800000	0.500	2,085.000000
2.808333	0.500	2,284.000000
2.816667	0.500	2,340.000000
2.825000	0.500	2,286.000000
2.833333	0.500	2,212.000000
2.841667	0.500	2,194.000000
2.850000	0.500	2,292.000000
2.858333	0.500	2,516.000000
2.866667	0.500	2,736.000000
2.875000	0.500	2,797.000000
2.883333	0.500	2,688.000000
2.891667	0.500	2,478.000000
2.900000	0.500	2,238.000000
2.908333	0.500	2,076.000000
2.916667	0.500	2,028.000000
2.925000	0.500	1,987.000000
2.933333	0.500	1,820.000000
2.941667	0.500	1,455.000000
2.950000	0.500	950.000000
2.958333	0.500	447.000000
2.966667	0.500	81.000000
2.975000	0.500	-95.000000
2.983333	0.500	-119.000000
2.991667	0.500	-23.000000
3.000000	0.500	136.000000
3.008333	0.500	136.000000
3.016667	0.500	136.000000
3.025000	0.500	136.000000
3.033333	0.500	136.000000
3.041667	0.500	312.000000
3.050000	0.500	631.000000
3.058333	0.500	-38.000000
3.066667	0.500	-2,040.000000
3.075000	0.500	-5,262.000000
3.083333	0.500	-9,134.000000
3.091667	0.500	-13,046.000000
3.100000	0.500	-16,871.000000
3.108333	0.500	-20,609.000000
3.116667	0.500	-23,949.000000
3.125000	0.500	-26,561.000000
3.133333	0.500	-28,404.000000
3.141667	0.500	-29,036.000000
3.150000	0.500	-28,227.000000
3.158333	0.500	-26,001.000000
3.166667	0.500	-22,912.000000
3.175000	0.500	-19,655.000000
3.183333	0.500	-16,670.000000
3.191667	0.500	-14,153.000000
3.200000	0.500	-12,194.000000
3.208333	0.500	-10,583.000000
3.216667	0.500	-9,654.000000
3.225000	0.500	-9,995.000000
3.233333	0.500	-11,784.000000
3.241667	0.500	-15,102.000000
3.250000	0.500	-19,511.000000
3.258333	0.500	-24,125.000000
3.266667	0.500	-28,358.000000
3.275000	0.500	-31,728.000000
3.283333	0.500	-34,463.000000
3.291667	0.500	-36,613.000000
3.300000	0.500	-37,884.000000
3.308333	0.500	-37,841.000000
3.316667	0.500	-36,568.000000
3.325000	0.500	-34,105.000000
3.333333	0.500	-30,641.000000
3.341667	0.500	-26,423.000000
3.350000	0.500	-21,941.000000
3.358333	0.500	-18,484.000000
3.366667	0.500	-16,967.000000
3.375000	0.500	-16,993.000000
3.383333	0.500	-17,953.000000
3.391667	0.500	-19,953.000000
3.400000	0.500	-22,884.000000
3.408333	0.500	-26,099.000000
3.416667	0.500	-29,044.000000
3.425000	0.500	-31,027.000000
3.433333	0.500	-31,709.000000
3.441667	0.500	-31,391.000000
3.450000	0.500	-30,537.000000
3.458333	0.500	-29,337.000000
3.466667	0.500	-28,061.000000
3.475000	0.500	-26,938.000000
3.483333	0.500	-26,039.000000
3.491667	0.500	-25,229.000000
3.500000	0.500	-24,507.000000
3.508333	0.500	-23,824.000000
3.516667	0.500	-23,388.000000
3.525000	0.500	-23,816.000000
3.533333	0.500	-25,302.000000
3.541667	0.500	-27,487.000000
3.550000	0.500	-30,129.000000
3.558333	0.500	-33,008.000000
3.566667	0.500	-36,183.000000
3.575000	0.500	-39,529.000000
3.583333	0.500	-42,489.000000
3.591667	0.500	-44,351.000000
3.600000	0.500	-44,748.000000
3.608333	0.500	-43,838.000000
3.616667	0.500	-41,648.000000
3.625000	0.500	-38,484.000000
3.633333	0.500	-34,872.000000
3.641667	0.500	-31,494.000000
3.650000	0.500	-28,558.000000
3.658333	0.500	-25,646.000000
3.666667	0.500	-22,884.000000
3.675000	0.500	-20,483.000000
3.683333	0.500	-18,488.000000
3.691667	0.500	-17,060.000000
3.700000	0.500	-16,714.000000
3.708333	0.500	-17,905.000000
3.716667	0.500	-20,003.000000
3.725000	0.500	-21,986.000000
3.733333	0.500	-23,534.000000
3.741667	0.500	-24,654.000000
3.750000	0.500	-25,658.000000
3.758333	0.500	-26,563.000000
3.766667	0.500	-26,668.000000
3.775000	0.500	-25,807.000000
3.783333	0.500	-24,244.000000
3.791667	0.500	-21,960.000000
3.800000	0.500	-19,032.000000
3.808333	0.500	-15,832.000000
3.816667	0.500	-13,101.000000
3.825000	0.500	-11,467.000000
3.833333	0.500	-11,399.000000
3.841667	0.500	-13,034.000000
3.850000	0.500	-16,229.000000
3.858333	0.500	-20,714.000000
3.866667	0.500	-25,331.000000
3.875000	0.500	-28,915.000000
3.883333	0.500	-30,705.000000
3.891667	0.500	-30,875.000000
3.900000	0.500	-30,136.000000
3.908333	0.500	-28,977.000000
3.916667	0.500	-27,261.000000
3.925000	0.500	-24,753.000000
3.933333	0.500	-21,345.000000
3.941667	0.500	-17,129.000000
3.950000	0.500	-12,457.000000
3.958333	0.500	-8,374.000000
3.966667	0.500	-5,377.000000
3.975000	0.500	-3,572.000000
3.983333	0.500	-3,136.000000
3.991667	0.500	-3,901.000000
4.000000	0.500	-5,110.000000
4.008333	0.500	-6,087.000000
4.016667	0.500	-6,585.000000
4.025000	0.500	-6,976.000000
4.033333	0.500	-7,818.000000
4.041667	0.500	-9,192.000000
4.050000	0.500	-11,098.000000
4.058333	0.500	-13,816.000000
4.066667	0.500	-17,134.000000
4.075000	0.500	-21,067.000000
4.083333	0.500	-25,399.000000
4.091667	0.500	-29,535.000000
4.100000	0.500	-33,131.000000
4.108333	0.500	-35,917.000000
4.116667	0.500	-37,649.000000
4.125000	0.500	-38,110.000000
4.133333	0.500	-37,510.000000
4.141667	0.500	-36,315.000000
4.150000	0.500	-34,832.000000
4.158333	0.500	-33,230.000000
4.166667	0.500	-31,427.000000
4.175000	0.500	-29,661.000000
4.183333	0.500	-28,209.000000
4.191667	0.500	-27,371.000000
4.200000	0.500	-27,567.000000
4.208333	0.500	-28,627.000000
4.216667	0.500	-29,571.000000
4.225000	0.500	-30,511.000000
4.233333	0.500	-31,736.000000
4.241667	0.500	-33,006.000000
4.250000	0.500	-34,211.000000
4.258333	0.500	-34,966.000000
4.266667	0.500	-35,061.000000
4.275000	0.500	-34,836.000000
4.283333	0.500	-34,638.000000
4.291667	0.500	-34,367.000000
4.300000	0.500	-33,823.000000
4.308333	0.500	-33,537.000000
4.316667	0.500	-34,413.000000
4.325000	0.500	-36,743.000000
4.333333	0.500	-39,792.000000
4.341667	0.500	-42,131.000000
4.350000	0.500	-43,162.000000
4.358333	0.500	-43,395.000000
4.366667	0.500	-43,494.000000
4.375000	0.500	-43,780.000000
4.383333	0.500	-44,101.000000
4.391667	0.500	-44,060.000000
4.400000	0.500	-43,510.000000
4.408333	0.500	-42,828.000000
4.416667	0.500	-42,392.000000
4.425000	0.500	-42,134.000000
4.433333	0.500	-41,536.000000
4.441667	0.500	-40,082.000000
4.450000	0.500	-37,582.000000
4.458333	0.500	-33,934.000000
4.466667	0.500	-29,705.000000
4.475000	0.500	-25,907.000000
4.483333	0.500	-22,868.000000
4.491667	0.500	-20,319.000000
4.500000	0.500	-18,507.000000
4.508333	0.500	-17,743.000000
4.516667	0.500	-18,209.000000
4.525000	0.500	-19,856.000000
4.533333	0.500	-22,586.000000
4.541667	0.500	-25,949.000000
4.550000	0.500	-29,532.000000
4.558333	0.500	-32,704.000000
4.566667	0.500	-35,053.000000
4.575000	0.500	-36,433.000000
4.583333	0.500	-36,970.000000
4.591667	0.500	-37,348.000000
4.600000	0.500	-38,037.000000
4.608333	0.500	-38,568.000000
4.616667	0.500	-38,830.000000
4.625000	0.500	-38,671.000000
4.633333	0.500	-37,986.000000
4.641667	0.500	-37,176.000000
4.650000	0.500	-36,506.000000
4.658333	0.500	-35,698.000000
4.666667	0.500	-34,497.000000
4.675000	0.500	-32,868.000000
4.683333	0.500	-31,047.000000
4.691667	0.500	-29,713.000000
4.700000	0.500	-29,195.000000
4.708333	0.500	-29,071.000000
4.716667	0.500	-29,150.000000
4.725000	0.500	-29,275.000000
4.733333	0.500	-29,535.000000
4.741667	0.500	-30,163.000000
4.750000	0.500	-30,993.000000
4.758333	0.500	-31,686.000000
4.766667	0.500	-32,165.000000
4.775000	0.500	-32,406.000000
4.783333	0.500	-32,258.000000
4.791667	0.500	-31,623.000000
4.800000	0.500	-30,508.000000
4.808333	0.500	-29,046.000000
4.816667	0.500	-27,535.000000
4.825000	0.500	-26,518.000000
4.833333	0.500	-25,945.000000
4.841667	0.500	-25,443.000000
4.850000	0.500	-24,668.000000
4.858333	0.500	-23,448.000000
4.866667	0.500	-21,669.000000
4.875000	0.500	-19,367.000000
4.883333	0.500	-17,202.000000
4.891667	0.500	-15,530.000000
4.900000	0.500	-14,291.000000
4.908333	0.500	-13,557.000000
4.916667	0.500	-13,201.000000
4.925000	0.500	-13,347.000000
4.933333	0.500	-14,085.000000
4.941667	0.500	-15,539.000000
4.950000	0.500	-17,477.000000
4.958333	0.500	-19,450.000000
4.966667	0.500	-20,938.000000
4.975000	0.500	-22,165.000000
4.983333	0.500	-23,315.000000
4.991667	0.500	-24,299.000000
5.000000	0.500	-25,196.000000
5.008333	0.500	-26,554.000000
5.016667	0.500	-28,889.000000
5.025000	0.500	-31,988.000000
5.033333	0.500	-34,673.000000
5.041667	0.500	-36,009.000000
5.050000	0.500	-36,016.000000
5.058333	0.500	-34,917.000000
5.066667	0.500	-32,946.000000
5.075000	0.500	-30,170.000000
5.083333	0.500	-26,829.000000
5.091667	0.500	-23,628.000000
5.100000	0.500	-21,384.000000
5.108333	0.500	-20,377.000000
5.116667	0.500	-20,137.000000
5.125000	0.500	-20,045.000000
5.133333	0.500	-19,860.000000
5.141667	0.500	-19,601.000000
5.150000	0.500	-19,463.000000
5.158333	0.500	-19,249.000000
5.166667	0.500	-18,816.000000
5.175000	0.500	-17,760.000000
5.183333	0.500	-16,393.000000
5.191667	0.500	-15,133.000000
5.200000	0.500	-14,502.000000
5.208333	0.500	-14,947.000000
5.216667	0.500	-16,055.000000
5.225000	0.500	-17,468.000000
5.233333	0.500	-19,332.000000
5.241667	0.500	-21,631.000000
5.250000	0.500	-24,370.000000
5.258333	0.500	-27,166.000000
5.266667	0.500	-29,399.000000
5.275000	0.500	-31,434.000000
5.283333	0.500	-33,258.000000
5.291667	0.500	-34,632.000000
5.300000	0.500	-35,176.000000
5.308333	0.500	-34,712.000000
5.316667	0.500	-32,903.000000
5.325000	0.500	-29,782.000000
5.333333	0.500	-26,338.000000
5.341667	0.500	-23,030.000000
5.350000	0.500	-20,354.000000
5.358333	0.500	-18,190.000000
5.366667	0.500	-16,211.000000
5.375000	0.500	-14,572.000000
5.383333	0.500	-13,858.000000
5.391667	0.500	-14,369.000000
5.400000	0.500	-15,782.000000
5.408333	0.500	-17,448.000000
5.416667	0.500	-18,958.000000
5.425000	0.500	-20,192.000000
5.433333	0.500	-20,726.000000
5.441667	0.500	-20,681.000000
5.450000	0.500	-20,616.000000
5.458333	0.500	-21,128.000000
5.466667	0.500	-22,250.000000
5.475000	0.500	-23,040.000000
5.483333	0.500	-23,079.000000
5.491667	0.500	-22,635.000000
5.500000	0.500	-21,643.000000
5.508333	0.500	-20,180.000000
5.516667	0.500	-19,022.000000
5.525000	0.500	-18,113.000000
5.533333	0.500	-16,940.000000
5.541667	0.500	-15,406.000000
5.550000	0.500	-13,747.000000
5.558333	0.500	-12,188.000000
5.566667	0.500	-11,096.000000
5.575000	0.500	-10,866.000000
5.583333	0.500	-11,722.000000
5.591667	0.500	-13,648.000000
5.600000	0.500	-16,082.000000
5.608333	0.500	-18,992.000000
5.616667	0.500	-22,293.000000
5.625000	0.500	-25,473.000000
5.633333	0.500	-27,915.000000
5.641667	0.500	-28,884.000000
5.650000	0.500	-28,490.000000
5.658333	0.500	-27,572.000000
5.666667	0.500	-27,046.000000
5.675000	0.500	-27,089.000000
5.683333	0.500	-27,591.000000
5.691667	0.500	-27,894.000000
5.700000	0.500	-27,611.000000
5.708333	0.500	-26,626.000000
5.716667	0.500	-25,201.000000
5.725000	0.500	-24,159.000000
5.733333	0.500	-24,048.000000
5.741667	0.500	-24,591.000000
5.750000	0.500	-25,419.000000
5.758333	0.500	-25,586.000000
5.766667	0.500	-24,512.000000
5.775000	0.500	-22,629.000000
5.783333	0.500	-20,976.000000
5.791667	0.500	-20,390.000000
5.800000	0.500	-21,082.000000
5.808333	0.500	-22,514.000000
5.816667	0.500	-24,382.000000
5.825000	0.500	-26,370.000000
5.833333	0.500	-28,109.000000
5.841667	0.500	-29,324.000000
5.850000	0.500	-29,913.000000
5.858333	0.500	-29,757.000000
5.866667	0.500	-28,835.000000
5.875000	0.500	-27,643.000000
5.883333	0.500	-26,784.000000
5.891667	0.500	-26,563.000000
5.900000	0.500	-26,963.000000
5.908333	0.500	-27,167.000000
5.916667	0.500	-26,454.000000
5.925000	0.500	-25,111.000000
5.933333	0.500	-23,597.000000
5.941667	0.500	-21,676.000000
5.950000	0.500	-19,356.000000
5.958333	0.500	-16,884.000000
5.966667	0.500	-14,823.000000
5.975000	0.500	-13,898.000000
5.983333	0.500	-14,802.000000
5.991667	0.500	-17,230.000000
6.000000	0.500	-19,505.000000
6.008333	0.500	-20,328.000000
6.016667	0.500	-19,404.000000
6.025000	0.500	-16,853.000000
6.033333	0.500	-13,903.000000
6.041667	0.500	-11,556.000000
6.050000	0.500	-9,938.000000
6.058333	0.500	-8,422.000000
6.066667	0.500	-6,528.000000
6.075000	0.500	-4,182.000000
6.083333	0.500	-2,201.000000
6.091667	0.500	-1,298.000000
6.100000	0.500	-1,990.000000
6.108333	0.500	-4,116.000000
6.116667	0.500	-7,065.000000
6.125000	0.500	-10,532.000000
6.133333	0.500	-13,948.000000
6.141667	0.500	-16,742.000000
6.150000	0.500	-18,831.000000
6.158333	0.500	-20,784.000000
6.166667	0.500	-22,892.000000
6.175000	0.500	-25,036.000000
6.183333	0.500	-26,702.000000
6.191667	0.500	-27,351.000000
6.200000	0.500	-27,173.000000
6.208333	0.500	-26,656.000000
6.216667	0.500	-25,947.000000
6.225000	0.500	-24,779.000000
6.233333	0.500	-23,302.000000
6.241667	0.500	-22,187.000000
6.250000	0.500	-22,163.000000
6.258333	0.500	-23,712.000000
6.266667	0.500	-26,527.000000
6.275000	0.500	-29,851.000000
6.283333	0.500	-32,777.000000
6.291667	0.500	-34,770.000000
6.300000	0.500	-35,528.000000
6.308333	0.500	-35,472.000000
6.316667	0.500	-34,649.000000
6.325000	0.500	-33,213.000000
6.333333	0.500	-31,221.000000
6.341667	0.500	-29,350.000000
6.350000	0.500	-28,050.000000
6.358333	0.500	-27,557.000000
6.366667	0.500	-27,902.000000
6.375000	0.500	-28,738.000000
6.383333	0.500	-29,045.000000
6.391667	0.500	-28,041.000000
6.400000	0.500	-25,907.000000
6.408333	0.500	-23,258.000000
6.416667	0.500	-20,977.000000
6.425000	0.500	-19,684.000000
6.433333	0.500	-19,638.000000
6.441667	0.500	-20,055.000000
6.450000	0.500	-19,882.000000
6.458333	0.500	-18,996.000000
6.466667	0.500	-17,875.000000
6.475000	0.500	-16,843.000000
6.483333	0.500	-15,704.000000
6.491667	0.500	-14,312.000000
6.500000	0.500	-12,806.000000
6.508333	0.500	-10,957.000000
6.516667	0.500	-8,645.000000
6.525000	0.500	-6,116.000000
6.533333	0.500	-4,245.000000
6.541667	0.500	-3,562.000000
6.550000	0.500	-4,303.000000
6.558333	0.500	-6,245.000000
6.566667	0.500	-9,121.000000
6.575000	0.500	-13,098.000000
6.583333	0.500	-18,007.000000
6.591667	0.500	-23,053.000000
6.600000	0.500	-27,285.000000
6.608333	0.500	-30,264.000000
6.616667	0.500	-31,290.000000
6.625000	0.500	-29,861.000000
6.633333	0.500	-26,385.000000
6.641667	0.500	-21,733.000000
6.650000	0.500	-16,895.000000
6.658333	0.500	-12,872.000000
6.666667	0.500	-9,880.000000
6.675000	0.500	-7,460.000000
6.683333	0.500	-5,216.000000
6.691667	0.500	-2,625.000000
6.700000	0.500	-98.000000
6.708333	0.500	1,529.000000
6.716667	0.500	1,629.000000
6.725000	0.500	-123.000000
6.733333	0.500	-3,520.000000
6.741667	0.500	-8,368.000000
6.750000	0.500	-14,229.000000
6.758333	0.500	-20,553.000000
6.766667	0.500	-26,776.000000
6.775000	0.500	-32,021.000000
6.783333	0.500	-35,557.000000
6.791667	0.500	-37,211.000000
6.800000	0.500	-36,802.000000
6.808333	0.500	-34,330.000000
6.816667	0.500	-30,556.000000
6.825000	0.500	-25,933.000000
6.833333	0.500	-21,000.000000
6.841667	0.500	-16,672.000000
6.850000	0.500	-14,104.000000
6.858333	0.500	-13,928.000000
6.866667	0.500	-15,470.000000
6.875000	0.500	-17,801.000000
6.883333	0.500	-20,384.000000
6.891667	0.500	-22,667.000000
6.900000	0.500	-24,192.000000
6.908333	0.500	-24,754.000000
6.916667	0.500	-24,477.000000
6.925000	0.500	-23,352.000000
6.933333	0.500	-21,187.000000
6.941667	0.500	-18,396.000000
6.950000	0.500	-15,602.000000
6.958333	0.500	-13,094.000000
6.966667	0.500	-11,205.000000
6.975000	0.500	-10,631.000000
6.983333	0.500	-11,985.000000
6.991667	0.500	-15,044.000000
7.000000	0.500	-19,122.000000
7.008333	0.500	-23,497.000000
7.016667	0.500	-27,315.000000
7.025000	0.500	-29,884.000000
7.033333	0.500	-30,902.000000
7.041667	0.500	-30,289.000000
7.050000	0.500	-28,320.000000
7.058333	0.500	-25,838.000000
7.066667	0.500	-23,253.000000
7.075000	0.500	-20,146.000000
7.083333	0.500	-16,663.000000
7.091667	0.500	-13,790.000000
7.100000	0.500	-12,148.000000
7.108333	0.500	-11,951.000000
7.116667	0.500	-13,104.000000
7.125000	0.500	-14,943.000000
7.133333	0.500	-16,620.000000
7.141667	0.500	-17,060.000000
7.150000	0.500	-15,825.000000
7.158333	0.500	-13,401.000000
7.166667	0.500	-10,420.000000
7.175000	0.500	-7,454.000000
7.183333	0.500	-5,158.000000
7.191667	0.500	-4,563.000000
7.200000	0.500	-5,536.000000
7.208333	0.500	-7,302.000000
7.216667	0.500	-9,156.000000
7.225000	0.500	-11,235.000000
7.233333	0.500	-13,803.000000
7.241667	0.500	-16,588.000000
7.250000	0.500	-18,798.000000
7.258333	0.500	-19,761.000000
7.266667	0.500	-19,304.000000
7.275000	0.500	-17,264.000000
7.283333	0.500	-14,029.000000
7.291667	0.500	-10,733.000000
7.300000	0.500	-8,568.000000
7.308333	0.500	-7,675.000000
7.316667	0.500	-7,450.000000
7.325000	0.500	-7,327.000000
7.333333	0.500	-6,470.000000
7.341667	0.500	-4,795.000000
7.350000	0.500	-2,525.000000
7.358333	0.500	-113.000000
7.366667	0.500	2,083.000000
7.375000	0.500	3,686.000000
7.383333	0.500	4,551.000000
7.391667	0.500	5,130.000000
7.400000	0.500	5,493.000000
7.408333	0.500	5,350.000000
7.416667	0.500	4,885.000000
7.425000	0.500	4,255.000000
7.433333	0.500	3,191.000000
7.441667	0.500	1,682.000000
7.450000	0.500	238.000000
7.458333	0.500	-1,014.000000
7.466667	0.500	-1,840.000000
7.475000	0.500	-1,594.000000
7.483333	0.500	-836.000000
7.491667	0.500	-339.000000
7.500000	0.500	-668.000000
7.508333	0.500	-1,570.000000
7.516667	0.500	-1,910.000000
7.525000	0.500	-1,107.000000
7.533333	0.500	383.000000
7.541667	0.500	2,188.000000
7.550000	0.500	4,432.000000
7.558333	0.500	6,480.000000
7.566667	0.500	8,017.000000
7.575000	0.500	9,262.000000
7.583333	0.500	10,011.000000
7.591667	0.500	9,701.000000
7.600000	0.500	7,993.000000
7.608333	0.500	5,014.000000
7.616667	0.500	1,023.000000
7.625000	0.500	-3,139.000000
7.633333	0.500	-6,379.000000
7.641667	0.500	-8,316.000000
7.650000	0.500	-8,739.000000
7.658333	0.500	-7,644.000000
7.666667	0.500	-5,442.000000
7.675000	0.500	-2,778.000000
7.683333	0.500	-211.000000
7.691667	0.500	1,704.000000
7.700000	0.500	3,060.000000
7.708333	0.500	4,751.000000
7.716667	0.500	7,437.000000
7.725000	0.500	10,938.000000
7.733333	0.500	14,711.000000
7.741667	0.500	17,660.000000
7.750000	0.500	19,011.000000
7.758333	0.500	19,078.000000
7.766667	0.500	18,332.000000
7.775000	0.500	16,972.000000
7.783333	0.500	14,857.000000
7.791667	0.500	11,888.000000
7.800000	0.500	8,642.000000
7.808333	0.500	5,684.000000
7.816667	0.500	2,851.000000
7.825000	0.500	-56.000000
7.833333	0.500	-3,142.000000
7.841667	0.500	-6,159.000000
7.850000	0.500	-8,791.000000
7.858333	0.500	-10,561.000000
7.866667	0.500	-10,846.000000
7.875000	0.500	-9,964.000000
7.883333	0.500	-8,246.000000
7.891667	0.500	-5,842.000000
7.900000	0.500	-3,640.000000
7.908333	0.500	-2,714.000000
7.916667	0.500	-3,581.000000
7.925000	0.500	-5,554.000000
7.933333	0.500	-7,283.000000
7.941667	0.500	-8,274.000000
7.950000	0.500	-8,622.000000
7.958333	0.500	-8,705.000000
7.966667	0.500	-8,225.000000
7.975000	0.500	-6,856.000000
7.983333	0.500	-4,649.000000
7.991667	0.500	-1,410.000000
8.000000	0.500	2,972.000000
8.008333	0.500	7,888.000000
8.016667	0.500	12,395.000000
8.025000	0.500	15,837.000000
8.033333	0.500	18,029.000000
8.041667	0.500	19,455.000000
8.050000	0.500	20,758.000000
8.058333	0.500	22,339.000000
8.066667	0.500	24,404.000000
8.075000	0.500	26,858.000000
8.083333	0.500	28,834.000000
8.091667	0.500	29,670.000000
8.100000	0.500	29,278.000000
8.108333	0.500	27,580.000000
8.116667	0.500	24,233.000000
8.125000	0.500	19,502.000000
8.133333	0.500	14,543.000000
8.141667	0.500	10,114.000000
8.150000	0.500	6,478.000000
8.158333	0.500	3,701.000000
8.166667	0.500	1,954.000000
8.175000	0.500	1,101.000000
8.183333	0.500	869.000000
8.191667	0.500	1,046.000000
8.200000	0.500	1,418.000000
8.208333	0.500	1,875.000000
8.216667	0.500	2,348.000000
8.225000	0.500	2,904.000000
8.233333	0.500	3,076.000000
8.241667	0.500	2,434.000000
8.250000	0.500	823.000000
8.258333	0.500	-1,329.000000
8.266667	0.500	-3,283.000000
8.275000	0.500	-4,757.000000
8.283333	0.500	-5,911.000000
8.291667	0.500	-6,429.000000
8.300000	0.500	-5,939.000000
8.308333	0.500	-4,286.000000
8.316667	0.500	-1,531.000000
8.325000	0.500	2,367.000000
8.333333	0.500	6,852.000000
8.341667	0.500	11,497.000000
8.350000	0.500	16,683.000000
8.358333	0.500	23,095.000000
8.366667	0.500	30,768.000000
8.375000	0.500	39,672.000000
8.383333	0.500	50,658.000000
8.391667	0.500	64,612.000000
8.400000	0.500	81,750.000000
8.408333	0.500	101,878.000000
8.416667	0.500	124,907.000000
8.425000	0.500	150,238.000000
8.433333	0.500	176,194.000000
8.441667	0.500	201,168.000000
8.450000	0.500	223,315.000000
8.458333	0.500	240,477.000000
8.466667	0.500	251,284.000000
8.475000	0.500	255,221.000000
8.483333	0.500	252,379.000000
8.491667	0.500	242,990.000000
8.500000	0.500	227,885.000000
8.508333	0.500	208,509.000000
8.516667	0.500	187,079.000000
8.525000	0.500	165,206.000000
8.533333	0.500	143,290.000000
8.541667	0.500	121,419.000000
8.550000	0.500	100,198.000000
8.558333	0.500	80,391.000000
8.566667	0.500	62,389.000000
8.575000	0.500	46,455.000000
8.583333	0.500	33,571.000000
8.591667	0.500	24,195.000000
8.600000	0.500	17,623.000000
8.608333	0.500	12,482.000000
8.616667	0.500	7,783.000000
8.625000	0.500	3,537.000000
8.633333	0.500	361.000000
8.641667	0.500	-1,573.000000
8.650000	0.500	-2,548.000000
8.658333	0.500	-2,294.000000
8.666667	0.500	-827.000000
8.675000	0.500	1,364.000000
8.683333	0.500	3,317.000000
8.691667	0.500	4,559.000000
8.700000	0.500	4,735.000000
8.708333	0.500	3,893.000000
8.716667	0.500	2,508.000000
8.725000	0.500	767.000000
8.733333	0.500	-976.000000
8.741667	0.500	-1,820.000000
8.750000	0.500	-1,035.000000
8.758333	0.500	1,409.000000
8.766667	0.500	5,032.000000
8.775000	0.500	9,456.000000
8.783333	0.500	13,555.000000
8.791667	0.500	16,877.000000
8.800000	0.500	19,454.000000
8.808333	0.500	20,952.000000
8.816667	0.500	21,458.000000
8.825000	0.500	21,981.000000
8.833333	0.500	22,924.000000
8.841667	0.500	23,857.000000
8.850000	0.500	24,169.000000
8.858333	0.500	23,577.000000
8.866667	0.500	22,012.000000
8.875000	0.500	19,853.000000
8.883333	0.500	17,313.000000
8.891667	0.500	14,225.000000
8.900000	0.500	10,541.000000
8.908333	0.500	6,648.000000
8.916667	0.500	3,137.000000
8.925000	0.500	565.000000
8.933333	0.500	-990.000000
8.941667	0.500	-1,568.000000
8.950000	0.500	-1,067.000000
8.958333	0.500	410.000000
8.966667	0.500	2,804.000000
8.975000	0.500	5,845.000000
8.983333	0.500	8,987.000000
8.991667	0.500	11,443.000000
9.000000	0.500	12,480.000000
9.008333	0.500	12,323.000000
9.016667	0.500	11,209.000000
9.025000	0.500	9,183.000000
9.033333	0.500	6,676.000000
9.041667	0.500	4,178.000000
9.050000	0.500	2,036.000000
9.058333	0.500	617.000000
9.066667	0.500	206.000000
9.075000	0.500	637.000000
9.083333	0.500	2,151.000000
9.091667	0.500	4,726.000000
9.100000	0.500	7,632.000000
9.108333	0.500	10,030.000000
9.116667	0.500	11,431.000000
9.125000	0.500	11,920.000000
9.133333	0.500	12,072.000000
9.141667	0.500	12,366.000000
9.150000	0.500	13,119.000000
9.158333	0.500	14,592.000000
9.166667	0.500	16,390.000000
9.175000	0.500	17,855.000000
9.183333	0.500	18,370.000000
9.191667	0.500	17,530.000000
9.200000	0.500	15,179.000000
9.208333	0.500	11,789.000000
9.216667	0.500	8,235.000000
9.225000	0.500	5,388.000000
9.233333	0.500	3,814.000000
9.241667	0.500	3,585.000000
9.250000	0.500	3,900.000000
9.258333	0.500	3,742.000000
9.266667	0.500	2,977.000000
9.275000	0.500	2,234.000000
9.283333	0.500	1,824.000000
9.291667	0.500	1,717.000000
9.300000	0.500	2,087.000000
9.308333	0.500	3,083.000000
9.316667	0.500	5,135.000000
9.325000	0.500	8,250.000000
9.333333	0.500	11,389.000000
9.341667	0.500	14,037.000000
9.350000	0.500	16,531.000000
9.358333	0.500	18,732.000000
9.366667	0.500	20,142.000000
9.375000	0.500	20,928.000000
9.383333	0.500	21,448.000000
9.391667	0.500	21,757.000000
9.400000	0.500	21,773.000000
9.408333	0.500	21,274.000000
9.416667	0.500	20,103.000000
9.425000	0.500	18,748.000000
9.433333	0.500	18,166.000000
9.441667	0.500	18,555.000000
9.450000	0.500	20,479.000000
9.458333	0.500	24,378.000000
9.466667	0.500	30,235.000000
9.475000	0.500	37,731.000000
9.483333	0.500	47,030.000000
9.491667	0.500	58,914.000000
9.500000	0.500	73,792.000000
9.508333	0.500	92,939.000000
9.516667	0.500	118,526.000000
9.525000	0.500	153,321.000000
9.533333	0.500	200,871.000000
9.541667	0.500	265,761.000000
9.550000	0.500	353,123.000000
9.558333	0.500	469,899.000000
9.566667	0.500	623,896.000000
9.575000	0.500	823,421.000000
9.583333	0.500	1,078,639.000000
9.591667	0.500	1,400,794.000000
9.600000	0.500	1,800,591.000000
9.608333	0.500	2,286,544.000000
9.616667	0.500	2,861,054.000000
9.625000	0.500	3,518,561.000000
9.633333	0.500	4,242,136.000000
9.641667	0.500	5,002,039.000000
9.650000	0.500	5,757,910.000000
9.658333	0.500	6,461,946.000000
9.666667	0.500	7,062,518.000000
9.675000	0.500	7,512,114.000000
9.683333	0.500	7,775,220.000000
9.691667	0.500	7,831,068.000000
9.700000	0.500	7,675,254.000000
9.708333	0.500	7,321,422.000000
9.716667	0.500	6,800,199.000000
9.725000	0.500	6,153,755.000000
9.733333	0.500	5,430,074.000000
9.741667	0.500	4,677,047.000000
9.750000	0.500	3,936,907.000000
9.758333	0.500	3,244,615.000000
9.766667	0.500	2,624,351.000000
9.775000	0.500	2,089,479.000000
9.783333	0.500	1,644,168.000000
9.791667	0.500	1,285,197.000000
9.800000	0.500	1,004,385.000000
9.808333	0.500	791,030.000000
9.816667	0.500	632,483.000000
9.825000	0.500	515,883.000000
9.833333	0.500	429,800.000000
9.841667	0.500	365,290.000000
9.850000	0.500	315,627.000000
9.858333	0.500	275,789.000000
9.866667	0.500	242,244.000000
9.875000	0.500	212,890.000000
9.883333	0.500	186,816.000000
9.891667	0.500	163,412.000000
9.900000	0.500	142,286.000000
9.908333	0.500	123,335.000000
9.916667	0.500	106,356.000000
9.925000	0.500	91,122.000000
9.933333	0.500	77,899.000000
9.941667	0.500	66,974.000000
9.950000	0.500	58,547.000000
9.958333	0.500	52,654.000000
9.966667	0.500	48,575.000000
9.975000	0.500	45,133.000000
9.983333	0.500	41,739.000000
9.991667	0.500	37,636.000000
10.000000	0.500	32,184.000000
10.008333	0.500	25,787.000000
10.016667	0.500	19,400.000000
10.025000	0.500	14,264.000000
10.033333	0.500	11,397.000000
10.041667	0.500	11,328.000000
10.050000	0.500	13,819.000000
10.058333	0.500	17,890.000000
10.066667	0.500	22,584.000000
10.075000	0.500	27,126.000000
10.083333	0.500	31,003.000000
10.091667	0.500	33,912.000000
10.100000	0.500	35,948.000000
10.108333	0.500	37,019.000000
10.116667	0.500	36,763.000000
10.125000	0.500	35,356.000000
10.133333	0.500	32,778.000000
10.141667	0.500	29,059.000000
10.150000	0.500	24,906.000000
10.158333	0.500	21,493.000000
10.166667	0.500	19,126.000000
10.175000	0.500	17,505.000000
10.183333	0.500	17,002.000000
10.191667	0.500	17,087.000000
10.200000	0.500	16,661.000000
10.208333	0.500	15,454.000000
10.216667	0.500	14,413.000000
10.225000	0.500	14,454.000000
10.233333	0.500	15,713.000000
10.241667	0.500	18,114.000000
10.250000	0.500	21,751.000000
10.258333	0.500	26,055.000000
10.266667	0.500	30,337.000000
10.275000	0.500	33,594.000000
10.283333	0.500	35,264.000000
10.291667	0.500	34,860.000000
10.300000	0.500	32,335.000000
10.308333	0.500	28,194.000000
10.316667	0.500	23,625.000000
10.325000	0.500	19,822.000000
10.333333	0.500	16,861.000000
10.341667	0.500	14,300.000000
10.350000	0.500	12,031.000000
10.358333	0.500	10,463.000000
10.366667	0.500	9,832.000000
10.375000	0.500	10,327.000000
10.383333	0.500	12,784.000000
10.391667	0.500	17,060.000000
10.400000	0.500	22,457.000000
10.408333	0.500	28,414.000000
10.416667	0.500	34,814.000000
10.425000	0.500	41,701.000000
10.433333	0.500	48,666.000000
10.441667	0.500	55,499.000000
10.450000	0.500	62,376.000000
10.458333	0.500	69,433.000000
10.466667	0.500	76,609.000000
10.475000	0.500	84,012.000000
10.483333	0.500	92,356.000000
10.491667	0.500	101,618.000000
10.500000	0.500	111,395.000000
10.508333	0.500	121,215.000000
10.516667	0.500	130,227.000000
10.525000	0.500	137,434.000000
10.533333	0.500	142,327.000000
10.541667	0.500	144,409.000000
10.550000	0.500	143,242.000000
10.558333	0.500	138,702.000000
10.566667	0.500	131,311.000000
10.575000	0.500	122,560.000000
10.583333	0.500	113,924.000000
10.591667	0.500	106,693.000000
10.600000	0.500	101,843.000000
10.608333	0.500	99,124.000000
10.616667	0.500	98,434.000000
10.625000	0.500	101,078.000000
10.633333	0.500	108,990.000000
10.641667	0.500	123,905.000000
10.650000	0.500	148,005.000000
10.658333	0.500	183,464.000000
10.666667	0.500	231,802.000000
10.675000	0.500	294,899.000000
10.683333	0.500	374,690.000000
10.691667	0.500	472,483.000000
10.700000	0.500	589,419.000000
10.708333	0.500	725,146.000000
10.716667	0.500	877,208.000000
10.725000	0.500	1,040,223.000000
10.733333	0.500	1,206,593.000000
10.741667	0.500	1,366,802.000000
10.750000	0.500	1,510,266.000000
10.758333	0.500	1,626,961.000000
10.766667	0.500	1,709,029.000000
10.775000	0.500	1,750,976.000000
10.783333	0.500	1,749,079.000000
10.791667	0.500	1,704,016.000000
10.800000	0.500	1,620,905.000000
10.808333	0.500	1,507,185.000000
10.816667	0.500	1,371,054.000000
10.825000	0.500	1,220,461.000000
10.833333	0.500	1,063,809.000000
10.841667	0.500	908,963.000000
10.850000	0.500	762,587.000000
10.858333	0.500	629,194.000000
10.866667	0.500	511,628.000000
10.875000	0.500	411,239.000000
10.883333	0.500	328,106.000000
10.891667	0.500	260,991.000000
10.900000	0.500	208,058.000000
10.908333	0.500	167,097.000000
10.916667	0.500	135,660.000000
10.925000	0.500	112,150.000000
10.933333	0.500	94,998.000000
10.941667	0.500	82,655.000000
10.950000	0.500	74,002.000000
10.958333	0.500	67,877.000000
10.966667	0.500	62,908.000000
10.975000	0.500	58,219.000000
10.983333	0.500	53,517.000000
10.991667	0.500	48,995.000000
11.000000	0.500	45,300.000000
11.008333	0.500	43,357.000000
11.016667	0.500	43,895.000000
11.025000	0.500	47,212.000000
11.033333	0.500	53,564.000000
11.041667	0.500	62,815.000000
11.050000	0.500	74,650.000000
11.058333	0.500	88,655.000000
11.066667	0.500	104,310.000000
11.075000	0.500	121,221.000000
11.083333	0.500	138,630.000000
11.091667	0.500	154,974.000000
11.100000	0.500	168,620.000000
11.108333	0.500	178,476.000000
11.116667	0.500	183,548.000000
11.125000	0.500	183,468.000000
11.133333	0.500	178,697.000000
11.141667	0.500	170,005.000000
11.150000	0.500	158,249.000000
11.158333	0.500	144,167.000000
11.166667	0.500	128,555.000000
11.175000	0.500	112,428.000000
11.183333	0.500	96,783.000000
11.191667	0.500	81,682.000000
11.200000	0.500	67,183.000000
11.208333	0.500	54,336.000000
11.216667	0.500	43,969.000000
11.225000	0.500	36,310.000000
11.233333	0.500	31,494.000000
11.241667	0.500	29,370.000000
11.250000	0.500	29,138.000000
11.258333	0.500	30,162.000000
11.266667	0.500	32,318.000000
11.275000	0.500	34,908.000000
11.283333	0.500	36,627.000000
11.291667	0.500	36,739.000000
11.300000	0.500	35,405.000000
11.308333	0.500	34,055.000000
11.316667	0.500	34,055.000000
11.325000	0.500	35,262.000000
11.333333	0.500	36,833.000000
11.341667	0.500	38,080.000000
11.350000	0.500	38,609.000000
11.358333	0.500	38,007.000000
11.366667	0.500	36,066.000000
11.375000	0.500	32,897.000000
11.383333	0.500	29,462.000000
11.391667	0.500	27,038.000000
11.400000	0.500	26,107.000000
11.408333	0.500	26,492.000000
11.416667	0.500	27,970.000000
11.425000	0.500	30,173.000000
11.433333	0.500	32,844.000000
11.441667	0.500	35,682.000000
11.450000	0.500	38,434.000000
11.458333	0.500	40,752.000000
11.466667	0.500	42,572.000000
11.475000	0.500	43,710.000000
11.483333	0.500	44,175.000000
11.491667	0.500	43,658.000000
11.500000	0.500	41,969.000000
11.508333	0.500	39,758.000000
11.516667	0.500	37,522.000000
11.525000	0.500	35,943.000000
11.533333	0.500	35,871.000000
11.541667	0.500	37,286.000000
11.550000	0.500	39,344.000000
11.558333	0.500	40,957.000000
11.566667	0.500	41,764.000000
11.575000	0.500	42,254.000000
11.583333	0.500	43,390.000000
11.591667	0.500	45,810.000000
11.600000	0.500	49,655.000000
11.608333	0.500	54,530.000000
11.616667	0.500	60,506.000000
11.625000	0.500	67,614.000000
11.633333	0.500	76,072.000000
11.641667	0.500	85,931.000000
11.650000	0.500	96,970.000000
11.658333	0.500	108,980.000000
11.666667	0.500	121,994.000000
11.675000	0.500	136,342.000000
11.683333	0.500	151,603.000000
11.691667	0.500	167,102.000000
11.700000	0.500	182,052.000000
11.708333	0.500	194,859.000000
11.716667	0.500	204,416.000000
11.725000	0.500	210,908.000000
11.733333	0.500	214,694.000000
11.741667	0.500	216,336.000000
11.750000	0.500	217,402.000000
11.758333	0.500	219,904.000000
11.766667	0.500	226,369.000000
11.775000	0.500	239,444.000000
11.783333	0.500	261,744.000000
11.791667	0.500	295,763.000000
11.800000	0.500	345,278.000000
11.808333	0.500	415,192.000000
11.816667	0.500	512,669.000000
11.825000	0.500	646,771.000000
11.833333	0.500	827,295.000000
11.841667	0.500	1,064,321.000000
11.850000	0.500	1,370,215.000000
11.858333	0.500	1,756,103.000000
11.866667	0.500	2,230,579.000000
11.875000	0.500	2,797,757.000000
11.883333	0.500	3,453,097.000000
11.891667	0.500	4,180,769.000000
11.900000	0.500	4,954,608.000000
11.908333	0.500	5,738,710.000000
11.916667	0.500	6,488,254.000000
11.925000	0.500	7,152,562.000000
11.933333	0.500	7,681,155.000000
11.941667	0.500	8,029,828.000000
11.950000	0.500	8,169,744.000000
11.958333	0.500	8,090,635.000000
11.966667	0.500	7,801,237.000000
11.975000	0.500	7,326,808.000000
11.983333	0.500	6,705,329.000000
11.991667	0.500	5,983,013.000000
12.000000	0.500	5,208,265.000000
12.008333	0.500	4,426,893.000000
12.016667	0.500	3,678,312.000000
12.025000	0.500	2,992,374.000000
12.033333	0.500	2,388,348.000000
12.041667	0.500	1,875,764.000000
12.050000	0.500	1,455,654.000000
12.058333	0.500	1,122,324.000000
12.066667	0.500	866,114.000000
12.075000	0.500	675,304.000000
12.083333	0.500	537,679.000000
12.091667	0.500	441,633.000000
12.100000	0.500	376,981.000000
12.108333	0.500	335,483.000000
12.116667	0.500	311,034.000000
12.125000	0.500	299,346.000000
12.133333	0.500	297,350.000000
12.141667	0.500	304,096.000000
12.150000	0.500	320,069.000000
12.158333	0.500	346,127.000000
12.166667	0.500	383,658.000000
12.175000	0.500	435,989.000000
12.183333	0.500	507,833.000000
12.191667	0.500	605,022.000000
12.200000	0.500	733,335.000000
12.208333	0.500	897,383.000000
12.216667	0.500	1,100,561.000000
12.225000	0.500	1,344,263.000000
12.233333	0.500	1,625,500.000000
12.241667	0.500	1,935,993.000000
12.250000	0.500	2,262,700.000000
12.258333	0.500	2,588,395.000000
12.266667	0.500	2,891,706.000000
12.275000	0.500	3,149,944.000000
12.283333	0.500	3,343,130.000000
12.291667	0.500	3,456,021.000000
12.300000	0.500	3,479,734.000000
12.308333	0.500	3,412,669.000000
12.316667	0.500	3,260,332.000000
12.325000	0.500	3,035,526.000000
12.333333	0.500	2,756,204.000000
12.341667	0.500	2,442,338.000000
12.350000	0.500	2,114,186.000000
12.358333	0.500	1,790,359.000000
12.366667	0.500	1,485,345.000000
12.375000	0.500	1,209,153.000000
12.383333	0.500	967,839.000000
12.391667	0.500	764,259.000000
12.400000	0.500	598,163.000000
12.408333	0.500	467,097.000000
12.416667	0.500	367,399.000000
12.425000	0.500	294,327.000000
12.433333	0.500	242,151.000000
12.441667	0.500	205,077.000000
12.450000	0.500	177,869.000000
12.458333	0.500	156,532.000000
12.466667	0.500	138,793.000000
12.475000	0.500	123,644.000000
12.483333	0.500	110,640.000000
12.491667	0.500	99,729.000000
12.500000	0.500	91,283.000000
12.508333	0.500	85,579.000000
12.516667	0.500	82,143.000000
12.525000	0.500	80,178.000000
12.533333	0.500	78,685.000000
12.541667	0.500	76,822.000000
12.550000	0.500	74,127.000000
12.558333	0.500	70,687.000000
12.566667	0.500	66,898.000000
12.575000	0.500	63,518.000000
12.583333	0.500	61,632.000000
12.591667	0.500	62,780.000000
12.600000	0.500	68,635.000000
12.608333	0.500	80,419.000000
12.616667	0.500	99,292.000000
12.625000	0.500	126,585.000000
12.633333	0.500	163,838.000000
12.641667	0.500	212,332.000000
12.650000	0.500	273,270.000000
12.658333	0.500	348,480.000000
12.666667	0.500	439,541.000000
12.675000	0.500	548,270.000000
12.683333	0.500	676,282.000000
12.691667	0.500	823,708.000000
12.700000	0.500	988,229.000000
12.708333	0.500	1,164,613.000000
12.716667	0.500	1,344,802.000000
12.725000	0.500	1,519,145.000000
12.733333	0.500	1,676,124.000000
12.741667	0.500	1,803,679.000000
12.750000	0.500	1,891,211.000000
12.758333	0.500	1,932,040.000000
12.766667	0.500	1,924,013.000000
12.775000	0.500	1,867,947.000000
12.783333	0.500	1,767,784.000000
12.791667	0.500	1,630,771.000000
12.800000	0.500	1,466,871.000000
12.808333	0.500	1,287,666.000000
12.816667	0.500	1,104,360.000000
12.825000	0.500	926,364.000000
12.833333	0.500	760,669.000000
12.841667	0.500	612,334.000000
12.850000	0.500	485,191.000000
12.858333	0.500	381,135.000000
12.866667	0.500	300,125.000000
12.875000	0.500	240,763.000000
12.883333	0.500	200,183.000000
12.891667	0.500	174,515.000000
12.900000	0.500	159,788.000000
12.908333	0.500	152,510.000000
12.916667	0.500	149,189.000000
12.925000	0.500	147,442.000000
12.933333	0.500	145,996.000000
12.941667	0.500	144,625.000000
12.950000	0.500	144,244.000000
12.958333	0.500	145,190.000000
12.966667	0.500	147,264.000000
12.975000	0.500	150,248.000000
12.983333	0.500	154,056.000000
12.991667	0.500	159,607.000000
13.000000	0.500	167,860.000000
13.008333	0.500	178,686.000000
13.016667	0.500	191,249.000000
13.025000	0.500	204,473.000000
13.033333	0.500	217,369.000000
13.041667	0.500	229,312.000000
13.050000	0.500	239,334.000000
13.058333	0.500	246,232.000000
13.066667	0.500	249,372.000000
13.075000	0.500	248,228.000000
13.083333	0.500	242,486.000000
13.091667	0.500	232,811.000000
13.100000	0.500	219,804.000000
13.108333	0.500	204,270.000000
13.116667	0.500	187,497.000000
13.125000	0.500	171,202.000000
13.133333	0.500	156,347.000000
13.141667	0.500	143,717.000000
13.150000	0.500	133,567.000000
13.158333	0.500	125,616.000000
13.166667	0.500	119,746.000000
13.175000	0.500	116,083.000000
13.183333	0.500	113,870.000000
13.191667	0.500	112,049.000000
13.200000	0.500	109,907.000000
13.208333	0.500	107,758.000000
13.216667	0.500	106,229.000000
13.225000	0.500	105,846.000000
13.233333	0.500	106,717.000000
13.241667	0.500	108,516.000000
13.250000	0.500	111,121.000000
13.258333	0.500	114,798.000000
13.266667	0.500	120,464.000000
13.275000	0.500	129,770.000000
13.283333	0.500	143,998.000000
13.291667	0.500	163,454.000000
13.300000	0.500	187,710.000000
13.308333	0.500	215,617.000000
13.316667	0.500	245,484.000000
13.325000	0.500	275,081.000000
13.333333	0.500	302,623.000000
13.341667	0.500	326,619.000000
13.350000	0.500	345,565.000000
13.358333	0.500	357,873.000000
13.366667	0.500	362,777.000000
13.375000	0.500	359,721.000000
13.383333	0.500	348,588.000000
13.391667	0.500	330,579.000000
13.400000	0.500	307,240.000000
13.408333	0.500	280,208.000000
13.416667	0.500	251,012.000000
13.425000	0.500	221,372.000000
13.433333	0.500	193,353.000000
13.441667	0.500	168,375.000000
13.450000	0.500	147,060.000000
13.458333	0.500	129,080.000000
13.466667	0.500	113,394.000000
13.475000	0.500	99,484.000000
13.483333	0.500	87,356.000000
13.491667	0.500	77,351.000000
13.500000	0.500	69,684.000000
13.508333	0.500	64,281.000000
13.516667	0.500	60,624.000000
13.525000	0.500	57,806.000000
13.533333	0.500	54,964.000000
13.541667	0.500	51,808.000000
13.550000	0.500	48,578.000000
13.558333	0.500	45,771.000000
13.566667	0.500	43,862.000000
13.575000	0.500	43,185.000000
13.583333	0.500	43,572.000000
13.591667	0.500	44,549.000000
13.600000	0.500	45,578.000000
13.608333	0.500	46,690.000000
13.616667	0.500	47,704.000000
13.625000	0.500	48,310.000000
13.633333	0.500	48,707.000000
13.641667	0.500	48,769.000000
13.650000	0.500	48,326.000000
13.658333	0.500	47,425.000000
13.666667	0.500	46,259.000000
13.675000	0.500	44,860.000000
13.683333	0.500	43,291.000000
13.691667	0.500	41,770.000000
13.700000	0.500	40,595.000000
13.708333	0.500	40,106.000000
13.716667	0.500	40,278.000000
13.725000	0.500	40,985.000000
13.733333	0.500	42,532.000000
13.741667	0.500	44,987.000000
13.750000	0.500	47,704.000000
13.758333	0.500	51,017.000000
13.766667	0.500	54,807.000000
13.775000	0.500	59,146.000000
13.783333	0.500	63,923.000000
13.791667	0.500	68,602.000000
13.800000	0.500	72,484.000000
13.808333	0.500	75,088.000000
13.816667	0.500	75,958.000000
13.825000	0.500	75,472.000000
13.833333	0.500	74,297.000000
13.841667	0.500	72,667.000000
13.850000	0.500	71,315.000000
13.858333	0.500	70,935.000000
13.866667	0.500	72,139.000000
13.875000	0.500	75,684.000000
13.883333	0.500	81,937.000000
13.891667	0.500	90,010.000000
13.900000	0.500	98,797.000000
13.908333	0.500	107,365.000000
13.916667	0.500	115,222.000000
13.925000	0.500	122,238.000000
13.933333	0.500	128,501.000000
13.941667	0.500	134,441.000000
13.950000	0.500	140,312.000000
13.958333	0.500	145,830.000000
13.966667	0.500	150,844.000000
13.975000	0.500	155,376.000000
13.983333	0.500	158,728.000000
13.991667	0.500	159,354.000000
14.000000	0.500	157,111.000000
14.008333	0.500	152,685.000000
14.016667	0.500	147,223.000000
14.025000	0.500	141,053.000000
14.033333	0.500	133,854.000000
14.041667	0.500	126,139.000000
14.050000	0.500	118,352.000000
14.058333	0.500	111,421.000000
14.066667	0.500	106,234.000000
14.075000	0.500	103,296.000000
14.083333	0.500	102,687.000000
14.091667	0.500	103,788.000000
14.100000	0.500	105,561.000000
14.108333	0.500	107,893.000000
14.116667	0.500	111,105.000000
14.125000	0.500	115,351.000000
14.133333	0.500	120,148.000000
14.141667	0.500	124,647.000000
14.150000	0.500	128,044.000000
14.158333	0.500	130,361.000000
14.166667	0.500	131,664.000000
14.175000	0.500	132,648.000000
14.183333	0.500	134,111.000000
14.191667	0.500	136,527.000000
14.200000	0.500	140,214.000000
14.208333	0.500	145,457.000000
14.216667	0.500	151,801.000000
14.225000	0.500	158,590.000000
14.233333	0.500	166,123.000000
14.241667	0.500	175,234.000000
14.250000	0.500	186,744.000000
14.258333	0.500	202,078.000000
14.266667	0.500	223,739.000000
14.275000	0.500	255,850.000000
14.283333	0.500	302,762.000000
14.291667	0.500	368,721.000000
14.300000	0.500	458,560.000000
14.308333	0.500	577,555.000000
14.316667	0.500	730,944.000000
14.325000	0.500	925,339.000000
14.333333	0.500	1,167,112.000000
14.341667	0.500	1,461,287.000000
14.350000	0.500	1,812,951.000000
14.358333	0.500	2,225,009.000000
14.366667	0.500	2,695,121.000000
14.375000	0.500	3,211,995.000000
14.383333	0.500	3,756,216.000000
14.391667	0.500	4,301,892.000000
14.400000	0.500	4,818,294.000000
14.408333	0.500	5,271,628.000000
14.416667	0.500	5,628,725.000000
14.425000	0.500	5,861,201.000000
14.433333	0.500	5,949,252.000000
14.441667	0.500	5,885,859.000000
14.450000	0.500	5,676,932.000000
14.458333	0.500	5,339,139.000000
14.466667	0.500	4,897,753.000000
14.475000	0.500	4,384,144.000000
14.483333	0.500	3,832,202.000000
14.491667	0.500	3,274,131.000000
14.500000	0.500	2,737,539.000000
14.508333	0.500	2,243,155.000000
14.516667	0.500	1,804,699.000000
14.525000	0.500	1,429,547.000000
14.533333	0.500	1,118,885.000000
14.541667	0.500	869,779.000000
14.550000	0.500	677,041.000000
14.558333	0.500	533,530.000000
14.566667	0.500	430,546.000000
14.575000	0.500	358,929.000000
14.583333	0.500	310,478.000000
14.591667	0.500	278,520.000000
14.600000	0.500	257,373.000000
14.608333	0.500	242,222.000000
14.616667	0.500	229,678.000000
14.625000	0.500	217,737.000000
14.633333	0.500	205,892.000000
14.641667	0.500	194,469.000000
14.650000	0.500	183,458.000000
14.658333	0.500	172,364.000000
14.666667	0.500	160,545.000000
14.675000	0.500	148,258.000000
14.683333	0.500	136,707.000000
14.691667	0.500	126,833.000000
14.700000	0.500	118,832.000000
14.708333	0.500	112,460.000000
14.716667	0.500	107,133.000000
14.725000	0.500	102,516.000000
14.733333	0.500	99,009.000000
14.741667	0.500	97,218.000000
14.750000	0.500	97,345.000000
14.758333	0.500	99,422.000000
14.766667	0.500	103,165.000000
14.775000	0.500	108,587.000000
14.783333	0.500	116,131.000000
14.791667	0.500	126,342.000000
14.800000	0.500	139,666.000000
14.808333	0.500	156,198.000000
14.816667	0.500	176,255.000000
14.825000	0.500	199,942.000000
14.833333	0.500	227,471.000000
14.841667	0.500	259,466.000000
14.850000	0.500	296,513.000000
14.858333	0.500	338,602.000000
14.866667	0.500	385,793.000000
14.875000	0.500	436,968.000000
14.883333	0.500	489,533.000000
14.891667	0.500	540,374.000000
14.900000	0.500	586,090.000000
14.908333	0.500	623,610.000000
14.916667	0.500	650,736.000000
14.925000	0.500	666,268.000000
14.933333	0.500	669,372.000000
14.941667	0.500	659,296.000000
14.950000	0.500	636,504.000000
14.958333	0.500	602,404.000000
14.966667	0.500	559,199.000000
14.975000	0.500	509,951.000000
14.983333	0.500	457,747.000000
14.991667	0.500	405,249.000000
15.000000	0.500	354,614.000000
15.008333	0.500	307,431.000000
15.016667	0.500	265,153.000000
15.025000	0.500	229,234.000000
15.033333	0.500	200,851.000000
15.041667	0.500	180,721.000000
15.050000	0.500	168,404.000000
15.058333	0.500	162,803.000000
15.066667	0.500	162,847.000000
15.075000	0.500	167,806.000000
15.083333	0.500	177,726.000000
15.091667	0.500	192,541.000000
15.100000	0.500	211,747.000000
15.108333	0.500	235,000.000000
15.116667	0.500	261,889.000000
15.125000	0.500	291,905.000000
15.133333	0.500	324,878.000000
15.141667	0.500	360,716.000000
15.150000	0.500	400,309.000000
15.158333	0.500	444,618.000000
15.166667	0.500	495,136.000000
15.175000	0.500	553,621.000000
15.183333	0.500	620,461.000000
15.191667	0.500	694,926.000000
15.200000	0.500	774,451.000000
15.208333	0.500	854,668.000000
15.216667	0.500	929,623.000000
15.225000	0.500	992,931.000000
15.233333	0.500	1,038,816.000000
15.241667	0.500	1,063,484.000000
15.250000	0.500	1,065,397.000000
15.258333	0.500	1,045,190.000000
15.266667	0.500	1,005,353.000000
15.275000	0.500	949,917.000000
15.283333	0.500	883,065.000000
15.291667	0.500	808,690.000000
15.300000	0.500	730,632.000000
15.308333	0.500	652,281.000000
15.316667	0.500	577,301.000000
15.325000	0.500	508,241.000000
15.333333	0.500	445,613.000000
15.341667	0.500	389,449.000000
15.350000	0.500	339,756.000000
15.358333	0.500	296,475.000000
15.366667	0.500	259,648.000000
15.375000	0.500	228,691.000000
15.383333	0.500	202,613.000000
15.391667	0.500	180,579.000000
15.400000	0.500	161,796.000000
15.408333	0.500	145,875.000000
15.416667	0.500	132,651.000000
15.425000	0.500	121,815.000000
15.433333	0.500	112,855.000000
15.441667	0.500	105,384.000000
15.450000	0.500	99,903.000000
15.458333	0.500	96,333.000000
15.466667	0.500	94,343.000000
15.475000	0.500	94,158.000000
15.483333	0.500	95,465.000000
15.491667	0.500	97,445.000000
15.500000	0.500	99,117.000000
15.508333	0.500	100,063.000000
15.516667	0.500	100,527.000000
15.525000	0.500	100,630.000000
15.533333	0.500	100,184.000000
15.541667	0.500	99,071.000000
15.550000	0.500	97,664.000000
15.558333	0.500	96,430.000000
15.566667	0.500	95,295.000000
15.575000	0.500	94,355.000000
15.583333	0.500	93,882.000000
15.591667	0.500	93,766.000000
15.600000	0.500	93,488.000000
15.608333	0.500	92,420.000000
15.616667	0.500	91,289.000000
15.625000	0.500	90,382.000000
15.633333	0.500	89,892.000000
15.641667	0.500	90,041.000000
15.650000	0.500	90,283.000000
15.658333	0.500	90,202.000000
15.666667	0.500	89,721.000000
15.675000	0.500	89,067.000000
15.683333	0.500	87,741.000000
15.691667	0.500	85,157.000000
15.700000	0.500	81,338.000000
15.708333	0.500	76,921.000000
15.716667	0.500	72,261.000000
15.725000	0.500	67,400.000000
15.733333	0.500	62,708.000000
15.741667	0.500	59,052.000000
15.750000	0.500	57,301.000000
15.758333	0.500	57,856.000000
15.766667	0.500	60,540.000000
15.775000	0.500	64,864.000000
15.783333	0.500	70,149.000000
15.791667	0.500	75,244.000000
15.800000	0.500	79,301.000000
15.808333	0.500	81,942.000000
15.816667	0.500	83,512.000000
15.825000	0.500	84,555.000000
15.833333	0.500	85,210.000000
15.841667	0.500	85,199.000000
15.850000	0.500	84,513.000000
15.858333	0.500	83,639.000000
15.866667	0.500	82,475.000000
15.875000	0.500	80,807.000000
15.883333	0.500	78,981.000000
15.891667	0.500	77,665.000000
15.900000	0.500	77,224.000000
15.908333	0.500	78,041.000000
15.916667	0.500	79,834.000000
15.925000	0.500	82,151.000000
15.933333	0.500	85,108.000000
15.941667	0.500	88,993.000000
15.950000	0.500	94,013.000000
15.958333	0.500	100,610.000000
15.966667	0.500	108,786.000000
15.975000	0.500	118,557.000000
15.983333	0.500	130,154.000000
15.991667	0.500	144,039.000000
16.000000	0.500	160,684.000000
16.008333	0.500	181,078.000000
16.016667	0.500	206,237.000000
16.025000	0.500	237,045.000000
16.033333	0.500	274,358.000000
16.041667	0.500	318,475.000000
16.050000	0.500	369,372.000000
16.058333	0.500	426,800.000000
16.066667	0.500	489,930.000000
16.075000	0.500	558,409.000000
16.083333	0.500	631,197.000000
16.091667	0.500	706,140.000000
16.100000	0.500	780,296.000000
16.108333	0.500	849,224.000000
16.116667	0.500	907,553.000000
16.125000	0.500	950,026.000000
16.133333	0.500	972,565.000000
16.141667	0.500	972,848.000000
16.150000	0.500	950,438.000000
16.158333	0.500	906,920.000000
16.166667	0.500	845,471.000000
16.175000	0.500	770,423.000000
16.183333	0.500	686,984.000000
16.191667	0.500	600,484.000000
16.200000	0.500	515,643.000000
16.208333	0.500	436,259.000000
16.216667	0.500	365,406.000000
16.225000	0.500	305,011.000000
16.233333	0.500	255,417.000000
16.241667	0.500	216,082.000000
16.250000	0.500	185,581.000000
16.258333	0.500	162,061.000000
16.266667	0.500	144,134.000000
16.275000	0.500	130,880.000000
16.283333	0.500	121,661.000000
16.291667	0.500	116,163.000000
16.300000	0.500	113,595.000000
16.308333	0.500	112,495.000000
16.316667	0.500	111,419.000000
16.325000	0.500	110,405.000000
16.333333	0.500	110,033.000000
16.341667	0.500	110,609.000000
16.350000	0.500	111,877.000000
16.358333	0.500	113,123.000000
16.366667	0.500	113,389.000000
16.375000	0.500	112,632.000000
16.383333	0.500	111,469.000000
16.391667	0.500	110,445.000000
16.400000	0.500	110,051.000000
16.408333	0.500	110,158.000000
16.416667	0.500	110,469.000000
16.425000	0.500	110,659.000000
16.433333	0.500	110,233.000000
16.441667	0.500	109,114.000000
16.450000	0.500	107,352.000000
16.458333	0.500	105,210.000000
16.466667	0.500	102,451.000000
16.475000	0.500	98,724.000000
16.483333	0.500	94,583.000000
16.491667	0.500	90,692.000000
16.500000	0.500	87,531.000000
16.508333	0.500	85,346.000000
16.516667	0.500	84,013.000000
16.525000	0.500	83,345.000000
16.533333	0.500	83,348.000000
16.541667	0.500	83,823.000000
16.550000	0.500	84,694.000000
16.558333	0.500	85,653.000000
16.566667	0.500	86,356.000000
16.575000	0.500	86,346.000000
16.583333	0.500	85,404.000000
16.591667	0.500	84,407.000000
16.600000	0.500	84,842.000000
16.608333	0.500	87,797.000000
16.616667	0.500	92,792.000000
16.625000	0.500	98,952.000000
16.633333	0.500	105,228.000000
16.641667	0.500	110,860.000000
16.650000	0.500	115,644.000000
16.658333	0.500	119,575.000000
16.666667	0.500	122,701.000000
16.675000	0.500	124,958.000000
16.683333	0.500	126,366.000000
16.691667	0.500	127,318.000000
16.700000	0.500	128,180.000000
16.708333	0.500	129,568.000000
16.716667	0.500	131,632.000000
16.725000	0.500	134,094.000000
16.733333	0.500	137,105.000000
16.741667	0.500	140,823.000000
16.750000	0.500	145,855.000000
16.758333	0.500	153,010.000000
16.766667	0.500	162,835.000000
16.775000	0.500	175,942.000000
16.783333	0.500	193,114.000000
16.791667	0.500	215,553.000000
16.800000	0.500	243,807.000000
16.808333	0.500	277,438.000000
16.816667	0.500	315,159.000000
16.825000	0.500	354,318.000000
16.833333	0.500	392,597.000000
16.841667	0.500	427,883.000000
16.850000	0.500	458,251.000000
16.858333	0.500	482,846.000000
16.866667	0.500	501,715.000000
16.875000	0.500	515,765.000000
16.883333	0.500	527,173.000000
16.891667	0.500	539,381.000000
16.900000	0.500	557,038.000000
16.908333	0.500	586,032.000000
16.916667	0.500	632,681.000000
16.925000	0.500	702,497.000000
16.933333	0.500	800,543.000000
16.941667	0.500	931,607.000000
16.950000	0.500	1,100,509.000000
16.958333	0.500	1,312,483.000000
16.966667	0.500	1,571,936.000000
16.975000	0.500	1,879,359.000000
16.983333	0.500	2,230,145.000000
16.991667	0.500	2,614,026.000000
17.000000	0.500	3,015,007.000000
17.008333	0.500	3,411,512.000000
17.016667	0.500	3,777,928.000000
17.025000	0.500	4,087,485.000000
17.033333	0.500	4,315,449.000000
17.041667	0.500	4,442,369.000000
17.050000	0.500	4,456,523.000000
17.058333	0.500	4,355,981.000000
17.066667	0.500	4,149,018.000000
17.075000	0.500	3,852,397.000000
17.083333	0.500	3,488,682.000000
17.091667	0.500	3,083,312.000000
17.100000	0.500	2,661,905.000000
17.108333	0.500	2,248,237.000000
17.116667	0.500	1,862,090.000000
17.125000	0.500	1,517,831.000000
17.133333	0.500	1,223,567.000000
17.141667	0.500	982,042.000000
17.150000	0.500	791,372.000000
17.158333	0.500	646,503.000000
17.166667	0.500	540,652.000000
17.175000	0.500	465,768.000000
17.183333	0.500	414,043.000000
17.191667	0.500	378,409.000000
17.200000	0.500	353,319.000000
17.208333	0.500	334,478.000000
17.216667	0.500	318,138.000000
17.225000	0.500	301,488.000000
17.233333	0.500	283,460.000000
17.241667	0.500	263,787.000000
17.250000	0.500	243,007.000000
17.258333	0.500	222,422.000000
17.266667	0.500	203,561.000000
17.275000	0.500	186,608.000000
17.283333	0.500	171,361.000000
17.291667	0.500	158,224.000000
17.300000	0.500	147,376.000000
17.308333	0.500	138,527.000000
17.316667	0.500	131,504.000000
17.325000	0.500	126,138.000000
17.333333	0.500	122,013.000000
17.341667	0.500	118,398.000000
17.350000	0.500	115,462.000000
17.358333	0.500	113,943.000000
17.366667	0.500	113,472.000000
17.375000	0.500	113,462.000000
17.383333	0.500	113,475.000000
17.391667	0.500	113,543.000000
17.400000	0.500	113,619.000000
17.408333	0.500	113,949.000000
17.416667	0.500	115,046.000000
17.425000	0.500	117,427.000000
17.433333	0.500	120,693.000000
17.441667	0.500	124,270.000000
17.450000	0.500	127,302.000000
17.458333	0.500	128,821.000000
17.466667	0.500	129,036.000000
17.475000	0.500	129,011.000000
17.483333	0.500	129,713.000000
17.491667	0.500	131,343.000000
17.500000	0.500	134,398.000000
17.508333	0.500	139,863.000000
17.516667	0.500	148,451.000000
17.525000	0.500	160,474.000000
17.533333	0.500	176,794.000000
17.541667	0.500	198,227.000000
17.550000	0.500	225,775.000000
17.558333	0.500	261,468.000000
17.566667	0.500	306,476.000000
17.575000	0.500	360,754.000000
17.583333	0.500	424,362.000000
17.591667	0.500	498,166.000000
17.600000	0.500	582,382.000000
17.608333	0.500	675,735.000000
17.616667	0.500	775,200.000000
17.625000	0.500	875,636.000000
17.633333	0.500	971,045.000000
17.641667	0.500	1,054,610.000000
17.650000	0.500	1,119,788.000000
17.658333	0.500	1,161,586.000000
17.666667	0.500	1,176,759.000000
17.675000	0.500	1,163,860.000000
17.683333	0.500	1,124,041.000000
17.691667	0.500	1,060,663.000000
17.700000	0.500	979,163.000000
17.708333	0.500	886,317.000000
17.716667	0.500	788,455.000000
17.725000	0.500	690,903.000000
17.733333	0.500	598,183.000000
17.741667	0.500	513,554.000000
17.750000	0.500	439,453.000000
17.758333	0.500	376,936.000000
17.766667	0.500	325,341.000000
17.775000	0.500	283,253.000000
17.783333	0.500	249,509.000000
17.791667	0.500	223,113.000000
17.800000	0.500	202,764.000000
17.808333	0.500	187,278.000000
17.816667	0.500	175,551.000000
17.825000	0.500	166,487.000000
17.833333	0.500	159,578.000000
17.841667	0.500	154,744.000000
17.850000	0.500	151,859.000000
17.858333	0.500	150,304.000000
17.866667	0.500	149,899.000000
17.875000	0.500	150,588.000000
17.883333	0.500	151,358.000000
17.891667	0.500	151,246.000000
17.900000	0.500	149,769.000000
17.908333	0.500	146,619.000000
17.916667	0.500	141,567.000000
17.925000	0.500	135,549.000000
17.933333	0.500	129,315.000000
17.941667	0.500	123,064.000000
17.950000	0.500	117,119.000000
17.958333	0.500	111,516.000000
17.966667	0.500	106,035.000000
17.975000	0.500	101,023.000000
17.983333	0.500	97,771.000000
17.991667	0.500	96,530.000000
18.000000	0.500	96,942.000000
18.008333	0.500	98,451.000000
18.016667	0.500	100,134.000000
18.025000	0.500	101,768.000000
18.033333	0.500	103,896.000000
18.041667	0.500	106,797.000000
18.050000	0.500	110,062.000000
18.058333	0.500	113,078.000000
18.066667	0.500	115,661.000000
18.075000	0.500	117,656.000000
18.083333	0.500	118,966.000000
18.091667	0.500	119,808.000000
18.100000	0.500	120,322.000000
18.108333	0.500	120,559.000000
18.116667	0.500	120,238.000000
18.125000	0.500	118,752.000000
18.133333	0.500	116,048.000000
18.141667	0.500	113,037.000000
18.150000	0.500	110,360.000000
18.158333	0.500	108,147.000000
18.166667	0.500	106,488.000000
18.175000	0.500	105,818.000000
18.183333	0.500	106,506.000000
18.191667	0.500	108,323.000000
18.200000	0.500	110,362.000000
18.208333	0.500	111,562.000000
18.216667	0.500	111,571.000000
18.225000	0.500	110,281.000000
18.233333	0.500	107,962.000000
18.241667	0.500	105,462.000000
18.250000	0.500	103,591.000000
18.258333	0.500	102,686.000000
18.266667	0.500	102,535.000000
18.275000	0.500	102,552.000000
18.283333	0.500	102,447.000000
18.291667	0.500	102,550.000000
18.300000	0.500	103,293.000000
18.308333	0.500	104,542.000000
18.316667	0.500	106,092.000000
18.325000	0.500	108,243.000000
18.333333	0.500	111,369.000000
18.341667	0.500	115,087.000000
18.350000	0.500	119,024.000000
18.358333	0.500	122,982.000000
18.366667	0.500	126,561.000000
18.375000	0.500	129,968.000000
18.383333	0.500	133,540.000000
18.391667	0.500	137,917.000000
18.400000	0.500	143,294.000000
18.408333	0.500	149,652.000000
18.416667	0.500	156,510.000000
18.425000	0.500	162,965.000000
18.433333	0.500	168,229.000000
18.441667	0.500	171,543.000000
18.450000	0.500	171,894.000000
18.458333	0.500	169,047.000000
18.466667	0.500	163,896.000000
18.475000	0.500	158,648.000000
18.483333	0.500	155,456.000000
18.491667	0.500	155,008.000000
18.500000	0.500	157,507.000000
18.508333	0.500	163,120.000000
18.516667	0.500	171,993.000000
18.525000	0.500	184,754.000000
18.533333	0.500	202,588.000000
18.541667	0.500	226,719.000000
18.550000	0.500	257,536.000000
18.558333	0.500	295,405.000000
18.566667	0.500	340,145.000000
18.575000	0.500	390,725.000000
18.583333	0.500	445,025.000000
18.591667	0.500	499,663.000000
18.600000	0.500	551,038.000000
18.608333	0.500	596,623.000000
18.616667	0.500	634,381.000000
18.625000	0.500	662,654.000000
18.633333	0.500	679,500.000000
18.641667	0.500	682,963.000000
18.650000	0.500	672,200.000000
18.658333	0.500	647,663.000000
18.666667	0.500	611,350.000000
18.675000	0.500	566,266.000000
18.683333	0.500	515,049.000000
18.691667	0.500	460,868.000000
18.700000	0.500	407,603.000000
18.708333	0.500	357,724.000000
18.716667	0.500	312,378.000000
18.725000	0.500	272,107.000000
18.733333	0.500	237,420.000000
18.741667	0.500	208,783.000000
18.750000	0.500	185,886.000000
18.758333	0.500	168,058.000000
18.766667	0.500	154,827.000000
18.775000	0.500	146,309.000000
18.783333	0.500	142,324.000000
18.791667	0.500	141,788.000000
18.800000	0.500	142,827.000000
18.808333	0.500	143,571.000000
18.816667	0.500	143,109.000000
18.825000	0.500	140,910.000000
18.833333	0.500	137,105.000000
18.841667	0.500	133,114.000000
18.850000	0.500	130,287.000000
18.858333	0.500	129,345.000000
18.866667	0.500	130,139.000000
18.875000	0.500	132,023.000000
18.883333	0.500	134,180.000000
18.891667	0.500	136,332.000000
18.900000	0.500	138,746.000000
18.908333	0.500	142,177.000000
18.916667	0.500	146,819.000000
18.925000	0.500	152,140.000000
18.933333	0.500	158,210.000000
18.941667	0.500	165,183.000000
18.950000	0.500	173,425.000000
18.958333	0.500	183,202.000000
18.966667	0.500	194,494.000000
18.975000	0.500	206,634.000000
18.983333	0.500	219,116.000000
18.991667	0.500	231,702.000000
19.000000	0.500	243,646.000000
19.008333	0.500	253,872.000000
19.016667	0.500	261,332.000000
19.025000	0.500	265,452.000000
19.033333	0.500	266,031.000000
19.041667	0.500	263,258.000000
19.050000	0.500	257,602.000000
19.058333	0.500	249,186.000000
19.066667	0.500	238,129.000000
19.075000	0.500	225,366.000000
19.083333	0.500	212,803.000000
19.091667	0.500	201,315.000000
19.100000	0.500	191,069.000000
19.108333	0.500	182,676.000000
19.116667	0.500	176,768.000000
19.125000	0.500	172,786.000000
19.133333	0.500	169,208.000000
19.141667	0.500	164,910.000000
19.150000	0.500	160,509.000000
19.158333	0.500	156,949.000000
19.166667	0.500	153,929.000000
19.175000	0.500	151,617.000000
19.183333	0.500	150,931.000000
19.191667	0.500	152,483.000000
19.200000	0.500	156,467.000000
19.208333	0.500	162,905.000000
19.216667	0.500	172,398.000000
19.225000	0.500	185,211.000000
19.233333	0.500	200,985.000000
19.241667	0.500	219,322.000000
19.250000	0.500	240,264.000000
19.258333	0.500	265,070.000000
19.266667	0.500	296,375.000000
19.275000	0.500	337,642.000000
19.283333	0.500	392,600.000000
19.291667	0.500	463,797.000000
19.300000	0.500	552,268.000000
19.308333	0.500	658,269.000000
19.316667	0.500	781,165.000000
19.325000	0.500	917,634.000000
19.333333	0.500	1,062,048.000000
19.341667	0.500	1,206,682.000000
19.350000	0.500	1,342,171.000000
19.358333	0.500	1,459,025.000000
19.366667	0.500	1,549,034.000000
19.375000	0.500	1,605,470.000000
19.383333	0.500	1,624,052.000000
19.391667	0.500	1,602,901.000000
19.400000	0.500	1,542,726.000000
19.408333	0.500	1,447,872.000000
19.416667	0.500	1,325,646.000000
19.425000	0.500	1,185,243.000000
19.433333	0.500	1,036,952.000000
19.441667	0.500	890,000.000000
19.450000	0.500	751,420.000000
19.458333	0.500	626,612.000000
19.466667	0.500	519,514.000000
19.475000	0.500	432,269.000000
19.483333	0.500	364,645.000000
19.491667	0.500	315,055.000000
19.500000	0.500	280,953.000000
19.508333	0.500	259,505.000000
19.516667	0.500	247,545.000000
19.525000	0.500	242,110.000000
19.533333	0.500	241,765.000000
19.541667	0.500	246,565.000000
19.550000	0.500	257,455.000000
19.558333	0.500	274,543.000000
19.566667	0.500	297,364.000000
19.575000	0.500	326,058.000000
19.583333	0.500	362,075.000000
19.591667	0.500	408,302.000000
19.600000	0.500	468,415.000000
19.608333	0.500	545,835.000000
19.616667	0.500	642,590.000000
19.625000	0.500	759,362.000000
19.633333	0.500	894,847.000000
19.641667	0.500	1,045,606.000000
19.650000	0.500	1,205,745.000000
19.658333	0.500	1,366,177.000000
19.666667	0.500	1,515,976.000000
19.675000	0.500	1,644,595.000000
19.683333	0.500	1,741,842.000000
19.691667	0.500	1,799,273.000000
19.700000	0.500	1,811,875.000000
19.708333	0.500	1,778,919.000000
19.716667	0.500	1,703,052.000000
19.725000	0.500	1,590,249.000000
19.733333	0.500	1,448,769.000000
19.741667	0.500	1,288,139.000000
19.750000	0.500	1,118,834.000000
19.758333	0.500	951,266.000000
19.766667	0.500	794,385.000000
19.775000	0.500	654,031.000000
19.783333	0.500	533,511.000000
19.791667	0.500	433,966.000000
19.800000	0.500	355,056.000000
19.808333	0.500	295,599.000000
19.816667	0.500	252,610.000000
19.825000	0.500	222,605.000000
19.833333	0.500	202,453.000000
19.841667	0.500	189,970.000000
19.850000	0.500	183,401.000000
19.858333	0.500	180,915.000000
19.866667	0.500	180,220.000000
19.875000	0.500	179,786.000000
19.883333	0.500	178,608.000000
19.891667	0.500	175,554.000000
19.900000	0.500	170,677.000000
19.908333	0.500	164,671.000000
19.916667	0.500	158,749.000000
19.925000	0.500	153,447.000000
19.933333	0.500	148,250.000000
19.941667	0.500	143,079.000000
19.950000	0.500	138,487.000000
19.958333	0.500	134,971.000000
19.966667	0.500	132,422.000000
19.975000	0.500	130,341.000000
19.983333	0.500	128,463.000000
19.991667	0.500	126,784.000000
20.000000	0.500	125,153.000000
20.008333	0.500	123,485.000000
20.016667	0.500	121,593.000000
20.025000	0.500	119,322.000000
20.033333	0.500	116,360.000000
20.041667	0.500	112,841.000000
20.050000	0.500	109,403.000000
20.058333	0.500	106,980.000000
20.066667	0.500	106,377.000000
20.075000	0.500	107,805.000000
20.083333	0.500	110,891.000000
20.091667	0.500	114,391.000000
20.100000	0.500	117,463.000000
20.108333	0.500	119,705.000000
20.116667	0.500	120,479.000000
20.125000	0.500	119,669.000000
20.133333	0.500	117,896.000000
20.141667	0.500	115,962.000000
20.150000	0.500	114,660.000000
20.158333	0.500	114,732.000000
20.166667	0.500	116,415.000000
20.175000	0.500	119,431.000000
20.183333	0.500	122,803.000000
20.191667	0.500	125,723.000000
20.200000	0.500	127,633.000000
20.208333	0.500	128,326.000000
20.216667	0.500	128,103.000000
20.225000	0.500	127,442.000000
20.233333	0.500	126,669.000000
20.241667	0.500	125,881.000000
20.250000	0.500	125,454.000000
20.258333	0.500	125,426.000000
20.266667	0.500	125,233.000000
20.275000	0.500	124,292.000000
20.283333	0.500	123,001.000000
20.291667	0.500	122,084.000000
20.300000	0.500	122,096.000000
20.308333	0.500	123,259.000000
20.316667	0.500	125,584.000000
20.325000	0.500	128,610.000000
20.333333	0.500	131,839.000000
20.341667	0.500	134,812.000000
20.350000	0.500	136,704.000000
20.358333	0.500	136,755.000000
20.366667	0.500	135,019.000000
20.375000	0.500	132,564.000000
20.383333	0.500	130,133.000000
20.391667	0.500	127,526.000000
20.400000	0.500	124,721.000000
20.408333	0.500	121,885.000000
20.416667	0.500	119,022.000000
20.425000	0.500	116,243.000000
20.433333	0.500	114,158.000000
20.441667	0.500	112,852.000000
20.450000	0.500	112,126.000000
20.458333	0.500	111,994.000000
20.466667	0.500	112,406.000000
20.475000	0.500	113,550.000000
20.483333	0.500	115,163.000000
20.491667	0.500	116,769.000000
20.500000	0.500	118,430.000000
20.508333	0.500	120,091.000000
20.516667	0.500	121,339.000000
20.525000	0.500	121,566.000000
20.533333	0.500	120,157.000000
20.541667	0.500	117,789.000000
20.550000	0.500	115,462.000000
20.558333	0.500	113,726.000000
20.566667	0.500	112,957.000000
20.575000	0.500	113,774.000000
20.583333	0.500	116,451.000000
20.591667	0.500	120,136.000000
20.600000	0.500	123,719.000000
20.608333	0.500	127,194.000000
20.616667	0.500	130,649.000000
20.625000	0.500	133,563.000000
20.633333	0.500	135,274.000000
20.641667	0.500	135,637.000000
20.650000	0.500	134,707.000000
20.658333	0.500	132,938.000000
20.666667	0.500	130,538.000000
20.675000	0.500	128,021.000000
20.683333	0.500	125,722.000000
20.691667	0.500	123,829.000000
20.700000	0.500	122,845.000000
20.708333	0.500	122,708.000000
20.716667	0.500	123,010.000000
20.725000	0.500	123,607.000000
20.733333	0.500	124,403.000000
20.741667	0.500	125,223.000000
20.750000	0.500	126,890.000000
20.758333	0.500	130,670.000000
20.766667	0.500	137,104.000000
20.775000	0.500	145,654.000000
20.783333	0.500	155,029.000000
20.791667	0.500	163,689.000000
20.800000	0.500	170,664.000000
20.808333	0.500	175,337.000000
20.816667	0.500	177,074.000000
20.825000	0.500	175,806.000000
20.833333	0.500	171,718.000000
20.841667	0.500	165,628.000000
20.850000	0.500	158,463.000000
20.858333	0.500	151,224.000000
20.866667	0.500	144,635.000000
20.875000	0.500	139,185.000000
20.883333	0.500	135,786.000000
20.891667	0.500	134,327.000000
20.900000	0.500	133,861.000000
20.908333	0.500	133,475.000000
20.916667	0.500	132,531.000000
20.925000	0.500	131,512.000000
20.933333	0.500	131,217.000000
20.941667	0.500	131,094.000000
20.950000	0.500	130,549.000000
20.958333	0.500	129,874.000000
20.966667	0.500	129,368.000000
20.975000	0.500	129,095.000000
20.983333	0.500	128,733.000000
20.991667	0.500	128,164.000000
21.000000	0.500	127,692.000000
21.008333	0.500	127,563.000000
21.016667	0.500	127,463.000000
21.025000	0.500	127,542.000000
21.033333	0.500	128,218.000000
21.041667	0.500	129,318.000000
21.050000	0.500	130,680.000000
21.058333	0.500	132,121.000000
21.066667	0.500	133,103.000000
21.075000	0.500	133,517.000000
21.083333	0.500	133,241.000000
21.091667	0.500	132,236.000000
21.100000	0.500	130,804.000000
21.108333	0.500	129,499.000000
21.116667	0.500	128,233.000000
21.125000	0.500	126,880.000000
21.133333	0.500	125,656.000000
21.141667	0.500	124,894.000000
21.150000	0.500	124,688.000000
21.158333	0.500	125,116.000000
21.166667	0.500	125,995.000000
21.175000	0.500	127,287.000000
21.183333	0.500	128,613.000000
21.191667	0.500	129,665.000000
21.200000	0.500	130,172.000000
21.208333	0.500	129,920.000000
21.216667	0.500	129,236.000000
21.225000	0.500	128,219.000000
21.233333	0.500	126,964.000000
21.241667	0.500	126,135.000000
21.250000	0.500	126,430.000000
21.258333	0.500	128,141.000000
21.266667	0.500	130,729.000000
21.275000	0.500	133,348.000000
21.283333	0.500	135,486.000000
21.291667	0.500	136,632.000000
21.300000	0.500	136,418.000000
21.308333	0.500	134,891.000000
21.316667	0.500	132,792.000000
21.325000	0.500	130,898.000000
21.333333	0.500	129,381.000000
21.341667	0.500	128,555.000000
21.350000	0.500	128,663.000000
21.358333	0.500	129,777.000000
21.366667	0.500	131,293.000000
21.375000	0.500	133,065.000000
21.383333	0.500	135,151.000000
21.391667	0.500	136,990.000000
21.400000	0.500	137,226.000000
21.408333	0.500	135,376.000000
21.416667	0.500	132,135.000000
21.425000	0.500	128,850.000000
21.433333	0.500	126,856.000000
21.441667	0.500	126,810.000000
21.450000	0.500	128,642.000000
21.458333	0.500	131,734.000000
21.466667	0.500	135,003.000000
21.475000	0.500	137,426.000000
21.483333	0.500	138,442.000000
21.491667	0.500	137,988.000000
21.500000	0.500	136,611.000000
21.508333	0.500	134,897.000000
21.516667	0.500	133,288.000000
21.525000	0.500	132,533.000000
21.533333	0.500	133,138.000000
21.541667	0.500	134,673.000000
21.550000	0.500	136,936.000000
21.558333	0.500	139,414.000000
21.566667	0.500	141,412.000000
21.575000	0.500	142,958.000000
21.583333	0.500	144,015.000000
21.591667	0.500	144,532.000000
21.600000	0.500	144,332.000000
21.608333	0.500	143,609.000000
21.616667	0.500	142,691.000000
21.625000	0.500	142,276.000000
21.633333	0.500	142,238.000000
21.641667	0.500	142,196.000000
21.650000	0.500	142,393.000000
21.658333	0.500	142,878.000000
21.666667	0.500	142,907.000000
21.675000	0.500	141,953.000000
21.683333	0.500	139,828.000000
21.691667	0.500	136,993.000000
21.700000	0.500	133,609.000000
21.708333	0.500	130,230.000000
21.716667	0.500	127,550.000000
21.725000	0.500	126,028.000000
21.733333	0.500	125,785.000000
21.741667	0.500	126,535.000000
21.750000	0.500	128,150.000000
21.758333	0.500	130,310.000000
21.766667	0.500	132,292.000000
21.775000	0.500	133,468.000000
21.783333	0.500	134,000.000000
21.791667	0.500	133,803.000000
21.800000	0.500	132,364.000000
21.808333	0.500	130,069.000000
21.816667	0.500	127,688.000000
21.825000	0.500	125,860.000000
21.833333	0.500	125,297.000000
21.841667	0.500	126,458.000000
21.850000	0.500	128,755.000000
21.858333	0.500	131,611.000000
21.866667	0.500	134,341.000000
21.875000	0.500	136,566.000000
21.883333	0.500	138,703.000000
21.891667	0.500	140,922.000000
21.900000	0.500	143,320.000000
21.908333	0.500	145,922.000000
21.916667	0.500	148,504.000000
21.925000	0.500	150,884.000000
21.933333	0.500	152,960.000000
21.941667	0.500	154,000.000000
21.950000	0.500	153,871.000000
21.958333	0.500	153,314.000000
21.966667	0.500	152,398.000000
21.975000	0.500	150,759.000000
21.983333	0.500	148,621.000000
21.991667	0.500	146,503.000000
22.000000	0.500	144,645.000000
22.008333	0.500	142,993.000000
22.016667	0.500	141,464.000000
22.025000	0.500	140,071.000000
22.033333	0.500	138,784.000000
22.041667	0.500	137,423.000000
22.050000	0.500	136,200.000000
22.058333	0.500	135,054.000000
22.066667	0.500	133,921.000000
22.075000	0.500	133,160.000000
22.083333	0.500	132,644.000000
22.091667	0.500	132,268.000000
22.100000	0.500	132,407.000000
22.108333	0.500	133,590.000000
22.116667	0.500	135,883.000000
22.125000	0.500	138,623.000000
22.133333	0.500	140,873.000000
22.141667	0.500	142,375.000000
22.150000	0.500	142,833.000000
22.158333	0.500	142,446.000000
22.166667	0.500	141,859.000000
22.175000	0.500	141,650.000000
22.183333	0.500	141,598.000000
22.191667	0.500	141,177.000000
22.200000	0.500	140,184.000000
22.208333	0.500	138,530.000000
22.216667	0.500	136,873.000000
22.225000	0.500	135,846.000000
22.233333	0.500	135,263.000000
22.241667	0.500	135,072.000000
22.250000	0.500	135,348.000000
22.258333	0.500	136,138.000000
22.266667	0.500	137,406.000000
22.275000	0.500	139,043.000000
22.283333	0.500	141,134.000000
22.291667	0.500	144,055.000000
22.300000	0.500	147,686.000000
22.308333	0.500	151,464.000000
22.316667	0.500	154,767.000000
22.325000	0.500	156,556.000000
22.333333	0.500	156,656.000000
22.341667	0.500	155,580.000000
22.350000	0.500	154,044.000000
22.358333	0.500	152,978.000000
22.366667	0.500	152,887.000000
22.375000	0.500	153,483.000000
22.383333	0.500	154,359.000000
22.391667	0.500	154,851.000000
22.400000	0.500	154,778.000000
22.408333	0.500	154,106.000000
22.416667	0.500	153,265.000000
22.425000	0.500	153,054.000000
22.433333	0.500	153,466.000000
22.441667	0.500	154,364.000000
22.450000	0.500	155,342.000000
22.458333	0.500	155,895.000000
22.466667	0.500	155,586.000000
22.475000	0.500	154,109.000000
22.483333	0.500	151,723.000000
22.491667	0.500	149,471.000000
22.500000	0.500	147,685.000000
22.508333	0.500	146,621.000000
22.516667	0.500	145,603.000000
22.525000	0.500	143,756.000000
22.533333	0.500	140,890.000000
22.541667	0.500	136,916.000000
22.550000	0.500	132,290.000000
22.558333	0.500	127,749.000000
22.566667	0.500	123,674.000000
22.575000	0.500	120,224.000000
22.583333	0.500	117,691.000000
22.591667	0.500	116,127.000000
22.600000	0.500	115,231.000000
22.608333	0.500	114,987.000000
22.616667	0.500	115,305.000000
22.625000	0.500	115,598.000000
22.633333	0.500	116,061.000000
22.641667	0.500	117,806.000000
22.650000	0.500	121,306.000000
22.658333	0.500	125,772.000000
22.666667	0.500	130,574.000000
22.675000	0.500	135,114.000000
22.683333	0.500	138,689.000000
22.691667	0.500	141,060.000000
22.700000	0.500	142,371.000000
22.708333	0.500	143,332.000000
22.716667	0.500	144,656.000000
22.725000	0.500	146,847.000000
22.733333	0.500	149,856.000000
22.741667	0.500	153,662.000000
22.750000	0.500	158,372.000000
22.758333	0.500	163,819.000000
22.766667	0.500	169,401.000000
22.775000	0.500	174,131.000000
22.783333	0.500	177,459.000000
22.791667	0.500	179,023.000000
22.800000	0.500	178,767.000000
22.808333	0.500	176,840.000000
22.816667	0.500	173,755.000000
22.825000	0.500	169,952.000000
22.833333	0.500	165,274.000000
22.841667	0.500	159,991.000000
22.850000	0.500	154,331.000000
22.858333	0.500	148,703.000000
22.866667	0.500	143,917.000000
22.875000	0.500	140,557.000000
22.883333	0.500	138,486.000000
22.891667	0.500	137,341.000000
22.900000	0.500	136,900.000000
22.908333	0.500	136,801.000000
22.916667	0.500	136,975.000000
22.925000	0.500	137,617.000000
22.933333	0.500	138,694.000000
22.941667	0.500	140,012.000000
22.950000	0.500	141,918.000000
22.958333	0.500	144,428.000000
22.966667	0.500	147,024.000000
22.975000	0.500	149,388.000000
22.983333	0.500	151,200.000000
22.991667	0.500	152,344.000000
23.000000	0.500	152,920.000000
23.008333	0.500	152,898.000000
23.016667	0.500	152,068.000000
23.025000	0.500	150,660.000000
23.033333	0.500	149,546.000000
23.041667	0.500	149,573.000000
23.050000	0.500	150,847.000000
23.058333	0.500	152,596.000000
23.066667	0.500	154,132.000000
23.075000	0.500	154,661.000000
23.083333	0.500	153,692.000000
23.091667	0.500	151,336.000000
23.100000	0.500	148,119.000000
23.108333	0.500	144,374.000000
23.116667	0.500	140,575.000000
23.125000	0.500	137,732.000000
23.133333	0.500	136,701.000000
23.141667	0.500	137,483.000000
23.150000	0.500	139,308.000000
23.158333	0.500	141,013.000000
23.166667	0.500	141,485.000000
23.175000	0.500	140,635.000000
23.183333	0.500	138,943.000000
23.191667	0.500	137,136.000000
23.200000	0.500	135,657.000000
23.208333	0.500	134,521.000000
23.216667	0.500	133,954.000000
23.225000	0.500	134,118.000000
23.233333	0.500	134,364.000000
23.241667	0.500	134,183.000000
23.250000	0.500	133,847.000000
23.258333	0.500	133,739.000000
23.266667	0.500	134,136.000000
23.275000	0.500	135,644.000000
23.283333	0.500	138,385.000000
23.291667	0.500	141,323.000000
23.300000	0.500	143,454.000000
23.308333	0.500	144,224.000000
23.316667	0.500	143,583.000000
23.325000	0.500	142,037.000000
23.333333	0.500	140,228.000000
23.341667	0.500	138,311.000000
23.350000	0.500	136,317.000000
23.358333	0.500	135,047.000000
23.366667	0.500	135,393.000000
23.375000	0.500	137,196.000000
23.383333	0.500	139,841.000000
23.391667	0.500	142,335.000000
23.400000	0.500	144,536.000000
23.408333	0.500	146,564.000000
23.416667	0.500	148,799.000000
23.425000	0.500	151,557.000000
23.433333	0.500	154,429.000000
23.441667	0.500	156,301.000000
23.450000	0.500	156,417.000000
23.458333	0.500	154,799.000000
23.466667	0.500	152,550.000000
23.475000	0.500	150,511.000000
23.483333	0.500	149,108.000000
23.491667	0.500	148,622.000000
23.500000	0.500	148,312.000000
23.508333	0.500	147,386.000000
23.516667	0.500	146,130.000000
23.525000	0.500	144,903.000000
23.533333	0.500	144,078.000000
23.541667	0.500	144,551.000000
23.550000	0.500	146,215.000000
23.558333	0.500	148,930.000000
23.566667	0.500	152,328.000000
23.575000	0.500	155,425.000000
23.583333	0.500	157,437.000000
23.591667	0.500	158,191.000000
23.600000	0.500	158,097.000000
23.608333	0.500	157,772.000000
23.616667	0.500	157,765.000000
23.625000	0.500	158,105.000000
23.633333	0.500	158,687.000000
23.641667	0.500	159,414.000000
23.650000	0.500	160,160.000000
23.658333	0.500	160,336.000000
23.666667	0.500	159,486.000000
23.675000	0.500	157,660.000000
23.683333	0.500	155,672.000000
23.691667	0.500	153,901.000000
23.700000	0.500	152,598.000000
23.708333	0.500	152,162.000000
23.716667	0.500	152,480.000000
23.725000	0.500	153,142.000000
23.733333	0.500	154,292.000000
23.741667	0.500	155,952.000000
23.750000	0.500	157,787.000000
23.758333	0.500	160,046.000000
23.766667	0.500	162,884.000000
23.775000	0.500	165,437.000000
23.783333	0.500	167,061.000000
23.791667	0.500	168,189.000000
23.800000	0.500	169,222.000000
23.808333	0.500	169,488.000000
23.816667	0.500	168,373.000000
23.825000	0.500	166,150.000000
23.833333	0.500	163,505.000000
23.841667	0.500	160,844.000000
23.850000	0.500	158,360.000000
23.858333	0.500	156,484.000000
23.866667	0.500	155,291.000000
23.875000	0.500	154,361.000000
23.883333	0.500	153,574.000000
23.891667	0.500	152,872.000000
23.900000	0.500	152,491.000000
23.908333	0.500	152,411.000000
23.916667	0.500	152,596.000000
23.925000	0.500	152,847.000000
23.933333	0.500	152,616.000000
23.941667	0.500	151,913.000000
23.950000	0.500	151,437.000000
23.958333	0.500	151,262.000000
23.966667	0.500	151,278.000000
23.975000	0.500	151,766.000000
23.983333	0.500	152,508.000000
23.991667	0.500	152,917.000000
24.000000	0.500	152,626.000000
24.008333	0.500	151,962.000000
24.016667	0.500	151,436.000000
24.025000	0.500	150,976.000000
24.033333	0.500	150,308.000000
24.041667	0.500	149,413.000000
24.050000	0.500	148,492.000000
24.058333	0.500	147,759.000000
24.066667	0.500	146,957.000000
24.075000	0.500	146,217.000000
24.083333	0.500	145,701.000000
24.091667	0.500	145,501.000000
24.100000	0.500	145,792.000000
24.108333	0.500	146,598.000000
24.116667	0.500	148,186.000000
24.125000	0.500	151,055.000000
24.133333	0.500	154,842.000000
24.141667	0.500	158,416.000000
24.150000	0.500	161,193.000000
24.158333	0.500	163,328.000000
24.166667	0.500	164,347.000000
24.175000	0.500	163,780.000000
24.183333	0.500	162,060.000000
24.191667	0.500	159,979.000000
24.200000	0.500	158,622.000000
24.208333	0.500	158,269.000000
24.216667	0.500	158,288.000000
24.225000	0.500	158,605.000000
24.233333	0.500	159,474.000000
24.241667	0.500	160,950.000000
24.250000	0.500	162,432.000000
24.258333	0.500	163,432.000000
24.266667	0.500	163,726.000000
24.275000	0.500	163,788.000000
24.283333	0.500	164,017.000000
24.291667	0.500	164,210.000000
24.300000	0.500	164,327.000000
24.308333	0.500	164,630.000000
24.316667	0.500	165,578.000000
24.325000	0.500	166,750.000000
24.333333	0.500	167,544.000000
24.341667	0.500	168,100.000000
24.350000	0.500	168,225.000000
24.358333	0.500	167,450.000000
24.366667	0.500	165,897.000000
24.375000	0.500	163,582.000000
24.383333	0.500	160,659.000000
24.391667	0.500	157,871.000000
24.400000	0.500	155,582.000000
24.408333	0.500	153,496.000000
24.416667	0.500	151,585.000000
24.425000	0.500	149,986.000000
24.433333	0.500	148,665.000000
24.441667	0.500	147,894.000000
24.450000	0.500	148,205.000000
24.458333	0.500	149,469.000000
24.466667	0.500	151,428.000000
24.475000	0.500	153,845.000000
24.483333	0.500	156,290.000000
24.491667	0.500	158,058.000000
24.500000	0.500	159,007.000000
24.508333	0.500	159,604.000000
24.516667	0.500	160,344.000000
24.525000	0.500	161,709.000000
24.533333	0.500	163,750.000000
24.541667	0.500	165,717.000000
24.550000	0.500	166,925.000000
24.558333	0.500	167,214.000000
24.566667	0.500	166,985.000000
24.575000	0.500	166,398.000000
24.583333	0.500	165,002.000000
24.591667	0.500	162,660.000000
24.600000	0.500	159,533.000000
24.608333	0.500	156,644.000000
24.616667	0.500	154,407.000000
24.625000	0.500	152,639.000000
24.633333	0.500	151,455.000000
24.641667	0.500	150,816.000000
24.650000	0.500	150,935.000000
24.658333	0.500	151,946.000000
24.666667	0.500	153,493.000000
24.675000	0.500	154,835.000000
24.683333	0.500	155,450.000000
24.691667	0.500	155,690.000000
24.700000	0.500	156,351.000000
24.708333	0.500	157,724.000000
24.716667	0.500	159,579.000000
24.725000	0.500	161,500.000000
24.733333	0.500	163,190.000000
24.741667	0.500	164,289.000000
24.750000	0.500	164,882.000000
24.758333	0.500	164,915.000000
24.766667	0.500	164,285.000000
24.775000	0.500	163,559.000000
24.783333	0.500	163,665.000000
24.791667	0.500	165,047.000000
24.800000	0.500	167,634.000000
24.808333	0.500	170,975.000000
24.816667	0.500	174,727.000000
24.825000	0.500	178,393.000000
24.833333	0.500	181,124.000000
24.841667	0.500	182,429.000000
24.850000	0.500	182,267.000000
24.858333	0.500	180,715.000000
24.866667	0.500	177,906.000000
24.875000	0.500	174,356.000000
24.883333	0.500	170,943.000000
24.891667	0.500	168,312.000000
24.900000	0.500	166,386.000000
24.908333	0.500	164,802.000000
24.916667	0.500	163,892.000000
24.925000	0.500	164,053.000000
24.933333	0.500	165,222.000000
24.941667	0.500	166,648.000000
24.950000	0.500	167,737.000000
24.958333	0.500	168,172.000000
24.966667	0.500	168,023.000000
24.975000	0.500	167,276.000000
24.983333	0.500	166,086.000000
24.991667	0.500	164,501.000000
25.000000	0.500	162,440.000000
25.008333	0.500	160,387.000000
25.016667	0.500	158,758.000000
25.025000	0.500	157,631.000000
25.033333	0.500	157,198.000000
25.041667	0.500	157,813.000000
25.050000	0.500	159,654.000000
25.058333	0.500	162,294.000000
25.066667	0.500	164,976.000000
25.075000	0.500	167,304.000000
25.083333	0.500	169,265.000000
25.091667	0.500	170,853.000000
25.100000	0.500	171,993.000000
25.108333	0.500	172,498.000000
25.116667	0.500	172,688.000000
25.125000	0.500	172,489.000000
25.133333	0.500	171,914.000000
25.141667	0.500	171,011.000000
25.150000	0.500	169,396.000000
25.158333	0.500	166,695.000000
25.166667	0.500	162,667.000000
25.175000	0.500	157,986.000000
25.183333	0.500	154,347.000000
25.191667	0.500	152,944.000000
25.200000	0.500	153,868.000000
25.208333	0.500	156,247.000000
25.216667	0.500	159,267.000000
25.225000	0.500	162,335.000000
25.233333	0.500	164,940.000000
25.241667	0.500	166,772.000000
25.250000	0.500	168,334.000000
25.258333	0.500	170,107.000000
25.266667	0.500	171,878.000000
25.275000	0.500	173,250.000000
25.283333	0.500	174,103.000000
25.291667	0.500	174,167.000000
25.300000	0.500	172,611.000000
25.308333	0.500	169,672.000000
25.316667	0.500	166,458.000000
25.325000	0.500	163,602.000000
25.333333	0.500	161,129.000000
25.341667	0.500	158,758.000000
25.350000	0.500	156,070.000000
25.358333	0.500	152,943.000000
25.366667	0.500	149,824.000000
25.375000	0.500	147,978.000000
25.383333	0.500	147,842.000000
25.391667	0.500	148,859.000000
25.400000	0.500	150,544.000000
25.408333	0.500	152,568.000000
25.416667	0.500	154,771.000000
25.425000	0.500	157,366.000000
25.433333	0.500	160,524.000000
25.441667	0.500	164,086.000000
25.450000	0.500	168,251.000000
25.458333	0.500	172,349.000000
25.466667	0.500	175,512.000000
25.475000	0.500	177,244.000000
25.483333	0.500	177,763.000000
25.491667	0.500	177,254.000000
25.500000	0.500	176,216.000000
25.508333	0.500	175,360.000000
25.516667	0.500	175,339.000000
25.525000	0.500	176,093.000000
25.533333	0.500	177,060.000000
25.541667	0.500	177,529.000000
25.550000	0.500	177,348.000000
25.558333	0.500	177,332.000000
25.566667	0.500	177,634.000000
25.575000	0.500	178,116.000000
25.583333	0.500	178,821.000000
25.591667	0.500	179,599.000000
25.600000	0.500	180,224.000000
25.608333	0.500	180,033.000000
25.616667	0.500	178,765.000000
25.625000	0.500	177,060.000000
25.633333	0.500	175,377.000000
25.641667	0.500	173,579.000000
25.650000	0.500	171,798.000000
25.658333	0.500	170,591.000000
25.666667	0.500	170,318.000000
25.675000	0.500	170,739.000000
25.683333	0.500	171,384.000000
25.691667	0.500	171,648.000000
25.700000	0.500	170,962.000000
25.708333	0.500	169,428.000000
25.716667	0.500	167,387.000000
25.725000	0.500	165,446.000000
25.733333	0.500	164,674.000000
25.741667	0.500	165,543.000000
25.750000	0.500	167,760.000000
25.758333	0.500	170,458.000000
25.766667	0.500	173,170.000000
25.775000	0.500	175,641.000000
25.783333	0.500	177,895.000000
25.791667	0.500	179,676.000000
25.800000	0.500	180,774.000000
25.808333	0.500	181,196.000000
25.816667	0.500	181,101.000000
25.825000	0.500	180,563.000000
25.833333	0.500	179,541.000000
25.841667	0.500	178,164.000000
25.850000	0.500	177,002.000000
25.858333	0.500	176,078.000000
25.866667	0.500	175,446.000000
25.875000	0.500	175,196.000000
25.883333	0.500	174,961.000000
25.891667	0.500	174,658.000000
25.900000	0.500	174,327.000000
25.908333	0.500	174,398.000000
25.916667	0.500	175,322.000000
25.925000	0.500	177,317.000000
25.933333	0.500	180,158.000000
25.941667	0.500	183,406.000000
25.950000	0.500	186,522.000000
25.958333	0.500	188,453.000000
25.966667	0.500	188,730.000000
25.975000	0.500	187,385.000000
25.983333	0.500	185,066.000000
25.991667	0.500	182,489.000000
26.000000	0.500	179,885.000000
26.008333	0.500	177,487.000000
26.016667	0.500	175,425.000000
26.025000	0.500	173,351.000000
26.033333	0.500	171,285.000000
26.041667	0.500	169,671.000000
26.050000	0.500	168,826.000000
26.058333	0.500	169,105.000000
26.066667	0.500	170,386.000000
26.075000	0.500	172,612.000000
26.083333	0.500	175,102.000000
26.091667	0.500	177,196.000000
26.100000	0.500	178,838.000000
26.108333	0.500	179,840.000000
26.116667	0.500	179,737.000000
26.125000	0.500	178,684.000000
26.133333	0.500	176,748.000000
26.141667	0.500	174,145.000000
26.150000	0.500	171,449.000000
26.158333	0.500	169,279.000000
26.166667	0.500	167,663.000000
26.175000	0.500	166,676.000000
26.183333	0.500	166,493.000000
26.191667	0.500	167,250.000000
26.200000	0.500	169,073.000000
26.208333	0.500	171,286.000000
26.216667	0.500	173,126.000000
26.225000	0.500	173,819.000000
26.233333	0.500	173,213.000000
26.241667	0.500	171,495.000000
26.250000	0.500	168,645.000000
26.258333	0.500	164,567.000000
26.266667	0.500	159,926.000000
26.275000	0.500	156,040.000000
26.283333	0.500	153,937.000000
26.291667	0.500	153,256.000000
26.300000	0.500	153,551.000000
26.308333	0.500	154,661.000000
26.316667	0.500	156,466.000000
26.325000	0.500	158,958.000000
26.333333	0.500	162,146.000000
26.341667	0.500	165,756.000000
26.350000	0.500	169,203.000000
26.358333	0.500	171,828.000000
26.366667	0.500	173,677.000000
26.375000	0.500	174,939.000000
26.383333	0.500	175,672.000000
26.391667	0.500	176,042.000000
26.400000	0.500	176,252.000000
26.408333	0.500	176,617.000000
26.416667	0.500	177,276.000000
26.425000	0.500	177,916.000000
26.433333	0.500	178,302.000000
26.441667	0.500	178,444.000000
26.450000	0.500	178,151.000000
26.458333	0.500	177,394.000000
26.466667	0.500	176,123.000000
26.475000	0.500	174,661.000000
26.483333	0.500	173,537.000000
26.491667	0.500	173,116.000000
26.500000	0.500	173,976.000000
26.508333	0.500	176,182.000000
26.516667	0.500	179,243.000000
26.525000	0.500	182,684.000000
26.533333	0.500	185,972.000000
26.541667	0.500	189,079.000000
26.550000	0.500	191,909.000000
26.558333	0.500	194,064.000000
26.566667	0.500	195,112.000000
26.575000	0.500	194,719.000000
26.583333	0.500	192,859.000000
26.591667	0.500	189,480.000000
26.600000	0.500	185,439.000000
26.608333	0.500	182,219.000000
26.616667	0.500	180,925.000000
26.625000	0.500	181,284.000000
26.633333	0.500	182,211.000000
26.641667	0.500	183,428.000000
26.650000	0.500	184,844.000000
26.658333	0.500	186,546.000000
26.666667	0.500	187,983.000000
26.675000	0.500	188,846.000000
26.683333	0.500	188,929.000000
26.691667	0.500	188,441.000000
26.700000	0.500	188,951.000000
26.708333	0.500	190,807.000000
26.716667	0.500	193,372.000000
26.725000	0.500	196,402.000000
26.733333	0.500	200,057.000000
26.741667	0.500	204,436.000000
26.750000	0.500	209,072.000000
26.758333	0.500	213,449.000000
26.766667	0.500	217,106.000000
26.775000	0.500	219,262.000000
26.783333	0.500	219,548.000000
26.791667	0.500	218,076.000000
26.800000	0.500	215,277.000000
26.808333	0.500	211,853.000000
26.816667	0.500	208,879.000000
26.825000	0.500	206,981.000000
26.833333	0.500	206,393.000000
26.841667	0.500	206,592.000000
26.850000	0.500	206,959.000000
26.858333	0.500	206,826.000000
26.866667	0.500	206,059.000000
26.875000	0.500	205,015.000000
26.883333	0.500	203,952.000000
26.891667	0.500	202,876.000000
26.900000	0.500	201,644.000000
26.908333	0.500	200,432.000000
26.916667	0.500	199,074.000000
26.925000	0.500	197,582.000000
26.933333	0.500	196,522.000000
26.941667	0.500	196,656.000000
26.950000	0.500	197,736.000000
26.958333	0.500	199,369.000000
26.966667	0.500	201,216.000000
26.975000	0.500	202,618.000000
26.983333	0.500	203,462.000000
26.991667	0.500	204,233.000000
27.000000	0.500	205,429.000000
27.008333	0.500	206,848.000000
27.016667	0.500	208,272.000000
27.025000	0.500	209,781.000000
27.033333	0.500	211,575.000000
27.041667	0.500	213,535.000000
27.050000	0.500	215,378.000000
27.058333	0.500	216,903.000000
27.066667	0.500	218,075.000000
27.075000	0.500	219,042.000000
27.083333	0.500	220,600.000000
27.091667	0.500	223,451.000000
27.100000	0.500	226,918.000000
27.108333	0.500	229,892.000000
27.116667	0.500	231,879.000000
27.125000	0.500	232,884.000000
27.133333	0.500	233,196.000000
27.141667	0.500	233,218.000000
27.150000	0.500	233,599.000000
27.158333	0.500	235,146.000000
27.166667	0.500	238,148.000000
27.175000	0.500	241,761.000000
27.183333	0.500	244,935.000000
27.191667	0.500	247,541.000000
27.200000	0.500	249,637.000000
27.208333	0.500	251,624.000000
27.216667	0.500	254,078.000000
27.225000	0.500	257,134.000000
27.233333	0.500	260,102.000000
27.241667	0.500	262,243.000000
27.250000	0.500	263,137.000000
27.258333	0.500	262,898.000000
27.266667	0.500	261,912.000000
27.275000	0.500	260,339.000000
27.283333	0.500	258,975.000000
27.291667	0.500	258,515.000000
27.300000	0.500	259,321.000000
27.308333	0.500	261,258.000000
27.316667	0.500	263,483.000000
27.325000	0.500	266,079.000000
27.333333	0.500	269,863.000000
27.341667	0.500	275,410.000000
27.350000	0.500	282,526.000000
27.358333	0.500	290,133.000000
27.366667	0.500	297,162.000000
27.375000	0.500	302,898.000000
27.383333	0.500	307,398.000000
27.391667	0.500	310,733.000000
27.400000	0.500	313,263.000000
27.408333	0.500	315,440.000000
27.416667	0.500	317,231.000000
27.425000	0.500	318,463.000000
27.433333	0.500	319,194.000000
27.441667	0.500	319,618.000000
27.450000	0.500	320,561.000000
27.458333	0.500	322,403.000000
27.466667	0.500	324,844.000000
27.475000	0.500	327,691.000000
27.483333	0.500	330,770.000000
27.491667	0.500	334,088.000000
27.500000	0.500	337,866.000000
27.508333	0.500	342,482.000000
27.516667	0.500	347,428.000000
27.525000	0.500	351,784.000000
27.533333	0.500	354,679.000000
27.541667	0.500	356,374.000000
27.550000	0.500	357,936.000000
27.558333	0.500	359,849.000000
27.566667	0.500	361,781.000000
27.575000	0.500	363,320.000000
27.583333	0.500	364,621.000000
27.591667	0.500	365,538.000000
27.600000	0.500	366,692.000000
27.608333	0.500	368,366.000000
27.616667	0.500	370,466.000000
27.625000	0.500	372,340.000000
27.633333	0.500	373,150.000000
27.641667	0.500	372,655.000000
27.650000	0.500	371,198.000000
27.658333	0.500	369,475.000000
27.666667	0.500	367,989.000000
27.675000	0.500	366,959.000000
27.683333	0.500	366,450.000000
27.691667	0.500	366,627.000000
27.700000	0.500	367,076.000000
27.708333	0.500	366,994.000000
27.716667	0.500	365,670.000000
27.725000	0.500	363,497.000000
27.733333	0.500	360,914.000000
27.741667	0.500	357,945.000000
27.750000	0.500	354,663.000000
27.758333	0.500	351,038.000000
27.766667	0.500	347,211.000000
27.775000	0.500	343,127.000000
27.783333	0.500	338,018.000000
27.791667	0.500	331,430.000000
27.800000	0.500	324,223.000000
27.808333	0.500	317,287.000000
27.816667	0.500	310,929.000000
27.825000	0.500	305,921.000000
27.833333	0.500	302,947.000000
27.841667	0.500	301,744.000000
27.850000	0.500	301,866.000000
27.858333	0.500	303,444.000000
27.866667	0.500	305,959.000000
27.875000	0.500	308,323.000000
27.883333	0.500	309,826.000000
27.891667	0.500	310,000.000000
27.900000	0.500	308,639.000000
27.908333	0.500	305,506.000000
27.916667	0.500	300,530.000000
27.925000	0.500	294,022.000000
27.933333	0.500	286,353.000000
27.941667	0.500	277,479.000000
27.950000	0.500	268,064.000000
27.958333	0.500	259,793.000000
27.966667	0.500	253,202.000000
27.975000	0.500	247,910.000000
27.983333	0.500	243,147.000000
27.991667	0.500	238,242.000000
28.000000	0.500	232,918.000000
28.008333	0.500	227,033.000000
28.016667	0.500	220,409.000000
28.025000	0.500	213,065.000000
28.033333	0.500	205,099.000000
28.041667	0.500	196,768.000000
28.050000	0.500	189,166.000000
28.058333	0.500	183,480.000000
28.066667	0.500	179,730.000000
28.075000	0.500	177,428.000000
28.083333	0.500	176,294.000000
28.091667	0.500	175,936.000000
28.100000	0.500	176,004.000000
28.108333	0.500	176,406.000000
28.116667	0.500	176,959.000000
28.125000	0.500	177,464.000000
28.133333	0.500	178,106.000000
28.141667	0.500	178,801.000000
28.150000	0.500	178,611.000000
28.158333	0.500	176,812.000000
28.166667	0.500	173,819.000000
28.175000	0.500	170,847.000000
28.183333	0.500	168,118.000000
28.191667	0.500	165,950.000000
28.200000	0.500	164,365.000000
28.208333	0.500	163,039.000000
28.216667	0.500	161,494.000000
28.225000	0.500	158,949.000000
28.233333	0.500	155,216.000000
28.241667	0.500	150,909.000000
28.250000	0.500	146,959.000000
28.258333	0.500	143,389.000000
28.266667	0.500	139,858.000000
28.275000	0.500	136,789.000000
28.283333	0.500	134,531.000000
28.291667	0.500	133,084.000000
28.300000	0.500	132,449.000000
28.308333	0.500	132,291.000000
28.316667	0.500	132,247.000000
28.325000	0.500	131,698.000000
28.333333	0.500	129,828.000000
28.341667	0.500	126,429.000000
28.350000	0.500	122,111.000000
28.358333	0.500	117,411.000000
28.366667	0.500	113,052.000000
28.375000	0.500	109,445.000000
28.383333	0.500	106,196.000000
28.391667	0.500	103,553.000000
28.400000	0.500	101,732.000000
28.408333	0.500	100,306.000000
28.416667	0.500	99,056.000000
28.425000	0.500	97,868.000000
28.433333	0.500	95,993.000000
28.441667	0.500	92,700.000000
28.450000	0.500	88,259.000000
28.458333	0.500	83,331.000000
28.466667	0.500	78,631.000000
28.475000	0.500	74,775.000000
28.483333	0.500	71,569.000000
28.491667	0.500	68,905.000000
28.500000	0.500	66,811.000000
28.508333	0.500	65,245.000000
28.516667	0.500	64,237.000000
28.525000	0.500	63,596.000000
28.533333	0.500	62,832.000000
28.541667	0.500	61,973.000000
28.550000	0.500	61,339.000000
28.558333	0.500	60,412.000000
28.566667	0.500	59,026.000000
28.575000	0.500	57,750.000000
28.583333	0.500	57,341.000000
28.591667	0.500	57,776.000000
28.600000	0.500	58,169.000000
28.608333	0.500	57,841.000000
28.616667	0.500	56,884.000000
28.625000	0.500	55,560.000000
28.633333	0.500	54,239.000000
28.641667	0.500	53,379.000000
28.650000	0.500	53,222.000000
28.658333	0.500	53,629.000000
28.666667	0.500	54,171.000000
28.675000	0.500	54,397.000000
28.683333	0.500	53,878.000000
28.691667	0.500	52,583.000000
28.700000	0.500	51,161.000000
28.708333	0.500	49,981.000000
28.716667	0.500	49,205.000000
28.725000	0.500	48,741.000000
28.733333	0.500	48,151.000000
28.741667	0.500	46,969.000000
28.750000	0.500	44,573.000000
28.758333	0.500	41,129.000000
28.766667	0.500	37,321.000000
28.775000	0.500	33,442.000000
28.783333	0.500	29,120.000000
28.791667	0.500	23,980.000000
28.800000	0.500	18,691.000000
28.808333	0.500	14,827.000000
28.816667	0.500	13,136.000000
28.825000	0.500	13,225.000000
28.833333	0.500	14,161.000000
28.841667	0.500	14,957.000000
28.850000	0.500	15,016.000000
28.858333	0.500	14,404.000000
28.866667	0.500	13,076.000000
28.875000	0.500	11,370.000000
28.883333	0.500	9,752.000000
28.891667	0.500	8,624.000000
28.900000	0.500	7,769.000000
28.908333	0.500	7,008.000000
28.916667	0.500	6,479.000000
28.925000	0.500	6,443.000000
28.933333	0.500	6,885.000000
28.941667	0.500	7,748.000000
28.950000	0.500	8,982.000000
28.958333	0.500	10,762.000000
28.966667	0.500	12,693.000000
28.975000	0.500	13,896.000000
28.983333	0.500	13,393.000000
28.991667	0.500	10,951.000000
29.000000	0.500	7,084.000000
29.008333	0.500	2,644.000000
29.016667	0.500	-1,243.000000
29.025000	0.500	-3,577.000000
29.033333	0.500	-3,800.000000
29.041667	0.500	-2,272.000000
29.050000	0.500	7.000000
29.058333	0.500	2,524.000000
29.066667	0.500	4,933.000000
29.075000	0.500	6,517.000000
29.083333	0.500	7,188.000000
29.091667	0.500	7,145.000000
29.100000	0.500	6,732.000000
29.108333	0.500	6,048.000000
29.116667	0.500	5,693.000000
29.125000	0.500	5,904.000000
29.133333	0.500	6,016.000000
29.141667	0.500	5,116.000000
29.150000	0.500	3,043.000000
29.158333	0.500	413.000000
29.166667	0.500	-1,817.000000
29.175000	0.500	-3,398.000000
29.183333	0.500	-4,514.000000
29.191667	0.500	-5,095.000000
29.200000	0.500	-5,008.000000
29.208333	0.500	-4,400.000000
29.216667	0.500	-3,507.000000
29.225000	0.500	-2,536.000000
29.233333	0.500	-2,361.000000
29.241667	0.500	-3,332.000000
29.250000	0.500	-4,939.000000
29.258333	0.500	-6,822.000000
29.266667	0.500	-8,853.000000
29.275000	0.500	-10,825.000000
29.283333	0.500	-12,479.000000
29.291667	0.500	-13,323.000000
29.300000	0.500	-13,785.000000
29.308333	0.500	-14,775.000000
29.316667	0.500	-16,481.000000
29.325000	0.500	-18,751.000000
29.333333	0.500	-21,117.000000
29.341667	0.500	-23,312.000000
29.350000	0.500	-25,386.000000
29.358333	0.500	-26,857.000000
29.366667	0.500	-27,000.000000
29.375000	0.500	-25,859.000000
29.383333	0.500	-24,001.000000
29.391667	0.500	-22,168.000000
29.400000	0.500	-20,851.000000
29.408333	0.500	-20,389.000000
29.416667	0.500	-21,122.000000
29.425000	0.500	-23,306.000000
29.433333	0.500	-26,433.000000
29.441667	0.500	-29,563.000000
29.450000	0.500	-32,082.000000
29.458333	0.500	-34,221.000000
29.466667	0.500	-36,044.000000
29.475000	0.500	-37,261.000000
29.483333	0.500	-37,911.000000
29.491667	0.500	-38,424.000000
29.500000	0.500	-39,360.000000
29.508333	0.500	-40,782.000000
29.516667	0.500	-42,492.000000
29.525000	0.500	-43,999.000000
29.533333	0.500	-44,941.000000
29.541667	0.500	-45,352.000000
29.550000	0.500	-44,856.000000
29.558333	0.500	-43,091.000000
29.566667	0.500	-39,929.000000
29.575000	0.500	-35,769.000000
29.583333	0.500	-31,278.000000
29.591667	0.500	-26,888.000000
29.600000	0.500	-22,983.000000
29.608333	0.500	-19,973.000000
29.616667	0.500	-18,090.000000
29.625000	0.500	-17,632.000000
29.633333	0.500	-18,724.000000
29.641667	0.500	-20,883.000000
29.650000	0.500	-23,438.000000
29.658333	0.500	-25,854.000000
29.666667	0.500	-28,228.000000
29.675000	0.500	-30,662.000000
29.683333	0.500	-32,947.000000
29.691667	0.500	-34,508.000000
29.700000	0.500	-35,087.000000
29.708333	0.500	-34,780.000000
29.716667	0.500	-33,684.000000
29.725000	0.500	-32,257.000000
29.733333	0.500	-30,902.000000
29.741667	0.500	-30,454.000000
29.750000	0.500	-31,551.000000
29.758333	0.500	-33,936.000000
29.766667	0.500	-36,970.000000
29.775000	0.500	-39,990.000000
29.783333	0.500	-42,438.000000
29.791667	0.500	-44,153.000000
29.800000	0.500	-44,647.000000
29.808333	0.500	-43,507.000000
29.816667	0.500	-40,940.000000
29.825000	0.500	-38,348.000000
29.833333	0.500	-37,308.000000
29.841667	0.500	-37,933.000000
29.850000	0.500	-39,473.000000
29.858333	0.500	-40,791.000000
29.866667	0.500	-41,516.000000
29.875000	0.500	-41,807.000000
29.883333	0.500	-41,519.000000
29.891667	0.500	-40,422.000000
29.900000	0.500	-38,636.000000
29.908333	0.500	-36,306.000000
29.916667	0.500	-33,392.000000
29.925000	0.500	-30,044.000000
29.933333	0.500	-26,665.000000
29.941667	0.500	-23,408.000000
29.950000	0.500	-20,375.000000
29.958333	0.500	-18,097.000000
29.966667	0.500	-17,030.000000
29.975000	0.500	-16,744.000000
29.983333	0.500	-16,740.000000
29.991667	0.500	-16,906.000000
30.000000	0.500	-17,698.000000
30.008333	0.500	-19,480.000000
30.016667	0.500	-21,637.000000
30.025000	0.500	-23,702.000000
30.033333	0.500	-25,157.000000
30.041667	0.500	-25,844.000000
30.050000	0.500	-26,324.000000
30.058333	0.500	-26,761.000000
30.066667	0.500	-26,759.000000
30.075000	0.500	-26,231.000000
30.083333	0.500	-25,277.000000
30.091667	0.500	-24,601.000000
30.100000	0.500	-24,740.000000
30.108333	0.500	-25,732.000000
30.116667	0.500	-26,983.000000
30.125000	0.500	-27,853.000000
30.133333	0.500	-27,912.000000
30.141667	0.500	-27,233.000000
30.150000	0.500	-26,614.000000
30.158333	0.500	-26,841.000000
30.166667	0.500	-27,740.000000
30.175000	0.500	-28,740.000000
30.183333	0.500	-29,672.000000
30.191667	0.500	-30,569.000000
30.200000	0.500	-31,341.000000
30.208333	0.500	-31,833.000000
30.216667	0.500	-31,775.000000
30.225000	0.500	-31,301.000000
30.233333	0.500	-30,686.000000
30.241667	0.500	-29,984.000000
30.250000	0.500	-28,952.000000
30.258333	0.500	-27,562.000000
30.266667	0.500	-26,142.000000
30.275000	0.500	-24,981.000000
30.283333	0.500	-24,317.000000
30.291667	0.500	-23,789.000000
30.300000	0.500	-22,927.000000
30.308333	0.500	-21,827.000000
30.316667	0.500	-20,974.000000
30.325000	0.500	-20,574.000000
30.333333	0.500	-20,547.000000
30.341667	0.500	-20,922.000000
30.350000	0.500	-21,783.000000
30.358333	0.500	-23,202.000000
30.366667	0.500	-25,245.000000
30.375000	0.500	-27,742.000000
30.383333	0.500	-30,565.000000
30.391667	0.500	-33,375.000000
30.400000	0.500	-36,141.000000
30.408333	0.500	-38,714.000000
30.416667	0.500	-40,766.000000
30.425000	0.500	-41,905.000000
30.433333	0.500	-41,651.000000
30.441667	0.500	-40,025.000000
30.450000	0.500	-37,851.000000
30.458333	0.500	-36,029.000000
30.466667	0.500	-35,409.000000
30.475000	0.500	-36,204.000000
30.483333	0.500	-37,946.000000
30.491667	0.500	-39,742.000000
30.500000	0.500	-41,228.000000
30.508333	0.500	-42,378.000000
30.516667	0.500	-43,869.000000
30.525000	0.500	-46,048.000000
30.533333	0.500	-48,805.000000
30.541667	0.500	-51,504.000000
30.550000	0.500	-53,309.000000
30.558333	0.500	-53,861.000000
30.566667	0.500	-53,607.000000
30.575000	0.500	-53,091.000000
30.583333	0.500	-52,420.000000
30.591667	0.500	-51,419.000000
30.600000	0.500	-49,479.000000
30.608333	0.500	-46,542.000000
30.616667	0.500	-42,889.000000
30.625000	0.500	-39,135.000000
30.633333	0.500	-36,452.000000
30.641667	0.500	-35,844.000000
30.650000	0.500	-37,435.000000
30.658333	0.500	-40,247.000000
30.666667	0.500	-43,199.000000
30.675000	0.500	-45,443.000000
30.683333	0.500	-46,496.000000
30.691667	0.500	-46,205.000000
30.700000	0.500	-44,643.000000
30.708333	0.500	-42,540.000000
30.716667	0.500	-40,878.000000
30.725000	0.500	-40,762.000000
30.733333	0.500	-42,661.000000
30.741667	0.500	-46,130.000000
30.750000	0.500	-50,254.000000
30.758333	0.500	-53,850.000000
30.766667	0.500	-56,290.000000
30.775000	0.500	-57,194.000000
30.783333	0.500	-56,513.000000
30.791667	0.500	-54,756.000000
30.800000	0.500	-52,207.000000
30.808333	0.500	-48,940.000000
30.816667	0.500	-45,366.000000
30.825000	0.500	-42,285.000000
30.833333	0.500	-39,887.000000
30.841667	0.500	-37,741.000000
30.850000	0.500	-36,016.000000
30.858333	0.500	-34,822.000000
30.866667	0.500	-33,695.000000
30.875000	0.500	-32,490.000000
30.883333	0.500	-31,481.000000
30.891667	0.500	-31,003.000000
30.900000	0.500	-31,085.000000
30.908333	0.500	-31,617.000000
30.916667	0.500	-32,592.000000
30.925000	0.500	-33,924.000000
30.933333	0.500	-35,414.000000
30.941667	0.500	-36,655.000000
30.950000	0.500	-37,610.000000
30.958333	0.500	-38,290.000000
30.966667	0.500	-38,732.000000
30.975000	0.500	-38,941.000000
30.983333	0.500	-38,827.000000
30.991667	0.500	-38,169.000000
31.000000	0.500	-37,434.000000
