# Supplementary material for: Changes to Serum Sample Tube and Processing Methodology Does Not Cause Inter-Individual Variation in Automated Whole Serum N-Glycan Profiling in Health and Disease
Source: PLoS One. 2015 Apr 1;10(4):e0123028. doi: 10.1371/journal.pone.0123028 (PMC4382121; doi:10.1371/journal.pone.0123028)
Supplement: S2 Data — (ZIP) [file pone.0123028.s007.zip › IgGglycansData/1000+390-Sample 21.txt]

File Path	chrom://acropora/ChromeleonLocal/Archana Data/07 Mar 14/Robot validation of PNG F release- GCP-IgG and GCP-Fet.seq/24.smp/Emission_1.channel/Emission_1.chm
Channel	Emission_1

Injection Information:
Data Vault	ChromeleonLocal
Injection	PNG F rel-GCP-IgG-100µg-F.A+PBM+2AB VP96+T1-110/1000+390-Sample 21
Injection Number	26
Position	RE3
Comment	
Processing Method	beh-gu
Instrument Method	BEH-15cm-30min-right-25ul
Type	Unknown
Status	Finished
Injection Date	08/03/2014
Injection Time	04:30:19
Injection Volume (µL)	25.0000
Dilution Factor	1.0000
Weight	1.0000

Raw Data Information:
Time Min. (min)	0.000000
Time Max. (min)	31.000000
Data Points	3721
Detector	FLD
Exporting Data System	Chromeleon 7.1.1.1127
Operator	
Signal Quantity	
Signal Unit	counts
Signal Min.	-56,803.000000
Signal Max.	7,085,971.000000
Channel	Emission_1
Driver Name	FLD3000.dll
Channel Type	Evaluation
Min. Step (s)	0.500
Max. Step (s)	0.500
Average Step (s)	0.500

Signal Parameter Information:
Signal Info	

Raw Data:
Time (min)	Step (s)	Value (counts)
0.000000	0.000	0.000000
0.008333	0.500	0.000000
0.016667	0.500	0.000000
0.025000	0.500	0.000000
0.033333	0.500	0.000000
0.041667	0.500	5,988.000000
0.050000	0.500	6,070.000000
0.058333	0.500	6,269.000000
0.066667	0.500	6,870.000000
0.075000	0.500	7,871.000000
0.083333	0.500	9,058.000000
0.091667	0.500	10,188.000000
0.100000	0.500	11,081.000000
0.108333	0.500	11,597.000000
0.116667	0.500	11,639.000000
0.125000	0.500	11,191.000000
0.133333	0.500	10,330.000000
0.141667	0.500	9,211.000000
0.150000	0.500	7,953.000000
0.158333	0.500	6,638.000000
0.166667	0.500	5,350.000000
0.175000	0.500	4,174.000000
0.183333	0.500	3,120.000000
0.191667	0.500	2,190.000000
0.200000	0.500	1,357.000000
0.208333	0.500	534.000000
0.216667	0.500	-296.000000
0.225000	0.500	-1,083.000000
0.233333	0.500	-1,771.000000
0.241667	0.500	-2,295.000000
0.250000	0.500	-2,598.000000
0.258333	0.500	-2,681.000000
0.266667	0.500	-2,658.000000
0.275000	0.500	-2,615.000000
0.283333	0.500	-2,565.000000
0.291667	0.500	-2,510.000000
0.300000	0.500	-2,456.000000
0.308333	0.500	-2,427.000000
0.316667	0.500	-2,463.000000
0.325000	0.500	-2,590.000000
0.333333	0.500	-2,767.000000
0.341667	0.500	-2,907.000000
0.350000	0.500	-2,977.000000
0.358333	0.500	-2,985.000000
0.366667	0.500	-2,972.000000
0.375000	0.500	-3,000.000000
0.383333	0.500	-3,083.000000
0.391667	0.500	-3,211.000000
0.400000	0.500	-3,357.000000
0.408333	0.500	-3,520.000000
0.416667	0.500	-3,658.000000
0.425000	0.500	-3,782.000000
0.433333	0.500	-3,918.000000
0.441667	0.500	-4,084.000000
0.450000	0.500	-4,253.000000
0.458333	0.500	-4,368.000000
0.466667	0.500	-4,417.000000
0.475000	0.500	-4,390.000000
0.483333	0.500	-4,326.000000
0.491667	0.500	-4,278.000000
0.500000	0.500	-4,278.000000
0.508333	0.500	-4,340.000000
0.516667	0.500	-4,428.000000
0.525000	0.500	-4,469.000000
0.533333	0.500	-4,392.000000
0.541667	0.500	-4,191.000000
0.550000	0.500	-3,905.000000
0.558333	0.500	-3,611.000000
0.566667	0.500	-3,366.000000
0.575000	0.500	-3,193.000000
0.583333	0.500	-3,093.000000
0.591667	0.500	-3,085.000000
0.600000	0.500	-3,210.000000
0.608333	0.500	-3,426.000000
0.616667	0.500	-3,631.000000
0.625000	0.500	-3,682.000000
0.633333	0.500	-3,417.000000
0.641667	0.500	-2,782.000000
0.650000	0.500	-1,806.000000
0.658333	0.500	-587.000000
0.666667	0.500	772.000000
0.675000	0.500	2,198.000000
0.683333	0.500	3,578.000000
0.691667	0.500	4,787.000000
0.700000	0.500	5,802.000000
0.708333	0.500	6,616.000000
0.716667	0.500	7,164.000000
0.725000	0.500	7,494.000000
0.733333	0.500	8,393.000000
0.741667	0.500	12,761.000000
0.750000	0.500	25,461.000000
0.758333	0.500	50,835.000000
0.766667	0.500	90,096.000000
0.775000	0.500	140,727.000000
0.783333	0.500	197,395.000000
0.791667	0.500	253,478.000000
0.800000	0.500	302,454.000000
0.808333	0.500	339,131.000000
0.816667	0.500	360,351.000000
0.825000	0.500	365,208.000000
0.833333	0.500	354,807.000000
0.841667	0.500	331,744.000000
0.850000	0.500	299,517.000000
0.858333	0.500	261,853.000000
0.866667	0.500	222,220.000000
0.875000	0.500	183,472.000000
0.883333	0.500	147,742.000000
0.891667	0.500	116,309.000000
0.900000	0.500	89,752.000000
0.908333	0.500	68,135.000000
0.916667	0.500	51,171.000000
0.925000	0.500	38,377.000000
0.933333	0.500	29,049.000000
0.941667	0.500	22,398.000000
0.950000	0.500	17,750.000000
0.958333	0.500	14,567.000000
0.966667	0.500	12,507.000000
0.975000	0.500	11,302.000000
0.983333	0.500	10,691.000000
0.991667	0.500	10,414.000000
1.000000	0.500	10,281.000000
1.008333	0.500	10,230.000000
1.016667	0.500	10,259.000000
1.025000	0.500	10,442.000000
1.033333	0.500	10,988.000000
1.041667	0.500	12,304.000000
1.050000	0.500	14,812.000000
1.058333	0.500	18,703.000000
1.066667	0.500	23,759.000000
1.075000	0.500	29,417.000000
1.083333	0.500	34,947.000000
1.091667	0.500	39,628.000000
1.100000	0.500	42,898.000000
1.108333	0.500	44,446.000000
1.116667	0.500	44,320.000000
1.125000	0.500	42,915.000000
1.133333	0.500	40,836.000000
1.141667	0.500	38,783.000000
1.150000	0.500	37,302.000000
1.158333	0.500	36,606.000000
1.166667	0.500	36,649.000000
1.175000	0.500	37,344.000000
1.183333	0.500	38,653.000000
1.191667	0.500	40,478.000000
1.200000	0.500	42,645.000000
1.208333	0.500	44,860.000000
1.216667	0.500	46,804.000000
1.225000	0.500	48,126.000000
1.233333	0.500	48,588.000000
1.241667	0.500	48,062.000000
1.250000	0.500	46,640.000000
1.258333	0.500	44,631.000000
1.266667	0.500	42,342.000000
1.275000	0.500	39,907.000000
1.283333	0.500	37,307.000000
1.291667	0.500	34,581.000000
1.300000	0.500	31,933.000000
1.308333	0.500	29,951.000000
1.316667	0.500	29,209.000000
1.325000	0.500	29,670.000000
1.333333	0.500	30,760.000000
1.341667	0.500	31,730.000000
1.350000	0.500	31,971.000000
1.358333	0.500	31,210.000000
1.366667	0.500	29,418.000000
1.375000	0.500	26,694.000000
1.383333	0.500	23,323.000000
1.391667	0.500	19,714.000000
1.400000	0.500	16,239.000000
1.408333	0.500	13,158.000000
1.416667	0.500	10,619.000000
1.425000	0.500	8,719.000000
1.433333	0.500	7,367.000000
1.441667	0.500	6,393.000000
1.450000	0.500	5,699.000000
1.458333	0.500	5,263.000000
1.466667	0.500	5,027.000000
1.475000	0.500	4,993.000000
1.483333	0.500	5,150.000000
1.491667	0.500	5,430.000000
1.500000	0.500	5,764.000000
1.508333	0.500	6,115.000000
1.516667	0.500	6,410.000000
1.525000	0.500	6,547.000000
1.533333	0.500	6,516.000000
1.541667	0.500	6,389.000000
1.550000	0.500	6,220.000000
1.558333	0.500	5,997.000000
1.566667	0.500	5,674.000000
1.575000	0.500	5,244.000000
1.583333	0.500	4,725.000000
1.591667	0.500	4,120.000000
1.600000	0.500	3,399.000000
1.608333	0.500	2,597.000000
1.616667	0.500	1,824.000000
1.625000	0.500	1,181.000000
1.633333	0.500	711.000000
1.641667	0.500	370.000000
1.650000	0.500	119.000000
1.658333	0.500	-31.000000
1.666667	0.500	-82.000000
1.675000	0.500	-45.000000
1.683333	0.500	42.000000
1.691667	0.500	122.000000
1.700000	0.500	169.000000
1.708333	0.500	115.000000
1.716667	0.500	-73.000000
1.725000	0.500	-418.000000
1.733333	0.500	-911.000000
1.741667	0.500	-1,460.000000
1.750000	0.500	-1,971.000000
1.758333	0.500	-2,391.000000
1.766667	0.500	-2,693.000000
1.775000	0.500	-2,899.000000
1.783333	0.500	-3,018.000000
1.791667	0.500	-3,064.000000
1.800000	0.500	-3,030.000000
1.808333	0.500	-2,939.000000
1.816667	0.500	-2,804.000000
1.825000	0.500	-2,623.000000
1.833333	0.500	-2,409.000000
1.841667	0.500	-2,201.000000
1.850000	0.500	-2,029.000000
1.858333	0.500	-1,870.000000
1.866667	0.500	-1,708.000000
1.875000	0.500	-1,571.000000
1.883333	0.500	-1,519.000000
1.891667	0.500	-1,626.000000
1.900000	0.500	-1,880.000000
1.908333	0.500	-2,152.000000
1.916667	0.500	-2,303.000000
1.925000	0.500	-2,294.000000
1.933333	0.500	-2,166.000000
1.941667	0.500	-1,990.000000
1.950000	0.500	-1,822.000000
1.958333	0.500	-1,738.000000
1.966667	0.500	-1,765.000000
1.975000	0.500	-1,925.000000
1.983333	0.500	-2,186.000000
1.991667	0.500	-2,508.000000
2.000000	0.500	-2,800.000000
2.008333	0.500	-2,997.000000
2.016667	0.500	-3,052.000000
2.025000	0.500	-2,956.000000
2.033333	0.500	-2,791.000000
2.041667	0.500	-2,601.000000
2.050000	0.500	-2,378.000000
2.058333	0.500	-2,086.000000
2.066667	0.500	-1,741.000000
2.075000	0.500	-1,430.000000
2.083333	0.500	-1,173.000000
2.091667	0.500	-992.000000
2.100000	0.500	-941.000000
2.108333	0.500	-1,035.000000
2.116667	0.500	-1,249.000000
2.125000	0.500	-1,535.000000
2.133333	0.500	-1,877.000000
2.141667	0.500	-2,232.000000
2.150000	0.500	-2,541.000000
2.158333	0.500	-2,770.000000
2.166667	0.500	-2,918.000000
2.175000	0.500	-2,971.000000
2.183333	0.500	-2,954.000000
2.191667	0.500	-2,950.000000
2.200000	0.500	-3,042.000000
2.208333	0.500	-3,233.000000
2.216667	0.500	-3,497.000000
2.225000	0.500	-3,747.000000
2.233333	0.500	-3,839.000000
2.241667	0.500	-3,717.000000
2.250000	0.500	-3,411.000000
2.258333	0.500	-3,027.000000
2.266667	0.500	-2,730.000000
2.275000	0.500	-2,580.000000
2.283333	0.500	-2,564.000000
2.291667	0.500	-2,622.000000
2.300000	0.500	-2,700.000000
2.308333	0.500	-2,816.000000
2.316667	0.500	-2,981.000000
2.325000	0.500	-3,140.000000
2.333333	0.500	-3,259.000000
2.341667	0.500	-3,318.000000
2.350000	0.500	-3,291.000000
2.358333	0.500	-3,164.000000
2.366667	0.500	-2,970.000000
2.375000	0.500	-2,711.000000
2.383333	0.500	-2,377.000000
2.391667	0.500	-2,030.000000
2.400000	0.500	-1,755.000000
2.408333	0.500	-1,602.000000
2.416667	0.500	-1,553.000000
2.425000	0.500	-1,587.000000
2.433333	0.500	-1,692.000000
2.441667	0.500	-1,876.000000
2.450000	0.500	-2,149.000000
2.458333	0.500	-2,490.000000
2.466667	0.500	-2,895.000000
2.475000	0.500	-3,363.000000
2.483333	0.500	-3,820.000000
2.491667	0.500	-4,181.000000
2.500000	0.500	-4,329.000000
2.508333	0.500	-4,252.000000
2.516667	0.500	-4,045.000000
2.525000	0.500	-3,847.000000
2.533333	0.500	-3,813.000000
2.541667	0.500	-3,950.000000
2.550000	0.500	-4,186.000000
2.558333	0.500	-4,441.000000
2.566667	0.500	-4,648.000000
2.575000	0.500	-4,719.000000
2.583333	0.500	-4,585.000000
2.591667	0.500	-4,268.000000
2.600000	0.500	-3,865.000000
2.608333	0.500	-3,470.000000
2.616667	0.500	-3,108.000000
2.625000	0.500	-2,771.000000
2.633333	0.500	-2,440.000000
2.641667	0.500	-2,118.000000
2.650000	0.500	-1,852.000000
2.658333	0.500	-1,670.000000
2.666667	0.500	-1,599.000000
2.675000	0.500	-1,660.000000
2.683333	0.500	-1,898.000000
2.691667	0.500	-2,259.000000
2.700000	0.500	-2,630.000000
2.708333	0.500	-2,953.000000
2.716667	0.500	-3,195.000000
2.725000	0.500	-3,355.000000
2.733333	0.500	-3,395.000000
2.741667	0.500	-3,324.000000
2.750000	0.500	-3,217.000000
2.758333	0.500	-3,137.000000
2.766667	0.500	-3,062.000000
2.775000	0.500	-3,002.000000
2.783333	0.500	-2,941.000000
2.791667	0.500	-2,840.000000
2.800000	0.500	-2,672.000000
2.808333	0.500	-2,459.000000
2.816667	0.500	-2,287.000000
2.825000	0.500	-2,238.000000
2.833333	0.500	-2,264.000000
2.841667	0.500	-2,296.000000
2.850000	0.500	-2,318.000000
2.858333	0.500	-2,359.000000
2.866667	0.500	-2,412.000000
2.875000	0.500	-2,440.000000
2.883333	0.500	-2,417.000000
2.891667	0.500	-2,343.000000
2.900000	0.500	-2,300.000000
2.908333	0.500	-2,376.000000
2.916667	0.500	-2,569.000000
2.925000	0.500	-2,829.000000
2.933333	0.500	-3,089.000000
2.941667	0.500	-3,314.000000
2.950000	0.500	-3,547.000000
2.958333	0.500	-3,792.000000
2.966667	0.500	-3,998.000000
2.975000	0.500	-4,097.000000
2.983333	0.500	-4,082.000000
2.991667	0.500	-3,963.000000
3.000000	0.500	-3,731.000000
3.008333	0.500	-3,731.000000
3.016667	0.500	-3,731.000000
3.025000	0.500	-3,731.000000
3.033333	0.500	-3,731.000000
3.041667	0.500	-4,226.000000
3.050000	0.500	-6,177.000000
3.058333	0.500	-8,754.000000
3.066667	0.500	-11,814.000000
3.075000	0.500	-15,396.000000
3.083333	0.500	-19,056.000000
3.091667	0.500	-22,186.000000
3.100000	0.500	-23,987.000000
3.108333	0.500	-23,875.000000
3.116667	0.500	-21,650.000000
3.125000	0.500	-17,246.000000
3.133333	0.500	-11,111.000000
3.141667	0.500	-4,289.000000
3.150000	0.500	1,932.000000
3.158333	0.500	6,350.000000
3.166667	0.500	8,650.000000
3.175000	0.500	8,944.000000
3.183333	0.500	7,743.000000
3.191667	0.500	6,002.000000
3.200000	0.500	4,636.000000
3.208333	0.500	4,665.000000
3.216667	0.500	5,829.000000
3.225000	0.500	7,490.000000
3.233333	0.500	8,970.000000
3.241667	0.500	9,517.000000
3.250000	0.500	8,871.000000
3.258333	0.500	7,183.000000
3.266667	0.500	4,505.000000
3.275000	0.500	1,129.000000
3.283333	0.500	-2,185.000000
3.291667	0.500	-4,811.000000
3.300000	0.500	-6,952.000000
3.308333	0.500	-9,220.000000
3.316667	0.500	-11,931.000000
3.325000	0.500	-14,892.000000
3.333333	0.500	-17,520.000000
3.341667	0.500	-19,700.000000
3.350000	0.500	-21,077.000000
3.358333	0.500	-21,496.000000
3.366667	0.500	-21,130.000000
3.375000	0.500	-20,245.000000
3.383333	0.500	-19,350.000000
3.391667	0.500	-18,831.000000
3.400000	0.500	-18,476.000000
3.408333	0.500	-17,867.000000
3.416667	0.500	-16,905.000000
3.425000	0.500	-15,277.000000
3.433333	0.500	-12,922.000000
3.441667	0.500	-10,423.000000
3.450000	0.500	-8,936.000000
3.458333	0.500	-9,166.000000
3.466667	0.500	-10,938.000000
3.475000	0.500	-13,175.000000
3.483333	0.500	-15,145.000000
3.491667	0.500	-16,585.000000
3.500000	0.500	-17,096.000000
3.508333	0.500	-16,695.000000
3.516667	0.500	-15,883.000000
3.525000	0.500	-15,204.000000
3.533333	0.500	-14,877.000000
3.541667	0.500	-15,069.000000
3.550000	0.500	-15,711.000000
3.558333	0.500	-16,666.000000
3.566667	0.500	-17,966.000000
3.575000	0.500	-19,384.000000
3.583333	0.500	-20,692.000000
3.591667	0.500	-21,778.000000
3.600000	0.500	-22,839.000000
3.608333	0.500	-24,058.000000
3.616667	0.500	-25,448.000000
3.625000	0.500	-26,687.000000
3.633333	0.500	-27,641.000000
3.641667	0.500	-28,312.000000
3.650000	0.500	-29,143.000000
3.658333	0.500	-30,483.000000
3.666667	0.500	-32,407.000000
3.675000	0.500	-34,905.000000
3.683333	0.500	-37,300.000000
3.691667	0.500	-38,808.000000
3.700000	0.500	-38,930.000000
3.708333	0.500	-37,172.000000
3.716667	0.500	-33,748.000000
3.725000	0.500	-29,457.000000
3.733333	0.500	-25,623.000000
3.741667	0.500	-23,070.000000
3.750000	0.500	-21,884.000000
3.758333	0.500	-21,784.000000
3.766667	0.500	-22,568.000000
3.775000	0.500	-23,841.000000
3.783333	0.500	-24,936.000000
3.791667	0.500	-25,378.000000
3.800000	0.500	-25,448.000000
3.808333	0.500	-25,896.000000
3.816667	0.500	-27,177.000000
3.825000	0.500	-29,247.000000
3.833333	0.500	-31,968.000000
3.841667	0.500	-34,550.000000
3.850000	0.500	-36,239.000000
3.858333	0.500	-36,582.000000
3.866667	0.500	-35,099.000000
3.875000	0.500	-32,331.000000
3.883333	0.500	-29,114.000000
3.891667	0.500	-26,125.000000
3.900000	0.500	-24,062.000000
3.908333	0.500	-22,835.000000
3.916667	0.500	-22,020.000000
3.925000	0.500	-21,449.000000
3.933333	0.500	-20,975.000000
3.941667	0.500	-20,541.000000
3.950000	0.500	-20,181.000000
3.958333	0.500	-19,523.000000
3.966667	0.500	-18,069.000000
3.975000	0.500	-15,426.000000
3.983333	0.500	-11,702.000000
3.991667	0.500	-7,468.000000
4.000000	0.500	-3,375.000000
4.008333	0.500	-582.000000
4.016667	0.500	-316.000000
4.025000	0.500	-2,512.000000
4.033333	0.500	-6,077.000000
4.041667	0.500	-9,648.000000
4.050000	0.500	-12,813.000000
4.058333	0.500	-16,069.000000
4.066667	0.500	-19,931.000000
4.075000	0.500	-24,154.000000
4.083333	0.500	-28,347.000000
4.091667	0.500	-31,694.000000
4.100000	0.500	-33,466.000000
4.108333	0.500	-33,779.000000
4.116667	0.500	-32,781.000000
4.125000	0.500	-30,238.000000
4.133333	0.500	-26,194.000000
4.141667	0.500	-21,627.000000
4.150000	0.500	-17,627.000000
4.158333	0.500	-14,037.000000
4.166667	0.500	-10,796.000000
4.175000	0.500	-7,711.000000
4.183333	0.500	-4,495.000000
4.191667	0.500	-1,492.000000
4.200000	0.500	435.000000
4.208333	0.500	232.000000
4.216667	0.500	-2,433.000000
4.225000	0.500	-6,938.000000
4.233333	0.500	-12,403.000000
4.241667	0.500	-17,848.000000
4.250000	0.500	-22,902.000000
4.258333	0.500	-27,176.000000
4.266667	0.500	-30,597.000000
4.275000	0.500	-33,114.000000
4.283333	0.500	-34,079.000000
4.291667	0.500	-33,342.000000
4.300000	0.500	-31,996.000000
4.308333	0.500	-30,880.000000
4.316667	0.500	-29,870.000000
4.325000	0.500	-28,634.000000
4.333333	0.500	-27,251.000000
4.341667	0.500	-25,803.000000
4.350000	0.500	-24,551.000000
4.358333	0.500	-23,629.000000
4.366667	0.500	-22,848.000000
4.375000	0.500	-22,337.000000
4.383333	0.500	-22,323.000000
4.391667	0.500	-22,392.000000
4.400000	0.500	-21,843.000000
4.408333	0.500	-20,436.000000
4.416667	0.500	-18,187.000000
4.425000	0.500	-15,528.000000
4.433333	0.500	-13,368.000000
4.441667	0.500	-12,476.000000
4.450000	0.500	-13,034.000000
4.458333	0.500	-14,609.000000
4.466667	0.500	-16,736.000000
4.475000	0.500	-19,322.000000
4.483333	0.500	-22,109.000000
4.491667	0.500	-24,703.000000
4.500000	0.500	-26,583.000000
4.508333	0.500	-27,542.000000
4.516667	0.500	-28,061.000000
4.525000	0.500	-28,446.000000
4.533333	0.500	-28,837.000000
4.541667	0.500	-29,254.000000
4.550000	0.500	-29,470.000000
4.558333	0.500	-28,969.000000
4.566667	0.500	-27,828.000000
4.575000	0.500	-25,911.000000
4.583333	0.500	-23,497.000000
4.591667	0.500	-21,094.000000
4.600000	0.500	-19,047.000000
4.608333	0.500	-17,707.000000
4.616667	0.500	-16,997.000000
4.625000	0.500	-16,500.000000
4.633333	0.500	-15,924.000000
4.641667	0.500	-15,330.000000
4.650000	0.500	-14,849.000000
4.658333	0.500	-14,789.000000
4.666667	0.500	-14,880.000000
4.675000	0.500	-15,202.000000
4.683333	0.500	-16,087.000000
4.691667	0.500	-17,373.000000
4.700000	0.500	-18,941.000000
4.708333	0.500	-20,628.000000
4.716667	0.500	-21,489.000000
4.725000	0.500	-20,879.000000
4.733333	0.500	-19,245.000000
4.741667	0.500	-17,067.000000
4.750000	0.500	-14,361.000000
4.758333	0.500	-11,554.000000
4.766667	0.500	-9,437.000000
4.775000	0.500	-8,332.000000
4.783333	0.500	-8,270.000000
4.791667	0.500	-8,969.000000
4.800000	0.500	-10,112.000000
4.808333	0.500	-11,282.000000
4.816667	0.500	-11,726.000000
4.825000	0.500	-11,122.000000
4.833333	0.500	-10,167.000000
4.841667	0.500	-9,517.000000
4.850000	0.500	-9,186.000000
4.858333	0.500	-9,010.000000
4.866667	0.500	-8,952.000000
4.875000	0.500	-9,241.000000
4.883333	0.500	-9,923.000000
4.891667	0.500	-10,713.000000
4.900000	0.500	-11,546.000000
4.908333	0.500	-12,644.000000
4.916667	0.500	-13,489.000000
4.925000	0.500	-13,575.000000
4.933333	0.500	-13,054.000000
4.941667	0.500	-11,885.000000
4.950000	0.500	-10,397.000000
4.958333	0.500	-8,262.000000
4.966667	0.500	-5,240.000000
4.975000	0.500	-1,574.000000
4.983333	0.500	1,867.000000
4.991667	0.500	3,963.000000
5.000000	0.500	4,070.000000
5.008333	0.500	2,265.000000
5.016667	0.500	-832.000000
5.025000	0.500	-4,311.000000
5.033333	0.500	-7,374.000000
5.041667	0.500	-9,489.000000
5.050000	0.500	-10,773.000000
5.058333	0.500	-11,872.000000
5.066667	0.500	-13,212.000000
5.075000	0.500	-15,076.000000
5.083333	0.500	-17,267.000000
5.091667	0.500	-19,390.000000
5.100000	0.500	-20,666.000000
5.108333	0.500	-20,829.000000
5.116667	0.500	-20,041.000000
5.125000	0.500	-18,570.000000
5.133333	0.500	-16,633.000000
5.141667	0.500	-14,650.000000
5.150000	0.500	-13,416.000000
5.158333	0.500	-13,380.000000
5.166667	0.500	-14,229.000000
5.175000	0.500	-15,532.000000
5.183333	0.500	-16,700.000000
5.191667	0.500	-17,513.000000
5.200000	0.500	-18,131.000000
5.208333	0.500	-18,796.000000
5.216667	0.500	-19,633.000000
5.225000	0.500	-20,901.000000
5.233333	0.500	-22,627.000000
5.241667	0.500	-24,491.000000
5.250000	0.500	-26,342.000000
5.258333	0.500	-28,153.000000
5.266667	0.500	-29,379.000000
5.275000	0.500	-29,609.000000
5.283333	0.500	-28,855.000000
5.291667	0.500	-27,596.000000
5.300000	0.500	-26,661.000000
5.308333	0.500	-26,356.000000
5.316667	0.500	-26,441.000000
5.325000	0.500	-26,576.000000
5.333333	0.500	-26,687.000000
5.341667	0.500	-26,806.000000
5.350000	0.500	-26,767.000000
5.358333	0.500	-25,992.000000
5.366667	0.500	-23,601.000000
5.375000	0.500	-19,536.000000
5.383333	0.500	-14,611.000000
5.391667	0.500	-10,453.000000
5.400000	0.500	-8,242.000000
5.408333	0.500	-8,307.000000
5.416667	0.500	-10,079.000000
5.425000	0.500	-12,715.000000
5.433333	0.500	-15,285.000000
5.441667	0.500	-17,069.000000
5.450000	0.500	-17,788.000000
5.458333	0.500	-17,405.000000
5.466667	0.500	-16,086.000000
5.475000	0.500	-14,586.000000
5.483333	0.500	-13,648.000000
5.491667	0.500	-13,550.000000
5.500000	0.500	-13,989.000000
5.508333	0.500	-14,865.000000
5.516667	0.500	-16,364.000000
5.525000	0.500	-18,047.000000
5.533333	0.500	-18,858.000000
5.541667	0.500	-18,389.000000
5.550000	0.500	-16,934.000000
5.558333	0.500	-15,477.000000
5.566667	0.500	-14,728.000000
5.575000	0.500	-14,710.000000
5.583333	0.500	-15,431.000000
5.591667	0.500	-16,953.000000
5.600000	0.500	-19,375.000000
5.608333	0.500	-22,650.000000
5.616667	0.500	-25,550.000000
5.625000	0.500	-26,615.000000
5.633333	0.500	-25,737.000000
5.641667	0.500	-23,787.000000
5.650000	0.500	-21,814.000000
5.658333	0.500	-20,315.000000
5.666667	0.500	-19,365.000000
5.675000	0.500	-18,669.000000
5.683333	0.500	-17,872.000000
5.691667	0.500	-17,235.000000
5.700000	0.500	-16,998.000000
5.708333	0.500	-16,869.000000
5.716667	0.500	-16,184.000000
5.725000	0.500	-14,878.000000
5.733333	0.500	-13,681.000000
5.741667	0.500	-13,015.000000
5.750000	0.500	-12,369.000000
5.758333	0.500	-10,788.000000
5.766667	0.500	-8,230.000000
5.775000	0.500	-5,229.000000
5.783333	0.500	-2,436.000000
5.791667	0.500	-480.000000
5.800000	0.500	364.000000
5.808333	0.500	-286.000000
5.816667	0.500	-2,844.000000
5.825000	0.500	-7,470.000000
5.833333	0.500	-13,320.000000
5.841667	0.500	-19,145.000000
5.850000	0.500	-23,879.000000
5.858333	0.500	-26,833.000000
5.866667	0.500	-27,638.000000
5.875000	0.500	-26,681.000000
5.883333	0.500	-24,392.000000
5.891667	0.500	-20,803.000000
5.900000	0.500	-16,282.000000
5.908333	0.500	-11,446.000000
5.916667	0.500	-6,704.000000
5.925000	0.500	-2,316.000000
5.933333	0.500	1,010.000000
5.941667	0.500	2,657.000000
5.950000	0.500	2,840.000000
5.958333	0.500	1,883.000000
5.966667	0.500	-338.000000
5.975000	0.500	-3,580.000000
5.983333	0.500	-7,170.000000
5.991667	0.500	-10,185.000000
6.000000	0.500	-12,311.000000
6.008333	0.500	-14,167.000000
6.016667	0.500	-15,963.000000
6.025000	0.500	-17,601.000000
6.033333	0.500	-18,539.000000
6.041667	0.500	-18,410.000000
6.050000	0.500	-16,823.000000
6.058333	0.500	-13,604.000000
6.066667	0.500	-9,277.000000
6.075000	0.500	-4,499.000000
6.083333	0.500	-290.000000
6.091667	0.500	2,706.000000
6.100000	0.500	4,200.000000
6.108333	0.500	3,936.000000
6.116667	0.500	2,163.000000
6.125000	0.500	-777.000000
6.133333	0.500	-4,593.000000
6.141667	0.500	-9,057.000000
6.150000	0.500	-13,535.000000
6.158333	0.500	-17,443.000000
6.166667	0.500	-20,466.000000
6.175000	0.500	-22,208.000000
6.183333	0.500	-22,618.000000
6.191667	0.500	-22,097.000000
6.200000	0.500	-21,159.000000
6.208333	0.500	-20,749.000000
6.216667	0.500	-21,163.000000
6.225000	0.500	-22,101.000000
6.233333	0.500	-23,362.000000
6.241667	0.500	-24,818.000000
6.250000	0.500	-25,829.000000
6.258333	0.500	-25,829.000000
6.266667	0.500	-25,306.000000
6.275000	0.500	-24,662.000000
6.283333	0.500	-23,601.000000
6.291667	0.500	-21,723.000000
6.300000	0.500	-19,032.000000
6.308333	0.500	-15,536.000000
6.316667	0.500	-11,888.000000
6.325000	0.500	-9,274.000000
6.333333	0.500	-8,316.000000
6.341667	0.500	-8,595.000000
6.350000	0.500	-9,556.000000
6.358333	0.500	-10,880.000000
6.366667	0.500	-11,729.000000
6.375000	0.500	-11,193.000000
6.383333	0.500	-9,426.000000
6.391667	0.500	-7,204.000000
6.400000	0.500	-5,303.000000
6.408333	0.500	-3,825.000000
6.416667	0.500	-2,666.000000
6.425000	0.500	-1,523.000000
6.433333	0.500	-624.000000
6.441667	0.500	-728.000000
6.450000	0.500	-2,086.000000
6.458333	0.500	-4,488.000000
6.466667	0.500	-7,245.000000
6.475000	0.500	-9,533.000000
6.483333	0.500	-10,566.000000
6.491667	0.500	-10,203.000000
6.500000	0.500	-8,778.000000
6.508333	0.500	-6,789.000000
6.516667	0.500	-4,666.000000
6.525000	0.500	-2,344.000000
6.533333	0.500	498.000000
6.541667	0.500	3,651.000000
6.550000	0.500	6,433.000000
6.558333	0.500	8,789.000000
6.566667	0.500	11,046.000000
6.575000	0.500	13,075.000000
6.583333	0.500	14,685.000000
6.591667	0.500	16,087.000000
6.600000	0.500	17,462.000000
6.608333	0.500	18,557.000000
6.616667	0.500	18,860.000000
6.625000	0.500	17,977.000000
6.633333	0.500	15,814.000000
6.641667	0.500	12,828.000000
6.650000	0.500	9,823.000000
6.658333	0.500	7,022.000000
6.666667	0.500	4,198.000000
6.675000	0.500	1,080.000000
6.683333	0.500	-2,081.000000
6.691667	0.500	-4,569.000000
6.700000	0.500	-5,392.000000
6.708333	0.500	-4,216.000000
6.716667	0.500	-2,224.000000
6.725000	0.500	-884.000000
6.733333	0.500	-1,256.000000
6.741667	0.500	-3,220.000000
6.750000	0.500	-5,649.000000
6.758333	0.500	-7,480.000000
6.766667	0.500	-8,520.000000
6.775000	0.500	-8,933.000000
6.783333	0.500	-8,674.000000
6.791667	0.500	-7,619.000000
6.800000	0.500	-5,836.000000
6.808333	0.500	-3,231.000000
6.816667	0.500	43.000000
6.825000	0.500	3,447.000000
6.833333	0.500	6,425.000000
6.841667	0.500	8,483.000000
6.850000	0.500	9,492.000000
6.858333	0.500	9,870.000000
6.866667	0.500	10,419.000000
6.875000	0.500	11,710.000000
6.883333	0.500	13,098.000000
6.891667	0.500	14,162.000000
6.900000	0.500	14,731.000000
6.908333	0.500	14,774.000000
6.916667	0.500	14,516.000000
6.925000	0.500	14,210.000000
6.933333	0.500	13,494.000000
6.941667	0.500	12,127.000000
6.950000	0.500	10,691.000000
6.958333	0.500	9,753.000000
6.966667	0.500	9,379.000000
6.975000	0.500	9,473.000000
6.983333	0.500	9,726.000000
6.991667	0.500	10,355.000000
7.000000	0.500	11,479.000000
7.008333	0.500	13,166.000000
7.016667	0.500	15,016.000000
7.025000	0.500	16,322.000000
7.033333	0.500	16,695.000000
7.041667	0.500	16,300.000000
7.050000	0.500	15,446.000000
7.058333	0.500	14,524.000000
7.066667	0.500	13,346.000000
7.075000	0.500	11,507.000000
7.083333	0.500	9,179.000000
7.091667	0.500	6,781.000000
7.100000	0.500	4,584.000000
7.108333	0.500	2,535.000000
7.116667	0.500	467.000000
7.125000	0.500	-1,317.000000
7.133333	0.500	-2,528.000000
7.141667	0.500	-2,989.000000
7.150000	0.500	-2,877.000000
7.158333	0.500	-3,146.000000
7.166667	0.500	-4,258.000000
7.175000	0.500	-5,693.000000
7.183333	0.500	-6,713.000000
7.191667	0.500	-6,842.000000
7.200000	0.500	-6,158.000000
7.208333	0.500	-4,185.000000
7.216667	0.500	-447.000000
7.225000	0.500	4,046.000000
7.233333	0.500	7,418.000000
7.241667	0.500	8,127.000000
7.250000	0.500	6,448.000000
7.258333	0.500	3,600.000000
7.266667	0.500	1,162.000000
7.275000	0.500	197.000000
7.283333	0.500	207.000000
7.291667	0.500	895.000000
7.300000	0.500	1,983.000000
7.308333	0.500	2,914.000000
7.316667	0.500	3,372.000000
7.325000	0.500	3,206.000000
7.333333	0.500	2,414.000000
7.341667	0.500	1,558.000000
7.350000	0.500	1,450.000000
7.358333	0.500	2,505.000000
7.366667	0.500	4,476.000000
7.375000	0.500	6,885.000000
7.383333	0.500	8,423.000000
7.391667	0.500	7,588.000000
7.400000	0.500	4,732.000000
7.408333	0.500	872.000000
7.416667	0.500	-2,915.000000
7.425000	0.500	-6,195.000000
7.433333	0.500	-8,889.000000
7.441667	0.500	-10,957.000000
7.450000	0.500	-12,465.000000
7.458333	0.500	-13,589.000000
7.466667	0.500	-14,062.000000
7.475000	0.500	-13,544.000000
7.483333	0.500	-12,050.000000
7.491667	0.500	-10,246.000000
7.500000	0.500	-8,749.000000
7.508333	0.500	-8,171.000000
7.516667	0.500	-8,497.000000
7.525000	0.500	-8,782.000000
7.533333	0.500	-8,202.000000
7.541667	0.500	-6,268.000000
7.550000	0.500	-2,970.000000
7.558333	0.500	1,233.000000
7.566667	0.500	6,025.000000
7.575000	0.500	11,175.000000
7.583333	0.500	16,437.000000
7.591667	0.500	21,174.000000
7.600000	0.500	24,236.000000
7.608333	0.500	24,862.000000
7.616667	0.500	23,365.000000
7.625000	0.500	20,499.000000
7.633333	0.500	17,165.000000
7.641667	0.500	14,357.000000
7.650000	0.500	12,538.000000
7.658333	0.500	11,570.000000
7.666667	0.500	11,516.000000
7.675000	0.500	12,569.000000
7.683333	0.500	14,486.000000
7.691667	0.500	17,043.000000
7.700000	0.500	19,699.000000
7.708333	0.500	22,395.000000
7.716667	0.500	25,263.000000
7.725000	0.500	28,009.000000
7.733333	0.500	29,625.000000
7.741667	0.500	29,411.000000
7.750000	0.500	27,194.000000
7.758333	0.500	22,916.000000
7.766667	0.500	17,055.000000
7.775000	0.500	10,206.000000
7.783333	0.500	3,190.000000
7.791667	0.500	-3,242.000000
7.800000	0.500	-8,474.000000
7.808333	0.500	-11,799.000000
7.816667	0.500	-12,899.000000
7.825000	0.500	-11,468.000000
7.833333	0.500	-7,796.000000
7.841667	0.500	-2,907.000000
7.850000	0.500	1,757.000000
7.858333	0.500	5,215.000000
7.866667	0.500	6,865.000000
7.875000	0.500	6,284.000000
7.883333	0.500	3,928.000000
7.891667	0.500	568.000000
7.900000	0.500	-2,781.000000
7.908333	0.500	-5,433.000000
7.916667	0.500	-6,581.000000
7.925000	0.500	-6,297.000000
7.933333	0.500	-4,963.000000
7.941667	0.500	-2,997.000000
7.950000	0.500	-1,148.000000
7.958333	0.500	211.000000
7.966667	0.500	1,414.000000
7.975000	0.500	3,049.000000
7.983333	0.500	5,266.000000
7.991667	0.500	7,622.000000
8.000000	0.500	9,210.000000
8.008333	0.500	9,675.000000
8.016667	0.500	9,894.000000
8.025000	0.500	10,563.000000
8.033333	0.500	11,623.000000
8.041667	0.500	12,825.000000
8.050000	0.500	13,853.000000
8.058333	0.500	14,770.000000
8.066667	0.500	16,261.000000
8.075000	0.500	18,914.000000
8.083333	0.500	22,776.000000
8.091667	0.500	27,665.000000
8.100000	0.500	33,043.000000
8.108333	0.500	38,063.000000
8.116667	0.500	42,154.000000
8.125000	0.500	45,182.000000
8.133333	0.500	46,807.000000
8.141667	0.500	46,508.000000
8.150000	0.500	44,267.000000
8.158333	0.500	40,475.000000
8.166667	0.500	35,537.000000
8.175000	0.500	29,537.000000
8.183333	0.500	22,889.000000
8.191667	0.500	16,760.000000
8.200000	0.500	12,158.000000
8.208333	0.500	9,787.000000
8.216667	0.500	9,455.000000
8.225000	0.500	10,337.000000
8.233333	0.500	12,067.000000
8.241667	0.500	14,329.000000
8.250000	0.500	16,539.000000
8.258333	0.500	18,047.000000
8.266667	0.500	18,675.000000
8.275000	0.500	18,646.000000
8.283333	0.500	18,020.000000
8.291667	0.500	16,416.000000
8.300000	0.500	13,621.000000
8.308333	0.500	10,458.000000
8.316667	0.500	8,327.000000
8.325000	0.500	7,797.000000
8.333333	0.500	8,684.000000
8.341667	0.500	10,332.000000
8.350000	0.500	12,242.000000
8.358333	0.500	14,150.000000
8.366667	0.500	16,098.000000
8.375000	0.500	17,652.000000
8.383333	0.500	19,443.000000
8.391667	0.500	23,235.000000
8.400000	0.500	30,492.000000
8.408333	0.500	41,512.000000
8.416667	0.500	56,370.000000
8.425000	0.500	74,971.000000
8.433333	0.500	96,491.000000
8.441667	0.500	119,855.000000
8.450000	0.500	143,784.000000
8.458333	0.500	166,433.000000
8.466667	0.500	186,609.000000
8.475000	0.500	203,466.000000
8.483333	0.500	215,825.000000
8.491667	0.500	222,401.000000
8.500000	0.500	222,158.000000
8.508333	0.500	215,273.000000
8.516667	0.500	202,765.000000
8.525000	0.500	186,022.000000
8.533333	0.500	166,550.000000
8.541667	0.500	145,530.000000
8.550000	0.500	124,369.000000
8.558333	0.500	104,666.000000
8.566667	0.500	87,028.000000
8.575000	0.500	71,113.000000
8.583333	0.500	56,761.000000
8.591667	0.500	44,072.000000
8.600000	0.500	32,975.000000
8.608333	0.500	23,768.000000
8.616667	0.500	16,198.000000
8.625000	0.500	10,168.000000
8.633333	0.500	5,991.000000
8.641667	0.500	4,021.000000
8.650000	0.500	4,415.000000
8.658333	0.500	6,453.000000
8.666667	0.500	8,836.000000
8.675000	0.500	10,845.000000
8.683333	0.500	12,105.000000
8.691667	0.500	12,954.000000
8.700000	0.500	13,956.000000
8.708333	0.500	15,187.000000
8.716667	0.500	16,484.000000
8.725000	0.500	17,543.000000
8.733333	0.500	18,413.000000
8.741667	0.500	19,101.000000
8.750000	0.500	19,193.000000
8.758333	0.500	18,381.000000
8.766667	0.500	17,350.000000
8.775000	0.500	16,182.000000
8.783333	0.500	14,448.000000
8.791667	0.500	11,867.000000
8.800000	0.500	8,592.000000
8.808333	0.500	5,258.000000
8.816667	0.500	2,481.000000
8.825000	0.500	925.000000
8.833333	0.500	694.000000
8.841667	0.500	1,532.000000
8.850000	0.500	3,178.000000
8.858333	0.500	5,392.000000
8.866667	0.500	7,954.000000
8.875000	0.500	10,579.000000
8.883333	0.500	12,986.000000
8.891667	0.500	14,560.000000
8.900000	0.500	15,325.000000
8.908333	0.500	15,796.000000
8.916667	0.500	16,570.000000
8.925000	0.500	17,623.000000
8.933333	0.500	18,432.000000
8.941667	0.500	18,765.000000
8.950000	0.500	18,667.000000
8.958333	0.500	17,985.000000
8.966667	0.500	17,273.000000
8.975000	0.500	17,338.000000
8.983333	0.500	18,559.000000
8.991667	0.500	20,478.000000
9.000000	0.500	21,842.000000
9.008333	0.500	21,924.000000
9.016667	0.500	20,464.000000
9.025000	0.500	17,690.000000
9.033333	0.500	13,984.000000
9.041667	0.500	9,820.000000
9.050000	0.500	5,932.000000
9.058333	0.500	2,735.000000
9.066667	0.500	178.000000
9.075000	0.500	-1,280.000000
9.083333	0.500	-1,532.000000
9.091667	0.500	-625.000000
9.100000	0.500	1,354.000000
9.108333	0.500	3,802.000000
9.116667	0.500	6,313.000000
9.125000	0.500	9,017.000000
9.133333	0.500	12,118.000000
9.141667	0.500	15,391.000000
9.150000	0.500	18,454.000000
9.158333	0.500	20,872.000000
9.166667	0.500	22,357.000000
9.175000	0.500	23,700.000000
9.183333	0.500	25,178.000000
9.191667	0.500	26,130.000000
9.200000	0.500	25,496.000000
9.208333	0.500	22,951.000000
9.216667	0.500	19,612.000000
9.225000	0.500	16,715.000000
9.233333	0.500	15,128.000000
9.241667	0.500	15,523.000000
9.250000	0.500	17,380.000000
9.258333	0.500	20,066.000000
9.266667	0.500	23,021.000000
9.275000	0.500	25,842.000000
9.283333	0.500	28,117.000000
9.291667	0.500	29,655.000000
9.300000	0.500	29,947.000000
9.308333	0.500	28,524.000000
9.316667	0.500	25,433.000000
9.325000	0.500	21,445.000000
9.333333	0.500	17,679.000000
9.341667	0.500	14,875.000000
9.350000	0.500	12,938.000000
9.358333	0.500	10,983.000000
9.366667	0.500	8,371.000000
9.375000	0.500	5,583.000000
9.383333	0.500	3,887.000000
9.391667	0.500	3,931.000000
9.400000	0.500	5,846.000000
9.408333	0.500	9,111.000000
9.416667	0.500	13,434.000000
9.425000	0.500	18,286.000000
9.433333	0.500	22,773.000000
9.441667	0.500	26,653.000000
9.450000	0.500	29,709.000000
9.458333	0.500	31,715.000000
9.466667	0.500	33,071.000000
9.475000	0.500	34,397.000000
9.483333	0.500	36,346.000000
9.491667	0.500	39,491.000000
9.500000	0.500	44,137.000000
9.508333	0.500	51,054.000000
9.516667	0.500	60,956.000000
9.525000	0.500	73,977.000000
9.533333	0.500	90,736.000000
9.541667	0.500	112,915.000000
9.550000	0.500	142,695.000000
9.558333	0.500	182,922.000000
9.566667	0.500	237,306.000000
9.575000	0.500	309,924.000000
9.583333	0.500	405,564.000000
9.591667	0.500	530,527.000000
9.600000	0.500	692,425.000000
9.608333	0.500	900,284.000000
9.616667	0.500	1,164,424.000000
9.625000	0.500	1,493,115.000000
9.633333	0.500	1,892,512.000000
9.641667	0.500	2,366,453.000000
9.650000	0.500	2,912,237.000000
9.658333	0.500	3,518,479.000000
9.666667	0.500	4,163,732.000000
9.675000	0.500	4,817,281.000000
9.683333	0.500	5,440,016.000000
9.691667	0.500	5,988,176.000000
9.700000	0.500	6,420,004.000000
9.708333	0.500	6,701,090.000000
9.716667	0.500	6,809,302.000000
9.725000	0.500	6,736,115.000000
9.733333	0.500	6,488,351.000000
9.741667	0.500	6,087,959.000000
9.750000	0.500	5,567,869.000000
9.758333	0.500	4,967,401.000000
9.766667	0.500	4,327,544.000000
9.775000	0.500	3,686,662.000000
9.783333	0.500	3,077,347.000000
9.791667	0.500	2,523,521.000000
9.800000	0.500	2,040,081.000000
9.808333	0.500	1,633,192.000000
9.816667	0.500	1,301,672.000000
9.825000	0.500	1,039,359.000000
9.833333	0.500	837,144.000000
9.841667	0.500	684,565.000000
9.850000	0.500	570,956.000000
9.858333	0.500	486,006.000000
9.866667	0.500	420,664.000000
9.875000	0.500	368,135.000000
9.883333	0.500	323,716.000000
9.891667	0.500	284,529.000000
9.900000	0.500	248,726.000000
9.908333	0.500	215,010.000000
9.916667	0.500	182,997.000000
9.925000	0.500	153,798.000000
9.933333	0.500	128,610.000000
9.941667	0.500	108,615.000000
9.950000	0.500	94,163.000000
9.958333	0.500	84,164.000000
9.966667	0.500	77,450.000000
9.975000	0.500	72,998.000000
9.983333	0.500	69,506.000000
9.991667	0.500	65,818.000000
10.000000	0.500	61,120.000000
10.008333	0.500	55,471.000000
10.016667	0.500	49,666.000000
10.025000	0.500	44,240.000000
10.033333	0.500	39,249.000000
10.041667	0.500	34,620.000000
10.050000	0.500	30,367.000000
10.058333	0.500	26,980.000000
10.066667	0.500	24,610.000000
10.075000	0.500	23,019.000000
10.083333	0.500	22,449.000000
10.091667	0.500	23,222.000000
10.100000	0.500	25,234.000000
10.108333	0.500	28,436.000000
10.116667	0.500	32,739.000000
10.125000	0.500	37,401.000000
10.133333	0.500	41,473.000000
10.141667	0.500	44,290.000000
10.150000	0.500	45,883.000000
10.158333	0.500	46,365.000000
10.166667	0.500	45,831.000000
10.175000	0.500	44,589.000000
10.183333	0.500	42,899.000000
10.191667	0.500	41,043.000000
10.200000	0.500	39,157.000000
10.208333	0.500	37,294.000000
10.216667	0.500	35,319.000000
10.225000	0.500	33,299.000000
10.233333	0.500	31,382.000000
10.241667	0.500	29,630.000000
10.250000	0.500	28,659.000000
10.258333	0.500	29,062.000000
10.266667	0.500	30,218.000000
10.275000	0.500	31,401.000000
10.283333	0.500	32,873.000000
10.291667	0.500	35,277.000000
10.300000	0.500	37,986.000000
10.308333	0.500	39,920.000000
10.316667	0.500	40,857.000000
10.325000	0.500	40,805.000000
10.333333	0.500	40,012.000000
10.341667	0.500	38,560.000000
10.350000	0.500	36,332.000000
10.358333	0.500	33,798.000000
10.366667	0.500	31,550.000000
10.375000	0.500	29,864.000000
10.383333	0.500	28,761.000000
10.391667	0.500	28,370.000000
10.400000	0.500	28,939.000000
10.408333	0.500	30,192.000000
10.416667	0.500	31,701.000000
10.425000	0.500	33,690.000000
10.433333	0.500	36,981.000000
10.441667	0.500	41,911.000000
10.450000	0.500	48,473.000000
10.458333	0.500	56,411.000000
10.466667	0.500	65,395.000000
10.475000	0.500	75,169.000000
10.483333	0.500	85,257.000000
10.491667	0.500	94,728.000000
10.500000	0.500	102,750.000000
10.508333	0.500	109,408.000000
10.516667	0.500	115,292.000000
10.525000	0.500	121,179.000000
10.533333	0.500	127,353.000000
10.541667	0.500	133,902.000000
10.550000	0.500	140,606.000000
10.558333	0.500	146,663.000000
10.566667	0.500	151,241.000000
10.575000	0.500	152,887.000000
10.583333	0.500	151,184.000000
10.591667	0.500	146,696.000000
10.600000	0.500	140,238.000000
10.608333	0.500	132,492.000000
10.616667	0.500	124,472.000000
10.625000	0.500	117,513.000000
10.633333	0.500	112,863.000000
10.641667	0.500	111,514.000000
10.650000	0.500	114,645.000000
10.658333	0.500	123,664.000000
10.666667	0.500	140,212.000000
10.675000	0.500	165,928.000000
10.683333	0.500	202,592.000000
10.691667	0.500	252,465.000000
10.700000	0.500	317,689.000000
10.708333	0.500	399,965.000000
10.716667	0.500	499,763.000000
10.725000	0.500	615,830.000000
10.733333	0.500	745,981.000000
10.741667	0.500	885,924.000000
10.750000	0.500	1,029,379.000000
10.758333	0.500	1,168,915.000000
10.766667	0.500	1,296,786.000000
10.775000	0.500	1,405,406.000000
10.783333	0.500	1,487,671.000000
10.791667	0.500	1,537,409.000000
10.800000	0.500	1,550,224.000000
10.808333	0.500	1,524,730.000000
10.816667	0.500	1,463,212.000000
10.825000	0.500	1,371,020.000000
10.833333	0.500	1,256,044.000000
10.841667	0.500	1,126,859.000000
10.850000	0.500	991,411.000000
10.858333	0.500	856,663.000000
10.866667	0.500	727,538.000000
10.875000	0.500	607,948.000000
10.883333	0.500	500,339.000000
10.891667	0.500	406,844.000000
10.900000	0.500	328,614.000000
10.908333	0.500	265,196.000000
10.916667	0.500	215,599.000000
10.925000	0.500	177,657.000000
10.933333	0.500	148,593.000000
10.941667	0.500	125,879.000000
10.950000	0.500	107,564.000000
10.958333	0.500	92,459.000000
10.966667	0.500	80,309.000000
10.975000	0.500	71,546.000000
10.983333	0.500	65,763.000000
10.991667	0.500	62,295.000000
11.000000	0.500	60,804.000000
11.008333	0.500	60,965.000000
11.016667	0.500	62,088.000000
11.025000	0.500	63,440.000000
11.033333	0.500	64,453.000000
11.041667	0.500	65,789.000000
11.050000	0.500	68,356.000000
11.058333	0.500	73,152.000000
11.066667	0.500	80,589.000000
11.075000	0.500	90,334.000000
11.083333	0.500	102,070.000000
11.091667	0.500	115,065.000000
11.100000	0.500	127,926.000000
11.108333	0.500	138,950.000000
11.116667	0.500	147,864.000000
11.125000	0.500	155,243.000000
11.133333	0.500	160,617.000000
11.141667	0.500	163,168.000000
11.150000	0.500	162,345.000000
11.158333	0.500	158,021.000000
11.166667	0.500	150,569.000000
11.175000	0.500	140,194.000000
11.183333	0.500	127,048.000000
11.191667	0.500	111,715.000000
11.200000	0.500	95,528.000000
11.208333	0.500	79,898.000000
11.216667	0.500	65,613.000000
11.225000	0.500	53,226.000000
11.233333	0.500	43,373.000000
11.241667	0.500	36,731.000000
11.250000	0.500	33,800.000000
11.258333	0.500	34,534.000000
11.266667	0.500	37,700.000000
11.275000	0.500	41,431.000000
11.283333	0.500	44,151.000000
11.291667	0.500	45,212.000000
11.300000	0.500	44,907.000000
11.308333	0.500	42,983.000000
11.316667	0.500	39,750.000000
11.325000	0.500	36,319.000000
11.333333	0.500	33,170.000000
11.341667	0.500	30,280.000000
11.350000	0.500	27,716.000000
11.358333	0.500	25,594.000000
11.366667	0.500	24,419.000000
11.375000	0.500	24,838.000000
11.383333	0.500	26,978.000000
11.391667	0.500	30,812.000000
11.400000	0.500	35,988.000000
11.408333	0.500	41,170.000000
11.416667	0.500	45,185.000000
11.425000	0.500	47,503.000000
11.433333	0.500	48,363.000000
11.441667	0.500	48,173.000000
11.450000	0.500	47,402.000000
11.458333	0.500	46,544.000000
11.466667	0.500	45,642.000000
11.475000	0.500	44,402.000000
11.483333	0.500	42,850.000000
11.491667	0.500	41,252.000000
11.500000	0.500	40,356.000000
11.508333	0.500	40,313.000000
11.516667	0.500	40,652.000000
11.525000	0.500	41,155.000000
11.533333	0.500	42,377.000000
11.541667	0.500	45,158.000000
11.550000	0.500	49,242.000000
11.558333	0.500	53,599.000000
11.566667	0.500	57,207.000000
11.575000	0.500	59,596.000000
11.583333	0.500	61,116.000000
11.591667	0.500	62,028.000000
11.600000	0.500	62,483.000000
11.608333	0.500	62,941.000000
11.616667	0.500	63,480.000000
11.625000	0.500	63,766.000000
11.633333	0.500	64,100.000000
11.641667	0.500	65,363.000000
11.650000	0.500	68,884.000000
11.658333	0.500	75,270.000000
11.666667	0.500	84,556.000000
11.675000	0.500	96,758.000000
11.683333	0.500	112,011.000000
11.691667	0.500	129,534.000000
11.700000	0.500	147,740.000000
11.708333	0.500	164,750.000000
11.716667	0.500	179,346.000000
11.725000	0.500	191,051.000000
11.733333	0.500	199,566.000000
11.741667	0.500	204,783.000000
11.750000	0.500	206,958.000000
11.758333	0.500	206,685.000000
11.766667	0.500	205,761.000000
11.775000	0.500	206,087.000000
11.783333	0.500	209,401.000000
11.791667	0.500	218,253.000000
11.800000	0.500	235,704.000000
11.808333	0.500	264,499.000000
11.816667	0.500	308,280.000000
11.825000	0.500	372,304.000000
11.833333	0.500	462,685.000000
11.841667	0.500	586,336.000000
11.850000	0.500	750,893.000000
11.858333	0.500	964,339.000000
11.866667	0.500	1,233,721.000000
11.875000	0.500	1,566,196.000000
11.883333	0.500	1,968,175.000000
11.891667	0.500	2,442,606.000000
11.900000	0.500	2,987,290.000000
11.908333	0.500	3,593,939.000000
11.916667	0.500	4,245,064.000000
11.925000	0.500	4,911,714.000000
11.933333	0.500	5,556,763.000000
11.941667	0.500	6,137,144.000000
11.950000	0.500	6,609,303.000000
11.958333	0.500	6,934,479.000000
11.966667	0.500	7,085,971.000000
11.975000	0.500	7,052,151.000000
11.983333	0.500	6,837,031.000000
11.991667	0.500	6,459,067.000000
12.000000	0.500	5,948,517.000000
12.008333	0.500	5,343,083.000000
12.016667	0.500	4,683,865.000000
12.025000	0.500	4,010,433.000000
12.033333	0.500	3,357,652.000000
12.041667	0.500	2,753,310.000000
12.050000	0.500	2,216,150.000000
12.058333	0.500	1,756,203.000000
12.066667	0.500	1,376,353.000000
12.075000	0.500	1,074,345.000000
12.083333	0.500	842,871.000000
12.091667	0.500	672,135.000000
12.100000	0.500	550,898.000000
12.108333	0.500	468,102.000000
12.116667	0.500	413,714.000000
12.125000	0.500	379,147.000000
12.133333	0.500	357,664.000000
12.141667	0.500	344,361.000000
12.150000	0.500	337,022.000000
12.158333	0.500	335,609.000000
12.166667	0.500	341,104.000000
12.175000	0.500	355,402.000000
12.183333	0.500	380,939.000000
12.191667	0.500	421,999.000000
12.200000	0.500	483,673.000000
12.208333	0.500	570,396.000000
12.216667	0.500	686,249.000000
12.225000	0.500	834,375.000000
12.233333	0.500	1,016,692.000000
12.241667	0.500	1,231,894.000000
12.250000	0.500	1,475,296.000000
12.258333	0.500	1,738,990.000000
12.266667	0.500	2,011,896.000000
12.275000	0.500	2,279,581.000000
12.283333	0.500	2,525,536.000000
12.291667	0.500	2,732,910.000000
12.300000	0.500	2,887,786.000000
12.308333	0.500	2,978,522.000000
12.316667	0.500	2,997,110.000000
12.325000	0.500	2,941,544.000000
12.333333	0.500	2,816,211.000000
12.341667	0.500	2,630,704.000000
12.350000	0.500	2,399,154.000000
12.358333	0.500	2,137,973.000000
12.366667	0.500	1,863,521.000000
12.375000	0.500	1,590,790.000000
12.383333	0.500	1,332,369.000000
12.391667	0.500	1,097,849.000000
12.400000	0.500	893,058.000000
12.408333	0.500	720,153.000000
12.416667	0.500	578,581.000000
12.425000	0.500	465,666.000000
12.433333	0.500	377,896.000000
12.441667	0.500	311,684.000000
12.450000	0.500	263,098.000000
12.458333	0.500	227,734.000000
12.466667	0.500	201,639.000000
12.475000	0.500	181,797.000000
12.483333	0.500	165,586.000000
12.491667	0.500	150,981.000000
12.500000	0.500	137,015.000000
12.508333	0.500	123,598.000000
12.516667	0.500	111,155.000000
12.525000	0.500	100,171.000000
12.533333	0.500	90,438.000000
12.541667	0.500	81,895.000000
12.550000	0.500	74,786.000000
12.558333	0.500	69,168.000000
12.566667	0.500	65,170.000000
12.575000	0.500	62,774.000000
12.583333	0.500	62,217.000000
12.591667	0.500	63,939.000000
12.600000	0.500	68,299.000000
12.608333	0.500	75,419.000000
12.616667	0.500	85,598.000000
12.625000	0.500	99,723.000000
12.633333	0.500	119,291.000000
12.641667	0.500	145,919.000000
12.650000	0.500	181,320.000000
12.658333	0.500	226,505.000000
12.666667	0.500	282,486.000000
12.675000	0.500	350,884.000000
12.683333	0.500	433,559.000000
12.691667	0.500	531,781.000000
12.700000	0.500	645,760.000000
12.708333	0.500	774,022.000000
12.716667	0.500	913,677.000000
12.725000	0.500	1,060,379.000000
12.733333	0.500	1,207,822.000000
12.741667	0.500	1,347,634.000000
12.750000	0.500	1,470,990.000000
12.758333	0.500	1,569,495.000000
12.766667	0.500	1,635,679.000000
12.775000	0.500	1,663,614.000000
12.783333	0.500	1,650,575.000000
12.791667	0.500	1,598,138.000000
12.800000	0.500	1,510,862.000000
12.808333	0.500	1,395,258.000000
12.816667	0.500	1,259,036.000000
12.825000	0.500	1,110,774.000000
12.833333	0.500	959,130.000000
12.841667	0.500	811,791.000000
12.850000	0.500	675,501.000000
12.858333	0.500	554,687.000000
12.866667	0.500	451,486.000000
12.875000	0.500	366,435.000000
12.883333	0.500	299,118.000000
12.891667	0.500	247,414.000000
12.900000	0.500	208,375.000000
12.908333	0.500	179,795.000000
12.916667	0.500	159,934.000000
12.925000	0.500	147,095.000000
12.933333	0.500	140,258.000000
12.941667	0.500	137,917.000000
12.950000	0.500	138,228.000000
12.958333	0.500	140,013.000000
12.966667	0.500	142,807.000000
12.975000	0.500	146,172.000000
12.983333	0.500	149,745.000000
12.991667	0.500	153,382.000000
13.000000	0.500	157,430.000000
13.008333	0.500	162,841.000000
13.016667	0.500	170,403.000000
13.025000	0.500	180,089.000000
13.033333	0.500	191,323.000000
13.041667	0.500	203,213.000000
13.050000	0.500	214,647.000000
13.058333	0.500	224,435.000000
13.066667	0.500	231,229.000000
13.075000	0.500	234,408.000000
13.083333	0.500	234,355.000000
13.091667	0.500	232,575.000000
13.100000	0.500	230,139.000000
13.108333	0.500	226,754.000000
13.116667	0.500	221,515.000000
13.125000	0.500	213,391.000000
13.133333	0.500	202,576.000000
13.141667	0.500	190,346.000000
13.150000	0.500	177,956.000000
13.158333	0.500	166,496.000000
13.166667	0.500	156,333.000000
13.175000	0.500	147,485.000000
13.183333	0.500	139,850.000000
13.191667	0.500	133,022.000000
13.200000	0.500	127,131.000000
13.208333	0.500	122,445.000000
13.216667	0.500	119,027.000000
13.225000	0.500	116,363.000000
13.233333	0.500	114,000.000000
13.241667	0.500	111,653.000000
13.250000	0.500	109,634.000000
13.258333	0.500	108,548.000000
13.266667	0.500	109,202.000000
13.275000	0.500	112,564.000000
13.283333	0.500	119,078.000000
13.291667	0.500	129,026.000000
13.300000	0.500	142,200.000000
13.308333	0.500	158,494.000000
13.316667	0.500	177,444.000000
13.325000	0.500	198,066.000000
13.333333	0.500	219,857.000000
13.341667	0.500	241,958.000000
13.350000	0.500	263,741.000000
13.358333	0.500	284,104.000000
13.366667	0.500	301,274.000000
13.375000	0.500	313,508.000000
13.383333	0.500	319,678.000000
13.391667	0.500	319,278.000000
13.400000	0.500	312,442.000000
13.408333	0.500	299,274.000000
13.416667	0.500	280,691.000000
13.425000	0.500	258,094.000000
13.433333	0.500	233,038.000000
13.441667	0.500	206,741.000000
13.450000	0.500	180,278.000000
13.458333	0.500	155,137.000000
13.466667	0.500	132,862.000000
13.475000	0.500	114,573.000000
13.483333	0.500	100,691.000000
13.491667	0.500	90,217.000000
13.500000	0.500	81,486.000000
13.508333	0.500	73,709.000000
13.516667	0.500	66,957.000000
13.525000	0.500	61,147.000000
13.533333	0.500	55,926.000000
13.541667	0.500	51,257.000000
13.550000	0.500	47,272.000000
13.558333	0.500	43,997.000000
13.566667	0.500	41,703.000000
13.575000	0.500	40,628.000000
13.583333	0.500	40,351.000000
13.591667	0.500	40,174.000000
13.600000	0.500	39,954.000000
13.608333	0.500	40,385.000000
13.616667	0.500	42,162.000000
13.625000	0.500	45,103.000000
13.633333	0.500	49,007.000000
13.641667	0.500	54,082.000000
13.650000	0.500	59,622.000000
13.658333	0.500	64,374.000000
13.666667	0.500	67,747.000000
13.675000	0.500	69,675.000000
13.683333	0.500	69,994.000000
13.691667	0.500	69,036.000000
13.700000	0.500	67,024.000000
13.708333	0.500	64,116.000000
13.716667	0.500	61,088.000000
13.725000	0.500	58,498.000000
13.733333	0.500	56,782.000000
13.741667	0.500	56,299.000000
13.750000	0.500	57,299.000000
13.758333	0.500	59,128.000000
13.766667	0.500	60,749.000000
13.775000	0.500	61,524.000000
13.783333	0.500	61,304.000000
13.791667	0.500	60,404.000000
13.800000	0.500	59,450.000000
13.808333	0.500	58,981.000000
13.816667	0.500	59,449.000000
13.825000	0.500	60,441.000000
13.833333	0.500	61,702.000000
13.841667	0.500	63,277.000000
13.850000	0.500	65,139.000000
13.858333	0.500	67,149.000000
13.866667	0.500	69,411.000000
13.875000	0.500	72,181.000000
13.883333	0.500	75,051.000000
13.891667	0.500	77,555.000000
13.900000	0.500	80,100.000000
13.908333	0.500	83,285.000000
13.916667	0.500	87,582.000000
13.925000	0.500	93,276.000000
13.933333	0.500	100,515.000000
13.941667	0.500	108,689.000000
13.950000	0.500	116,767.000000
13.958333	0.500	123,994.000000
13.966667	0.500	130,096.000000
13.975000	0.500	135,138.000000
13.983333	0.500	139,056.000000
13.991667	0.500	141,526.000000
14.000000	0.500	142,162.000000
14.008333	0.500	140,759.000000
14.016667	0.500	137,219.000000
14.025000	0.500	132,078.000000
14.033333	0.500	126,435.000000
14.041667	0.500	121,045.000000
14.050000	0.500	116,048.000000
14.058333	0.500	111,430.000000
14.066667	0.500	106,989.000000
14.075000	0.500	102,640.000000
14.083333	0.500	98,652.000000
14.091667	0.500	95,430.000000
14.100000	0.500	93,855.000000
14.108333	0.500	94,742.000000
14.116667	0.500	98,474.000000
14.125000	0.500	104,827.000000
14.133333	0.500	113,023.000000
14.141667	0.500	122,276.000000
14.150000	0.500	131,455.000000
14.158333	0.500	139,409.000000
14.166667	0.500	145,605.000000
14.175000	0.500	149,887.000000
14.183333	0.500	152,680.000000
14.191667	0.500	154,801.000000
14.200000	0.500	157,016.000000
14.208333	0.500	159,199.000000
14.216667	0.500	161,177.000000
14.225000	0.500	163,624.000000
14.233333	0.500	167,638.000000
14.241667	0.500	173,874.000000
14.250000	0.500	182,976.000000
14.258333	0.500	196,253.000000
14.266667	0.500	215,240.000000
14.275000	0.500	241,451.000000
14.283333	0.500	276,889.000000
14.291667	0.500	323,695.000000
14.300000	0.500	384,175.000000
14.308333	0.500	461,781.000000
14.316667	0.500	562,444.000000
14.325000	0.500	693,306.000000
14.333333	0.500	861,037.000000
14.341667	0.500	1,072,838.000000
14.350000	0.500	1,333,979.000000
14.358333	0.500	1,646,566.000000
14.366667	0.500	2,009,033.000000
14.375000	0.500	2,416,065.000000
14.383333	0.500	2,857,408.000000
14.391667	0.500	3,317,407.000000
14.400000	0.500	3,776,521.000000
14.408333	0.500	4,210,481.000000
14.416667	0.500	4,590,865.000000
14.425000	0.500	4,889,209.000000
14.433333	0.500	5,080,786.000000
14.441667	0.500	5,148,655.000000
14.450000	0.500	5,087,490.000000
14.458333	0.500	4,902,405.000000
14.466667	0.500	4,607,776.000000
14.475000	0.500	4,225,430.000000
14.483333	0.500	3,781,742.000000
14.491667	0.500	3,305,010.000000
14.500000	0.500	2,822,819.000000
14.508333	0.500	2,359,934.000000
14.516667	0.500	1,936,037.000000
14.525000	0.500	1,563,483.000000
14.533333	0.500	1,247,971.000000
14.541667	0.500	989,887.000000
14.550000	0.500	785,991.000000
14.558333	0.500	629,976.000000
14.566667	0.500	514,459.000000
14.575000	0.500	431,928.000000
14.583333	0.500	374,744.000000
14.591667	0.500	335,672.000000
14.600000	0.500	307,945.000000
14.608333	0.500	286,400.000000
14.616667	0.500	267,307.000000
14.625000	0.500	248,743.000000
14.633333	0.500	230,343.000000
14.641667	0.500	212,564.000000
14.650000	0.500	195,726.000000
14.658333	0.500	179,971.000000
14.666667	0.500	165,390.000000
14.675000	0.500	151,942.000000
14.683333	0.500	139,512.000000
14.691667	0.500	128,105.000000
14.700000	0.500	117,660.000000
14.708333	0.500	108,313.000000
14.716667	0.500	100,545.000000
14.725000	0.500	94,708.000000
14.733333	0.500	90,654.000000
14.741667	0.500	88,574.000000
14.750000	0.500	88,515.000000
14.758333	0.500	90,763.000000
14.766667	0.500	95,598.000000
14.775000	0.500	103,254.000000
14.783333	0.500	113,915.000000
14.791667	0.500	127,345.000000
14.800000	0.500	143,446.000000
14.808333	0.500	162,008.000000
14.816667	0.500	182,842.000000
14.825000	0.500	206,372.000000
14.833333	0.500	232,773.000000
14.841667	0.500	262,631.000000
14.850000	0.500	295,998.000000
14.858333	0.500	332,312.000000
14.866667	0.500	371,454.000000
14.875000	0.500	413,487.000000
14.883333	0.500	456,894.000000
14.891667	0.500	499,457.000000
14.900000	0.500	539,011.000000
14.908333	0.500	573,277.000000
14.916667	0.500	600,548.000000
14.925000	0.500	618,766.000000
14.933333	0.500	625,914.000000
14.941667	0.500	621,339.000000
14.950000	0.500	604,918.000000
14.958333	0.500	577,596.000000
14.966667	0.500	541,492.000000
14.975000	0.500	499,059.000000
14.983333	0.500	452,574.000000
14.991667	0.500	404,149.000000
15.000000	0.500	356,021.000000
15.008333	0.500	310,674.000000
15.016667	0.500	269,642.000000
15.025000	0.500	234,182.000000
15.033333	0.500	205,170.000000
15.041667	0.500	182,979.000000
15.050000	0.500	167,749.000000
15.058333	0.500	159,636.000000
15.066667	0.500	158,194.000000
15.075000	0.500	163,117.000000
15.083333	0.500	173,494.000000
15.091667	0.500	188,351.000000
15.100000	0.500	206,343.000000
15.108333	0.500	225,926.000000
15.116667	0.500	246,899.000000
15.125000	0.500	270,015.000000
15.133333	0.500	295,385.000000
15.141667	0.500	323,210.000000
15.150000	0.500	355,141.000000
15.158333	0.500	392,515.000000
15.166667	0.500	435,896.000000
15.175000	0.500	485,599.000000
15.183333	0.500	541,654.000000
15.191667	0.500	602,762.000000
15.200000	0.500	666,690.000000
15.208333	0.500	730,429.000000
15.216667	0.500	790,858.000000
15.225000	0.500	844,691.000000
15.233333	0.500	887,756.000000
15.241667	0.500	915,930.000000
15.250000	0.500	926,350.000000
15.258333	0.500	918,420.000000
15.266667	0.500	893,312.000000
15.275000	0.500	853,147.000000
15.283333	0.500	801,114.000000
15.291667	0.500	741,344.000000
15.300000	0.500	677,525.000000
15.308333	0.500	612,627.000000
15.316667	0.500	548,958.000000
15.325000	0.500	488,853.000000
15.333333	0.500	433,939.000000
15.341667	0.500	384,412.000000
15.350000	0.500	340,137.000000
15.358333	0.500	300,889.000000
15.366667	0.500	266,115.000000
15.375000	0.500	235,331.000000
15.383333	0.500	208,287.000000
15.391667	0.500	185,111.000000
15.400000	0.500	165,705.000000
15.408333	0.500	149,432.000000
15.416667	0.500	136,032.000000
15.425000	0.500	125,243.000000
15.433333	0.500	116,897.000000
15.441667	0.500	111,250.000000
15.450000	0.500	108,108.000000
15.458333	0.500	106,824.000000
15.466667	0.500	106,449.000000
15.475000	0.500	105,910.000000
15.483333	0.500	104,738.000000
15.491667	0.500	102,656.000000
15.500000	0.500	99,431.000000
15.508333	0.500	95,343.000000
15.516667	0.500	90,831.000000
15.525000	0.500	86,638.000000
15.533333	0.500	83,023.000000
15.541667	0.500	79,957.000000
15.550000	0.500	77,344.000000
15.558333	0.500	75,113.000000
15.566667	0.500	73,480.000000
15.575000	0.500	72,294.000000
15.583333	0.500	71,793.000000
15.591667	0.500	72,248.000000
15.600000	0.500	74,005.000000
15.608333	0.500	76,733.000000
15.616667	0.500	79,818.000000
15.625000	0.500	82,645.000000
15.633333	0.500	84,646.000000
15.641667	0.500	85,715.000000
15.650000	0.500	86,321.000000
15.658333	0.500	86,817.000000
15.666667	0.500	87,117.000000
15.675000	0.500	87,226.000000
15.683333	0.500	87,324.000000
15.691667	0.500	87,382.000000
15.700000	0.500	87,101.000000
15.708333	0.500	86,665.000000
15.716667	0.500	86,448.000000
15.725000	0.500	86,334.000000
15.733333	0.500	86,248.000000
15.741667	0.500	86,022.000000
15.750000	0.500	84,981.000000
15.758333	0.500	82,841.000000
15.766667	0.500	79,793.000000
15.775000	0.500	76,101.000000
15.783333	0.500	72,457.000000
15.791667	0.500	69,524.000000
15.800000	0.500	68,089.000000
15.808333	0.500	68,456.000000
15.816667	0.500	70,400.000000
15.825000	0.500	73,264.000000
15.833333	0.500	76,553.000000
15.841667	0.500	80,203.000000
15.850000	0.500	84,497.000000
15.858333	0.500	89,082.000000
15.866667	0.500	93,226.000000
15.875000	0.500	96,146.000000
15.883333	0.500	97,496.000000
15.891667	0.500	97,900.000000
15.900000	0.500	98,503.000000
15.908333	0.500	99,766.000000
15.916667	0.500	101,819.000000
15.925000	0.500	104,520.000000
15.933333	0.500	106,736.000000
15.941667	0.500	107,535.000000
15.950000	0.500	107,276.000000
15.958333	0.500	107,210.000000
15.966667	0.500	108,284.000000
15.975000	0.500	111,404.000000
15.983333	0.500	117,428.000000
15.991667	0.500	127,045.000000
16.000000	0.500	141,032.000000
16.008333	0.500	159,509.000000
16.016667	0.500	182,917.000000
16.025000	0.500	211,301.000000
16.033333	0.500	244,427.000000
16.041667	0.500	281,953.000000
16.050000	0.500	323,779.000000
16.058333	0.500	370,333.000000
16.066667	0.500	421,980.000000
16.075000	0.500	478,149.000000
16.083333	0.500	537,556.000000
16.091667	0.500	598,528.000000
16.100000	0.500	658,494.000000
16.108333	0.500	714,322.000000
16.116667	0.500	762,897.000000
16.125000	0.500	801,045.000000
16.133333	0.500	825,438.000000
16.141667	0.500	834,039.000000
16.150000	0.500	825,485.000000
16.158333	0.500	799,585.000000
16.166667	0.500	758,083.000000
16.175000	0.500	703,615.000000
16.183333	0.500	639,892.000000
16.191667	0.500	570,901.000000
16.200000	0.500	500,760.000000
16.208333	0.500	432,948.000000
16.216667	0.500	370,303.000000
16.225000	0.500	314,442.000000
16.233333	0.500	266,222.000000
16.241667	0.500	225,849.000000
16.250000	0.500	193,295.000000
16.258333	0.500	168,294.000000
16.266667	0.500	150,325.000000
16.275000	0.500	138,674.000000
16.283333	0.500	132,099.000000
16.291667	0.500	129,194.000000
16.300000	0.500	128,819.000000
16.308333	0.500	129,386.000000
16.316667	0.500	129,451.000000
16.325000	0.500	127,926.000000
16.333333	0.500	124,502.000000
16.341667	0.500	119,907.000000
16.350000	0.500	115,160.000000
16.358333	0.500	111,190.000000
16.366667	0.500	108,919.000000
16.375000	0.500	108,172.000000
16.383333	0.500	108,224.000000
16.391667	0.500	108,423.000000
16.400000	0.500	108,518.000000
16.408333	0.500	108,473.000000
16.416667	0.500	108,682.000000
16.425000	0.500	109,620.000000
16.433333	0.500	111,508.000000
16.441667	0.500	113,601.000000
16.450000	0.500	115,440.000000
16.458333	0.500	117,142.000000
16.466667	0.500	118,221.000000
16.475000	0.500	117,504.000000
16.483333	0.500	114,568.000000
16.491667	0.500	110,259.000000
16.500000	0.500	105,290.000000
16.508333	0.500	100,121.000000
16.516667	0.500	94,949.000000
16.525000	0.500	90,041.000000
16.533333	0.500	85,505.000000
16.541667	0.500	81,765.000000
16.550000	0.500	79,246.000000
16.558333	0.500	77,827.000000
16.566667	0.500	77,094.000000
16.575000	0.500	76,660.000000
16.583333	0.500	76,579.000000
16.591667	0.500	76,879.000000
16.600000	0.500	77,884.000000
16.608333	0.500	79,924.000000
16.616667	0.500	83,201.000000
16.625000	0.500	87,920.000000
16.633333	0.500	94,039.000000
16.641667	0.500	101,386.000000
16.650000	0.500	109,406.000000
16.658333	0.500	116,936.000000
16.666667	0.500	123,166.000000
16.675000	0.500	127,755.000000
16.683333	0.500	130,481.000000
16.691667	0.500	131,472.000000
16.700000	0.500	130,912.000000
16.708333	0.500	129,056.000000
16.716667	0.500	126,901.000000
16.725000	0.500	124,759.000000
16.733333	0.500	123,040.000000
16.741667	0.500	122,967.000000
16.750000	0.500	125,964.000000
16.758333	0.500	133,033.000000
16.766667	0.500	144,786.000000
16.775000	0.500	161,603.000000
16.783333	0.500	183,279.000000
16.791667	0.500	208,859.000000
16.800000	0.500	237,629.000000
16.808333	0.500	268,521.000000
16.816667	0.500	300,065.000000
16.825000	0.500	330,497.000000
16.833333	0.500	358,869.000000
16.841667	0.500	384,872.000000
16.850000	0.500	407,673.000000
16.858333	0.500	426,350.000000
16.866667	0.500	440,980.000000
16.875000	0.500	453,307.000000
16.883333	0.500	465,623.000000
16.891667	0.500	480,988.000000
16.900000	0.500	503,245.000000
16.908333	0.500	536,495.000000
16.916667	0.500	585,096.000000
16.925000	0.500	653,133.000000
16.933333	0.500	745,602.000000
16.941667	0.500	868,104.000000
16.950000	0.500	1,025,424.000000
16.958333	0.500	1,220,378.000000
16.966667	0.500	1,453,481.000000
16.975000	0.500	1,723,492.000000
16.983333	0.500	2,026,874.000000
16.991667	0.500	2,355,609.000000
17.000000	0.500	2,696,733.000000
17.008333	0.500	3,032,323.000000
17.016667	0.500	3,341,058.000000
17.025000	0.500	3,600,144.000000
17.033333	0.500	3,788,198.000000
17.041667	0.500	3,889,220.000000
17.050000	0.500	3,895,026.000000
17.058333	0.500	3,805,228.000000
17.066667	0.500	3,626,659.000000
17.075000	0.500	3,372,800.000000
17.083333	0.500	3,062,605.000000
17.091667	0.500	2,717,563.000000
17.100000	0.500	2,359,164.000000
17.108333	0.500	2,006,963.000000
17.116667	0.500	1,677,556.000000
17.125000	0.500	1,383,078.000000
17.133333	0.500	1,130,192.000000
17.141667	0.500	921,079.000000
17.150000	0.500	754,828.000000
17.158333	0.500	627,781.000000
17.166667	0.500	534,422.000000
17.175000	0.500	467,993.000000
17.183333	0.500	421,549.000000
17.191667	0.500	389,207.000000
17.200000	0.500	365,765.000000
17.208333	0.500	346,495.000000
17.216667	0.500	328,342.000000
17.225000	0.500	310,024.000000
17.233333	0.500	291,236.000000
17.241667	0.500	271,985.000000
17.250000	0.500	252,747.000000
17.258333	0.500	234,026.000000
17.266667	0.500	216,598.000000
17.275000	0.500	200,445.000000
17.283333	0.500	184,971.000000
17.291667	0.500	170,241.000000
17.300000	0.500	157,080.000000
17.308333	0.500	146,217.000000
17.316667	0.500	137,814.000000
17.325000	0.500	131,673.000000
17.333333	0.500	127,102.000000
17.341667	0.500	123,862.000000
17.350000	0.500	121,576.000000
17.358333	0.500	119,743.000000
17.366667	0.500	118,089.000000
17.375000	0.500	116,610.000000
17.383333	0.500	115,292.000000
17.391667	0.500	114,282.000000
17.400000	0.500	113,844.000000
17.408333	0.500	114,200.000000
17.416667	0.500	115,253.000000
17.425000	0.500	116,576.000000
17.433333	0.500	117,434.000000
17.441667	0.500	117,572.000000
17.450000	0.500	117,290.000000
17.458333	0.500	116,804.000000
17.466667	0.500	116,723.000000
17.475000	0.500	118,044.000000
17.483333	0.500	121,193.000000
17.491667	0.500	126,217.000000
17.500000	0.500	133,435.000000
17.508333	0.500	142,717.000000
17.516667	0.500	154,165.000000
17.525000	0.500	168,348.000000
17.533333	0.500	185,345.000000
17.541667	0.500	205,313.000000
17.550000	0.500	228,990.000000
17.558333	0.500	258,095.000000
17.566667	0.500	294,585.000000
17.575000	0.500	339,743.000000
17.583333	0.500	394,354.000000
17.591667	0.500	458,522.000000
17.600000	0.500	531,183.000000
17.608333	0.500	610,044.000000
17.616667	0.500	692,101.000000
17.625000	0.500	773,891.000000
17.633333	0.500	851,463.000000
17.641667	0.500	919,882.000000
17.650000	0.500	973,641.000000
17.658333	0.500	1,008,170.000000
17.666667	0.500	1,020,862.000000
17.675000	0.500	1,010,842.000000
17.683333	0.500	978,764.000000
17.691667	0.500	926,696.000000
17.700000	0.500	859,421.000000
17.708333	0.500	782,325.000000
17.716667	0.500	699,956.000000
17.725000	0.500	616,468.000000
17.733333	0.500	536,132.000000
17.741667	0.500	462,145.000000
17.750000	0.500	396,992.000000
17.758333	0.500	341,373.000000
17.766667	0.500	295,596.000000
17.775000	0.500	259,725.000000
17.783333	0.500	232,491.000000
17.791667	0.500	211,865.000000
17.800000	0.500	196,290.000000
17.808333	0.500	184,967.000000
17.816667	0.500	177,217.000000
17.825000	0.500	171,982.000000
17.833333	0.500	168,151.000000
17.841667	0.500	164,478.000000
17.850000	0.500	160,277.000000
17.858333	0.500	155,580.000000
17.866667	0.500	150,668.000000
17.875000	0.500	146,113.000000
17.883333	0.500	141,925.000000
17.891667	0.500	137,452.000000
17.900000	0.500	132,267.000000
17.908333	0.500	126,801.000000
17.916667	0.500	122,384.000000
17.925000	0.500	119,409.000000
17.933333	0.500	117,164.000000
17.941667	0.500	114,912.000000
17.950000	0.500	112,469.000000
17.958333	0.500	110,048.000000
17.966667	0.500	107,954.000000
17.975000	0.500	106,509.000000
17.983333	0.500	105,741.000000
17.991667	0.500	105,008.000000
18.000000	0.500	103,883.000000
18.008333	0.500	102,337.000000
18.016667	0.500	100,724.000000
18.025000	0.500	99,120.000000
18.033333	0.500	96,684.000000
18.041667	0.500	92,936.000000
18.050000	0.500	88,141.000000
18.058333	0.500	83,447.000000
18.066667	0.500	80,216.000000
18.075000	0.500	79,175.000000
18.083333	0.500	79,821.000000
18.091667	0.500	81,315.000000
18.100000	0.500	83,226.000000
18.108333	0.500	85,571.000000
18.116667	0.500	88,480.000000
18.125000	0.500	91,780.000000
18.133333	0.500	95,161.000000
18.141667	0.500	98,349.000000
18.150000	0.500	101,287.000000
18.158333	0.500	104,145.000000
18.166667	0.500	107,009.000000
18.175000	0.500	109,933.000000
18.183333	0.500	112,765.000000
18.191667	0.500	115,381.000000
18.200000	0.500	118,060.000000
18.208333	0.500	121,027.000000
18.216667	0.500	124,027.000000
18.225000	0.500	126,384.000000
18.233333	0.500	127,743.000000
18.241667	0.500	127,778.000000
18.250000	0.500	126,533.000000
18.258333	0.500	124,526.000000
18.266667	0.500	122,171.000000
18.275000	0.500	119,619.000000
18.283333	0.500	116,910.000000
18.291667	0.500	114,443.000000
18.300000	0.500	112,931.000000
18.308333	0.500	112,436.000000
18.316667	0.500	113,087.000000
18.325000	0.500	114,919.000000
18.333333	0.500	118,055.000000
18.341667	0.500	122,651.000000
18.350000	0.500	128,710.000000
18.358333	0.500	135,480.000000
18.366667	0.500	141,930.000000
18.375000	0.500	147,253.000000
18.383333	0.500	151,735.000000
18.391667	0.500	155,913.000000
18.400000	0.500	160,525.000000
18.408333	0.500	165,018.000000
18.416667	0.500	167,986.000000
18.425000	0.500	169,128.000000
18.433333	0.500	168,787.000000
18.441667	0.500	167,334.000000
18.450000	0.500	164,945.000000
18.458333	0.500	161,682.000000
18.466667	0.500	157,696.000000
18.475000	0.500	154,185.000000
18.483333	0.500	152,631.000000
18.491667	0.500	153,653.000000
18.500000	0.500	157,418.000000
18.508333	0.500	164,117.000000
18.516667	0.500	173,953.000000
18.525000	0.500	187,190.000000
18.533333	0.500	204,621.000000
18.541667	0.500	226,954.000000
18.550000	0.500	255,191.000000
18.558333	0.500	289,778.000000
18.566667	0.500	330,262.000000
18.575000	0.500	374,981.000000
18.583333	0.500	421,930.000000
18.591667	0.500	468,711.000000
18.600000	0.500	512,725.000000
18.608333	0.500	551,049.000000
18.616667	0.500	581,374.000000
18.625000	0.500	601,822.000000
18.633333	0.500	610,880.000000
18.641667	0.500	607,796.000000
18.650000	0.500	592,891.000000
18.658333	0.500	567,043.000000
18.666667	0.500	532,202.000000
18.675000	0.500	490,958.000000
18.683333	0.500	446,295.000000
18.691667	0.500	400,880.000000
18.700000	0.500	356,773.000000
18.708333	0.500	315,769.000000
18.716667	0.500	279,367.000000
18.725000	0.500	248,731.000000
18.733333	0.500	223,594.000000
18.741667	0.500	202,960.000000
18.750000	0.500	185,612.000000
18.758333	0.500	170,684.000000
18.766667	0.500	157,437.000000
18.775000	0.500	145,453.000000
18.783333	0.500	134,792.000000
18.791667	0.500	126,139.000000
18.800000	0.500	119,924.000000
18.808333	0.500	115,575.000000
18.816667	0.500	112,493.000000
18.825000	0.500	110,645.000000
18.833333	0.500	109,625.000000
18.841667	0.500	109,524.000000
18.850000	0.500	110,722.000000
18.858333	0.500	113,553.000000
18.866667	0.500	117,943.000000
18.875000	0.500	123,786.000000
18.883333	0.500	130,610.000000
18.891667	0.500	137,828.000000
18.900000	0.500	144,900.000000
18.908333	0.500	151,291.000000
18.916667	0.500	156,835.000000
18.925000	0.500	162,018.000000
18.933333	0.500	167,702.000000
18.941667	0.500	173,986.000000
18.950000	0.500	180,416.000000
18.958333	0.500	186,571.000000
18.966667	0.500	192,909.000000
18.975000	0.500	200,229.000000
18.983333	0.500	208,842.000000
18.991667	0.500	218,166.000000
19.000000	0.500	227,532.000000
19.008333	0.500	235,871.000000
19.016667	0.500	242,537.000000
19.025000	0.500	247,415.000000
19.033333	0.500	250,091.000000
19.041667	0.500	249,828.000000
19.050000	0.500	246,404.000000
19.058333	0.500	240,142.000000
19.066667	0.500	231,401.000000
19.075000	0.500	220,551.000000
19.083333	0.500	208,657.000000
19.091667	0.500	196,816.000000
19.100000	0.500	185,876.000000
19.108333	0.500	176,375.000000
19.116667	0.500	168,419.000000
19.125000	0.500	162,479.000000
19.133333	0.500	158,623.000000
19.141667	0.500	156,133.000000
19.150000	0.500	154,284.000000
19.158333	0.500	152,852.000000
19.166667	0.500	152,103.000000
19.175000	0.500	152,071.000000
19.183333	0.500	152,307.000000
19.191667	0.500	152,684.000000
19.200000	0.500	154,031.000000
19.208333	0.500	157,699.000000
19.216667	0.500	165,042.000000
19.225000	0.500	176,353.000000
19.233333	0.500	191,879.000000
19.241667	0.500	212,078.000000
19.250000	0.500	238,043.000000
19.258333	0.500	271,258.000000
19.266667	0.500	313,342.000000
19.275000	0.500	365,995.000000
19.283333	0.500	431,106.000000
19.291667	0.500	509,861.000000
19.300000	0.500	601,109.000000
19.308333	0.500	703,673.000000
19.316667	0.500	816,189.000000
19.325000	0.500	935,024.000000
19.333333	0.500	1,053,998.000000
19.341667	0.500	1,166,406.000000
19.350000	0.500	1,265,091.000000
19.358333	0.500	1,343,936.000000
19.366667	0.500	1,397,720.000000
19.375000	0.500	1,422,485.000000
19.383333	0.500	1,416,085.000000
19.391667	0.500	1,378,517.000000
19.400000	0.500	1,311,991.000000
19.408333	0.500	1,221,274.000000
19.416667	0.500	1,112,641.000000
19.425000	0.500	992,551.000000
19.433333	0.500	867,999.000000
19.441667	0.500	745,462.000000
19.450000	0.500	630,944.000000
19.458333	0.500	528,738.000000
19.466667	0.500	441,033.000000
19.475000	0.500	369,041.000000
19.483333	0.500	312,617.000000
19.491667	0.500	271,197.000000
19.500000	0.500	243,943.000000
19.508333	0.500	228,660.000000
19.516667	0.500	222,923.000000
19.525000	0.500	225,163.000000
19.533333	0.500	234,038.000000
19.541667	0.500	248,060.000000
19.550000	0.500	266,618.000000
19.558333	0.500	289,775.000000
19.566667	0.500	317,532.000000
19.575000	0.500	350,503.000000
19.583333	0.500	390,441.000000
19.591667	0.500	440,220.000000
19.600000	0.500	502,736.000000
19.608333	0.500	579,894.000000
19.616667	0.500	671,679.000000
19.625000	0.500	777,241.000000
19.633333	0.500	893,457.000000
19.641667	0.500	1,016,382.000000
19.650000	0.500	1,141,325.000000
19.658333	0.500	1,261,415.000000
19.666667	0.500	1,368,549.000000
19.675000	0.500	1,454,416.000000
19.683333	0.500	1,511,768.000000
19.691667	0.500	1,536,115.000000
19.700000	0.500	1,524,964.000000
19.708333	0.500	1,477,789.000000
19.716667	0.500	1,397,064.000000
19.725000	0.500	1,288,616.000000
19.733333	0.500	1,161,105.000000
19.741667	0.500	1,023,826.000000
19.750000	0.500	885,250.000000
19.758333	0.500	752,406.000000
19.766667	0.500	630,889.000000
19.775000	0.500	524,185.000000
19.783333	0.500	434,586.000000
19.791667	0.500	362,875.000000
19.800000	0.500	307,604.000000
19.808333	0.500	266,317.000000
19.816667	0.500	236,867.000000
19.825000	0.500	217,072.000000
19.833333	0.500	204,760.000000
19.841667	0.500	197,588.000000
19.850000	0.500	193,347.000000
19.858333	0.500	191,252.000000
19.866667	0.500	190,965.000000
19.875000	0.500	191,894.000000
19.883333	0.500	192,512.000000
19.891667	0.500	191,320.000000
19.900000	0.500	187,767.000000
19.908333	0.500	182,347.000000
19.916667	0.500	175,879.000000
19.925000	0.500	169,166.000000
19.933333	0.500	162,664.000000
19.941667	0.500	156,128.000000
19.950000	0.500	149,443.000000
19.958333	0.500	143,137.000000
19.966667	0.500	136,965.000000
19.975000	0.500	130,658.000000
19.983333	0.500	124,838.000000
19.991667	0.500	120,681.000000
20.000000	0.500	118,772.000000
20.008333	0.500	119,004.000000
20.016667	0.500	120,892.000000
20.025000	0.500	123,708.000000
20.033333	0.500	126,269.000000
20.041667	0.500	128,038.000000
20.050000	0.500	129,053.000000
20.058333	0.500	128,880.000000
20.066667	0.500	127,109.000000
20.075000	0.500	123,944.000000
20.083333	0.500	120,479.000000
20.091667	0.500	117,904.000000
20.100000	0.500	116,931.000000
20.108333	0.500	117,855.000000
20.116667	0.500	120,110.000000
20.125000	0.500	122,421.000000
20.133333	0.500	123,898.000000
20.141667	0.500	124,414.000000
20.150000	0.500	124,376.000000
20.158333	0.500	124,174.000000
20.166667	0.500	123,915.000000
20.175000	0.500	123,254.000000
20.183333	0.500	121,751.000000
20.191667	0.500	119,298.000000
20.200000	0.500	116,452.000000
20.208333	0.500	114,042.000000
20.216667	0.500	112,810.000000
20.225000	0.500	113,093.000000
20.233333	0.500	114,706.000000
20.241667	0.500	117,047.000000
20.250000	0.500	119,950.000000
20.258333	0.500	123,156.000000
20.266667	0.500	126,365.000000
20.275000	0.500	128,774.000000
20.283333	0.500	130,396.000000
20.291667	0.500	131,233.000000
20.300000	0.500	130,990.000000
20.308333	0.500	130,102.000000
20.316667	0.500	129,155.000000
20.325000	0.500	128,131.000000
20.333333	0.500	126,797.000000
20.341667	0.500	124,651.000000
20.350000	0.500	121,857.000000
20.358333	0.500	118,835.000000
20.366667	0.500	115,900.000000
20.375000	0.500	113,521.000000
20.383333	0.500	111,776.000000
20.391667	0.500	111,001.000000
20.400000	0.500	112,053.000000
20.408333	0.500	114,851.000000
20.416667	0.500	118,180.000000
20.425000	0.500	120,628.000000
20.433333	0.500	121,758.000000
20.441667	0.500	121,753.000000
20.450000	0.500	120,940.000000
20.458333	0.500	119,521.000000
20.466667	0.500	118,036.000000
20.475000	0.500	117,250.000000
20.483333	0.500	117,271.000000
20.491667	0.500	117,805.000000
20.500000	0.500	119,046.000000
20.508333	0.500	121,034.000000
20.516667	0.500	123,377.000000
20.525000	0.500	125,786.000000
20.533333	0.500	127,857.000000
20.541667	0.500	129,105.000000
20.550000	0.500	130,109.000000
20.558333	0.500	131,151.000000
20.566667	0.500	132,280.000000
20.575000	0.500	133,426.000000
20.583333	0.500	134,068.000000
20.591667	0.500	133,478.000000
20.600000	0.500	131,097.000000
20.608333	0.500	126,800.000000
20.616667	0.500	121,023.000000
20.625000	0.500	114,966.000000
20.633333	0.500	109,930.000000
20.641667	0.500	107,022.000000
20.650000	0.500	106,835.000000
20.658333	0.500	109,250.000000
20.666667	0.500	113,598.000000
20.675000	0.500	118,701.000000
20.683333	0.500	124,108.000000
20.691667	0.500	129,719.000000
20.700000	0.500	135,211.000000
20.708333	0.500	140,385.000000
20.716667	0.500	145,466.000000
20.725000	0.500	149,958.000000
20.733333	0.500	153,602.000000
20.741667	0.500	156,609.000000
20.750000	0.500	159,295.000000
20.758333	0.500	161,853.000000
20.766667	0.500	164,139.000000
20.775000	0.500	165,902.000000
20.783333	0.500	167,396.000000
20.791667	0.500	168,945.000000
20.800000	0.500	170,856.000000
20.808333	0.500	173,290.000000
20.816667	0.500	176,021.000000
20.825000	0.500	178,422.000000
20.833333	0.500	179,266.000000
20.841667	0.500	177,773.000000
20.850000	0.500	173,744.000000
20.858333	0.500	167,580.000000
20.866667	0.500	160,333.000000
20.875000	0.500	152,865.000000
20.883333	0.500	145,789.000000
20.891667	0.500	139,202.000000
20.900000	0.500	133,291.000000
20.908333	0.500	128,161.000000
20.916667	0.500	123,856.000000
20.925000	0.500	120,479.000000
20.933333	0.500	118,076.000000
20.941667	0.500	116,307.000000
20.950000	0.500	115,062.000000
20.958333	0.500	114,404.000000
20.966667	0.500	114,320.000000
20.975000	0.500	115,284.000000
20.983333	0.500	117,076.000000
20.991667	0.500	118,566.000000
21.000000	0.500	119,252.000000
21.008333	0.500	118,874.000000
21.016667	0.500	117,683.000000
21.025000	0.500	115,897.000000
21.033333	0.500	113,680.000000
21.041667	0.500	111,783.000000
21.050000	0.500	111,025.000000
21.058333	0.500	111,577.000000
21.066667	0.500	113,218.000000
21.075000	0.500	115,632.000000
21.083333	0.500	118,673.000000
21.091667	0.500	122,191.000000
21.100000	0.500	126,081.000000
21.108333	0.500	129,911.000000
21.116667	0.500	132,744.000000
21.125000	0.500	134,107.000000
21.133333	0.500	134,427.000000
21.141667	0.500	134,358.000000
21.150000	0.500	135,112.000000
21.158333	0.500	137,513.000000
21.166667	0.500	141,157.000000
21.175000	0.500	145,228.000000
21.183333	0.500	148,396.000000
21.191667	0.500	149,171.000000
21.200000	0.500	146,746.000000
21.208333	0.500	141,559.000000
21.216667	0.500	135,143.000000
21.225000	0.500	128,966.000000
21.233333	0.500	123,774.000000
21.241667	0.500	119,853.000000
21.250000	0.500	117,511.000000
21.258333	0.500	116,950.000000
21.266667	0.500	118,132.000000
21.275000	0.500	121,058.000000
21.283333	0.500	125,170.000000
21.291667	0.500	129,361.000000
21.300000	0.500	133,665.000000
21.308333	0.500	138,029.000000
21.316667	0.500	141,893.000000
21.325000	0.500	144,470.000000
21.333333	0.500	145,242.000000
21.341667	0.500	144,164.000000
21.350000	0.500	142,081.000000
21.358333	0.500	139,923.000000
21.366667	0.500	138,209.000000
21.375000	0.500	137,314.000000
21.383333	0.500	137,817.000000
21.391667	0.500	139,420.000000
21.400000	0.500	141,037.000000
21.408333	0.500	141,798.000000
21.416667	0.500	141,698.000000
21.425000	0.500	140,910.000000
21.433333	0.500	140,082.000000
21.441667	0.500	139,286.000000
21.450000	0.500	138,428.000000
21.458333	0.500	137,768.000000
21.466667	0.500	137,146.000000
21.475000	0.500	136,137.000000
21.483333	0.500	134,189.000000
21.491667	0.500	131,597.000000
21.500000	0.500	129,227.000000
21.508333	0.500	128,224.000000
21.516667	0.500	128,735.000000
21.525000	0.500	130,204.000000
21.533333	0.500	131,618.000000
21.541667	0.500	132,388.000000
21.550000	0.500	132,467.000000
21.558333	0.500	132,193.000000
21.566667	0.500	132,087.000000
21.575000	0.500	131,942.000000
21.583333	0.500	131,460.000000
21.591667	0.500	130,664.000000
21.600000	0.500	129,610.000000
21.608333	0.500	128,777.000000
21.616667	0.500	128,718.000000
21.625000	0.500	129,383.000000
21.633333	0.500	130,448.000000
21.641667	0.500	131,642.000000
21.650000	0.500	132,532.000000
21.658333	0.500	132,683.000000
21.666667	0.500	131,919.000000
21.675000	0.500	130,838.000000
21.683333	0.500	130,268.000000
21.691667	0.500	130,798.000000
21.700000	0.500	132,861.000000
21.708333	0.500	136,180.000000
21.716667	0.500	139,777.000000
21.725000	0.500	142,769.000000
21.733333	0.500	144,894.000000
21.741667	0.500	146,339.000000
21.750000	0.500	147,371.000000
21.758333	0.500	148,133.000000
21.766667	0.500	148,549.000000
21.775000	0.500	148,753.000000
21.783333	0.500	148,241.000000
21.791667	0.500	146,636.000000
21.800000	0.500	143,864.000000
21.808333	0.500	140,668.000000
21.816667	0.500	138,042.000000
21.825000	0.500	136,571.000000
21.833333	0.500	136,093.000000
21.841667	0.500	136,564.000000
21.850000	0.500	138,367.000000
21.858333	0.500	141,362.000000
21.866667	0.500	145,127.000000
21.875000	0.500	148,535.000000
21.883333	0.500	150,525.000000
21.891667	0.500	150,703.000000
21.900000	0.500	149,176.000000
21.908333	0.500	146,545.000000
21.916667	0.500	143,698.000000
21.925000	0.500	141,760.000000
21.933333	0.500	141,334.000000
21.941667	0.500	142,000.000000
21.950000	0.500	143,626.000000
21.958333	0.500	145,767.000000
21.966667	0.500	147,878.000000
21.975000	0.500	149,252.000000
21.983333	0.500	149,557.000000
21.991667	0.500	149,104.000000
22.000000	0.500	147,803.000000
22.008333	0.500	146,052.000000
22.016667	0.500	144,392.000000
22.025000	0.500	142,812.000000
22.033333	0.500	141,225.000000
22.041667	0.500	139,596.000000
22.050000	0.500	137,758.000000
22.058333	0.500	136,079.000000
22.066667	0.500	134,764.000000
22.075000	0.500	133,841.000000
22.083333	0.500	133,940.000000
22.091667	0.500	135,661.000000
22.100000	0.500	138,765.000000
22.108333	0.500	142,970.000000
22.116667	0.500	147,795.000000
22.125000	0.500	152,164.000000
22.133333	0.500	155,608.000000
22.141667	0.500	157,883.000000
22.150000	0.500	158,805.000000
22.158333	0.500	158,582.000000
22.166667	0.500	157,716.000000
22.175000	0.500	156,185.000000
22.183333	0.500	154,118.000000
22.191667	0.500	151,883.000000
22.200000	0.500	149,976.000000
22.208333	0.500	148,529.000000
22.216667	0.500	147,830.000000
22.225000	0.500	147,929.000000
22.233333	0.500	148,380.000000
22.241667	0.500	149,063.000000
22.250000	0.500	149,859.000000
22.258333	0.500	150,512.000000
22.266667	0.500	150,873.000000
22.275000	0.500	150,959.000000
22.283333	0.500	150,838.000000
22.291667	0.500	151,050.000000
22.300000	0.500	151,869.000000
22.308333	0.500	153,017.000000
22.316667	0.500	153,824.000000
22.325000	0.500	154,373.000000
22.333333	0.500	154,781.000000
22.341667	0.500	154,639.000000
22.350000	0.500	154,021.000000
22.358333	0.500	153,174.000000
22.366667	0.500	152,761.000000
22.375000	0.500	152,947.000000
22.383333	0.500	153,393.000000
22.391667	0.500	153,601.000000
22.400000	0.500	153,527.000000
22.408333	0.500	153,239.000000
22.416667	0.500	153,177.000000
22.425000	0.500	153,501.000000
22.433333	0.500	153,905.000000
22.441667	0.500	154,227.000000
22.450000	0.500	154,506.000000
22.458333	0.500	154,992.000000
22.466667	0.500	155,548.000000
22.475000	0.500	156,256.000000
22.483333	0.500	157,493.000000
22.491667	0.500	159,358.000000
22.500000	0.500	161,357.000000
22.508333	0.500	162,723.000000
22.516667	0.500	162,815.000000
22.525000	0.500	161,693.000000
22.533333	0.500	159,575.000000
22.541667	0.500	156,316.000000
22.550000	0.500	152,305.000000
22.558333	0.500	148,143.000000
22.566667	0.500	144,401.000000
22.575000	0.500	141,499.000000
22.583333	0.500	140,104.000000
22.591667	0.500	140,124.000000
22.600000	0.500	141,046.000000
22.608333	0.500	142,748.000000
22.616667	0.500	145,375.000000
22.625000	0.500	148,699.000000
22.633333	0.500	152,188.000000
22.641667	0.500	154,819.000000
22.650000	0.500	156,258.000000
22.658333	0.500	157,170.000000
22.666667	0.500	158,409.000000
22.675000	0.500	159,878.000000
22.683333	0.500	161,104.000000
22.691667	0.500	161,867.000000
22.700000	0.500	162,026.000000
22.708333	0.500	161,633.000000
22.716667	0.500	161,038.000000
22.725000	0.500	161,086.000000
22.733333	0.500	162,048.000000
22.741667	0.500	163,144.000000
22.750000	0.500	163,870.000000
22.758333	0.500	164,283.000000
22.766667	0.500	164,068.000000
22.775000	0.500	162,397.000000
22.783333	0.500	159,174.000000
22.791667	0.500	155,214.000000
22.800000	0.500	151,407.000000
22.808333	0.500	148,528.000000
22.816667	0.500	147,204.000000
22.825000	0.500	147,163.000000
22.833333	0.500	147,916.000000
22.841667	0.500	149,019.000000
22.850000	0.500	150,107.000000
22.858333	0.500	151,255.000000
22.866667	0.500	152,099.000000
22.875000	0.500	152,475.000000
22.883333	0.500	152,675.000000
22.891667	0.500	152,873.000000
22.900000	0.500	153,301.000000
22.908333	0.500	153,969.000000
22.916667	0.500	154,576.000000
22.925000	0.500	154,578.000000
22.933333	0.500	154,033.000000
22.941667	0.500	153,366.000000
22.950000	0.500	152,798.000000
22.958333	0.500	152,415.000000
22.966667	0.500	152,564.000000
22.975000	0.500	153,704.000000
22.983333	0.500	155,724.000000
22.991667	0.500	158,270.000000
23.000000	0.500	161,018.000000
23.008333	0.500	162,951.000000
23.016667	0.500	163,035.000000
23.025000	0.500	161,491.000000
23.033333	0.500	158,977.000000
23.041667	0.500	155,832.000000
23.050000	0.500	152,278.000000
23.058333	0.500	149,043.000000
23.066667	0.500	146,861.000000
23.075000	0.500	145,953.000000
23.083333	0.500	145,984.000000
23.091667	0.500	146,902.000000
23.100000	0.500	148,148.000000
23.108333	0.500	149,429.000000
23.116667	0.500	150,768.000000
23.125000	0.500	151,914.000000
23.133333	0.500	152,713.000000
23.141667	0.500	153,343.000000
23.150000	0.500	154,128.000000
23.158333	0.500	154,944.000000
23.166667	0.500	155,664.000000
23.175000	0.500	156,487.000000
23.183333	0.500	158,173.000000
23.191667	0.500	161,052.000000
23.200000	0.500	164,784.000000
23.208333	0.500	168,601.000000
23.216667	0.500	171,818.000000
23.225000	0.500	174,225.000000
23.233333	0.500	175,820.000000
23.241667	0.500	176,432.000000
23.250000	0.500	175,961.000000
23.258333	0.500	174,164.000000
23.266667	0.500	171,357.000000
23.275000	0.500	168,264.000000
23.283333	0.500	165,437.000000
23.291667	0.500	163,537.000000
23.300000	0.500	162,891.000000
23.308333	0.500	163,160.000000
23.316667	0.500	163,718.000000
23.325000	0.500	164,317.000000
23.333333	0.500	164,760.000000
23.341667	0.500	164,941.000000
23.350000	0.500	164,863.000000
23.358333	0.500	164,775.000000
23.366667	0.500	164,880.000000
23.375000	0.500	165,008.000000
23.383333	0.500	164,624.000000
23.391667	0.500	163,436.000000
23.400000	0.500	161,383.000000
23.408333	0.500	159,043.000000
23.416667	0.500	156,950.000000
23.425000	0.500	155,404.000000
23.433333	0.500	154,668.000000
23.441667	0.500	154,955.000000
23.450000	0.500	155,501.000000
23.458333	0.500	155,718.000000
23.466667	0.500	155,354.000000
23.475000	0.500	154,595.000000
23.483333	0.500	153,805.000000
23.491667	0.500	153,030.000000
23.500000	0.500	152,606.000000
23.508333	0.500	153,186.000000
23.516667	0.500	154,558.000000
23.525000	0.500	156,588.000000
23.533333	0.500	158,788.000000
23.541667	0.500	160,716.000000
23.550000	0.500	161,704.000000
23.558333	0.500	161,149.000000
23.566667	0.500	158,845.000000
23.575000	0.500	155,696.000000
23.583333	0.500	152,448.000000
23.591667	0.500	149,541.000000
23.600000	0.500	147,306.000000
23.608333	0.500	146,005.000000
23.616667	0.500	145,665.000000
23.625000	0.500	146,249.000000
23.633333	0.500	147,670.000000
23.641667	0.500	150,240.000000
23.650000	0.500	153,600.000000
23.658333	0.500	157,061.000000
23.666667	0.500	160,302.000000
23.675000	0.500	163,329.000000
23.683333	0.500	166,263.000000
23.691667	0.500	169,203.000000
23.700000	0.500	172,557.000000
23.708333	0.500	176,374.000000
23.716667	0.500	179,983.000000
23.725000	0.500	182,195.000000
23.733333	0.500	182,365.000000
23.741667	0.500	180,419.000000
23.750000	0.500	176,844.000000
23.758333	0.500	172,440.000000
23.766667	0.500	167,789.000000
23.775000	0.500	162,654.000000
23.783333	0.500	157,371.000000
23.791667	0.500	152,753.000000
23.800000	0.500	149,774.000000
23.808333	0.500	148,879.000000
23.816667	0.500	149,935.000000
23.825000	0.500	151,959.000000
23.833333	0.500	153,811.000000
23.841667	0.500	154,986.000000
23.850000	0.500	156,322.000000
23.858333	0.500	157,927.000000
23.866667	0.500	159,671.000000
23.875000	0.500	161,549.000000
23.883333	0.500	163,354.000000
23.891667	0.500	165,086.000000
23.900000	0.500	167,020.000000
23.908333	0.500	168,539.000000
23.916667	0.500	169,313.000000
23.925000	0.500	169,671.000000
23.933333	0.500	170,023.000000
23.941667	0.500	169,848.000000
23.950000	0.500	168,502.000000
23.958333	0.500	166,611.000000
23.966667	0.500	164,945.000000
23.975000	0.500	163,099.000000
23.983333	0.500	160,672.000000
23.991667	0.500	157,989.000000
24.000000	0.500	155,694.000000
24.008333	0.500	154,237.000000
24.016667	0.500	153,576.000000
24.025000	0.500	153,413.000000
24.033333	0.500	154,000.000000
24.041667	0.500	155,751.000000
24.050000	0.500	158,425.000000
24.058333	0.500	161,328.000000
24.066667	0.500	163,790.000000
24.075000	0.500	165,734.000000
24.083333	0.500	167,487.000000
24.091667	0.500	168,982.000000
24.100000	0.500	169,840.000000
24.108333	0.500	170,562.000000
24.116667	0.500	171,423.000000
24.125000	0.500	172,373.000000
24.133333	0.500	173,311.000000
24.141667	0.500	174,539.000000
24.150000	0.500	175,845.000000
24.158333	0.500	176,259.000000
24.166667	0.500	174,947.000000
24.175000	0.500	172,012.000000
24.183333	0.500	167,852.000000
24.191667	0.500	163,241.000000
24.200000	0.500	158,970.000000
24.208333	0.500	155,646.000000
24.216667	0.500	153,914.000000
24.225000	0.500	153,727.000000
24.233333	0.500	154,468.000000
24.241667	0.500	155,744.000000
24.250000	0.500	157,000.000000
24.258333	0.500	158,262.000000
24.266667	0.500	159,778.000000
24.275000	0.500	161,567.000000
24.283333	0.500	163,757.000000
24.291667	0.500	166,456.000000
24.300000	0.500	169,337.000000
24.308333	0.500	171,213.000000
24.316667	0.500	171,441.000000
24.325000	0.500	169,806.000000
24.333333	0.500	166,866.000000
24.341667	0.500	164,072.000000
24.350000	0.500	162,694.000000
24.358333	0.500	163,135.000000
24.366667	0.500	164,868.000000
24.375000	0.500	167,177.000000
24.383333	0.500	169,140.000000
24.391667	0.500	170,398.000000
24.400000	0.500	171,530.000000
24.408333	0.500	172,621.000000
24.416667	0.500	173,540.000000
24.425000	0.500	173,990.000000
24.433333	0.500	173,873.000000
24.441667	0.500	173,848.000000
24.450000	0.500	174,512.000000
24.458333	0.500	175,882.000000
24.466667	0.500	177,953.000000
24.475000	0.500	180,274.000000
24.483333	0.500	181,832.000000
24.491667	0.500	181,992.000000
24.500000	0.500	180,587.000000
24.508333	0.500	177,552.000000
24.516667	0.500	173,651.000000
24.525000	0.500	170,619.000000
24.533333	0.500	169,144.000000
24.541667	0.500	168,625.000000
24.550000	0.500	168,170.000000
24.558333	0.500	167,418.000000
24.566667	0.500	166,368.000000
24.575000	0.500	165,386.000000
24.583333	0.500	164,427.000000
24.591667	0.500	163,195.000000
24.600000	0.500	161,831.000000
24.608333	0.500	160,596.000000
24.616667	0.500	159,840.000000
24.625000	0.500	160,100.000000
24.633333	0.500	161,497.000000
24.641667	0.500	163,766.000000
24.650000	0.500	166,853.000000
24.658333	0.500	169,921.000000
24.666667	0.500	172,079.000000
24.675000	0.500	173,089.000000
24.683333	0.500	172,929.000000
24.691667	0.500	172,078.000000
24.700000	0.500	170,691.000000
24.708333	0.500	168,494.000000
24.716667	0.500	165,471.000000
24.725000	0.500	161,878.000000
24.733333	0.500	158,374.000000
24.741667	0.500	155,811.000000
24.750000	0.500	154,162.000000
24.758333	0.500	153,157.000000
24.766667	0.500	152,631.000000
24.775000	0.500	152,776.000000
24.783333	0.500	154,166.000000
24.791667	0.500	156,822.000000
24.800000	0.500	160,318.000000
24.808333	0.500	164,475.000000
24.816667	0.500	168,586.000000
24.825000	0.500	171,698.000000
24.833333	0.500	173,285.000000
24.841667	0.500	173,735.000000
24.850000	0.500	173,919.000000
24.858333	0.500	174,205.000000
24.866667	0.500	175,230.000000
24.875000	0.500	176,692.000000
24.883333	0.500	177,652.000000
24.891667	0.500	177,892.000000
24.900000	0.500	178,383.000000
24.908333	0.500	179,580.000000
24.916667	0.500	181,078.000000
24.925000	0.500	182,433.000000
24.933333	0.500	183,484.000000
24.941667	0.500	183,852.000000
24.950000	0.500	183,201.000000
24.958333	0.500	181,750.000000
24.966667	0.500	179,762.000000
24.975000	0.500	177,504.000000
24.983333	0.500	174,811.000000
24.991667	0.500	171,778.000000
25.000000	0.500	169,027.000000
25.008333	0.500	167,090.000000
25.016667	0.500	166,443.000000
25.025000	0.500	167,256.000000
25.033333	0.500	169,296.000000
25.041667	0.500	171,710.000000
25.050000	0.500	173,499.000000
25.058333	0.500	174,121.000000
25.066667	0.500	173,565.000000
25.075000	0.500	172,148.000000
25.083333	0.500	170,633.000000
25.091667	0.500	170,356.000000
25.100000	0.500	171,563.000000
25.108333	0.500	173,033.000000
25.116667	0.500	173,773.000000
25.125000	0.500	173,873.000000
25.133333	0.500	173,947.000000
25.141667	0.500	174,483.000000
25.150000	0.500	175,376.000000
25.158333	0.500	176,348.000000
25.166667	0.500	176,652.000000
25.175000	0.500	175,845.000000
25.183333	0.500	174,070.000000
25.191667	0.500	171,805.000000
25.200000	0.500	169,759.000000
25.208333	0.500	168,554.000000
25.216667	0.500	168,371.000000
25.225000	0.500	169,327.000000
25.233333	0.500	171,874.000000
25.241667	0.500	175,762.000000
25.250000	0.500	180,455.000000
25.258333	0.500	185,509.000000
25.266667	0.500	190,321.000000
25.275000	0.500	194,757.000000
25.283333	0.500	198,443.000000
25.291667	0.500	200,512.000000
25.300000	0.500	201,205.000000
25.308333	0.500	201,003.000000
25.316667	0.500	199,756.000000
25.325000	0.500	197,728.000000
25.333333	0.500	195,461.000000
25.341667	0.500	193,220.000000
25.350000	0.500	190,824.000000
25.358333	0.500	187,881.000000
25.366667	0.500	184,854.000000
25.375000	0.500	182,102.000000
25.383333	0.500	179,677.000000
25.391667	0.500	177,956.000000
25.400000	0.500	176,776.000000
25.408333	0.500	176,191.000000
25.416667	0.500	176,290.000000
25.425000	0.500	176,768.000000
25.433333	0.500	177,354.000000
25.441667	0.500	177,876.000000
25.450000	0.500	178,341.000000
25.458333	0.500	178,991.000000
25.466667	0.500	179,561.000000
25.475000	0.500	179,482.000000
25.483333	0.500	178,568.000000
25.491667	0.500	176,723.000000
25.500000	0.500	173,880.000000
25.508333	0.500	170,176.000000
25.516667	0.500	166,590.000000
25.525000	0.500	164,654.000000
25.533333	0.500	165,645.000000
25.541667	0.500	169,094.000000
25.550000	0.500	173,650.000000
25.558333	0.500	177,892.000000
25.566667	0.500	180,918.000000
25.575000	0.500	182,287.000000
25.583333	0.500	182,027.000000
25.591667	0.500	180,837.000000
25.600000	0.500	179,675.000000
25.608333	0.500	179,001.000000
25.616667	0.500	178,394.000000
25.625000	0.500	177,279.000000
25.633333	0.500	175,413.000000
25.641667	0.500	173,056.000000
25.650000	0.500	170,811.000000
25.658333	0.500	169,380.000000
25.666667	0.500	168,739.000000
25.675000	0.500	168,434.000000
25.683333	0.500	168,003.000000
25.691667	0.500	167,100.000000
25.700000	0.500	165,891.000000
25.708333	0.500	164,839.000000
25.716667	0.500	164,672.000000
25.725000	0.500	165,921.000000
25.733333	0.500	169,247.000000
25.741667	0.500	174,525.000000
25.750000	0.500	180,690.000000
25.758333	0.500	186,917.000000
25.766667	0.500	192,611.000000
25.775000	0.500	197,024.000000
25.783333	0.500	199,102.000000
25.791667	0.500	198,500.000000
25.800000	0.500	195,658.000000
25.808333	0.500	191,098.000000
25.816667	0.500	185,617.000000
25.825000	0.500	180,046.000000
25.833333	0.500	175,604.000000
25.841667	0.500	173,493.000000
25.850000	0.500	173,682.000000
25.858333	0.500	175,315.000000
25.866667	0.500	177,123.000000
25.875000	0.500	178,339.000000
25.883333	0.500	178,961.000000
25.891667	0.500	179,418.000000
25.900000	0.500	180,364.000000
25.908333	0.500	181,861.000000
25.916667	0.500	183,697.000000
25.925000	0.500	185,753.000000
25.933333	0.500	187,210.000000
25.941667	0.500	187,497.000000
25.950000	0.500	186,633.000000
25.958333	0.500	185,312.000000
25.966667	0.500	184,505.000000
25.975000	0.500	184,502.000000
25.983333	0.500	185,236.000000
25.991667	0.500	186,334.000000
26.000000	0.500	187,398.000000
26.008333	0.500	188,361.000000
26.016667	0.500	189,008.000000
26.025000	0.500	189,313.000000
26.033333	0.500	189,626.000000
26.041667	0.500	190,478.000000
26.050000	0.500	192,180.000000
26.058333	0.500	194,795.000000
26.066667	0.500	197,658.000000
26.075000	0.500	199,733.000000
26.083333	0.500	200,739.000000
26.091667	0.500	200,989.000000
26.100000	0.500	200,987.000000
26.108333	0.500	201,234.000000
26.116667	0.500	201,540.000000
26.125000	0.500	201,547.000000
26.133333	0.500	201,321.000000
26.141667	0.500	200,949.000000
26.150000	0.500	200,528.000000
26.158333	0.500	199,827.000000
26.166667	0.500	198,712.000000
26.175000	0.500	197,448.000000
26.183333	0.500	196,084.000000
26.191667	0.500	195,012.000000
26.200000	0.500	194,466.000000
26.208333	0.500	194,345.000000
26.216667	0.500	194,043.000000
26.225000	0.500	193,060.000000
26.233333	0.500	191,218.000000
26.241667	0.500	188,270.000000
26.250000	0.500	184,672.000000
26.258333	0.500	181,955.000000
26.266667	0.500	181,077.000000
26.275000	0.500	182,322.000000
26.283333	0.500	185,341.000000
26.291667	0.500	189,508.000000
26.300000	0.500	193,552.000000
26.308333	0.500	196,438.000000
26.316667	0.500	197,793.000000
26.325000	0.500	198,072.000000
26.333333	0.500	197,376.000000
26.341667	0.500	195,829.000000
26.350000	0.500	193,595.000000
26.358333	0.500	191,063.000000
26.366667	0.500	188,878.000000
26.375000	0.500	187,471.000000
26.383333	0.500	186,404.000000
26.391667	0.500	185,767.000000
26.400000	0.500	185,428.000000
26.408333	0.500	185,065.000000
26.416667	0.500	185,151.000000
26.425000	0.500	186,333.000000
26.433333	0.500	188,709.000000
26.441667	0.500	191,649.000000
26.450000	0.500	194,010.000000
26.458333	0.500	195,275.000000
26.466667	0.500	195,668.000000
26.475000	0.500	195,748.000000
26.483333	0.500	195,930.000000
26.491667	0.500	195,973.000000
26.500000	0.500	195,602.000000
26.508333	0.500	195,076.000000
26.516667	0.500	194,241.000000
26.525000	0.500	192,731.000000
26.533333	0.500	190,807.000000
26.541667	0.500	188,828.000000
26.550000	0.500	187,214.000000
26.558333	0.500	186,266.000000
26.566667	0.500	186,424.000000
26.575000	0.500	187,830.000000
26.583333	0.500	189,910.000000
26.591667	0.500	191,755.000000
26.600000	0.500	192,925.000000
26.608333	0.500	193,758.000000
26.616667	0.500	194,205.000000
26.625000	0.500	194,139.000000
26.633333	0.500	193,279.000000
26.641667	0.500	192,012.000000
26.650000	0.500	190,610.000000
26.658333	0.500	189,349.000000
26.666667	0.500	188,302.000000
26.675000	0.500	187,439.000000
26.683333	0.500	186,939.000000
26.691667	0.500	187,189.000000
26.700000	0.500	188,495.000000
26.708333	0.500	190,844.000000
26.716667	0.500	193,999.000000
26.725000	0.500	197,718.000000
26.733333	0.500	201,440.000000
26.741667	0.500	204,436.000000
26.750000	0.500	205,890.000000
26.758333	0.500	205,755.000000
26.766667	0.500	204,648.000000
26.775000	0.500	203,452.000000
26.783333	0.500	202,655.000000
26.791667	0.500	202,068.000000
26.800000	0.500	201,564.000000
26.808333	0.500	201,292.000000
26.816667	0.500	201,428.000000
26.825000	0.500	201,761.000000
26.833333	0.500	202,067.000000
26.841667	0.500	202,758.000000
26.850000	0.500	204,561.000000
26.858333	0.500	207,331.000000
26.866667	0.500	209,892.000000
26.875000	0.500	211,633.000000
26.883333	0.500	212,343.000000
26.891667	0.500	212,045.000000
26.900000	0.500	211,082.000000
26.908333	0.500	209,850.000000
26.916667	0.500	209,166.000000
26.925000	0.500	209,619.000000
26.933333	0.500	211,125.000000
26.941667	0.500	212,629.000000
26.950000	0.500	213,421.000000
26.958333	0.500	213,447.000000
26.966667	0.500	212,847.000000
26.975000	0.500	212,254.000000
26.983333	0.500	212,052.000000
26.991667	0.500	212,509.000000
27.000000	0.500	213,640.000000
27.008333	0.500	215,021.000000
27.016667	0.500	216,571.000000
27.025000	0.500	218,097.000000
27.033333	0.500	220,063.000000
27.041667	0.500	223,613.000000
27.050000	0.500	228,153.000000
27.058333	0.500	231,907.000000
27.066667	0.500	234,172.000000
27.075000	0.500	234,821.000000
27.083333	0.500	233,970.000000
27.091667	0.500	232,074.000000
27.100000	0.500	229,527.000000
27.108333	0.500	226,991.000000
27.116667	0.500	224,974.000000
27.125000	0.500	223,774.000000
27.133333	0.500	223,396.000000
27.141667	0.500	223,788.000000
27.150000	0.500	225,292.000000
27.158333	0.500	227,785.000000
27.166667	0.500	230,176.000000
27.175000	0.500	231,208.000000
27.183333	0.500	230,586.000000
27.191667	0.500	228,332.000000
27.200000	0.500	225,418.000000
27.208333	0.500	223,221.000000
27.216667	0.500	222,412.000000
27.225000	0.500	223,242.000000
27.233333	0.500	226,171.000000
27.241667	0.500	231,396.000000
27.250000	0.500	238,479.000000
27.258333	0.500	246,341.000000
27.266667	0.500	254,462.000000
27.275000	0.500	262,356.000000
27.283333	0.500	269,100.000000
27.291667	0.500	274,591.000000
27.300000	0.500	279,169.000000
27.308333	0.500	283,347.000000
27.316667	0.500	286,658.000000
27.325000	0.500	288,558.000000
27.333333	0.500	289,045.000000
27.341667	0.500	288,677.000000
27.350000	0.500	288,049.000000
27.358333	0.500	287,430.000000
27.366667	0.500	287,419.000000
27.375000	0.500	288,502.000000
27.383333	0.500	291,166.000000
27.391667	0.500	295,041.000000
27.400000	0.500	298,953.000000
27.408333	0.500	302,893.000000
27.416667	0.500	308,070.000000
27.425000	0.500	314,841.000000
27.433333	0.500	322,179.000000
27.441667	0.500	328,973.000000
27.450000	0.500	335,692.000000
27.458333	0.500	341,999.000000
27.466667	0.500	347,014.000000
27.475000	0.500	350,659.000000
27.483333	0.500	352,946.000000
27.491667	0.500	354,018.000000
27.500000	0.500	354,666.000000
27.508333	0.500	355,331.000000
27.516667	0.500	355,909.000000
27.525000	0.500	356,895.000000
27.533333	0.500	358,737.000000
27.541667	0.500	361,002.000000
27.550000	0.500	363,432.000000
27.558333	0.500	366,180.000000
27.566667	0.500	368,817.000000
27.575000	0.500	370,564.000000
27.583333	0.500	371,449.000000
27.591667	0.500	372,364.000000
27.600000	0.500	374,679.000000
27.608333	0.500	378,765.000000
27.616667	0.500	383,646.000000
27.625000	0.500	387,960.000000
27.633333	0.500	390,342.000000
27.641667	0.500	390,865.000000
27.650000	0.500	390,347.000000
27.658333	0.500	389,616.000000
27.666667	0.500	388,699.000000
27.675000	0.500	387,126.000000
27.683333	0.500	384,083.000000
27.691667	0.500	380,027.000000
27.700000	0.500	376,429.000000
27.708333	0.500	374,391.000000
27.716667	0.500	373,350.000000
27.725000	0.500	371,606.000000
27.733333	0.500	368,088.000000
27.741667	0.500	362,693.000000
27.750000	0.500	356,187.000000
27.758333	0.500	349,459.000000
27.766667	0.500	343,092.000000
27.775000	0.500	337,269.000000
27.783333	0.500	332,175.000000
27.791667	0.500	328,015.000000
27.800000	0.500	325,281.000000
27.808333	0.500	324,208.000000
27.816667	0.500	324,445.000000
27.825000	0.500	324,940.000000
27.833333	0.500	324,328.000000
27.841667	0.500	322,304.000000
27.850000	0.500	319,034.000000
27.858333	0.500	314,910.000000
27.866667	0.500	310,368.000000
27.875000	0.500	305,701.000000
27.883333	0.500	301,274.000000
27.891667	0.500	297,156.000000
27.900000	0.500	293,471.000000
27.908333	0.500	289,788.000000
27.916667	0.500	285,805.000000
27.925000	0.500	281,457.000000
27.933333	0.500	277,023.000000
27.941667	0.500	272,799.000000
27.950000	0.500	268,647.000000
27.958333	0.500	264,567.000000
27.966667	0.500	260,805.000000
27.975000	0.500	257,147.000000
27.983333	0.500	253,320.000000
27.991667	0.500	248,880.000000
28.000000	0.500	243,954.000000
28.008333	0.500	238,651.000000
28.016667	0.500	233,531.000000
28.025000	0.500	228,594.000000
28.033333	0.500	223,773.000000
28.041667	0.500	219,170.000000
28.050000	0.500	214,690.000000
28.058333	0.500	210,335.000000
28.066667	0.500	206,392.000000
28.075000	0.500	202,577.000000
28.083333	0.500	198,522.000000
28.091667	0.500	194,384.000000
28.100000	0.500	190,589.000000
28.108333	0.500	187,645.000000
28.116667	0.500	185,323.000000
28.125000	0.500	182,970.000000
28.133333	0.500	179,995.000000
28.141667	0.500	176,652.000000
28.150000	0.500	173,826.000000
28.158333	0.500	171,597.000000
28.166667	0.500	169,186.000000
28.175000	0.500	166,434.000000
28.183333	0.500	163,468.000000
28.191667	0.500	160,101.000000
28.200000	0.500	156,328.000000
28.208333	0.500	152,510.000000
28.216667	0.500	149,380.000000
28.225000	0.500	147,529.000000
28.233333	0.500	146,632.000000
28.241667	0.500	145,907.000000
28.250000	0.500	145,117.000000
28.258333	0.500	144,346.000000
28.266667	0.500	143,452.000000
28.275000	0.500	141,882.000000
28.283333	0.500	139,568.000000
28.291667	0.500	136,849.000000
28.300000	0.500	134,581.000000
28.308333	0.500	133,224.000000
28.316667	0.500	133,037.000000
28.325000	0.500	133,714.000000
28.333333	0.500	134,569.000000
28.341667	0.500	135,064.000000
28.350000	0.500	134,798.000000
28.358333	0.500	133,867.000000
28.366667	0.500	132,420.000000
28.375000	0.500	130,482.000000
28.383333	0.500	128,170.000000
28.391667	0.500	126,101.000000
28.400000	0.500	124,489.000000
28.408333	0.500	122,859.000000
28.416667	0.500	120,449.000000
28.425000	0.500	117,047.000000
28.433333	0.500	113,315.000000
28.441667	0.500	109,739.000000
28.450000	0.500	105,737.000000
28.458333	0.500	100,930.000000
28.466667	0.500	95,434.000000
28.475000	0.500	89,696.000000
28.483333	0.500	84,062.000000
28.491667	0.500	78,814.000000
28.500000	0.500	73,724.000000
28.508333	0.500	68,922.000000
28.516667	0.500	65,199.000000
28.525000	0.500	63,171.000000
28.533333	0.500	62,517.000000
28.541667	0.500	63,102.000000
28.550000	0.500	64,745.000000
28.558333	0.500	66,456.000000
28.566667	0.500	67,252.000000
28.575000	0.500	66,580.000000
28.583333	0.500	64,874.000000
28.591667	0.500	62,282.000000
28.600000	0.500	59,346.000000
28.608333	0.500	56,859.000000
28.616667	0.500	55,504.000000
28.625000	0.500	54,865.000000
28.633333	0.500	54,068.000000
28.641667	0.500	52,506.000000
28.650000	0.500	49,998.000000
28.658333	0.500	47,182.000000
28.666667	0.500	45,183.000000
28.675000	0.500	44,703.000000
28.683333	0.500	46,123.000000
28.691667	0.500	48,813.000000
28.700000	0.500	51,321.000000
28.708333	0.500	53,143.000000
28.716667	0.500	54,299.000000
28.725000	0.500	54,950.000000
28.733333	0.500	54,512.000000
28.741667	0.500	52,654.000000
28.750000	0.500	49,808.000000
28.758333	0.500	46,584.000000
28.766667	0.500	43,533.000000
28.775000	0.500	40,892.000000
28.783333	0.500	38,967.000000
28.791667	0.500	37,760.000000
28.800000	0.500	36,907.000000
28.808333	0.500	36,169.000000
28.816667	0.500	35,569.000000
28.825000	0.500	34,853.000000
28.833333	0.500	34,284.000000
28.841667	0.500	34,028.000000
28.850000	0.500	33,985.000000
28.858333	0.500	33,984.000000
28.866667	0.500	33,963.000000
28.875000	0.500	33,854.000000
28.883333	0.500	33,781.000000
28.891667	0.500	33,903.000000
28.900000	0.500	33,883.000000
28.908333	0.500	33,422.000000
28.916667	0.500	32,738.000000
28.925000	0.500	32,208.000000
28.933333	0.500	31,975.000000
28.941667	0.500	31,759.000000
28.950000	0.500	30,845.000000
28.958333	0.500	29,048.000000
28.966667	0.500	26,696.000000
28.975000	0.500	24,002.000000
28.983333	0.500	21,469.000000
28.991667	0.500	19,525.000000
29.000000	0.500	18,490.000000
29.008333	0.500	18,105.000000
29.016667	0.500	18,325.000000
29.025000	0.500	19,231.000000
29.033333	0.500	20,480.000000
29.041667	0.500	21,677.000000
29.050000	0.500	22,872.000000
29.058333	0.500	23,658.000000
29.066667	0.500	23,436.000000
29.075000	0.500	22,146.000000
29.083333	0.500	20,207.000000
29.091667	0.500	18,051.000000
29.100000	0.500	16,078.000000
29.108333	0.500	14,448.000000
29.116667	0.500	12,885.000000
29.125000	0.500	10,904.000000
29.133333	0.500	8,182.000000
29.141667	0.500	4,522.000000
29.150000	0.500	-20.000000
29.158333	0.500	-4,665.000000
29.166667	0.500	-8,368.000000
29.175000	0.500	-10,576.000000
29.183333	0.500	-11,535.000000
29.191667	0.500	-11,514.000000
29.200000	0.500	-11,049.000000
29.208333	0.500	-11,007.000000
29.216667	0.500	-11,506.000000
29.225000	0.500	-12,023.000000
29.233333	0.500	-11,942.000000
29.241667	0.500	-11,279.000000
29.250000	0.500	-10,434.000000
29.258333	0.500	-9,886.000000
29.266667	0.500	-9,932.000000
29.275000	0.500	-10,453.000000
29.283333	0.500	-10,871.000000
29.291667	0.500	-10,397.000000
29.300000	0.500	-8,828.000000
29.308333	0.500	-6,320.000000
29.316667	0.500	-3,190.000000
29.325000	0.500	151.000000
29.333333	0.500	2,999.000000
29.341667	0.500	4,457.000000
29.350000	0.500	3,746.000000
29.358333	0.500	1,013.000000
29.366667	0.500	-2,354.000000
29.375000	0.500	-5,060.000000
29.383333	0.500	-6,132.000000
29.391667	0.500	-6,181.000000
29.400000	0.500	-6,744.000000
29.408333	0.500	-8,689.000000
29.416667	0.500	-11,730.000000
29.425000	0.500	-15,204.000000
29.433333	0.500	-18,796.000000
29.441667	0.500	-22,095.000000
29.450000	0.500	-25,109.000000
29.458333	0.500	-27,964.000000
29.466667	0.500	-30,322.000000
29.475000	0.500	-31,863.000000
29.483333	0.500	-32,335.000000
29.491667	0.500	-31,517.000000
29.500000	0.500	-29,929.000000
29.508333	0.500	-28,645.000000
29.516667	0.500	-28,025.000000
29.525000	0.500	-28,039.000000
29.533333	0.500	-28,441.000000
29.541667	0.500	-28,910.000000
29.550000	0.500	-29,412.000000
29.558333	0.500	-29,535.000000
29.566667	0.500	-28,914.000000
29.575000	0.500	-27,587.000000
29.583333	0.500	-26,177.000000
29.591667	0.500	-25,216.000000
29.600000	0.500	-24,823.000000
29.608333	0.500	-24,455.000000
29.616667	0.500	-23,824.000000
29.625000	0.500	-23,039.000000
29.633333	0.500	-22,522.000000
29.641667	0.500	-22,252.000000
29.650000	0.500	-21,975.000000
29.658333	0.500	-21,757.000000
29.666667	0.500	-21,794.000000
29.675000	0.500	-22,254.000000
29.683333	0.500	-23,373.000000
29.691667	0.500	-24,952.000000
29.700000	0.500	-26,435.000000
29.708333	0.500	-27,178.000000
29.716667	0.500	-27,051.000000
29.725000	0.500	-26,143.000000
29.733333	0.500	-25,009.000000
29.741667	0.500	-24,085.000000
29.750000	0.500	-23,269.000000
29.758333	0.500	-22,332.000000
29.766667	0.500	-21,181.000000
29.775000	0.500	-19,559.000000
29.783333	0.500	-17,619.000000
29.791667	0.500	-15,882.000000
29.800000	0.500	-14,590.000000
29.808333	0.500	-14,165.000000
29.816667	0.500	-14,827.000000
29.825000	0.500	-16,256.000000
29.833333	0.500	-17,733.000000
29.841667	0.500	-18,790.000000
29.850000	0.500	-19,423.000000
29.858333	0.500	-20,085.000000
29.866667	0.500	-20,839.000000
29.875000	0.500	-21,268.000000
29.883333	0.500	-20,844.000000
29.891667	0.500	-19,615.000000
29.900000	0.500	-17,948.000000
29.908333	0.500	-16,790.000000
29.916667	0.500	-17,067.000000
29.925000	0.500	-18,716.000000
29.933333	0.500	-21,221.000000
29.941667	0.500	-24,132.000000
29.950000	0.500	-27,246.000000
29.958333	0.500	-30,431.000000
29.966667	0.500	-33,189.000000
29.975000	0.500	-35,014.000000
29.983333	0.500	-35,691.000000
29.991667	0.500	-34,863.000000
30.000000	0.500	-32,309.000000
30.008333	0.500	-28,800.000000
30.016667	0.500	-25,455.000000
30.025000	0.500	-22,780.000000
30.033333	0.500	-21,380.000000
30.041667	0.500	-22,123.000000
30.050000	0.500	-24,977.000000
30.058333	0.500	-29,611.000000
30.066667	0.500	-35,957.000000
30.075000	0.500	-42,895.000000
30.083333	0.500	-48,987.000000
30.091667	0.500	-53,429.000000
30.100000	0.500	-55,844.000000
30.108333	0.500	-56,803.000000
30.116667	0.500	-56,729.000000
30.125000	0.500	-55,560.000000
30.133333	0.500	-53,228.000000
30.141667	0.500	-50,099.000000
30.150000	0.500	-46,950.000000
30.158333	0.500	-44,211.000000
30.166667	0.500	-41,477.000000
30.175000	0.500	-38,357.000000
30.183333	0.500	-35,147.000000
30.191667	0.500	-32,205.000000
30.200000	0.500	-29,106.000000
30.208333	0.500	-25,840.000000
30.216667	0.500	-22,657.000000
30.225000	0.500	-19,526.000000
30.233333	0.500	-16,904.000000
30.241667	0.500	-15,613.000000
30.250000	0.500	-16,175.000000
30.258333	0.500	-18,581.000000
30.266667	0.500	-21,931.000000
30.275000	0.500	-25,660.000000
30.283333	0.500	-29,220.000000
30.291667	0.500	-31,919.000000
30.300000	0.500	-33,347.000000
30.308333	0.500	-33,935.000000
30.316667	0.500	-34,238.000000
30.325000	0.500	-34,575.000000
30.333333	0.500	-35,125.000000
30.341667	0.500	-36,290.000000
30.350000	0.500	-37,693.000000
30.358333	0.500	-38,839.000000
30.366667	0.500	-40,198.000000
30.375000	0.500	-41,750.000000
30.383333	0.500	-43,223.000000
30.391667	0.500	-44,446.000000
30.400000	0.500	-44,795.000000
30.408333	0.500	-43,760.000000
30.416667	0.500	-41,024.000000
30.425000	0.500	-37,050.000000
30.433333	0.500	-32,819.000000
30.441667	0.500	-29,455.000000
30.450000	0.500	-27,688.000000
30.458333	0.500	-27,588.000000
30.466667	0.500	-29,035.000000
30.475000	0.500	-31,825.000000
30.483333	0.500	-35,213.000000
30.491667	0.500	-38,371.000000
30.500000	0.500	-41,030.000000
30.508333	0.500	-43,470.000000
30.516667	0.500	-45,620.000000
30.525000	0.500	-46,685.000000
30.533333	0.500	-46,147.000000
30.541667	0.500	-44,153.000000
30.550000	0.500	-40,791.000000
30.558333	0.500	-36,501.000000
30.566667	0.500	-31,778.000000
30.575000	0.500	-26,948.000000
30.583333	0.500	-22,213.000000
30.591667	0.500	-17,924.000000
30.600000	0.500	-14,779.000000
30.608333	0.500	-13,074.000000
30.616667	0.500	-12,801.000000
30.625000	0.500	-13,822.000000
30.633333	0.500	-16,259.000000
30.641667	0.500	-20,101.000000
30.650000	0.500	-24,757.000000
30.658333	0.500	-29,280.000000
30.666667	0.500	-33,187.000000
30.675000	0.500	-36,666.000000
30.683333	0.500	-39,882.000000
30.691667	0.500	-42,736.000000
30.700000	0.500	-44,627.000000
30.708333	0.500	-45,135.000000
30.716667	0.500	-44,661.000000
30.725000	0.500	-44,043.000000
30.733333	0.500	-43,319.000000
30.741667	0.500	-41,820.000000
30.750000	0.500	-39,612.000000
30.758333	0.500	-37,488.000000
30.766667	0.500	-36,440.000000
30.775000	0.500	-36,526.000000
30.783333	0.500	-37,530.000000
30.791667	0.500	-39,387.000000
30.800000	0.500	-41,949.000000
30.808333	0.500	-45,076.000000
30.816667	0.500	-48,009.000000
30.825000	0.500	-49,663.000000
30.833333	0.500	-49,123.000000
30.841667	0.500	-46,388.000000
30.850000	0.500	-42,352.000000
30.858333	0.500	-38,206.000000
30.866667	0.500	-35,004.000000
30.875000	0.500	-32,764.000000
30.883333	0.500	-31,324.000000
30.891667	0.500	-30,507.000000
30.900000	0.500	-29,934.000000
30.908333	0.500	-29,638.000000
30.916667	0.500	-29,662.000000
30.925000	0.500	-29,619.000000
30.933333	0.500	-29,624.000000
30.941667	0.500	-30,132.000000
30.950000	0.500	-31,413.000000
30.958333	0.500	-33,369.000000
30.966667	0.500	-35,199.000000
30.975000	0.500	-36,452.000000
30.983333	0.500	-36,858.000000
30.991667	0.500	-36,666.000000
31.000000	0.500	-36,064.000000
