# Supplementary material for: Changes to Serum Sample Tube and Processing Methodology Does Not Cause Inter-Individual Variation in Automated Whole Serum N-Glycan Profiling in Health and Disease
Source: PLoS One. 2015 Apr 1;10(4):e0123028. doi: 10.1371/journal.pone.0123028 (PMC4382121; doi:10.1371/journal.pone.0123028)
Supplement: S2 Data — (ZIP) [file pone.0123028.s007.zip › IgGglycansData/1000+390-Sample 22.txt]

File Path	chrom://acropora/ChromeleonLocal/Archana Data/07 Mar 14/Robot validation of PNG F release- GCP-IgG and GCP-Fet.seq/25.smp/Emission_1.channel/Emission_1.chm
Channel	Emission_1

Injection Information:
Data Vault	ChromeleonLocal
Injection	PNG F rel-GCP-IgG-100µg-F.A+PBM+2AB VP96+T1-110/1000+390-Sample 22
Injection Number	27
Position	RF3
Comment	
Processing Method	beh-gu
Instrument Method	BEH-15cm-30min-right-25ul
Type	Unknown
Status	Finished
Injection Date	08/03/2014
Injection Time	05:02:11
Injection Volume (µL)	25.0000
Dilution Factor	1.0000
Weight	1.0000

Raw Data Information:
Time Min. (min)	0.000000
Time Max. (min)	31.000000
Data Points	3721
Detector	FLD
Exporting Data System	Chromeleon 7.1.1.1127
Operator	
Signal Quantity	
Signal Unit	counts
Signal Min.	-1,649.000000
Signal Max.	7,247,049.000000
Channel	Emission_1
Driver Name	FLD3000.dll
Channel Type	Evaluation
Min. Step (s)	0.500
Max. Step (s)	0.500
Average Step (s)	0.500

Signal Parameter Information:
Signal Info	

Raw Data:
Time (min)	Step (s)	Value (counts)
0.000000	0.000	0.000000
0.008333	0.500	0.000000
0.016667	0.500	0.000000
0.025000	0.500	0.000000
0.033333	0.500	0.000000
0.041667	0.500	6,322.000000
0.050000	0.500	6,520.000000
0.058333	0.500	6,981.000000
0.066667	0.500	7,949.000000
0.075000	0.500	9,309.000000
0.083333	0.500	10,727.000000
0.091667	0.500	11,840.000000
0.100000	0.500	12,421.000000
0.108333	0.500	12,391.000000
0.116667	0.500	11,744.000000
0.125000	0.500	10,588.000000
0.133333	0.500	9,132.000000
0.141667	0.500	7,628.000000
0.150000	0.500	6,269.000000
0.158333	0.500	5,124.000000
0.166667	0.500	4,177.000000
0.175000	0.500	3,431.000000
0.183333	0.500	2,895.000000
0.191667	0.500	2,496.000000
0.200000	0.500	2,121.000000
0.208333	0.500	1,726.000000
0.216667	0.500	1,287.000000
0.225000	0.500	845.000000
0.233333	0.500	471.000000
0.241667	0.500	198.000000
0.250000	0.500	64.000000
0.258333	0.500	4.000000
0.266667	0.500	-67.000000
0.275000	0.500	-172.000000
0.283333	0.500	-256.000000
0.291667	0.500	-299.000000
0.300000	0.500	-315.000000
0.308333	0.500	-330.000000
0.316667	0.500	-383.000000
0.325000	0.500	-509.000000
0.333333	0.500	-696.000000
0.341667	0.500	-913.000000
0.350000	0.500	-1,079.000000
0.358333	0.500	-1,173.000000
0.366667	0.500	-1,203.000000
0.375000	0.500	-1,155.000000
0.383333	0.500	-1,060.000000
0.391667	0.500	-918.000000
0.400000	0.500	-726.000000
0.408333	0.500	-475.000000
0.416667	0.500	-243.000000
0.425000	0.500	-86.000000
0.433333	0.500	5.000000
0.441667	0.500	2.000000
0.450000	0.500	-142.000000
0.458333	0.500	-441.000000
0.466667	0.500	-827.000000
0.475000	0.500	-1,167.000000
0.483333	0.500	-1,375.000000
0.491667	0.500	-1,426.000000
0.500000	0.500	-1,313.000000
0.508333	0.500	-1,034.000000
0.516667	0.500	-645.000000
0.525000	0.500	-230.000000
0.533333	0.500	122.000000
0.541667	0.500	430.000000
0.550000	0.500	701.000000
0.558333	0.500	880.000000
0.566667	0.500	925.000000
0.575000	0.500	849.000000
0.583333	0.500	732.000000
0.591667	0.500	648.000000
0.600000	0.500	597.000000
0.608333	0.500	541.000000
0.616667	0.500	453.000000
0.625000	0.500	391.000000
0.633333	0.500	497.000000
0.641667	0.500	914.000000
0.650000	0.500	1,680.000000
0.658333	0.500	2,760.000000
0.666667	0.500	4,091.000000
0.675000	0.500	5,557.000000
0.683333	0.500	6,984.000000
0.691667	0.500	8,210.000000
0.700000	0.500	9,135.000000
0.708333	0.500	9,695.000000
0.716667	0.500	9,838.000000
0.725000	0.500	9,590.000000
0.733333	0.500	9,225.000000
0.741667	0.500	9,463.000000
0.750000	0.500	11,404.000000
0.758333	0.500	16,033.000000
0.766667	0.500	23,659.000000
0.775000	0.500	33,781.000000
0.783333	0.500	45,247.000000
0.791667	0.500	56,613.000000
0.800000	0.500	66,541.000000
0.808333	0.500	74,034.000000
0.816667	0.500	78,499.000000
0.825000	0.500	79,724.000000
0.833333	0.500	77,895.000000
0.841667	0.500	73,491.000000
0.850000	0.500	67,185.000000
0.858333	0.500	59,769.000000
0.866667	0.500	52,050.000000
0.875000	0.500	44,674.000000
0.883333	0.500	38,052.000000
0.891667	0.500	32,391.000000
0.900000	0.500	27,727.000000
0.908333	0.500	24,020.000000
0.916667	0.500	21,149.000000
0.925000	0.500	18,932.000000
0.933333	0.500	17,192.000000
0.941667	0.500	15,777.000000
0.950000	0.500	14,582.000000
0.958333	0.500	13,646.000000
0.966667	0.500	13,034.000000
0.975000	0.500	12,741.000000
0.983333	0.500	12,671.000000
0.991667	0.500	12,724.000000
1.000000	0.500	12,820.000000
1.008333	0.500	12,922.000000
1.016667	0.500	13,096.000000
1.025000	0.500	13,401.000000
1.033333	0.500	14,045.000000
1.041667	0.500	15,447.000000
1.050000	0.500	18,039.000000
1.058333	0.500	22,025.000000
1.066667	0.500	27,167.000000
1.075000	0.500	32,898.000000
1.083333	0.500	38,460.000000
1.091667	0.500	43,104.000000
1.100000	0.500	46,304.000000
1.108333	0.500	47,858.000000
1.116667	0.500	47,884.000000
1.125000	0.500	46,705.000000
1.133333	0.500	44,801.000000
1.141667	0.500	42,831.000000
1.150000	0.500	41,381.000000
1.158333	0.500	40,761.000000
1.166667	0.500	41,009.000000
1.175000	0.500	41,989.000000
1.183333	0.500	43,525.000000
1.191667	0.500	45,481.000000
1.200000	0.500	47,662.000000
1.208333	0.500	49,807.000000
1.216667	0.500	51,609.000000
1.225000	0.500	52,785.000000
1.233333	0.500	53,103.000000
1.241667	0.500	52,468.000000
1.250000	0.500	50,986.000000
1.258333	0.500	49,001.000000
1.266667	0.500	46,856.000000
1.275000	0.500	44,639.000000
1.283333	0.500	42,303.000000
1.291667	0.500	39,811.000000
1.300000	0.500	37,367.000000
1.308333	0.500	35,537.000000
1.316667	0.500	34,795.000000
1.325000	0.500	35,099.000000
1.333333	0.500	35,950.000000
1.341667	0.500	36,659.000000
1.350000	0.500	36,646.000000
1.358333	0.500	35,635.000000
1.366667	0.500	33,599.000000
1.375000	0.500	30,685.000000
1.383333	0.500	27,202.000000
1.391667	0.500	23,500.000000
1.400000	0.500	19,828.000000
1.408333	0.500	16,427.000000
1.416667	0.500	13,564.000000
1.425000	0.500	11,449.000000
1.433333	0.500	10,100.000000
1.441667	0.500	9,386.000000
1.450000	0.500	9,134.000000
1.458333	0.500	9,136.000000
1.466667	0.500	9,209.000000
1.475000	0.500	9,215.000000
1.483333	0.500	9,083.000000
1.491667	0.500	8,878.000000
1.500000	0.500	8,704.000000
1.508333	0.500	8,613.000000
1.516667	0.500	8,529.000000
1.525000	0.500	8,349.000000
1.533333	0.500	8,012.000000
1.541667	0.500	7,538.000000
1.550000	0.500	6,972.000000
1.558333	0.500	6,339.000000
1.566667	0.500	5,666.000000
1.575000	0.500	4,986.000000
1.583333	0.500	4,336.000000
1.591667	0.500	3,722.000000
1.600000	0.500	3,140.000000
1.608333	0.500	2,625.000000
1.616667	0.500	2,231.000000
1.625000	0.500	2,013.000000
1.633333	0.500	1,953.000000
1.641667	0.500	2,000.000000
1.650000	0.500	2,112.000000
1.658333	0.500	2,265.000000
1.666667	0.500	2,467.000000
1.675000	0.500	2,682.000000
1.683333	0.500	2,870.000000
1.691667	0.500	3,039.000000
1.700000	0.500	3,151.000000
1.708333	0.500	3,168.000000
1.716667	0.500	3,101.000000
1.725000	0.500	3,031.000000
1.733333	0.500	2,971.000000
1.741667	0.500	2,881.000000
1.750000	0.500	2,747.000000
1.758333	0.500	2,611.000000
1.766667	0.500	2,474.000000
1.775000	0.500	2,296.000000
1.783333	0.500	2,040.000000
1.791667	0.500	1,715.000000
1.800000	0.500	1,367.000000
1.808333	0.500	1,023.000000
1.816667	0.500	661.000000
1.825000	0.500	308.000000
1.833333	0.500	-18.000000
1.841667	0.500	-328.000000
1.850000	0.500	-579.000000
1.858333	0.500	-704.000000
1.866667	0.500	-654.000000
1.875000	0.500	-420.000000
1.883333	0.500	-71.000000
1.891667	0.500	285.000000
1.900000	0.500	591.000000
1.908333	0.500	826.000000
1.916667	0.500	967.000000
1.925000	0.500	1,049.000000
1.933333	0.500	1,100.000000
1.941667	0.500	1,093.000000
1.950000	0.500	1,050.000000
1.958333	0.500	1,037.000000
1.966667	0.500	1,098.000000
1.975000	0.500	1,187.000000
1.983333	0.500	1,276.000000
1.991667	0.500	1,322.000000
2.000000	0.500	1,294.000000
2.008333	0.500	1,241.000000
2.016667	0.500	1,246.000000
2.025000	0.500	1,328.000000
2.033333	0.500	1,454.000000
2.041667	0.500	1,573.000000
2.050000	0.500	1,689.000000
2.058333	0.500	1,795.000000
2.066667	0.500	1,850.000000
2.075000	0.500	1,821.000000
2.083333	0.500	1,749.000000
2.091667	0.500	1,716.000000
2.100000	0.500	1,794.000000
2.108333	0.500	1,984.000000
2.116667	0.500	2,181.000000
2.125000	0.500	2,331.000000
2.133333	0.500	2,347.000000
2.141667	0.500	2,210.000000
2.150000	0.500	1,975.000000
2.158333	0.500	1,628.000000
2.166667	0.500	1,221.000000
2.175000	0.500	845.000000
2.183333	0.500	565.000000
2.191667	0.500	393.000000
2.200000	0.500	318.000000
2.208333	0.500	338.000000
2.216667	0.500	412.000000
2.225000	0.500	458.000000
2.233333	0.500	445.000000
2.241667	0.500	395.000000
2.250000	0.500	345.000000
2.258333	0.500	365.000000
2.266667	0.500	498.000000
2.275000	0.500	683.000000
2.283333	0.500	845.000000
2.291667	0.500	921.000000
2.300000	0.500	891.000000
2.308333	0.500	731.000000
2.316667	0.500	482.000000
2.325000	0.500	254.000000
2.333333	0.500	115.000000
2.341667	0.500	69.000000
2.350000	0.500	74.000000
2.358333	0.500	69.000000
2.366667	0.500	-2.000000
2.375000	0.500	-138.000000
2.383333	0.500	-279.000000
2.391667	0.500	-423.000000
2.400000	0.500	-581.000000
2.408333	0.500	-744.000000
2.416667	0.500	-861.000000
2.425000	0.500	-838.000000
2.433333	0.500	-696.000000
2.441667	0.500	-515.000000
2.450000	0.500	-335.000000
2.458333	0.500	-223.000000
2.466667	0.500	-234.000000
2.475000	0.500	-370.000000
2.483333	0.500	-604.000000
2.491667	0.500	-892.000000
2.500000	0.500	-1,144.000000
2.508333	0.500	-1,251.000000
2.516667	0.500	-1,217.000000
2.525000	0.500	-1,073.000000
2.533333	0.500	-921.000000
2.541667	0.500	-885.000000
2.550000	0.500	-984.000000
2.558333	0.500	-1,116.000000
2.566667	0.500	-1,225.000000
2.575000	0.500	-1,330.000000
2.583333	0.500	-1,358.000000
2.591667	0.500	-1,269.000000
2.600000	0.500	-1,036.000000
2.608333	0.500	-702.000000
2.616667	0.500	-296.000000
2.625000	0.500	82.000000
2.633333	0.500	347.000000
2.641667	0.500	460.000000
2.650000	0.500	467.000000
2.658333	0.500	415.000000
2.666667	0.500	297.000000
2.675000	0.500	121.000000
2.683333	0.500	-72.000000
2.691667	0.500	-183.000000
2.700000	0.500	-155.000000
2.708333	0.500	-61.000000
2.716667	0.500	-35.000000
2.725000	0.500	-142.000000
2.733333	0.500	-351.000000
2.741667	0.500	-606.000000
2.750000	0.500	-862.000000
2.758333	0.500	-1,081.000000
2.766667	0.500	-1,263.000000
2.775000	0.500	-1,445.000000
2.783333	0.500	-1,594.000000
2.791667	0.500	-1,649.000000
2.800000	0.500	-1,580.000000
2.808333	0.500	-1,443.000000
2.816667	0.500	-1,297.000000
2.825000	0.500	-1,089.000000
2.833333	0.500	-797.000000
2.841667	0.500	-439.000000
2.850000	0.500	-53.000000
2.858333	0.500	276.000000
2.866667	0.500	469.000000
2.875000	0.500	533.000000
2.883333	0.500	499.000000
2.891667	0.500	411.000000
2.900000	0.500	325.000000
2.908333	0.500	331.000000
2.916667	0.500	453.000000
2.925000	0.500	632.000000
2.933333	0.500	809.000000
2.941667	0.500	953.000000
2.950000	0.500	1,033.000000
2.958333	0.500	1,007.000000
2.966667	0.500	867.000000
2.975000	0.500	631.000000
2.983333	0.500	334.000000
2.991667	0.500	45.000000
3.000000	0.500	-196.000000
3.008333	0.500	-196.000000
3.016667	0.500	-196.000000
3.025000	0.500	-196.000000
3.033333	0.500	-196.000000
3.041667	0.500	1,258.000000
3.050000	0.500	6,785.000000
3.058333	0.500	13,331.000000
3.066667	0.500	19,434.000000
3.075000	0.500	24,530.000000
3.083333	0.500	28,249.000000
3.091667	0.500	30,418.000000
3.100000	0.500	31,189.000000
3.108333	0.500	31,525.000000
3.116667	0.500	32,572.000000
3.125000	0.500	34,404.000000
3.133333	0.500	36,600.000000
3.141667	0.500	38,725.000000
3.150000	0.500	40,377.000000
3.158333	0.500	41,294.000000
3.166667	0.500	41,821.000000
3.175000	0.500	42,398.000000
3.183333	0.500	42,958.000000
3.191667	0.500	43,530.000000
3.200000	0.500	43,729.000000
3.208333	0.500	43,284.000000
3.216667	0.500	42,118.000000
3.225000	0.500	41,083.000000
3.233333	0.500	40,867.000000
3.241667	0.500	41,401.000000
3.250000	0.500	42,117.000000
3.258333	0.500	42,619.000000
3.266667	0.500	42,412.000000
3.275000	0.500	41,300.000000
3.283333	0.500	39,563.000000
3.291667	0.500	37,469.000000
3.300000	0.500	35,111.000000
3.308333	0.500	32,578.000000
3.316667	0.500	29,508.000000
3.325000	0.500	25,764.000000
3.333333	0.500	21,629.000000
3.341667	0.500	17,569.000000
3.350000	0.500	13,972.000000
3.358333	0.500	11,503.000000
3.366667	0.500	11,045.000000
3.375000	0.500	12,539.000000
3.383333	0.500	15,226.000000
3.391667	0.500	18,244.000000
3.400000	0.500	21,034.000000
3.408333	0.500	23,398.000000
3.416667	0.500	25,303.000000
3.425000	0.500	26,746.000000
3.433333	0.500	28,143.000000
3.441667	0.500	29,665.000000
3.450000	0.500	31,383.000000
3.458333	0.500	33,424.000000
3.466667	0.500	35,396.000000
3.475000	0.500	36,617.000000
3.483333	0.500	36,398.000000
3.491667	0.500	34,472.000000
3.500000	0.500	31,192.000000
3.508333	0.500	27,750.000000
3.516667	0.500	25,026.000000
3.525000	0.500	23,231.000000
3.533333	0.500	22,005.000000
3.541667	0.500	21,263.000000
3.550000	0.500	20,970.000000
3.558333	0.500	21,254.000000
3.566667	0.500	22,395.000000
3.575000	0.500	24,199.000000
3.583333	0.500	25,933.000000
3.591667	0.500	27,073.000000
3.600000	0.500	27,707.000000
3.608333	0.500	28,252.000000
3.616667	0.500	28,848.000000
3.625000	0.500	29,087.000000
3.633333	0.500	29,064.000000
3.641667	0.500	28,578.000000
3.650000	0.500	27,431.000000
3.658333	0.500	25,946.000000
3.666667	0.500	24,539.000000
3.675000	0.500	23,448.000000
3.683333	0.500	22,474.000000
3.691667	0.500	21,386.000000
3.700000	0.500	20,690.000000
3.708333	0.500	21,299.000000
3.716667	0.500	23,135.000000
3.725000	0.500	25,552.000000
3.733333	0.500	28,073.000000
3.741667	0.500	30,801.000000
3.750000	0.500	33,678.000000
3.758333	0.500	36,524.000000
3.766667	0.500	39,176.000000
3.775000	0.500	41,387.000000
3.783333	0.500	42,944.000000
3.791667	0.500	43,979.000000
3.800000	0.500	44,456.000000
3.808333	0.500	44,119.000000
3.816667	0.500	42,687.000000
3.825000	0.500	40,439.000000
3.833333	0.500	37,833.000000
3.841667	0.500	35,311.000000
3.850000	0.500	33,023.000000
3.858333	0.500	31,195.000000
3.866667	0.500	30,098.000000
3.875000	0.500	30,075.000000
3.883333	0.500	31,384.000000
3.891667	0.500	33,925.000000
3.900000	0.500	37,177.000000
3.908333	0.500	40,789.000000
3.916667	0.500	44,007.000000
3.925000	0.500	45,975.000000
3.933333	0.500	45,961.000000
3.941667	0.500	44,048.000000
3.950000	0.500	40,792.000000
3.958333	0.500	37,031.000000
3.966667	0.500	33,388.000000
3.975000	0.500	30,328.000000
3.983333	0.500	28,199.000000
3.991667	0.500	27,497.000000
4.000000	0.500	28,154.000000
4.008333	0.500	29,723.000000
4.016667	0.500	31,595.000000
4.025000	0.500	32,887.000000
4.033333	0.500	33,196.000000
4.041667	0.500	32,977.000000
4.050000	0.500	32,231.000000
4.058333	0.500	30,837.000000
4.066667	0.500	29,039.000000
4.075000	0.500	27,580.000000
4.083333	0.500	27,151.000000
4.091667	0.500	28,410.000000
4.100000	0.500	31,742.000000
4.108333	0.500	36,557.000000
4.116667	0.500	41,602.000000
4.125000	0.500	45,792.000000
4.133333	0.500	48,367.000000
4.141667	0.500	49,161.000000
4.150000	0.500	48,092.000000
4.158333	0.500	45,448.000000
4.166667	0.500	41,752.000000
4.175000	0.500	37,386.000000
4.183333	0.500	32,781.000000
4.191667	0.500	28,629.000000
4.200000	0.500	25,405.000000
4.208333	0.500	23,272.000000
4.216667	0.500	22,523.000000
4.225000	0.500	23,340.000000
4.233333	0.500	24,743.000000
4.241667	0.500	25,807.000000
4.250000	0.500	26,563.000000
4.258333	0.500	27,392.000000
4.266667	0.500	28,789.000000
4.275000	0.500	31,630.000000
4.283333	0.500	36,061.000000
4.291667	0.500	41,226.000000
4.300000	0.500	46,127.000000
4.308333	0.500	49,804.000000
4.316667	0.500	51,125.000000
4.325000	0.500	50,572.000000
4.333333	0.500	50,068.000000
4.341667	0.500	50,720.000000
4.350000	0.500	51,739.000000
4.358333	0.500	52,332.000000
4.366667	0.500	52,384.000000
4.375000	0.500	52,019.000000
4.383333	0.500	50,928.000000
4.391667	0.500	49,139.000000
4.400000	0.500	47,255.000000
4.408333	0.500	45,561.000000
4.416667	0.500	43,752.000000
4.425000	0.500	41,517.000000
4.433333	0.500	38,684.000000
4.441667	0.500	35,443.000000
4.450000	0.500	32,096.000000
4.458333	0.500	29,442.000000
4.466667	0.500	27,978.000000
4.475000	0.500	27,255.000000
4.483333	0.500	27,125.000000
4.491667	0.500	27,955.000000
4.500000	0.500	29,740.000000
4.508333	0.500	32,253.000000
4.516667	0.500	35,094.000000
4.525000	0.500	37,980.000000
4.533333	0.500	40,739.000000
4.541667	0.500	43,097.000000
4.550000	0.500	44,933.000000
4.558333	0.500	45,726.000000
4.566667	0.500	44,642.000000
4.575000	0.500	41,822.000000
4.583333	0.500	38,494.000000
4.591667	0.500	35,329.000000
4.600000	0.500	32,821.000000
4.608333	0.500	31,232.000000
4.616667	0.500	30,676.000000
4.625000	0.500	31,079.000000
4.633333	0.500	31,954.000000
4.641667	0.500	32,629.000000
4.650000	0.500	32,545.000000
4.658333	0.500	31,195.000000
4.666667	0.500	28,506.000000
4.675000	0.500	25,211.000000
4.683333	0.500	22,240.000000
4.691667	0.500	20,132.000000
4.700000	0.500	18,827.000000
4.708333	0.500	18,814.000000
4.716667	0.500	21,079.000000
4.725000	0.500	25,517.000000
4.733333	0.500	31,302.000000
4.741667	0.500	37,122.000000
4.750000	0.500	41,629.000000
4.758333	0.500	44,101.000000
4.766667	0.500	44,746.000000
4.775000	0.500	43,848.000000
4.783333	0.500	41,936.000000
4.791667	0.500	39,706.000000
4.800000	0.500	37,502.000000
4.808333	0.500	35,547.000000
4.816667	0.500	33,895.000000
4.825000	0.500	32,419.000000
4.833333	0.500	31,592.000000
4.841667	0.500	32,380.000000
4.850000	0.500	34,951.000000
4.858333	0.500	38,316.000000
4.866667	0.500	41,474.000000
4.875000	0.500	43,473.000000
4.883333	0.500	43,699.000000
4.891667	0.500	42,278.000000
4.900000	0.500	39,494.000000
4.908333	0.500	35,639.000000
4.916667	0.500	31,441.000000
4.925000	0.500	27,337.000000
4.933333	0.500	23,583.000000
4.941667	0.500	20,775.000000
4.950000	0.500	19,440.000000
4.958333	0.500	20,118.000000
4.966667	0.500	23,180.000000
4.975000	0.500	28,097.000000
4.983333	0.500	33,584.000000
4.991667	0.500	38,414.000000
5.000000	0.500	41,413.000000
5.008333	0.500	42,203.000000
5.016667	0.500	41,263.000000
5.025000	0.500	39,736.000000
5.033333	0.500	38,276.000000
5.041667	0.500	37,280.000000
5.050000	0.500	36,467.000000
5.058333	0.500	35,704.000000
5.066667	0.500	35,046.000000
5.075000	0.500	34,392.000000
5.083333	0.500	34,065.000000
5.091667	0.500	34,089.000000
5.100000	0.500	34,261.000000
5.108333	0.500	34,657.000000
5.116667	0.500	35,333.000000
5.125000	0.500	36,207.000000
5.133333	0.500	36,673.000000
5.141667	0.500	35,968.000000
5.150000	0.500	34,387.000000
5.158333	0.500	32,748.000000
5.166667	0.500	32,058.000000
5.175000	0.500	32,697.000000
5.183333	0.500	34,416.000000
5.191667	0.500	36,738.000000
5.200000	0.500	39,187.000000
5.208333	0.500	41,603.000000
5.216667	0.500	44,041.000000
5.225000	0.500	46,393.000000
5.233333	0.500	48,479.000000
5.241667	0.500	50,107.000000
5.250000	0.500	50,989.000000
5.258333	0.500	51,047.000000
5.266667	0.500	50,382.000000
5.275000	0.500	49,208.000000
5.283333	0.500	47,421.000000
5.291667	0.500	44,807.000000
5.300000	0.500	41,795.000000
5.308333	0.500	39,032.000000
5.316667	0.500	37,334.000000
5.325000	0.500	37,223.000000
5.333333	0.500	39,008.000000
5.341667	0.500	41,843.000000
5.350000	0.500	45,050.000000
5.358333	0.500	48,205.000000
5.366667	0.500	50,769.000000
5.375000	0.500	52,567.000000
5.383333	0.500	53,684.000000
5.391667	0.500	54,408.000000
5.400000	0.500	55,697.000000
5.408333	0.500	58,031.000000
5.416667	0.500	60,492.000000
5.425000	0.500	62,161.000000
5.433333	0.500	62,894.000000
5.441667	0.500	62,661.000000
5.450000	0.500	61,409.000000
5.458333	0.500	58,936.000000
5.466667	0.500	55,117.000000
5.475000	0.500	50,296.000000
5.483333	0.500	45,164.000000
5.491667	0.500	40,655.000000
5.500000	0.500	37,611.000000
5.508333	0.500	36,146.000000
5.516667	0.500	35,852.000000
5.525000	0.500	36,201.000000
5.533333	0.500	37,075.000000
5.541667	0.500	38,562.000000
5.550000	0.500	40,546.000000
5.558333	0.500	43,329.000000
5.566667	0.500	46,935.000000
5.575000	0.500	50,946.000000
5.583333	0.500	54,750.000000
5.591667	0.500	57,740.000000
5.600000	0.500	59,183.000000
5.608333	0.500	58,803.000000
5.616667	0.500	56,771.000000
5.625000	0.500	53,386.000000
5.633333	0.500	48,889.000000
5.641667	0.500	44,152.000000
5.650000	0.500	40,099.000000
5.658333	0.500	37,805.000000
5.666667	0.500	37,978.000000
5.675000	0.500	40,541.000000
5.683333	0.500	44,691.000000
5.691667	0.500	48,926.000000
5.700000	0.500	51,953.000000
5.708333	0.500	53,020.000000
5.716667	0.500	52,190.000000
5.725000	0.500	50,153.000000
5.733333	0.500	47,719.000000
5.741667	0.500	45,553.000000
5.750000	0.500	43,983.000000
5.758333	0.500	42,783.000000
5.766667	0.500	41,818.000000
5.775000	0.500	40,970.000000
5.783333	0.500	39,810.000000
5.791667	0.500	38,230.000000
5.800000	0.500	36,263.000000
5.808333	0.500	34,370.000000
5.816667	0.500	33,173.000000
5.825000	0.500	32,980.000000
5.833333	0.500	33,448.000000
5.841667	0.500	34,334.000000
5.850000	0.500	35,490.000000
5.858333	0.500	36,558.000000
5.866667	0.500	37,908.000000
5.875000	0.500	39,663.000000
5.883333	0.500	41,443.000000
5.891667	0.500	43,108.000000
5.900000	0.500	44,633.000000
5.908333	0.500	45,937.000000
5.916667	0.500	46,935.000000
5.925000	0.500	47,279.000000
5.933333	0.500	46,477.000000
5.941667	0.500	44,209.000000
5.950000	0.500	41,391.000000
5.958333	0.500	39,443.000000
5.966667	0.500	38,895.000000
5.975000	0.500	39,329.000000
5.983333	0.500	39,859.000000
5.991667	0.500	39,645.000000
6.000000	0.500	38,667.000000
6.008333	0.500	37,380.000000
6.016667	0.500	36,115.000000
6.025000	0.500	35,506.000000
6.033333	0.500	35,858.000000
6.041667	0.500	37,121.000000
6.050000	0.500	38,806.000000
6.058333	0.500	40,437.000000
6.066667	0.500	41,794.000000
6.075000	0.500	42,565.000000
6.083333	0.500	42,504.000000
6.091667	0.500	41,610.000000
6.100000	0.500	40,115.000000
6.108333	0.500	38,792.000000
6.116667	0.500	38,266.000000
6.125000	0.500	38,442.000000
6.133333	0.500	39,058.000000
6.141667	0.500	39,994.000000
6.150000	0.500	41,169.000000
6.158333	0.500	41,737.000000
6.166667	0.500	41,450.000000
6.175000	0.500	41,207.000000
6.183333	0.500	41,408.000000
6.191667	0.500	42,449.000000
6.200000	0.500	44,508.000000
6.208333	0.500	46,676.000000
6.216667	0.500	48,489.000000
6.225000	0.500	49,496.000000
6.233333	0.500	49,922.000000
6.241667	0.500	49,875.000000
6.250000	0.500	49,521.000000
6.258333	0.500	49,267.000000
6.266667	0.500	49,078.000000
6.275000	0.500	48,749.000000
6.283333	0.500	48,132.000000
6.291667	0.500	47,111.000000
6.300000	0.500	45,572.000000
6.308333	0.500	43,671.000000
6.316667	0.500	41,595.000000
6.325000	0.500	39,923.000000
6.333333	0.500	39,220.000000
6.341667	0.500	39,680.000000
6.350000	0.500	40,951.000000
6.358333	0.500	42,797.000000
6.366667	0.500	44,829.000000
6.375000	0.500	46,640.000000
6.383333	0.500	48,140.000000
6.391667	0.500	49,693.000000
6.400000	0.500	51,346.000000
6.408333	0.500	52,618.000000
6.416667	0.500	53,167.000000
6.425000	0.500	52,574.000000
6.433333	0.500	50,614.000000
6.441667	0.500	47,739.000000
6.450000	0.500	44,564.000000
6.458333	0.500	41,389.000000
6.466667	0.500	38,186.000000
6.475000	0.500	35,290.000000
6.483333	0.500	32,888.000000
6.491667	0.500	31,111.000000
6.500000	0.500	30,321.000000
6.508333	0.500	30,710.000000
6.516667	0.500	32,214.000000
6.525000	0.500	33,917.000000
6.533333	0.500	35,282.000000
6.541667	0.500	36,841.000000
6.550000	0.500	38,991.000000
6.558333	0.500	41,667.000000
6.566667	0.500	44,649.000000
6.575000	0.500	47,160.000000
6.583333	0.500	48,568.000000
6.591667	0.500	48,616.000000
6.600000	0.500	47,686.000000
6.608333	0.500	46,266.000000
6.616667	0.500	44,834.000000
6.625000	0.500	43,651.000000
6.633333	0.500	43,039.000000
6.641667	0.500	43,644.000000
6.650000	0.500	45,831.000000
6.658333	0.500	49,465.000000
6.666667	0.500	53,352.000000
6.675000	0.500	56,331.000000
6.683333	0.500	57,946.000000
6.691667	0.500	58,042.000000
6.700000	0.500	56,551.000000
6.708333	0.500	53,746.000000
6.716667	0.500	50,336.000000
6.725000	0.500	47,169.000000
6.733333	0.500	44,528.000000
6.741667	0.500	42,271.000000
6.750000	0.500	40,392.000000
6.758333	0.500	39,192.000000
6.766667	0.500	38,879.000000
6.775000	0.500	40,007.000000
6.783333	0.500	42,666.000000
6.791667	0.500	46,171.000000
6.800000	0.500	49,985.000000
6.808333	0.500	53,353.000000
6.816667	0.500	55,606.000000
6.825000	0.500	56,295.000000
6.833333	0.500	55,875.000000
6.841667	0.500	55,395.000000
6.850000	0.500	55,250.000000
6.858333	0.500	55,502.000000
6.866667	0.500	56,438.000000
6.875000	0.500	58,389.000000
6.883333	0.500	60,894.000000
6.891667	0.500	63,065.000000
6.900000	0.500	64,332.000000
6.908333	0.500	64,561.000000
6.916667	0.500	63,459.000000
6.925000	0.500	61,490.000000
6.933333	0.500	59,406.000000
6.941667	0.500	58,116.000000
6.950000	0.500	57,903.000000
6.958333	0.500	58,266.000000
6.966667	0.500	58,659.000000
6.975000	0.500	59,066.000000
6.983333	0.500	59,448.000000
6.991667	0.500	59,876.000000
7.000000	0.500	60,410.000000
7.008333	0.500	60,531.000000
7.016667	0.500	59,616.000000
7.025000	0.500	58,129.000000
7.033333	0.500	57,040.000000
7.041667	0.500	56,583.000000
7.050000	0.500	56,573.000000
7.058333	0.500	56,847.000000
7.066667	0.500	57,053.000000
7.075000	0.500	57,358.000000
7.083333	0.500	58,340.000000
7.091667	0.500	59,824.000000
7.100000	0.500	61,374.000000
7.108333	0.500	62,923.000000
7.116667	0.500	64,194.000000
7.125000	0.500	64,721.000000
7.133333	0.500	63,793.000000
7.141667	0.500	61,321.000000
7.150000	0.500	58,069.000000
7.158333	0.500	54,698.000000
7.166667	0.500	51,488.000000
7.175000	0.500	48,555.000000
7.183333	0.500	46,009.000000
7.191667	0.500	43,524.000000
7.200000	0.500	41,049.000000
7.208333	0.500	39,212.000000
7.216667	0.500	38,941.000000
7.225000	0.500	40,670.000000
7.233333	0.500	44,350.000000
7.241667	0.500	48,996.000000
7.250000	0.500	53,631.000000
7.258333	0.500	58,109.000000
7.266667	0.500	61,968.000000
7.275000	0.500	64,460.000000
7.283333	0.500	65,280.000000
7.291667	0.500	64,739.000000
7.300000	0.500	62,644.000000
7.308333	0.500	59,449.000000
7.316667	0.500	56,361.000000
7.325000	0.500	54,203.000000
7.333333	0.500	53,248.000000
7.341667	0.500	53,533.000000
7.350000	0.500	54,137.000000
7.358333	0.500	54,444.000000
7.366667	0.500	54,150.000000
7.375000	0.500	52,995.000000
7.383333	0.500	51,275.000000
7.391667	0.500	49,729.000000
7.400000	0.500	48,732.000000
7.408333	0.500	48,339.000000
7.416667	0.500	48,236.000000
7.425000	0.500	48,062.000000
7.433333	0.500	47,631.000000
7.441667	0.500	47,054.000000
7.450000	0.500	46,486.000000
7.458333	0.500	45,662.000000
7.466667	0.500	44,854.000000
7.475000	0.500	44,198.000000
7.483333	0.500	43,861.000000
7.491667	0.500	44,085.000000
7.500000	0.500	44,475.000000
7.508333	0.500	44,487.000000
7.516667	0.500	43,386.000000
7.525000	0.500	41,278.000000
7.533333	0.500	38,948.000000
7.541667	0.500	36,817.000000
7.550000	0.500	35,179.000000
7.558333	0.500	34,231.000000
7.566667	0.500	34,174.000000
7.575000	0.500	35,116.000000
7.583333	0.500	36,880.000000
7.591667	0.500	38,987.000000
7.600000	0.500	40,810.000000
7.608333	0.500	42,520.000000
7.616667	0.500	44,490.000000
7.625000	0.500	46,847.000000
7.633333	0.500	49,438.000000
7.641667	0.500	52,174.000000
7.650000	0.500	54,828.000000
7.658333	0.500	57,750.000000
7.666667	0.500	61,317.000000
7.675000	0.500	65,338.000000
7.683333	0.500	69,667.000000
7.691667	0.500	73,891.000000
7.700000	0.500	77,428.000000
7.708333	0.500	80,098.000000
7.716667	0.500	81,914.000000
7.725000	0.500	82,647.000000
7.733333	0.500	82,141.000000
7.741667	0.500	80,782.000000
7.750000	0.500	79,314.000000
7.758333	0.500	77,917.000000
7.766667	0.500	76,425.000000
7.775000	0.500	74,658.000000
7.783333	0.500	72,477.000000
7.791667	0.500	69,714.000000
7.800000	0.500	66,251.000000
7.808333	0.500	62,362.000000
7.816667	0.500	58,789.000000
7.825000	0.500	55,843.000000
7.833333	0.500	53,679.000000
7.841667	0.500	52,266.000000
7.850000	0.500	51,339.000000
7.858333	0.500	50,873.000000
7.866667	0.500	51,052.000000
7.875000	0.500	51,438.000000
7.883333	0.500	51,549.000000
7.891667	0.500	50,676.000000
7.900000	0.500	48,940.000000
7.908333	0.500	46,927.000000
7.916667	0.500	45,263.000000
7.925000	0.500	43,827.000000
7.933333	0.500	42,520.000000
7.941667	0.500	41,758.000000
7.950000	0.500	41,977.000000
7.958333	0.500	43,119.000000
7.966667	0.500	45,083.000000
7.975000	0.500	47,765.000000
7.983333	0.500	50,925.000000
7.991667	0.500	54,641.000000
8.000000	0.500	58,915.000000
8.008333	0.500	63,534.000000
8.016667	0.500	68,287.000000
8.025000	0.500	73,188.000000
8.033333	0.500	78,086.000000
8.041667	0.500	82,692.000000
8.050000	0.500	86,746.000000
8.058333	0.500	89,727.000000
8.066667	0.500	91,017.000000
8.075000	0.500	90,570.000000
8.083333	0.500	88,946.000000
8.091667	0.500	87,189.000000
8.100000	0.500	86,389.000000
8.108333	0.500	87,245.000000
8.116667	0.500	89,451.000000
8.125000	0.500	91,825.000000
8.133333	0.500	93,398.000000
8.141667	0.500	93,491.000000
8.150000	0.500	92,427.000000
8.158333	0.500	90,722.000000
8.166667	0.500	88,326.000000
8.175000	0.500	85,303.000000
8.183333	0.500	82,136.000000
8.191667	0.500	79,298.000000
8.200000	0.500	77,150.000000
8.208333	0.500	75,367.000000
8.216667	0.500	73,045.000000
8.225000	0.500	69,433.000000
8.233333	0.500	64,615.000000
8.241667	0.500	59,293.000000
8.250000	0.500	53,885.000000
8.258333	0.500	48,854.000000
8.266667	0.500	44,790.000000
8.275000	0.500	42,123.000000
8.283333	0.500	40,870.000000
8.291667	0.500	40,780.000000
8.300000	0.500	41,641.000000
8.308333	0.500	43,080.000000
8.316667	0.500	44,912.000000
8.325000	0.500	47,514.000000
8.333333	0.500	51,184.000000
8.341667	0.500	56,045.000000
8.350000	0.500	62,129.000000
8.358333	0.500	69,158.000000
8.366667	0.500	76,903.000000
8.375000	0.500	85,065.000000
8.383333	0.500	93,301.000000
8.391667	0.500	101,895.000000
8.400000	0.500	111,450.000000
8.408333	0.500	122,554.000000
8.416667	0.500	135,767.000000
8.425000	0.500	151,730.000000
8.433333	0.500	170,582.000000
8.441667	0.500	191,248.000000
8.450000	0.500	212,726.000000
8.458333	0.500	233,454.000000
8.466667	0.500	251,566.000000
8.475000	0.500	265,802.000000
8.483333	0.500	275,519.000000
8.491667	0.500	280,008.000000
8.500000	0.500	278,304.000000
8.508333	0.500	270,878.000000
8.516667	0.500	258,842.000000
8.525000	0.500	243,081.000000
8.533333	0.500	224,467.000000
8.541667	0.500	203,712.000000
8.550000	0.500	181,841.000000
8.558333	0.500	160,052.000000
8.566667	0.500	139,667.000000
8.575000	0.500	121,813.000000
8.583333	0.500	107,337.000000
8.591667	0.500	96,330.000000
8.600000	0.500	87,616.000000
8.608333	0.500	79,670.000000
8.616667	0.500	71,959.000000
8.625000	0.500	64,417.000000
8.633333	0.500	57,269.000000
8.641667	0.500	50,839.000000
8.650000	0.500	45,882.000000
8.658333	0.500	43,351.000000
8.666667	0.500	43,453.000000
8.675000	0.500	45,834.000000
8.683333	0.500	50,010.000000
8.691667	0.500	55,442.000000
8.700000	0.500	61,272.000000
8.708333	0.500	66,080.000000
8.716667	0.500	68,834.000000
8.725000	0.500	69,785.000000
8.733333	0.500	69,379.000000
8.741667	0.500	68,208.000000
8.750000	0.500	66,827.000000
8.758333	0.500	65,792.000000
8.766667	0.500	65,225.000000
8.775000	0.500	64,953.000000
8.783333	0.500	65,098.000000
8.791667	0.500	65,949.000000
8.800000	0.500	67,238.000000
8.808333	0.500	68,540.000000
8.816667	0.500	69,531.000000
8.825000	0.500	70,197.000000
8.833333	0.500	70,590.000000
8.841667	0.500	70,969.000000
8.850000	0.500	71,108.000000
8.858333	0.500	70,722.000000
8.866667	0.500	70,424.000000
8.875000	0.500	71,422.000000
8.883333	0.500	73,862.000000
8.891667	0.500	77,323.000000
8.900000	0.500	81,489.000000
8.908333	0.500	85,491.000000
8.916667	0.500	88,394.000000
8.925000	0.500	89,692.000000
8.933333	0.500	89,966.000000
8.941667	0.500	89,878.000000
8.950000	0.500	89,339.000000
8.958333	0.500	88,242.000000
8.966667	0.500	86,596.000000
8.975000	0.500	84,579.000000
8.983333	0.500	82,210.000000
8.991667	0.500	79,180.000000
9.000000	0.500	75,618.000000
9.008333	0.500	72,077.000000
9.016667	0.500	69,678.000000
9.025000	0.500	68,865.000000
9.033333	0.500	69,636.000000
9.041667	0.500	71,645.000000
9.050000	0.500	74,355.000000
9.058333	0.500	77,130.000000
9.066667	0.500	79,293.000000
9.075000	0.500	80,051.000000
9.083333	0.500	78,782.000000
9.091667	0.500	74,795.000000
9.100000	0.500	68,684.000000
9.108333	0.500	61,794.000000
9.116667	0.500	55,255.000000
9.125000	0.500	50,418.000000
9.133333	0.500	47,775.000000
9.141667	0.500	47,132.000000
9.150000	0.500	48,316.000000
9.158333	0.500	50,694.000000
9.166667	0.500	53,970.000000
9.175000	0.500	58,265.000000
9.183333	0.500	63,209.000000
9.191667	0.500	68,225.000000
9.200000	0.500	72,963.000000
9.208333	0.500	77,589.000000
9.216667	0.500	82,068.000000
9.225000	0.500	85,826.000000
9.233333	0.500	88,345.000000
9.241667	0.500	89,387.000000
9.250000	0.500	89,019.000000
9.258333	0.500	87,954.000000
9.266667	0.500	86,495.000000
9.275000	0.500	84,656.000000
9.283333	0.500	83,061.000000
9.291667	0.500	82,114.000000
9.300000	0.500	81,621.000000
9.308333	0.500	80,614.000000
9.316667	0.500	78,693.000000
9.325000	0.500	76,328.000000
9.333333	0.500	73,970.000000
9.341667	0.500	72,313.000000
9.350000	0.500	71,903.000000
9.358333	0.500	72,459.000000
9.366667	0.500	73,508.000000
9.375000	0.500	74,673.000000
9.383333	0.500	75,482.000000
9.391667	0.500	75,752.000000
9.400000	0.500	75,525.000000
9.408333	0.500	74,800.000000
9.416667	0.500	73,906.000000
9.425000	0.500	73,011.000000
9.433333	0.500	72,245.000000
9.441667	0.500	71,813.000000
9.450000	0.500	72,657.000000
9.458333	0.500	74,999.000000
9.466667	0.500	78,713.000000
9.475000	0.500	83,077.000000
9.483333	0.500	87,194.000000
9.491667	0.500	91,124.000000
9.500000	0.500	95,847.000000
9.508333	0.500	101,864.000000
9.516667	0.500	109,423.000000
9.525000	0.500	119,671.000000
9.533333	0.500	134,209.000000
9.541667	0.500	155,227.000000
9.550000	0.500	184,852.000000
9.558333	0.500	225,758.000000
9.566667	0.500	282,098.000000
9.575000	0.500	358,398.000000
9.583333	0.500	459,447.000000
9.591667	0.500	590,977.000000
9.600000	0.500	760,097.000000
9.608333	0.500	976,023.000000
9.616667	0.500	1,248,812.000000
9.625000	0.500	1,589,508.000000
9.633333	0.500	2,006,999.000000
9.641667	0.500	2,505,465.000000
9.650000	0.500	3,080,825.000000
9.658333	0.500	3,718,797.000000
9.666667	0.500	4,393,802.000000
9.675000	0.500	5,070,365.000000
9.683333	0.500	5,704,842.000000
9.691667	0.500	6,249,824.000000
9.700000	0.500	6,662,789.000000
9.708333	0.500	6,911,193.000000
9.716667	0.500	6,974,625.000000
9.725000	0.500	6,848,684.000000
9.733333	0.500	6,546,189.000000
9.741667	0.500	6,095,044.000000
9.750000	0.500	5,531,655.000000
9.758333	0.500	4,897,608.000000
9.766667	0.500	4,235,242.000000
9.775000	0.500	3,582,524.000000
9.783333	0.500	2,970,156.000000
9.791667	0.500	2,420,085.000000
9.800000	0.500	1,944,722.000000
9.808333	0.500	1,548,015.000000
9.816667	0.500	1,227,586.000000
9.825000	0.500	976,854.000000
9.833333	0.500	785,874.000000
9.841667	0.500	643,393.000000
9.850000	0.500	538,449.000000
9.858333	0.500	461,083.000000
9.866667	0.500	403,397.000000
9.875000	0.500	359,023.000000
9.883333	0.500	322,433.000000
9.891667	0.500	289,771.000000
9.900000	0.500	259,605.000000
9.908333	0.500	232,205.000000
9.916667	0.500	208,074.000000
9.925000	0.500	187,072.000000
9.933333	0.500	168,809.000000
9.941667	0.500	152,711.000000
9.950000	0.500	138,331.000000
9.958333	0.500	125,695.000000
9.966667	0.500	114,814.000000
9.975000	0.500	105,723.000000
9.983333	0.500	98,219.000000
9.991667	0.500	91,999.000000
10.000000	0.500	87,163.000000
10.008333	0.500	83,485.000000
10.016667	0.500	80,862.000000
10.025000	0.500	79,308.000000
10.033333	0.500	78,135.000000
10.041667	0.500	76,868.000000
10.050000	0.500	75,550.000000
10.058333	0.500	74,251.000000
10.066667	0.500	73,028.000000
10.075000	0.500	71,888.000000
10.083333	0.500	70,729.000000
10.091667	0.500	69,458.000000
10.100000	0.500	67,914.000000
10.108333	0.500	66,090.000000
10.116667	0.500	64,179.000000
10.125000	0.500	62,899.000000
10.133333	0.500	63,426.000000
10.141667	0.500	66,237.000000
10.150000	0.500	70,554.000000
10.158333	0.500	75,487.000000
10.166667	0.500	80,384.000000
10.175000	0.500	84,556.000000
10.183333	0.500	87,735.000000
10.191667	0.500	89,203.000000
10.200000	0.500	88,333.000000
10.208333	0.500	85,539.000000
10.216667	0.500	81,433.000000
10.225000	0.500	76,923.000000
10.233333	0.500	73,107.000000
10.241667	0.500	70,788.000000
10.250000	0.500	70,308.000000
10.258333	0.500	71,264.000000
10.266667	0.500	72,596.000000
10.275000	0.500	73,084.000000
10.283333	0.500	72,550.000000
10.291667	0.500	71,767.000000
10.300000	0.500	71,316.000000
10.308333	0.500	71,490.000000
10.316667	0.500	72,323.000000
10.325000	0.500	73,399.000000
10.333333	0.500	74,128.000000
10.341667	0.500	74,374.000000
10.350000	0.500	74,565.000000
10.358333	0.500	75,095.000000
10.366667	0.500	75,891.000000
10.375000	0.500	76,695.000000
10.383333	0.500	77,634.000000
10.391667	0.500	79,111.000000
10.400000	0.500	81,187.000000
10.408333	0.500	83,629.000000
10.416667	0.500	85,832.000000
10.425000	0.500	87,423.000000
10.433333	0.500	88,691.000000
10.441667	0.500	90,323.000000
10.450000	0.500	93,194.000000
10.458333	0.500	97,809.000000
10.466667	0.500	104,023.000000
10.475000	0.500	111,611.000000
10.483333	0.500	120,151.000000
10.491667	0.500	128,987.000000
10.500000	0.500	137,739.000000
10.508333	0.500	146,234.000000
10.516667	0.500	153,918.000000
10.525000	0.500	160,383.000000
10.533333	0.500	165,800.000000
10.541667	0.500	170,562.000000
10.550000	0.500	174,899.000000
10.558333	0.500	178,432.000000
10.566667	0.500	180,170.000000
10.575000	0.500	179,657.000000
10.583333	0.500	177,327.000000
10.591667	0.500	173,593.000000
10.600000	0.500	168,816.000000
10.608333	0.500	163,865.000000
10.616667	0.500	159,241.000000
10.625000	0.500	154,866.000000
10.633333	0.500	150,988.000000
10.641667	0.500	149,389.000000
10.650000	0.500	152,340.000000
10.658333	0.500	161,123.000000
10.666667	0.500	177,709.000000
10.675000	0.500	204,638.000000
10.683333	0.500	244,530.000000
10.691667	0.500	299,339.000000
10.700000	0.500	369,974.000000
10.708333	0.500	457,050.000000
10.716667	0.500	560,298.000000
10.725000	0.500	678,772.000000
10.733333	0.500	810,517.000000
10.741667	0.500	952,364.000000
10.750000	0.500	1,098,886.000000
10.758333	0.500	1,242,903.000000
10.766667	0.500	1,375,902.000000
10.775000	0.500	1,489,001.000000
10.783333	0.500	1,574,058.000000
10.791667	0.500	1,624,388.000000
10.800000	0.500	1,636,497.000000
10.808333	0.500	1,609,131.000000
10.816667	0.500	1,543,831.000000
10.825000	0.500	1,445,498.000000
10.833333	0.500	1,322,093.000000
10.841667	0.500	1,183,025.000000
10.850000	0.500	1,037,451.000000
10.858333	0.500	893,565.000000
10.866667	0.500	758,262.000000
10.875000	0.500	635,839.000000
10.883333	0.500	528,121.000000
10.891667	0.500	436,316.000000
10.900000	0.500	360,631.000000
10.908333	0.500	299,638.000000
10.916667	0.500	251,259.000000
10.925000	0.500	213,637.000000
10.933333	0.500	184,722.000000
10.941667	0.500	162,470.000000
10.950000	0.500	145,219.000000
10.958333	0.500	131,702.000000
10.966667	0.500	121,169.000000
10.975000	0.500	113,114.000000
10.983333	0.500	107,550.000000
10.991667	0.500	104,454.000000
11.000000	0.500	103,913.000000
11.008333	0.500	105,660.000000
11.016667	0.500	108,945.000000
11.025000	0.500	112,964.000000
11.033333	0.500	117,766.000000
11.041667	0.500	123,620.000000
11.050000	0.500	130,250.000000
11.058333	0.500	137,222.000000
11.066667	0.500	144,590.000000
11.075000	0.500	153,021.000000
11.083333	0.500	162,710.000000
11.091667	0.500	173,589.000000
11.100000	0.500	185,274.000000
11.108333	0.500	197,095.000000
11.116667	0.500	208,464.000000
11.125000	0.500	218,152.000000
11.133333	0.500	224,471.000000
11.141667	0.500	225,835.000000
11.150000	0.500	222,111.000000
11.158333	0.500	214,085.000000
11.166667	0.500	202,480.000000
11.175000	0.500	188,927.000000
11.183333	0.500	174,947.000000
11.191667	0.500	161,554.000000
11.200000	0.500	149,677.000000
11.208333	0.500	139,341.000000
11.216667	0.500	130,441.000000
11.225000	0.500	122,779.000000
11.233333	0.500	116,365.000000
11.241667	0.500	110,693.000000
11.250000	0.500	105,163.000000
11.258333	0.500	100,121.000000
11.266667	0.500	96,245.000000
11.275000	0.500	94,100.000000
11.283333	0.500	93,871.000000
11.291667	0.500	95,431.000000
11.300000	0.500	98,251.000000
11.308333	0.500	101,779.000000
11.316667	0.500	105,332.000000
11.325000	0.500	107,725.000000
11.333333	0.500	108,722.000000
11.341667	0.500	108,501.000000
11.350000	0.500	107,548.000000
11.358333	0.500	106,462.000000
11.366667	0.500	105,423.000000
11.375000	0.500	104,363.000000
11.383333	0.500	103,005.000000
11.391667	0.500	101,214.000000
11.400000	0.500	98,542.000000
11.408333	0.500	94,781.000000
11.416667	0.500	90,658.000000
11.425000	0.500	86,831.000000
11.433333	0.500	84,152.000000
11.441667	0.500	83,085.000000
11.450000	0.500	83,814.000000
11.458333	0.500	86,443.000000
11.466667	0.500	90,589.000000
11.475000	0.500	95,625.000000
11.483333	0.500	100,805.000000
11.491667	0.500	105,919.000000
11.500000	0.500	110,350.000000
11.508333	0.500	113,210.000000
11.516667	0.500	114,296.000000
11.525000	0.500	113,861.000000
11.533333	0.500	112,613.000000
11.541667	0.500	111,330.000000
11.550000	0.500	110,376.000000
11.558333	0.500	110,162.000000
11.566667	0.500	111,060.000000
11.575000	0.500	112,829.000000
11.583333	0.500	115,030.000000
11.591667	0.500	117,445.000000
11.600000	0.500	119,091.000000
11.608333	0.500	119,727.000000
11.616667	0.500	120,464.000000
11.625000	0.500	122,075.000000
11.633333	0.500	124,542.000000
11.641667	0.500	128,194.000000
11.650000	0.500	133,441.000000
11.658333	0.500	140,137.000000
11.666667	0.500	148,414.000000
11.675000	0.500	158,404.000000
11.683333	0.500	170,319.000000
11.691667	0.500	184,504.000000
11.700000	0.500	200,477.000000
11.708333	0.500	216,704.000000
11.716667	0.500	231,366.000000
11.725000	0.500	242,715.000000
11.733333	0.500	250,678.000000
11.741667	0.500	255,590.000000
11.750000	0.500	257,613.000000
11.758333	0.500	257,194.000000
11.766667	0.500	255,078.000000
11.775000	0.500	252,739.000000
11.783333	0.500	252,817.000000
11.791667	0.500	258,661.000000
11.800000	0.500	273,283.000000
11.808333	0.500	299,727.000000
11.816667	0.500	341,261.000000
11.825000	0.500	403,354.000000
11.833333	0.500	492,824.000000
11.841667	0.500	617,045.000000
11.850000	0.500	783,306.000000
11.858333	0.500	999,103.000000
11.866667	0.500	1,273,636.000000
11.875000	0.500	1,615,901.000000
11.883333	0.500	2,033,296.000000
11.891667	0.500	2,529,170.000000
11.900000	0.500	3,099,642.000000
11.908333	0.500	3,732,805.000000
11.916667	0.500	4,408,473.000000
11.925000	0.500	5,095,550.000000
11.933333	0.500	5,754,190.000000
11.941667	0.500	6,339,451.000000
11.950000	0.500	6,806,725.000000
11.958333	0.500	7,117,721.000000
11.966667	0.500	7,247,049.000000
11.975000	0.500	7,184,797.000000
11.983333	0.500	6,936,621.000000
11.991667	0.500	6,522,695.000000
12.000000	0.500	5,975,901.000000
12.008333	0.500	5,336,878.000000
12.016667	0.500	4,649,646.000000
12.025000	0.500	3,956,249.000000
12.033333	0.500	3,292,009.000000
12.041667	0.500	2,684,222.000000
12.050000	0.500	2,151,123.000000
12.058333	0.500	1,701,785.000000
12.066667	0.500	1,337,044.000000
12.075000	0.500	1,051,530.000000
12.083333	0.500	835,579.000000
12.091667	0.500	677,426.000000
12.100000	0.500	564,782.000000
12.108333	0.500	486,377.000000
12.116667	0.500	432,892.000000
12.125000	0.500	396,668.000000
12.133333	0.500	372,467.000000
12.141667	0.500	357,112.000000
12.150000	0.500	348,748.000000
12.158333	0.500	347,516.000000
12.166667	0.500	354,246.000000
12.175000	0.500	370,165.000000
12.183333	0.500	398,112.000000
12.191667	0.500	441,930.000000
12.200000	0.500	505,636.000000
12.208333	0.500	593,372.000000
12.216667	0.500	708,866.000000
12.225000	0.500	855,018.000000
12.233333	0.500	1,034,061.000000
12.241667	0.500	1,247,167.000000
12.250000	0.500	1,492,037.000000
12.258333	0.500	1,762,550.000000
12.266667	0.500	2,047,718.000000
12.275000	0.500	2,332,400.000000
12.283333	0.500	2,599,040.000000
12.291667	0.500	2,828,579.000000
12.300000	0.500	3,003,232.000000
12.308333	0.500	3,108,433.000000
12.316667	0.500	3,135,357.000000
12.325000	0.500	3,082,293.000000
12.333333	0.500	2,954,289.000000
12.341667	0.500	2,762,214.000000
12.350000	0.500	2,521,657.000000
12.358333	0.500	2,250,091.000000
12.366667	0.500	1,964,831.000000
12.375000	0.500	1,681,966.000000
12.383333	0.500	1,414,901.000000
12.391667	0.500	1,173,352.000000
12.400000	0.500	962,987.000000
12.408333	0.500	785,733.000000
12.416667	0.500	640,848.000000
12.425000	0.500	525,461.000000
12.433333	0.500	435,984.000000
12.441667	0.500	368,328.000000
12.450000	0.500	317,640.000000
12.458333	0.500	279,479.000000
12.466667	0.500	250,103.000000
12.475000	0.500	226,423.000000
12.483333	0.500	206,853.000000
12.491667	0.500	190,296.000000
12.500000	0.500	176,352.000000
12.508333	0.500	164,588.000000
12.516667	0.500	154,758.000000
12.525000	0.500	146,716.000000
12.533333	0.500	139,729.000000
12.541667	0.500	133,149.000000
12.550000	0.500	127,154.000000
12.558333	0.500	122,298.000000
12.566667	0.500	118,461.000000
12.575000	0.500	115,894.000000
12.583333	0.500	115,031.000000
12.591667	0.500	116,569.000000
12.600000	0.500	120,496.000000
12.608333	0.500	126,363.000000
12.616667	0.500	134,764.000000
12.625000	0.500	146,834.000000
12.633333	0.500	163,343.000000
12.641667	0.500	185,536.000000
12.650000	0.500	215,245.000000
12.658333	0.500	254,130.000000
12.666667	0.500	304,004.000000
12.675000	0.500	367,188.000000
12.683333	0.500	446,201.000000
12.691667	0.500	542,289.000000
12.700000	0.500	655,178.000000
12.708333	0.500	783,531.000000
12.716667	0.500	925,507.000000
12.725000	0.500	1,077,615.000000
12.733333	0.500	1,233,520.000000
12.741667	0.500	1,384,988.000000
12.750000	0.500	1,521,933.000000
12.758333	0.500	1,634,571.000000
12.766667	0.500	1,714,489.000000
12.775000	0.500	1,755,094.000000
12.783333	0.500	1,753,518.000000
12.791667	0.500	1,709,994.000000
12.800000	0.500	1,627,213.000000
12.808333	0.500	1,511,020.000000
12.816667	0.500	1,369,656.000000
12.825000	0.500	1,213,099.000000
12.833333	0.500	1,051,392.000000
12.841667	0.500	893,630.000000
12.850000	0.500	747,396.000000
12.858333	0.500	617,855.000000
12.866667	0.500	507,923.000000
12.875000	0.500	418,379.000000
12.883333	0.500	347,948.000000
12.891667	0.500	294,173.000000
12.900000	0.500	254,461.000000
12.908333	0.500	226,264.000000
12.916667	0.500	206,853.000000
12.925000	0.500	193,665.000000
12.933333	0.500	185,289.000000
12.941667	0.500	181,405.000000
12.950000	0.500	181,050.000000
12.958333	0.500	182,634.000000
12.966667	0.500	185,718.000000
12.975000	0.500	189,959.000000
12.983333	0.500	194,719.000000
12.991667	0.500	199,890.000000
13.000000	0.500	206,123.000000
13.008333	0.500	213,911.000000
13.016667	0.500	223,224.000000
13.025000	0.500	233,328.000000
13.033333	0.500	243,858.000000
13.041667	0.500	254,454.000000
13.050000	0.500	264,584.000000
13.058333	0.500	273,616.000000
13.066667	0.500	280,871.000000
13.075000	0.500	285,374.000000
13.083333	0.500	286,489.000000
13.091667	0.500	284,346.000000
13.100000	0.500	279,253.000000
13.108333	0.500	271,458.000000
13.116667	0.500	261,684.000000
13.125000	0.500	251,374.000000
13.133333	0.500	241,436.000000
13.141667	0.500	232,134.000000
13.150000	0.500	223,397.000000
13.158333	0.500	214,942.000000
13.166667	0.500	206,417.000000
13.175000	0.500	197,655.000000
13.183333	0.500	189,155.000000
13.191667	0.500	181,749.000000
13.200000	0.500	175,511.000000
13.208333	0.500	170,223.000000
13.216667	0.500	165,160.000000
13.225000	0.500	159,482.000000
13.233333	0.500	153,304.000000
13.241667	0.500	147,379.000000
13.250000	0.500	142,931.000000
13.258333	0.500	141,311.000000
13.266667	0.500	143,107.000000
13.275000	0.500	148,162.000000
13.283333	0.500	156,464.000000
13.291667	0.500	168,531.000000
13.300000	0.500	184,698.000000
13.308333	0.500	204,760.000000
13.316667	0.500	228,665.000000
13.325000	0.500	255,647.000000
13.333333	0.500	283,877.000000
13.341667	0.500	311,770.000000
13.350000	0.500	337,263.000000
13.358333	0.500	358,421.000000
13.366667	0.500	373,890.000000
13.375000	0.500	382,718.000000
13.383333	0.500	384,428.000000
13.391667	0.500	379,011.000000
13.400000	0.500	366,811.000000
13.408333	0.500	348,836.000000
13.416667	0.500	326,994.000000
13.425000	0.500	303,593.000000
13.433333	0.500	280,289.000000
13.441667	0.500	257,571.000000
13.450000	0.500	234,993.000000
13.458333	0.500	211,967.000000
13.466667	0.500	188,818.000000
13.475000	0.500	166,571.000000
13.483333	0.500	147,009.000000
13.491667	0.500	131,757.000000
13.500000	0.500	120,970.000000
13.508333	0.500	113,859.000000
13.516667	0.500	109,682.000000
13.525000	0.500	107,513.000000
13.533333	0.500	106,721.000000
13.541667	0.500	106,707.000000
13.550000	0.500	106,837.000000
13.558333	0.500	106,822.000000
13.566667	0.500	106,746.000000
13.575000	0.500	106,979.000000
13.583333	0.500	107,481.000000
13.591667	0.500	107,786.000000
13.600000	0.500	108,051.000000
13.608333	0.500	108,793.000000
13.616667	0.500	110,733.000000
13.625000	0.500	114,297.000000
13.633333	0.500	119,038.000000
13.641667	0.500	124,178.000000
13.650000	0.500	129,023.000000
13.658333	0.500	132,324.000000
13.666667	0.500	132,758.000000
13.675000	0.500	130,722.000000
13.683333	0.500	127,516.000000
13.691667	0.500	124,536.000000
13.700000	0.500	121,876.000000
13.708333	0.500	119,255.000000
13.716667	0.500	116,420.000000
13.725000	0.500	113,734.000000
13.733333	0.500	111,518.000000
13.741667	0.500	109,572.000000
13.750000	0.500	108,216.000000
13.758333	0.500	107,936.000000
13.766667	0.500	108,551.000000
13.775000	0.500	109,755.000000
13.783333	0.500	111,544.000000
13.791667	0.500	113,776.000000
13.800000	0.500	115,992.000000
13.808333	0.500	117,963.000000
13.816667	0.500	119,433.000000
13.825000	0.500	120,243.000000
13.833333	0.500	120,361.000000
13.841667	0.500	120,207.000000
13.850000	0.500	120,264.000000
13.858333	0.500	120,717.000000
13.866667	0.500	121,697.000000
13.875000	0.500	123,416.000000
13.883333	0.500	126,270.000000
13.891667	0.500	130,454.000000
13.900000	0.500	135,685.000000
13.908333	0.500	141,856.000000
13.916667	0.500	148,437.000000
13.925000	0.500	154,638.000000
13.933333	0.500	160,160.000000
13.941667	0.500	165,423.000000
13.950000	0.500	171,164.000000
13.958333	0.500	177,544.000000
13.966667	0.500	184,297.000000
13.975000	0.500	190,642.000000
13.983333	0.500	195,518.000000
13.991667	0.500	197,935.000000
14.000000	0.500	198,023.000000
14.008333	0.500	196,164.000000
14.016667	0.500	192,358.000000
14.025000	0.500	187,003.000000
14.033333	0.500	180,766.000000
14.041667	0.500	174,545.000000
14.050000	0.500	169,109.000000
14.058333	0.500	165,358.000000
14.066667	0.500	163,588.000000
14.075000	0.500	163,341.000000
14.083333	0.500	164,097.000000
14.091667	0.500	165,956.000000
14.100000	0.500	169,336.000000
14.108333	0.500	173,765.000000
14.116667	0.500	178,098.000000
14.125000	0.500	181,130.000000
14.133333	0.500	183,155.000000
14.141667	0.500	185,170.000000
14.150000	0.500	187,429.000000
14.158333	0.500	190,381.000000
14.166667	0.500	193,755.000000
14.175000	0.500	196,826.000000
14.183333	0.500	199,627.000000
14.191667	0.500	202,430.000000
14.200000	0.500	205,536.000000
14.208333	0.500	208,898.000000
14.216667	0.500	211,863.000000
14.225000	0.500	214,310.000000
14.233333	0.500	216,672.000000
14.241667	0.500	219,808.000000
14.250000	0.500	225,346.000000
14.258333	0.500	234,667.000000
14.266667	0.500	249,484.000000
14.275000	0.500	271,443.000000
14.283333	0.500	302,180.000000
14.291667	0.500	343,138.000000
14.300000	0.500	396,977.000000
14.308333	0.500	467,658.000000
14.316667	0.500	560,475.000000
14.325000	0.500	682,293.000000
14.333333	0.500	840,392.000000
14.341667	0.500	1,042,145.000000
14.350000	0.500	1,294,407.000000
14.358333	0.500	1,601,104.000000
14.366667	0.500	1,962,501.000000
14.375000	0.500	2,375,181.000000
14.383333	0.500	2,830,495.000000
14.391667	0.500	3,312,731.000000
14.400000	0.500	3,799,492.000000
14.408333	0.500	4,262,828.000000
14.416667	0.500	4,672,437.000000
14.425000	0.500	4,998,254.000000
14.433333	0.500	5,214,283.000000
14.441667	0.500	5,302,036.000000
14.450000	0.500	5,254,478.000000
14.458333	0.500	5,076,034.000000
14.466667	0.500	4,781,945.000000
14.475000	0.500	4,396,102.000000
14.483333	0.500	3,946,806.000000
14.491667	0.500	3,464,491.000000
14.500000	0.500	2,977,317.000000
14.508333	0.500	2,508,720.000000
14.516667	0.500	2,076,946.000000
14.525000	0.500	1,694,410.000000
14.533333	0.500	1,368,070.000000
14.541667	0.500	1,099,331.000000
14.550000	0.500	885,118.000000
14.558333	0.500	720,034.000000
14.566667	0.500	596,683.000000
14.575000	0.500	506,566.000000
14.583333	0.500	441,991.000000
14.591667	0.500	395,708.000000
14.600000	0.500	361,787.000000
14.608333	0.500	335,846.000000
14.616667	0.500	314,593.000000
14.625000	0.500	295,900.000000
14.633333	0.500	278,678.000000
14.641667	0.500	262,594.000000
14.650000	0.500	247,762.000000
14.658333	0.500	234,946.000000
14.666667	0.500	224,438.000000
14.675000	0.500	215,663.000000
14.683333	0.500	208,226.000000
14.691667	0.500	202,224.000000
14.700000	0.500	197,967.000000
14.708333	0.500	194,924.000000
14.716667	0.500	192,213.000000
14.725000	0.500	189,511.000000
14.733333	0.500	186,720.000000
14.741667	0.500	184,047.000000
14.750000	0.500	181,872.000000
14.758333	0.500	180,584.000000
14.766667	0.500	180,561.000000
14.775000	0.500	181,970.000000
14.783333	0.500	184,792.000000
14.791667	0.500	189,465.000000
14.800000	0.500	196,624.000000
14.808333	0.500	206,916.000000
14.816667	0.500	220,567.000000
14.825000	0.500	237,744.000000
14.833333	0.500	258,917.000000
14.841667	0.500	284,480.000000
14.850000	0.500	315,018.000000
14.858333	0.500	350,528.000000
14.866667	0.500	390,003.000000
14.875000	0.500	432,399.000000
14.883333	0.500	476,381.000000
14.891667	0.500	519,981.000000
14.900000	0.500	560,990.000000
14.908333	0.500	597,526.000000
14.916667	0.500	628,388.000000
14.925000	0.500	652,091.000000
14.933333	0.500	666,373.000000
14.941667	0.500	669,367.000000
14.950000	0.500	660,329.000000
14.958333	0.500	640,061.000000
14.966667	0.500	610,301.000000
14.975000	0.500	572,703.000000
14.983333	0.500	529,358.000000
14.991667	0.500	483,201.000000
15.000000	0.500	436,959.000000
15.008333	0.500	392,099.000000
15.016667	0.500	349,928.000000
15.025000	0.500	311,871.000000
15.033333	0.500	279,413.000000
15.041667	0.500	254,022.000000
15.050000	0.500	236,388.000000
15.058333	0.500	226,274.000000
15.066667	0.500	223,189.000000
15.075000	0.500	226,250.000000
15.083333	0.500	234,042.000000
15.091667	0.500	245,484.000000
15.100000	0.500	260,228.000000
15.108333	0.500	278,288.000000
15.116667	0.500	299,456.000000
15.125000	0.500	322,595.000000
15.133333	0.500	347,184.000000
15.141667	0.500	373,905.000000
15.150000	0.500	403,540.000000
15.158333	0.500	436,682.000000
15.166667	0.500	474,235.000000
15.175000	0.500	518,271.000000
15.183333	0.500	569,667.000000
15.191667	0.500	628,439.000000
15.200000	0.500	692,911.000000
15.208333	0.500	759,852.000000
15.216667	0.500	824,851.000000
15.225000	0.500	883,650.000000
15.233333	0.500	932,629.000000
15.241667	0.500	968,452.000000
15.250000	0.500	988,448.000000
15.258333	0.500	990,924.000000
15.266667	0.500	975,474.000000
15.275000	0.500	942,727.000000
15.283333	0.500	894,931.000000
15.291667	0.500	835,780.000000
15.300000	0.500	769,335.000000
15.308333	0.500	699,851.000000
15.316667	0.500	631,185.000000
15.325000	0.500	565,881.000000
15.333333	0.500	505,652.000000
15.341667	0.500	452,115.000000
15.350000	0.500	405,736.000000
15.358333	0.500	365,662.000000
15.366667	0.500	330,640.000000
15.375000	0.500	299,699.000000
15.383333	0.500	272,165.000000
15.391667	0.500	247,785.000000
15.400000	0.500	227,179.000000
15.408333	0.500	211,241.000000
15.416667	0.500	199,975.000000
15.425000	0.500	192,768.000000
15.433333	0.500	188,109.000000
15.441667	0.500	184,032.000000
15.450000	0.500	179,836.000000
15.458333	0.500	175,264.000000
15.466667	0.500	170,499.000000
15.475000	0.500	165,616.000000
15.483333	0.500	160,883.000000
15.491667	0.500	157,272.000000
15.500000	0.500	155,225.000000
15.508333	0.500	154,162.000000
15.516667	0.500	153,036.000000
15.525000	0.500	151,323.000000
15.533333	0.500	149,014.000000
15.541667	0.500	146,441.000000
15.550000	0.500	144,146.000000
15.558333	0.500	142,536.000000
15.566667	0.500	141,704.000000
15.575000	0.500	141,571.000000
15.583333	0.500	142,914.000000
15.591667	0.500	145,938.000000
15.600000	0.500	149,915.000000
15.608333	0.500	154,322.000000
15.616667	0.500	159,151.000000
15.625000	0.500	163,846.000000
15.633333	0.500	167,989.000000
15.641667	0.500	171,617.000000
15.650000	0.500	174,449.000000
15.658333	0.500	176,110.000000
15.666667	0.500	176,754.000000
15.675000	0.500	176,447.000000
15.683333	0.500	175,181.000000
15.691667	0.500	173,141.000000
15.700000	0.500	170,527.000000
15.708333	0.500	166,941.000000
15.716667	0.500	162,065.000000
15.725000	0.500	156,766.000000
15.733333	0.500	152,133.000000
15.741667	0.500	149,055.000000
15.750000	0.500	147,823.000000
15.758333	0.500	148,091.000000
15.766667	0.500	148,989.000000
15.775000	0.500	149,740.000000
15.783333	0.500	150,364.000000
15.791667	0.500	150,496.000000
15.800000	0.500	149,564.000000
15.808333	0.500	147,698.000000
15.816667	0.500	145,472.000000
15.825000	0.500	143,513.000000
15.833333	0.500	142,107.000000
15.841667	0.500	141,332.000000
15.850000	0.500	141,172.000000
15.858333	0.500	141,845.000000
15.866667	0.500	143,283.000000
15.875000	0.500	145,067.000000
15.883333	0.500	146,725.000000
15.891667	0.500	148,168.000000
15.900000	0.500	148,914.000000
15.908333	0.500	148,555.000000
15.916667	0.500	147,850.000000
15.925000	0.500	147,983.000000
15.933333	0.500	148,766.000000
15.941667	0.500	149,583.000000
15.950000	0.500	150,654.000000
15.958333	0.500	152,579.000000
15.966667	0.500	155,976.000000
15.975000	0.500	161,463.000000
15.983333	0.500	169,571.000000
15.991667	0.500	180,802.000000
16.000000	0.500	194,835.000000
16.008333	0.500	210,951.000000
16.016667	0.500	229,170.000000
16.025000	0.500	250,069.000000
16.033333	0.500	274,905.000000
16.041667	0.500	304,779.000000
16.050000	0.500	340,306.000000
16.058333	0.500	382,015.000000
16.066667	0.500	430,420.000000
16.075000	0.500	485,233.000000
16.083333	0.500	545,795.000000
16.091667	0.500	610,369.000000
16.100000	0.500	676,453.000000
16.108333	0.500	740,325.000000
16.116667	0.500	797,740.000000
16.125000	0.500	844,578.000000
16.133333	0.500	876,628.000000
16.141667	0.500	891,024.000000
16.150000	0.500	886,789.000000
16.158333	0.500	864,835.000000
16.166667	0.500	827,083.000000
16.175000	0.500	776,506.000000
16.183333	0.500	716,204.000000
16.191667	0.500	649,727.000000
16.200000	0.500	580,956.000000
16.208333	0.500	512,856.000000
16.216667	0.500	447,071.000000
16.225000	0.500	385,399.000000
16.233333	0.500	329,855.000000
16.241667	0.500	282,407.000000
16.250000	0.500	244,085.000000
16.258333	0.500	214,710.000000
16.266667	0.500	193,468.000000
16.275000	0.500	179,100.000000
16.283333	0.500	170,119.000000
16.291667	0.500	164,558.000000
16.300000	0.500	160,767.000000
16.308333	0.500	157,748.000000
16.316667	0.500	155,707.000000
16.325000	0.500	155,966.000000
16.333333	0.500	159,103.000000
16.341667	0.500	164,593.000000
16.350000	0.500	171,070.000000
16.358333	0.500	176,947.000000
16.366667	0.500	181,100.000000
16.375000	0.500	183,175.000000
16.383333	0.500	183,676.000000
16.391667	0.500	182,820.000000
16.400000	0.500	180,787.000000
16.408333	0.500	178,415.000000
16.416667	0.500	176,174.000000
16.425000	0.500	173,884.000000
16.433333	0.500	171,087.000000
16.441667	0.500	167,496.000000
16.450000	0.500	163,955.000000
16.458333	0.500	161,457.000000
16.466667	0.500	160,419.000000
16.475000	0.500	160,052.000000
16.483333	0.500	159,336.000000
16.491667	0.500	158,195.000000
16.500000	0.500	157,263.000000
16.508333	0.500	156,731.000000
16.516667	0.500	156,099.000000
16.525000	0.500	154,546.000000
16.533333	0.500	152,351.000000
16.541667	0.500	150,193.000000
16.550000	0.500	148,072.000000
16.558333	0.500	145,749.000000
16.566667	0.500	143,226.000000
16.575000	0.500	141,071.000000
16.583333	0.500	139,736.000000
16.591667	0.500	139,342.000000
16.600000	0.500	140,089.000000
16.608333	0.500	141,967.000000
16.616667	0.500	145,105.000000
16.625000	0.500	149,121.000000
16.633333	0.500	153,958.000000
16.641667	0.500	159,341.000000
16.650000	0.500	164,580.000000
16.658333	0.500	169,204.000000
16.666667	0.500	173,105.000000
16.675000	0.500	176,566.000000
16.683333	0.500	179,777.000000
16.691667	0.500	182,344.000000
16.700000	0.500	184,483.000000
16.708333	0.500	186,714.000000
16.716667	0.500	189,025.000000
16.725000	0.500	191,345.000000
16.733333	0.500	193,695.000000
16.741667	0.500	196,357.000000
16.750000	0.500	200,356.000000
16.758333	0.500	206,982.000000
16.766667	0.500	216,561.000000
16.775000	0.500	228,505.000000
16.783333	0.500	242,563.000000
16.791667	0.500	259,687.000000
16.800000	0.500	280,504.000000
16.808333	0.500	304,976.000000
16.816667	0.500	332,716.000000
16.825000	0.500	362,329.000000
16.833333	0.500	392,077.000000
16.841667	0.500	420,286.000000
16.850000	0.500	445,853.000000
16.858333	0.500	467,828.000000
16.866667	0.500	485,210.000000
16.875000	0.500	498,523.000000
16.883333	0.500	509,167.000000
16.891667	0.500	519,713.000000
16.900000	0.500	534,499.000000
16.908333	0.500	557,963.000000
16.916667	0.500	594,335.000000
16.925000	0.500	647,690.000000
16.933333	0.500	722,638.000000
16.941667	0.500	823,985.000000
16.950000	0.500	956,121.000000
16.958333	0.500	1,124,032.000000
16.966667	0.500	1,331,951.000000
16.975000	0.500	1,581,644.000000
16.983333	0.500	1,870,816.000000
16.991667	0.500	2,192,241.000000
17.000000	0.500	2,534,781.000000
17.008333	0.500	2,882,929.000000
17.016667	0.500	3,217,003.000000
17.025000	0.500	3,514,093.000000
17.033333	0.500	3,752,190.000000
17.041667	0.500	3,912,151.000000
17.050000	0.500	3,979,144.000000
17.058333	0.500	3,945,491.000000
17.066667	0.500	3,813,347.000000
17.075000	0.500	3,593,547.000000
17.083333	0.500	3,303,281.000000
17.091667	0.500	2,964,753.000000
17.100000	0.500	2,601,557.000000
17.108333	0.500	2,235,936.000000
17.116667	0.500	1,886,819.000000
17.125000	0.500	1,568,616.000000
17.133333	0.500	1,290,530.000000
17.141667	0.500	1,056,796.000000
17.150000	0.500	867,966.000000
17.158333	0.500	721,478.000000
17.166667	0.500	612,444.000000
17.175000	0.500	534,133.000000
17.183333	0.500	479,734.000000
17.191667	0.500	443,576.000000
17.200000	0.500	420,028.000000
17.208333	0.500	403,683.000000
17.216667	0.500	390,456.000000
17.225000	0.500	376,788.000000
17.233333	0.500	360,031.000000
17.241667	0.500	339,223.000000
17.250000	0.500	315,773.000000
17.258333	0.500	292,016.000000
17.266667	0.500	269,480.000000
17.275000	0.500	249,284.000000
17.283333	0.500	232,062.000000
17.291667	0.500	217,851.000000
17.300000	0.500	206,406.000000
17.308333	0.500	197,315.000000
17.316667	0.500	190,293.000000
17.325000	0.500	185,330.000000
17.333333	0.500	182,489.000000
17.341667	0.500	181,360.000000
17.350000	0.500	180,896.000000
17.358333	0.500	179,765.000000
17.366667	0.500	177,806.000000
17.375000	0.500	175,152.000000
17.383333	0.500	171,669.000000
17.391667	0.500	168,160.000000
17.400000	0.500	165,779.000000
17.408333	0.500	164,941.000000
17.416667	0.500	165,784.000000
17.425000	0.500	168,362.000000
17.433333	0.500	171,778.000000
17.441667	0.500	174,859.000000
17.450000	0.500	177,428.000000
17.458333	0.500	180,168.000000
17.466667	0.500	183,559.000000
17.475000	0.500	187,593.000000
17.483333	0.500	192,305.000000
17.491667	0.500	197,360.000000
17.500000	0.500	202,494.000000
17.508333	0.500	207,747.000000
17.516667	0.500	213,563.000000
17.525000	0.500	220,530.000000
17.533333	0.500	230,209.000000
17.541667	0.500	244,612.000000
17.550000	0.500	265,612.000000
17.558333	0.500	294,348.000000
17.566667	0.500	331,182.000000
17.575000	0.500	376,246.000000
17.583333	0.500	430,453.000000
17.591667	0.500	494,847.000000
17.600000	0.500	569,666.000000
17.608333	0.500	653,407.000000
17.616667	0.500	743,178.000000
17.625000	0.500	834,784.000000
17.633333	0.500	922,901.000000
17.641667	0.500	1,001,314.000000
17.650000	0.500	1,063,293.000000
17.658333	0.500	1,103,469.000000
17.666667	0.500	1,118,506.000000
17.675000	0.500	1,107,443.000000
17.683333	0.500	1,072,081.000000
17.691667	0.500	1,016,226.000000
17.700000	0.500	944,774.000000
17.708333	0.500	863,243.000000
17.716667	0.500	776,945.000000
17.725000	0.500	689,982.000000
17.733333	0.500	605,984.000000
17.741667	0.500	528,271.000000
17.750000	0.500	458,962.000000
17.758333	0.500	399,092.000000
17.766667	0.500	349,363.000000
17.775000	0.500	310,072.000000
17.783333	0.500	280,719.000000
17.791667	0.500	259,399.000000
17.800000	0.500	243,991.000000
17.808333	0.500	232,785.000000
17.816667	0.500	224,892.000000
17.825000	0.500	219,727.000000
17.833333	0.500	217,129.000000
17.841667	0.500	216,982.000000
17.850000	0.500	217,880.000000
17.858333	0.500	218,588.000000
17.866667	0.500	218,554.000000
17.875000	0.500	217,927.000000
17.883333	0.500	216,965.000000
17.891667	0.500	215,448.000000
17.900000	0.500	212,880.000000
17.908333	0.500	209,023.000000
17.916667	0.500	204,196.000000
17.925000	0.500	198,764.000000
17.933333	0.500	193,196.000000
17.941667	0.500	188,115.000000
17.950000	0.500	184,009.000000
17.958333	0.500	180,944.000000
17.966667	0.500	178,406.000000
17.975000	0.500	176,186.000000
17.983333	0.500	174,449.000000
17.991667	0.500	172,665.000000
18.000000	0.500	170,188.000000
18.008333	0.500	166,350.000000
18.016667	0.500	161,442.000000
18.025000	0.500	156,390.000000
18.033333	0.500	152,290.000000
18.041667	0.500	149,496.000000
18.050000	0.500	147,607.000000
18.058333	0.500	146,648.000000
18.066667	0.500	146,803.000000
18.075000	0.500	148,074.000000
18.083333	0.500	150,421.000000
18.091667	0.500	153,298.000000
18.100000	0.500	156,536.000000
18.108333	0.500	160,105.000000
18.116667	0.500	163,694.000000
18.125000	0.500	166,855.000000
18.133333	0.500	169,348.000000
18.141667	0.500	171,020.000000
18.150000	0.500	171,999.000000
18.158333	0.500	173,013.000000
18.166667	0.500	174,406.000000
18.175000	0.500	175,606.000000
18.183333	0.500	176,084.000000
18.191667	0.500	175,917.000000
18.200000	0.500	175,703.000000
18.208333	0.500	175,673.000000
18.216667	0.500	175,358.000000
18.225000	0.500	174,712.000000
18.233333	0.500	174,090.000000
18.241667	0.500	173,550.000000
18.250000	0.500	173,008.000000
18.258333	0.500	172,380.000000
18.266667	0.500	171,171.000000
18.275000	0.500	169,686.000000
18.283333	0.500	167,911.000000
18.291667	0.500	165,695.000000
18.300000	0.500	163,413.000000
18.308333	0.500	161,260.000000
18.316667	0.500	159,670.000000
18.325000	0.500	158,845.000000
18.333333	0.500	159,018.000000
18.341667	0.500	160,337.000000
18.350000	0.500	162,878.000000
18.358333	0.500	166,687.000000
18.366667	0.500	171,282.000000
18.375000	0.500	175,763.000000
18.383333	0.500	179,690.000000
18.391667	0.500	183,649.000000
18.400000	0.500	188,649.000000
18.408333	0.500	195,209.000000
18.416667	0.500	203,145.000000
18.425000	0.500	211,430.000000
18.433333	0.500	218,871.000000
18.441667	0.500	224,225.000000
18.450000	0.500	226,518.000000
18.458333	0.500	226,390.000000
18.466667	0.500	225,066.000000
18.475000	0.500	223,586.000000
18.483333	0.500	222,402.000000
18.491667	0.500	221,923.000000
18.500000	0.500	223,021.000000
18.508333	0.500	227,197.000000
18.516667	0.500	235,272.000000
18.525000	0.500	247,673.000000
18.533333	0.500	264,835.000000
18.541667	0.500	287,179.000000
18.550000	0.500	315,109.000000
18.558333	0.500	348,490.000000
18.566667	0.500	386,660.000000
18.575000	0.500	428,367.000000
18.583333	0.500	471,742.000000
18.591667	0.500	514,159.000000
18.600000	0.500	553,160.000000
18.608333	0.500	587,129.000000
18.616667	0.500	615,103.000000
18.625000	0.500	635,505.000000
18.633333	0.500	646,405.000000
18.641667	0.500	646,518.000000
18.650000	0.500	635,640.000000
18.658333	0.500	614,314.000000
18.666667	0.500	583,895.000000
18.675000	0.500	546,628.000000
18.683333	0.500	505,460.000000
18.691667	0.500	463,109.000000
18.700000	0.500	421,000.000000
18.708333	0.500	380,574.000000
18.716667	0.500	343,624.000000
18.725000	0.500	311,283.000000
18.733333	0.500	284,269.000000
18.741667	0.500	262,961.000000
18.750000	0.500	246,509.000000
18.758333	0.500	233,456.000000
18.766667	0.500	223,031.000000
18.775000	0.500	215,017.000000
18.783333	0.500	208,740.000000
18.791667	0.500	203,247.000000
18.800000	0.500	197,703.000000
18.808333	0.500	192,197.000000
18.816667	0.500	187,440.000000
18.825000	0.500	183,876.000000
18.833333	0.500	181,729.000000
18.841667	0.500	180,993.000000
18.850000	0.500	181,862.000000
18.858333	0.500	184,450.000000
18.866667	0.500	188,637.000000
18.875000	0.500	194,052.000000
18.883333	0.500	200,168.000000
18.891667	0.500	206,540.000000
18.900000	0.500	212,658.000000
18.908333	0.500	217,584.000000
18.916667	0.500	221,250.000000
18.925000	0.500	224,530.000000
18.933333	0.500	227,690.000000
18.941667	0.500	231,060.000000
18.950000	0.500	235,143.000000
18.958333	0.500	240,606.000000
18.966667	0.500	247,651.000000
18.975000	0.500	256,495.000000
18.983333	0.500	266,985.000000
18.991667	0.500	278,040.000000
19.000000	0.500	288,547.000000
19.008333	0.500	297,853.000000
19.016667	0.500	305,132.000000
19.025000	0.500	309,731.000000
19.033333	0.500	311,481.000000
19.041667	0.500	309,996.000000
19.050000	0.500	305,439.000000
19.058333	0.500	298,589.000000
19.066667	0.500	290,069.000000
19.075000	0.500	280,383.000000
19.083333	0.500	270,031.000000
19.091667	0.500	259,970.000000
19.100000	0.500	250,541.000000
19.108333	0.500	241,752.000000
19.116667	0.500	233,872.000000
19.125000	0.500	227,094.000000
19.133333	0.500	220,591.000000
19.141667	0.500	213,752.000000
19.150000	0.500	206,639.000000
19.158333	0.500	200,499.000000
19.166667	0.500	196,642.000000
19.175000	0.500	195,551.000000
19.183333	0.500	197,003.000000
19.191667	0.500	200,249.000000
19.200000	0.500	205,014.000000
19.208333	0.500	211,587.000000
19.216667	0.500	220,130.000000
19.225000	0.500	230,835.000000
19.233333	0.500	244,517.000000
19.241667	0.500	262,146.000000
19.250000	0.500	285,144.000000
19.258333	0.500	315,169.000000
19.266667	0.500	353,420.000000
19.275000	0.500	401,865.000000
19.283333	0.500	462,004.000000
19.291667	0.500	534,264.000000
19.300000	0.500	619,057.000000
19.308333	0.500	716,423.000000
19.316667	0.500	825,893.000000
19.325000	0.500	944,735.000000
19.333333	0.500	1,068,330.000000
19.341667	0.500	1,190,717.000000
19.350000	0.500	1,303,934.000000
19.358333	0.500	1,398,805.000000
19.366667	0.500	1,466,990.000000
19.375000	0.500	1,502,226.000000
19.383333	0.500	1,501,202.000000
19.391667	0.500	1,463,736.000000
19.400000	0.500	1,393,229.000000
19.408333	0.500	1,295,704.000000
19.416667	0.500	1,178,819.000000
19.425000	0.500	1,051,160.000000
19.433333	0.500	920,593.000000
19.441667	0.500	794,310.000000
19.450000	0.500	678,566.000000
19.458333	0.500	578,135.000000
19.466667	0.500	495,048.000000
19.475000	0.500	428,641.000000
19.483333	0.500	377,435.000000
19.491667	0.500	339,856.000000
19.500000	0.500	314,574.000000
19.508333	0.500	300,124.000000
19.516667	0.500	294,450.000000
19.525000	0.500	295,020.000000
19.533333	0.500	300,205.000000
19.541667	0.500	309,330.000000
19.550000	0.500	322,284.000000
19.558333	0.500	339,433.000000
19.566667	0.500	361,381.000000
19.575000	0.500	389,878.000000
19.583333	0.500	427,795.000000
19.591667	0.500	477,794.000000
19.600000	0.500	542,489.000000
19.608333	0.500	623,311.000000
19.616667	0.500	719,976.000000
19.625000	0.500	831,562.000000
19.633333	0.500	955,982.000000
19.641667	0.500	1,088,868.000000
19.650000	0.500	1,222,728.000000
19.658333	0.500	1,348,687.000000
19.666667	0.500	1,458,214.000000
19.675000	0.500	1,543,092.000000
19.683333	0.500	1,596,201.000000
19.691667	0.500	1,612,508.000000
19.700000	0.500	1,590,509.000000
19.708333	0.500	1,532,090.000000
19.716667	0.500	1,442,102.000000
19.725000	0.500	1,327,855.000000
19.733333	0.500	1,197,473.000000
19.741667	0.500	1,059,417.000000
19.750000	0.500	921,608.000000
19.758333	0.500	790,249.000000
19.766667	0.500	669,952.000000
19.775000	0.500	564,401.000000
19.783333	0.500	475,645.000000
19.791667	0.500	403,291.000000
19.800000	0.500	346,058.000000
19.808333	0.500	302,709.000000
19.816667	0.500	271,532.000000
19.825000	0.500	250,624.000000
19.833333	0.500	237,566.000000
19.841667	0.500	230,192.000000
19.850000	0.500	227,013.000000
19.858333	0.500	226,203.000000
19.866667	0.500	226,184.000000
19.875000	0.500	225,884.000000
19.883333	0.500	224,859.000000
19.891667	0.500	223,305.000000
19.900000	0.500	221,540.000000
19.908333	0.500	219,639.000000
19.916667	0.500	217,184.000000
19.925000	0.500	213,925.000000
19.933333	0.500	209,859.000000
19.941667	0.500	205,674.000000
19.950000	0.500	201,870.000000
19.958333	0.500	198,906.000000
19.966667	0.500	197,434.000000
19.975000	0.500	197,377.000000
19.983333	0.500	197,729.000000
19.991667	0.500	197,825.000000
20.000000	0.500	197,609.000000
20.008333	0.500	197,231.000000
20.016667	0.500	196,418.000000
20.025000	0.500	195,102.000000
20.033333	0.500	193,349.000000
20.041667	0.500	190,927.000000
20.050000	0.500	188,026.000000
20.058333	0.500	185,247.000000
20.066667	0.500	183,170.000000
20.075000	0.500	181,912.000000
20.083333	0.500	181,021.000000
20.091667	0.500	180,190.000000
20.100000	0.500	179,699.000000
20.108333	0.500	179,638.000000
20.116667	0.500	179,632.000000
20.125000	0.500	179,582.000000
20.133333	0.500	179,290.000000
20.141667	0.500	178,521.000000
20.150000	0.500	177,192.000000
20.158333	0.500	175,794.000000
20.166667	0.500	175,053.000000
20.175000	0.500	175,171.000000
20.183333	0.500	176,214.000000
20.191667	0.500	178,094.000000
20.200000	0.500	180,590.000000
20.208333	0.500	183,726.000000
20.216667	0.500	187,089.000000
20.225000	0.500	190,164.000000
20.233333	0.500	193,192.000000
20.241667	0.500	195,879.000000
20.250000	0.500	197,380.000000
20.258333	0.500	197,147.000000
20.266667	0.500	195,227.000000
20.275000	0.500	192,297.000000
20.283333	0.500	189,045.000000
20.291667	0.500	185,826.000000
20.300000	0.500	182,678.000000
20.308333	0.500	179,692.000000
20.316667	0.500	177,201.000000
20.325000	0.500	175,918.000000
20.333333	0.500	175,751.000000
20.341667	0.500	176,421.000000
20.350000	0.500	178,089.000000
20.358333	0.500	181,248.000000
20.366667	0.500	185,592.000000
20.375000	0.500	190,047.000000
20.383333	0.500	193,454.000000
20.391667	0.500	194,746.000000
20.400000	0.500	193,831.000000
20.408333	0.500	191,397.000000
20.416667	0.500	187,910.000000
20.425000	0.500	183,698.000000
20.433333	0.500	178,783.000000
20.441667	0.500	173,516.000000
20.450000	0.500	169,196.000000
20.458333	0.500	166,586.000000
20.466667	0.500	165,851.000000
20.475000	0.500	166,625.000000
20.483333	0.500	168,819.000000
20.491667	0.500	172,623.000000
20.500000	0.500	177,291.000000
20.508333	0.500	181,806.000000
20.516667	0.500	185,120.000000
20.525000	0.500	186,865.000000
20.533333	0.500	187,244.000000
20.541667	0.500	186,399.000000
20.550000	0.500	184,720.000000
20.558333	0.500	182,809.000000
20.566667	0.500	180,736.000000
20.575000	0.500	178,631.000000
20.583333	0.500	176,725.000000
20.591667	0.500	175,232.000000
20.600000	0.500	174,012.000000
20.608333	0.500	172,372.000000
20.616667	0.500	169,971.000000
20.625000	0.500	167,203.000000
20.633333	0.500	164,984.000000
20.641667	0.500	163,540.000000
20.650000	0.500	162,878.000000
20.658333	0.500	162,712.000000
20.666667	0.500	162,621.000000
20.675000	0.500	162,539.000000
20.683333	0.500	162,988.000000
20.691667	0.500	164,683.000000
20.700000	0.500	168,006.000000
20.708333	0.500	172,603.000000
20.716667	0.500	177,915.000000
20.725000	0.500	183,437.000000
20.733333	0.500	189,057.000000
20.741667	0.500	195,427.000000
20.750000	0.500	202,907.000000
20.758333	0.500	211,318.000000
20.766667	0.500	220,391.000000
20.775000	0.500	229,252.000000
20.783333	0.500	236,913.000000
20.791667	0.500	243,125.000000
20.800000	0.500	247,440.000000
20.808333	0.500	249,563.000000
20.816667	0.500	249,468.000000
20.825000	0.500	247,025.000000
20.833333	0.500	242,257.000000
20.841667	0.500	236,022.000000
20.850000	0.500	229,803.000000
20.858333	0.500	224,105.000000
20.866667	0.500	218,913.000000
20.875000	0.500	213,954.000000
20.883333	0.500	208,864.000000
20.891667	0.500	203,885.000000
20.900000	0.500	199,607.000000
20.908333	0.500	196,336.000000
20.916667	0.500	193,691.000000
20.925000	0.500	191,716.000000
20.933333	0.500	190,740.000000
20.941667	0.500	190,880.000000
20.950000	0.500	191,594.000000
20.958333	0.500	192,505.000000
20.966667	0.500	193,586.000000
20.975000	0.500	194,363.000000
20.983333	0.500	194,421.000000
20.991667	0.500	193,968.000000
21.000000	0.500	193,146.000000
21.008333	0.500	192,039.000000
21.016667	0.500	191,277.000000
21.025000	0.500	191,463.000000
21.033333	0.500	192,613.000000
21.041667	0.500	194,461.000000
21.050000	0.500	196,434.000000
21.058333	0.500	198,132.000000
21.066667	0.500	199,183.000000
21.075000	0.500	199,342.000000
21.083333	0.500	198,622.000000
21.091667	0.500	197,514.000000
21.100000	0.500	196,204.000000
21.108333	0.500	194,579.000000
21.116667	0.500	192,920.000000
21.125000	0.500	191,391.000000
21.133333	0.500	190,316.000000
21.141667	0.500	190,645.000000
21.150000	0.500	193,164.000000
21.158333	0.500	197,524.000000
21.166667	0.500	202,248.000000
21.175000	0.500	206,369.000000
21.183333	0.500	209,416.000000
21.191667	0.500	210,987.000000
21.200000	0.500	211,408.000000
21.208333	0.500	211,252.000000
21.216667	0.500	210,929.000000
21.225000	0.500	210,267.000000
21.233333	0.500	208,679.000000
21.241667	0.500	205,656.000000
21.250000	0.500	201,342.000000
21.258333	0.500	196,612.000000
21.266667	0.500	192,048.000000
21.275000	0.500	187,704.000000
21.283333	0.500	183,976.000000
21.291667	0.500	180,989.000000
21.300000	0.500	178,114.000000
21.308333	0.500	175,520.000000
21.316667	0.500	173,772.000000
21.325000	0.500	172,959.000000
21.333333	0.500	173,004.000000
21.341667	0.500	173,964.000000
21.350000	0.500	175,900.000000
21.358333	0.500	178,508.000000
21.366667	0.500	181,250.000000
21.375000	0.500	183,933.000000
21.383333	0.500	186,157.000000
21.391667	0.500	188,060.000000
21.400000	0.500	190,383.000000
21.408333	0.500	193,046.000000
21.416667	0.500	195,712.000000
21.425000	0.500	198,933.000000
21.433333	0.500	202,661.000000
21.441667	0.500	206,115.000000
21.450000	0.500	208,294.000000
21.458333	0.500	208,620.000000
21.466667	0.500	206,859.000000
21.475000	0.500	203,351.000000
21.483333	0.500	198,474.000000
21.491667	0.500	193,018.000000
21.500000	0.500	188,099.000000
21.508333	0.500	184,008.000000
21.516667	0.500	180,341.000000
21.525000	0.500	177,009.000000
21.533333	0.500	174,494.000000
21.541667	0.500	173,637.000000
21.550000	0.500	174,639.000000
21.558333	0.500	176,847.000000
21.566667	0.500	179,569.000000
21.575000	0.500	182,769.000000
21.583333	0.500	186,220.000000
21.591667	0.500	188,664.000000
21.600000	0.500	189,222.000000
21.608333	0.500	188,283.000000
21.616667	0.500	187,017.000000
21.625000	0.500	186,011.000000
21.633333	0.500	184,805.000000
21.641667	0.500	183,356.000000
21.650000	0.500	182,213.000000
21.658333	0.500	181,700.000000
21.666667	0.500	181,544.000000
21.675000	0.500	181,146.000000
21.683333	0.500	180,135.000000
21.691667	0.500	179,134.000000
21.700000	0.500	178,529.000000
21.708333	0.500	178,388.000000
21.716667	0.500	178,744.000000
21.725000	0.500	179,437.000000
21.733333	0.500	180,339.000000
21.741667	0.500	180,878.000000
21.750000	0.500	180,639.000000
21.758333	0.500	179,777.000000
21.766667	0.500	178,410.000000
21.775000	0.500	176,970.000000
21.783333	0.500	176,027.000000
21.791667	0.500	176,111.000000
21.800000	0.500	177,724.000000
21.808333	0.500	180,847.000000
21.816667	0.500	185,104.000000
21.825000	0.500	190,137.000000
21.833333	0.500	195,430.000000
21.841667	0.500	200,077.000000
21.850000	0.500	204,173.000000
21.858333	0.500	207,974.000000
21.866667	0.500	211,676.000000
21.875000	0.500	215,200.000000
21.883333	0.500	218,210.000000
21.891667	0.500	220,171.000000
21.900000	0.500	220,657.000000
21.908333	0.500	219,485.000000
21.916667	0.500	216,753.000000
21.925000	0.500	212,961.000000
21.933333	0.500	208,944.000000
21.941667	0.500	205,650.000000
21.950000	0.500	203,006.000000
21.958333	0.500	200,103.000000
21.966667	0.500	196,858.000000
21.975000	0.500	193,808.000000
21.983333	0.500	191,300.000000
21.991667	0.500	189,236.000000
22.000000	0.500	187,240.000000
22.008333	0.500	185,234.000000
22.016667	0.500	183,488.000000
22.025000	0.500	182,066.000000
22.033333	0.500	180,941.000000
22.041667	0.500	180,003.000000
22.050000	0.500	179,226.000000
22.058333	0.500	178,944.000000
22.066667	0.500	179,094.000000
22.075000	0.500	179,482.000000
22.083333	0.500	179,791.000000
22.091667	0.500	180,137.000000
22.100000	0.500	181,166.000000
22.108333	0.500	183,510.000000
22.116667	0.500	187,258.000000
22.125000	0.500	192,072.000000
22.133333	0.500	197,075.000000
22.141667	0.500	201,056.000000
22.150000	0.500	203,229.000000
22.158333	0.500	203,453.000000
22.166667	0.500	201,976.000000
22.175000	0.500	199,412.000000
22.183333	0.500	195,962.000000
22.191667	0.500	191,572.000000
22.200000	0.500	186,675.000000
22.208333	0.500	181,633.000000
22.216667	0.500	176,173.000000
22.225000	0.500	170,905.000000
22.233333	0.500	166,848.000000
22.241667	0.500	164,545.000000
22.250000	0.500	164,138.000000
22.258333	0.500	165,459.000000
22.266667	0.500	168,262.000000
22.275000	0.500	171,757.000000
22.283333	0.500	175,254.000000
22.291667	0.500	178,606.000000
22.300000	0.500	181,932.000000
22.308333	0.500	185,242.000000
22.316667	0.500	188,673.000000
22.325000	0.500	192,663.000000
22.333333	0.500	197,278.000000
22.341667	0.500	201,949.000000
22.350000	0.500	206,154.000000
22.358333	0.500	209,258.000000
22.366667	0.500	210,780.000000
22.375000	0.500	210,193.000000
22.383333	0.500	207,733.000000
22.391667	0.500	204,328.000000
22.400000	0.500	201,057.000000
22.408333	0.500	198,103.000000
22.416667	0.500	194,803.000000
22.425000	0.500	191,055.000000
22.433333	0.500	187,582.000000
22.441667	0.500	184,796.000000
22.450000	0.500	182,699.000000
22.458333	0.500	181,248.000000
22.466667	0.500	180,723.000000
22.475000	0.500	181,365.000000
22.483333	0.500	183,166.000000
22.491667	0.500	186,276.000000
22.500000	0.500	190,322.000000
22.508333	0.500	194,145.000000
22.516667	0.500	197,178.000000
22.525000	0.500	199,098.000000
22.533333	0.500	199,888.000000
22.541667	0.500	199,694.000000
22.550000	0.500	198,482.000000
22.558333	0.500	196,104.000000
22.566667	0.500	192,833.000000
22.575000	0.500	189,505.000000
22.583333	0.500	186,661.000000
22.591667	0.500	184,761.000000
22.600000	0.500	184,393.000000
22.608333	0.500	185,637.000000
22.616667	0.500	187,733.000000
22.625000	0.500	189,663.000000
22.633333	0.500	191,005.000000
22.641667	0.500	192,087.000000
22.650000	0.500	193,167.000000
22.658333	0.500	194,580.000000
22.666667	0.500	196,427.000000
22.675000	0.500	198,014.000000
22.683333	0.500	198,856.000000
22.691667	0.500	199,159.000000
22.700000	0.500	199,388.000000
22.708333	0.500	200,234.000000
22.716667	0.500	202,022.000000
22.725000	0.500	204,403.000000
22.733333	0.500	207,415.000000
22.741667	0.500	211,197.000000
22.750000	0.500	215,828.000000
22.758333	0.500	220,272.000000
22.766667	0.500	223,414.000000
22.775000	0.500	224,848.000000
22.783333	0.500	224,375.000000
22.791667	0.500	222,052.000000
22.800000	0.500	218,757.000000
22.808333	0.500	215,766.000000
22.816667	0.500	213,785.000000
22.825000	0.500	212,297.000000
22.833333	0.500	210,588.000000
22.841667	0.500	208,366.000000
22.850000	0.500	206,129.000000
22.858333	0.500	204,098.000000
22.866667	0.500	201,967.000000
22.875000	0.500	199,823.000000
22.883333	0.500	198,003.000000
22.891667	0.500	196,827.000000
22.900000	0.500	196,499.000000
22.908333	0.500	196,720.000000
22.916667	0.500	197,162.000000
22.925000	0.500	197,860.000000
22.933333	0.500	199,311.000000
22.941667	0.500	201,910.000000
22.950000	0.500	204,735.000000
22.958333	0.500	206,362.000000
22.966667	0.500	206,412.000000
22.975000	0.500	205,262.000000
22.983333	0.500	203,204.000000
22.991667	0.500	200,901.000000
23.000000	0.500	199,080.000000
23.008333	0.500	198,416.000000
23.016667	0.500	199,343.000000
23.025000	0.500	201,631.000000
23.033333	0.500	204,866.000000
23.041667	0.500	208,487.000000
23.050000	0.500	211,894.000000
23.058333	0.500	214,333.000000
23.066667	0.500	215,277.000000
23.075000	0.500	214,911.000000
23.083333	0.500	213,569.000000
23.091667	0.500	211,910.000000
23.100000	0.500	210,206.000000
23.108333	0.500	208,479.000000
23.116667	0.500	206,807.000000
23.125000	0.500	205,937.000000
23.133333	0.500	206,619.000000
23.141667	0.500	208,891.000000
23.150000	0.500	211,977.000000
23.158333	0.500	214,781.000000
23.166667	0.500	216,908.000000
23.175000	0.500	218,091.000000
23.183333	0.500	218,210.000000
23.191667	0.500	217,515.000000
23.200000	0.500	216,048.000000
23.208333	0.500	214,333.000000
23.216667	0.500	212,883.000000
23.225000	0.500	211,729.000000
23.233333	0.500	210,411.000000
23.241667	0.500	208,707.000000
23.250000	0.500	206,878.000000
23.258333	0.500	205,642.000000
23.266667	0.500	205,330.000000
23.275000	0.500	205,638.000000
23.283333	0.500	206,652.000000
23.291667	0.500	207,992.000000
23.300000	0.500	208,824.000000
23.308333	0.500	208,996.000000
23.316667	0.500	208,490.000000
23.325000	0.500	207,270.000000
23.333333	0.500	205,482.000000
23.341667	0.500	203,309.000000
23.350000	0.500	201,150.000000
23.358333	0.500	199,467.000000
23.366667	0.500	198,232.000000
23.375000	0.500	197,045.000000
23.383333	0.500	195,468.000000
23.391667	0.500	193,740.000000
23.400000	0.500	192,707.000000
23.408333	0.500	192,743.000000
23.416667	0.500	194,145.000000
23.425000	0.500	196,637.000000
23.433333	0.500	199,697.000000
23.441667	0.500	202,029.000000
23.450000	0.500	202,794.000000
23.458333	0.500	202,181.000000
23.466667	0.500	200,619.000000
23.475000	0.500	198,645.000000
23.483333	0.500	196,986.000000
23.491667	0.500	196,456.000000
23.500000	0.500	197,006.000000
23.508333	0.500	198,665.000000
23.516667	0.500	201,750.000000
23.525000	0.500	206,263.000000
23.533333	0.500	211,750.000000
23.541667	0.500	217,480.000000
23.550000	0.500	222,736.000000
23.558333	0.500	226,863.000000
23.566667	0.500	229,687.000000
23.575000	0.500	231,802.000000
23.583333	0.500	233,953.000000
23.591667	0.500	236,122.000000
23.600000	0.500	237,371.000000
23.608333	0.500	236,693.000000
23.616667	0.500	233,865.000000
23.625000	0.500	229,939.000000
23.633333	0.500	226,408.000000
23.641667	0.500	223,692.000000
23.650000	0.500	221,548.000000
23.658333	0.500	219,929.000000
23.666667	0.500	219,143.000000
23.675000	0.500	219,927.000000
23.683333	0.500	222,606.000000
23.691667	0.500	226,590.000000
23.700000	0.500	231,193.000000
23.708333	0.500	235,136.000000
23.716667	0.500	237,131.000000
23.725000	0.500	237,128.000000
23.733333	0.500	235,275.000000
23.741667	0.500	231,948.000000
23.750000	0.500	228,026.000000
23.758333	0.500	224,032.000000
23.766667	0.500	220,407.000000
23.775000	0.500	217,708.000000
23.783333	0.500	215,800.000000
23.791667	0.500	214,428.000000
23.800000	0.500	213,594.000000
23.808333	0.500	213,573.000000
23.816667	0.500	214,361.000000
23.825000	0.500	216,075.000000
23.833333	0.500	218,519.000000
23.841667	0.500	220,544.000000
23.850000	0.500	221,134.000000
23.858333	0.500	220,065.000000
23.866667	0.500	217,836.000000
23.875000	0.500	215,670.000000
23.883333	0.500	214,901.000000
23.891667	0.500	215,788.000000
23.900000	0.500	217,089.000000
23.908333	0.500	218,037.000000
23.916667	0.500	218,721.000000
23.925000	0.500	219,011.000000
23.933333	0.500	218,940.000000
23.941667	0.500	218,773.000000
23.950000	0.500	218,206.000000
23.958333	0.500	216,805.000000
23.966667	0.500	214,067.000000
23.975000	0.500	210,036.000000
23.983333	0.500	205,587.000000
23.991667	0.500	201,444.000000
24.000000	0.500	198,385.000000
24.008333	0.500	196,685.000000
24.016667	0.500	196,379.000000
24.025000	0.500	196,967.000000
24.033333	0.500	197,308.000000
24.041667	0.500	197,176.000000
24.050000	0.500	197,046.000000
24.058333	0.500	197,285.000000
24.066667	0.500	197,620.000000
24.075000	0.500	197,592.000000
24.083333	0.500	197,063.000000
24.091667	0.500	196,203.000000
24.100000	0.500	195,824.000000
24.108333	0.500	197,025.000000
24.116667	0.500	200,415.000000
24.125000	0.500	205,322.000000
24.133333	0.500	209,874.000000
24.141667	0.500	212,963.000000
24.150000	0.500	214,409.000000
24.158333	0.500	214,152.000000
24.166667	0.500	213,064.000000
24.175000	0.500	212,006.000000
24.183333	0.500	210,940.000000
24.191667	0.500	209,687.000000
24.200000	0.500	208,192.000000
24.208333	0.500	206,509.000000
24.216667	0.500	205,491.000000
24.225000	0.500	205,698.000000
24.233333	0.500	206,770.000000
24.241667	0.500	208,607.000000
24.250000	0.500	211,381.000000
24.258333	0.500	214,814.000000
24.266667	0.500	218,801.000000
24.275000	0.500	222,558.000000
24.283333	0.500	225,198.000000
24.291667	0.500	226,398.000000
24.300000	0.500	225,309.000000
24.308333	0.500	221,255.000000
24.316667	0.500	215,315.000000
24.325000	0.500	208,705.000000
24.333333	0.500	202,993.000000
24.341667	0.500	198,993.000000
24.350000	0.500	196,852.000000
24.358333	0.500	196,098.000000
24.366667	0.500	196,418.000000
24.375000	0.500	197,679.000000
24.383333	0.500	199,768.000000
24.391667	0.500	202,568.000000
24.400000	0.500	205,744.000000
24.408333	0.500	209,534.000000
24.416667	0.500	213,361.000000
24.425000	0.500	216,297.000000
24.433333	0.500	218,128.000000
24.441667	0.500	219,337.000000
24.450000	0.500	220,079.000000
24.458333	0.500	220,762.000000
24.466667	0.500	221,765.000000
24.475000	0.500	223,415.000000
24.483333	0.500	225,754.000000
24.491667	0.500	228,259.000000
24.500000	0.500	230,183.000000
24.508333	0.500	231,428.000000
24.516667	0.500	231,890.000000
24.525000	0.500	231,550.000000
24.533333	0.500	230,628.000000
24.541667	0.500	228,911.000000
24.550000	0.500	225,778.000000
24.558333	0.500	221,605.000000
24.566667	0.500	217,145.000000
24.575000	0.500	213,438.000000
24.583333	0.500	211,360.000000
24.591667	0.500	211,186.000000
24.600000	0.500	212,345.000000
24.608333	0.500	214,361.000000
24.616667	0.500	217,156.000000
24.625000	0.500	219,952.000000
24.633333	0.500	221,847.000000
24.641667	0.500	222,839.000000
24.650000	0.500	223,302.000000
24.658333	0.500	223,561.000000
24.666667	0.500	223,924.000000
24.675000	0.500	224,000.000000
24.683333	0.500	223,533.000000
24.691667	0.500	222,835.000000
24.700000	0.500	222,060.000000
24.708333	0.500	221,847.000000
24.716667	0.500	222,223.000000
24.725000	0.500	222,273.000000
24.733333	0.500	221,287.000000
24.741667	0.500	219,094.000000
24.750000	0.500	216,125.000000
24.758333	0.500	212,800.000000
24.766667	0.500	209,238.000000
24.775000	0.500	206,282.000000
24.783333	0.500	204,869.000000
24.791667	0.500	205,175.000000
24.800000	0.500	206,479.000000
24.808333	0.500	207,930.000000
24.816667	0.500	208,730.000000
24.825000	0.500	208,942.000000
24.833333	0.500	208,900.000000
24.841667	0.500	208,818.000000
24.850000	0.500	208,649.000000
24.858333	0.500	207,662.000000
24.866667	0.500	205,629.000000
24.875000	0.500	203,430.000000
24.883333	0.500	201,487.000000
24.891667	0.500	199,888.000000
24.900000	0.500	199,031.000000
24.908333	0.500	199,458.000000
24.916667	0.500	201,050.000000
24.925000	0.500	202,856.000000
24.933333	0.500	204,283.000000
24.941667	0.500	205,228.000000
24.950000	0.500	205,270.000000
24.958333	0.500	204,047.000000
24.966667	0.500	201,820.000000
24.975000	0.500	199,394.000000
24.983333	0.500	197,799.000000
24.991667	0.500	197,620.000000
25.000000	0.500	199,147.000000
25.008333	0.500	203,072.000000
25.016667	0.500	209,142.000000
25.025000	0.500	216,171.000000
25.033333	0.500	223,263.000000
25.041667	0.500	229,481.000000
25.050000	0.500	233,699.000000
25.058333	0.500	235,600.000000
25.066667	0.500	235,562.000000
25.075000	0.500	233,961.000000
25.083333	0.500	231,284.000000
25.091667	0.500	228,447.000000
25.100000	0.500	226,237.000000
25.108333	0.500	225,339.000000
25.116667	0.500	225,894.000000
25.125000	0.500	228,049.000000
25.133333	0.500	231,244.000000
25.141667	0.500	234,331.000000
25.150000	0.500	236,052.000000
25.158333	0.500	236,130.000000
25.166667	0.500	234,915.000000
25.175000	0.500	232,898.000000
25.183333	0.500	230,863.000000
25.191667	0.500	229,475.000000
25.200000	0.500	228,721.000000
25.208333	0.500	228,108.000000
25.216667	0.500	227,732.000000
25.225000	0.500	228,355.000000
25.233333	0.500	229,966.000000
25.241667	0.500	232,238.000000
25.250000	0.500	235,339.000000
25.258333	0.500	239,177.000000
25.266667	0.500	243,376.000000
25.275000	0.500	247,362.000000
25.283333	0.500	250,188.000000
25.291667	0.500	251,002.000000
25.300000	0.500	249,491.000000
25.308333	0.500	245,763.000000
25.316667	0.500	240,721.000000
25.325000	0.500	235,663.000000
25.333333	0.500	231,413.000000
25.341667	0.500	228,211.000000
25.350000	0.500	226,403.000000
25.358333	0.500	225,839.000000
25.366667	0.500	225,974.000000
25.375000	0.500	226,618.000000
25.383333	0.500	227,127.000000
25.391667	0.500	227,260.000000
25.400000	0.500	227,133.000000
25.408333	0.500	226,614.000000
25.416667	0.500	225,422.000000
25.425000	0.500	223,149.000000
25.433333	0.500	220,419.000000
25.441667	0.500	218,666.000000
25.450000	0.500	218,532.000000
25.458333	0.500	219,755.000000
25.466667	0.500	222,123.000000
25.475000	0.500	225,335.000000
25.483333	0.500	228,743.000000
25.491667	0.500	231,480.000000
25.500000	0.500	233,146.000000
25.508333	0.500	234,058.000000
25.516667	0.500	234,591.000000
25.525000	0.500	234,713.000000
25.533333	0.500	233,889.000000
25.541667	0.500	232,044.000000
25.550000	0.500	229,662.000000
25.558333	0.500	227,418.000000
25.566667	0.500	226,025.000000
25.575000	0.500	225,979.000000
25.583333	0.500	227,346.000000
25.591667	0.500	230,226.000000
25.600000	0.500	234,339.000000
25.608333	0.500	239,484.000000
25.616667	0.500	245,101.000000
25.625000	0.500	250,403.000000
25.633333	0.500	254,537.000000
25.641667	0.500	256,860.000000
25.650000	0.500	257,057.000000
25.658333	0.500	255,188.000000
25.666667	0.500	251,221.000000
25.675000	0.500	245,331.000000
25.683333	0.500	238,021.000000
25.691667	0.500	230,531.000000
25.700000	0.500	224,423.000000
25.708333	0.500	221,000.000000
25.716667	0.500	220,837.000000
25.725000	0.500	223,606.000000
25.733333	0.500	227,938.000000
25.741667	0.500	232,922.000000
25.750000	0.500	238,014.000000
25.758333	0.500	242,660.000000
25.766667	0.500	246,018.000000
25.775000	0.500	247,877.000000
25.783333	0.500	248,556.000000
25.791667	0.500	248,128.000000
25.800000	0.500	246,863.000000
25.808333	0.500	245,193.000000
25.816667	0.500	243,597.000000
25.825000	0.500	242,686.000000
25.833333	0.500	242,883.000000
25.841667	0.500	244,060.000000
25.850000	0.500	245,955.000000
25.858333	0.500	247,590.000000
25.866667	0.500	248,090.000000
25.875000	0.500	247,781.000000
25.883333	0.500	246,967.000000
25.891667	0.500	245,831.000000
25.900000	0.500	244,022.000000
25.908333	0.500	241,281.000000
25.916667	0.500	237,702.000000
25.925000	0.500	234,101.000000
25.933333	0.500	231,290.000000
25.941667	0.500	229,277.000000
25.950000	0.500	228,219.000000
25.958333	0.500	227,789.000000
25.966667	0.500	227,222.000000
25.975000	0.500	226,703.000000
25.983333	0.500	226,351.000000
25.991667	0.500	225,761.000000
26.000000	0.500	225,404.000000
26.008333	0.500	225,959.000000
26.016667	0.500	227,825.000000
26.025000	0.500	231,510.000000
26.033333	0.500	236,851.000000
26.041667	0.500	242,412.000000
26.050000	0.500	247,232.000000
26.058333	0.500	251,071.000000
26.066667	0.500	253,503.000000
26.075000	0.500	254,322.000000
26.083333	0.500	253,651.000000
26.091667	0.500	252,192.000000
26.100000	0.500	250,359.000000
26.108333	0.500	247,896.000000
26.116667	0.500	244,375.000000
26.125000	0.500	240,356.000000
26.133333	0.500	236,629.000000
26.141667	0.500	234,536.000000
26.150000	0.500	235,174.000000
26.158333	0.500	237,887.000000
26.166667	0.500	241,299.000000
26.175000	0.500	244,645.000000
26.183333	0.500	247,539.000000
26.191667	0.500	249,810.000000
26.200000	0.500	251,152.000000
26.208333	0.500	251,380.000000
26.216667	0.500	250,822.000000
26.225000	0.500	249,892.000000
26.233333	0.500	248,395.000000
26.241667	0.500	246,345.000000
26.250000	0.500	243,742.000000
26.258333	0.500	241,333.000000
26.266667	0.500	240,215.000000
26.275000	0.500	240,353.000000
26.283333	0.500	241,532.000000
26.291667	0.500	243,573.000000
26.300000	0.500	245,784.000000
26.308333	0.500	247,548.000000
26.316667	0.500	249,004.000000
26.325000	0.500	249,866.000000
26.333333	0.500	249,875.000000
26.341667	0.500	249,364.000000
26.350000	0.500	248,606.000000
26.358333	0.500	248,010.000000
26.366667	0.500	247,968.000000
26.375000	0.500	248,604.000000
26.383333	0.500	250,259.000000
26.391667	0.500	252,702.000000
26.400000	0.500	255,372.000000
26.408333	0.500	257,181.000000
26.416667	0.500	258,051.000000
26.425000	0.500	258,694.000000
26.433333	0.500	259,795.000000
26.441667	0.500	261,306.000000
26.450000	0.500	262,265.000000
26.458333	0.500	262,191.000000
26.466667	0.500	260,724.000000
26.475000	0.500	257,509.000000
26.483333	0.500	252,631.000000
26.491667	0.500	246,459.000000
26.500000	0.500	239,634.000000
26.508333	0.500	233,837.000000
26.516667	0.500	230,499.000000
26.525000	0.500	229,633.000000
26.533333	0.500	230,727.000000
26.541667	0.500	232,877.000000
26.550000	0.500	234,880.000000
26.558333	0.500	235,877.000000
26.566667	0.500	236,010.000000
26.575000	0.500	235,853.000000
26.583333	0.500	235,835.000000
26.591667	0.500	235,931.000000
26.600000	0.500	236,267.000000
26.608333	0.500	237,237.000000
26.616667	0.500	238,861.000000
26.625000	0.500	241,121.000000
26.633333	0.500	243,423.000000
26.641667	0.500	244,758.000000
26.650000	0.500	244,846.000000
26.658333	0.500	243,471.000000
26.666667	0.500	240,761.000000
26.675000	0.500	237,745.000000
26.683333	0.500	235,607.000000
26.691667	0.500	235,408.000000
26.700000	0.500	237,520.000000
26.708333	0.500	241,333.000000
26.716667	0.500	245,880.000000
26.725000	0.500	250,025.000000
26.733333	0.500	253,168.000000
26.741667	0.500	254,690.000000
26.750000	0.500	255,012.000000
26.758333	0.500	254,962.000000
26.766667	0.500	254,618.000000
26.775000	0.500	254,565.000000
26.783333	0.500	255,705.000000
26.791667	0.500	258,315.000000
26.800000	0.500	261,837.000000
26.808333	0.500	265,759.000000
26.816667	0.500	269,663.000000
26.825000	0.500	272,421.000000
26.833333	0.500	273,170.000000
26.841667	0.500	271,946.000000
26.850000	0.500	268,958.000000
26.858333	0.500	264,746.000000
26.866667	0.500	260,489.000000
26.875000	0.500	257,759.000000
26.883333	0.500	257,796.000000
26.891667	0.500	260,232.000000
26.900000	0.500	264,014.000000
26.908333	0.500	267,943.000000
26.916667	0.500	271,089.000000
26.925000	0.500	273,127.000000
26.933333	0.500	273,505.000000
26.941667	0.500	272,097.000000
26.950000	0.500	269,467.000000
26.958333	0.500	266,239.000000
26.966667	0.500	263,164.000000
26.975000	0.500	261,339.000000
26.983333	0.500	261,693.000000
26.991667	0.500	263,986.000000
27.000000	0.500	266,837.000000
27.008333	0.500	269,221.000000
27.016667	0.500	270,657.000000
27.025000	0.500	270,952.000000
27.033333	0.500	270,953.000000
27.041667	0.500	271,187.000000
27.050000	0.500	271,680.000000
27.058333	0.500	272,119.000000
27.066667	0.500	272,493.000000
27.075000	0.500	273,148.000000
27.083333	0.500	273,837.000000
27.091667	0.500	274,519.000000
27.100000	0.500	275,549.000000
27.108333	0.500	276,897.000000
27.116667	0.500	278,706.000000
27.125000	0.500	281,730.000000
27.133333	0.500	285,809.000000
27.141667	0.500	290,235.000000
27.150000	0.500	294,675.000000
27.158333	0.500	298,951.000000
27.166667	0.500	303,590.000000
27.175000	0.500	308,686.000000
27.183333	0.500	312,948.000000
27.191667	0.500	315,563.000000
27.200000	0.500	316,471.000000
27.208333	0.500	316,332.000000
27.216667	0.500	316,351.000000
27.225000	0.500	317,108.000000
27.233333	0.500	318,404.000000
27.241667	0.500	319,721.000000
27.250000	0.500	320,577.000000
27.258333	0.500	320,287.000000
27.266667	0.500	319,035.000000
27.275000	0.500	317,452.000000
27.283333	0.500	316,020.000000
27.291667	0.500	315,173.000000
27.300000	0.500	315,178.000000
27.308333	0.500	316,200.000000
27.316667	0.500	318,177.000000
27.325000	0.500	320,787.000000
27.333333	0.500	323,739.000000
27.341667	0.500	326,906.000000
27.350000	0.500	330,646.000000
27.358333	0.500	335,260.000000
27.366667	0.500	340,969.000000
27.375000	0.500	348,122.000000
27.383333	0.500	356,062.000000
27.391667	0.500	363,719.000000
27.400000	0.500	370,378.000000
27.408333	0.500	375,513.000000
27.416667	0.500	379,137.000000
27.425000	0.500	381,599.000000
27.433333	0.500	383,084.000000
27.441667	0.500	383,858.000000
27.450000	0.500	384,255.000000
27.458333	0.500	384,743.000000
27.466667	0.500	385,805.000000
27.475000	0.500	387,451.000000
27.483333	0.500	390,060.000000
27.491667	0.500	393,522.000000
27.500000	0.500	397,225.000000
27.508333	0.500	400,542.000000
27.516667	0.500	403,205.000000
27.525000	0.500	405,125.000000
27.533333	0.500	407,091.000000
27.541667	0.500	410,037.000000
27.550000	0.500	414,179.000000
27.558333	0.500	418,961.000000
27.566667	0.500	423,002.000000
27.575000	0.500	425,529.000000
27.583333	0.500	426,671.000000
27.591667	0.500	427,248.000000
27.600000	0.500	427,868.000000
27.608333	0.500	428,956.000000
27.616667	0.500	430,187.000000
27.625000	0.500	431,597.000000
27.633333	0.500	433,285.000000
27.641667	0.500	435,191.000000
27.650000	0.500	436,913.000000
27.658333	0.500	438,179.000000
27.666667	0.500	439,029.000000
27.675000	0.500	439,227.000000
27.683333	0.500	438,729.000000
27.691667	0.500	437,898.000000
27.700000	0.500	436,650.000000
27.708333	0.500	434,213.000000
27.716667	0.500	429,838.000000
27.725000	0.500	423,136.000000
27.733333	0.500	414,493.000000
27.741667	0.500	405,083.000000
27.750000	0.500	396,577.000000
27.758333	0.500	390,032.000000
27.766667	0.500	385,821.000000
27.775000	0.500	383,704.000000
27.783333	0.500	383,133.000000
27.791667	0.500	382,974.000000
27.800000	0.500	382,462.000000
27.808333	0.500	381,546.000000
27.816667	0.500	380,140.000000
27.825000	0.500	377,713.000000
27.833333	0.500	374,091.000000
27.841667	0.500	369,682.000000
27.850000	0.500	365,240.000000
27.858333	0.500	361,584.000000
27.866667	0.500	358,855.000000
27.875000	0.500	356,406.000000
27.883333	0.500	353,345.000000
27.891667	0.500	349,667.000000
27.900000	0.500	345,455.000000
27.908333	0.500	340,407.000000
27.916667	0.500	334,345.000000
27.925000	0.500	326,949.000000
27.933333	0.500	318,714.000000
27.941667	0.500	310,615.000000
27.950000	0.500	303,293.000000
27.958333	0.500	297,472.000000
27.966667	0.500	293,646.000000
27.975000	0.500	291,322.000000
27.983333	0.500	289,879.000000
27.991667	0.500	289,187.000000
28.000000	0.500	289,671.000000
28.008333	0.500	291,064.000000
28.016667	0.500	292,749.000000
28.025000	0.500	293,995.000000
28.033333	0.500	294,260.000000
28.041667	0.500	293,170.000000
28.050000	0.500	290,062.000000
28.058333	0.500	284,541.000000
28.066667	0.500	276,476.000000
28.075000	0.500	266,784.000000
28.083333	0.500	257,431.000000
28.091667	0.500	250,030.000000
28.100000	0.500	244,868.000000
28.108333	0.500	241,092.000000
28.116667	0.500	237,749.000000
28.125000	0.500	234,507.000000
28.133333	0.500	231,118.000000
28.141667	0.500	228,321.000000
28.150000	0.500	227,099.000000
28.158333	0.500	227,177.000000
28.166667	0.500	227,330.000000
28.175000	0.500	226,349.000000
28.183333	0.500	223,320.000000
28.191667	0.500	218,640.000000
28.200000	0.500	213,523.000000
28.208333	0.500	208,645.000000
28.216667	0.500	204,097.000000
28.225000	0.500	200,257.000000
28.233333	0.500	197,111.000000
28.241667	0.500	194,968.000000
28.250000	0.500	193,850.000000
28.258333	0.500	192,825.000000
28.266667	0.500	191,085.000000
28.275000	0.500	188,570.000000
28.283333	0.500	185,343.000000
28.291667	0.500	181,684.000000
28.300000	0.500	177,458.000000
28.308333	0.500	173,337.000000
28.316667	0.500	170,175.000000
28.325000	0.500	168,395.000000
28.333333	0.500	167,905.000000
28.341667	0.500	168,260.000000
28.350000	0.500	169,089.000000
28.358333	0.500	170,040.000000
28.366667	0.500	170,794.000000
28.375000	0.500	171,038.000000
28.383333	0.500	170,909.000000
28.391667	0.500	170,566.000000
28.400000	0.500	169,659.000000
28.408333	0.500	167,874.000000
28.416667	0.500	165,221.000000
28.425000	0.500	162,270.000000
28.433333	0.500	159,345.000000
28.441667	0.500	156,060.000000
28.450000	0.500	152,267.000000
28.458333	0.500	148,504.000000
28.466667	0.500	145,418.000000
28.475000	0.500	142,735.000000
28.483333	0.500	139,693.000000
28.491667	0.500	136,390.000000
28.500000	0.500	132,961.000000
28.508333	0.500	128,834.000000
28.516667	0.500	124,237.000000
28.525000	0.500	119,399.000000
28.533333	0.500	114,871.000000
28.541667	0.500	111,357.000000
28.550000	0.500	109,888.000000
28.558333	0.500	110,690.000000
28.566667	0.500	113,237.000000
28.575000	0.500	116,300.000000
28.583333	0.500	118,394.000000
28.591667	0.500	118,985.000000
28.600000	0.500	118,020.000000
28.608333	0.500	115,377.000000
28.616667	0.500	111,271.000000
28.625000	0.500	106,429.000000
28.633333	0.500	101,795.000000
28.641667	0.500	98,284.000000
28.650000	0.500	96,387.000000
28.658333	0.500	95,795.000000
28.666667	0.500	95,779.000000
28.675000	0.500	95,827.000000
28.683333	0.500	95,587.000000
28.691667	0.500	94,607.000000
28.700000	0.500	92,672.000000
28.708333	0.500	90,225.000000
28.716667	0.500	87,890.000000
28.725000	0.500	86,282.000000
28.733333	0.500	85,757.000000
28.741667	0.500	86,103.000000
28.750000	0.500	87,088.000000
28.758333	0.500	88,324.000000
28.766667	0.500	89,257.000000
28.775000	0.500	89,378.000000
28.783333	0.500	88,166.000000
28.791667	0.500	85,418.000000
28.800000	0.500	81,878.000000
28.808333	0.500	78,497.000000
28.816667	0.500	75,521.000000
28.825000	0.500	73,421.000000
28.833333	0.500	72,744.000000
28.841667	0.500	72,927.000000
28.850000	0.500	73,603.000000
28.858333	0.500	74,978.000000
28.866667	0.500	77,181.000000
28.875000	0.500	80,439.000000
28.883333	0.500	84,578.000000
28.891667	0.500	89,179.000000
28.900000	0.500	93,399.000000
28.908333	0.500	96,130.000000
28.916667	0.500	96,738.000000
28.925000	0.500	94,967.000000
28.933333	0.500	91,056.000000
28.941667	0.500	85,832.000000
28.950000	0.500	80,142.000000
28.958333	0.500	74,722.000000
28.966667	0.500	70,260.000000
28.975000	0.500	67,032.000000
28.983333	0.500	65,810.000000
28.991667	0.500	66,624.000000
29.000000	0.500	68,488.000000
29.008333	0.500	70,747.000000
29.016667	0.500	72,964.000000
29.025000	0.500	74,655.000000
29.033333	0.500	74,695.000000
29.041667	0.500	72,661.000000
29.050000	0.500	68,759.000000
29.058333	0.500	63,942.000000
29.066667	0.500	59,398.000000
29.075000	0.500	55,596.000000
29.083333	0.500	52,389.000000
29.091667	0.500	49,957.000000
29.100000	0.500	48,604.000000
29.108333	0.500	48,206.000000
29.116667	0.500	48,228.000000
29.125000	0.500	48,125.000000
29.133333	0.500	48,177.000000
29.141667	0.500	49,111.000000
29.150000	0.500	50,877.000000
29.158333	0.500	52,502.000000
29.166667	0.500	53,897.000000
29.175000	0.500	55,503.000000
29.183333	0.500	57,279.000000
29.191667	0.500	58,905.000000
29.200000	0.500	59,999.000000
29.208333	0.500	60,622.000000
29.216667	0.500	60,989.000000
29.225000	0.500	60,759.000000
29.233333	0.500	59,773.000000
29.241667	0.500	58,698.000000
29.250000	0.500	58,334.000000
29.258333	0.500	58,830.000000
29.266667	0.500	59,500.000000
29.275000	0.500	59,043.000000
29.283333	0.500	56,949.000000
29.291667	0.500	53,764.000000
29.300000	0.500	49,776.000000
29.308333	0.500	45,154.000000
29.316667	0.500	40,458.000000
29.325000	0.500	36,180.000000
29.333333	0.500	32,860.000000
29.341667	0.500	31,123.000000
29.350000	0.500	31,361.000000
29.358333	0.500	33,609.000000
29.366667	0.500	37,150.000000
29.375000	0.500	40,956.000000
29.383333	0.500	44,243.000000
29.391667	0.500	46,528.000000
29.400000	0.500	47,793.000000
29.408333	0.500	47,846.000000
29.416667	0.500	46,377.000000
29.425000	0.500	43,456.000000
29.433333	0.500	39,521.000000
29.441667	0.500	35,334.000000
29.450000	0.500	31,580.000000
29.458333	0.500	28,323.000000
29.466667	0.500	25,411.000000
29.475000	0.500	22,776.000000
29.483333	0.500	20,275.000000
29.491667	0.500	18,051.000000
29.500000	0.500	16,686.000000
29.508333	0.500	16,586.000000
29.516667	0.500	18,200.000000
29.525000	0.500	21,597.000000
29.533333	0.500	25,567.000000
29.541667	0.500	29,244.000000
29.550000	0.500	32,458.000000
29.558333	0.500	35,953.000000
29.566667	0.500	40,211.000000
29.575000	0.500	44,417.000000
29.583333	0.500	47,562.000000
29.591667	0.500	49,362.000000
29.600000	0.500	49,968.000000
29.608333	0.500	49,683.000000
29.616667	0.500	48,706.000000
29.625000	0.500	47,313.000000
29.633333	0.500	45,902.000000
29.641667	0.500	44,791.000000
29.650000	0.500	44,485.000000
29.658333	0.500	45,132.000000
29.666667	0.500	46,366.000000
29.675000	0.500	47,920.000000
29.683333	0.500	49,195.000000
29.691667	0.500	49,575.000000
29.700000	0.500	48,779.000000
29.708333	0.500	46,774.000000
29.716667	0.500	43,520.000000
29.725000	0.500	39,816.000000
29.733333	0.500	36,727.000000
29.741667	0.500	34,490.000000
29.750000	0.500	33,094.000000
29.758333	0.500	32,276.000000
29.766667	0.500	32,025.000000
29.775000	0.500	32,352.000000
29.783333	0.500	33,263.000000
29.791667	0.500	34,337.000000
29.800000	0.500	34,783.000000
29.808333	0.500	34,322.000000
29.816667	0.500	33,049.000000
29.825000	0.500	31,261.000000
29.833333	0.500	29,113.000000
29.841667	0.500	26,852.000000
29.850000	0.500	24,769.000000
29.858333	0.500	23,377.000000
29.866667	0.500	23,069.000000
29.875000	0.500	23,938.000000
29.883333	0.500	25,477.000000
29.891667	0.500	26,816.000000
29.900000	0.500	27,795.000000
29.908333	0.500	28,385.000000
29.916667	0.500	28,907.000000
29.925000	0.500	30,195.000000
29.933333	0.500	32,649.000000
29.941667	0.500	36,280.000000
29.950000	0.500	39,930.000000
29.958333	0.500	42,755.000000
29.966667	0.500	44,605.000000
29.975000	0.500	45,767.000000
29.983333	0.500	46,189.000000
29.991667	0.500	45,873.000000
30.000000	0.500	44,852.000000
30.008333	0.500	43,013.000000
30.016667	0.500	40,429.000000
30.025000	0.500	37,341.000000
30.033333	0.500	34,082.000000
30.041667	0.500	31,016.000000
30.050000	0.500	28,444.000000
30.058333	0.500	26,313.000000
30.066667	0.500	24,319.000000
30.075000	0.500	22,323.000000
30.083333	0.500	21,050.000000
30.091667	0.500	21,288.000000
30.100000	0.500	23,145.000000
30.108333	0.500	26,050.000000
30.116667	0.500	29,239.000000
30.125000	0.500	32,144.000000
30.133333	0.500	34,457.000000
30.141667	0.500	35,884.000000
30.150000	0.500	36,510.000000
30.158333	0.500	36,425.000000
30.166667	0.500	35,796.000000
30.175000	0.500	34,806.000000
30.183333	0.500	33,413.000000
30.191667	0.500	31,581.000000
30.200000	0.500	29,670.000000
30.208333	0.500	28,247.000000
30.216667	0.500	27,680.000000
30.225000	0.500	27,832.000000
30.233333	0.500	28,054.000000
30.241667	0.500	27,873.000000
30.250000	0.500	27,198.000000
30.258333	0.500	26,234.000000
30.266667	0.500	25,054.000000
30.275000	0.500	23,712.000000
30.283333	0.500	22,244.000000
30.291667	0.500	20,680.000000
30.300000	0.500	18,988.000000
30.308333	0.500	17,462.000000
30.316667	0.500	16,802.000000
30.325000	0.500	17,096.000000
30.333333	0.500	17,645.000000
30.341667	0.500	18,034.000000
30.350000	0.500	18,492.000000
30.358333	0.500	19,538.000000
30.366667	0.500	21,454.000000
30.375000	0.500	24,025.000000
30.383333	0.500	26,822.000000
30.391667	0.500	29,402.000000
30.400000	0.500	31,749.000000
30.408333	0.500	33,503.000000
30.416667	0.500	33,998.000000
30.425000	0.500	33,280.000000
30.433333	0.500	31,605.000000
30.441667	0.500	29,344.000000
30.450000	0.500	26,672.000000
30.458333	0.500	24,419.000000
30.466667	0.500	23,266.000000
30.475000	0.500	23,199.000000
30.483333	0.500	24,096.000000
30.491667	0.500	26,401.000000
30.500000	0.500	30,018.000000
30.508333	0.500	34,374.000000
30.516667	0.500	37,918.000000
30.525000	0.500	39,684.000000
30.533333	0.500	39,806.000000
30.541667	0.500	38,852.000000
30.550000	0.500	37,296.000000
30.558333	0.500	35,533.000000
30.566667	0.500	33,780.000000
30.575000	0.500	31,870.000000
30.583333	0.500	29,812.000000
30.591667	0.500	27,790.000000
30.600000	0.500	26,065.000000
30.608333	0.500	24,943.000000
30.616667	0.500	25,052.000000
30.625000	0.500	26,698.000000
30.633333	0.500	29,445.000000
30.641667	0.500	32,225.000000
30.650000	0.500	34,159.000000
30.658333	0.500	34,952.000000
30.666667	0.500	34,858.000000
30.675000	0.500	33,812.000000
30.683333	0.500	32,239.000000
30.691667	0.500	30,687.000000
30.700000	0.500	29,381.000000
30.708333	0.500	28,062.000000
30.716667	0.500	26,616.000000
30.725000	0.500	24,660.000000
30.733333	0.500	21,882.000000
30.741667	0.500	19,075.000000
30.750000	0.500	17,117.000000
30.758333	0.500	16,739.000000
30.766667	0.500	18,156.000000
30.775000	0.500	20,549.000000
30.783333	0.500	22,553.000000
30.791667	0.500	23,363.000000
30.800000	0.500	22,611.000000
30.808333	0.500	20,510.000000
30.816667	0.500	18,502.000000
30.825000	0.500	17,884.000000
30.833333	0.500	18,536.000000
30.841667	0.500	19,633.000000
30.850000	0.500	20,163.000000
30.858333	0.500	20,458.000000
30.866667	0.500	20,645.000000
30.875000	0.500	20,553.000000
30.883333	0.500	20,527.000000
30.891667	0.500	21,109.000000
30.900000	0.500	22,740.000000
30.908333	0.500	25,404.000000
30.916667	0.500	28,683.000000
30.925000	0.500	32,367.000000
30.933333	0.500	36,202.000000
30.941667	0.500	39,816.000000
30.950000	0.500	42,743.000000
30.958333	0.500	44,218.000000
30.966667	0.500	43,361.000000
30.975000	0.500	39,893.000000
30.983333	0.500	34,576.000000
30.991667	0.500	28,663.000000
31.000000	0.500	18,609.000000
