# Supplementary material for: Changes to Serum Sample Tube and Processing Methodology Does Not Cause Inter-Individual Variation in Automated Whole Serum N-Glycan Profiling in Health and Disease
Source: PLoS One. 2015 Apr 1;10(4):e0123028. doi: 10.1371/journal.pone.0123028 (PMC4382121; doi:10.1371/journal.pone.0123028)
Supplement: S2 Data — (ZIP) [file pone.0123028.s007.zip › IgGglycansData/1000+390-Sample 23.txt]

File Path	chrom://acropora/ChromeleonLocal/Archana Data/07 Mar 14/Robot validation of PNG F release- GCP-IgG and GCP-Fet.seq/26.smp/Emission_1.channel/Emission_1.chm
Channel	Emission_1

Injection Information:
Data Vault	ChromeleonLocal
Injection	PNG F rel-GCP-IgG-100µg-F.A+PBM+2AB VP96+T1-110/1000+390-Sample 23
Injection Number	28
Position	RG3
Comment	
Processing Method	beh-gu
Instrument Method	BEH-15cm-30min-right-25ul
Type	Unknown
Status	Finished
Injection Date	08/03/2014
Injection Time	05:34:03
Injection Volume (µL)	25.0000
Dilution Factor	1.0000
Weight	1.0000

Raw Data Information:
Time Min. (min)	0.000000
Time Max. (min)	31.000000
Data Points	3721
Detector	FLD
Exporting Data System	Chromeleon 7.1.1.1127
Operator	
Signal Quantity	
Signal Unit	counts
Signal Min.	-57,160.000000
Signal Max.	7,683,989.000000
Channel	Emission_1
Driver Name	FLD3000.dll
Channel Type	Evaluation
Min. Step (s)	0.500
Max. Step (s)	0.500
Average Step (s)	0.500

Signal Parameter Information:
Signal Info	

Raw Data:
Time (min)	Step (s)	Value (counts)
0.000000	0.000	0.000000
0.008333	0.500	0.000000
0.016667	0.500	0.000000
0.025000	0.500	0.000000
0.033333	0.500	0.000000
0.041667	0.500	5,459.000000
0.050000	0.500	5,592.000000
0.058333	0.500	5,884.000000
0.066667	0.500	6,597.000000
0.075000	0.500	7,687.000000
0.083333	0.500	8,928.000000
0.091667	0.500	10,045.000000
0.100000	0.500	10,855.000000
0.108333	0.500	11,227.000000
0.116667	0.500	11,092.000000
0.125000	0.500	10,436.000000
0.133333	0.500	9,364.000000
0.141667	0.500	8,040.000000
0.150000	0.500	6,627.000000
0.158333	0.500	5,241.000000
0.166667	0.500	3,978.000000
0.175000	0.500	2,908.000000
0.183333	0.500	2,059.000000
0.191667	0.500	1,444.000000
0.200000	0.500	1,001.000000
0.208333	0.500	649.000000
0.216667	0.500	338.000000
0.225000	0.500	51.000000
0.233333	0.500	-207.000000
0.241667	0.500	-449.000000
0.250000	0.500	-692.000000
0.258333	0.500	-955.000000
0.266667	0.500	-1,210.000000
0.275000	0.500	-1,429.000000
0.283333	0.500	-1,629.000000
0.291667	0.500	-1,871.000000
0.300000	0.500	-2,186.000000
0.308333	0.500	-2,590.000000
0.316667	0.500	-3,073.000000
0.325000	0.500	-3,584.000000
0.333333	0.500	-4,041.000000
0.341667	0.500	-4,384.000000
0.350000	0.500	-4,631.000000
0.358333	0.500	-4,791.000000
0.366667	0.500	-4,880.000000
0.375000	0.500	-4,871.000000
0.383333	0.500	-4,793.000000
0.391667	0.500	-4,678.000000
0.400000	0.500	-4,548.000000
0.408333	0.500	-4,443.000000
0.416667	0.500	-4,375.000000
0.425000	0.500	-4,324.000000
0.433333	0.500	-4,271.000000
0.441667	0.500	-4,235.000000
0.450000	0.500	-4,217.000000
0.458333	0.500	-4,242.000000
0.466667	0.500	-4,274.000000
0.475000	0.500	-4,270.000000
0.483333	0.500	-4,224.000000
0.491667	0.500	-4,213.000000
0.500000	0.500	-4,290.000000
0.508333	0.500	-4,423.000000
0.516667	0.500	-4,531.000000
0.525000	0.500	-4,601.000000
0.533333	0.500	-4,630.000000
0.541667	0.500	-4,597.000000
0.550000	0.500	-4,452.000000
0.558333	0.500	-4,201.000000
0.566667	0.500	-3,873.000000
0.575000	0.500	-3,550.000000
0.583333	0.500	-3,349.000000
0.591667	0.500	-3,292.000000
0.600000	0.500	-3,333.000000
0.608333	0.500	-3,383.000000
0.616667	0.500	-3,360.000000
0.625000	0.500	-3,241.000000
0.633333	0.500	-3,001.000000
0.641667	0.500	-2,561.000000
0.650000	0.500	-1,884.000000
0.658333	0.500	-957.000000
0.666667	0.500	192.000000
0.675000	0.500	1,495.000000
0.683333	0.500	2,824.000000
0.691667	0.500	4,044.000000
0.700000	0.500	5,093.000000
0.708333	0.500	5,926.000000
0.716667	0.500	6,507.000000
0.725000	0.500	6,951.000000
0.733333	0.500	8,182.000000
0.741667	0.500	13,188.000000
0.750000	0.500	26,711.000000
0.758333	0.500	52,745.000000
0.766667	0.500	92,228.000000
0.775000	0.500	142,436.000000
0.783333	0.500	198,037.000000
0.791667	0.500	252,454.000000
0.800000	0.500	299,372.000000
0.808333	0.500	333,908.000000
0.816667	0.500	353,210.000000
0.825000	0.500	356,606.000000
0.833333	0.500	345,353.000000
0.841667	0.500	322,149.000000
0.850000	0.500	290,402.000000
0.858333	0.500	253,702.000000
0.866667	0.500	215,366.000000
0.875000	0.500	178,069.000000
0.883333	0.500	143,735.000000
0.891667	0.500	113,543.000000
0.900000	0.500	88,044.000000
0.908333	0.500	67,290.000000
0.916667	0.500	50,993.000000
0.925000	0.500	38,627.000000
0.933333	0.500	29,501.000000
0.941667	0.500	22,892.000000
0.950000	0.500	18,133.000000
0.958333	0.500	14,784.000000
0.966667	0.500	12,583.000000
0.975000	0.500	11,313.000000
0.983333	0.500	10,750.000000
0.991667	0.500	10,708.000000
1.000000	0.500	11,019.000000
1.008333	0.500	11,537.000000
1.016667	0.500	12,243.000000
1.025000	0.500	13,174.000000
1.033333	0.500	14,522.000000
1.041667	0.500	16,774.000000
1.050000	0.500	20,550.000000
1.058333	0.500	26,193.000000
1.066667	0.500	33,455.000000
1.075000	0.500	41,547.000000
1.083333	0.500	49,419.000000
1.091667	0.500	56,048.000000
1.100000	0.500	60,633.000000
1.108333	0.500	62,753.000000
1.116667	0.500	62,476.000000
1.125000	0.500	60,277.000000
1.133333	0.500	56,965.000000
1.141667	0.500	53,431.000000
1.150000	0.500	50,374.000000
1.158333	0.500	48,140.000000
1.166667	0.500	46,767.000000
1.175000	0.500	46,150.000000
1.183333	0.500	46,179.000000
1.191667	0.500	46,704.000000
1.200000	0.500	47,546.000000
1.208333	0.500	48,464.000000
1.216667	0.500	49,162.000000
1.225000	0.500	49,406.000000
1.233333	0.500	48,979.000000
1.241667	0.500	47,769.000000
1.250000	0.500	45,864.000000
1.258333	0.500	43,515.000000
1.266667	0.500	41,012.000000
1.275000	0.500	38,464.000000
1.283333	0.500	35,823.000000
1.291667	0.500	33,169.000000
1.300000	0.500	30,854.000000
1.308333	0.500	29,428.000000
1.316667	0.500	29,251.000000
1.325000	0.500	30,110.000000
1.333333	0.500	31,369.000000
1.341667	0.500	32,297.000000
1.350000	0.500	32,322.000000
1.358333	0.500	31,211.000000
1.366667	0.500	29,029.000000
1.375000	0.500	26,065.000000
1.383333	0.500	22,699.000000
1.391667	0.500	19,276.000000
1.400000	0.500	16,098.000000
1.408333	0.500	13,397.000000
1.416667	0.500	11,334.000000
1.425000	0.500	9,934.000000
1.433333	0.500	9,097.000000
1.441667	0.500	8,637.000000
1.450000	0.500	8,392.000000
1.458333	0.500	8,264.000000
1.466667	0.500	8,182.000000
1.475000	0.500	8,071.000000
1.483333	0.500	7,879.000000
1.491667	0.500	7,612.000000
1.500000	0.500	7,321.000000
1.508333	0.500	7,011.000000
1.516667	0.500	6,693.000000
1.525000	0.500	6,368.000000
1.533333	0.500	6,043.000000
1.541667	0.500	5,649.000000
1.550000	0.500	5,114.000000
1.558333	0.500	4,392.000000
1.566667	0.500	3,506.000000
1.575000	0.500	2,576.000000
1.583333	0.500	1,702.000000
1.591667	0.500	934.000000
1.600000	0.500	263.000000
1.608333	0.500	-323.000000
1.616667	0.500	-781.000000
1.625000	0.500	-1,120.000000
1.633333	0.500	-1,419.000000
1.641667	0.500	-1,723.000000
1.650000	0.500	-1,953.000000
1.658333	0.500	-2,056.000000
1.666667	0.500	-2,048.000000
1.675000	0.500	-1,951.000000
1.683333	0.500	-1,806.000000
1.691667	0.500	-1,645.000000
1.700000	0.500	-1,489.000000
1.708333	0.500	-1,373.000000
1.716667	0.500	-1,316.000000
1.725000	0.500	-1,294.000000
1.733333	0.500	-1,321.000000
1.741667	0.500	-1,429.000000
1.750000	0.500	-1,646.000000
1.758333	0.500	-1,975.000000
1.766667	0.500	-2,391.000000
1.775000	0.500	-2,836.000000
1.783333	0.500	-3,200.000000
1.791667	0.500	-3,392.000000
1.800000	0.500	-3,398.000000
1.808333	0.500	-3,298.000000
1.816667	0.500	-3,160.000000
1.825000	0.500	-2,966.000000
1.833333	0.500	-2,673.000000
1.841667	0.500	-2,321.000000
1.850000	0.500	-1,989.000000
1.858333	0.500	-1,732.000000
1.866667	0.500	-1,584.000000
1.875000	0.500	-1,523.000000
1.883333	0.500	-1,493.000000
1.891667	0.500	-1,505.000000
1.900000	0.500	-1,586.000000
1.908333	0.500	-1,727.000000
1.916667	0.500	-1,873.000000
1.925000	0.500	-2,003.000000
1.933333	0.500	-2,166.000000
1.941667	0.500	-2,391.000000
1.950000	0.500	-2,652.000000
1.958333	0.500	-2,869.000000
1.966667	0.500	-2,963.000000
1.975000	0.500	-2,914.000000
1.983333	0.500	-2,783.000000
1.991667	0.500	-2,664.000000
2.000000	0.500	-2,588.000000
2.008333	0.500	-2,522.000000
2.016667	0.500	-2,396.000000
2.025000	0.500	-2,153.000000
2.033333	0.500	-1,779.000000
2.041667	0.500	-1,337.000000
2.050000	0.500	-943.000000
2.058333	0.500	-673.000000
2.066667	0.500	-567.000000
2.075000	0.500	-626.000000
2.083333	0.500	-823.000000
2.091667	0.500	-1,131.000000
2.100000	0.500	-1,555.000000
2.108333	0.500	-2,072.000000
2.116667	0.500	-2,601.000000
2.125000	0.500	-3,052.000000
2.133333	0.500	-3,386.000000
2.141667	0.500	-3,629.000000
2.150000	0.500	-3,806.000000
2.158333	0.500	-3,949.000000
2.166667	0.500	-4,087.000000
2.175000	0.500	-4,196.000000
2.183333	0.500	-4,226.000000
2.191667	0.500	-4,165.000000
2.200000	0.500	-4,062.000000
2.208333	0.500	-3,953.000000
2.216667	0.500	-3,855.000000
2.225000	0.500	-3,762.000000
2.233333	0.500	-3,670.000000
2.241667	0.500	-3,583.000000
2.250000	0.500	-3,515.000000
2.258333	0.500	-3,434.000000
2.266667	0.500	-3,300.000000
2.275000	0.500	-3,147.000000
2.283333	0.500	-2,994.000000
2.291667	0.500	-2,791.000000
2.300000	0.500	-2,499.000000
2.308333	0.500	-2,160.000000
2.316667	0.500	-1,791.000000
2.325000	0.500	-1,485.000000
2.333333	0.500	-1,340.000000
2.341667	0.500	-1,374.000000
2.350000	0.500	-1,515.000000
2.358333	0.500	-1,733.000000
2.366667	0.500	-1,958.000000
2.375000	0.500	-2,105.000000
2.383333	0.500	-2,137.000000
2.391667	0.500	-2,121.000000
2.400000	0.500	-2,180.000000
2.408333	0.500	-2,367.000000
2.416667	0.500	-2,613.000000
2.425000	0.500	-2,855.000000
2.433333	0.500	-3,082.000000
2.441667	0.500	-3,295.000000
2.450000	0.500	-3,490.000000
2.458333	0.500	-3,679.000000
2.466667	0.500	-3,937.000000
2.475000	0.500	-4,235.000000
2.483333	0.500	-4,501.000000
2.491667	0.500	-4,692.000000
2.500000	0.500	-4,722.000000
2.508333	0.500	-4,602.000000
2.516667	0.500	-4,357.000000
2.525000	0.500	-3,987.000000
2.533333	0.500	-3,555.000000
2.541667	0.500	-3,175.000000
2.550000	0.500	-2,941.000000
2.558333	0.500	-2,945.000000
2.566667	0.500	-3,276.000000
2.575000	0.500	-3,899.000000
2.583333	0.500	-4,595.000000
2.591667	0.500	-5,127.000000
2.600000	0.500	-5,414.000000
2.608333	0.500	-5,497.000000
2.616667	0.500	-5,468.000000
2.625000	0.500	-5,424.000000
2.633333	0.500	-5,399.000000
2.641667	0.500	-5,345.000000
2.650000	0.500	-5,300.000000
2.658333	0.500	-5,344.000000
2.666667	0.500	-5,466.000000
2.675000	0.500	-5,640.000000
2.683333	0.500	-5,790.000000
2.691667	0.500	-5,843.000000
2.700000	0.500	-5,748.000000
2.708333	0.500	-5,496.000000
2.716667	0.500	-5,080.000000
2.725000	0.500	-4,548.000000
2.733333	0.500	-4,008.000000
2.741667	0.500	-3,567.000000
2.750000	0.500	-3,268.000000
2.758333	0.500	-3,145.000000
2.766667	0.500	-3,196.000000
2.775000	0.500	-3,446.000000
2.783333	0.500	-3,841.000000
2.791667	0.500	-4,280.000000
2.800000	0.500	-4,701.000000
2.808333	0.500	-5,043.000000
2.816667	0.500	-5,280.000000
2.825000	0.500	-5,434.000000
2.833333	0.500	-5,520.000000
2.841667	0.500	-5,563.000000
2.850000	0.500	-5,529.000000
2.858333	0.500	-5,406.000000
2.866667	0.500	-5,232.000000
2.875000	0.500	-5,061.000000
2.883333	0.500	-4,882.000000
2.891667	0.500	-4,737.000000
2.900000	0.500	-4,724.000000
2.908333	0.500	-4,856.000000
2.916667	0.500	-5,081.000000
2.925000	0.500	-5,313.000000
2.933333	0.500	-5,419.000000
2.941667	0.500	-5,350.000000
2.950000	0.500	-5,136.000000
2.958333	0.500	-4,818.000000
2.966667	0.500	-4,427.000000
2.975000	0.500	-4,029.000000
2.983333	0.500	-3,662.000000
2.991667	0.500	-3,372.000000
3.000000	0.500	-3,126.000000
3.008333	0.500	-3,126.000000
3.016667	0.500	-3,126.000000
3.025000	0.500	-3,126.000000
3.033333	0.500	-3,126.000000
3.041667	0.500	-2,543.000000
3.050000	0.500	-253.000000
3.058333	0.500	2,535.000000
3.066667	0.500	5,145.000000
3.075000	0.500	7,913.000000
3.083333	0.500	11,158.000000
3.091667	0.500	14,587.000000
3.100000	0.500	17,924.000000
3.108333	0.500	21,153.000000
3.116667	0.500	24,222.000000
3.125000	0.500	27,091.000000
3.133333	0.500	29,619.000000
3.141667	0.500	32,294.000000
3.150000	0.500	35,181.000000
3.158333	0.500	37,425.000000
3.166667	0.500	38,107.000000
3.175000	0.500	36,816.000000
3.183333	0.500	33,508.000000
3.191667	0.500	28,168.000000
3.200000	0.500	21,303.000000
3.208333	0.500	13,795.000000
3.216667	0.500	6,834.000000
3.225000	0.500	1,129.000000
3.233333	0.500	-2,863.000000
3.241667	0.500	-5,605.000000
3.250000	0.500	-7,908.000000
3.258333	0.500	-9,800.000000
3.266667	0.500	-11,579.000000
3.275000	0.500	-13,756.000000
3.283333	0.500	-16,551.000000
3.291667	0.500	-19,601.000000
3.300000	0.500	-21,994.000000
3.308333	0.500	-23,630.000000
3.316667	0.500	-25,191.000000
3.325000	0.500	-26,786.000000
3.333333	0.500	-27,949.000000
3.341667	0.500	-28,714.000000
3.350000	0.500	-29,663.000000
3.358333	0.500	-31,019.000000
3.366667	0.500	-32,094.000000
3.375000	0.500	-32,542.000000
3.383333	0.500	-32,004.000000
3.391667	0.500	-30,201.000000
3.400000	0.500	-27,725.000000
3.408333	0.500	-25,617.000000
3.416667	0.500	-24,075.000000
3.425000	0.500	-22,453.000000
3.433333	0.500	-20,533.000000
3.441667	0.500	-18,305.000000
3.450000	0.500	-15,892.000000
3.458333	0.500	-13,121.000000
3.466667	0.500	-9,920.000000
3.475000	0.500	-6,485.000000
3.483333	0.500	-3,039.000000
3.491667	0.500	-28.000000
3.500000	0.500	2,595.000000
3.508333	0.500	4,666.000000
3.516667	0.500	5,486.000000
3.525000	0.500	4,897.000000
3.533333	0.500	3,268.000000
3.541667	0.500	1,185.000000
3.550000	0.500	-847.000000
3.558333	0.500	-3,106.000000
3.566667	0.500	-6,083.000000
3.575000	0.500	-9,861.000000
3.583333	0.500	-13,825.000000
3.591667	0.500	-17,402.000000
3.600000	0.500	-19,559.000000
3.608333	0.500	-19,453.000000
3.616667	0.500	-17,039.000000
3.625000	0.500	-13,398.000000
3.633333	0.500	-9,811.000000
3.641667	0.500	-6,572.000000
3.650000	0.500	-4,044.000000
3.658333	0.500	-2,749.000000
3.666667	0.500	-2,703.000000
3.675000	0.500	-2,607.000000
3.683333	0.500	-1,715.000000
3.691667	0.500	-77.000000
3.700000	0.500	1,943.000000
3.708333	0.500	3,760.000000
3.716667	0.500	4,979.000000
3.725000	0.500	5,493.000000
3.733333	0.500	4,560.000000
3.741667	0.500	1,375.000000
3.750000	0.500	-3,866.000000
3.758333	0.500	-9,815.000000
3.766667	0.500	-15,376.000000
3.775000	0.500	-19,601.000000
3.783333	0.500	-22,549.000000
3.791667	0.500	-24,871.000000
3.800000	0.500	-26,723.000000
3.808333	0.500	-28,286.000000
3.816667	0.500	-29,665.000000
3.825000	0.500	-30,817.000000
3.833333	0.500	-32,212.000000
3.841667	0.500	-34,120.000000
3.850000	0.500	-35,734.000000
3.858333	0.500	-36,767.000000
3.866667	0.500	-37,321.000000
3.875000	0.500	-37,320.000000
3.883333	0.500	-36,486.000000
3.891667	0.500	-34,921.000000
3.900000	0.500	-32,818.000000
3.908333	0.500	-30,229.000000
3.916667	0.500	-27,898.000000
3.925000	0.500	-26,516.000000
3.933333	0.500	-26,107.000000
3.941667	0.500	-26,457.000000
3.950000	0.500	-27,192.000000
3.958333	0.500	-27,691.000000
3.966667	0.500	-27,724.000000
3.975000	0.500	-26,929.000000
3.983333	0.500	-25,638.000000
3.991667	0.500	-24,399.000000
4.000000	0.500	-23,493.000000
4.008333	0.500	-22,808.000000
4.016667	0.500	-22,012.000000
4.025000	0.500	-20,657.000000
4.033333	0.500	-19,142.000000
4.041667	0.500	-18,115.000000
4.050000	0.500	-17,696.000000
4.058333	0.500	-17,702.000000
4.066667	0.500	-18,012.000000
4.075000	0.500	-18,239.000000
4.083333	0.500	-18,276.000000
4.091667	0.500	-18,197.000000
4.100000	0.500	-17,860.000000
4.108333	0.500	-17,101.000000
4.116667	0.500	-16,487.000000
4.125000	0.500	-16,610.000000
4.133333	0.500	-17,519.000000
4.141667	0.500	-19,202.000000
4.150000	0.500	-21,392.000000
4.158333	0.500	-23,581.000000
4.166667	0.500	-25,145.000000
4.175000	0.500	-25,530.000000
4.183333	0.500	-24,435.000000
4.191667	0.500	-22,227.000000
4.200000	0.500	-19,750.000000
4.208333	0.500	-17,949.000000
4.216667	0.500	-17,164.000000
4.225000	0.500	-17,171.000000
4.233333	0.500	-17,444.000000
4.241667	0.500	-17,676.000000
4.250000	0.500	-18,498.000000
4.258333	0.500	-20,605.000000
4.266667	0.500	-24,250.000000
4.275000	0.500	-28,469.000000
4.283333	0.500	-32,281.000000
4.291667	0.500	-35,598.000000
4.300000	0.500	-38,753.000000
4.308333	0.500	-41,556.000000
4.316667	0.500	-43,507.000000
4.325000	0.500	-44,429.000000
4.333333	0.500	-44,186.000000
4.341667	0.500	-42,942.000000
4.350000	0.500	-40,963.000000
4.358333	0.500	-38,769.000000
4.366667	0.500	-36,697.000000
4.375000	0.500	-35,233.000000
4.383333	0.500	-34,822.000000
4.391667	0.500	-35,392.000000
4.400000	0.500	-36,301.000000
4.408333	0.500	-36,821.000000
4.416667	0.500	-36,451.000000
4.425000	0.500	-35,362.000000
4.433333	0.500	-33,598.000000
4.441667	0.500	-31,419.000000
4.450000	0.500	-29,295.000000
4.458333	0.500	-27,763.000000
4.466667	0.500	-26,934.000000
4.475000	0.500	-26,890.000000
4.483333	0.500	-27,252.000000
4.491667	0.500	-27,522.000000
4.500000	0.500	-27,258.000000
4.508333	0.500	-26,000.000000
4.516667	0.500	-23,601.000000
4.525000	0.500	-20,509.000000
4.533333	0.500	-17,115.000000
4.541667	0.500	-13,729.000000
4.550000	0.500	-10,559.000000
4.558333	0.500	-8,217.000000
4.566667	0.500	-7,096.000000
4.575000	0.500	-6,716.000000
4.583333	0.500	-6,317.000000
4.591667	0.500	-6,009.000000
4.600000	0.500	-6,106.000000
4.608333	0.500	-6,541.000000
4.616667	0.500	-7,169.000000
4.625000	0.500	-7,966.000000
4.633333	0.500	-9,235.000000
4.641667	0.500	-10,786.000000
4.650000	0.500	-12,479.000000
4.658333	0.500	-14,540.000000
4.666667	0.500	-16,663.000000
4.675000	0.500	-18,920.000000
4.683333	0.500	-21,406.000000
4.691667	0.500	-23,733.000000
4.700000	0.500	-25,288.000000
4.708333	0.500	-25,917.000000
4.716667	0.500	-25,486.000000
4.725000	0.500	-23,882.000000
4.733333	0.500	-20,952.000000
4.741667	0.500	-16,834.000000
4.750000	0.500	-12,210.000000
4.758333	0.500	-8,050.000000
4.766667	0.500	-5,283.000000
4.775000	0.500	-3,862.000000
4.783333	0.500	-3,141.000000
4.791667	0.500	-2,728.000000
4.800000	0.500	-2,739.000000
4.808333	0.500	-3,446.000000
4.816667	0.500	-5,280.000000
4.825000	0.500	-8,390.000000
4.833333	0.500	-12,518.000000
4.841667	0.500	-17,265.000000
4.850000	0.500	-21,939.000000
4.858333	0.500	-25,662.000000
4.866667	0.500	-27,991.000000
4.875000	0.500	-29,049.000000
4.883333	0.500	-29,193.000000
4.891667	0.500	-28,515.000000
4.900000	0.500	-27,048.000000
4.908333	0.500	-24,892.000000
4.916667	0.500	-22,232.000000
4.925000	0.500	-19,203.000000
4.933333	0.500	-15,968.000000
4.941667	0.500	-12,762.000000
4.950000	0.500	-10,377.000000
4.958333	0.500	-9,789.000000
4.966667	0.500	-11,650.000000
4.975000	0.500	-15,879.000000
4.983333	0.500	-21,460.000000
4.991667	0.500	-27,470.000000
5.000000	0.500	-32,993.000000
5.008333	0.500	-37,158.000000
5.016667	0.500	-39,639.000000
5.025000	0.500	-40,712.000000
5.033333	0.500	-40,401.000000
5.041667	0.500	-38,844.000000
5.050000	0.500	-36,152.000000
5.058333	0.500	-32,557.000000
5.066667	0.500	-28,494.000000
5.075000	0.500	-24,301.000000
5.083333	0.500	-20,071.000000
5.091667	0.500	-15,762.000000
5.100000	0.500	-11,942.000000
5.108333	0.500	-9,716.000000
5.116667	0.500	-9,713.000000
5.125000	0.500	-11,572.000000
5.133333	0.500	-14,162.000000
5.141667	0.500	-16,515.000000
5.150000	0.500	-18,359.000000
5.158333	0.500	-19,652.000000
5.166667	0.500	-20,823.000000
5.175000	0.500	-22,050.000000
5.183333	0.500	-23,145.000000
5.191667	0.500	-23,840.000000
5.200000	0.500	-24,380.000000
5.208333	0.500	-25,105.000000
5.216667	0.500	-26,078.000000
5.225000	0.500	-26,732.000000
5.233333	0.500	-26,497.000000
5.241667	0.500	-25,042.000000
5.250000	0.500	-22,128.000000
5.258333	0.500	-17,983.000000
5.266667	0.500	-13,369.000000
5.275000	0.500	-8,711.000000
5.283333	0.500	-4,835.000000
5.291667	0.500	-2,117.000000
5.300000	0.500	-399.000000
5.308333	0.500	275.000000
5.316667	0.500	-461.000000
5.325000	0.500	-2,467.000000
5.333333	0.500	-5,471.000000
5.341667	0.500	-8,687.000000
5.350000	0.500	-11,654.000000
5.358333	0.500	-14,329.000000
5.366667	0.500	-16,859.000000
5.375000	0.500	-19,332.000000
5.383333	0.500	-21,725.000000
5.391667	0.500	-23,719.000000
5.400000	0.500	-25,162.000000
5.408333	0.500	-25,909.000000
5.416667	0.500	-25,806.000000
5.425000	0.500	-24,242.000000
5.433333	0.500	-20,962.000000
5.441667	0.500	-16,938.000000
5.450000	0.500	-13,702.000000
5.458333	0.500	-12,142.000000
5.466667	0.500	-12,019.000000
5.475000	0.500	-12,756.000000
5.483333	0.500	-13,743.000000
5.491667	0.500	-14,848.000000
5.500000	0.500	-16,605.000000
5.508333	0.500	-19,342.000000
5.516667	0.500	-22,713.000000
5.525000	0.500	-25,735.000000
5.533333	0.500	-27,561.000000
5.541667	0.500	-28,067.000000
5.550000	0.500	-27,611.000000
5.558333	0.500	-26,341.000000
5.566667	0.500	-24,320.000000
5.575000	0.500	-21,776.000000
5.583333	0.500	-18,932.000000
5.591667	0.500	-15,872.000000
5.600000	0.500	-12,656.000000
5.608333	0.500	-9,639.000000
5.616667	0.500	-7,719.000000
5.625000	0.500	-7,460.000000
5.633333	0.500	-8,855.000000
5.641667	0.500	-11,066.000000
5.650000	0.500	-13,265.000000
5.658333	0.500	-15,138.000000
5.666667	0.500	-16,463.000000
5.675000	0.500	-17,462.000000
5.683333	0.500	-18,797.000000
5.691667	0.500	-20,737.000000
5.700000	0.500	-23,098.000000
5.708333	0.500	-25,259.000000
5.716667	0.500	-26,428.000000
5.725000	0.500	-26,307.000000
5.733333	0.500	-24,896.000000
5.741667	0.500	-22,029.000000
5.750000	0.500	-18,273.000000
5.758333	0.500	-14,222.000000
5.766667	0.500	-10,419.000000
5.775000	0.500	-7,070.000000
5.783333	0.500	-5,116.000000
5.791667	0.500	-4,721.000000
5.800000	0.500	-5,200.000000
5.808333	0.500	-5,628.000000
5.816667	0.500	-5,039.000000
5.825000	0.500	-3,032.000000
5.833333	0.500	-98.000000
5.841667	0.500	2,660.000000
5.850000	0.500	4,473.000000
5.858333	0.500	5,496.000000
5.866667	0.500	5,410.000000
5.875000	0.500	3,716.000000
5.883333	0.500	596.000000
5.891667	0.500	-3,275.000000
5.900000	0.500	-7,182.000000
5.908333	0.500	-10,851.000000
5.916667	0.500	-13,922.000000
5.925000	0.500	-16,145.000000
5.933333	0.500	-17,353.000000
5.941667	0.500	-17,581.000000
5.950000	0.500	-16,995.000000
5.958333	0.500	-15,556.000000
5.966667	0.500	-13,776.000000
5.975000	0.500	-11,756.000000
5.983333	0.500	-9,741.000000
5.991667	0.500	-8,284.000000
6.000000	0.500	-7,666.000000
6.008333	0.500	-7,630.000000
6.016667	0.500	-7,494.000000
6.025000	0.500	-7,116.000000
6.033333	0.500	-7,152.000000
6.041667	0.500	-7,651.000000
6.050000	0.500	-8,643.000000
6.058333	0.500	-10,463.000000
6.066667	0.500	-12,862.000000
6.075000	0.500	-15,016.000000
6.083333	0.500	-15,632.000000
6.091667	0.500	-14,169.000000
6.100000	0.500	-11,002.000000
6.108333	0.500	-6,712.000000
6.116667	0.500	-2,042.000000
6.125000	0.500	1,748.000000
6.133333	0.500	3,408.000000
6.141667	0.500	2,927.000000
6.150000	0.500	795.000000
6.158333	0.500	-2,444.000000
6.166667	0.500	-5,632.000000
6.175000	0.500	-8,490.000000
6.183333	0.500	-11,222.000000
6.191667	0.500	-13,585.000000
6.200000	0.500	-15,552.000000
6.208333	0.500	-16,715.000000
6.216667	0.500	-16,886.000000
6.225000	0.500	-16,428.000000
6.233333	0.500	-15,549.000000
6.241667	0.500	-14,249.000000
6.250000	0.500	-12,640.000000
6.258333	0.500	-10,912.000000
6.266667	0.500	-9,332.000000
6.275000	0.500	-8,355.000000
6.283333	0.500	-7,676.000000
6.291667	0.500	-6,864.000000
6.300000	0.500	-5,834.000000
6.308333	0.500	-4,728.000000
6.316667	0.500	-4,164.000000
6.325000	0.500	-4,324.000000
6.333333	0.500	-5,246.000000
6.341667	0.500	-6,794.000000
6.350000	0.500	-8,722.000000
6.358333	0.500	-10,344.000000
6.366667	0.500	-11,215.000000
6.375000	0.500	-11,849.000000
6.383333	0.500	-12,641.000000
6.391667	0.500	-13,460.000000
6.400000	0.500	-14,347.000000
6.408333	0.500	-15,504.000000
6.416667	0.500	-16,763.000000
6.425000	0.500	-17,696.000000
6.433333	0.500	-17,945.000000
6.441667	0.500	-17,747.000000
6.450000	0.500	-17,661.000000
6.458333	0.500	-17,767.000000
6.466667	0.500	-17,786.000000
6.475000	0.500	-17,798.000000
6.483333	0.500	-17,667.000000
6.491667	0.500	-16,980.000000
6.500000	0.500	-15,969.000000
6.508333	0.500	-15,043.000000
6.516667	0.500	-14,456.000000
6.525000	0.500	-13,719.000000
6.533333	0.500	-12,124.000000
6.541667	0.500	-9,711.000000
6.550000	0.500	-6,873.000000
6.558333	0.500	-3,624.000000
6.566667	0.500	-47.000000
6.575000	0.500	3,666.000000
6.583333	0.500	7,227.000000
6.591667	0.500	10,189.000000
6.600000	0.500	11,969.000000
6.608333	0.500	12,008.000000
6.616667	0.500	10,198.000000
6.625000	0.500	6,932.000000
6.633333	0.500	3,050.000000
6.641667	0.500	-305.000000
6.650000	0.500	-1,979.000000
6.658333	0.500	-1,990.000000
6.666667	0.500	-1,015.000000
6.675000	0.500	992.000000
6.683333	0.500	3,770.000000
6.691667	0.500	6,177.000000
6.700000	0.500	7,200.000000
6.708333	0.500	6,511.000000
6.716667	0.500	4,541.000000
6.725000	0.500	2,144.000000
6.733333	0.500	-17.000000
6.741667	0.500	-1,574.000000
6.750000	0.500	-2,241.000000
6.758333	0.500	-1,972.000000
6.766667	0.500	-1,316.000000
6.775000	0.500	-1,109.000000
6.783333	0.500	-2,137.000000
6.791667	0.500	-4,938.000000
6.800000	0.500	-9,024.000000
6.808333	0.500	-13,739.000000
6.816667	0.500	-18,536.000000
6.825000	0.500	-22,583.000000
6.833333	0.500	-24,807.000000
6.841667	0.500	-25,131.000000
6.850000	0.500	-24,198.000000
6.858333	0.500	-22,197.000000
6.866667	0.500	-19,287.000000
6.875000	0.500	-16,020.000000
6.883333	0.500	-12,862.000000
6.891667	0.500	-9,961.000000
6.900000	0.500	-7,245.000000
6.908333	0.500	-4,850.000000
6.916667	0.500	-3,025.000000
6.925000	0.500	-2,031.000000
6.933333	0.500	-1,876.000000
6.941667	0.500	-2,339.000000
6.950000	0.500	-3,736.000000
6.958333	0.500	-6,033.000000
6.966667	0.500	-9,049.000000
6.975000	0.500	-12,541.000000
6.983333	0.500	-15,643.000000
6.991667	0.500	-17,529.000000
7.000000	0.500	-18,178.000000
7.008333	0.500	-17,832.000000
7.016667	0.500	-16,491.000000
7.025000	0.500	-14,430.000000
7.033333	0.500	-12,405.000000
7.041667	0.500	-10,930.000000
7.050000	0.500	-10,311.000000
7.058333	0.500	-10,302.000000
7.066667	0.500	-10,464.000000
7.075000	0.500	-10,501.000000
7.083333	0.500	-10,579.000000
7.091667	0.500	-10,974.000000
7.100000	0.500	-11,377.000000
7.108333	0.500	-11,542.000000
7.116667	0.500	-11,557.000000
7.125000	0.500	-11,321.000000
7.133333	0.500	-10,468.000000
7.141667	0.500	-9,075.000000
7.150000	0.500	-7,249.000000
7.158333	0.500	-5,137.000000
7.166667	0.500	-2,593.000000
7.175000	0.500	488.000000
7.183333	0.500	3,953.000000
7.191667	0.500	7,356.000000
7.200000	0.500	10,345.000000
7.208333	0.500	12,600.000000
7.216667	0.500	13,755.000000
7.225000	0.500	13,693.000000
7.233333	0.500	12,445.000000
7.241667	0.500	10,683.000000
7.250000	0.500	9,232.000000
7.258333	0.500	8,171.000000
7.266667	0.500	6,911.000000
7.275000	0.500	4,968.000000
7.283333	0.500	2,736.000000
7.291667	0.500	1,031.000000
7.300000	0.500	-124.000000
7.308333	0.500	-646.000000
7.316667	0.500	-308.000000
7.325000	0.500	1,024.000000
7.333333	0.500	2,994.000000
7.341667	0.500	4,821.000000
7.350000	0.500	6,564.000000
7.358333	0.500	7,840.000000
7.366667	0.500	8,226.000000
7.375000	0.500	7,798.000000
7.383333	0.500	7,213.000000
7.391667	0.500	6,830.000000
7.400000	0.500	6,803.000000
7.408333	0.500	6,831.000000
7.416667	0.500	6,777.000000
7.425000	0.500	7,275.000000
7.433333	0.500	8,812.000000
7.441667	0.500	11,017.000000
7.450000	0.500	13,224.000000
7.458333	0.500	14,782.000000
7.466667	0.500	15,018.000000
7.475000	0.500	13,928.000000
7.483333	0.500	11,789.000000
7.491667	0.500	8,934.000000
7.500000	0.500	6,147.000000
7.508333	0.500	4,281.000000
7.516667	0.500	3,466.000000
7.525000	0.500	3,307.000000
7.533333	0.500	3,135.000000
7.541667	0.500	2,833.000000
7.550000	0.500	2,703.000000
7.558333	0.500	3,113.000000
7.566667	0.500	4,419.000000
7.575000	0.500	6,906.000000
7.583333	0.500	9,858.000000
7.591667	0.500	12,151.000000
7.600000	0.500	13,358.000000
7.608333	0.500	14,038.000000
7.616667	0.500	14,951.000000
7.625000	0.500	16,369.000000
7.633333	0.500	18,133.000000
7.641667	0.500	19,912.000000
7.650000	0.500	21,432.000000
7.658333	0.500	22,314.000000
7.666667	0.500	22,340.000000
7.675000	0.500	21,801.000000
7.683333	0.500	20,843.000000
7.691667	0.500	19,174.000000
7.700000	0.500	17,060.000000
7.708333	0.500	15,175.000000
7.716667	0.500	13,634.000000
7.725000	0.500	12,176.000000
7.733333	0.500	10,636.000000
7.741667	0.500	9,329.000000
7.750000	0.500	8,580.000000
7.758333	0.500	8,157.000000
7.766667	0.500	7,761.000000
7.775000	0.500	7,169.000000
7.783333	0.500	5,968.000000
7.791667	0.500	3,877.000000
7.800000	0.500	1,332.000000
7.808333	0.500	-986.000000
7.816667	0.500	-2,905.000000
7.825000	0.500	-4,460.000000
7.833333	0.500	-5,547.000000
7.841667	0.500	-5,643.000000
7.850000	0.500	-4,848.000000
7.858333	0.500	-3,047.000000
7.866667	0.500	-277.000000
7.875000	0.500	3,116.000000
7.883333	0.500	6,529.000000
7.891667	0.500	9,398.000000
7.900000	0.500	11,561.000000
7.908333	0.500	12,374.000000
7.916667	0.500	11,348.000000
7.925000	0.500	8,593.000000
7.933333	0.500	4,665.000000
7.941667	0.500	614.000000
7.950000	0.500	-2,981.000000
7.958333	0.500	-6,088.000000
7.966667	0.500	-8,844.000000
7.975000	0.500	-10,826.000000
7.983333	0.500	-11,332.000000
7.991667	0.500	-9,844.000000
8.000000	0.500	-6,472.000000
8.008333	0.500	-1,733.000000
8.016667	0.500	3,880.000000
8.025000	0.500	10,342.000000
8.033333	0.500	17,128.000000
8.041667	0.500	23,436.000000
8.050000	0.500	28,718.000000
8.058333	0.500	33,600.000000
8.066667	0.500	37,990.000000
8.075000	0.500	41,248.000000
8.083333	0.500	43,265.000000
8.091667	0.500	44,201.000000
8.100000	0.500	44,491.000000
8.108333	0.500	44,051.000000
8.116667	0.500	42,365.000000
8.125000	0.500	38,937.000000
8.133333	0.500	33,462.000000
8.141667	0.500	26,297.000000
8.150000	0.500	18,234.000000
8.158333	0.500	10,364.000000
8.166667	0.500	3,792.000000
8.175000	0.500	-1,005.000000
8.183333	0.500	-4,301.000000
8.191667	0.500	-6,702.000000
8.200000	0.500	-8,199.000000
8.208333	0.500	-8,274.000000
8.216667	0.500	-6,815.000000
8.225000	0.500	-3,826.000000
8.233333	0.500	276.000000
8.241667	0.500	5,031.000000
8.250000	0.500	10,309.000000
8.258333	0.500	15,384.000000
8.266667	0.500	19,121.000000
8.275000	0.500	21,184.000000
8.283333	0.500	21,628.000000
8.291667	0.500	21,173.000000
8.300000	0.500	20,613.000000
8.308333	0.500	20,326.000000
8.316667	0.500	20,373.000000
8.325000	0.500	20,566.000000
8.333333	0.500	20,864.000000
8.341667	0.500	21,673.000000
8.350000	0.500	23,002.000000
8.358333	0.500	25,032.000000
8.366667	0.500	28,471.000000
8.375000	0.500	34,183.000000
8.383333	0.500	42,586.000000
8.391667	0.500	53,278.000000
8.400000	0.500	65,776.000000
8.408333	0.500	80,470.000000
8.416667	0.500	97,536.000000
8.425000	0.500	116,925.000000
8.433333	0.500	138,071.000000
8.441667	0.500	160,549.000000
8.450000	0.500	183,693.000000
8.458333	0.500	206,503.000000
8.466667	0.500	227,379.000000
8.475000	0.500	244,393.000000
8.483333	0.500	255,167.000000
8.491667	0.500	257,673.000000
8.500000	0.500	250,449.000000
8.508333	0.500	234,408.000000
8.516667	0.500	212,189.000000
8.525000	0.500	186,915.000000
8.533333	0.500	160,883.000000
8.541667	0.500	135,709.000000
8.550000	0.500	112,617.000000
8.558333	0.500	92,331.000000
8.566667	0.500	75,064.000000
8.575000	0.500	60,629.000000
8.583333	0.500	48,954.000000
8.591667	0.500	39,661.000000
8.600000	0.500	32,360.000000
8.608333	0.500	26,590.000000
8.616667	0.500	21,740.000000
8.625000	0.500	17,616.000000
8.633333	0.500	14,380.000000
8.641667	0.500	11,755.000000
8.650000	0.500	9,653.000000
8.658333	0.500	7,993.000000
8.666667	0.500	7,042.000000
8.675000	0.500	7,150.000000
8.683333	0.500	8,083.000000
8.691667	0.500	9,707.000000
8.700000	0.500	11,575.000000
8.708333	0.500	13,355.000000
8.716667	0.500	15,321.000000
8.725000	0.500	17,540.000000
8.733333	0.500	19,687.000000
8.741667	0.500	21,248.000000
8.750000	0.500	22,030.000000
8.758333	0.500	22,185.000000
8.766667	0.500	22,352.000000
8.775000	0.500	23,073.000000
8.783333	0.500	24,566.000000
8.791667	0.500	26,453.000000
8.800000	0.500	27,975.000000
8.808333	0.500	28,882.000000
8.816667	0.500	29,426.000000
8.825000	0.500	29,985.000000
8.833333	0.500	30,596.000000
8.841667	0.500	31,212.000000
8.850000	0.500	31,740.000000
8.858333	0.500	31,904.000000
8.866667	0.500	31,305.000000
8.875000	0.500	30,145.000000
8.883333	0.500	28,785.000000
8.891667	0.500	26,861.000000
8.900000	0.500	24,002.000000
8.908333	0.500	20,589.000000
8.916667	0.500	16,688.000000
8.925000	0.500	12,212.000000
8.933333	0.500	7,710.000000
8.941667	0.500	3,737.000000
8.950000	0.500	1,056.000000
8.958333	0.500	598.000000
8.966667	0.500	2,585.000000
8.975000	0.500	6,561.000000
8.983333	0.500	12,036.000000
8.991667	0.500	17,763.000000
9.000000	0.500	22,486.000000
9.008333	0.500	25,600.000000
9.016667	0.500	27,320.000000
9.025000	0.500	28,189.000000
9.033333	0.500	28,824.000000
9.041667	0.500	28,945.000000
9.050000	0.500	27,905.000000
9.058333	0.500	25,392.000000
9.066667	0.500	22,303.000000
9.075000	0.500	19,108.000000
9.083333	0.500	16,011.000000
9.091667	0.500	13,227.000000
9.100000	0.500	10,904.000000
9.108333	0.500	9,319.000000
9.116667	0.500	8,637.000000
9.125000	0.500	8,563.000000
9.133333	0.500	9,256.000000
9.141667	0.500	10,790.000000
9.150000	0.500	13,519.000000
9.158333	0.500	16,655.000000
9.166667	0.500	19,268.000000
9.175000	0.500	21,063.000000
9.183333	0.500	22,416.000000
9.191667	0.500	23,379.000000
9.200000	0.500	24,205.000000
9.208333	0.500	25,118.000000
9.216667	0.500	26,426.000000
9.225000	0.500	28,469.000000
9.233333	0.500	31,262.000000
9.241667	0.500	34,192.000000
9.250000	0.500	36,429.000000
9.258333	0.500	37,762.000000
9.266667	0.500	38,317.000000
9.275000	0.500	38,706.000000
9.283333	0.500	39,306.000000
9.291667	0.500	39,849.000000
9.300000	0.500	40,176.000000
9.308333	0.500	40,272.000000
9.316667	0.500	40,002.000000
9.325000	0.500	39,212.000000
9.333333	0.500	37,612.000000
9.341667	0.500	35,332.000000
9.350000	0.500	33,116.000000
9.358333	0.500	31,436.000000
9.366667	0.500	30,156.000000
9.375000	0.500	28,924.000000
9.383333	0.500	27,387.000000
9.391667	0.500	25,758.000000
9.400000	0.500	24,436.000000
9.408333	0.500	23,632.000000
9.416667	0.500	23,457.000000
9.425000	0.500	23,997.000000
9.433333	0.500	25,083.000000
9.441667	0.500	26,458.000000
9.450000	0.500	27,841.000000
9.458333	0.500	29,200.000000
9.466667	0.500	30,982.000000
9.475000	0.500	33,961.000000
9.483333	0.500	39,017.000000
9.491667	0.500	46,623.000000
9.500000	0.500	56,953.000000
9.508333	0.500	70,074.000000
9.516667	0.500	86,757.000000
9.525000	0.500	108,857.000000
9.533333	0.500	139,251.000000
9.541667	0.500	181,023.000000
9.550000	0.500	237,561.000000
9.558333	0.500	311,900.000000
9.566667	0.500	407,834.000000
9.575000	0.500	531,197.000000
9.583333	0.500	690,420.000000
9.591667	0.500	895,660.000000
9.600000	0.500	1,158,172.000000
9.608333	0.500	1,489,537.000000
9.616667	0.500	1,899,645.000000
9.625000	0.500	2,394,706.000000
9.633333	0.500	2,974,964.000000
9.641667	0.500	3,630,558.000000
9.650000	0.500	4,338,765.000000
9.658333	0.500	5,066,495.000000
9.666667	0.500	5,773,907.000000
9.675000	0.500	6,413,756.000000
9.683333	0.500	6,936,905.000000
9.691667	0.500	7,300,109.000000
9.700000	0.500	7,472,227.000000
9.708333	0.500	7,439,783.000000
9.716667	0.500	7,208,089.000000
9.725000	0.500	6,799,242.000000
9.733333	0.500	6,248,026.000000
9.741667	0.500	5,596,800.000000
9.750000	0.500	4,890,251.000000
9.758333	0.500	4,171,581.000000
9.766667	0.500	3,478,280.000000
9.775000	0.500	2,839,387.000000
9.783333	0.500	2,274,033.000000
9.791667	0.500	1,792,320.000000
9.800000	0.500	1,396,703.000000
9.808333	0.500	1,082,958.000000
9.816667	0.500	841,235.000000
9.825000	0.500	658,949.000000
9.833333	0.500	523,281.000000
9.841667	0.500	423,077.000000
9.850000	0.500	349,213.000000
9.858333	0.500	294,545.000000
9.866667	0.500	253,348.000000
9.875000	0.500	220,909.000000
9.883333	0.500	193,843.000000
9.891667	0.500	169,823.000000
9.900000	0.500	147,811.000000
9.908333	0.500	127,958.000000
9.916667	0.500	110,859.000000
9.925000	0.500	96,424.000000
9.933333	0.500	83,826.000000
9.941667	0.500	72,651.000000
9.950000	0.500	63,097.000000
9.958333	0.500	55,146.000000
9.966667	0.500	48,937.000000
9.975000	0.500	44,096.000000
9.983333	0.500	40,371.000000
9.991667	0.500	37,997.000000
10.000000	0.500	36,996.000000
10.008333	0.500	37,247.000000
10.016667	0.500	38,623.000000
10.025000	0.500	41,464.000000
10.033333	0.500	45,858.000000
10.041667	0.500	50,770.000000
10.050000	0.500	55,167.000000
10.058333	0.500	58,719.000000
10.066667	0.500	60,893.000000
10.075000	0.500	60,995.000000
10.083333	0.500	59,313.000000
10.091667	0.500	56,370.000000
10.100000	0.500	52,252.000000
10.108333	0.500	47,484.000000
10.116667	0.500	43,158.000000
10.125000	0.500	39,876.000000
10.133333	0.500	38,007.000000
10.141667	0.500	37,770.000000
10.150000	0.500	38,588.000000
10.158333	0.500	39,872.000000
10.166667	0.500	41,192.000000
10.175000	0.500	41,892.000000
10.183333	0.500	41,991.000000
10.191667	0.500	42,129.000000
10.200000	0.500	42,428.000000
10.208333	0.500	42,742.000000
10.216667	0.500	43,382.000000
10.225000	0.500	44,043.000000
10.233333	0.500	43,535.000000
10.241667	0.500	41,875.000000
10.250000	0.500	39,844.000000
10.258333	0.500	37,626.000000
10.266667	0.500	35,602.000000
10.275000	0.500	34,218.000000
10.283333	0.500	33,194.000000
10.291667	0.500	32,278.000000
10.300000	0.500	31,670.000000
10.308333	0.500	31,627.000000
10.316667	0.500	32,091.000000
10.325000	0.500	32,883.000000
10.333333	0.500	33,584.000000
10.341667	0.500	33,697.000000
10.350000	0.500	33,081.000000
10.358333	0.500	31,854.000000
10.366667	0.500	29,900.000000
10.375000	0.500	27,437.000000
10.383333	0.500	25,436.000000
10.391667	0.500	24,878.000000
10.400000	0.500	26,125.000000
10.408333	0.500	29,108.000000
10.416667	0.500	33,954.000000
10.425000	0.500	40,264.000000
10.433333	0.500	47,075.000000
10.441667	0.500	53,365.000000
10.450000	0.500	58,549.000000
10.458333	0.500	63,012.000000
10.466667	0.500	67,385.000000
10.475000	0.500	72,129.000000
10.483333	0.500	77,445.000000
10.491667	0.500	83,633.000000
10.500000	0.500	91,115.000000
10.508333	0.500	99,852.000000
10.516667	0.500	109,878.000000
10.525000	0.500	121,157.000000
10.533333	0.500	132,570.000000
10.541667	0.500	142,550.000000
10.550000	0.500	150,369.000000
10.558333	0.500	155,348.000000
10.566667	0.500	157,002.000000
10.575000	0.500	155,154.000000
10.583333	0.500	149,587.000000
10.591667	0.500	140,815.000000
10.600000	0.500	130,480.000000
10.608333	0.500	120,669.000000
10.616667	0.500	112,941.000000
10.625000	0.500	108,031.000000
10.633333	0.500	107,257.000000
10.641667	0.500	111,989.000000
10.650000	0.500	123,221.000000
10.658333	0.500	142,394.000000
10.666667	0.500	171,415.000000
10.675000	0.500	212,310.000000
10.683333	0.500	267,003.000000
10.691667	0.500	337,471.000000
10.700000	0.500	425,435.000000
10.708333	0.500	531,836.000000
10.716667	0.500	656,256.000000
10.725000	0.500	796,329.000000
10.733333	0.500	947,536.000000
10.741667	0.500	1,103,904.000000
10.750000	0.500	1,257,876.000000
10.758333	0.500	1,400,569.000000
10.766667	0.500	1,522,957.000000
10.775000	0.500	1,615,544.000000
10.783333	0.500	1,670,647.000000
10.791667	0.500	1,684,380.000000
10.800000	0.500	1,656,590.000000
10.808333	0.500	1,589,893.000000
10.816667	0.500	1,489,932.000000
10.825000	0.500	1,363,911.000000
10.833333	0.500	1,220,056.000000
10.841667	0.500	1,066,954.000000
10.850000	0.500	912,550.000000
10.858333	0.500	764,108.000000
10.866667	0.500	627,896.000000
10.875000	0.500	507,742.000000
10.883333	0.500	405,697.000000
10.891667	0.500	322,077.000000
10.900000	0.500	255,903.000000
10.908333	0.500	205,309.000000
10.916667	0.500	167,649.000000
10.925000	0.500	140,250.000000
10.933333	0.500	120,309.000000
10.941667	0.500	105,428.000000
10.950000	0.500	93,404.000000
10.958333	0.500	82,827.000000
10.966667	0.500	73,493.000000
10.975000	0.500	65,456.000000
10.983333	0.500	59,098.000000
10.991667	0.500	54,816.000000
11.000000	0.500	52,199.000000
11.008333	0.500	50,948.000000
11.016667	0.500	50,846.000000
11.025000	0.500	51,876.000000
11.033333	0.500	54,772.000000
11.041667	0.500	59,920.000000
11.050000	0.500	67,587.000000
11.058333	0.500	77,673.000000
11.066667	0.500	89,381.000000
11.075000	0.500	102,155.000000
11.083333	0.500	115,853.000000
11.091667	0.500	130,191.000000
11.100000	0.500	144,086.000000
11.108333	0.500	156,581.000000
11.116667	0.500	166,607.000000
11.125000	0.500	173,049.000000
11.133333	0.500	174,850.000000
11.141667	0.500	171,524.000000
11.150000	0.500	163,663.000000
11.158333	0.500	152,266.000000
11.166667	0.500	138,702.000000
11.175000	0.500	123,994.000000
11.183333	0.500	108,749.000000
11.191667	0.500	93,832.000000
11.200000	0.500	80,449.000000
11.208333	0.500	69,354.000000
11.216667	0.500	60,786.000000
11.225000	0.500	54,757.000000
11.233333	0.500	51,114.000000
11.241667	0.500	48,873.000000
11.250000	0.500	46,778.000000
11.258333	0.500	44,336.000000
11.266667	0.500	41,342.000000
11.275000	0.500	37,812.000000
11.283333	0.500	34,086.000000
11.291667	0.500	30,836.000000
11.300000	0.500	28,661.000000
11.308333	0.500	27,546.000000
11.316667	0.500	27,305.000000
11.325000	0.500	27,809.000000
11.333333	0.500	28,997.000000
11.341667	0.500	30,638.000000
11.350000	0.500	32,540.000000
11.358333	0.500	34,335.000000
11.366667	0.500	35,914.000000
11.375000	0.500	37,810.000000
11.383333	0.500	40,284.000000
11.391667	0.500	42,876.000000
11.400000	0.500	45,000.000000
11.408333	0.500	46,811.000000
11.416667	0.500	48,308.000000
11.425000	0.500	49,018.000000
11.433333	0.500	48,407.000000
11.441667	0.500	46,923.000000
11.450000	0.500	45,147.000000
11.458333	0.500	43,496.000000
11.466667	0.500	42,436.000000
11.475000	0.500	41,922.000000
11.483333	0.500	42,158.000000
11.491667	0.500	43,595.000000
11.500000	0.500	46,079.000000
11.508333	0.500	49,468.000000
11.516667	0.500	53,294.000000
11.525000	0.500	57,070.000000
11.533333	0.500	60,605.000000
11.541667	0.500	63,634.000000
11.550000	0.500	66,047.000000
11.558333	0.500	67,524.000000
11.566667	0.500	68,064.000000
11.575000	0.500	67,943.000000
11.583333	0.500	66,968.000000
11.591667	0.500	65,040.000000
11.600000	0.500	62,852.000000
11.608333	0.500	61,156.000000
11.616667	0.500	60,654.000000
11.625000	0.500	62,177.000000
11.633333	0.500	66,406.000000
11.641667	0.500	72,988.000000
11.650000	0.500	81,291.000000
11.658333	0.500	90,990.000000
11.666667	0.500	101,725.000000
11.675000	0.500	113,597.000000
11.683333	0.500	126,752.000000
11.691667	0.500	141,063.000000
11.700000	0.500	156,280.000000
11.708333	0.500	171,890.000000
11.716667	0.500	186,745.000000
11.725000	0.500	199,896.000000
11.733333	0.500	211,040.000000
11.741667	0.500	220,101.000000
11.750000	0.500	227,130.000000
11.758333	0.500	232,457.000000
11.766667	0.500	237,410.000000
11.775000	0.500	244,328.000000
11.783333	0.500	255,950.000000
11.791667	0.500	275,551.000000
11.800000	0.500	306,822.000000
11.808333	0.500	353,674.000000
11.816667	0.500	420,435.000000
11.825000	0.500	512,558.000000
11.833333	0.500	637,483.000000
11.841667	0.500	804,837.000000
11.850000	0.500	1,024,867.000000
11.858333	0.500	1,307,384.000000
11.866667	0.500	1,661,816.000000
11.875000	0.500	2,095,793.000000
11.883333	0.500	2,613,362.000000
11.891667	0.500	3,213,032.000000
11.900000	0.500	3,883,373.000000
11.908333	0.500	4,601,520.000000
11.916667	0.500	5,333,698.000000
11.925000	0.500	6,037,771.000000
11.933333	0.500	6,667,919.000000
11.941667	0.500	7,177,607.000000
11.950000	0.500	7,525,682.000000
11.958333	0.500	7,683,989.000000
11.966667	0.500	7,641,533.000000
11.975000	0.500	7,403,091.000000
11.983333	0.500	6,988,127.000000
11.991667	0.500	6,428,788.000000
12.000000	0.500	5,766,363.000000
12.008333	0.500	5,045,840.000000
12.016667	0.500	4,310,768.000000
12.025000	0.500	3,599,042.000000
12.033333	0.500	2,940,296.000000
12.041667	0.500	2,354,901.000000
12.050000	0.500	1,853,824.000000
12.058333	0.500	1,439,728.000000
12.066667	0.500	1,108,932.000000
12.075000	0.500	853,295.000000
12.083333	0.500	662,046.000000
12.091667	0.500	523,483.000000
12.100000	0.500	426,269.000000
12.108333	0.500	360,317.000000
12.116667	0.500	317,552.000000
12.125000	0.500	291,304.000000
12.133333	0.500	276,758.000000
12.141667	0.500	271,248.000000
12.150000	0.500	273,885.000000
12.158333	0.500	284,977.000000
12.166667	0.500	306,048.000000
12.175000	0.500	339,471.000000
12.183333	0.500	388,291.000000
12.191667	0.500	456,296.000000
12.200000	0.500	548,199.000000
12.208333	0.500	668,199.000000
12.216667	0.500	820,606.000000
12.225000	0.500	1,008,987.000000
12.233333	0.500	1,235,455.000000
12.241667	0.500	1,497,652.000000
12.250000	0.500	1,788,677.000000
12.258333	0.500	2,097,437.000000
12.266667	0.500	2,409,223.000000
12.275000	0.500	2,705,939.000000
12.283333	0.500	2,966,243.000000
12.291667	0.500	3,168,729.000000
12.300000	0.500	3,296,727.000000
12.308333	0.500	3,339,928.000000
12.316667	0.500	3,295,286.000000
12.325000	0.500	3,166,990.000000
12.333333	0.500	2,965,716.000000
12.341667	0.500	2,707,461.000000
12.350000	0.500	2,411,477.000000
12.358333	0.500	2,097,624.000000
12.366667	0.500	1,784,439.000000
12.375000	0.500	1,486,864.000000
12.383333	0.500	1,216,026.000000
12.391667	0.500	978,812.000000
12.400000	0.500	778,522.000000
12.408333	0.500	614,979.000000
12.416667	0.500	485,422.000000
12.425000	0.500	385,722.000000
12.433333	0.500	311,251.000000
12.441667	0.500	257,015.000000
12.450000	0.500	218,039.000000
12.458333	0.500	189,749.000000
12.466667	0.500	168,075.000000
12.475000	0.500	150,141.000000
12.483333	0.500	134,449.000000
12.491667	0.500	120,541.000000
12.500000	0.500	108,473.000000
12.508333	0.500	98,293.000000
12.516667	0.500	89,842.000000
12.525000	0.500	82,972.000000
12.533333	0.500	77,594.000000
12.541667	0.500	73,295.000000
12.550000	0.500	70,236.000000
12.558333	0.500	68,903.000000
12.566667	0.500	69,204.000000
12.575000	0.500	70,940.000000
12.583333	0.500	74,138.000000
12.591667	0.500	78,718.000000
12.600000	0.500	85,105.000000
12.608333	0.500	94,399.000000
12.616667	0.500	107,678.000000
12.625000	0.500	126,062.000000
12.633333	0.500	150,570.000000
12.641667	0.500	183,125.000000
12.650000	0.500	226,020.000000
12.658333	0.500	281,413.000000
12.666667	0.500	351,265.000000
12.675000	0.500	437,218.000000
12.683333	0.500	540,907.000000
12.691667	0.500	663,425.000000
12.700000	0.500	804,500.000000
12.708333	0.500	961,884.000000
12.716667	0.500	1,130,403.000000
12.725000	0.500	1,302,490.000000
12.733333	0.500	1,469,212.000000
12.741667	0.500	1,619,676.000000
12.750000	0.500	1,742,217.000000
12.758333	0.500	1,826,757.000000
12.766667	0.500	1,866,556.000000
12.775000	0.500	1,858,402.000000
12.783333	0.500	1,803,387.000000
12.791667	0.500	1,706,083.000000
12.800000	0.500	1,574,095.000000
12.808333	0.500	1,417,012.000000
12.816667	0.500	1,245,255.000000
12.825000	0.500	1,068,866.000000
12.833333	0.500	897,500.000000
12.841667	0.500	739,001.000000
12.850000	0.500	598,147.000000
12.858333	0.500	477,204.000000
12.866667	0.500	377,000.000000
12.875000	0.500	297,084.000000
12.883333	0.500	235,765.000000
12.891667	0.500	190,574.000000
12.900000	0.500	158,532.000000
12.908333	0.500	136,525.000000
12.916667	0.500	122,248.000000
12.925000	0.500	113,789.000000
12.933333	0.500	109,234.000000
12.941667	0.500	108,221.000000
12.950000	0.500	110,252.000000
12.958333	0.500	114,374.000000
12.966667	0.500	120,265.000000
12.975000	0.500	127,928.000000
12.983333	0.500	137,189.000000
12.991667	0.500	147,508.000000
13.000000	0.500	158,609.000000
13.008333	0.500	170,436.000000
13.016667	0.500	182,950.000000
13.025000	0.500	196,154.000000
13.033333	0.500	209,671.000000
13.041667	0.500	222,757.000000
13.050000	0.500	234,512.000000
13.058333	0.500	244,190.000000
13.066667	0.500	251,025.000000
13.075000	0.500	254,109.000000
13.083333	0.500	253,081.000000
13.091667	0.500	248,110.000000
13.100000	0.500	239,833.000000
13.108333	0.500	229,041.000000
13.116667	0.500	216,153.000000
13.125000	0.500	201,976.000000
13.133333	0.500	188,283.000000
13.141667	0.500	176,207.000000
13.150000	0.500	165,581.000000
13.158333	0.500	156,380.000000
13.166667	0.500	148,414.000000
13.175000	0.500	141,272.000000
13.183333	0.500	134,914.000000
13.191667	0.500	129,270.000000
13.200000	0.500	123,670.000000
13.208333	0.500	117,621.000000
13.216667	0.500	111,762.000000
13.225000	0.500	106,863.000000
13.233333	0.500	103,620.000000
13.241667	0.500	102,442.000000
13.250000	0.500	103,689.000000
13.258333	0.500	107,514.000000
13.266667	0.500	114,621.000000
13.275000	0.500	125,468.000000
13.283333	0.500	139,808.000000
13.291667	0.500	157,041.000000
13.300000	0.500	176,904.000000
13.308333	0.500	199,438.000000
13.316667	0.500	224,188.000000
13.325000	0.500	250,375.000000
13.333333	0.500	276,630.000000
13.341667	0.500	301,034.000000
13.350000	0.500	321,282.000000
13.358333	0.500	335,440.000000
13.366667	0.500	343,140.000000
13.375000	0.500	344,531.000000
13.383333	0.500	338,783.000000
13.391667	0.500	325,396.000000
13.400000	0.500	305,217.000000
13.408333	0.500	279,953.000000
13.416667	0.500	251,492.000000
13.425000	0.500	221,536.000000
13.433333	0.500	192,191.000000
13.441667	0.500	165,940.000000
13.450000	0.500	143,863.000000
13.458333	0.500	125,897.000000
13.466667	0.500	111,419.000000
13.475000	0.500	99,118.000000
13.483333	0.500	87,862.000000
13.491667	0.500	77,251.000000
13.500000	0.500	67,657.000000
13.508333	0.500	59,975.000000
13.516667	0.500	55,741.000000
13.525000	0.500	55,506.000000
13.533333	0.500	58,348.000000
13.541667	0.500	62,704.000000
13.550000	0.500	67,608.000000
13.558333	0.500	72,561.000000
13.566667	0.500	77,159.000000
13.575000	0.500	81,138.000000
13.583333	0.500	84,240.000000
13.591667	0.500	85,818.000000
13.600000	0.500	85,442.000000
13.608333	0.500	83,282.000000
13.616667	0.500	79,687.000000
13.625000	0.500	75,168.000000
13.633333	0.500	70,592.000000
13.641667	0.500	66,718.000000
13.650000	0.500	64,101.000000
13.658333	0.500	62,940.000000
13.666667	0.500	63,393.000000
13.675000	0.500	65,311.000000
13.683333	0.500	67,955.000000
13.691667	0.500	69,742.000000
13.700000	0.500	69,896.000000
13.708333	0.500	68,707.000000
13.716667	0.500	66,817.000000
13.725000	0.500	64,459.000000
13.733333	0.500	62,128.000000
13.741667	0.500	60,461.000000
13.750000	0.500	59,869.000000
13.758333	0.500	60,102.000000
13.766667	0.500	61,204.000000
13.775000	0.500	63,161.000000
13.783333	0.500	65,164.000000
13.791667	0.500	66,926.000000
13.800000	0.500	69,046.000000
13.808333	0.500	71,929.000000
13.816667	0.500	75,401.000000
13.825000	0.500	79,260.000000
13.833333	0.500	82,661.000000
13.841667	0.500	84,875.000000
13.850000	0.500	85,506.000000
13.858333	0.500	84,673.000000
13.866667	0.500	82,960.000000
13.875000	0.500	80,736.000000
13.883333	0.500	78,494.000000
13.891667	0.500	77,494.000000
13.900000	0.500	78,883.000000
13.908333	0.500	82,884.000000
13.916667	0.500	89,402.000000
13.925000	0.500	97,650.000000
13.933333	0.500	107,402.000000
13.941667	0.500	118,195.000000
13.950000	0.500	128,784.000000
13.958333	0.500	138,479.000000
13.966667	0.500	147,283.000000
13.975000	0.500	155,074.000000
13.983333	0.500	161,144.000000
13.991667	0.500	163,992.000000
14.000000	0.500	162,648.000000
14.008333	0.500	157,180.000000
14.016667	0.500	148,664.000000
14.025000	0.500	138,906.000000
14.033333	0.500	129,861.000000
14.041667	0.500	122,826.000000
14.050000	0.500	118,529.000000
14.058333	0.500	117,037.000000
14.066667	0.500	117,689.000000
14.075000	0.500	119,373.000000
14.083333	0.500	121,261.000000
14.091667	0.500	123,308.000000
14.100000	0.500	125,330.000000
14.108333	0.500	126,602.000000
14.116667	0.500	126,782.000000
14.125000	0.500	126,416.000000
14.133333	0.500	126,310.000000
14.141667	0.500	126,294.000000
14.150000	0.500	126,617.000000
14.158333	0.500	127,436.000000
14.166667	0.500	128,845.000000
14.175000	0.500	130,896.000000
14.183333	0.500	133,639.000000
14.191667	0.500	136,633.000000
14.200000	0.500	140,000.000000
14.208333	0.500	144,331.000000
14.216667	0.500	150,032.000000
14.225000	0.500	156,736.000000
14.233333	0.500	164,490.000000
14.241667	0.500	173,819.000000
14.250000	0.500	185,254.000000
14.258333	0.500	200,507.000000
14.266667	0.500	222,512.000000
14.275000	0.500	253,663.000000
14.283333	0.500	296,349.000000
14.291667	0.500	353,648.000000
14.300000	0.500	429,808.000000
14.308333	0.500	530,216.000000
14.316667	0.500	661,082.000000
14.325000	0.500	829,774.000000
14.333333	0.500	1,043,152.000000
14.341667	0.500	1,307,100.000000
14.350000	0.500	1,625,479.000000
14.358333	0.500	2,000,983.000000
14.366667	0.500	2,432,257.000000
14.375000	0.500	2,911,964.000000
14.383333	0.500	3,425,663.000000
14.391667	0.500	3,950,385.000000
14.400000	0.500	4,457,418.000000
14.408333	0.500	4,915,039.000000
14.416667	0.500	5,290,300.000000
14.425000	0.500	5,553,107.000000
14.433333	0.500	5,680,414.000000
14.441667	0.500	5,660,461.000000
14.450000	0.500	5,494,347.000000
14.458333	0.500	5,195,102.000000
14.466667	0.500	4,786,378.000000
14.475000	0.500	4,298,846.000000
14.483333	0.500	3,766,241.000000
14.491667	0.500	3,221,624.000000
14.500000	0.500	2,694,244.000000
14.508333	0.500	2,206,987.000000
14.516667	0.500	1,775,201.000000
14.525000	0.500	1,406,786.000000
14.533333	0.500	1,102,957.000000
14.541667	0.500	859,950.000000
14.550000	0.500	671,534.000000
14.558333	0.500	530,177.000000
14.566667	0.500	426,667.000000
14.575000	0.500	352,019.000000
14.583333	0.500	299,115.000000
14.591667	0.500	262,304.000000
14.600000	0.500	236,358.000000
14.608333	0.500	217,323.000000
14.616667	0.500	202,214.000000
14.625000	0.500	189,358.000000
14.633333	0.500	177,903.000000
14.641667	0.500	167,699.000000
14.650000	0.500	158,935.000000
14.658333	0.500	151,179.000000
14.666667	0.500	144,215.000000
14.675000	0.500	138,049.000000
14.683333	0.500	132,809.000000
14.691667	0.500	128,411.000000
14.700000	0.500	124,743.000000
14.708333	0.500	121,645.000000
14.716667	0.500	118,814.000000
14.725000	0.500	115,752.000000
14.733333	0.500	112,508.000000
14.741667	0.500	109,538.000000
14.750000	0.500	107,143.000000
14.758333	0.500	105,682.000000
14.766667	0.500	105,975.000000
14.775000	0.500	109,300.000000
14.783333	0.500	116,028.000000
14.791667	0.500	126,065.000000
14.800000	0.500	139,526.000000
14.808333	0.500	156,476.000000
14.816667	0.500	177,252.000000
14.825000	0.500	202,820.000000
14.833333	0.500	233,823.000000
14.841667	0.500	270,200.000000
14.850000	0.500	311,697.000000
14.858333	0.500	357,768.000000
14.866667	0.500	407,837.000000
14.875000	0.500	460,512.000000
14.883333	0.500	513,260.000000
14.891667	0.500	562,930.000000
14.900000	0.500	606,514.000000
14.908333	0.500	641,430.000000
14.916667	0.500	665,467.000000
14.925000	0.500	677,030.000000
14.933333	0.500	675,185.000000
14.941667	0.500	659,637.000000
14.950000	0.500	630,728.000000
14.958333	0.500	590,645.000000
14.966667	0.500	542,370.000000
14.975000	0.500	489,286.000000
14.983333	0.500	435,398.000000
14.991667	0.500	383,749.000000
15.000000	0.500	336,302.000000
15.008333	0.500	294,437.000000
15.016667	0.500	258,999.000000
15.025000	0.500	231,048.000000
15.033333	0.500	211,339.000000
15.041667	0.500	199,807.000000
15.050000	0.500	195,544.000000
15.058333	0.500	196,969.000000
15.066667	0.500	203,051.000000
15.075000	0.500	213,029.000000
15.083333	0.500	226,285.000000
15.091667	0.500	241,971.000000
15.100000	0.500	259,417.000000
15.108333	0.500	278,600.000000
15.116667	0.500	299,821.000000
15.125000	0.500	323,273.000000
15.133333	0.500	349,209.000000
15.141667	0.500	378,583.000000
15.150000	0.500	413,496.000000
15.158333	0.500	455,925.000000
15.166667	0.500	506,836.000000
15.175000	0.500	566,444.000000
15.183333	0.500	633,636.000000
15.191667	0.500	706,070.000000
15.200000	0.500	780,533.000000
15.208333	0.500	852,792.000000
15.216667	0.500	917,537.000000
15.225000	0.500	968,939.000000
15.233333	0.500	1,002,513.000000
15.241667	0.500	1,015,790.000000
15.250000	0.500	1,008,228.000000
15.258333	0.500	981,171.000000
15.266667	0.500	937,295.000000
15.275000	0.500	880,565.000000
15.283333	0.500	814,859.000000
15.291667	0.500	743,538.000000
15.300000	0.500	669,983.000000
15.308333	0.500	597,584.000000
15.316667	0.500	529,467.000000
15.325000	0.500	467,900.000000
15.333333	0.500	413,210.000000
15.341667	0.500	365,034.000000
15.350000	0.500	322,872.000000
15.358333	0.500	285,782.000000
15.366667	0.500	253,081.000000
15.375000	0.500	224,115.000000
15.383333	0.500	199,277.000000
15.391667	0.500	178,801.000000
15.400000	0.500	162,314.000000
15.408333	0.500	148,762.000000
15.416667	0.500	136,907.000000
15.425000	0.500	125,627.000000
15.433333	0.500	114,406.000000
15.441667	0.500	103,503.000000
15.450000	0.500	93,211.000000
15.458333	0.500	83,711.000000
15.466667	0.500	75,653.000000
15.475000	0.500	69,999.000000
15.483333	0.500	67,365.000000
15.491667	0.500	68,104.000000
15.500000	0.500	71,559.000000
15.508333	0.500	76,263.000000
15.516667	0.500	81,090.000000
15.525000	0.500	85,683.000000
15.533333	0.500	89,900.000000
15.541667	0.500	93,790.000000
15.550000	0.500	97,493.000000
15.558333	0.500	100,725.000000
15.566667	0.500	103,534.000000
15.575000	0.500	105,969.000000
15.583333	0.500	108,417.000000
15.591667	0.500	111,107.000000
15.600000	0.500	113,729.000000
15.608333	0.500	116,048.000000
15.616667	0.500	117,718.000000
15.625000	0.500	118,219.000000
15.633333	0.500	116,932.000000
15.641667	0.500	113,797.000000
15.650000	0.500	109,325.000000
15.658333	0.500	104,720.000000
15.666667	0.500	100,946.000000
15.675000	0.500	98,948.000000
15.683333	0.500	98,481.000000
15.691667	0.500	98,463.000000
15.700000	0.500	98,280.000000
15.708333	0.500	97,873.000000
15.716667	0.500	97,372.000000
15.725000	0.500	96,809.000000
15.733333	0.500	95,885.000000
15.741667	0.500	94,480.000000
15.750000	0.500	92,746.000000
15.758333	0.500	91,135.000000
15.766667	0.500	89,772.000000
15.775000	0.500	88,439.000000
15.783333	0.500	87,289.000000
15.791667	0.500	86,667.000000
15.800000	0.500	86,837.000000
15.808333	0.500	87,690.000000
15.816667	0.500	88,781.000000
15.825000	0.500	89,812.000000
15.833333	0.500	91,055.000000
15.841667	0.500	92,945.000000
15.850000	0.500	95,542.000000
15.858333	0.500	98,344.000000
15.866667	0.500	100,661.000000
15.875000	0.500	101,895.000000
15.883333	0.500	101,831.000000
15.891667	0.500	100,331.000000
15.900000	0.500	97,538.000000
15.908333	0.500	94,361.000000
15.916667	0.500	92,114.000000
15.925000	0.500	91,688.000000
15.933333	0.500	93,765.000000
15.941667	0.500	98,738.000000
15.950000	0.500	106,064.000000
15.958333	0.500	114,653.000000
15.966667	0.500	123,793.000000
15.975000	0.500	133,131.000000
15.983333	0.500	142,511.000000
15.991667	0.500	152,923.000000
16.000000	0.500	166,019.000000
16.008333	0.500	183,965.000000
16.016667	0.500	207,739.000000
16.025000	0.500	237,401.000000
16.033333	0.500	273,353.000000
16.041667	0.500	316,182.000000
16.050000	0.500	365,312.000000
16.058333	0.500	419,449.000000
16.066667	0.500	478,146.000000
16.075000	0.500	541,261.000000
16.083333	0.500	608,584.000000
16.091667	0.500	677,706.000000
16.100000	0.500	744,812.000000
16.108333	0.500	805,140.000000
16.116667	0.500	853,699.000000
16.125000	0.500	886,597.000000
16.133333	0.500	901,236.000000
16.141667	0.500	895,760.000000
16.150000	0.500	869,215.000000
16.158333	0.500	822,796.000000
16.166667	0.500	759,841.000000
16.175000	0.500	684,785.000000
16.183333	0.500	603,426.000000
16.191667	0.500	521,519.000000
16.200000	0.500	443,802.000000
16.208333	0.500	373,033.000000
16.216667	0.500	311,160.000000
16.225000	0.500	259,638.000000
16.233333	0.500	218,829.000000
16.241667	0.500	188,065.000000
16.250000	0.500	165,942.000000
16.258333	0.500	150,607.000000
16.266667	0.500	140,199.000000
16.275000	0.500	133,536.000000
16.283333	0.500	129,695.000000
16.291667	0.500	127,198.000000
16.300000	0.500	125,037.000000
16.308333	0.500	123,430.000000
16.316667	0.500	122,472.000000
16.325000	0.500	121,810.000000
16.333333	0.500	120,643.000000
16.341667	0.500	118,593.000000
16.350000	0.500	116,633.000000
16.358333	0.500	115,837.000000
16.366667	0.500	116,749.000000
16.375000	0.500	119,313.000000
16.383333	0.500	122,779.000000
16.391667	0.500	126,228.000000
16.400000	0.500	128,766.000000
16.408333	0.500	129,571.000000
16.416667	0.500	128,417.000000
16.425000	0.500	124,964.000000
16.433333	0.500	119,069.000000
16.441667	0.500	112,358.000000
16.450000	0.500	106,698.000000
16.458333	0.500	102,598.000000
16.466667	0.500	100,125.000000
16.475000	0.500	99,350.000000
16.483333	0.500	99,746.000000
16.491667	0.500	100,455.000000
16.500000	0.500	101,135.000000
16.508333	0.500	101,443.000000
16.516667	0.500	100,851.000000
16.525000	0.500	98,939.000000
16.533333	0.500	96,252.000000
16.541667	0.500	94,275.000000
16.550000	0.500	94,198.000000
16.558333	0.500	96,415.000000
16.566667	0.500	100,219.000000
16.575000	0.500	104,184.000000
16.583333	0.500	107,299.000000
16.591667	0.500	109,364.000000
16.600000	0.500	110,645.000000
16.608333	0.500	111,428.000000
16.616667	0.500	111,841.000000
16.625000	0.500	112,108.000000
16.633333	0.500	112,288.000000
16.641667	0.500	112,396.000000
16.650000	0.500	112,433.000000
16.658333	0.500	112,127.000000
16.666667	0.500	111,442.000000
16.675000	0.500	110,579.000000
16.683333	0.500	110,069.000000
16.691667	0.500	110,268.000000
16.700000	0.500	111,249.000000
16.708333	0.500	112,809.000000
16.716667	0.500	114,345.000000
16.725000	0.500	116,257.000000
16.733333	0.500	119,695.000000
16.741667	0.500	125,758.000000
16.750000	0.500	135,303.000000
16.758333	0.500	149,185.000000
16.766667	0.500	167,599.000000
16.775000	0.500	190,198.000000
16.783333	0.500	216,338.000000
16.791667	0.500	244,818.000000
16.800000	0.500	274,805.000000
16.808333	0.500	305,350.000000
16.816667	0.500	335,256.000000
16.825000	0.500	363,774.000000
16.833333	0.500	390,028.000000
16.841667	0.500	413,815.000000
16.850000	0.500	435,212.000000
16.858333	0.500	454,743.000000
16.866667	0.500	473,224.000000
16.875000	0.500	491,576.000000
16.883333	0.500	511,362.000000
16.891667	0.500	535,270.000000
16.900000	0.500	568,110.000000
16.908333	0.500	615,425.000000
16.916667	0.500	682,527.000000
16.925000	0.500	774,314.000000
16.933333	0.500	896,596.000000
16.941667	0.500	1,055,035.000000
16.950000	0.500	1,254,814.000000
16.958333	0.500	1,498,997.000000
16.966667	0.500	1,788,177.000000
16.975000	0.500	2,120,222.000000
16.983333	0.500	2,486,360.000000
16.991667	0.500	2,870,150.000000
17.000000	0.500	3,249,411.000000
17.008333	0.500	3,599,593.000000
17.016667	0.500	3,895,898.000000
17.025000	0.500	4,114,699.000000
17.033333	0.500	4,236,961.000000
17.041667	0.500	4,251,023.000000
17.050000	0.500	4,155,691.000000
17.058333	0.500	3,959,330.000000
17.066667	0.500	3,678,082.000000
17.075000	0.500	3,333,493.000000
17.083333	0.500	2,949,384.000000
17.091667	0.500	2,549,870.000000
17.100000	0.500	2,157,103.000000
17.108333	0.500	1,789,330.000000
17.116667	0.500	1,460,109.000000
17.125000	0.500	1,177,353.000000
17.133333	0.500	944,258.000000
17.141667	0.500	759,939.000000
17.150000	0.500	619,533.000000
17.158333	0.500	515,897.000000
17.166667	0.500	441,532.000000
17.175000	0.500	388,847.000000
17.183333	0.500	350,986.000000
17.191667	0.500	323,291.000000
17.200000	0.500	302,461.000000
17.208333	0.500	285,657.000000
17.216667	0.500	271,138.000000
17.225000	0.500	257,551.000000
17.233333	0.500	244,023.000000
17.241667	0.500	230,790.000000
17.250000	0.500	217,633.000000
17.258333	0.500	203,933.000000
17.266667	0.500	189,604.000000
17.275000	0.500	175,278.000000
17.283333	0.500	162,043.000000
17.291667	0.500	150,562.000000
17.300000	0.500	140,884.000000
17.308333	0.500	132,973.000000
17.316667	0.500	126,379.000000
17.325000	0.500	120,784.000000
17.333333	0.500	116,115.000000
17.341667	0.500	112,554.000000
17.350000	0.500	110,400.000000
17.358333	0.500	109,256.000000
17.366667	0.500	108,927.000000
17.375000	0.500	109,426.000000
17.383333	0.500	110,892.000000
17.391667	0.500	113,448.000000
17.400000	0.500	116,797.000000
17.408333	0.500	120,583.000000
17.416667	0.500	124,617.000000
17.425000	0.500	129,065.000000
17.433333	0.500	133,839.000000
17.441667	0.500	138,514.000000
17.450000	0.500	142,658.000000
17.458333	0.500	145,851.000000
17.466667	0.500	147,624.000000
17.475000	0.500	147,742.000000
17.483333	0.500	146,498.000000
17.491667	0.500	145,107.000000
17.500000	0.500	145,645.000000
17.508333	0.500	150,164.000000
17.516667	0.500	159,594.000000
17.525000	0.500	173,834.000000
17.533333	0.500	192,799.000000
17.541667	0.500	217,351.000000
17.550000	0.500	249,810.000000
17.558333	0.500	292,309.000000
17.566667	0.500	346,254.000000
17.575000	0.500	411,998.000000
17.583333	0.500	488,999.000000
17.591667	0.500	575,797.000000
17.600000	0.500	669,784.000000
17.608333	0.500	766,853.000000
17.616667	0.500	861,851.000000
17.625000	0.500	949,751.000000
17.633333	0.500	1,025,459.000000
17.641667	0.500	1,084,128.000000
17.650000	0.500	1,120,843.000000
17.658333	0.500	1,132,395.000000
17.666667	0.500	1,117,667.000000
17.675000	0.500	1,077,957.000000
17.683333	0.500	1,016,484.000000
17.691667	0.500	937,704.000000
17.700000	0.500	847,345.000000
17.708333	0.500	751,936.000000
17.716667	0.500	657,166.000000
17.725000	0.500	567,334.000000
17.733333	0.500	485,400.000000
17.741667	0.500	413,273.000000
17.750000	0.500	351,866.000000
17.758333	0.500	301,013.000000
17.766667	0.500	260,042.000000
17.775000	0.500	228,188.000000
17.783333	0.500	204,295.000000
17.791667	0.500	187,352.000000
17.800000	0.500	176,004.000000
17.808333	0.500	168,620.000000
17.816667	0.500	163,649.000000
17.825000	0.500	160,246.000000
17.833333	0.500	158,964.000000
17.841667	0.500	160,150.000000
17.850000	0.500	162,718.000000
17.858333	0.500	164,951.000000
17.866667	0.500	165,825.000000
17.875000	0.500	164,822.000000
17.883333	0.500	162,041.000000
17.891667	0.500	157,722.000000
17.900000	0.500	152,417.000000
17.908333	0.500	147,096.000000
17.916667	0.500	142,073.000000
17.925000	0.500	137,436.000000
17.933333	0.500	133,163.000000
17.941667	0.500	128,983.000000
17.950000	0.500	124,717.000000
17.958333	0.500	119,900.000000
17.966667	0.500	114,750.000000
17.975000	0.500	110,390.000000
17.983333	0.500	107,679.000000
17.991667	0.500	106,570.000000
18.000000	0.500	106,265.000000
18.008333	0.500	105,985.000000
18.016667	0.500	105,548.000000
18.025000	0.500	104,983.000000
18.033333	0.500	104,219.000000
18.041667	0.500	102,952.000000
18.050000	0.500	101,559.000000
18.058333	0.500	101,328.000000
18.066667	0.500	102,836.000000
18.075000	0.500	105,645.000000
18.083333	0.500	108,744.000000
18.091667	0.500	111,270.000000
18.100000	0.500	112,499.000000
18.108333	0.500	111,921.000000
18.116667	0.500	110,079.000000
18.125000	0.500	108,451.000000
18.133333	0.500	108,056.000000
18.141667	0.500	108,778.000000
18.150000	0.500	110,222.000000
18.158333	0.500	111,856.000000
18.166667	0.500	112,975.000000
18.175000	0.500	113,105.000000
18.183333	0.500	112,887.000000
18.191667	0.500	113,230.000000
18.200000	0.500	114,338.000000
18.208333	0.500	115,731.000000
18.216667	0.500	116,638.000000
18.225000	0.500	116,649.000000
18.233333	0.500	115,767.000000
18.241667	0.500	114,581.000000
18.250000	0.500	113,670.000000
18.258333	0.500	113,302.000000
18.266667	0.500	113,391.000000
18.275000	0.500	113,996.000000
18.283333	0.500	115,338.000000
18.291667	0.500	117,086.000000
18.300000	0.500	119,664.000000
18.308333	0.500	123,123.000000
18.316667	0.500	126,649.000000
18.325000	0.500	129,523.000000
18.333333	0.500	131,476.000000
18.341667	0.500	132,935.000000
18.350000	0.500	135,165.000000
18.358333	0.500	138,529.000000
18.366667	0.500	142,452.000000
18.375000	0.500	146,599.000000
18.383333	0.500	150,967.000000
18.391667	0.500	155,227.000000
18.400000	0.500	158,876.000000
18.408333	0.500	161,598.000000
18.416667	0.500	163,533.000000
18.425000	0.500	164,396.000000
18.433333	0.500	164,186.000000
18.441667	0.500	163,237.000000
18.450000	0.500	162,461.000000
18.458333	0.500	162,836.000000
18.466667	0.500	164,722.000000
18.475000	0.500	167,638.000000
18.483333	0.500	170,735.000000
18.491667	0.500	174,789.000000
18.500000	0.500	180,962.000000
18.508333	0.500	189,918.000000
18.516667	0.500	202,474.000000
18.525000	0.500	219,672.000000
18.533333	0.500	242,072.000000
18.541667	0.500	270,154.000000
18.550000	0.500	304,149.000000
18.558333	0.500	344,250.000000
18.566667	0.500	390,609.000000
18.575000	0.500	441,880.000000
18.583333	0.500	495,203.000000
18.591667	0.500	546,848.000000
18.600000	0.500	593,181.000000
18.608333	0.500	630,872.000000
18.616667	0.500	656,994.000000
18.625000	0.500	669,413.000000
18.633333	0.500	667,439.000000
18.641667	0.500	651,378.000000
18.650000	0.500	622,405.000000
18.658333	0.500	583,013.000000
18.666667	0.500	536,065.000000
18.675000	0.500	484,387.000000
18.683333	0.500	431,259.000000
18.691667	0.500	379,958.000000
18.700000	0.500	333,542.000000
18.708333	0.500	293,225.000000
18.716667	0.500	259,335.000000
18.725000	0.500	231,640.000000
18.733333	0.500	209,065.000000
18.741667	0.500	190,432.000000
18.750000	0.500	175,015.000000
18.758333	0.500	162,243.000000
18.766667	0.500	151,505.000000
18.775000	0.500	142,503.000000
18.783333	0.500	135,288.000000
18.791667	0.500	129,843.000000
18.800000	0.500	125,691.000000
18.808333	0.500	122,606.000000
18.816667	0.500	120,802.000000
18.825000	0.500	120,869.000000
18.833333	0.500	122,755.000000
18.841667	0.500	126,019.000000
18.850000	0.500	129,721.000000
18.858333	0.500	133,090.000000
18.866667	0.500	136,278.000000
18.875000	0.500	139,801.000000
18.883333	0.500	143,936.000000
18.891667	0.500	148,778.000000
18.900000	0.500	154,023.000000
18.908333	0.500	159,394.000000
18.916667	0.500	164,815.000000
18.925000	0.500	170,727.000000
18.933333	0.500	177,748.000000
18.941667	0.500	186,024.000000
18.950000	0.500	195,165.000000
18.958333	0.500	204,841.000000
18.966667	0.500	214,558.000000
18.975000	0.500	223,841.000000
18.983333	0.500	232,273.000000
18.991667	0.500	239,658.000000
19.000000	0.500	245,954.000000
19.008333	0.500	250,910.000000
19.016667	0.500	253,950.000000
19.025000	0.500	254,386.000000
19.033333	0.500	252,060.000000
19.041667	0.500	247,080.000000
19.050000	0.500	239,417.000000
19.058333	0.500	229,503.000000
19.066667	0.500	218,945.000000
19.075000	0.500	208,853.000000
19.083333	0.500	199,679.000000
19.091667	0.500	191,484.000000
19.100000	0.500	184,367.000000
19.108333	0.500	178,506.000000
19.116667	0.500	173,253.000000
19.125000	0.500	167,541.000000
19.133333	0.500	161,122.000000
19.141667	0.500	154,097.000000
19.150000	0.500	147,288.000000
19.158333	0.500	142,017.000000
19.166667	0.500	139,256.000000
19.175000	0.500	139,498.000000
19.183333	0.500	142,290.000000
19.191667	0.500	147,414.000000
19.200000	0.500	154,762.000000
19.208333	0.500	164,127.000000
19.216667	0.500	175,743.000000
19.225000	0.500	190,112.000000
19.233333	0.500	207,613.000000
19.241667	0.500	229,075.000000
19.250000	0.500	256,052.000000
19.258333	0.500	290,820.000000
19.266667	0.500	335,489.000000
19.275000	0.500	391,800.000000
19.283333	0.500	462,229.000000
19.291667	0.500	548,637.000000
19.300000	0.500	651,083.000000
19.308333	0.500	767,656.000000
19.316667	0.500	894,803.000000
19.325000	0.500	1,028,492.000000
19.333333	0.500	1,162,449.000000
19.341667	0.500	1,288,250.000000
19.350000	0.500	1,397,114.000000
19.358333	0.500	1,480,694.000000
19.366667	0.500	1,531,690.000000
19.375000	0.500	1,545,570.000000
19.383333	0.500	1,520,956.000000
19.391667	0.500	1,459,494.000000
19.400000	0.500	1,366,250.000000
19.408333	0.500	1,248,327.000000
19.416667	0.500	1,114,484.000000
19.425000	0.500	974,291.000000
19.433333	0.500	835,954.000000
19.441667	0.500	705,532.000000
19.450000	0.500	587,708.000000
19.458333	0.500	485,942.000000
19.466667	0.500	402,105.000000
19.475000	0.500	335,890.000000
19.483333	0.500	286,096.000000
19.491667	0.500	251,271.000000
19.500000	0.500	228,946.000000
19.508333	0.500	216,750.000000
19.516667	0.500	212,717.000000
19.525000	0.500	215,276.000000
19.533333	0.500	223,565.000000
19.541667	0.500	237,324.000000
19.550000	0.500	256,373.000000
19.558333	0.500	280,434.000000
19.566667	0.500	310,334.000000
19.575000	0.500	348,029.000000
19.583333	0.500	396,339.000000
19.591667	0.500	457,972.000000
19.600000	0.500	535,384.000000
19.608333	0.500	629,825.000000
19.616667	0.500	740,944.000000
19.625000	0.500	867,791.000000
19.633333	0.500	1,007,394.000000
19.641667	0.500	1,154,039.000000
19.650000	0.500	1,299,615.000000
19.658333	0.500	1,434,246.000000
19.666667	0.500	1,547,611.000000
19.675000	0.500	1,631,271.000000
19.683333	0.500	1,678,320.000000
19.691667	0.500	1,684,745.000000
19.700000	0.500	1,650,084.000000
19.708333	0.500	1,577,005.000000
19.716667	0.500	1,471,281.000000
19.725000	0.500	1,340,498.000000
19.733333	0.500	1,193,829.000000
19.741667	0.500	1,040,799.000000
19.750000	0.500	889,749.000000
19.758333	0.500	747,560.000000
19.766667	0.500	619,554.000000
19.775000	0.500	509,067.000000
19.783333	0.500	417,008.000000
19.791667	0.500	342,105.000000
19.800000	0.500	282,331.000000
19.808333	0.500	235,784.000000
19.816667	0.500	201,495.000000
19.825000	0.500	177,933.000000
19.833333	0.500	163,020.000000
19.841667	0.500	154,640.000000
19.850000	0.500	151,196.000000
19.858333	0.500	151,412.000000
19.866667	0.500	153,510.000000
19.875000	0.500	155,807.000000
19.883333	0.500	157,347.000000
19.891667	0.500	157,660.000000
19.900000	0.500	156,836.000000
19.908333	0.500	155,457.000000
19.916667	0.500	153,969.000000
19.925000	0.500	152,223.000000
19.933333	0.500	150,082.000000
19.941667	0.500	147,136.000000
19.950000	0.500	143,278.000000
19.958333	0.500	139,063.000000
19.966667	0.500	135,208.000000
19.975000	0.500	132,217.000000
19.983333	0.500	129,866.000000
19.991667	0.500	127,802.000000
20.000000	0.500	126,147.000000
20.008333	0.500	124,974.000000
20.016667	0.500	124,247.000000
20.025000	0.500	124,040.000000
20.033333	0.500	124,003.000000
20.041667	0.500	123,662.000000
20.050000	0.500	123,091.000000
20.058333	0.500	122,142.000000
20.066667	0.500	120,426.000000
20.075000	0.500	117,544.000000
20.083333	0.500	113,471.000000
20.091667	0.500	108,773.000000
20.100000	0.500	104,407.000000
20.108333	0.500	101,477.000000
20.116667	0.500	100,653.000000
20.125000	0.500	101,571.000000
20.133333	0.500	103,642.000000
20.141667	0.500	106,655.000000
20.150000	0.500	110,384.000000
20.158333	0.500	114,564.000000
20.166667	0.500	118,934.000000
20.175000	0.500	123,085.000000
20.183333	0.500	126,397.000000
20.191667	0.500	128,425.000000
20.200000	0.500	128,944.000000
20.208333	0.500	128,243.000000
20.216667	0.500	127,155.000000
20.225000	0.500	125,953.000000
20.233333	0.500	124,355.000000
20.241667	0.500	122,404.000000
20.250000	0.500	120,359.000000
20.258333	0.500	118,095.000000
20.266667	0.500	115,859.000000
20.275000	0.500	113,694.000000
20.283333	0.500	111,812.000000
20.291667	0.500	110,453.000000
20.300000	0.500	109,837.000000
20.308333	0.500	110,052.000000
20.316667	0.500	111,012.000000
20.325000	0.500	112,274.000000
20.333333	0.500	113,630.000000
20.341667	0.500	114,851.000000
20.350000	0.500	116,129.000000
20.358333	0.500	117,388.000000
20.366667	0.500	118,481.000000
20.375000	0.500	119,472.000000
20.383333	0.500	120,741.000000
20.391667	0.500	122,178.000000
20.400000	0.500	123,669.000000
20.408333	0.500	125,778.000000
20.416667	0.500	128,701.000000
20.425000	0.500	132,019.000000
20.433333	0.500	135,510.000000
20.441667	0.500	139,218.000000
20.450000	0.500	142,537.000000
20.458333	0.500	144,427.000000
20.466667	0.500	144,250.000000
20.475000	0.500	142,457.000000
20.483333	0.500	139,225.000000
20.491667	0.500	135,161.000000
20.500000	0.500	130,908.000000
20.508333	0.500	126,728.000000
20.516667	0.500	123,395.000000
20.525000	0.500	121,589.000000
20.533333	0.500	121,557.000000
20.541667	0.500	122,650.000000
20.550000	0.500	124,076.000000
20.558333	0.500	125,384.000000
20.566667	0.500	126,791.000000
20.575000	0.500	128,047.000000
20.583333	0.500	129,296.000000
20.591667	0.500	130,821.000000
20.600000	0.500	132,727.000000
20.608333	0.500	134,470.000000
20.616667	0.500	134,602.000000
20.625000	0.500	132,629.000000
20.633333	0.500	129,314.000000
20.641667	0.500	125,493.000000
20.650000	0.500	122,276.000000
20.658333	0.500	120,722.000000
20.666667	0.500	121,094.000000
20.675000	0.500	122,450.000000
20.683333	0.500	123,415.000000
20.691667	0.500	123,749.000000
20.700000	0.500	124,720.000000
20.708333	0.500	127,667.000000
20.716667	0.500	132,720.000000
20.725000	0.500	139,095.000000
20.733333	0.500	145,846.000000
20.741667	0.500	152,449.000000
20.750000	0.500	158,781.000000
20.758333	0.500	165,235.000000
20.766667	0.500	172,444.000000
20.775000	0.500	180,361.000000
20.783333	0.500	187,578.000000
20.791667	0.500	192,564.000000
20.800000	0.500	194,122.000000
20.808333	0.500	191,903.000000
20.816667	0.500	186,590.000000
20.825000	0.500	179,745.000000
20.833333	0.500	172,355.000000
20.841667	0.500	164,986.000000
20.850000	0.500	158,087.000000
20.858333	0.500	151,840.000000
20.866667	0.500	146,496.000000
20.875000	0.500	142,510.000000
20.883333	0.500	140,042.000000
20.891667	0.500	139,246.000000
20.900000	0.500	140,144.000000
20.908333	0.500	141,623.000000
20.916667	0.500	142,790.000000
20.925000	0.500	143,763.000000
20.933333	0.500	144,663.000000
20.941667	0.500	145,501.000000
20.950000	0.500	146,399.000000
20.958333	0.500	147,041.000000
20.966667	0.500	147,136.000000
20.975000	0.500	146,689.000000
20.983333	0.500	145,623.000000
20.991667	0.500	143,786.000000
21.000000	0.500	141,891.000000
21.008333	0.500	140,574.000000
21.016667	0.500	140,072.000000
21.025000	0.500	140,230.000000
21.033333	0.500	140,859.000000
21.041667	0.500	141,935.000000
21.050000	0.500	143,553.000000
21.058333	0.500	145,600.000000
21.066667	0.500	147,846.000000
21.075000	0.500	150,231.000000
21.083333	0.500	152,474.000000
21.091667	0.500	154,023.000000
21.100000	0.500	154,666.000000
21.108333	0.500	154,683.000000
21.116667	0.500	153,282.000000
21.125000	0.500	150,060.000000
21.133333	0.500	145,513.000000
21.141667	0.500	140,347.000000
21.150000	0.500	134,754.000000
21.158333	0.500	129,061.000000
21.166667	0.500	123,187.000000
21.175000	0.500	117,545.000000
21.183333	0.500	112,964.000000
21.191667	0.500	109,939.000000
21.200000	0.500	108,390.000000
21.208333	0.500	108,038.000000
21.216667	0.500	109,013.000000
21.225000	0.500	111,412.000000
21.233333	0.500	114,684.000000
21.241667	0.500	118,501.000000
21.250000	0.500	123,006.000000
21.258333	0.500	128,191.000000
21.266667	0.500	133,596.000000
21.275000	0.500	138,798.000000
21.283333	0.500	143,148.000000
21.291667	0.500	146,359.000000
21.300000	0.500	148,236.000000
21.308333	0.500	148,737.000000
21.316667	0.500	147,825.000000
21.325000	0.500	146,140.000000
21.333333	0.500	144,534.000000
21.341667	0.500	143,342.000000
21.350000	0.500	142,602.000000
21.358333	0.500	142,195.000000
21.366667	0.500	141,843.000000
21.375000	0.500	141,656.000000
21.383333	0.500	141,452.000000
21.391667	0.500	140,781.000000
21.400000	0.500	139,684.000000
21.408333	0.500	138,820.000000
21.416667	0.500	138,633.000000
21.425000	0.500	139,132.000000
21.433333	0.500	139,620.000000
21.441667	0.500	139,943.000000
21.450000	0.500	140,148.000000
21.458333	0.500	140,251.000000
21.466667	0.500	140,996.000000
21.475000	0.500	143,054.000000
21.483333	0.500	145,738.000000
21.491667	0.500	148,369.000000
21.500000	0.500	150,756.000000
21.508333	0.500	152,612.000000
21.516667	0.500	154,117.000000
21.525000	0.500	155,160.000000
21.533333	0.500	155,268.000000
21.541667	0.500	154,636.000000
21.550000	0.500	153,780.000000
21.558333	0.500	152,870.000000
21.566667	0.500	152,034.000000
21.575000	0.500	151,602.000000
21.583333	0.500	151,566.000000
21.591667	0.500	151,672.000000
21.600000	0.500	151,683.000000
21.608333	0.500	151,593.000000
21.616667	0.500	151,349.000000
21.625000	0.500	151,171.000000
21.633333	0.500	151,082.000000
21.641667	0.500	150,673.000000
21.650000	0.500	150,157.000000
21.658333	0.500	150,091.000000
21.666667	0.500	150,570.000000
21.675000	0.500	151,617.000000
21.683333	0.500	152,814.000000
21.691667	0.500	153,370.000000
21.700000	0.500	152,775.000000
21.708333	0.500	150,884.000000
21.716667	0.500	148,133.000000
21.725000	0.500	144,842.000000
21.733333	0.500	141,187.000000
21.741667	0.500	137,811.000000
21.750000	0.500	135,122.000000
21.758333	0.500	133,452.000000
21.766667	0.500	132,824.000000
21.775000	0.500	132,694.000000
21.783333	0.500	132,727.000000
21.791667	0.500	133,131.000000
21.800000	0.500	134,072.000000
21.808333	0.500	135,613.000000
21.816667	0.500	137,556.000000
21.825000	0.500	139,974.000000
21.833333	0.500	143,024.000000
21.841667	0.500	146,554.000000
21.850000	0.500	150,012.000000
21.858333	0.500	153,045.000000
21.866667	0.500	155,705.000000
21.875000	0.500	158,418.000000
21.883333	0.500	161,582.000000
21.891667	0.500	164,539.000000
21.900000	0.500	166,045.000000
21.908333	0.500	165,857.000000
21.916667	0.500	164,489.000000
21.925000	0.500	162,510.000000
21.933333	0.500	159,908.000000
21.941667	0.500	157,064.000000
21.950000	0.500	154,578.000000
21.958333	0.500	152,385.000000
21.966667	0.500	150,363.000000
21.975000	0.500	148,843.000000
21.983333	0.500	148,296.000000
21.991667	0.500	148,811.000000
22.000000	0.500	150,087.000000
22.008333	0.500	151,654.000000
22.016667	0.500	153,139.000000
22.025000	0.500	154,282.000000
22.033333	0.500	155,092.000000
22.041667	0.500	155,163.000000
22.050000	0.500	154,847.000000
22.058333	0.500	154,652.000000
22.066667	0.500	154,525.000000
22.075000	0.500	154,232.000000
22.083333	0.500	153,682.000000
22.091667	0.500	153,100.000000
22.100000	0.500	152,681.000000
22.108333	0.500	152,488.000000
22.116667	0.500	152,435.000000
22.125000	0.500	152,629.000000
22.133333	0.500	152,463.000000
22.141667	0.500	151,566.000000
22.150000	0.500	150,434.000000
22.158333	0.500	149,390.000000
22.166667	0.500	148,481.000000
22.175000	0.500	148,271.000000
22.183333	0.500	149,016.000000
22.191667	0.500	149,898.000000
22.200000	0.500	149,911.000000
22.208333	0.500	148,525.000000
22.216667	0.500	145,605.000000
22.225000	0.500	141,852.000000
22.233333	0.500	138,359.000000
22.241667	0.500	135,635.000000
22.250000	0.500	133,829.000000
22.258333	0.500	133,240.000000
22.266667	0.500	134,030.000000
22.275000	0.500	135,483.000000
22.283333	0.500	136,761.000000
22.291667	0.500	137,617.000000
22.300000	0.500	137,955.000000
22.308333	0.500	137,762.000000
22.316667	0.500	137,478.000000
22.325000	0.500	137,554.000000
22.333333	0.500	138,601.000000
22.341667	0.500	140,724.000000
22.350000	0.500	143,770.000000
22.358333	0.500	146,996.000000
22.366667	0.500	149,298.000000
22.375000	0.500	149,825.000000
22.383333	0.500	148,500.000000
22.391667	0.500	145,984.000000
22.400000	0.500	142,840.000000
22.408333	0.500	139,473.000000
22.416667	0.500	136,279.000000
22.425000	0.500	133,507.000000
22.433333	0.500	131,275.000000
22.441667	0.500	129,929.000000
22.450000	0.500	129,726.000000
22.458333	0.500	130,222.000000
22.466667	0.500	131,551.000000
22.475000	0.500	133,926.000000
22.483333	0.500	136,858.000000
22.491667	0.500	139,642.000000
22.500000	0.500	141,822.000000
22.508333	0.500	143,712.000000
22.516667	0.500	145,354.000000
22.525000	0.500	146,540.000000
22.533333	0.500	147,736.000000
22.541667	0.500	149,174.000000
22.550000	0.500	150,449.000000
22.558333	0.500	151,303.000000
22.566667	0.500	151,533.000000
22.575000	0.500	151,353.000000
22.583333	0.500	151,023.000000
22.591667	0.500	150,593.000000
22.600000	0.500	150,159.000000
22.608333	0.500	149,615.000000
22.616667	0.500	148,804.000000
22.625000	0.500	147,756.000000
22.633333	0.500	146,581.000000
22.641667	0.500	145,386.000000
22.650000	0.500	144,909.000000
22.658333	0.500	145,587.000000
22.666667	0.500	147,270.000000
22.675000	0.500	149,698.000000
22.683333	0.500	152,037.000000
22.691667	0.500	153,702.000000
22.700000	0.500	154,545.000000
22.708333	0.500	154,525.000000
22.716667	0.500	153,406.000000
22.725000	0.500	150,988.000000
22.733333	0.500	148,520.000000
22.741667	0.500	147,540.000000
22.750000	0.500	148,851.000000
22.758333	0.500	152,051.000000
22.766667	0.500	156,152.000000
22.775000	0.500	160,060.000000
22.783333	0.500	162,767.000000
22.791667	0.500	163,811.000000
22.800000	0.500	163,235.000000
22.808333	0.500	161,685.000000
22.816667	0.500	159,922.000000
22.825000	0.500	157,908.000000
22.833333	0.500	156,002.000000
22.841667	0.500	154,666.000000
22.850000	0.500	153,798.000000
22.858333	0.500	153,402.000000
22.866667	0.500	153,238.000000
22.875000	0.500	152,972.000000
22.883333	0.500	152,058.000000
22.891667	0.500	150,040.000000
22.900000	0.500	147,101.000000
22.908333	0.500	143,755.000000
22.916667	0.500	140,979.000000
22.925000	0.500	139,697.000000
22.933333	0.500	140,115.000000
22.941667	0.500	141,623.000000
22.950000	0.500	143,857.000000
22.958333	0.500	146,531.000000
22.966667	0.500	149,814.000000
22.975000	0.500	153,219.000000
22.983333	0.500	155,779.000000
22.991667	0.500	157,407.000000
23.000000	0.500	157,980.000000
23.008333	0.500	157,279.000000
23.016667	0.500	155,833.000000
23.025000	0.500	154,341.000000
23.033333	0.500	153,429.000000
23.041667	0.500	153,044.000000
23.050000	0.500	153,213.000000
23.058333	0.500	153,867.000000
23.066667	0.500	154,298.000000
23.075000	0.500	154,408.000000
23.083333	0.500	154,518.000000
23.091667	0.500	154,791.000000
23.100000	0.500	155,128.000000
23.108333	0.500	154,991.000000
23.116667	0.500	153,747.000000
23.125000	0.500	151,718.000000
23.133333	0.500	149,328.000000
23.141667	0.500	146,786.000000
23.150000	0.500	144,617.000000
23.158333	0.500	143,115.000000
23.166667	0.500	142,255.000000
23.175000	0.500	141,560.000000
23.183333	0.500	140,803.000000
23.191667	0.500	140,894.000000
23.200000	0.500	142,892.000000
23.208333	0.500	147,526.000000
23.216667	0.500	154,474.000000
23.225000	0.500	162,210.000000
23.233333	0.500	169,217.000000
23.241667	0.500	174,346.000000
23.250000	0.500	176,541.000000
23.258333	0.500	175,382.000000
23.266667	0.500	171,425.000000
23.275000	0.500	166,099.000000
23.283333	0.500	160,946.000000
23.291667	0.500	156,741.000000
23.300000	0.500	153,534.000000
23.308333	0.500	151,170.000000
23.316667	0.500	149,657.000000
23.325000	0.500	149,171.000000
23.333333	0.500	149,563.000000
23.341667	0.500	150,597.000000
23.350000	0.500	151,629.000000
23.358333	0.500	152,018.000000
23.366667	0.500	151,032.000000
23.375000	0.500	148,626.000000
23.383333	0.500	145,563.000000
23.391667	0.500	142,995.000000
23.400000	0.500	141,718.000000
23.408333	0.500	141,780.000000
23.416667	0.500	143,440.000000
23.425000	0.500	146,280.000000
23.433333	0.500	149,696.000000
23.441667	0.500	153,563.000000
23.450000	0.500	157,344.000000
23.458333	0.500	160,133.000000
23.466667	0.500	161,477.000000
23.475000	0.500	161,467.000000
23.483333	0.500	160,622.000000
23.491667	0.500	159,163.000000
23.500000	0.500	157,313.000000
23.508333	0.500	155,684.000000
23.516667	0.500	154,658.000000
23.525000	0.500	153,685.000000
23.533333	0.500	153,065.000000
23.541667	0.500	153,560.000000
23.550000	0.500	155,327.000000
23.558333	0.500	158,115.000000
23.566667	0.500	161,214.000000
23.575000	0.500	164,071.000000
23.583333	0.500	166,130.000000
23.591667	0.500	166,742.000000
23.600000	0.500	166,063.000000
23.608333	0.500	164,810.000000
23.616667	0.500	163,289.000000
23.625000	0.500	162,006.000000
23.633333	0.500	161,810.000000
23.641667	0.500	162,765.000000
23.650000	0.500	164,049.000000
23.658333	0.500	165,000.000000
23.666667	0.500	165,484.000000
23.675000	0.500	164,961.000000
23.683333	0.500	163,610.000000
23.691667	0.500	161,746.000000
23.700000	0.500	159,383.000000
23.708333	0.500	156,606.000000
23.716667	0.500	154,152.000000
23.725000	0.500	152,814.000000
23.733333	0.500	152,362.000000
23.741667	0.500	152,530.000000
23.750000	0.500	152,911.000000
23.758333	0.500	153,330.000000
23.766667	0.500	154,010.000000
23.775000	0.500	154,718.000000
23.783333	0.500	154,857.000000
23.791667	0.500	154,030.000000
23.800000	0.500	152,096.000000
23.808333	0.500	149,579.000000
23.816667	0.500	147,028.000000
23.825000	0.500	144,608.000000
23.833333	0.500	142,702.000000
23.841667	0.500	141,904.000000
23.850000	0.500	142,272.000000
23.858333	0.500	143,786.000000
23.866667	0.500	146,411.000000
23.875000	0.500	149,668.000000
23.883333	0.500	152,647.000000
23.891667	0.500	154,942.000000
23.900000	0.500	156,489.000000
23.908333	0.500	157,122.000000
23.916667	0.500	157,056.000000
23.925000	0.500	156,525.000000
23.933333	0.500	155,449.000000
23.941667	0.500	153,970.000000
23.950000	0.500	152,609.000000
23.958333	0.500	151,582.000000
23.966667	0.500	151,326.000000
23.975000	0.500	152,131.000000
23.983333	0.500	153,937.000000
23.991667	0.500	155,429.000000
24.000000	0.500	155,696.000000
24.008333	0.500	155,406.000000
24.016667	0.500	155,297.000000
24.025000	0.500	155,859.000000
24.033333	0.500	157,121.000000
24.041667	0.500	158,860.000000
24.050000	0.500	160,716.000000
24.058333	0.500	162,274.000000
24.066667	0.500	162,958.000000
24.075000	0.500	162,579.000000
24.083333	0.500	161,745.000000
24.091667	0.500	160,501.000000
24.100000	0.500	159,069.000000
24.108333	0.500	158,039.000000
24.116667	0.500	157,460.000000
24.125000	0.500	156,807.000000
24.133333	0.500	156,019.000000
24.141667	0.500	155,148.000000
24.150000	0.500	154,060.000000
24.158333	0.500	152,289.000000
24.166667	0.500	150,313.000000
24.175000	0.500	148,866.000000
24.183333	0.500	147,607.000000
24.191667	0.500	145,978.000000
24.200000	0.500	144,276.000000
24.208333	0.500	143,168.000000
24.216667	0.500	142,976.000000
24.225000	0.500	143,382.000000
24.233333	0.500	144,608.000000
24.241667	0.500	147,247.000000
24.250000	0.500	150,726.000000
24.258333	0.500	153,954.000000
24.266667	0.500	156,074.000000
24.275000	0.500	157,141.000000
24.283333	0.500	157,607.000000
24.291667	0.500	157,906.000000
24.300000	0.500	158,039.000000
24.308333	0.500	157,776.000000
24.316667	0.500	157,210.000000
24.325000	0.500	157,008.000000
24.333333	0.500	157,785.000000
24.341667	0.500	159,363.000000
24.350000	0.500	161,177.000000
24.358333	0.500	162,957.000000
24.366667	0.500	164,169.000000
24.375000	0.500	164,113.000000
24.383333	0.500	163,026.000000
24.391667	0.500	161,768.000000
24.400000	0.500	160,695.000000
24.408333	0.500	159,843.000000
24.416667	0.500	159,151.000000
24.425000	0.500	158,617.000000
24.433333	0.500	158,559.000000
24.441667	0.500	159,080.000000
24.450000	0.500	160,443.000000
24.458333	0.500	162,433.000000
24.466667	0.500	164,332.000000
24.475000	0.500	165,677.000000
24.483333	0.500	166,828.000000
24.491667	0.500	168,516.000000
24.500000	0.500	170,686.000000
24.508333	0.500	172,783.000000
24.516667	0.500	173,986.000000
24.525000	0.500	174,039.000000
24.533333	0.500	173,734.000000
24.541667	0.500	173,465.000000
24.550000	0.500	173,259.000000
24.558333	0.500	173,347.000000
24.566667	0.500	173,628.000000
24.575000	0.500	173,725.000000
24.583333	0.500	172,974.000000
24.591667	0.500	170,917.000000
24.600000	0.500	167,929.000000
24.608333	0.500	164,762.000000
24.616667	0.500	162,091.000000
24.625000	0.500	160,461.000000
24.633333	0.500	159,873.000000
24.641667	0.500	160,016.000000
24.650000	0.500	160,238.000000
24.658333	0.500	160,276.000000
24.666667	0.500	160,008.000000
24.675000	0.500	159,864.000000
24.683333	0.500	160,406.000000
24.691667	0.500	161,338.000000
24.700000	0.500	162,380.000000
24.708333	0.500	164,177.000000
24.716667	0.500	167,133.000000
24.725000	0.500	170,782.000000
24.733333	0.500	174,373.000000
24.741667	0.500	176,817.000000
24.750000	0.500	177,136.000000
24.758333	0.500	175,513.000000
24.766667	0.500	172,700.000000
24.775000	0.500	169,408.000000
24.783333	0.500	167,017.000000
24.791667	0.500	166,596.000000
24.800000	0.500	168,205.000000
24.808333	0.500	171,482.000000
24.816667	0.500	175,737.000000
24.825000	0.500	179,928.000000
24.833333	0.500	182,949.000000
24.841667	0.500	184,142.000000
24.850000	0.500	183,005.000000
24.858333	0.500	179,825.000000
24.866667	0.500	175,658.000000
24.875000	0.500	171,405.000000
24.883333	0.500	167,605.000000
24.891667	0.500	164,734.000000
24.900000	0.500	163,305.000000
24.908333	0.500	163,167.000000
24.916667	0.500	164,038.000000
24.925000	0.500	165,701.000000
24.933333	0.500	168,157.000000
24.941667	0.500	171,190.000000
24.950000	0.500	174,102.000000
24.958333	0.500	176,273.000000
24.966667	0.500	177,560.000000
24.975000	0.500	178,231.000000
24.983333	0.500	179,072.000000
24.991667	0.500	180,571.000000
25.000000	0.500	182,359.000000
25.008333	0.500	183,925.000000
25.016667	0.500	184,696.000000
25.025000	0.500	184,873.000000
25.033333	0.500	184,964.000000
25.041667	0.500	184,936.000000
25.050000	0.500	184,245.000000
25.058333	0.500	182,470.000000
25.066667	0.500	179,313.000000
25.075000	0.500	175,140.000000
25.083333	0.500	170,945.000000
25.091667	0.500	167,319.000000
25.100000	0.500	164,182.000000
25.108333	0.500	161,411.000000
25.116667	0.500	159,747.000000
25.125000	0.500	160,047.000000
25.133333	0.500	162,136.000000
25.141667	0.500	165,312.000000
25.150000	0.500	169,022.000000
25.158333	0.500	172,579.000000
25.166667	0.500	174,964.000000
25.175000	0.500	175,568.000000
25.183333	0.500	174,509.000000
25.191667	0.500	172,196.000000
25.200000	0.500	169,569.000000
25.208333	0.500	167,921.000000
25.216667	0.500	167,637.000000
25.225000	0.500	168,628.000000
25.233333	0.500	170,601.000000
25.241667	0.500	172,824.000000
25.250000	0.500	174,800.000000
25.258333	0.500	176,084.000000
25.266667	0.500	176,577.000000
25.275000	0.500	176,259.000000
25.283333	0.500	174,854.000000
25.291667	0.500	172,844.000000
25.300000	0.500	170,820.000000
25.308333	0.500	169,041.000000
25.316667	0.500	167,469.000000
25.325000	0.500	166,328.000000
25.333333	0.500	166,039.000000
25.341667	0.500	166,468.000000
25.350000	0.500	167,687.000000
25.358333	0.500	169,770.000000
25.366667	0.500	172,482.000000
25.375000	0.500	175,222.000000
25.383333	0.500	177,134.000000
25.391667	0.500	178,114.000000
25.400000	0.500	177,876.000000
25.408333	0.500	176,415.000000
25.416667	0.500	174,274.000000
25.425000	0.500	172,532.000000
25.433333	0.500	172,209.000000
25.441667	0.500	173,175.000000
25.450000	0.500	174,445.000000
25.458333	0.500	175,367.000000
25.466667	0.500	175,564.000000
25.475000	0.500	175,167.000000
25.483333	0.500	174,228.000000
25.491667	0.500	172,987.000000
25.500000	0.500	171,971.000000
25.508333	0.500	171,778.000000
25.516667	0.500	172,158.000000
25.525000	0.500	172,786.000000
25.533333	0.500	173,127.000000
25.541667	0.500	172,836.000000
25.550000	0.500	172,097.000000
25.558333	0.500	171,229.000000
25.566667	0.500	171,209.000000
25.575000	0.500	172,433.000000
25.583333	0.500	174,066.000000
25.591667	0.500	174,996.000000
25.600000	0.500	174,356.000000
25.608333	0.500	172,460.000000
25.616667	0.500	170,567.000000
25.625000	0.500	169,907.000000
25.633333	0.500	171,492.000000
25.641667	0.500	175,541.000000
25.650000	0.500	180,963.000000
25.658333	0.500	186,709.000000
25.666667	0.500	192,104.000000
25.675000	0.500	196,511.000000
25.683333	0.500	199,221.000000
25.691667	0.500	200,136.000000
25.700000	0.500	199,413.000000
25.708333	0.500	197,535.000000
25.716667	0.500	195,606.000000
25.725000	0.500	194,354.000000
25.733333	0.500	193,879.000000
25.741667	0.500	193,922.000000
25.750000	0.500	193,912.000000
25.758333	0.500	193,476.000000
25.766667	0.500	192,514.000000
25.775000	0.500	191,299.000000
25.783333	0.500	190,350.000000
25.791667	0.500	189,866.000000
25.800000	0.500	189,480.000000
25.808333	0.500	188,530.000000
25.816667	0.500	186,289.000000
25.825000	0.500	183,035.000000
25.833333	0.500	179,434.000000
25.841667	0.500	176,134.000000
25.850000	0.500	173,525.000000
25.858333	0.500	172,006.000000
25.866667	0.500	171,264.000000
25.875000	0.500	171,200.000000
25.883333	0.500	172,477.000000
25.891667	0.500	175,477.000000
25.900000	0.500	179,225.000000
25.908333	0.500	182,843.000000
25.916667	0.500	185,622.000000
25.925000	0.500	186,700.000000
25.933333	0.500	185,894.000000
25.941667	0.500	183,953.000000
25.950000	0.500	182,068.000000
25.958333	0.500	181,014.000000
25.966667	0.500	181,259.000000
25.975000	0.500	182,700.000000
25.983333	0.500	184,741.000000
25.991667	0.500	186,211.000000
26.000000	0.500	186,058.000000
26.008333	0.500	184,249.000000
26.016667	0.500	181,168.000000
26.025000	0.500	177,659.000000
26.033333	0.500	174,595.000000
26.041667	0.500	172,242.000000
26.050000	0.500	170,476.000000
26.058333	0.500	169,400.000000
26.066667	0.500	169,252.000000
26.075000	0.500	169,899.000000
26.083333	0.500	171,183.000000
26.091667	0.500	172,913.000000
26.100000	0.500	174,796.000000
26.108333	0.500	176,275.000000
26.116667	0.500	177,214.000000
26.125000	0.500	177,662.000000
26.133333	0.500	177,695.000000
26.141667	0.500	177,679.000000
26.150000	0.500	178,506.000000
26.158333	0.500	180,420.000000
26.166667	0.500	182,300.000000
26.175000	0.500	183,445.000000
26.183333	0.500	183,969.000000
26.191667	0.500	183,789.000000
26.200000	0.500	182,648.000000
26.208333	0.500	180,818.000000
26.216667	0.500	178,434.000000
26.225000	0.500	175,567.000000
26.233333	0.500	173,064.000000
26.241667	0.500	171,762.000000
26.250000	0.500	172,128.000000
26.258333	0.500	174,011.000000
26.266667	0.500	176,630.000000
26.275000	0.500	179,026.000000
26.283333	0.500	180,867.000000
26.291667	0.500	182,803.000000
26.300000	0.500	185,224.000000
26.308333	0.500	187,851.000000
26.316667	0.500	190,434.000000
26.325000	0.500	192,153.000000
26.333333	0.500	192,645.000000
26.341667	0.500	192,363.000000
26.350000	0.500	191,401.000000
26.358333	0.500	189,721.000000
26.366667	0.500	187,833.000000
26.375000	0.500	186,107.000000
26.383333	0.500	184,543.000000
26.391667	0.500	183,146.000000
26.400000	0.500	181,960.000000
26.408333	0.500	181,095.000000
26.416667	0.500	180,097.000000
26.425000	0.500	178,700.000000
26.433333	0.500	177,363.000000
26.441667	0.500	176,370.000000
26.450000	0.500	176,086.000000
26.458333	0.500	176,636.000000
26.466667	0.500	177,696.000000
26.475000	0.500	179,502.000000
26.483333	0.500	182,587.000000
26.491667	0.500	186,990.000000
26.500000	0.500	192,259.000000
26.508333	0.500	197,986.000000
26.516667	0.500	203,500.000000
26.525000	0.500	207,952.000000
26.533333	0.500	211,346.000000
26.541667	0.500	213,151.000000
26.550000	0.500	212,888.000000
26.558333	0.500	210,937.000000
26.566667	0.500	208,164.000000
26.575000	0.500	205,593.000000
26.583333	0.500	203,800.000000
26.591667	0.500	203,079.000000
26.600000	0.500	203,733.000000
26.608333	0.500	205,225.000000
26.616667	0.500	206,532.000000
26.625000	0.500	206,862.000000
26.633333	0.500	205,781.000000
26.641667	0.500	203,028.000000
26.650000	0.500	199,257.000000
26.658333	0.500	195,180.000000
26.666667	0.500	190,737.000000
26.675000	0.500	185,885.000000
26.683333	0.500	181,352.000000
26.691667	0.500	177,620.000000
26.700000	0.500	175,134.000000
26.708333	0.500	174,330.000000
26.716667	0.500	175,320.000000
26.725000	0.500	178,137.000000
26.733333	0.500	182,304.000000
26.741667	0.500	186,704.000000
26.750000	0.500	190,838.000000
26.758333	0.500	194,933.000000
26.766667	0.500	198,997.000000
26.775000	0.500	202,673.000000
26.783333	0.500	205,253.000000
26.791667	0.500	205,861.000000
26.800000	0.500	204,250.000000
26.808333	0.500	201,012.000000
26.816667	0.500	196,913.000000
26.825000	0.500	193,147.000000
26.833333	0.500	190,949.000000
26.841667	0.500	191,042.000000
26.850000	0.500	193,439.000000
26.858333	0.500	197,160.000000
26.866667	0.500	201,197.000000
26.875000	0.500	204,927.000000
26.883333	0.500	207,564.000000
26.891667	0.500	208,751.000000
26.900000	0.500	209,211.000000
26.908333	0.500	209,310.000000
26.916667	0.500	209,117.000000
26.925000	0.500	208,462.000000
26.933333	0.500	207,394.000000
26.941667	0.500	205,910.000000
26.950000	0.500	204,350.000000
26.958333	0.500	203,098.000000
26.966667	0.500	202,783.000000
26.975000	0.500	203,498.000000
26.983333	0.500	204,939.000000
26.991667	0.500	207,056.000000
27.000000	0.500	209,522.000000
27.008333	0.500	211,738.000000
27.016667	0.500	213,701.000000
27.025000	0.500	214,987.000000
27.033333	0.500	215,266.000000
27.041667	0.500	214,951.000000
27.050000	0.500	214,241.000000
27.058333	0.500	213,131.000000
27.066667	0.500	212,286.000000
27.075000	0.500	211,511.000000
27.083333	0.500	210,947.000000
27.091667	0.500	211,550.000000
27.100000	0.500	213,664.000000
27.108333	0.500	216,976.000000
27.116667	0.500	220,396.000000
27.125000	0.500	223,102.000000
27.133333	0.500	225,071.000000
27.141667	0.500	226,433.000000
27.150000	0.500	227,559.000000
27.158333	0.500	229,130.000000
27.166667	0.500	231,427.000000
27.175000	0.500	234,463.000000
27.183333	0.500	237,791.000000
27.191667	0.500	240,632.000000
27.200000	0.500	243,120.000000
27.208333	0.500	245,727.000000
27.216667	0.500	248,449.000000
27.225000	0.500	251,551.000000
27.233333	0.500	254,587.000000
27.241667	0.500	257,000.000000
27.250000	0.500	258,822.000000
27.258333	0.500	260,518.000000
27.266667	0.500	262,717.000000
27.275000	0.500	265,719.000000
27.283333	0.500	269,634.000000
27.291667	0.500	274,403.000000
27.300000	0.500	279,670.000000
27.308333	0.500	284,671.000000
27.316667	0.500	289,461.000000
27.325000	0.500	294,429.000000
27.333333	0.500	299,320.000000
27.341667	0.500	303,586.000000
27.350000	0.500	307,434.000000
27.358333	0.500	311,487.000000
27.366667	0.500	315,642.000000
27.375000	0.500	319,242.000000
27.383333	0.500	322,303.000000
27.391667	0.500	324,943.000000
27.400000	0.500	326,966.000000
27.408333	0.500	328,065.000000
27.416667	0.500	327,837.000000
27.425000	0.500	326,481.000000
27.433333	0.500	324,617.000000
27.441667	0.500	322,702.000000
27.450000	0.500	321,107.000000
27.458333	0.500	320,266.000000
27.466667	0.500	320,640.000000
27.475000	0.500	322,550.000000
27.483333	0.500	325,572.000000
27.491667	0.500	329,065.000000
27.500000	0.500	333,055.000000
27.508333	0.500	337,832.000000
27.516667	0.500	343,488.000000
27.525000	0.500	349,573.000000
27.533333	0.500	355,805.000000
27.541667	0.500	362,403.000000
27.550000	0.500	368,608.000000
27.558333	0.500	372,971.000000
27.566667	0.500	375,453.000000
27.575000	0.500	376,733.000000
27.583333	0.500	377,322.000000
27.591667	0.500	377,432.000000
27.600000	0.500	377,118.000000
27.608333	0.500	375,739.000000
27.616667	0.500	373,359.000000
27.625000	0.500	370,519.000000
27.633333	0.500	367,587.000000
27.641667	0.500	365,044.000000
27.650000	0.500	363,295.000000
27.658333	0.500	362,834.000000
27.666667	0.500	363,627.000000
27.675000	0.500	364,913.000000
27.683333	0.500	365,665.000000
27.691667	0.500	365,061.000000
27.700000	0.500	363,224.000000
27.708333	0.500	360,966.000000
27.716667	0.500	358,158.000000
27.725000	0.500	354,524.000000
27.733333	0.500	350,810.000000
27.741667	0.500	348,014.000000
27.750000	0.500	345,983.000000
27.758333	0.500	344,648.000000
27.766667	0.500	343,879.000000
27.775000	0.500	343,053.000000
27.783333	0.500	341,776.000000
27.791667	0.500	339,635.000000
27.800000	0.500	336,011.000000
27.808333	0.500	330,556.000000
27.816667	0.500	323,542.000000
27.825000	0.500	315,720.000000
27.833333	0.500	308,204.000000
27.841667	0.500	302,462.000000
27.850000	0.500	298,980.000000
27.858333	0.500	296,995.000000
27.866667	0.500	296,010.000000
27.875000	0.500	295,660.000000
27.883333	0.500	295,479.000000
27.891667	0.500	294,892.000000
27.900000	0.500	293,378.000000
27.908333	0.500	290,575.000000
27.916667	0.500	286,145.000000
27.925000	0.500	279,920.000000
27.933333	0.500	272,675.000000
27.941667	0.500	265,737.000000
27.950000	0.500	260,239.000000
27.958333	0.500	256,185.000000
27.966667	0.500	253,154.000000
27.975000	0.500	250,795.000000
27.983333	0.500	248,669.000000
27.991667	0.500	246,530.000000
28.000000	0.500	244,296.000000
28.008333	0.500	241,541.000000
28.016667	0.500	237,911.000000
28.025000	0.500	233,458.000000
28.033333	0.500	228,819.000000
28.041667	0.500	224,288.000000
28.050000	0.500	219,826.000000
28.058333	0.500	215,312.000000
28.066667	0.500	210,626.000000
28.075000	0.500	205,373.000000
28.083333	0.500	199,658.000000
28.091667	0.500	194,117.000000
28.100000	0.500	189,105.000000
28.108333	0.500	184,209.000000
28.116667	0.500	179,724.000000
28.125000	0.500	176,354.000000
28.133333	0.500	174,069.000000
28.141667	0.500	172,603.000000
28.150000	0.500	172,049.000000
28.158333	0.500	172,160.000000
28.166667	0.500	172,375.000000
28.175000	0.500	171,772.000000
28.183333	0.500	169,794.000000
28.191667	0.500	166,978.000000
28.200000	0.500	164,163.000000
28.208333	0.500	161,794.000000
28.216667	0.500	159,775.000000
28.225000	0.500	157,446.000000
28.233333	0.500	154,569.000000
28.241667	0.500	151,184.000000
28.250000	0.500	147,703.000000
28.258333	0.500	144,147.000000
28.266667	0.500	140,825.000000
28.275000	0.500	138,000.000000
28.283333	0.500	136,129.000000
28.291667	0.500	135,010.000000
28.300000	0.500	133,758.000000
28.308333	0.500	131,898.000000
28.316667	0.500	129,864.000000
28.325000	0.500	127,858.000000
28.333333	0.500	125,692.000000
28.341667	0.500	123,547.000000
28.350000	0.500	121,405.000000
28.358333	0.500	119,058.000000
28.366667	0.500	116,527.000000
28.375000	0.500	114,163.000000
28.383333	0.500	112,353.000000
28.391667	0.500	111,509.000000
28.400000	0.500	111,597.000000
28.408333	0.500	111,803.000000
28.416667	0.500	111,339.000000
28.425000	0.500	110,366.000000
28.433333	0.500	108,717.000000
28.441667	0.500	106,277.000000
28.450000	0.500	103,593.000000
28.458333	0.500	100,639.000000
28.466667	0.500	97,245.000000
28.475000	0.500	93,282.000000
28.483333	0.500	88,803.000000
28.491667	0.500	84,186.000000
28.500000	0.500	80,098.000000
28.508333	0.500	77,099.000000
28.516667	0.500	74,972.000000
28.525000	0.500	73,365.000000
28.533333	0.500	72,150.000000
28.541667	0.500	71,448.000000
28.550000	0.500	71,502.000000
28.558333	0.500	72,188.000000
28.566667	0.500	72,659.000000
28.575000	0.500	72,470.000000
28.583333	0.500	71,265.000000
28.591667	0.500	69,706.000000
28.600000	0.500	68,411.000000
28.608333	0.500	67,396.000000
28.616667	0.500	66,915.000000
28.625000	0.500	66,379.000000
28.633333	0.500	65,054.000000
28.641667	0.500	62,570.000000
28.650000	0.500	58,865.000000
28.658333	0.500	54,582.000000
28.666667	0.500	50,545.000000
28.675000	0.500	47,291.000000
28.683333	0.500	45,182.000000
28.691667	0.500	44,097.000000
28.700000	0.500	43,779.000000
28.708333	0.500	44,150.000000
28.716667	0.500	44,658.000000
28.725000	0.500	44,586.000000
28.733333	0.500	43,699.000000
28.741667	0.500	42,172.000000
28.750000	0.500	40,292.000000
28.758333	0.500	38,588.000000
28.766667	0.500	37,323.000000
28.775000	0.500	36,065.000000
28.783333	0.500	34,140.000000
28.791667	0.500	31,577.000000
28.800000	0.500	28,595.000000
28.808333	0.500	25,202.000000
28.816667	0.500	21,908.000000
28.825000	0.500	19,563.000000
28.833333	0.500	18,494.000000
28.841667	0.500	18,925.000000
28.850000	0.500	20,303.000000
28.858333	0.500	21,715.000000
28.866667	0.500	22,525.000000
28.875000	0.500	22,208.000000
28.883333	0.500	20,723.000000
28.891667	0.500	18,690.000000
28.900000	0.500	16,667.000000
28.908333	0.500	14,974.000000
28.916667	0.500	13,220.000000
28.925000	0.500	11,498.000000
28.933333	0.500	9,646.000000
28.941667	0.500	7,746.000000
28.950000	0.500	6,115.000000
28.958333	0.500	5,564.000000
28.966667	0.500	6,504.000000
28.975000	0.500	8,589.000000
28.983333	0.500	11,343.000000
28.991667	0.500	14,071.000000
29.000000	0.500	15,869.000000
29.008333	0.500	16,100.000000
29.016667	0.500	14,705.000000
29.025000	0.500	12,388.000000
29.033333	0.500	9,762.000000
29.041667	0.500	7,776.000000
29.050000	0.500	7,230.000000
29.058333	0.500	8,021.000000
29.066667	0.500	9,745.000000
29.075000	0.500	11,818.000000
29.083333	0.500	13,650.000000
29.091667	0.500	15,258.000000
29.100000	0.500	16,281.000000
29.108333	0.500	15,980.000000
29.116667	0.500	14,064.000000
29.125000	0.500	10,669.000000
29.133333	0.500	6,064.000000
29.141667	0.500	542.000000
29.150000	0.500	-5,456.000000
29.158333	0.500	-11,369.000000
29.166667	0.500	-17,123.000000
29.175000	0.500	-22,178.000000
29.183333	0.500	-25,623.000000
29.191667	0.500	-27,275.000000
29.200000	0.500	-27,530.000000
29.208333	0.500	-26,572.000000
29.216667	0.500	-24,655.000000
29.225000	0.500	-22,354.000000
29.233333	0.500	-19,993.000000
29.241667	0.500	-18,067.000000
29.250000	0.500	-16,943.000000
29.258333	0.500	-16,498.000000
29.266667	0.500	-16,663.000000
29.275000	0.500	-17,167.000000
29.283333	0.500	-17,975.000000
29.291667	0.500	-18,968.000000
29.300000	0.500	-19,685.000000
29.308333	0.500	-19,394.000000
29.316667	0.500	-18,339.000000
29.325000	0.500	-16,411.000000
29.333333	0.500	-14,151.000000
29.341667	0.500	-12,415.000000
29.350000	0.500	-11,617.000000
29.358333	0.500	-11,457.000000
29.366667	0.500	-11,038.000000
29.375000	0.500	-9,974.000000
29.383333	0.500	-8,435.000000
29.391667	0.500	-6,334.000000
29.400000	0.500	-3,391.000000
29.408333	0.500	609.000000
29.416667	0.500	5,022.000000
29.425000	0.500	8,831.000000
29.433333	0.500	10,878.000000
29.441667	0.500	10,788.000000
29.450000	0.500	8,966.000000
29.458333	0.500	5,697.000000
29.466667	0.500	1,395.000000
29.475000	0.500	-3,254.000000
29.483333	0.500	-8,146.000000
29.491667	0.500	-12,925.000000
29.500000	0.500	-17,438.000000
29.508333	0.500	-21,512.000000
29.516667	0.500	-24,883.000000
29.525000	0.500	-27,441.000000
29.533333	0.500	-29,187.000000
29.541667	0.500	-29,896.000000
29.550000	0.500	-29,583.000000
29.558333	0.500	-28,942.000000
29.566667	0.500	-28,758.000000
29.575000	0.500	-29,190.000000
29.583333	0.500	-29,920.000000
29.591667	0.500	-30,456.000000
29.600000	0.500	-30,872.000000
29.608333	0.500	-31,723.000000
29.616667	0.500	-33,299.000000
29.625000	0.500	-36,031.000000
29.633333	0.500	-39,730.000000
29.641667	0.500	-43,610.000000
29.650000	0.500	-46,979.000000
29.658333	0.500	-49,587.000000
29.666667	0.500	-51,022.000000
29.675000	0.500	-51,125.000000
29.683333	0.500	-49,962.000000
29.691667	0.500	-47,518.000000
29.700000	0.500	-44,291.000000
29.708333	0.500	-40,968.000000
29.716667	0.500	-37,978.000000
29.725000	0.500	-35,184.000000
29.733333	0.500	-32,459.000000
29.741667	0.500	-30,054.000000
29.750000	0.500	-28,020.000000
29.758333	0.500	-26,494.000000
29.766667	0.500	-25,593.000000
29.775000	0.500	-25,176.000000
29.783333	0.500	-24,921.000000
29.791667	0.500	-24,456.000000
29.800000	0.500	-23,784.000000
29.808333	0.500	-23,249.000000
29.816667	0.500	-23,307.000000
29.825000	0.500	-23,918.000000
29.833333	0.500	-24,963.000000
29.841667	0.500	-26,088.000000
29.850000	0.500	-27,141.000000
29.858333	0.500	-27,997.000000
29.866667	0.500	-28,614.000000
29.875000	0.500	-28,873.000000
29.883333	0.500	-28,542.000000
29.891667	0.500	-27,919.000000
29.900000	0.500	-26,807.000000
29.908333	0.500	-25,320.000000
29.916667	0.500	-23,712.000000
29.925000	0.500	-21,982.000000
29.933333	0.500	-20,308.000000
29.941667	0.500	-18,986.000000
29.950000	0.500	-18,495.000000
29.958333	0.500	-19,007.000000
29.966667	0.500	-20,232.000000
29.975000	0.500	-22,073.000000
29.983333	0.500	-23,884.000000
29.991667	0.500	-25,577.000000
30.000000	0.500	-27,789.000000
30.008333	0.500	-30,513.000000
30.016667	0.500	-32,818.000000
30.025000	0.500	-34,209.000000
30.033333	0.500	-34,314.000000
30.041667	0.500	-33,037.000000
30.050000	0.500	-30,540.000000
30.058333	0.500	-27,581.000000
30.066667	0.500	-25,224.000000
30.075000	0.500	-23,835.000000
30.083333	0.500	-23,601.000000
30.091667	0.500	-24,837.000000
30.100000	0.500	-27,203.000000
30.108333	0.500	-29,787.000000
30.116667	0.500	-31,747.000000
30.125000	0.500	-32,804.000000
30.133333	0.500	-32,976.000000
30.141667	0.500	-32,936.000000
30.150000	0.500	-32,792.000000
30.158333	0.500	-32,027.000000
30.166667	0.500	-30,735.000000
30.175000	0.500	-29,697.000000
30.183333	0.500	-29,828.000000
30.191667	0.500	-31,395.000000
30.200000	0.500	-34,242.000000
30.208333	0.500	-37,829.000000
30.216667	0.500	-41,413.000000
30.225000	0.500	-44,107.000000
30.233333	0.500	-45,404.000000
30.241667	0.500	-45,741.000000
30.250000	0.500	-46,054.000000
30.258333	0.500	-46,514.000000
30.266667	0.500	-47,051.000000
30.275000	0.500	-47,480.000000
30.283333	0.500	-47,527.000000
30.291667	0.500	-46,902.000000
30.300000	0.500	-45,147.000000
30.308333	0.500	-42,615.000000
30.316667	0.500	-40,067.000000
30.325000	0.500	-37,913.000000
30.333333	0.500	-36,419.000000
30.341667	0.500	-35,992.000000
30.350000	0.500	-36,046.000000
30.358333	0.500	-36,070.000000
30.366667	0.500	-36,112.000000
30.375000	0.500	-36,165.000000
30.383333	0.500	-36,728.000000
30.391667	0.500	-38,502.000000
30.400000	0.500	-41,851.000000
30.408333	0.500	-46,158.000000
30.416667	0.500	-50,165.000000
30.425000	0.500	-53,044.000000
30.433333	0.500	-54,888.000000
30.441667	0.500	-56,157.000000
30.450000	0.500	-56,936.000000
30.458333	0.500	-57,160.000000
30.466667	0.500	-56,391.000000
30.475000	0.500	-54,817.000000
30.483333	0.500	-53,132.000000
30.491667	0.500	-51,829.000000
30.500000	0.500	-51,191.000000
30.508333	0.500	-51,231.000000
30.516667	0.500	-51,519.000000
30.525000	0.500	-51,751.000000
30.533333	0.500	-52,010.000000
30.541667	0.500	-51,854.000000
30.550000	0.500	-50,811.000000
30.558333	0.500	-48,944.000000
30.566667	0.500	-46,610.000000
30.575000	0.500	-44,200.000000
30.583333	0.500	-41,396.000000
30.591667	0.500	-38,567.000000
30.600000	0.500	-36,079.000000
30.608333	0.500	-34,255.000000
30.616667	0.500	-33,445.000000
30.625000	0.500	-33,356.000000
30.633333	0.500	-32,952.000000
30.641667	0.500	-31,412.000000
30.650000	0.500	-28,978.000000
30.658333	0.500	-26,208.000000
30.666667	0.500	-23,674.000000
30.675000	0.500	-22,064.000000
30.683333	0.500	-21,539.000000
30.691667	0.500	-22,362.000000
30.700000	0.500	-25,121.000000
30.708333	0.500	-29,455.000000
30.716667	0.500	-33,741.000000
30.725000	0.500	-36,974.000000
30.733333	0.500	-39,194.000000
30.741667	0.500	-40,222.000000
30.750000	0.500	-40,535.000000
30.758333	0.500	-41,070.000000
30.766667	0.500	-42,014.000000
30.775000	0.500	-42,682.000000
30.783333	0.500	-42,396.000000
30.791667	0.500	-40,610.000000
30.800000	0.500	-37,049.000000
30.808333	0.500	-32,421.000000
30.816667	0.500	-27,934.000000
30.825000	0.500	-24,472.000000
30.833333	0.500	-22,110.000000
30.841667	0.500	-20,699.000000
30.850000	0.500	-19,936.000000
30.858333	0.500	-19,284.000000
30.866667	0.500	-18,353.000000
30.875000	0.500	-17,275.000000
30.883333	0.500	-15,973.000000
30.891667	0.500	-14,954.000000
30.900000	0.500	-14,961.000000
30.908333	0.500	-16,584.000000
30.916667	0.500	-19,551.000000
30.925000	0.500	-22,859.000000
30.933333	0.500	-26,156.000000
30.941667	0.500	-28,947.000000
30.950000	0.500	-31,024.000000
30.958333	0.500	-32,652.000000
30.966667	0.500	-33,617.000000
30.975000	0.500	-33,830.000000
30.983333	0.500	-33,424.000000
30.991667	0.500	-32,392.000000
31.000000	0.500	-30,817.000000
