# Supplementary material for: Changes to Serum Sample Tube and Processing Methodology Does Not Cause Inter-Individual Variation in Automated Whole Serum N-Glycan Profiling in Health and Disease
Source: PLoS One. 2015 Apr 1;10(4):e0123028. doi: 10.1371/journal.pone.0123028 (PMC4382121; doi:10.1371/journal.pone.0123028)
Supplement: S2 Data — (ZIP) [file pone.0123028.s007.zip › IgGglycansData/1000+390-Sample 24.txt]

File Path	chrom://acropora/ChromeleonLocal/Archana Data/07 Mar 14/Robot validation of PNG F release- GCP-IgG and GCP-Fet.seq/27.smp/Emission_1.channel/Emission_1.chm
Channel	Emission_1

Injection Information:
Data Vault	ChromeleonLocal
Injection	PNG F rel-GCP-IgG-100µg-F.A+PBM+2AB VP96+T1-110/1000+390-Sample 24
Injection Number	29
Position	RH3
Comment	
Processing Method	beh-gu
Instrument Method	BEH-15cm-30min-right-25ul
Type	Unknown
Status	Finished
Injection Date	08/03/2014
Injection Time	06:05:55
Injection Volume (µL)	25.0000
Dilution Factor	1.0000
Weight	1.0000

Raw Data Information:
Time Min. (min)	0.000000
Time Max. (min)	31.000000
Data Points	3721
Detector	FLD
Exporting Data System	Chromeleon 7.1.1.1127
Operator	
Signal Quantity	
Signal Unit	counts
Signal Min.	-17,487.000000
Signal Max.	8,257,908.000000
Channel	Emission_1
Driver Name	FLD3000.dll
Channel Type	Evaluation
Min. Step (s)	0.500
Max. Step (s)	0.500
Average Step (s)	0.500

Signal Parameter Information:
Signal Info	

Raw Data:
Time (min)	Step (s)	Value (counts)
0.000000	0.000	0.000000
0.008333	0.500	0.000000
0.016667	0.500	0.000000
0.025000	0.500	0.000000
0.033333	0.500	0.000000
0.041667	0.500	5,118.000000
0.050000	0.500	5,300.000000
0.058333	0.500	5,758.000000
0.066667	0.500	6,763.000000
0.075000	0.500	8,174.000000
0.083333	0.500	9,691.000000
0.091667	0.500	11,025.000000
0.100000	0.500	11,867.000000
0.108333	0.500	12,043.000000
0.116667	0.500	11,554.000000
0.125000	0.500	10,535.000000
0.133333	0.500	9,187.000000
0.141667	0.500	7,699.000000
0.150000	0.500	6,184.000000
0.158333	0.500	4,747.000000
0.166667	0.500	3,449.000000
0.175000	0.500	2,308.000000
0.183333	0.500	1,340.000000
0.191667	0.500	478.000000
0.200000	0.500	-305.000000
0.208333	0.500	-995.000000
0.216667	0.500	-1,619.000000
0.225000	0.500	-2,143.000000
0.233333	0.500	-2,508.000000
0.241667	0.500	-2,661.000000
0.250000	0.500	-2,635.000000
0.258333	0.500	-2,488.000000
0.266667	0.500	-2,310.000000
0.275000	0.500	-2,192.000000
0.283333	0.500	-2,220.000000
0.291667	0.500	-2,404.000000
0.300000	0.500	-2,718.000000
0.308333	0.500	-3,151.000000
0.316667	0.500	-3,653.000000
0.325000	0.500	-4,118.000000
0.333333	0.500	-4,464.000000
0.341667	0.500	-4,711.000000
0.350000	0.500	-4,908.000000
0.358333	0.500	-5,054.000000
0.366667	0.500	-5,103.000000
0.375000	0.500	-5,063.000000
0.383333	0.500	-4,959.000000
0.391667	0.500	-4,828.000000
0.400000	0.500	-4,665.000000
0.408333	0.500	-4,481.000000
0.416667	0.500	-4,249.000000
0.425000	0.500	-3,927.000000
0.433333	0.500	-3,538.000000
0.441667	0.500	-3,158.000000
0.450000	0.500	-2,854.000000
0.458333	0.500	-2,625.000000
0.466667	0.500	-2,466.000000
0.475000	0.500	-2,393.000000
0.483333	0.500	-2,399.000000
0.491667	0.500	-2,444.000000
0.500000	0.500	-2,519.000000
0.508333	0.500	-2,594.000000
0.516667	0.500	-2,598.000000
0.525000	0.500	-2,517.000000
0.533333	0.500	-2,383.000000
0.541667	0.500	-2,218.000000
0.550000	0.500	-2,082.000000
0.558333	0.500	-2,038.000000
0.566667	0.500	-2,137.000000
0.575000	0.500	-2,414.000000
0.583333	0.500	-2,810.000000
0.591667	0.500	-3,164.000000
0.600000	0.500	-3,381.000000
0.608333	0.500	-3,440.000000
0.616667	0.500	-3,313.000000
0.625000	0.500	-2,986.000000
0.633333	0.500	-2,440.000000
0.641667	0.500	-1,609.000000
0.650000	0.500	-415.000000
0.658333	0.500	1,038.000000
0.666667	0.500	2,617.000000
0.675000	0.500	4,206.000000
0.683333	0.500	5,667.000000
0.691667	0.500	6,860.000000
0.700000	0.500	7,731.000000
0.708333	0.500	8,275.000000
0.716667	0.500	8,545.000000
0.725000	0.500	8,589.000000
0.733333	0.500	8,590.000000
0.741667	0.500	9,127.000000
0.750000	0.500	11,117.000000
0.758333	0.500	15,404.000000
0.766667	0.500	22,279.000000
0.775000	0.500	31,322.000000
0.783333	0.500	41,575.000000
0.791667	0.500	51,869.000000
0.800000	0.500	61,055.000000
0.808333	0.500	68,137.000000
0.816667	0.500	72,412.000000
0.825000	0.500	73,631.000000
0.833333	0.500	71,939.000000
0.841667	0.500	67,784.000000
0.850000	0.500	61,803.000000
0.858333	0.500	54,702.000000
0.866667	0.500	47,168.000000
0.875000	0.500	39,827.000000
0.883333	0.500	33,187.000000
0.891667	0.500	27,510.000000
0.900000	0.500	22,783.000000
0.908333	0.500	18,913.000000
0.916667	0.500	15,836.000000
0.925000	0.500	13,460.000000
0.933333	0.500	11,702.000000
0.941667	0.500	10,458.000000
0.950000	0.500	9,578.000000
0.958333	0.500	8,952.000000
0.966667	0.500	8,535.000000
0.975000	0.500	8,365.000000
0.983333	0.500	8,463.000000
0.991667	0.500	8,772.000000
1.000000	0.500	9,166.000000
1.008333	0.500	9,602.000000
1.016667	0.500	10,135.000000
1.025000	0.500	10,819.000000
1.033333	0.500	11,844.000000
1.041667	0.500	13,564.000000
1.050000	0.500	16,406.000000
1.058333	0.500	20,603.000000
1.066667	0.500	26,014.000000
1.075000	0.500	32,044.000000
1.083333	0.500	37,835.000000
1.091667	0.500	42,595.000000
1.100000	0.500	45,821.000000
1.108333	0.500	47,328.000000
1.116667	0.500	47,240.000000
1.125000	0.500	45,909.000000
1.133333	0.500	43,876.000000
1.141667	0.500	41,772.000000
1.150000	0.500	40,163.000000
1.158333	0.500	39,369.000000
1.166667	0.500	39,398.000000
1.175000	0.500	40,103.000000
1.183333	0.500	41,330.000000
1.191667	0.500	42,933.000000
1.200000	0.500	44,731.000000
1.208333	0.500	46,453.000000
1.216667	0.500	47,797.000000
1.225000	0.500	48,499.000000
1.233333	0.500	48,378.000000
1.241667	0.500	47,378.000000
1.250000	0.500	45,629.000000
1.258333	0.500	43,400.000000
1.266667	0.500	40,962.000000
1.275000	0.500	38,424.000000
1.283333	0.500	35,834.000000
1.291667	0.500	33,236.000000
1.300000	0.500	30,871.000000
1.308333	0.500	29,320.000000
1.316667	0.500	29,030.000000
1.325000	0.500	29,865.000000
1.333333	0.500	31,211.000000
1.341667	0.500	32,341.000000
1.350000	0.500	32,717.000000
1.358333	0.500	32,055.000000
1.366667	0.500	30,322.000000
1.375000	0.500	27,670.000000
1.383333	0.500	24,377.000000
1.391667	0.500	20,762.000000
1.400000	0.500	17,106.000000
1.408333	0.500	13,713.000000
1.416667	0.500	10,857.000000
1.425000	0.500	8,665.000000
1.433333	0.500	7,168.000000
1.441667	0.500	6,309.000000
1.450000	0.500	5,937.000000
1.458333	0.500	5,843.000000
1.466667	0.500	5,840.000000
1.475000	0.500	5,782.000000
1.483333	0.500	5,588.000000
1.491667	0.500	5,233.000000
1.500000	0.500	4,772.000000
1.508333	0.500	4,301.000000
1.516667	0.500	3,895.000000
1.525000	0.500	3,636.000000
1.533333	0.500	3,539.000000
1.541667	0.500	3,507.000000
1.550000	0.500	3,411.000000
1.558333	0.500	3,203.000000
1.566667	0.500	2,919.000000
1.575000	0.500	2,602.000000
1.583333	0.500	2,274.000000
1.591667	0.500	1,938.000000
1.600000	0.500	1,611.000000
1.608333	0.500	1,301.000000
1.616667	0.500	962.000000
1.625000	0.500	529.000000
1.633333	0.500	43.000000
1.641667	0.500	-411.000000
1.650000	0.500	-758.000000
1.658333	0.500	-970.000000
1.666667	0.500	-1,036.000000
1.675000	0.500	-995.000000
1.683333	0.500	-909.000000
1.691667	0.500	-831.000000
1.700000	0.500	-786.000000
1.708333	0.500	-718.000000
1.716667	0.500	-602.000000
1.725000	0.500	-471.000000
1.733333	0.500	-361.000000
1.741667	0.500	-318.000000
1.750000	0.500	-389.000000
1.758333	0.500	-553.000000
1.766667	0.500	-746.000000
1.775000	0.500	-931.000000
1.783333	0.500	-1,133.000000
1.791667	0.500	-1,370.000000
1.800000	0.500	-1,604.000000
1.808333	0.500	-1,832.000000
1.816667	0.500	-2,080.000000
1.825000	0.500	-2,343.000000
1.833333	0.500	-2,647.000000
1.841667	0.500	-2,961.000000
1.850000	0.500	-3,235.000000
1.858333	0.500	-3,434.000000
1.866667	0.500	-3,499.000000
1.875000	0.500	-3,422.000000
1.883333	0.500	-3,287.000000
1.891667	0.500	-3,188.000000
1.900000	0.500	-3,144.000000
1.908333	0.500	-3,179.000000
1.916667	0.500	-3,297.000000
1.925000	0.500	-3,451.000000
1.933333	0.500	-3,619.000000
1.941667	0.500	-3,775.000000
1.950000	0.500	-3,893.000000
1.958333	0.500	-3,902.000000
1.966667	0.500	-3,764.000000
1.975000	0.500	-3,563.000000
1.983333	0.500	-3,388.000000
1.991667	0.500	-3,279.000000
2.000000	0.500	-3,217.000000
2.008333	0.500	-3,163.000000
2.016667	0.500	-3,035.000000
2.025000	0.500	-2,787.000000
2.033333	0.500	-2,398.000000
2.041667	0.500	-1,933.000000
2.050000	0.500	-1,482.000000
2.058333	0.500	-1,086.000000
2.066667	0.500	-716.000000
2.075000	0.500	-375.000000
2.083333	0.500	-76.000000
2.091667	0.500	188.000000
2.100000	0.500	438.000000
2.108333	0.500	696.000000
2.116667	0.500	896.000000
2.125000	0.500	964.000000
2.133333	0.500	862.000000
2.141667	0.500	580.000000
2.150000	0.500	195.000000
2.158333	0.500	-231.000000
2.166667	0.500	-639.000000
2.175000	0.500	-968.000000
2.183333	0.500	-1,209.000000
2.191667	0.500	-1,357.000000
2.200000	0.500	-1,467.000000
2.208333	0.500	-1,608.000000
2.216667	0.500	-1,807.000000
2.225000	0.500	-2,034.000000
2.233333	0.500	-2,243.000000
2.241667	0.500	-2,397.000000
2.250000	0.500	-2,497.000000
2.258333	0.500	-2,597.000000
2.266667	0.500	-2,710.000000
2.275000	0.500	-2,851.000000
2.283333	0.500	-3,026.000000
2.291667	0.500	-3,147.000000
2.300000	0.500	-3,103.000000
2.308333	0.500	-2,894.000000
2.316667	0.500	-2,584.000000
2.325000	0.500	-2,270.000000
2.333333	0.500	-2,035.000000
2.341667	0.500	-1,883.000000
2.350000	0.500	-1,765.000000
2.358333	0.500	-1,613.000000
2.366667	0.500	-1,466.000000
2.375000	0.500	-1,335.000000
2.383333	0.500	-1,239.000000
2.391667	0.500	-1,217.000000
2.400000	0.500	-1,282.000000
2.408333	0.500	-1,418.000000
2.416667	0.500	-1,587.000000
2.425000	0.500	-1,736.000000
2.433333	0.500	-1,869.000000
2.441667	0.500	-2,033.000000
2.450000	0.500	-2,209.000000
2.458333	0.500	-2,325.000000
2.466667	0.500	-2,416.000000
2.475000	0.500	-2,553.000000
2.483333	0.500	-2,676.000000
2.491667	0.500	-2,694.000000
2.500000	0.500	-2,697.000000
2.508333	0.500	-2,848.000000
2.516667	0.500	-3,227.000000
2.525000	0.500	-3,750.000000
2.533333	0.500	-4,293.000000
2.541667	0.500	-4,759.000000
2.550000	0.500	-5,106.000000
2.558333	0.500	-5,284.000000
2.566667	0.500	-5,272.000000
2.575000	0.500	-5,062.000000
2.583333	0.500	-4,711.000000
2.591667	0.500	-4,242.000000
2.600000	0.500	-3,708.000000
2.608333	0.500	-3,229.000000
2.616667	0.500	-2,890.000000
2.625000	0.500	-2,681.000000
2.633333	0.500	-2,555.000000
2.641667	0.500	-2,522.000000
2.650000	0.500	-2,618.000000
2.658333	0.500	-2,825.000000
2.666667	0.500	-3,099.000000
2.675000	0.500	-3,359.000000
2.683333	0.500	-3,528.000000
2.691667	0.500	-3,593.000000
2.700000	0.500	-3,564.000000
2.708333	0.500	-3,425.000000
2.716667	0.500	-3,189.000000
2.725000	0.500	-2,883.000000
2.733333	0.500	-2,615.000000
2.741667	0.500	-2,449.000000
2.750000	0.500	-2,388.000000
2.758333	0.500	-2,400.000000
2.766667	0.500	-2,451.000000
2.775000	0.500	-2,529.000000
2.783333	0.500	-2,593.000000
2.791667	0.500	-2,618.000000
2.800000	0.500	-2,615.000000
2.808333	0.500	-2,596.000000
2.816667	0.500	-2,526.000000
2.825000	0.500	-2,347.000000
2.833333	0.500	-2,076.000000
2.841667	0.500	-1,829.000000
2.850000	0.500	-1,696.000000
2.858333	0.500	-1,719.000000
2.866667	0.500	-1,932.000000
2.875000	0.500	-2,248.000000
2.883333	0.500	-2,545.000000
2.891667	0.500	-2,784.000000
2.900000	0.500	-2,924.000000
2.908333	0.500	-2,933.000000
2.916667	0.500	-2,866.000000
2.925000	0.500	-2,824.000000
2.933333	0.500	-2,873.000000
2.941667	0.500	-2,988.000000
2.950000	0.500	-3,097.000000
2.958333	0.500	-3,178.000000
2.966667	0.500	-3,210.000000
2.975000	0.500	-3,145.000000
2.983333	0.500	-2,998.000000
2.991667	0.500	-2,785.000000
3.000000	0.500	-2,518.000000
3.008333	0.500	-2,518.000000
3.016667	0.500	-2,518.000000
3.025000	0.500	-2,518.000000
3.033333	0.500	-2,518.000000
3.041667	0.500	-2,386.000000
3.050000	0.500	-1,685.000000
3.058333	0.500	-257.000000
3.066667	0.500	2,203.000000
3.075000	0.500	5,754.000000
3.083333	0.500	10,352.000000
3.091667	0.500	15,850.000000
3.100000	0.500	22,402.000000
3.108333	0.500	30,782.000000
3.116667	0.500	40,950.000000
3.125000	0.500	51,485.000000
3.133333	0.500	60,981.000000
3.141667	0.500	68,404.000000
3.150000	0.500	73,063.000000
3.158333	0.500	74,933.000000
3.166667	0.500	74,266.000000
3.175000	0.500	71,855.000000
3.183333	0.500	68,359.000000
3.191667	0.500	63,389.000000
3.200000	0.500	56,627.000000
3.208333	0.500	48,756.000000
3.216667	0.500	40,736.000000
3.225000	0.500	33,681.000000
3.233333	0.500	28,262.000000
3.241667	0.500	24,668.000000
3.250000	0.500	22,406.000000
3.258333	0.500	20,513.000000
3.266667	0.500	18,139.000000
3.275000	0.500	15,370.000000
3.283333	0.500	12,688.000000
3.291667	0.500	10,325.000000
3.300000	0.500	8,197.000000
3.308333	0.500	6,216.000000
3.316667	0.500	4,640.000000
3.325000	0.500	3,093.000000
3.333333	0.500	1,103.000000
3.341667	0.500	-1,392.000000
3.350000	0.500	-4,110.000000
3.358333	0.500	-6,381.000000
3.366667	0.500	-6,902.000000
3.375000	0.500	-5,556.000000
3.383333	0.500	-2,964.000000
3.391667	0.500	786.000000
3.400000	0.500	5,082.000000
3.408333	0.500	9,345.000000
3.416667	0.500	12,982.000000
3.425000	0.500	15,198.000000
3.433333	0.500	15,603.000000
3.441667	0.500	14,424.000000
3.450000	0.500	12,051.000000
3.458333	0.500	9,449.000000
3.466667	0.500	7,692.000000
3.475000	0.500	7,165.000000
3.483333	0.500	8,080.000000
3.491667	0.500	10,807.000000
3.500000	0.500	14,641.000000
3.508333	0.500	17,947.000000
3.516667	0.500	19,853.000000
3.525000	0.500	20,020.000000
3.533333	0.500	18,693.000000
3.541667	0.500	16,362.000000
3.550000	0.500	13,626.000000
3.558333	0.500	11,032.000000
3.566667	0.500	9,092.000000
3.575000	0.500	8,485.000000
3.583333	0.500	9,373.000000
3.591667	0.500	11,301.000000
3.600000	0.500	13,411.000000
3.608333	0.500	15,553.000000
3.616667	0.500	17,813.000000
3.625000	0.500	20,058.000000
3.633333	0.500	22,162.000000
3.641667	0.500	23,748.000000
3.650000	0.500	24,477.000000
3.658333	0.500	24,123.000000
3.666667	0.500	22,938.000000
3.675000	0.500	21,415.000000
3.683333	0.500	20,326.000000
3.691667	0.500	19,970.000000
3.700000	0.500	20,507.000000
3.708333	0.500	21,492.000000
3.716667	0.500	22,455.000000
3.725000	0.500	22,735.000000
3.733333	0.500	22,134.000000
3.741667	0.500	21,170.000000
3.750000	0.500	19,963.000000
3.758333	0.500	18,017.000000
3.766667	0.500	15,246.000000
3.775000	0.500	11,658.000000
3.783333	0.500	7,624.000000
3.791667	0.500	4,068.000000
3.800000	0.500	1,607.000000
3.808333	0.500	223.000000
3.816667	0.500	101.000000
3.825000	0.500	1,593.000000
3.833333	0.500	4,637.000000
3.841667	0.500	8,755.000000
3.850000	0.500	12,878.000000
3.858333	0.500	15,558.000000
3.866667	0.500	15,867.000000
3.875000	0.500	13,758.000000
3.883333	0.500	9,995.000000
3.891667	0.500	6,010.000000
3.900000	0.500	3,348.000000
3.908333	0.500	2,828.000000
3.916667	0.500	4,773.000000
3.925000	0.500	8,812.000000
3.933333	0.500	13,813.000000
3.941667	0.500	17,977.000000
3.950000	0.500	20,212.000000
3.958333	0.500	20,597.000000
3.966667	0.500	19,651.000000
3.975000	0.500	17,988.000000
3.983333	0.500	15,927.000000
3.991667	0.500	13,555.000000
4.000000	0.500	10,953.000000
4.008333	0.500	8,410.000000
4.016667	0.500	6,201.000000
4.025000	0.500	4,497.000000
4.033333	0.500	3,569.000000
4.041667	0.500	3,579.000000
4.050000	0.500	4,506.000000
4.058333	0.500	6,122.000000
4.066667	0.500	7,642.000000
4.075000	0.500	9,028.000000
4.083333	0.500	10,140.000000
4.091667	0.500	10,309.000000
4.100000	0.500	9,405.000000
4.108333	0.500	7,558.000000
4.116667	0.500	4,901.000000
4.125000	0.500	1,906.000000
4.133333	0.500	-328.000000
4.141667	0.500	-1,203.000000
4.150000	0.500	-289.000000
4.158333	0.500	2,325.000000
4.166667	0.500	5,372.000000
4.175000	0.500	7,677.000000
4.183333	0.500	9,078.000000
4.191667	0.500	9,840.000000
4.200000	0.500	10,325.000000
4.208333	0.500	11,002.000000
4.216667	0.500	12,204.000000
4.225000	0.500	14,126.000000
4.233333	0.500	16,736.000000
4.241667	0.500	19,353.000000
4.250000	0.500	21,475.000000
4.258333	0.500	22,853.000000
4.266667	0.500	23,884.000000
4.275000	0.500	25,099.000000
4.283333	0.500	25,990.000000
4.291667	0.500	25,795.000000
4.300000	0.500	24,449.000000
4.308333	0.500	22,179.000000
4.316667	0.500	19,413.000000
4.325000	0.500	16,423.000000
4.333333	0.500	13,627.000000
4.341667	0.500	11,065.000000
4.350000	0.500	8,532.000000
4.358333	0.500	5,925.000000
4.366667	0.500	3,055.000000
4.375000	0.500	41.000000
4.383333	0.500	-2,407.000000
4.391667	0.500	-4,387.000000
4.400000	0.500	-6,451.000000
4.408333	0.500	-8,488.000000
4.416667	0.500	-10,205.000000
4.425000	0.500	-11,419.000000
4.433333	0.500	-11,480.000000
4.441667	0.500	-10,305.000000
4.450000	0.500	-8,349.000000
4.458333	0.500	-6,129.000000
4.466667	0.500	-4,388.000000
4.475000	0.500	-3,048.000000
4.483333	0.500	-1,068.000000
4.491667	0.500	1,595.000000
4.500000	0.500	3,919.000000
4.508333	0.500	5,516.000000
4.516667	0.500	6,455.000000
4.525000	0.500	7,101.000000
4.533333	0.500	7,384.000000
4.541667	0.500	6,830.000000
4.550000	0.500	5,533.000000
4.558333	0.500	3,997.000000
4.566667	0.500	2,759.000000
4.575000	0.500	2,197.000000
4.583333	0.500	3,033.000000
4.591667	0.500	5,862.000000
4.600000	0.500	10,011.000000
4.608333	0.500	14,079.000000
4.616667	0.500	17,060.000000
4.625000	0.500	18,740.000000
4.633333	0.500	19,424.000000
4.641667	0.500	19,584.000000
4.650000	0.500	19,104.000000
4.658333	0.500	18,058.000000
4.666667	0.500	15,966.000000
4.675000	0.500	12,872.000000
4.683333	0.500	8,871.000000
4.691667	0.500	4,383.000000
4.700000	0.500	163.000000
4.708333	0.500	-3,368.000000
4.716667	0.500	-6,237.000000
4.725000	0.500	-8,313.000000
4.733333	0.500	-10,174.000000
4.741667	0.500	-12,425.000000
4.750000	0.500	-14,574.000000
4.758333	0.500	-15,803.000000
4.766667	0.500	-16,024.000000
4.775000	0.500	-15,447.000000
4.783333	0.500	-14,114.000000
4.791667	0.500	-12,087.000000
4.800000	0.500	-9,667.000000
4.808333	0.500	-7,172.000000
4.816667	0.500	-4,877.000000
4.825000	0.500	-3,428.000000
4.833333	0.500	-3,136.000000
4.841667	0.500	-3,290.000000
4.850000	0.500	-3,178.000000
4.858333	0.500	-2,419.000000
4.866667	0.500	-979.000000
4.875000	0.500	746.000000
4.883333	0.500	2,735.000000
4.891667	0.500	4,643.000000
4.900000	0.500	5,793.000000
4.908333	0.500	6,067.000000
4.916667	0.500	5,924.000000
4.925000	0.500	5,726.000000
4.933333	0.500	6,211.000000
4.941667	0.500	7,797.000000
4.950000	0.500	10,291.000000
4.958333	0.500	12,958.000000
4.966667	0.500	15,136.000000
4.975000	0.500	16,513.000000
4.983333	0.500	17,230.000000
4.991667	0.500	17,239.000000
5.000000	0.500	15,774.000000
5.008333	0.500	12,681.000000
5.016667	0.500	8,838.000000
5.025000	0.500	5,214.000000
5.033333	0.500	2,668.000000
5.041667	0.500	1,565.000000
5.050000	0.500	1,982.000000
5.058333	0.500	3,834.000000
5.066667	0.500	6,464.000000
5.075000	0.500	8,967.000000
5.083333	0.500	10,703.000000
5.091667	0.500	11,205.000000
5.100000	0.500	10,418.000000
5.108333	0.500	8,721.000000
5.116667	0.500	6,508.000000
5.125000	0.500	4,307.000000
5.133333	0.500	2,017.000000
5.141667	0.500	-642.000000
5.150000	0.500	-3,189.000000
5.158333	0.500	-4,662.000000
5.166667	0.500	-4,018.000000
5.175000	0.500	-1,236.000000
5.183333	0.500	2,862.000000
5.191667	0.500	7,421.000000
5.200000	0.500	11,855.000000
5.208333	0.500	16,070.000000
5.216667	0.500	19,780.000000
5.225000	0.500	22,802.000000
5.233333	0.500	25,303.000000
5.241667	0.500	26,847.000000
5.250000	0.500	27,080.000000
5.258333	0.500	26,165.000000
5.266667	0.500	24,582.000000
5.275000	0.500	22,637.000000
5.283333	0.500	20,748.000000
5.291667	0.500	19,265.000000
5.300000	0.500	18,183.000000
5.308333	0.500	17,125.000000
5.316667	0.500	16,249.000000
5.325000	0.500	15,417.000000
5.333333	0.500	14,009.000000
5.341667	0.500	11,325.000000
5.350000	0.500	7,543.000000
5.358333	0.500	3,057.000000
5.366667	0.500	-1,629.000000
5.375000	0.500	-5,357.000000
5.383333	0.500	-7,540.000000
5.391667	0.500	-8,110.000000
5.400000	0.500	-7,465.000000
5.408333	0.500	-6,161.000000
5.416667	0.500	-4,872.000000
5.425000	0.500	-3,909.000000
5.433333	0.500	-2,887.000000
5.441667	0.500	-2,072.000000
5.450000	0.500	-1,683.000000
5.458333	0.500	-1,236.000000
5.466667	0.500	-139.000000
5.475000	0.500	1,233.000000
5.483333	0.500	2,067.000000
5.491667	0.500	2,412.000000
5.500000	0.500	2,654.000000
5.508333	0.500	3,097.000000
5.516667	0.500	3,779.000000
5.525000	0.500	4,788.000000
5.533333	0.500	6,141.000000
5.541667	0.500	8,158.000000
5.550000	0.500	10,980.000000
5.558333	0.500	13,585.000000
5.566667	0.500	15,364.000000
5.575000	0.500	16,036.000000
5.583333	0.500	15,413.000000
5.591667	0.500	13,564.000000
5.600000	0.500	11,187.000000
5.608333	0.500	9,359.000000
5.616667	0.500	8,629.000000
5.625000	0.500	9,003.000000
5.633333	0.500	10,271.000000
5.641667	0.500	12,038.000000
5.650000	0.500	13,784.000000
5.658333	0.500	14,976.000000
5.666667	0.500	14,955.000000
5.675000	0.500	13,472.000000
5.683333	0.500	11,055.000000
5.691667	0.500	8,548.000000
5.700000	0.500	6,748.000000
5.708333	0.500	6,256.000000
5.716667	0.500	7,382.000000
5.725000	0.500	10,069.000000
5.733333	0.500	13,439.000000
5.741667	0.500	16,643.000000
5.750000	0.500	19,044.000000
5.758333	0.500	20,338.000000
5.766667	0.500	20,654.000000
5.775000	0.500	19,641.000000
5.783333	0.500	17,668.000000
5.791667	0.500	15,436.000000
5.800000	0.500	13,343.000000
5.808333	0.500	10,961.000000
5.816667	0.500	7,970.000000
5.825000	0.500	4,668.000000
5.833333	0.500	1,252.000000
5.841667	0.500	-1,709.000000
5.850000	0.500	-3,236.000000
5.858333	0.500	-3,079.000000
5.866667	0.500	-1,070.000000
5.875000	0.500	2,336.000000
5.883333	0.500	6,084.000000
5.891667	0.500	9,212.000000
5.900000	0.500	11,749.000000
5.908333	0.500	14,125.000000
5.916667	0.500	16,084.000000
5.925000	0.500	17,433.000000
5.933333	0.500	18,024.000000
5.941667	0.500	17,839.000000
5.950000	0.500	17,510.000000
5.958333	0.500	17,064.000000
5.966667	0.500	16,336.000000
5.975000	0.500	15,543.000000
5.983333	0.500	14,936.000000
5.991667	0.500	15,048.000000
6.000000	0.500	16,314.000000
6.008333	0.500	18,541.000000
6.016667	0.500	21,190.000000
6.025000	0.500	23,694.000000
6.033333	0.500	25,281.000000
6.041667	0.500	25,416.000000
6.050000	0.500	24,180.000000
6.058333	0.500	22,326.000000
6.066667	0.500	20,411.000000
6.075000	0.500	18,441.000000
6.083333	0.500	16,800.000000
6.091667	0.500	15,478.000000
6.100000	0.500	13,972.000000
6.108333	0.500	12,055.000000
6.116667	0.500	10,491.000000
6.125000	0.500	9,923.000000
6.133333	0.500	10,333.000000
6.141667	0.500	11,381.000000
6.150000	0.500	12,926.000000
6.158333	0.500	14,732.000000
6.166667	0.500	16,462.000000
6.175000	0.500	17,418.000000
6.183333	0.500	17,499.000000
6.191667	0.500	17,020.000000
6.200000	0.500	15,890.000000
6.208333	0.500	14,255.000000
6.216667	0.500	12,695.000000
6.225000	0.500	11,783.000000
6.233333	0.500	12,159.000000
6.241667	0.500	13,517.000000
6.250000	0.500	15,171.000000
6.258333	0.500	16,521.000000
6.266667	0.500	17,464.000000
6.275000	0.500	18,225.000000
6.283333	0.500	19,199.000000
6.291667	0.500	20,243.000000
6.300000	0.500	21,182.000000
6.308333	0.500	21,759.000000
6.316667	0.500	21,575.000000
6.325000	0.500	21,043.000000
6.333333	0.500	20,944.000000
6.341667	0.500	21,389.000000
6.350000	0.500	21,721.000000
6.358333	0.500	21,562.000000
6.366667	0.500	21,122.000000
6.375000	0.500	20,632.000000
6.383333	0.500	20,589.000000
6.391667	0.500	21,480.000000
6.400000	0.500	23,029.000000
6.408333	0.500	24,603.000000
6.416667	0.500	25,533.000000
6.425000	0.500	25,753.000000
6.433333	0.500	25,898.000000
6.441667	0.500	26,094.000000
6.450000	0.500	26,051.000000
6.458333	0.500	25,521.000000
6.466667	0.500	23,981.000000
6.475000	0.500	21,504.000000
6.483333	0.500	18,047.000000
6.491667	0.500	14,282.000000
6.500000	0.500	11,098.000000
6.508333	0.500	8,855.000000
6.516667	0.500	7,854.000000
6.525000	0.500	8,112.000000
6.533333	0.500	9,525.000000
6.541667	0.500	12,021.000000
6.550000	0.500	15,106.000000
6.558333	0.500	18,327.000000
6.566667	0.500	21,615.000000
6.575000	0.500	24,580.000000
6.583333	0.500	25,984.000000
6.591667	0.500	25,004.000000
6.600000	0.500	22,543.000000
6.608333	0.500	19,932.000000
6.616667	0.500	18,259.000000
6.625000	0.500	17,458.000000
6.633333	0.500	17,026.000000
6.641667	0.500	16,383.000000
6.650000	0.500	15,480.000000
6.658333	0.500	14,721.000000
6.666667	0.500	14,244.000000
6.675000	0.500	13,862.000000
6.683333	0.500	13,155.000000
6.691667	0.500	12,297.000000
6.700000	0.500	11,792.000000
6.708333	0.500	11,660.000000
6.716667	0.500	12,004.000000
6.725000	0.500	13,126.000000
6.733333	0.500	15,111.000000
6.741667	0.500	17,616.000000
6.750000	0.500	19,866.000000
6.758333	0.500	21,351.000000
6.766667	0.500	22,096.000000
6.775000	0.500	22,846.000000
6.783333	0.500	23,668.000000
6.791667	0.500	24,245.000000
6.800000	0.500	24,593.000000
6.808333	0.500	24,756.000000
6.816667	0.500	25,341.000000
6.825000	0.500	26,727.000000
6.833333	0.500	28,565.000000
6.841667	0.500	30,130.000000
6.850000	0.500	30,803.000000
6.858333	0.500	30,090.000000
6.866667	0.500	28,070.000000
6.875000	0.500	24,850.000000
6.883333	0.500	21,033.000000
6.891667	0.500	17,915.000000
6.900000	0.500	16,372.000000
6.908333	0.500	16,404.000000
6.916667	0.500	17,314.000000
6.925000	0.500	18,490.000000
6.933333	0.500	19,347.000000
6.941667	0.500	19,500.000000
6.950000	0.500	19,163.000000
6.958333	0.500	18,775.000000
6.966667	0.500	18,528.000000
6.975000	0.500	18,136.000000
6.983333	0.500	17,519.000000
6.991667	0.500	16,956.000000
7.000000	0.500	16,728.000000
7.008333	0.500	16,574.000000
7.016667	0.500	16,122.000000
7.025000	0.500	15,002.000000
7.033333	0.500	13,494.000000
7.041667	0.500	12,209.000000
7.050000	0.500	12,099.000000
7.058333	0.500	13,737.000000
7.066667	0.500	17,103.000000
7.075000	0.500	21,942.000000
7.083333	0.500	27,491.000000
7.091667	0.500	32,573.000000
7.100000	0.500	36,258.000000
7.108333	0.500	38,000.000000
7.116667	0.500	37,711.000000
7.125000	0.500	35,950.000000
7.133333	0.500	33,392.000000
7.141667	0.500	30,948.000000
7.150000	0.500	28,899.000000
7.158333	0.500	26,868.000000
7.166667	0.500	24,615.000000
7.175000	0.500	22,011.000000
7.183333	0.500	19,393.000000
7.191667	0.500	17,614.000000
7.200000	0.500	17,139.000000
7.208333	0.500	17,808.000000
7.216667	0.500	19,201.000000
7.225000	0.500	21,004.000000
7.233333	0.500	22,506.000000
7.241667	0.500	23,088.000000
7.250000	0.500	22,943.000000
7.258333	0.500	22,511.000000
7.266667	0.500	22,131.000000
7.275000	0.500	21,735.000000
7.283333	0.500	21,185.000000
7.291667	0.500	20,744.000000
7.300000	0.500	21,205.000000
7.308333	0.500	22,630.000000
7.316667	0.500	24,298.000000
7.325000	0.500	25,759.000000
7.333333	0.500	26,312.000000
7.341667	0.500	25,642.000000
7.350000	0.500	23,933.000000
7.358333	0.500	21,663.000000
7.366667	0.500	19,436.000000
7.375000	0.500	17,868.000000
7.383333	0.500	17,373.000000
7.391667	0.500	17,263.000000
7.400000	0.500	16,870.000000
7.408333	0.500	16,590.000000
7.416667	0.500	16,917.000000
7.425000	0.500	17,734.000000
7.433333	0.500	18,645.000000
7.441667	0.500	19,415.000000
7.450000	0.500	19,819.000000
7.458333	0.500	19,722.000000
7.466667	0.500	19,774.000000
7.475000	0.500	20,468.000000
7.483333	0.500	21,895.000000
7.491667	0.500	24,016.000000
7.500000	0.500	26,544.000000
7.508333	0.500	29,519.000000
7.516667	0.500	32,711.000000
7.525000	0.500	35,761.000000
7.533333	0.500	38,082.000000
7.541667	0.500	39,122.000000
7.550000	0.500	38,593.000000
7.558333	0.500	36,294.000000
7.566667	0.500	32,761.000000
7.575000	0.500	28,639.000000
7.583333	0.500	24,625.000000
7.591667	0.500	21,544.000000
7.600000	0.500	20,315.000000
7.608333	0.500	21,183.000000
7.616667	0.500	23,359.000000
7.625000	0.500	25,896.000000
7.633333	0.500	28,318.000000
7.641667	0.500	30,639.000000
7.650000	0.500	33,337.000000
7.658333	0.500	36,546.000000
7.666667	0.500	39,784.000000
7.675000	0.500	42,164.000000
7.683333	0.500	42,946.000000
7.691667	0.500	41,784.000000
7.700000	0.500	39,566.000000
7.708333	0.500	37,314.000000
7.716667	0.500	35,534.000000
7.725000	0.500	34,281.000000
7.733333	0.500	33,131.000000
7.741667	0.500	31,735.000000
7.750000	0.500	30,690.000000
7.758333	0.500	30,515.000000
7.766667	0.500	30,502.000000
7.775000	0.500	29,856.000000
7.783333	0.500	28,425.000000
7.791667	0.500	26,386.000000
7.800000	0.500	23,742.000000
7.808333	0.500	20,487.000000
7.816667	0.500	17,161.000000
7.825000	0.500	14,364.000000
7.833333	0.500	12,527.000000
7.841667	0.500	11,809.000000
7.850000	0.500	12,640.000000
7.858333	0.500	14,687.000000
7.866667	0.500	16,683.000000
7.875000	0.500	17,996.000000
7.883333	0.500	18,727.000000
7.891667	0.500	19,405.000000
7.900000	0.500	19,977.000000
7.908333	0.500	20,266.000000
7.916667	0.500	20,181.000000
7.925000	0.500	19,823.000000
7.933333	0.500	19,705.000000
7.941667	0.500	20,281.000000
7.950000	0.500	21,334.000000
7.958333	0.500	22,404.000000
7.966667	0.500	23,186.000000
7.975000	0.500	23,845.000000
7.983333	0.500	24,702.000000
7.991667	0.500	25,415.000000
8.000000	0.500	26,260.000000
8.008333	0.500	27,932.000000
8.016667	0.500	30,493.000000
8.025000	0.500	33,692.000000
8.033333	0.500	37,446.000000
8.041667	0.500	41,644.000000
8.050000	0.500	46,392.000000
8.058333	0.500	51,758.000000
8.066667	0.500	58,186.000000
8.075000	0.500	65,736.000000
8.083333	0.500	73,946.000000
8.091667	0.500	81,707.000000
8.100000	0.500	87,575.000000
8.108333	0.500	91,001.000000
8.116667	0.500	92,053.000000
8.125000	0.500	91,016.000000
8.133333	0.500	88,097.000000
8.141667	0.500	83,542.000000
8.150000	0.500	77,653.000000
8.158333	0.500	71,038.000000
8.166667	0.500	64,079.000000
8.175000	0.500	57,417.000000
8.183333	0.500	51,794.000000
8.191667	0.500	47,705.000000
8.200000	0.500	45,186.000000
8.208333	0.500	43,382.000000
8.216667	0.500	41,679.000000
8.225000	0.500	39,671.000000
8.233333	0.500	37,515.000000
8.241667	0.500	35,408.000000
8.250000	0.500	33,512.000000
8.258333	0.500	32,199.000000
8.266667	0.500	32,015.000000
8.275000	0.500	33,076.000000
8.283333	0.500	35,016.000000
8.291667	0.500	37,483.000000
8.300000	0.500	40,549.000000
8.308333	0.500	43,813.000000
8.316667	0.500	46,301.000000
8.325000	0.500	47,533.000000
8.333333	0.500	47,783.000000
8.341667	0.500	47,530.000000
8.350000	0.500	47,666.000000
8.358333	0.500	50,057.000000
8.366667	0.500	55,536.000000
8.375000	0.500	63,917.000000
8.383333	0.500	75,142.000000
8.391667	0.500	89,093.000000
8.400000	0.500	105,548.000000
8.408333	0.500	124,338.000000
8.416667	0.500	145,068.000000
8.425000	0.500	167,203.000000
8.433333	0.500	190,285.000000
8.441667	0.500	213,450.000000
8.450000	0.500	235,060.000000
8.458333	0.500	252,673.000000
8.466667	0.500	264,284.000000
8.475000	0.500	269,753.000000
8.483333	0.500	269,788.000000
8.491667	0.500	265,157.000000
8.500000	0.500	256,348.000000
8.508333	0.500	244,213.000000
8.516667	0.500	229,498.000000
8.525000	0.500	212,503.000000
8.533333	0.500	193,305.000000
8.541667	0.500	172,453.000000
8.550000	0.500	150,978.000000
8.558333	0.500	129,962.000000
8.566667	0.500	110,320.000000
8.575000	0.500	92,731.000000
8.583333	0.500	77,915.000000
8.591667	0.500	66,439.000000
8.600000	0.500	58,069.000000
8.608333	0.500	52,381.000000
8.616667	0.500	48,774.000000
8.625000	0.500	46,482.000000
8.633333	0.500	44,261.000000
8.641667	0.500	41,269.000000
8.650000	0.500	37,890.000000
8.658333	0.500	34,852.000000
8.666667	0.500	32,428.000000
8.675000	0.500	30,639.000000
8.683333	0.500	29,558.000000
8.691667	0.500	29,316.000000
8.700000	0.500	29,735.000000
8.708333	0.500	31,035.000000
8.716667	0.500	33,273.000000
8.725000	0.500	36,087.000000
8.733333	0.500	38,441.000000
8.741667	0.500	39,508.000000
8.750000	0.500	38,977.000000
8.758333	0.500	37,720.000000
8.766667	0.500	36,168.000000
8.775000	0.500	34,557.000000
8.783333	0.500	33,110.000000
8.791667	0.500	32,239.000000
8.800000	0.500	32,339.000000
8.808333	0.500	33,238.000000
8.816667	0.500	34,512.000000
8.825000	0.500	35,975.000000
8.833333	0.500	37,351.000000
8.841667	0.500	38,691.000000
8.850000	0.500	40,093.000000
8.858333	0.500	41,516.000000
8.866667	0.500	42,525.000000
8.875000	0.500	43,213.000000
8.883333	0.500	43,373.000000
8.891667	0.500	42,631.000000
8.900000	0.500	40,198.000000
8.908333	0.500	36,145.000000
8.916667	0.500	31,992.000000
8.925000	0.500	29,522.000000
8.933333	0.500	29,613.000000
8.941667	0.500	31,764.000000
8.950000	0.500	34,830.000000
8.958333	0.500	38,056.000000
8.966667	0.500	40,442.000000
8.975000	0.500	41,619.000000
8.983333	0.500	41,988.000000
8.991667	0.500	42,068.000000
9.000000	0.500	41,840.000000
9.008333	0.500	40,949.000000
9.016667	0.500	39,709.000000
9.025000	0.500	39,152.000000
9.033333	0.500	40,349.000000
9.041667	0.500	43,147.000000
9.050000	0.500	46,834.000000
9.058333	0.500	50,913.000000
9.066667	0.500	55,176.000000
9.075000	0.500	59,572.000000
9.083333	0.500	63,694.000000
9.091667	0.500	66,749.000000
9.100000	0.500	68,481.000000
9.108333	0.500	68,939.000000
9.116667	0.500	68,045.000000
9.125000	0.500	65,636.000000
9.133333	0.500	61,811.000000
9.141667	0.500	57,196.000000
9.150000	0.500	52,433.000000
9.158333	0.500	48,215.000000
9.166667	0.500	45,306.000000
9.175000	0.500	44,016.000000
9.183333	0.500	44,201.000000
9.191667	0.500	45,823.000000
9.200000	0.500	48,999.000000
9.208333	0.500	53,551.000000
9.216667	0.500	58,889.000000
9.225000	0.500	64,110.000000
9.233333	0.500	68,148.000000
9.241667	0.500	69,935.000000
9.250000	0.500	69,574.000000
9.258333	0.500	67,974.000000
9.266667	0.500	65,360.000000
9.275000	0.500	61,784.000000
9.283333	0.500	57,716.000000
9.291667	0.500	53,697.000000
9.300000	0.500	50,311.000000
9.308333	0.500	47,465.000000
9.316667	0.500	44,500.000000
9.325000	0.500	41,387.000000
9.333333	0.500	38,584.000000
9.341667	0.500	36,543.000000
9.350000	0.500	35,731.000000
9.358333	0.500	35,700.000000
9.366667	0.500	36,400.000000
9.375000	0.500	38,201.000000
9.383333	0.500	40,395.000000
9.391667	0.500	41,900.000000
9.400000	0.500	42,570.000000
9.408333	0.500	42,455.000000
9.416667	0.500	41,967.000000
9.425000	0.500	41,540.000000
9.433333	0.500	41,457.000000
9.441667	0.500	42,010.000000
9.450000	0.500	43,456.000000
9.458333	0.500	45,582.000000
9.466667	0.500	48,448.000000
9.475000	0.500	52,830.000000
9.483333	0.500	59,838.000000
9.491667	0.500	69,628.000000
9.500000	0.500	82,290.000000
9.508333	0.500	98,655.000000
9.516667	0.500	119,756.000000
9.525000	0.500	146,986.000000
9.533333	0.500	182,687.000000
9.541667	0.500	229,988.000000
9.550000	0.500	292,689.000000
9.558333	0.500	375,330.000000
9.566667	0.500	483,088.000000
9.575000	0.500	622,994.000000
9.583333	0.500	805,023.000000
9.591667	0.500	1,041,142.000000
9.600000	0.500	1,343,867.000000
9.608333	0.500	1,724,225.000000
9.616667	0.500	2,189,836.000000
9.625000	0.500	2,744,908.000000
9.633333	0.500	3,387,002.000000
9.641667	0.500	4,103,061.000000
9.650000	0.500	4,868,812.000000
9.658333	0.500	5,647,925.000000
9.666667	0.500	6,392,702.000000
9.675000	0.500	7,048,971.000000
9.683333	0.500	7,563,920.000000
9.691667	0.500	7,894,758.000000
9.700000	0.500	8,013,956.000000
9.708333	0.500	7,912,780.000000
9.716667	0.500	7,601,800.000000
9.725000	0.500	7,108,770.000000
9.733333	0.500	6,474,948.000000
9.741667	0.500	5,748,878.000000
9.750000	0.500	4,980,562.000000
9.758333	0.500	4,215,719.000000
9.766667	0.500	3,492,194.000000
9.775000	0.500	2,837,484.000000
9.783333	0.500	2,268,524.000000
9.791667	0.500	1,791,630.000000
9.800000	0.500	1,404,840.000000
9.808333	0.500	1,100,721.000000
9.816667	0.500	868,202.000000
9.825000	0.500	694,531.000000
9.833333	0.500	566,862.000000
9.841667	0.500	473,252.000000
9.850000	0.500	403,542.000000
9.858333	0.500	349,862.000000
9.866667	0.500	306,581.000000
9.875000	0.500	269,845.000000
9.883333	0.500	237,038.000000
9.891667	0.500	207,450.000000
9.900000	0.500	181,166.000000
9.908333	0.500	158,309.000000
9.916667	0.500	138,741.000000
9.925000	0.500	122,555.000000
9.933333	0.500	109,884.000000
9.941667	0.500	100,410.000000
9.950000	0.500	93,353.000000
9.958333	0.500	87,661.000000
9.966667	0.500	82,384.000000
9.975000	0.500	77,073.000000
9.983333	0.500	71,894.000000
9.991667	0.500	67,598.000000
10.000000	0.500	64,768.000000
10.008333	0.500	62,703.000000
10.016667	0.500	60,252.000000
10.025000	0.500	56,906.000000
10.033333	0.500	53,190.000000
10.041667	0.500	50,319.000000
10.050000	0.500	49,156.000000
10.058333	0.500	49,794.000000
10.066667	0.500	52,252.000000
10.075000	0.500	56,064.000000
10.083333	0.500	60,628.000000
10.091667	0.500	64,827.000000
10.100000	0.500	68,146.000000
10.108333	0.500	70,806.000000
10.116667	0.500	72,927.000000
10.125000	0.500	74,797.000000
10.133333	0.500	76,401.000000
10.141667	0.500	77,787.000000
10.150000	0.500	78,833.000000
10.158333	0.500	79,213.000000
10.166667	0.500	78,537.000000
10.175000	0.500	77,033.000000
10.183333	0.500	74,569.000000
10.191667	0.500	71,176.000000
10.200000	0.500	67,502.000000
10.208333	0.500	64,611.000000
10.216667	0.500	63,110.000000
10.225000	0.500	62,760.000000
10.233333	0.500	63,732.000000
10.241667	0.500	66,183.000000
10.250000	0.500	69,603.000000
10.258333	0.500	73,085.000000
10.266667	0.500	76,097.000000
10.275000	0.500	78,802.000000
10.283333	0.500	80,547.000000
10.291667	0.500	80,321.000000
10.300000	0.500	78,056.000000
10.308333	0.500	74,529.000000
10.316667	0.500	70,529.000000
10.325000	0.500	66,518.000000
10.333333	0.500	62,469.000000
10.341667	0.500	59,055.000000
10.350000	0.500	57,058.000000
10.358333	0.500	56,739.000000
10.366667	0.500	57,602.000000
10.375000	0.500	59,022.000000
10.383333	0.500	60,370.000000
10.391667	0.500	62,042.000000
10.400000	0.500	64,731.000000
10.408333	0.500	68,236.000000
10.416667	0.500	72,136.000000
10.425000	0.500	76,245.000000
10.433333	0.500	80,443.000000
10.441667	0.500	84,696.000000
10.450000	0.500	89,431.000000
10.458333	0.500	94,821.000000
10.466667	0.500	101,021.000000
10.475000	0.500	108,095.000000
10.483333	0.500	115,947.000000
10.491667	0.500	124,355.000000
10.500000	0.500	132,931.000000
10.508333	0.500	140,750.000000
10.516667	0.500	147,582.000000
10.525000	0.500	153,619.000000
10.533333	0.500	159,025.000000
10.541667	0.500	163,537.000000
10.550000	0.500	166,692.000000
10.558333	0.500	167,508.000000
10.566667	0.500	165,405.000000
10.575000	0.500	160,441.000000
10.583333	0.500	153,896.000000
10.591667	0.500	147,043.000000
10.600000	0.500	140,770.000000
10.608333	0.500	136,380.000000
10.616667	0.500	134,765.000000
10.625000	0.500	136,138.000000
10.633333	0.500	141,188.000000
10.641667	0.500	151,136.000000
10.650000	0.500	167,403.000000
10.658333	0.500	191,403.000000
10.666667	0.500	224,738.000000
10.675000	0.500	269,241.000000
10.683333	0.500	328,122.000000
10.691667	0.500	405,268.000000
10.700000	0.500	503,409.000000
10.708333	0.500	622,891.000000
10.716667	0.500	762,599.000000
10.725000	0.500	919,616.000000
10.733333	0.500	1,088,705.000000
10.741667	0.500	1,260,994.000000
10.750000	0.500	1,426,116.000000
10.758333	0.500	1,573,478.000000
10.766667	0.500	1,693,198.000000
10.775000	0.500	1,776,680.000000
10.783333	0.500	1,817,940.000000
10.791667	0.500	1,814,895.000000
10.800000	0.500	1,769,004.000000
10.808333	0.500	1,684,423.000000
10.816667	0.500	1,567,358.000000
10.825000	0.500	1,425,334.000000
10.833333	0.500	1,268,077.000000
10.841667	0.500	1,105,136.000000
10.850000	0.500	944,488.000000
10.858333	0.500	792,791.000000
10.866667	0.500	654,937.000000
10.875000	0.500	534,136.000000
10.883333	0.500	431,973.000000
10.891667	0.500	348,215.000000
10.900000	0.500	281,074.000000
10.908333	0.500	228,558.000000
10.916667	0.500	188,137.000000
10.925000	0.500	157,485.000000
10.933333	0.500	134,468.000000
10.941667	0.500	117,331.000000
10.950000	0.500	104,387.000000
10.958333	0.500	94,316.000000
10.966667	0.500	86,463.000000
10.975000	0.500	80,120.000000
10.983333	0.500	74,507.000000
10.991667	0.500	69,586.000000
11.000000	0.500	66,233.000000
11.008333	0.500	64,979.000000
11.016667	0.500	66,016.000000
11.025000	0.500	69,347.000000
11.033333	0.500	75,325.000000
11.041667	0.500	84,138.000000
11.050000	0.500	95,845.000000
11.058333	0.500	110,574.000000
11.066667	0.500	127,415.000000
11.075000	0.500	144,655.000000
11.083333	0.500	161,091.000000
11.091667	0.500	175,640.000000
11.100000	0.500	187,591.000000
11.108333	0.500	196,531.000000
11.116667	0.500	202,361.000000
11.125000	0.500	204,828.000000
11.133333	0.500	203,382.000000
11.141667	0.500	197,734.000000
11.150000	0.500	188,177.000000
11.158333	0.500	175,529.000000
11.166667	0.500	161,020.000000
11.175000	0.500	145,785.000000
11.183333	0.500	131,099.000000
11.191667	0.500	118,049.000000
11.200000	0.500	106,917.000000
11.208333	0.500	97,472.000000
11.216667	0.500	89,113.000000
11.225000	0.500	81,439.000000
11.233333	0.500	74,513.000000
11.241667	0.500	68,589.000000
11.250000	0.500	64,177.000000
11.258333	0.500	61,189.000000
11.266667	0.500	59,002.000000
11.275000	0.500	57,864.000000
11.283333	0.500	57,697.000000
11.291667	0.500	58,166.000000
11.300000	0.500	59,098.000000
11.308333	0.500	60,277.000000
11.316667	0.500	61,108.000000
11.325000	0.500	61,385.000000
11.333333	0.500	61,130.000000
11.341667	0.500	60,866.000000
11.350000	0.500	61,614.000000
11.358333	0.500	63,868.000000
11.366667	0.500	67,314.000000
11.375000	0.500	71,057.000000
11.383333	0.500	74,475.000000
11.391667	0.500	77,451.000000
11.400000	0.500	80,199.000000
11.408333	0.500	82,765.000000
11.416667	0.500	84,822.000000
11.425000	0.500	86,335.000000
11.433333	0.500	86,843.000000
11.441667	0.500	86,295.000000
11.450000	0.500	84,760.000000
11.458333	0.500	82,701.000000
11.466667	0.500	80,359.000000
11.475000	0.500	77,931.000000
11.483333	0.500	75,863.000000
11.491667	0.500	74,768.000000
11.500000	0.500	75,101.000000
11.508333	0.500	76,877.000000
11.516667	0.500	79,487.000000
11.525000	0.500	82,109.000000
11.533333	0.500	84,036.000000
11.541667	0.500	84,666.000000
11.550000	0.500	83,777.000000
11.558333	0.500	82,168.000000
11.566667	0.500	80,885.000000
11.575000	0.500	80,104.000000
11.583333	0.500	79,672.000000
11.591667	0.500	79,909.000000
11.600000	0.500	80,750.000000
11.608333	0.500	82,476.000000
11.616667	0.500	85,814.000000
11.625000	0.500	90,539.000000
11.633333	0.500	96,271.000000
11.641667	0.500	103,140.000000
11.650000	0.500	112,225.000000
11.658333	0.500	124,267.000000
11.666667	0.500	138,965.000000
11.675000	0.500	155,244.000000
11.683333	0.500	172,319.000000
11.691667	0.500	189,548.000000
11.700000	0.500	206,116.000000
11.708333	0.500	220,861.000000
11.716667	0.500	232,840.000000
11.725000	0.500	241,160.000000
11.733333	0.500	246,048.000000
11.741667	0.500	248,844.000000
11.750000	0.500	251,027.000000
11.758333	0.500	253,597.000000
11.766667	0.500	258,314.000000
11.775000	0.500	267,809.000000
11.783333	0.500	284,647.000000
11.791667	0.500	311,874.000000
11.800000	0.500	353,662.000000
11.808333	0.500	416,132.000000
11.816667	0.500	506,323.000000
11.825000	0.500	632,495.000000
11.833333	0.500	804,263.000000
11.841667	0.500	1,032,248.000000
11.850000	0.500	1,327,011.000000
11.858333	0.500	1,698,617.000000
11.866667	0.500	2,154,895.000000
11.875000	0.500	2,700,257.000000
11.883333	0.500	3,334,022.000000
11.891667	0.500	4,046,933.000000
11.900000	0.500	4,816,609.000000
11.908333	0.500	5,608,532.000000
11.916667	0.500	6,378,450.000000
11.925000	0.500	7,076,104.000000
11.933333	0.500	7,649,883.000000
11.941667	0.500	8,054,589.000000
11.950000	0.500	8,257,908.000000
11.958333	0.500	8,243,960.000000
11.966667	0.500	8,015,453.000000
11.975000	0.500	7,591,713.000000
11.983333	0.500	7,006,358.000000
11.991667	0.500	6,302,991.000000
12.000000	0.500	5,530,281.000000
12.008333	0.500	4,736,064.000000
12.016667	0.500	3,962,148.000000
12.025000	0.500	3,241,646.000000
12.033333	0.500	2,598,311.000000
12.041667	0.500	2,046,286.000000
12.050000	0.500	1,590,435.000000
12.058333	0.500	1,227,981.000000
12.066667	0.500	950,341.000000
12.075000	0.500	745,609.000000
12.083333	0.500	600,684.000000
12.091667	0.500	502,282.000000
12.100000	0.500	437,557.000000
12.108333	0.500	395,590.000000
12.116667	0.500	368,521.000000
12.125000	0.500	351,834.000000
12.133333	0.500	343,213.000000
12.141667	0.500	341,902.000000
12.150000	0.500	348,772.000000
12.158333	0.500	366,484.000000
12.166667	0.500	398,131.000000
12.175000	0.500	446,417.000000
12.183333	0.500	514,649.000000
12.191667	0.500	607,069.000000
12.200000	0.500	727,875.000000
12.208333	0.500	881,530.000000
12.216667	0.500	1,072,301.000000
12.225000	0.500	1,302,849.000000
12.233333	0.500	1,572,113.000000
12.241667	0.500	1,873,335.000000
12.250000	0.500	2,194,633.000000
12.258333	0.500	2,520,355.000000
12.266667	0.500	2,831,680.000000
12.275000	0.500	3,106,351.000000
12.283333	0.500	3,322,790.000000
12.291667	0.500	3,462,911.000000
12.300000	0.500	3,514,643.000000
12.308333	0.500	3,474,383.000000
12.316667	0.500	3,346,558.000000
12.325000	0.500	3,142,705.000000
12.333333	0.500	2,879,806.000000
12.341667	0.500	2,577,503.000000
12.350000	0.500	2,255,749.000000
12.358333	0.500	1,933,196.000000
12.366667	0.500	1,625,264.000000
12.375000	0.500	1,342,572.000000
12.383333	0.500	1,092,507.000000
12.391667	0.500	879,780.000000
12.400000	0.500	705,197.000000
12.408333	0.500	566,226.000000
12.416667	0.500	458,452.000000
12.425000	0.500	376,549.000000
12.433333	0.500	315,489.000000
12.441667	0.500	270,475.000000
12.450000	0.500	237,789.000000
12.458333	0.500	213,776.000000
12.466667	0.500	195,381.000000
12.475000	0.500	180,104.000000
12.483333	0.500	166,248.000000
12.491667	0.500	152,595.000000
12.500000	0.500	139,084.000000
12.508333	0.500	126,351.000000
12.516667	0.500	114,894.000000
12.525000	0.500	104,822.000000
12.533333	0.500	97,289.000000
12.541667	0.500	93,005.000000
12.550000	0.500	91,622.000000
12.558333	0.500	92,802.000000
12.566667	0.500	95,957.000000
12.575000	0.500	100,632.000000
12.583333	0.500	106,189.000000
12.591667	0.500	112,499.000000
12.600000	0.500	120,863.000000
12.608333	0.500	133,325.000000
12.616667	0.500	150,736.000000
12.625000	0.500	173,611.000000
12.633333	0.500	203,593.000000
12.641667	0.500	243,012.000000
12.650000	0.500	294,793.000000
12.658333	0.500	361,981.000000
12.666667	0.500	447,263.000000
12.675000	0.500	552,925.000000
12.683333	0.500	680,673.000000
12.691667	0.500	830,752.000000
12.700000	0.500	999,991.000000
12.708333	0.500	1,182,140.000000
12.716667	0.500	1,368,904.000000
12.725000	0.500	1,549,429.000000
12.733333	0.500	1,711,760.000000
12.741667	0.500	1,844,852.000000
12.750000	0.500	1,939,773.000000
12.758333	0.500	1,990,341.000000
12.766667	0.500	1,992,515.000000
12.775000	0.500	1,945,521.000000
12.783333	0.500	1,853,136.000000
12.791667	0.500	1,722,743.000000
12.800000	0.500	1,564,028.000000
12.808333	0.500	1,388,289.000000
12.816667	0.500	1,206,439.000000
12.825000	0.500	1,027,810.000000
12.833333	0.500	860,538.000000
12.841667	0.500	710,521.000000
12.850000	0.500	581,151.000000
12.858333	0.500	473,746.000000
12.866667	0.500	388,246.000000
12.875000	0.500	323,068.000000
12.883333	0.500	274,675.000000
12.891667	0.500	239,102.000000
12.900000	0.500	213,627.000000
12.908333	0.500	196,596.000000
12.916667	0.500	186,175.000000
12.925000	0.500	180,359.000000
12.933333	0.500	177,242.000000
12.941667	0.500	175,382.000000
12.950000	0.500	174,259.000000
12.958333	0.500	174,020.000000
12.966667	0.500	175,473.000000
12.975000	0.500	179,369.000000
12.983333	0.500	185,902.000000
12.991667	0.500	195,341.000000
13.000000	0.500	207,540.000000
13.008333	0.500	221,335.000000
13.016667	0.500	235,678.000000
13.025000	0.500	249,850.000000
13.033333	0.500	263,097.000000
13.041667	0.500	274,564.000000
13.050000	0.500	283,430.000000
13.058333	0.500	288,974.000000
13.066667	0.500	291,493.000000
13.075000	0.500	290,166.000000
13.083333	0.500	283,959.000000
13.091667	0.500	273,484.000000
13.100000	0.500	260,234.000000
13.108333	0.500	245,705.000000
13.116667	0.500	231,121.000000
13.125000	0.500	217,230.000000
13.133333	0.500	204,915.000000
13.141667	0.500	195,126.000000
13.150000	0.500	187,614.000000
13.158333	0.500	182,129.000000
13.166667	0.500	178,300.000000
13.175000	0.500	175,297.000000
13.183333	0.500	172,196.000000
13.191667	0.500	168,238.000000
13.200000	0.500	162,747.000000
13.208333	0.500	155,366.000000
13.216667	0.500	146,927.000000
13.225000	0.500	139,216.000000
13.233333	0.500	133,594.000000
13.241667	0.500	131,062.000000
13.250000	0.500	132,593.000000
13.258333	0.500	138,397.000000
13.266667	0.500	148,012.000000
13.275000	0.500	160,949.000000
13.283333	0.500	176,844.000000
13.291667	0.500	195,935.000000
13.300000	0.500	218,536.000000
13.308333	0.500	244,801.000000
13.316667	0.500	274,355.000000
13.325000	0.500	305,557.000000
13.333333	0.500	335,566.000000
13.341667	0.500	361,537.000000
13.350000	0.500	381,586.000000
13.358333	0.500	394,567.000000
13.366667	0.500	399,414.000000
13.375000	0.500	395,871.000000
13.383333	0.500	383,903.000000
13.391667	0.500	363,970.000000
13.400000	0.500	337,626.000000
13.408333	0.500	307,570.000000
13.416667	0.500	276,515.000000
13.425000	0.500	246,268.000000
13.433333	0.500	217,960.000000
13.441667	0.500	192,578.000000
13.450000	0.500	171,003.000000
13.458333	0.500	153,516.000000
13.466667	0.500	139,623.000000
13.475000	0.500	129,312.000000
13.483333	0.500	123,005.000000
13.491667	0.500	120,811.000000
13.500000	0.500	121,385.000000
13.508333	0.500	122,537.000000
13.516667	0.500	122,864.000000
13.525000	0.500	121,833.000000
13.533333	0.500	119,124.000000
13.541667	0.500	114,744.000000
13.550000	0.500	108,911.000000
13.558333	0.500	102,802.000000
13.566667	0.500	97,825.000000
13.575000	0.500	94,554.000000
13.583333	0.500	92,757.000000
13.591667	0.500	91,928.000000
13.600000	0.500	91,488.000000
13.608333	0.500	91,209.000000
13.616667	0.500	91,194.000000
13.625000	0.500	91,571.000000
13.633333	0.500	92,951.000000
13.641667	0.500	95,677.000000
13.650000	0.500	99,312.000000
13.658333	0.500	103,245.000000
13.666667	0.500	106,967.000000
13.675000	0.500	109,562.000000
13.683333	0.500	110,379.000000
13.691667	0.500	109,490.000000
13.700000	0.500	107,102.000000
13.708333	0.500	103,937.000000
13.716667	0.500	100,856.000000
13.725000	0.500	97,989.000000
13.733333	0.500	95,068.000000
13.741667	0.500	92,924.000000
13.750000	0.500	92,585.000000
13.758333	0.500	94,416.000000
13.766667	0.500	97,913.000000
13.775000	0.500	101,547.000000
13.783333	0.500	104,145.000000
13.791667	0.500	105,041.000000
13.800000	0.500	104,535.000000
13.808333	0.500	103,423.000000
13.816667	0.500	102,989.000000
13.825000	0.500	104,049.000000
13.833333	0.500	106,365.000000
13.841667	0.500	109,117.000000
13.850000	0.500	111,938.000000
13.858333	0.500	114,394.000000
13.866667	0.500	115,994.000000
13.875000	0.500	116,995.000000
13.883333	0.500	118,636.000000
13.891667	0.500	121,797.000000
13.900000	0.500	126,494.000000
13.908333	0.500	132,281.000000
13.916667	0.500	138,672.000000
13.925000	0.500	144,912.000000
13.933333	0.500	150,444.000000
13.941667	0.500	155,263.000000
13.950000	0.500	159,464.000000
13.958333	0.500	163,502.000000
13.966667	0.500	167,348.000000
13.975000	0.500	170,583.000000
13.983333	0.500	173,077.000000
13.991667	0.500	174,765.000000
14.000000	0.500	175,587.000000
14.008333	0.500	175,369.000000
14.016667	0.500	173,624.000000
14.025000	0.500	170,675.000000
14.033333	0.500	166,453.000000
14.041667	0.500	161,528.000000
14.050000	0.500	156,543.000000
14.058333	0.500	151,930.000000
14.066667	0.500	148,190.000000
14.075000	0.500	145,958.000000
14.083333	0.500	145,568.000000
14.091667	0.500	146,773.000000
14.100000	0.500	149,006.000000
14.108333	0.500	151,771.000000
14.116667	0.500	155,293.000000
14.125000	0.500	159,565.000000
14.133333	0.500	164,146.000000
14.141667	0.500	168,378.000000
14.150000	0.500	171,533.000000
14.158333	0.500	173,278.000000
14.166667	0.500	173,789.000000
14.175000	0.500	173,959.000000
14.183333	0.500	175,273.000000
14.191667	0.500	178,214.000000
14.200000	0.500	182,857.000000
14.208333	0.500	189,535.000000
14.216667	0.500	198,137.000000
14.225000	0.500	208,249.000000
14.233333	0.500	219,967.000000
14.241667	0.500	233,844.000000
14.250000	0.500	251,027.000000
14.258333	0.500	273,866.000000
14.266667	0.500	305,319.000000
14.275000	0.500	348,226.000000
14.283333	0.500	405,896.000000
14.291667	0.500	482,423.000000
14.300000	0.500	582,748.000000
14.308333	0.500	712,806.000000
14.316667	0.500	879,972.000000
14.325000	0.500	1,091,978.000000
14.333333	0.500	1,356,106.000000
14.341667	0.500	1,678,627.000000
14.350000	0.500	2,062,756.000000
14.358333	0.500	2,506,162.000000
14.366667	0.500	3,000,297.000000
14.375000	0.500	3,529,816.000000
14.383333	0.500	4,073,530.000000
14.391667	0.500	4,604,811.000000
14.400000	0.500	5,092,776.000000
14.408333	0.500	5,503,879.000000
14.416667	0.500	5,806,662.000000
14.425000	0.500	5,975,626.000000
14.433333	0.500	5,995,076.000000
14.441667	0.500	5,862,402.000000
14.450000	0.500	5,587,907.000000
14.458333	0.500	5,192,178.000000
14.466667	0.500	4,704,381.000000
14.475000	0.500	4,159,160.000000
14.483333	0.500	3,591,292.000000
14.491667	0.500	3,032,411.000000
14.500000	0.500	2,507,925.000000
14.508333	0.500	2,035,655.000000
14.516667	0.500	1,626,727.000000
14.525000	0.500	1,285,585.000000
14.533333	0.500	1,010,509.000000
14.541667	0.500	795,530.000000
14.550000	0.500	633,477.000000
14.558333	0.500	516,291.000000
14.566667	0.500	434,698.000000
14.575000	0.500	378,593.000000
14.583333	0.500	339,520.000000
14.591667	0.500	311,151.000000
14.600000	0.500	288,853.000000
14.608333	0.500	270,280.000000
14.616667	0.500	254,289.000000
14.625000	0.500	240,007.000000
14.633333	0.500	227,130.000000
14.641667	0.500	215,486.000000
14.650000	0.500	205,213.000000
14.658333	0.500	196,169.000000
14.666667	0.500	187,602.000000
14.675000	0.500	179,352.000000
14.683333	0.500	171,719.000000
14.691667	0.500	164,991.000000
14.700000	0.500	159,452.000000
14.708333	0.500	154,802.000000
14.716667	0.500	150,850.000000
14.725000	0.500	147,413.000000
14.733333	0.500	145,080.000000
14.741667	0.500	144,580.000000
14.750000	0.500	145,928.000000
14.758333	0.500	149,060.000000
14.766667	0.500	153,772.000000
14.775000	0.500	159,359.000000
14.783333	0.500	165,652.000000
14.791667	0.500	173,762.000000
14.800000	0.500	184,794.000000
14.808333	0.500	200,170.000000
14.816667	0.500	221,378.000000
14.825000	0.500	249,712.000000
14.833333	0.500	285,245.000000
14.841667	0.500	327,409.000000
14.850000	0.500	375,127.000000
14.858333	0.500	426,552.000000
14.866667	0.500	479,081.000000
14.875000	0.500	530,556.000000
14.883333	0.500	579,635.000000
14.891667	0.500	625,023.000000
14.900000	0.500	664,719.000000
14.908333	0.500	695,926.000000
14.916667	0.500	716,176.000000
14.925000	0.500	724,421.000000
14.933333	0.500	719,611.000000
14.941667	0.500	701,828.000000
14.950000	0.500	672,141.000000
14.958333	0.500	632,287.000000
14.966667	0.500	584,303.000000
14.975000	0.500	530,819.000000
14.983333	0.500	475,084.000000
14.991667	0.500	420,354.000000
15.000000	0.500	369,055.000000
15.008333	0.500	322,981.000000
15.016667	0.500	283,288.000000
15.025000	0.500	250,748.000000
15.033333	0.500	226,136.000000
15.041667	0.500	209,963.000000
15.050000	0.500	201,740.000000
15.058333	0.500	200,915.000000
15.066667	0.500	206,322.000000
15.075000	0.500	216,467.000000
15.083333	0.500	230,403.000000
15.091667	0.500	247,545.000000
15.100000	0.500	267,019.000000
15.108333	0.500	288,444.000000
15.116667	0.500	312,405.000000
15.125000	0.500	339,895.000000
15.133333	0.500	372,457.000000
15.141667	0.500	410,634.000000
15.150000	0.500	455,199.000000
15.158333	0.500	507,396.000000
15.166667	0.500	567,702.000000
15.175000	0.500	635,353.000000
15.183333	0.500	708,959.000000
15.191667	0.500	786,617.000000
15.200000	0.500	864,942.000000
15.208333	0.500	939,486.000000
15.216667	0.500	1,005,241.000000
15.225000	0.500	1,056,977.000000
15.233333	0.500	1,090,135.000000
15.241667	0.500	1,101,878.000000
15.250000	0.500	1,091,754.000000
15.258333	0.500	1,061,486.000000
15.266667	0.500	1,014,175.000000
15.275000	0.500	953,344.000000
15.283333	0.500	883,142.000000
15.291667	0.500	807,799.000000
15.300000	0.500	730,892.000000
15.308333	0.500	655,881.000000
15.316667	0.500	585,464.000000
15.325000	0.500	520,474.000000
15.333333	0.500	461,462.000000
15.341667	0.500	409,001.000000
15.350000	0.500	363,392.000000
15.358333	0.500	324,074.000000
15.366667	0.500	290,211.000000
15.375000	0.500	261,123.000000
15.383333	0.500	236,214.000000
15.391667	0.500	214,750.000000
15.400000	0.500	196,210.000000
15.408333	0.500	180,954.000000
15.416667	0.500	168,986.000000
15.425000	0.500	159,800.000000
15.433333	0.500	152,689.000000
15.441667	0.500	146,924.000000
15.450000	0.500	141,961.000000
15.458333	0.500	137,317.000000
15.466667	0.500	132,531.000000
15.475000	0.500	128,027.000000
15.483333	0.500	123,891.000000
15.491667	0.500	119,415.000000
15.500000	0.500	114,708.000000
15.508333	0.500	111,056.000000
15.516667	0.500	109,226.000000
15.525000	0.500	109,487.000000
15.533333	0.500	112,116.000000
15.541667	0.500	116,482.000000
15.550000	0.500	121,794.000000
15.558333	0.500	127,695.000000
15.566667	0.500	133,493.000000
15.575000	0.500	138,426.000000
15.583333	0.500	141,809.000000
15.591667	0.500	143,186.000000
15.600000	0.500	142,896.000000
15.608333	0.500	141,242.000000
15.616667	0.500	138,559.000000
15.625000	0.500	135,172.000000
15.633333	0.500	131,305.000000
15.641667	0.500	127,219.000000
15.650000	0.500	123,131.000000
15.658333	0.500	119,434.000000
15.666667	0.500	116,440.000000
15.675000	0.500	114,129.000000
15.683333	0.500	112,050.000000
15.691667	0.500	109,675.000000
15.700000	0.500	106,608.000000
15.708333	0.500	102,932.000000
15.716667	0.500	99,205.000000
15.725000	0.500	96,703.000000
15.733333	0.500	96,492.000000
15.741667	0.500	98,254.000000
15.750000	0.500	101,144.000000
15.758333	0.500	104,452.000000
15.766667	0.500	107,697.000000
15.775000	0.500	110,267.000000
15.783333	0.500	111,359.000000
15.791667	0.500	110,990.000000
15.800000	0.500	109,826.000000
15.808333	0.500	108,684.000000
15.816667	0.500	108,914.000000
15.825000	0.500	111,129.000000
15.833333	0.500	114,642.000000
15.841667	0.500	118,223.000000
15.850000	0.500	121,212.000000
15.858333	0.500	123,660.000000
15.866667	0.500	125,753.000000
15.875000	0.500	127,314.000000
15.883333	0.500	127,856.000000
15.891667	0.500	127,432.000000
15.900000	0.500	126,696.000000
15.908333	0.500	126,849.000000
15.916667	0.500	128,474.000000
15.925000	0.500	131,490.000000
15.933333	0.500	135,262.000000
15.941667	0.500	139,039.000000
15.950000	0.500	142,328.000000
15.958333	0.500	145,181.000000
15.966667	0.500	148,423.000000
15.975000	0.500	153,520.000000
15.983333	0.500	161,895.000000
15.991667	0.500	173,953.000000
16.000000	0.500	189,784.000000
16.008333	0.500	209,744.000000
16.016667	0.500	234,632.000000
16.025000	0.500	265,562.000000
16.033333	0.500	304,293.000000
16.041667	0.500	351,577.000000
16.050000	0.500	407,498.000000
16.058333	0.500	471,415.000000
16.066667	0.500	541,964.000000
16.075000	0.500	616,997.000000
16.083333	0.500	693,815.000000
16.091667	0.500	768,678.000000
16.100000	0.500	837,577.000000
16.108333	0.500	896,824.000000
16.116667	0.500	942,533.000000
16.125000	0.500	971,286.000000
16.133333	0.500	980,639.000000
16.141667	0.500	969,534.000000
16.150000	0.500	938,799.000000
16.158333	0.500	890,511.000000
16.166667	0.500	827,255.000000
16.175000	0.500	752,962.000000
16.183333	0.500	672,413.000000
16.191667	0.500	590,287.000000
16.200000	0.500	510,794.000000
16.208333	0.500	437,294.000000
16.216667	0.500	372,392.000000
16.225000	0.500	317,250.000000
16.233333	0.500	271,550.000000
16.241667	0.500	234,144.000000
16.250000	0.500	204,237.000000
16.258333	0.500	181,565.000000
16.266667	0.500	165,613.000000
16.275000	0.500	155,472.000000
16.283333	0.500	149,847.000000
16.291667	0.500	147,277.000000
16.300000	0.500	146,349.000000
16.308333	0.500	146,204.000000
16.316667	0.500	146,851.000000
16.325000	0.500	148,367.000000
16.333333	0.500	150,161.000000
16.341667	0.500	151,774.000000
16.350000	0.500	152,748.000000
16.358333	0.500	152,649.000000
16.366667	0.500	151,642.000000
16.375000	0.500	150,082.000000
16.383333	0.500	148,092.000000
16.391667	0.500	145,601.000000
16.400000	0.500	143,075.000000
16.408333	0.500	140,900.000000
16.416667	0.500	138,922.000000
16.425000	0.500	136,561.000000
16.433333	0.500	133,231.000000
16.441667	0.500	129,367.000000
16.450000	0.500	125,469.000000
16.458333	0.500	122,603.000000
16.466667	0.500	121,733.000000
16.475000	0.500	123,150.000000
16.483333	0.500	126,758.000000
16.491667	0.500	131,667.000000
16.500000	0.500	137,000.000000
16.508333	0.500	141,808.000000
16.516667	0.500	145,385.000000
16.525000	0.500	147,343.000000
16.533333	0.500	147,733.000000
16.541667	0.500	147,179.000000
16.550000	0.500	146,333.000000
16.558333	0.500	145,217.000000
16.566667	0.500	143,934.000000
16.575000	0.500	142,800.000000
16.583333	0.500	142,306.000000
16.591667	0.500	142,904.000000
16.600000	0.500	144,410.000000
16.608333	0.500	146,493.000000
16.616667	0.500	149,236.000000
16.625000	0.500	152,910.000000
16.633333	0.500	157,721.000000
16.641667	0.500	163,600.000000
16.650000	0.500	169,569.000000
16.658333	0.500	174,002.000000
16.666667	0.500	175,752.000000
16.675000	0.500	174,933.000000
16.683333	0.500	172,262.000000
16.691667	0.500	168,866.000000
16.700000	0.500	165,801.000000
16.708333	0.500	163,544.000000
16.716667	0.500	162,226.000000
16.725000	0.500	162,508.000000
16.733333	0.500	164,966.000000
16.741667	0.500	170,146.000000
16.750000	0.500	178,074.000000
16.758333	0.500	188,564.000000
16.766667	0.500	201,971.000000
16.775000	0.500	218,986.000000
16.783333	0.500	240,303.000000
16.791667	0.500	266,713.000000
16.800000	0.500	297,728.000000
16.808333	0.500	332,156.000000
16.816667	0.500	368,787.000000
16.825000	0.500	405,625.000000
16.833333	0.500	440,061.000000
16.841667	0.500	469,423.000000
16.850000	0.500	492,721.000000
16.858333	0.500	511,038.000000
16.866667	0.500	526,397.000000
16.875000	0.500	541,208.000000
16.883333	0.500	558,245.000000
16.891667	0.500	580,703.000000
16.900000	0.500	613,155.000000
16.908333	0.500	660,764.000000
16.916667	0.500	729,232.000000
16.925000	0.500	825,321.000000
16.933333	0.500	956,291.000000
16.941667	0.500	1,128,389.000000
16.950000	0.500	1,346,076.000000
16.958333	0.500	1,611,429.000000
16.966667	0.500	1,923,856.000000
16.975000	0.500	2,278,239.000000
16.983333	0.500	2,664,814.000000
16.991667	0.500	3,069,203.000000
17.000000	0.500	3,471,112.000000
17.008333	0.500	3,845,209.000000
17.016667	0.500	4,164,739.000000
17.025000	0.500	4,403,721.000000
17.033333	0.500	4,540,776.000000
17.041667	0.500	4,563,410.000000
17.050000	0.500	4,468,765.000000
17.058333	0.500	4,264,161.000000
17.066667	0.500	3,965,830.000000
17.075000	0.500	3,596,662.000000
17.083333	0.500	3,183,342.000000
17.091667	0.500	2,753,009.000000
17.100000	0.500	2,330,823.000000
17.108333	0.500	1,937,003.000000
17.116667	0.500	1,585,799.000000
17.125000	0.500	1,285,310.000000
17.133333	0.500	1,038,743.000000
17.141667	0.500	845,025.000000
17.150000	0.500	699,313.000000
17.158333	0.500	594,364.000000
17.166667	0.500	520,914.000000
17.175000	0.500	469,132.000000
17.183333	0.500	430,366.000000
17.191667	0.500	398,685.000000
17.200000	0.500	370,606.000000
17.208333	0.500	344,492.000000
17.216667	0.500	319,987.000000
17.225000	0.500	296,882.000000
17.233333	0.500	275,376.000000
17.241667	0.500	255,577.000000
17.250000	0.500	237,235.000000
17.258333	0.500	220,529.000000
17.266667	0.500	205,142.000000
17.275000	0.500	190,862.000000
17.283333	0.500	177,996.000000
17.291667	0.500	167,263.000000
17.300000	0.500	159,186.000000
17.308333	0.500	153,947.000000
17.316667	0.500	151,920.000000
17.325000	0.500	152,736.000000
17.333333	0.500	155,479.000000
17.341667	0.500	159,076.000000
17.350000	0.500	162,421.000000
17.358333	0.500	164,672.000000
17.366667	0.500	165,500.000000
17.375000	0.500	165,031.000000
17.383333	0.500	163,951.000000
17.391667	0.500	163,263.000000
17.400000	0.500	163,264.000000
17.408333	0.500	163,431.000000
17.416667	0.500	163,023.000000
17.425000	0.500	161,968.000000
17.433333	0.500	160,682.000000
17.441667	0.500	159,830.000000
17.450000	0.500	160,178.000000
17.458333	0.500	161,971.000000
17.466667	0.500	165,331.000000
17.475000	0.500	169,675.000000
17.483333	0.500	174,550.000000
17.491667	0.500	180,229.000000
17.500000	0.500	187,077.000000
17.508333	0.500	195,911.000000
17.516667	0.500	208,240.000000
17.525000	0.500	225,464.000000
17.533333	0.500	248,433.000000
17.541667	0.500	278,243.000000
17.550000	0.500	315,680.000000
17.558333	0.500	361,472.000000
17.566667	0.500	416,850.000000
17.575000	0.500	483,538.000000
17.583333	0.500	562,499.000000
17.591667	0.500	652,772.000000
17.600000	0.500	752,328.000000
17.608333	0.500	857,277.000000
17.616667	0.500	961,498.000000
17.625000	0.500	1,057,983.000000
17.633333	0.500	1,139,233.000000
17.641667	0.500	1,198,400.000000
17.650000	0.500	1,230,920.000000
17.658333	0.500	1,234,667.000000
17.666667	0.500	1,210,010.000000
17.675000	0.500	1,158,786.000000
17.683333	0.500	1,084,858.000000
17.691667	0.500	994,138.000000
17.700000	0.500	893,708.000000
17.708333	0.500	790,491.000000
17.716667	0.500	690,429.000000
17.725000	0.500	597,646.000000
17.733333	0.500	514,802.000000
17.741667	0.500	443,147.000000
17.750000	0.500	382,726.000000
17.758333	0.500	332,715.000000
17.766667	0.500	292,236.000000
17.775000	0.500	260,164.000000
17.783333	0.500	234,735.000000
17.791667	0.500	213,999.000000
17.800000	0.500	197,144.000000
17.808333	0.500	184,238.000000
17.816667	0.500	175,437.000000
17.825000	0.500	171,080.000000
17.833333	0.500	170,696.000000
17.841667	0.500	172,882.000000
17.850000	0.500	175,710.000000
17.858333	0.500	178,150.000000
17.866667	0.500	179,423.000000
17.875000	0.500	178,805.000000
17.883333	0.500	175,937.000000
17.891667	0.500	171,620.000000
17.900000	0.500	167,151.000000
17.908333	0.500	163,262.000000
17.916667	0.500	160,121.000000
17.925000	0.500	157,566.000000
17.933333	0.500	155,774.000000
17.941667	0.500	154,801.000000
17.950000	0.500	154,502.000000
17.958333	0.500	154,577.000000
17.966667	0.500	154,970.000000
17.975000	0.500	155,512.000000
17.983333	0.500	155,367.000000
17.991667	0.500	154,223.000000
18.000000	0.500	151,989.000000
18.008333	0.500	148,901.000000
18.016667	0.500	145,521.000000
18.025000	0.500	142,351.000000
18.033333	0.500	139,464.000000
18.041667	0.500	136,961.000000
18.050000	0.500	134,763.000000
18.058333	0.500	133,279.000000
18.066667	0.500	133,280.000000
18.075000	0.500	134,599.000000
18.083333	0.500	136,520.000000
18.091667	0.500	138,611.000000
18.100000	0.500	140,326.000000
18.108333	0.500	141,285.000000
18.116667	0.500	141,417.000000
18.125000	0.500	140,592.000000
18.133333	0.500	139,346.000000
18.141667	0.500	138,473.000000
18.150000	0.500	138,267.000000
18.158333	0.500	138,951.000000
18.166667	0.500	140,754.000000
18.175000	0.500	142,868.000000
18.183333	0.500	143,964.000000
18.191667	0.500	143,431.000000
18.200000	0.500	141,590.000000
18.208333	0.500	139,013.000000
18.216667	0.500	136,902.000000
18.225000	0.500	135,787.000000
18.233333	0.500	135,613.000000
18.241667	0.500	136,247.000000
18.250000	0.500	137,454.000000
18.258333	0.500	139,037.000000
18.266667	0.500	140,819.000000
18.275000	0.500	142,217.000000
18.283333	0.500	142,756.000000
18.291667	0.500	142,473.000000
18.300000	0.500	142,028.000000
18.308333	0.500	141,763.000000
18.316667	0.500	141,398.000000
18.325000	0.500	141,096.000000
18.333333	0.500	141,753.000000
18.341667	0.500	144,072.000000
18.350000	0.500	147,964.000000
18.358333	0.500	153,073.000000
18.366667	0.500	159,272.000000
18.375000	0.500	165,955.000000
18.383333	0.500	172,607.000000
18.391667	0.500	178,888.000000
18.400000	0.500	184,644.000000
18.408333	0.500	189,731.000000
18.416667	0.500	193,699.000000
18.425000	0.500	196,465.000000
18.433333	0.500	198,342.000000
18.441667	0.500	199,578.000000
18.450000	0.500	200,131.000000
18.458333	0.500	200,068.000000
18.466667	0.500	199,544.000000
18.475000	0.500	199,255.000000
18.483333	0.500	200,562.000000
18.491667	0.500	204,277.000000
18.500000	0.500	211,305.000000
18.508333	0.500	222,779.000000
18.516667	0.500	239,438.000000
18.525000	0.500	261,576.000000
18.533333	0.500	289,109.000000
18.541667	0.500	321,762.000000
18.550000	0.500	359,657.000000
18.558333	0.500	402,770.000000
18.566667	0.500	450,129.000000
18.575000	0.500	500,765.000000
18.583333	0.500	552,565.000000
18.591667	0.500	602,217.000000
18.600000	0.500	646,484.000000
18.608333	0.500	682,516.000000
18.616667	0.500	707,300.000000
18.625000	0.500	718,830.000000
18.633333	0.500	716,007.000000
18.641667	0.500	698,712.000000
18.650000	0.500	668,526.000000
18.658333	0.500	628,217.000000
18.666667	0.500	580,788.000000
18.675000	0.500	529,636.000000
18.683333	0.500	477,335.000000
18.691667	0.500	426,163.000000
18.700000	0.500	377,550.000000
18.708333	0.500	332,692.000000
18.716667	0.500	293,245.000000
18.725000	0.500	260,226.000000
18.733333	0.500	233,480.000000
18.741667	0.500	212,523.000000
18.750000	0.500	196,818.000000
18.758333	0.500	185,351.000000
18.766667	0.500	176,529.000000
18.775000	0.500	169,299.000000
18.783333	0.500	163,550.000000
18.791667	0.500	158,957.000000
18.800000	0.500	155,489.000000
18.808333	0.500	152,794.000000
18.816667	0.500	150,501.000000
18.825000	0.500	148,107.000000
18.833333	0.500	145,661.000000
18.841667	0.500	143,749.000000
18.850000	0.500	142,888.000000
18.858333	0.500	143,219.000000
18.866667	0.500	145,024.000000
18.875000	0.500	149,016.000000
18.883333	0.500	155,108.000000
18.891667	0.500	162,764.000000
18.900000	0.500	171,240.000000
18.908333	0.500	180,207.000000
18.916667	0.500	189,486.000000
18.925000	0.500	199,160.000000
18.933333	0.500	209,797.000000
18.941667	0.500	221,550.000000
18.950000	0.500	234,306.000000
18.958333	0.500	247,889.000000
18.966667	0.500	261,684.000000
18.975000	0.500	274,825.000000
18.983333	0.500	286,416.000000
18.991667	0.500	295,621.000000
19.000000	0.500	302,198.000000
19.008333	0.500	306,247.000000
19.016667	0.500	307,902.000000
19.025000	0.500	306,794.000000
19.033333	0.500	302,453.000000
19.041667	0.500	294,714.000000
19.050000	0.500	283,968.000000
19.058333	0.500	270,962.000000
19.066667	0.500	256,593.000000
19.075000	0.500	241,643.000000
19.083333	0.500	227,423.000000
19.091667	0.500	215,134.000000
19.100000	0.500	205,530.000000
19.108333	0.500	198,687.000000
19.116667	0.500	194,409.000000
19.125000	0.500	192,510.000000
19.133333	0.500	191,569.000000
19.141667	0.500	189,921.000000
19.150000	0.500	186,739.000000
19.158333	0.500	182,301.000000
19.166667	0.500	177,332.000000
19.175000	0.500	172,880.000000
19.183333	0.500	170,354.000000
19.191667	0.500	170,990.000000
19.200000	0.500	175,664.000000
19.208333	0.500	184,591.000000
19.216667	0.500	197,651.000000
19.225000	0.500	214,404.000000
19.233333	0.500	234,466.000000
19.241667	0.500	258,599.000000
19.250000	0.500	288,664.000000
19.258333	0.500	326,810.000000
19.266667	0.500	375,807.000000
19.275000	0.500	438,340.000000
19.283333	0.500	515,820.000000
19.291667	0.500	608,248.000000
19.300000	0.500	715,687.000000
19.308333	0.500	837,206.000000
19.316667	0.500	970,216.000000
19.325000	0.500	1,110,985.000000
19.333333	0.500	1,253,408.000000
19.341667	0.500	1,388,819.000000
19.350000	0.500	1,507,298.000000
19.358333	0.500	1,598,757.000000
19.366667	0.500	1,654,453.000000
19.375000	0.500	1,669,143.000000
19.383333	0.500	1,641,363.000000
19.391667	0.500	1,573,230.000000
19.400000	0.500	1,469,923.000000
19.408333	0.500	1,339,936.000000
19.416667	0.500	1,193,708.000000
19.425000	0.500	1,041,681.000000
19.433333	0.500	893,097.000000
19.441667	0.500	754,719.000000
19.450000	0.500	631,001.000000
19.458333	0.500	525,271.000000
19.466667	0.500	439,444.000000
19.475000	0.500	373,363.000000
19.483333	0.500	325,143.000000
19.491667	0.500	292,231.000000
19.500000	0.500	271,692.000000
19.508333	0.500	260,924.000000
19.516667	0.500	258,313.000000
19.525000	0.500	262,840.000000
19.533333	0.500	273,446.000000
19.541667	0.500	289,747.000000
19.550000	0.500	311,872.000000
19.558333	0.500	339,872.000000
19.566667	0.500	374,073.000000
19.575000	0.500	416,003.000000
19.583333	0.500	468,535.000000
19.591667	0.500	534,934.000000
19.600000	0.500	618,136.000000
19.608333	0.500	720,343.000000
19.616667	0.500	841,489.000000
19.625000	0.500	978,842.000000
19.633333	0.500	1,128,607.000000
19.641667	0.500	1,284,443.000000
19.650000	0.500	1,437,549.000000
19.658333	0.500	1,577,821.000000
19.666667	0.500	1,695,071.000000
19.675000	0.500	1,779,573.000000
19.683333	0.500	1,823,885.000000
19.691667	0.500	1,824,555.000000
19.700000	0.500	1,781,372.000000
19.708333	0.500	1,697,375.000000
19.716667	0.500	1,579,096.000000
19.725000	0.500	1,435,673.000000
19.733333	0.500	1,277,510.000000
19.741667	0.500	1,114,109.000000
19.750000	0.500	953,620.000000
19.758333	0.500	802,941.000000
19.766667	0.500	666,822.000000
19.775000	0.500	548,185.000000
19.783333	0.500	448,443.000000
19.791667	0.500	367,786.000000
19.800000	0.500	305,779.000000
19.808333	0.500	261,019.000000
19.816667	0.500	230,811.000000
19.825000	0.500	211,836.000000
19.833333	0.500	200,504.000000
19.841667	0.500	194,001.000000
19.850000	0.500	190,360.000000
19.858333	0.500	188,902.000000
19.866667	0.500	189,000.000000
19.875000	0.500	190,284.000000
19.883333	0.500	192,614.000000
19.891667	0.500	195,397.000000
19.900000	0.500	197,209.000000
19.908333	0.500	197,081.000000
19.916667	0.500	194,926.000000
19.925000	0.500	191,130.000000
19.933333	0.500	186,393.000000
19.941667	0.500	181,584.000000
19.950000	0.500	176,765.000000
19.958333	0.500	171,866.000000
19.966667	0.500	166,602.000000
19.975000	0.500	160,724.000000
19.983333	0.500	154,833.000000
19.991667	0.500	150,021.000000
20.000000	0.500	146,787.000000
20.008333	0.500	145,464.000000
20.016667	0.500	145,885.000000
20.025000	0.500	147,632.000000
20.033333	0.500	150,311.000000
20.041667	0.500	153,143.000000
20.050000	0.500	155,600.000000
20.058333	0.500	157,253.000000
20.066667	0.500	158,122.000000
20.075000	0.500	158,437.000000
20.083333	0.500	158,473.000000
20.091667	0.500	158,303.000000
20.100000	0.500	157,503.000000
20.108333	0.500	156,002.000000
20.116667	0.500	154,557.000000
20.125000	0.500	154,076.000000
20.133333	0.500	155,086.000000
20.141667	0.500	157,347.000000
20.150000	0.500	160,037.000000
20.158333	0.500	162,616.000000
20.166667	0.500	164,953.000000
20.175000	0.500	167,343.000000
20.183333	0.500	169,897.000000
20.191667	0.500	172,325.000000
20.200000	0.500	173,948.000000
20.208333	0.500	173,914.000000
20.216667	0.500	171,879.000000
20.225000	0.500	168,876.000000
20.233333	0.500	165,908.000000
20.241667	0.500	163,103.000000
20.250000	0.500	160,400.000000
20.258333	0.500	157,812.000000
20.266667	0.500	155,133.000000
20.275000	0.500	152,579.000000
20.283333	0.500	150,183.000000
20.291667	0.500	147,853.000000
20.300000	0.500	145,821.000000
20.308333	0.500	144,038.000000
20.316667	0.500	142,334.000000
20.325000	0.500	141,336.000000
20.333333	0.500	141,482.000000
20.341667	0.500	142,466.000000
20.350000	0.500	143,840.000000
20.358333	0.500	145,093.000000
20.366667	0.500	146,046.000000
20.375000	0.500	146,539.000000
20.383333	0.500	146,852.000000
20.391667	0.500	146,964.000000
20.400000	0.500	147,338.000000
20.408333	0.500	148,737.000000
20.416667	0.500	151,026.000000
20.425000	0.500	153,330.000000
20.433333	0.500	155,257.000000
20.441667	0.500	157,070.000000
20.450000	0.500	158,925.000000
20.458333	0.500	160,842.000000
20.466667	0.500	162,730.000000
20.475000	0.500	164,290.000000
20.483333	0.500	165,075.000000
20.491667	0.500	164,754.000000
20.500000	0.500	163,173.000000
20.508333	0.500	160,899.000000
20.516667	0.500	159,303.000000
20.525000	0.500	159,743.000000
20.533333	0.500	162,617.000000
20.541667	0.500	167,136.000000
20.550000	0.500	172,648.000000
20.558333	0.500	178,328.000000
20.566667	0.500	182,775.000000
20.575000	0.500	184,927.000000
20.583333	0.500	184,583.000000
20.591667	0.500	182,172.000000
20.600000	0.500	178,628.000000
20.608333	0.500	174,111.000000
20.616667	0.500	168,950.000000
20.625000	0.500	163,983.000000
20.633333	0.500	159,928.000000
20.641667	0.500	157,602.000000
20.650000	0.500	157,083.000000
20.658333	0.500	157,779.000000
20.666667	0.500	159,255.000000
20.675000	0.500	160,961.000000
20.683333	0.500	162,716.000000
20.691667	0.500	165,433.000000
20.700000	0.500	169,839.000000
20.708333	0.500	176,038.000000
20.716667	0.500	183,747.000000
20.725000	0.500	191,913.000000
20.733333	0.500	199,502.000000
20.741667	0.500	205,608.000000
20.750000	0.500	209,801.000000
20.758333	0.500	212,419.000000
20.766667	0.500	214,070.000000
20.775000	0.500	214,907.000000
20.783333	0.500	215,531.000000
20.791667	0.500	216,592.000000
20.800000	0.500	218,257.000000
20.808333	0.500	220,045.000000
20.816667	0.500	221,569.000000
20.825000	0.500	221,936.000000
20.833333	0.500	220,009.000000
20.841667	0.500	215,799.000000
20.850000	0.500	209,697.000000
20.858333	0.500	202,038.000000
20.866667	0.500	193,638.000000
20.875000	0.500	185,508.000000
20.883333	0.500	178,160.000000
20.891667	0.500	171,841.000000
20.900000	0.500	166,678.000000
20.908333	0.500	162,707.000000
20.916667	0.500	160,110.000000
20.925000	0.500	158,797.000000
20.933333	0.500	158,370.000000
20.941667	0.500	157,889.000000
20.950000	0.500	156,873.000000
20.958333	0.500	155,782.000000
20.966667	0.500	154,924.000000
20.975000	0.500	154,396.000000
20.983333	0.500	153,970.000000
20.991667	0.500	153,126.000000
21.000000	0.500	152,164.000000
21.008333	0.500	151,804.000000
21.016667	0.500	152,082.000000
21.025000	0.500	152,553.000000
21.033333	0.500	153,114.000000
21.041667	0.500	153,850.000000
21.050000	0.500	154,649.000000
21.058333	0.500	155,103.000000
21.066667	0.500	155,034.000000
21.075000	0.500	155,150.000000
21.083333	0.500	156,121.000000
21.091667	0.500	157,818.000000
21.100000	0.500	159,800.000000
21.108333	0.500	161,898.000000
21.116667	0.500	163,807.000000
21.125000	0.500	165,354.000000
21.133333	0.500	166,816.000000
21.141667	0.500	168,439.000000
21.150000	0.500	169,768.000000
21.158333	0.500	170,167.000000
21.166667	0.500	169,203.000000
21.175000	0.500	166,427.000000
21.183333	0.500	162,260.000000
21.191667	0.500	158,234.000000
21.200000	0.500	156,238.000000
21.208333	0.500	156,684.000000
21.216667	0.500	158,697.000000
21.225000	0.500	161,356.000000
21.233333	0.500	164,131.000000
21.241667	0.500	166,512.000000
21.250000	0.500	168,503.000000
21.258333	0.500	170,250.000000
21.266667	0.500	171,829.000000
21.275000	0.500	173,380.000000
21.283333	0.500	175,127.000000
21.291667	0.500	176,820.000000
21.300000	0.500	177,786.000000
21.308333	0.500	178,184.000000
21.316667	0.500	178,323.000000
21.325000	0.500	178,026.000000
21.333333	0.500	177,306.000000
21.341667	0.500	176,337.000000
21.350000	0.500	175,180.000000
21.358333	0.500	174,362.000000
21.366667	0.500	174,343.000000
21.375000	0.500	174,644.000000
21.383333	0.500	174,915.000000
21.391667	0.500	175,225.000000
21.400000	0.500	175,443.000000
21.408333	0.500	175,194.000000
21.416667	0.500	174,569.000000
21.425000	0.500	173,758.000000
21.433333	0.500	172,758.000000
21.441667	0.500	171,998.000000
21.450000	0.500	171,727.000000
21.458333	0.500	171,897.000000
21.466667	0.500	172,223.000000
21.475000	0.500	172,679.000000
21.483333	0.500	173,607.000000
21.491667	0.500	174,564.000000
21.500000	0.500	174,729.000000
21.508333	0.500	174,270.000000
21.516667	0.500	173,348.000000
21.525000	0.500	172,126.000000
21.533333	0.500	171,034.000000
21.541667	0.500	170,172.000000
21.550000	0.500	169,258.000000
21.558333	0.500	167,376.000000
21.566667	0.500	163,958.000000
21.575000	0.500	159,726.000000
21.583333	0.500	155,465.000000
21.591667	0.500	151,593.000000
21.600000	0.500	148,434.000000
21.608333	0.500	146,251.000000
21.616667	0.500	145,671.000000
21.625000	0.500	146,957.000000
21.633333	0.500	149,779.000000
21.641667	0.500	153,833.000000
21.650000	0.500	159,281.000000
21.658333	0.500	165,709.000000
21.666667	0.500	172,191.000000
21.675000	0.500	177,659.000000
21.683333	0.500	181,741.000000
21.691667	0.500	184,691.000000
21.700000	0.500	186,902.000000
21.708333	0.500	188,634.000000
21.716667	0.500	190,231.000000
21.725000	0.500	192,335.000000
21.733333	0.500	194,731.000000
21.741667	0.500	196,183.000000
21.750000	0.500	196,039.000000
21.758333	0.500	194,835.000000
21.766667	0.500	193,327.000000
21.775000	0.500	192,469.000000
21.783333	0.500	192,268.000000
21.791667	0.500	191,920.000000
21.800000	0.500	190,689.000000
21.808333	0.500	188,792.000000
21.816667	0.500	186,958.000000
21.825000	0.500	185,858.000000
21.833333	0.500	185,652.000000
21.841667	0.500	185,991.000000
21.850000	0.500	186,228.000000
21.858333	0.500	185,824.000000
21.866667	0.500	185,032.000000
21.875000	0.500	184,335.000000
21.883333	0.500	183,840.000000
21.891667	0.500	183,139.000000
21.900000	0.500	181,897.000000
21.908333	0.500	180,379.000000
21.916667	0.500	179,049.000000
21.925000	0.500	177,484.000000
21.933333	0.500	175,439.000000
21.941667	0.500	173,066.000000
21.950000	0.500	170,403.000000
21.958333	0.500	167,639.000000
21.966667	0.500	165,392.000000
21.975000	0.500	164,315.000000
21.983333	0.500	164,348.000000
21.991667	0.500	165,097.000000
22.000000	0.500	166,151.000000
22.008333	0.500	166,889.000000
22.016667	0.500	167,401.000000
22.025000	0.500	168,121.000000
22.033333	0.500	169,130.000000
22.041667	0.500	170,359.000000
22.050000	0.500	171,426.000000
22.058333	0.500	171,947.000000
22.066667	0.500	171,456.000000
22.075000	0.500	170,271.000000
22.083333	0.500	169,471.000000
22.091667	0.500	169,965.000000
22.100000	0.500	171,800.000000
22.108333	0.500	174,380.000000
22.116667	0.500	177,256.000000
22.125000	0.500	179,980.000000
22.133333	0.500	182,161.000000
22.141667	0.500	183,183.000000
22.150000	0.500	182,655.000000
22.158333	0.500	180,817.000000
22.166667	0.500	177,884.000000
22.175000	0.500	174,444.000000
22.183333	0.500	171,337.000000
22.191667	0.500	168,975.000000
22.200000	0.500	167,965.000000
22.208333	0.500	168,573.000000
22.216667	0.500	170,527.000000
22.225000	0.500	172,923.000000
22.233333	0.500	175,052.000000
22.241667	0.500	176,027.000000
22.250000	0.500	175,632.000000
22.258333	0.500	174,157.000000
22.266667	0.500	171,724.000000
22.275000	0.500	168,808.000000
22.283333	0.500	166,056.000000
22.291667	0.500	163,867.000000
22.300000	0.500	162,591.000000
22.308333	0.500	162,765.000000
22.316667	0.500	164,410.000000
22.325000	0.500	166,868.000000
22.333333	0.500	169,974.000000
22.341667	0.500	173,675.000000
22.350000	0.500	177,677.000000
22.358333	0.500	181,635.000000
22.366667	0.500	184,951.000000
22.375000	0.500	187,455.000000
22.383333	0.500	189,074.000000
22.391667	0.500	190,331.000000
22.400000	0.500	191,504.000000
22.408333	0.500	191,959.000000
22.416667	0.500	191,153.000000
22.425000	0.500	189,213.000000
22.433333	0.500	186,331.000000
22.441667	0.500	182,852.000000
22.450000	0.500	179,221.000000
22.458333	0.500	176,124.000000
22.466667	0.500	174,293.000000
22.475000	0.500	173,961.000000
22.483333	0.500	174,800.000000
22.491667	0.500	176,167.000000
22.500000	0.500	177,514.000000
22.508333	0.500	178,812.000000
22.516667	0.500	180,089.000000
22.525000	0.500	181,240.000000
22.533333	0.500	182,092.000000
22.541667	0.500	182,017.000000
22.550000	0.500	181,597.000000
22.558333	0.500	181,189.000000
22.566667	0.500	180,368.000000
22.575000	0.500	179,204.000000
22.583333	0.500	178,329.000000
22.591667	0.500	178,103.000000
22.600000	0.500	178,450.000000
22.608333	0.500	179,234.000000
22.616667	0.500	180,724.000000
22.625000	0.500	183,012.000000
22.633333	0.500	185,816.000000
22.641667	0.500	188,896.000000
22.650000	0.500	191,826.000000
22.658333	0.500	194,018.000000
22.666667	0.500	195,614.000000
22.675000	0.500	196,670.000000
22.683333	0.500	197,213.000000
22.691667	0.500	197,280.000000
22.700000	0.500	197,171.000000
22.708333	0.500	197,048.000000
22.716667	0.500	196,853.000000
22.725000	0.500	196,914.000000
22.733333	0.500	197,538.000000
22.741667	0.500	198,311.000000
22.750000	0.500	198,972.000000
22.758333	0.500	199,218.000000
22.766667	0.500	198,803.000000
22.775000	0.500	198,008.000000
22.783333	0.500	196,948.000000
22.791667	0.500	195,922.000000
22.800000	0.500	195,128.000000
22.808333	0.500	194,233.000000
22.816667	0.500	192,798.000000
22.825000	0.500	190,790.000000
22.833333	0.500	188,140.000000
22.841667	0.500	185,212.000000
22.850000	0.500	182,314.000000
22.858333	0.500	179,717.000000
22.866667	0.500	177,729.000000
22.875000	0.500	176,236.000000
22.883333	0.500	174,988.000000
22.891667	0.500	173,480.000000
22.900000	0.500	171,332.000000
22.908333	0.500	168,291.000000
22.916667	0.500	164,468.000000
22.925000	0.500	161,021.000000
22.933333	0.500	159,340.000000
22.941667	0.500	160,009.000000
22.950000	0.500	162,697.000000
22.958333	0.500	166,924.000000
22.966667	0.500	172,260.000000
22.975000	0.500	177,750.000000
22.983333	0.500	182,848.000000
22.991667	0.500	187,608.000000
23.000000	0.500	191,418.000000
23.008333	0.500	193,900.000000
23.016667	0.500	195,152.000000
23.025000	0.500	194,872.000000
23.033333	0.500	192,957.000000
23.041667	0.500	189,540.000000
23.050000	0.500	185,306.000000
23.058333	0.500	181,567.000000
23.066667	0.500	179,742.000000
23.075000	0.500	179,762.000000
23.083333	0.500	180,702.000000
23.091667	0.500	181,892.000000
23.100000	0.500	182,791.000000
23.108333	0.500	183,957.000000
23.116667	0.500	186,084.000000
23.125000	0.500	188,888.000000
23.133333	0.500	191,798.000000
23.141667	0.500	194,239.000000
23.150000	0.500	196,222.000000
23.158333	0.500	198,102.000000
23.166667	0.500	200,092.000000
23.175000	0.500	202,331.000000
23.183333	0.500	204,317.000000
23.191667	0.500	205,662.000000
23.200000	0.500	206,419.000000
23.208333	0.500	206,249.000000
23.216667	0.500	204,999.000000
23.225000	0.500	202,797.000000
23.233333	0.500	200,022.000000
23.241667	0.500	197,147.000000
23.250000	0.500	194,683.000000
23.258333	0.500	192,951.000000
23.266667	0.500	191,968.000000
23.275000	0.500	191,230.000000
23.283333	0.500	190,788.000000
23.291667	0.500	191,302.000000
23.300000	0.500	192,939.000000
23.308333	0.500	195,269.000000
23.316667	0.500	197,309.000000
23.325000	0.500	198,429.000000
23.333333	0.500	198,260.000000
23.341667	0.500	196,919.000000
23.350000	0.500	195,121.000000
23.358333	0.500	193,523.000000
23.366667	0.500	192,581.000000
23.375000	0.500	192,198.000000
23.383333	0.500	192,165.000000
23.391667	0.500	192,181.000000
23.400000	0.500	191,946.000000
23.408333	0.500	191,281.000000
23.416667	0.500	190,281.000000
23.425000	0.500	189,350.000000
23.433333	0.500	189,081.000000
23.441667	0.500	189,642.000000
23.450000	0.500	190,952.000000
23.458333	0.500	192,633.000000
23.466667	0.500	194,015.000000
23.475000	0.500	194,455.000000
23.483333	0.500	193,384.000000
23.491667	0.500	190,944.000000
23.500000	0.500	188,063.000000
23.508333	0.500	185,227.000000
23.516667	0.500	182,421.000000
23.525000	0.500	179,354.000000
23.533333	0.500	175,272.000000
23.541667	0.500	170,824.000000
23.550000	0.500	166,804.000000
23.558333	0.500	163,724.000000
23.566667	0.500	162,245.000000
23.575000	0.500	162,751.000000
23.583333	0.500	164,784.000000
23.591667	0.500	167,541.000000
23.600000	0.500	170,251.000000
23.608333	0.500	172,739.000000
23.616667	0.500	175,079.000000
23.625000	0.500	177,274.000000
23.633333	0.500	179,201.000000
23.641667	0.500	180,541.000000
23.650000	0.500	181,317.000000
23.658333	0.500	182,017.000000
23.666667	0.500	183,271.000000
23.675000	0.500	185,016.000000
23.683333	0.500	186,508.000000
23.691667	0.500	187,281.000000
23.700000	0.500	186,994.000000
23.708333	0.500	185,685.000000
23.716667	0.500	183,945.000000
23.725000	0.500	182,450.000000
23.733333	0.500	181,733.000000
23.741667	0.500	181,726.000000
23.750000	0.500	182,303.000000
23.758333	0.500	183,386.000000
23.766667	0.500	184,626.000000
23.775000	0.500	185,685.000000
23.783333	0.500	186,462.000000
23.791667	0.500	186,834.000000
23.800000	0.500	186,695.000000
23.808333	0.500	185,869.000000
23.816667	0.500	184,435.000000
23.825000	0.500	183,220.000000
23.833333	0.500	182,899.000000
23.841667	0.500	183,877.000000
23.850000	0.500	185,875.000000
23.858333	0.500	188,887.000000
23.866667	0.500	192,631.000000
23.875000	0.500	196,528.000000
23.883333	0.500	200,002.000000
23.891667	0.500	202,147.000000
23.900000	0.500	202,175.000000
23.908333	0.500	200,246.000000
23.916667	0.500	196,728.000000
23.925000	0.500	192,491.000000
23.933333	0.500	188,249.000000
23.941667	0.500	184,579.000000
23.950000	0.500	182,216.000000
23.958333	0.500	181,721.000000
23.966667	0.500	182,662.000000
23.975000	0.500	183,885.000000
23.983333	0.500	184,728.000000
23.991667	0.500	184,818.000000
24.000000	0.500	184,597.000000
24.008333	0.500	184,460.000000
24.016667	0.500	184,825.000000
24.025000	0.500	185,436.000000
24.033333	0.500	186,029.000000
24.041667	0.500	186,584.000000
24.050000	0.500	187,260.000000
24.058333	0.500	188,268.000000
24.066667	0.500	189,847.000000
24.075000	0.500	192,260.000000
24.083333	0.500	195,546.000000
24.091667	0.500	198,964.000000
24.100000	0.500	201,363.000000
24.108333	0.500	202,234.000000
24.116667	0.500	201,740.000000
24.125000	0.500	200,106.000000
24.133333	0.500	197,628.000000
24.141667	0.500	194,645.000000
24.150000	0.500	191,613.000000
24.158333	0.500	189,306.000000
24.166667	0.500	188,069.000000
24.175000	0.500	188,088.000000
24.183333	0.500	189,251.000000
24.191667	0.500	191,175.000000
24.200000	0.500	193,109.000000
24.208333	0.500	194,644.000000
24.216667	0.500	195,737.000000
24.225000	0.500	196,394.000000
24.233333	0.500	196,366.000000
24.241667	0.500	195,598.000000
24.250000	0.500	194,729.000000
24.258333	0.500	194,405.000000
24.266667	0.500	195,025.000000
24.275000	0.500	196,147.000000
24.283333	0.500	197,194.000000
24.291667	0.500	197,970.000000
24.300000	0.500	198,611.000000
24.308333	0.500	199,100.000000
24.316667	0.500	199,104.000000
24.325000	0.500	198,715.000000
24.333333	0.500	198,242.000000
24.341667	0.500	198,018.000000
24.350000	0.500	198,341.000000
24.358333	0.500	199,120.000000
24.366667	0.500	199,589.000000
24.375000	0.500	199,112.000000
24.383333	0.500	197,811.000000
24.391667	0.500	196,301.000000
24.400000	0.500	195,323.000000
24.408333	0.500	195,056.000000
24.416667	0.500	195,544.000000
24.425000	0.500	196,765.000000
24.433333	0.500	197,976.000000
24.441667	0.500	198,915.000000
24.450000	0.500	199,600.000000
24.458333	0.500	199,976.000000
24.466667	0.500	199,839.000000
24.475000	0.500	199,169.000000
24.483333	0.500	197,794.000000
24.491667	0.500	195,975.000000
24.500000	0.500	194,019.000000
24.508333	0.500	192,342.000000
24.516667	0.500	191,155.000000
24.525000	0.500	190,536.000000
24.533333	0.500	190,894.000000
24.541667	0.500	191,962.000000
24.550000	0.500	193,594.000000
24.558333	0.500	195,668.000000
24.566667	0.500	197,995.000000
24.575000	0.500	200,092.000000
24.583333	0.500	201,659.000000
24.591667	0.500	202,926.000000
24.600000	0.500	204,573.000000
24.608333	0.500	206,680.000000
24.616667	0.500	208,661.000000
24.625000	0.500	210,025.000000
24.633333	0.500	210,756.000000
24.641667	0.500	210,907.000000
24.650000	0.500	210,718.000000
24.658333	0.500	210,071.000000
24.666667	0.500	208,894.000000
24.675000	0.500	206,776.000000
24.683333	0.500	203,676.000000
24.691667	0.500	199,952.000000
24.700000	0.500	195,886.000000
24.708333	0.500	191,898.000000
24.716667	0.500	188,284.000000
24.725000	0.500	185,466.000000
24.733333	0.500	184,081.000000
24.741667	0.500	184,075.000000
24.750000	0.500	185,043.000000
24.758333	0.500	186,660.000000
24.766667	0.500	188,381.000000
24.775000	0.500	189,625.000000
24.783333	0.500	190,165.000000
24.791667	0.500	189,809.000000
24.800000	0.500	189,156.000000
24.808333	0.500	189,400.000000
24.816667	0.500	191,017.000000
24.825000	0.500	194,043.000000
24.833333	0.500	197,720.000000
24.841667	0.500	200,776.000000
24.850000	0.500	202,588.000000
24.858333	0.500	203,674.000000
24.866667	0.500	204,776.000000
24.875000	0.500	206,247.000000
24.883333	0.500	208,045.000000
24.891667	0.500	209,161.000000
24.900000	0.500	209,209.000000
24.908333	0.500	208,451.000000
24.916667	0.500	207,633.000000
24.925000	0.500	207,087.000000
24.933333	0.500	207,131.000000
24.941667	0.500	207,992.000000
24.950000	0.500	209,433.000000
24.958333	0.500	211,104.000000
24.966667	0.500	213,085.000000
24.975000	0.500	215,164.000000
24.983333	0.500	216,891.000000
24.991667	0.500	218,002.000000
25.000000	0.500	218,070.000000
25.008333	0.500	217,181.000000
25.016667	0.500	215,694.000000
25.025000	0.500	213,755.000000
25.033333	0.500	211,406.000000
25.041667	0.500	208,820.000000
25.050000	0.500	206,130.000000
25.058333	0.500	203,076.000000
25.066667	0.500	199,376.000000
25.075000	0.500	195,410.000000
25.083333	0.500	191,867.000000
25.091667	0.500	189,617.000000
25.100000	0.500	189,102.000000
25.108333	0.500	189,976.000000
25.116667	0.500	192,065.000000
25.125000	0.500	195,298.000000
25.133333	0.500	199,024.000000
25.141667	0.500	202,589.000000
25.150000	0.500	205,602.000000
25.158333	0.500	207,670.000000
25.166667	0.500	208,718.000000
25.175000	0.500	208,390.000000
25.183333	0.500	206,789.000000
25.191667	0.500	204,827.000000
25.200000	0.500	203,122.000000
25.208333	0.500	202,020.000000
25.216667	0.500	201,851.000000
25.225000	0.500	202,437.000000
25.233333	0.500	203,250.000000
25.241667	0.500	204,219.000000
25.250000	0.500	205,457.000000
25.258333	0.500	206,923.000000
25.266667	0.500	208,816.000000
25.275000	0.500	211,400.000000
25.283333	0.500	214,329.000000
25.291667	0.500	216,464.000000
25.300000	0.500	217,007.000000
25.308333	0.500	216,147.000000
25.316667	0.500	214,207.000000
25.325000	0.500	211,551.000000
25.333333	0.500	208,268.000000
25.341667	0.500	204,458.000000
25.350000	0.500	200,042.000000
25.358333	0.500	195,518.000000
25.366667	0.500	192,090.000000
25.375000	0.500	190,474.000000
25.383333	0.500	190,473.000000
25.391667	0.500	191,590.000000
25.400000	0.500	193,310.000000
25.408333	0.500	194,874.000000
25.416667	0.500	195,867.000000
25.425000	0.500	196,051.000000
25.433333	0.500	195,663.000000
25.441667	0.500	194,843.000000
25.450000	0.500	193,434.000000
25.458333	0.500	191,959.000000
25.466667	0.500	190,933.000000
25.475000	0.500	190,823.000000
25.483333	0.500	191,602.000000
25.491667	0.500	193,106.000000
25.500000	0.500	195,163.000000
25.508333	0.500	197,244.000000
25.516667	0.500	198,967.000000
25.525000	0.500	200,140.000000
25.533333	0.500	201,061.000000
25.541667	0.500	202,052.000000
25.550000	0.500	203,533.000000
25.558333	0.500	205,666.000000
25.566667	0.500	208,206.000000
25.575000	0.500	210,615.000000
25.583333	0.500	212,685.000000
25.591667	0.500	214,489.000000
25.600000	0.500	215,704.000000
25.608333	0.500	216,177.000000
25.616667	0.500	215,846.000000
25.625000	0.500	214,224.000000
25.633333	0.500	211,580.000000
25.641667	0.500	208,717.000000
25.650000	0.500	205,752.000000
25.658333	0.500	202,715.000000
25.666667	0.500	200,354.000000
25.675000	0.500	199,375.000000
25.683333	0.500	199,983.000000
25.691667	0.500	201,745.000000
25.700000	0.500	203,649.000000
25.708333	0.500	204,871.000000
25.716667	0.500	205,607.000000
25.725000	0.500	205,664.000000
25.733333	0.500	204,613.000000
25.741667	0.500	202,505.000000
25.750000	0.500	200,769.000000
25.758333	0.500	200,764.000000
25.766667	0.500	202,610.000000
25.775000	0.500	205,921.000000
25.783333	0.500	209,907.000000
25.791667	0.500	213,720.000000
25.800000	0.500	216,517.000000
25.808333	0.500	217,971.000000
25.816667	0.500	218,433.000000
25.825000	0.500	218,101.000000
25.833333	0.500	216,668.000000
25.841667	0.500	214,152.000000
25.850000	0.500	211,115.000000
25.858333	0.500	208,012.000000
25.866667	0.500	204,708.000000
25.875000	0.500	201,476.000000
25.883333	0.500	199,076.000000
25.891667	0.500	197,939.000000
25.900000	0.500	197,896.000000
25.908333	0.500	198,698.000000
25.916667	0.500	200,265.000000
25.925000	0.500	202,415.000000
25.933333	0.500	205,300.000000
25.941667	0.500	208,704.000000
25.950000	0.500	212,242.000000
25.958333	0.500	215,514.000000
25.966667	0.500	218,731.000000
25.975000	0.500	222,108.000000
25.983333	0.500	225,448.000000
25.991667	0.500	227,692.000000
26.000000	0.500	227,766.000000
26.008333	0.500	225,771.000000
26.016667	0.500	222,445.000000
26.025000	0.500	218,575.000000
26.033333	0.500	214,914.000000
26.041667	0.500	212,432.000000
26.050000	0.500	211,345.000000
26.058333	0.500	210,891.000000
26.066667	0.500	210,252.000000
26.075000	0.500	209,144.000000
26.083333	0.500	207,694.000000
26.091667	0.500	206,308.000000
26.100000	0.500	205,539.000000
26.108333	0.500	204,935.000000
26.116667	0.500	204,188.000000
26.125000	0.500	203,230.000000
26.133333	0.500	201,626.000000
26.141667	0.500	199,452.000000
26.150000	0.500	197,340.000000
26.158333	0.500	196,318.000000
26.166667	0.500	196,745.000000
26.175000	0.500	198,336.000000
26.183333	0.500	200,680.000000
26.191667	0.500	203,351.000000
26.200000	0.500	205,921.000000
26.208333	0.500	208,290.000000
26.216667	0.500	210,363.000000
26.225000	0.500	212,152.000000
26.233333	0.500	213,332.000000
26.241667	0.500	214,025.000000
26.250000	0.500	214,446.000000
26.258333	0.500	214,345.000000
26.266667	0.500	214,011.000000
26.275000	0.500	214,050.000000
26.283333	0.500	214,752.000000
26.291667	0.500	215,960.000000
26.300000	0.500	216,942.000000
26.308333	0.500	217,272.000000
26.316667	0.500	217,252.000000
26.325000	0.500	217,649.000000
26.333333	0.500	218,673.000000
26.341667	0.500	219,884.000000
26.350000	0.500	220,553.000000
26.358333	0.500	220,360.000000
26.366667	0.500	219,755.000000
26.375000	0.500	218,830.000000
26.383333	0.500	217,455.000000
26.391667	0.500	215,748.000000
26.400000	0.500	214,431.000000
26.408333	0.500	214,024.000000
26.416667	0.500	214,628.000000
26.425000	0.500	215,983.000000
26.433333	0.500	217,598.000000
26.441667	0.500	218,691.000000
26.450000	0.500	219,038.000000
26.458333	0.500	218,915.000000
26.466667	0.500	218,566.000000
26.475000	0.500	218,160.000000
26.483333	0.500	218,409.000000
26.491667	0.500	220,278.000000
26.500000	0.500	223,781.000000
26.508333	0.500	227,850.000000
26.516667	0.500	231,845.000000
26.525000	0.500	235,203.000000
26.533333	0.500	237,793.000000
26.541667	0.500	239,004.000000
26.550000	0.500	238,152.000000
26.558333	0.500	235,383.000000
26.566667	0.500	231,212.000000
26.575000	0.500	226,666.000000
26.583333	0.500	222,755.000000
26.591667	0.500	220,097.000000
26.600000	0.500	218,909.000000
26.608333	0.500	218,584.000000
26.616667	0.500	218,202.000000
26.625000	0.500	217,193.000000
26.633333	0.500	216,020.000000
26.641667	0.500	215,481.000000
26.650000	0.500	215,862.000000
26.658333	0.500	217,305.000000
26.666667	0.500	219,357.000000
26.675000	0.500	221,253.000000
26.683333	0.500	222,941.000000
26.691667	0.500	224,595.000000
26.700000	0.500	226,198.000000
26.708333	0.500	227,783.000000
26.716667	0.500	229,003.000000
26.725000	0.500	229,625.000000
26.733333	0.500	229,816.000000
26.741667	0.500	229,576.000000
26.750000	0.500	229,350.000000
26.758333	0.500	229,454.000000
26.766667	0.500	229,805.000000
26.775000	0.500	230,230.000000
26.783333	0.500	231,220.000000
26.791667	0.500	233,021.000000
26.800000	0.500	234,967.000000
26.808333	0.500	236,320.000000
26.816667	0.500	236,369.000000
26.825000	0.500	235,339.000000
26.833333	0.500	233,308.000000
26.841667	0.500	230,404.000000
26.850000	0.500	226,873.000000
26.858333	0.500	223,139.000000
26.866667	0.500	219,675.000000
26.875000	0.500	216,929.000000
26.883333	0.500	215,513.000000
26.891667	0.500	215,762.000000
26.900000	0.500	217,566.000000
26.908333	0.500	220,566.000000
26.916667	0.500	223,666.000000
26.925000	0.500	225,598.000000
26.933333	0.500	225,845.000000
26.941667	0.500	225,075.000000
26.950000	0.500	224,200.000000
26.958333	0.500	223,731.000000
26.966667	0.500	223,849.000000
26.975000	0.500	224,889.000000
26.983333	0.500	227,361.000000
26.991667	0.500	231,461.000000
27.000000	0.500	236,929.000000
27.008333	0.500	243,254.000000
27.016667	0.500	249,541.000000
27.025000	0.500	255,261.000000
27.033333	0.500	259,897.000000
27.041667	0.500	262,894.000000
27.050000	0.500	264,054.000000
27.058333	0.500	263,986.000000
27.066667	0.500	263,232.000000
27.075000	0.500	262,027.000000
27.083333	0.500	260,571.000000
27.091667	0.500	258,710.000000
27.100000	0.500	256,750.000000
27.108333	0.500	255,399.000000
27.116667	0.500	255,160.000000
27.125000	0.500	256,101.000000
27.133333	0.500	257,812.000000
27.141667	0.500	260,031.000000
27.150000	0.500	262,419.000000
27.158333	0.500	264,650.000000
27.166667	0.500	266,264.000000
27.175000	0.500	267,310.000000
27.183333	0.500	267,761.000000
27.191667	0.500	267,686.000000
27.200000	0.500	267,564.000000
27.208333	0.500	268,075.000000
27.216667	0.500	270,017.000000
27.225000	0.500	273,888.000000
27.233333	0.500	279,140.000000
27.241667	0.500	284,494.000000
27.250000	0.500	289,236.000000
27.258333	0.500	293,043.000000
27.266667	0.500	295,713.000000
27.275000	0.500	296,866.000000
27.283333	0.500	296,375.000000
27.291667	0.500	294,694.000000
27.300000	0.500	292,821.000000
27.308333	0.500	291,426.000000
27.316667	0.500	290,841.000000
27.325000	0.500	290,977.000000
27.333333	0.500	291,607.000000
27.341667	0.500	292,467.000000
27.350000	0.500	293,510.000000
27.358333	0.500	295,270.000000
27.366667	0.500	298,414.000000
27.375000	0.500	303,577.000000
27.383333	0.500	310,952.000000
27.391667	0.500	319,995.000000
27.400000	0.500	329,233.000000
27.408333	0.500	337,275.000000
27.416667	0.500	343,706.000000
27.425000	0.500	348,654.000000
27.433333	0.500	352,343.000000
27.441667	0.500	354,710.000000
27.450000	0.500	356,293.000000
27.458333	0.500	357,570.000000
27.466667	0.500	359,047.000000
27.475000	0.500	361,335.000000
27.483333	0.500	364,727.000000
27.491667	0.500	369,172.000000
27.500000	0.500	374,427.000000
27.508333	0.500	379,772.000000
27.516667	0.500	384,645.000000
27.525000	0.500	388,634.000000
27.533333	0.500	391,861.000000
27.541667	0.500	394,550.000000
27.550000	0.500	396,240.000000
27.558333	0.500	396,867.000000
27.566667	0.500	396,921.000000
27.575000	0.500	397,406.000000
27.583333	0.500	398,911.000000
27.591667	0.500	401,448.000000
27.600000	0.500	404,650.000000
27.608333	0.500	407,761.000000
27.616667	0.500	409,909.000000
27.625000	0.500	411,090.000000
27.633333	0.500	411,624.000000
27.641667	0.500	411,540.000000
27.650000	0.500	410,777.000000
27.658333	0.500	409,275.000000
27.666667	0.500	406,941.000000
27.675000	0.500	404,083.000000
27.683333	0.500	401,559.000000
27.691667	0.500	399,862.000000
27.700000	0.500	398,401.000000
27.708333	0.500	396,911.000000
27.716667	0.500	395,368.000000
27.725000	0.500	393,392.000000
27.733333	0.500	391,226.000000
27.741667	0.500	389,430.000000
27.750000	0.500	388,318.000000
27.758333	0.500	387,581.000000
27.766667	0.500	386,152.000000
27.775000	0.500	383,288.000000
27.783333	0.500	379,318.000000
27.791667	0.500	374,814.000000
27.800000	0.500	370,120.000000
27.808333	0.500	365,424.000000
27.816667	0.500	361,202.000000
27.825000	0.500	357,452.000000
27.833333	0.500	353,592.000000
27.841667	0.500	349,648.000000
27.850000	0.500	346,457.000000
27.858333	0.500	344,754.000000
27.866667	0.500	344,129.000000
27.875000	0.500	343,861.000000
27.883333	0.500	343,034.000000
27.891667	0.500	341,455.000000
27.900000	0.500	338,778.000000
27.908333	0.500	335,069.000000
27.916667	0.500	330,570.000000
27.925000	0.500	325,309.000000
27.933333	0.500	319,384.000000
27.941667	0.500	312,815.000000
27.950000	0.500	305,812.000000
27.958333	0.500	298,705.000000
27.966667	0.500	291,878.000000
27.975000	0.500	285,903.000000
27.983333	0.500	281,345.000000
27.991667	0.500	278,392.000000
28.000000	0.500	276,910.000000
28.008333	0.500	275,772.000000
28.016667	0.500	274,087.000000
28.025000	0.500	271,306.000000
28.033333	0.500	267,312.000000
28.041667	0.500	262,494.000000
28.050000	0.500	257,182.000000
28.058333	0.500	251,889.000000
28.066667	0.500	247,156.000000
28.075000	0.500	242,986.000000
28.083333	0.500	239,455.000000
28.091667	0.500	236,767.000000
28.100000	0.500	234,935.000000
28.108333	0.500	233,397.000000
28.116667	0.500	231,437.000000
28.125000	0.500	229,027.000000
28.133333	0.500	226,407.000000
28.141667	0.500	224,126.000000
28.150000	0.500	222,470.000000
28.158333	0.500	221,465.000000
28.166667	0.500	221,164.000000
28.175000	0.500	221,226.000000
28.183333	0.500	220,360.000000
28.191667	0.500	217,861.000000
28.200000	0.500	213,504.000000
28.208333	0.500	207,302.000000
28.216667	0.500	199,990.000000
28.225000	0.500	192,638.000000
28.233333	0.500	186,034.000000
28.241667	0.500	180,013.000000
28.250000	0.500	174,251.000000
28.258333	0.500	168,962.000000
28.266667	0.500	164,461.000000
28.275000	0.500	161,311.000000
28.283333	0.500	159,908.000000
28.291667	0.500	160,060.000000
28.300000	0.500	160,871.000000
28.308333	0.500	162,425.000000
28.316667	0.500	165,018.000000
28.325000	0.500	168,278.000000
28.333333	0.500	171,101.000000
28.341667	0.500	172,100.000000
28.350000	0.500	170,458.000000
28.358333	0.500	166,413.000000
28.366667	0.500	160,909.000000
28.375000	0.500	154,842.000000
28.383333	0.500	148,312.000000
28.391667	0.500	141,810.000000
28.400000	0.500	136,128.000000
28.408333	0.500	131,890.000000
28.416667	0.500	129,180.000000
28.425000	0.500	127,491.000000
28.433333	0.500	125,902.000000
28.441667	0.500	123,624.000000
28.450000	0.500	120,962.000000
28.458333	0.500	118,328.000000
28.466667	0.500	115,784.000000
28.475000	0.500	113,445.000000
28.483333	0.500	111,419.000000
28.491667	0.500	109,899.000000
28.500000	0.500	108,943.000000
28.508333	0.500	107,845.000000
28.516667	0.500	106,438.000000
28.525000	0.500	104,889.000000
28.533333	0.500	103,033.000000
28.541667	0.500	100,840.000000
28.550000	0.500	98,966.000000
28.558333	0.500	98,128.000000
28.566667	0.500	98,505.000000
28.575000	0.500	99,785.000000
28.583333	0.500	101,720.000000
28.591667	0.500	103,854.000000
28.600000	0.500	105,770.000000
28.608333	0.500	107,379.000000
28.616667	0.500	108,346.000000
28.625000	0.500	108,575.000000
28.633333	0.500	107,903.000000
28.641667	0.500	106,045.000000
28.650000	0.500	103,130.000000
28.658333	0.500	99,616.000000
28.666667	0.500	96,226.000000
28.675000	0.500	93,608.000000
28.683333	0.500	91,747.000000
28.691667	0.500	90,639.000000
28.700000	0.500	90,071.000000
28.708333	0.500	89,456.000000
28.716667	0.500	88,709.000000
28.725000	0.500	87,841.000000
28.733333	0.500	86,513.000000
28.741667	0.500	83,957.000000
28.750000	0.500	80,272.000000
28.758333	0.500	76,048.000000
28.766667	0.500	71,917.000000
28.775000	0.500	67,981.000000
28.783333	0.500	64,217.000000
28.791667	0.500	60,471.000000
28.800000	0.500	56,682.000000
28.808333	0.500	53,232.000000
28.816667	0.500	50,098.000000
28.825000	0.500	47,388.000000
28.833333	0.500	45,422.000000
28.841667	0.500	44,000.000000
28.850000	0.500	42,787.000000
28.858333	0.500	41,949.000000
28.866667	0.500	41,901.000000
28.875000	0.500	43,238.000000
28.883333	0.500	46,039.000000
28.891667	0.500	49,206.000000
28.900000	0.500	51,347.000000
28.908333	0.500	52,064.000000
28.916667	0.500	51,539.000000
28.925000	0.500	49,639.000000
28.933333	0.500	46,676.000000
28.941667	0.500	43,084.000000
28.950000	0.500	39,525.000000
28.958333	0.500	36,111.000000
28.966667	0.500	33,007.000000
28.975000	0.500	30,567.000000
28.983333	0.500	28,637.000000
28.991667	0.500	26,968.000000
29.000000	0.500	25,875.000000
29.008333	0.500	25,387.000000
29.016667	0.500	24,808.000000
29.025000	0.500	23,346.000000
29.033333	0.500	21,433.000000
29.041667	0.500	19,596.000000
29.050000	0.500	18,076.000000
29.058333	0.500	17,323.000000
29.066667	0.500	17,688.000000
29.075000	0.500	19,519.000000
29.083333	0.500	22,722.000000
29.091667	0.500	26,775.000000
29.100000	0.500	30,755.000000
29.108333	0.500	33,534.000000
29.116667	0.500	35,153.000000
29.125000	0.500	36,271.000000
29.133333	0.500	37,286.000000
29.141667	0.500	38,304.000000
29.150000	0.500	39,189.000000
29.158333	0.500	39,859.000000
29.166667	0.500	40,286.000000
29.175000	0.500	40,287.000000
29.183333	0.500	39,276.000000
29.191667	0.500	37,118.000000
29.200000	0.500	34,186.000000
29.208333	0.500	30,986.000000
29.216667	0.500	27,955.000000
29.225000	0.500	25,646.000000
29.233333	0.500	24,057.000000
29.241667	0.500	22,850.000000
29.250000	0.500	21,835.000000
29.258333	0.500	20,954.000000
29.266667	0.500	19,974.000000
29.275000	0.500	18,883.000000
29.283333	0.500	17,607.000000
29.291667	0.500	16,025.000000
29.300000	0.500	14,331.000000
29.308333	0.500	12,576.000000
29.316667	0.500	10,763.000000
29.325000	0.500	9,268.000000
29.333333	0.500	8,779.000000
29.341667	0.500	9,552.000000
29.350000	0.500	11,215.000000
29.358333	0.500	12,997.000000
29.366667	0.500	14,369.000000
29.375000	0.500	15,924.000000
29.383333	0.500	17,564.000000
29.391667	0.500	18,689.000000
29.400000	0.500	19,351.000000
29.408333	0.500	19,734.000000
29.416667	0.500	20,084.000000
29.425000	0.500	20,721.000000
29.433333	0.500	21,611.000000
29.441667	0.500	22,409.000000
29.450000	0.500	22,545.000000
29.458333	0.500	22,192.000000
29.466667	0.500	21,650.000000
29.475000	0.500	21,079.000000
29.483333	0.500	20,237.000000
29.491667	0.500	19,402.000000
29.500000	0.500	18,924.000000
29.508333	0.500	18,804.000000
29.516667	0.500	18,281.000000
29.525000	0.500	16,526.000000
29.533333	0.500	13,500.000000
29.541667	0.500	9,244.000000
29.550000	0.500	4,063.000000
29.558333	0.500	-1,283.000000
29.566667	0.500	-5,694.000000
29.575000	0.500	-8,324.000000
29.583333	0.500	-8,836.000000
29.591667	0.500	-7,708.000000
29.600000	0.500	-5,705.000000
29.608333	0.500	-3,434.000000
29.616667	0.500	-1,757.000000
29.625000	0.500	-1,147.000000
29.633333	0.500	-1,329.000000
29.641667	0.500	-1,730.000000
29.650000	0.500	-1,928.000000
29.658333	0.500	-1,465.000000
29.666667	0.500	-456.000000
29.675000	0.500	193.000000
29.683333	0.500	-396.000000
29.691667	0.500	-2,421.000000
29.700000	0.500	-5,421.000000
29.708333	0.500	-7,747.000000
29.716667	0.500	-8,520.000000
29.725000	0.500	-7,926.000000
29.733333	0.500	-6,079.000000
29.741667	0.500	-2,939.000000
29.750000	0.500	881.000000
29.758333	0.500	4,883.000000
29.766667	0.500	8,391.000000
29.775000	0.500	10,809.000000
29.783333	0.500	12,348.000000
29.791667	0.500	13,666.000000
29.800000	0.500	15,163.000000
29.808333	0.500	16,811.000000
29.816667	0.500	18,724.000000
29.825000	0.500	20,627.000000
29.833333	0.500	22,077.000000
29.841667	0.500	23,034.000000
29.850000	0.500	23,337.000000
29.858333	0.500	23,307.000000
29.866667	0.500	23,085.000000
29.875000	0.500	22,574.000000
29.883333	0.500	21,431.000000
29.891667	0.500	19,219.000000
29.900000	0.500	15,624.000000
29.908333	0.500	10,658.000000
29.916667	0.500	4,703.000000
29.925000	0.500	-1,680.000000
29.933333	0.500	-7,731.000000
29.941667	0.500	-12,403.000000
29.950000	0.500	-14,971.000000
29.958333	0.500	-15,382.000000
29.966667	0.500	-14,384.000000
29.975000	0.500	-12,729.000000
29.983333	0.500	-10,352.000000
29.991667	0.500	-6,889.000000
30.000000	0.500	-3,017.000000
30.008333	0.500	964.000000
30.016667	0.500	4,848.000000
30.025000	0.500	7,613.000000
30.033333	0.500	9,111.000000
30.041667	0.500	9,748.000000
30.050000	0.500	9,380.000000
30.058333	0.500	7,484.000000
30.066667	0.500	3,884.000000
30.075000	0.500	-615.000000
30.083333	0.500	-4,443.000000
30.091667	0.500	-6,318.000000
30.100000	0.500	-6,410.000000
30.108333	0.500	-5,525.000000
30.116667	0.500	-4,084.000000
30.125000	0.500	-2,302.000000
30.133333	0.500	-605.000000
30.141667	0.500	608.000000
30.150000	0.500	1,100.000000
30.158333	0.500	641.000000
30.166667	0.500	-495.000000
30.175000	0.500	-1,885.000000
30.183333	0.500	-3,285.000000
30.191667	0.500	-4,459.000000
30.200000	0.500	-4,696.000000
30.208333	0.500	-3,442.000000
30.216667	0.500	-644.000000
30.225000	0.500	3,442.000000
30.233333	0.500	7,832.000000
30.241667	0.500	11,668.000000
30.250000	0.500	14,313.000000
30.258333	0.500	15,262.000000
30.266667	0.500	14,789.000000
30.275000	0.500	13,536.000000
30.283333	0.500	11,624.000000
30.291667	0.500	8,923.000000
30.300000	0.500	5,772.000000
30.308333	0.500	2,598.000000
30.316667	0.500	-299.000000
30.325000	0.500	-2,621.000000
30.333333	0.500	-4,370.000000
30.341667	0.500	-5,759.000000
30.350000	0.500	-6,263.000000
30.358333	0.500	-5,639.000000
30.366667	0.500	-3,922.000000
30.375000	0.500	-1,571.000000
30.383333	0.500	814.000000
30.391667	0.500	2,753.000000
30.400000	0.500	3,664.000000
30.408333	0.500	3,446.000000
30.416667	0.500	2,826.000000
30.425000	0.500	2,729.000000
30.433333	0.500	3,942.000000
30.441667	0.500	6,678.000000
30.450000	0.500	10,027.000000
30.458333	0.500	12,846.000000
30.466667	0.500	14,172.000000
30.475000	0.500	13,934.000000
30.483333	0.500	12,830.000000
30.491667	0.500	11,076.000000
30.500000	0.500	9,348.000000
30.508333	0.500	8,023.000000
30.516667	0.500	7,381.000000
30.525000	0.500	7,254.000000
30.533333	0.500	7,131.000000
30.541667	0.500	6,579.000000
30.550000	0.500	5,084.000000
30.558333	0.500	2,686.000000
30.566667	0.500	-524.000000
30.575000	0.500	-4,357.000000
30.583333	0.500	-8,193.000000
30.591667	0.500	-11,358.000000
30.600000	0.500	-13,355.000000
30.608333	0.500	-14,633.000000
30.616667	0.500	-15,265.000000
30.625000	0.500	-14,924.000000
30.633333	0.500	-13,611.000000
30.641667	0.500	-11,643.000000
30.650000	0.500	-9,034.000000
30.658333	0.500	-6,102.000000
30.666667	0.500	-3,179.000000
30.675000	0.500	-712.000000
30.683333	0.500	966.000000
30.691667	0.500	1,930.000000
30.700000	0.500	1,808.000000
30.708333	0.500	822.000000
30.716667	0.500	-667.000000
30.725000	0.500	-2,345.000000
30.733333	0.500	-3,921.000000
30.741667	0.500	-5,316.000000
30.750000	0.500	-6,639.000000
30.758333	0.500	-7,754.000000
30.766667	0.500	-8,443.000000
30.775000	0.500	-8,416.000000
30.783333	0.500	-7,847.000000
30.791667	0.500	-7,106.000000
30.800000	0.500	-6,224.000000
30.808333	0.500	-5,553.000000
30.816667	0.500	-5,446.000000
30.825000	0.500	-6,473.000000
30.833333	0.500	-8,899.000000
30.841667	0.500	-11,895.000000
30.850000	0.500	-14,808.000000
30.858333	0.500	-17,042.000000
30.866667	0.500	-17,487.000000
30.875000	0.500	-15,914.000000
30.883333	0.500	-13,234.000000
30.891667	0.500	-10,233.000000
30.900000	0.500	-7,444.000000
30.908333	0.500	-5,535.000000
30.916667	0.500	-5,282.000000
30.925000	0.500	-6,387.000000
30.933333	0.500	-7,911.000000
30.941667	0.500	-9,093.000000
30.950000	0.500	-9,722.000000
30.958333	0.500	-10,079.000000
30.966667	0.500	-10,061.000000
30.975000	0.500	-9,361.000000
30.983333	0.500	-8,084.000000
30.991667	0.500	-6,534.000000
31.000000	0.500	-1,769.000000
