# Supplementary material for: Changes to Serum Sample Tube and Processing Methodology Does Not Cause Inter-Individual Variation in Automated Whole Serum N-Glycan Profiling in Health and Disease
Source: PLoS One. 2015 Apr 1;10(4):e0123028. doi: 10.1371/journal.pone.0123028 (PMC4382121; doi:10.1371/journal.pone.0123028)
Supplement: S2 Data — (ZIP) [file pone.0123028.s007.zip › IgGglycansData/1000+390-Sample 25.txt]

File Path	chrom://acropora/ChromeleonLocal/Archana Data/07 Mar 14/Robot validation of PNG F release- GCP-IgG and GCP-Fet.seq/28.smp/Emission_1.channel/Emission_1.chm
Channel	Emission_1

Injection Information:
Data Vault	ChromeleonLocal
Injection	PNG F rel-GCP-IgG-100µg-F.A+PBM+2AB VP96+T1-110/1000+390-Sample 25
Injection Number	30
Position	RA4
Comment	
Processing Method	beh-gu
Instrument Method	BEH-15cm-30min-right-25ul
Type	Unknown
Status	Finished
Injection Date	08/03/2014
Injection Time	06:37:47
Injection Volume (µL)	25.0000
Dilution Factor	1.0000
Weight	1.0000

Raw Data Information:
Time Min. (min)	0.000000
Time Max. (min)	31.000000
Data Points	3721
Detector	FLD
Exporting Data System	Chromeleon 7.1.1.1127
Operator	
Signal Quantity	
Signal Unit	counts
Signal Min.	-5,749.000000
Signal Max.	7,199,218.000000
Channel	Emission_1
Driver Name	FLD3000.dll
Channel Type	Evaluation
Min. Step (s)	0.500
Max. Step (s)	0.500
Average Step (s)	0.500

Signal Parameter Information:
Signal Info	

Raw Data:
Time (min)	Step (s)	Value (counts)
0.000000	0.000	0.000000
0.008333	0.500	0.000000
0.016667	0.500	0.000000
0.025000	0.500	0.000000
0.033333	0.500	0.000000
0.041667	0.500	6,926.000000
0.050000	0.500	7,092.000000
0.058333	0.500	7,395.000000
0.066667	0.500	8,050.000000
0.075000	0.500	9,010.000000
0.083333	0.500	10,146.000000
0.091667	0.500	11,253.000000
0.100000	0.500	12,144.000000
0.108333	0.500	12,713.000000
0.116667	0.500	12,909.000000
0.125000	0.500	12,702.000000
0.133333	0.500	12,082.000000
0.141667	0.500	11,097.000000
0.150000	0.500	9,859.000000
0.158333	0.500	8,522.000000
0.166667	0.500	7,153.000000
0.175000	0.500	5,757.000000
0.183333	0.500	4,374.000000
0.191667	0.500	3,063.000000
0.200000	0.500	1,913.000000
0.208333	0.500	969.000000
0.216667	0.500	244.000000
0.225000	0.500	-219.000000
0.233333	0.500	-395.000000
0.241667	0.500	-339.000000
0.250000	0.500	-158.000000
0.258333	0.500	85.000000
0.266667	0.500	336.000000
0.275000	0.500	552.000000
0.283333	0.500	708.000000
0.291667	0.500	755.000000
0.300000	0.500	698.000000
0.308333	0.500	571.000000
0.316667	0.500	442.000000
0.325000	0.500	350.000000
0.333333	0.500	308.000000
0.341667	0.500	287.000000
0.350000	0.500	257.000000
0.358333	0.500	181.000000
0.366667	0.500	6.000000
0.375000	0.500	-279.000000
0.383333	0.500	-606.000000
0.391667	0.500	-836.000000
0.400000	0.500	-896.000000
0.408333	0.500	-819.000000
0.416667	0.500	-693.000000
0.425000	0.500	-579.000000
0.433333	0.500	-510.000000
0.441667	0.500	-526.000000
0.450000	0.500	-632.000000
0.458333	0.500	-773.000000
0.466667	0.500	-879.000000
0.475000	0.500	-898.000000
0.483333	0.500	-774.000000
0.491667	0.500	-531.000000
0.500000	0.500	-245.000000
0.508333	0.500	16.000000
0.516667	0.500	244.000000
0.525000	0.500	434.000000
0.533333	0.500	536.000000
0.541667	0.500	542.000000
0.550000	0.500	444.000000
0.558333	0.500	292.000000
0.566667	0.500	168.000000
0.575000	0.500	92.000000
0.583333	0.500	45.000000
0.591667	0.500	20.000000
0.600000	0.500	-44.000000
0.608333	0.500	-250.000000
0.616667	0.500	-639.000000
0.625000	0.500	-1,115.000000
0.633333	0.500	-1,439.000000
0.641667	0.500	-1,369.000000
0.650000	0.500	-786.000000
0.658333	0.500	278.000000
0.666667	0.500	1,692.000000
0.675000	0.500	3,322.000000
0.683333	0.500	5,085.000000
0.691667	0.500	6,910.000000
0.700000	0.500	8,652.000000
0.708333	0.500	10,114.000000
0.716667	0.500	11,185.000000
0.725000	0.500	11,829.000000
0.733333	0.500	12,167.000000
0.741667	0.500	12,888.000000
0.750000	0.500	15,199.000000
0.758333	0.500	20,179.000000
0.766667	0.500	28,220.000000
0.775000	0.500	38,860.000000
0.783333	0.500	50,945.000000
0.791667	0.500	63,016.000000
0.800000	0.500	73,594.000000
0.808333	0.500	81,479.000000
0.816667	0.500	85,958.000000
0.825000	0.500	86,845.000000
0.833333	0.500	84,380.000000
0.841667	0.500	79,169.000000
0.850000	0.500	71,976.000000
0.858333	0.500	63,613.000000
0.866667	0.500	54,883.000000
0.875000	0.500	46,471.000000
0.883333	0.500	38,844.000000
0.891667	0.500	32,234.000000
0.900000	0.500	26,761.000000
0.908333	0.500	22,393.000000
0.916667	0.500	18,962.000000
0.925000	0.500	16,324.000000
0.933333	0.500	14,358.000000
0.941667	0.500	12,933.000000
0.950000	0.500	11,948.000000
0.958333	0.500	11,337.000000
0.966667	0.500	11,086.000000
0.975000	0.500	11,198.000000
0.983333	0.500	11,655.000000
0.991667	0.500	12,398.000000
1.000000	0.500	13,301.000000
1.008333	0.500	14,237.000000
1.016667	0.500	15,120.000000
1.025000	0.500	15,897.000000
1.033333	0.500	16,703.000000
1.041667	0.500	17,863.000000
1.050000	0.500	19,818.000000
1.058333	0.500	22,856.000000
1.066667	0.500	26,871.000000
1.075000	0.500	31,459.000000
1.083333	0.500	36,052.000000
1.091667	0.500	40,023.000000
1.100000	0.500	42,898.000000
1.108333	0.500	44,413.000000
1.116667	0.500	44,566.000000
1.125000	0.500	43,615.000000
1.133333	0.500	42,020.000000
1.141667	0.500	40,358.000000
1.150000	0.500	39,158.000000
1.158333	0.500	38,747.000000
1.166667	0.500	39,155.000000
1.175000	0.500	40,262.000000
1.183333	0.500	41,928.000000
1.191667	0.500	44,002.000000
1.200000	0.500	46,239.000000
1.208333	0.500	48,310.000000
1.216667	0.500	49,881.000000
1.225000	0.500	50,720.000000
1.233333	0.500	50,682.000000
1.241667	0.500	49,764.000000
1.250000	0.500	48,067.000000
1.258333	0.500	45,852.000000
1.266667	0.500	43,486.000000
1.275000	0.500	41,229.000000
1.283333	0.500	39,075.000000
1.291667	0.500	36,896.000000
1.300000	0.500	34,780.000000
1.308333	0.500	33,216.000000
1.316667	0.500	32,700.000000
1.325000	0.500	33,258.000000
1.333333	0.500	34,346.000000
1.341667	0.500	35,226.000000
1.350000	0.500	35,319.000000
1.358333	0.500	34,329.000000
1.366667	0.500	32,288.000000
1.375000	0.500	29,432.000000
1.383333	0.500	26,048.000000
1.391667	0.500	22,448.000000
1.400000	0.500	18,942.000000
1.408333	0.500	15,774.000000
1.416667	0.500	13,120.000000
1.425000	0.500	11,101.000000
1.433333	0.500	9,790.000000
1.441667	0.500	9,131.000000
1.450000	0.500	8,909.000000
1.458333	0.500	8,875.000000
1.466667	0.500	8,840.000000
1.475000	0.500	8,716.000000
1.483333	0.500	8,513.000000
1.491667	0.500	8,204.000000
1.500000	0.500	7,749.000000
1.508333	0.500	7,179.000000
1.516667	0.500	6,599.000000
1.525000	0.500	6,092.000000
1.533333	0.500	5,687.000000
1.541667	0.500	5,374.000000
1.550000	0.500	5,145.000000
1.558333	0.500	5,012.000000
1.566667	0.500	4,999.000000
1.575000	0.500	5,018.000000
1.583333	0.500	4,993.000000
1.591667	0.500	4,917.000000
1.600000	0.500	4,762.000000
1.608333	0.500	4,439.000000
1.616667	0.500	3,938.000000
1.625000	0.500	3,334.000000
1.633333	0.500	2,680.000000
1.641667	0.500	2,096.000000
1.650000	0.500	1,713.000000
1.658333	0.500	1,563.000000
1.666667	0.500	1,590.000000
1.675000	0.500	1,726.000000
1.683333	0.500	1,837.000000
1.691667	0.500	1,855.000000
1.700000	0.500	1,794.000000
1.708333	0.500	1,650.000000
1.716667	0.500	1,410.000000
1.725000	0.500	1,143.000000
1.733333	0.500	947.000000
1.741667	0.500	835.000000
1.750000	0.500	751.000000
1.758333	0.500	635.000000
1.766667	0.500	452.000000
1.775000	0.500	180.000000
1.783333	0.500	-180.000000
1.791667	0.500	-608.000000
1.800000	0.500	-1,011.000000
1.808333	0.500	-1,250.000000
1.816667	0.500	-1,254.000000
1.825000	0.500	-1,031.000000
1.833333	0.500	-722.000000
1.841667	0.500	-418.000000
1.850000	0.500	-151.000000
1.858333	0.500	103.000000
1.866667	0.500	330.000000
1.875000	0.500	495.000000
1.883333	0.500	646.000000
1.891667	0.500	852.000000
1.900000	0.500	1,109.000000
1.908333	0.500	1,385.000000
1.916667	0.500	1,572.000000
1.925000	0.500	1,566.000000
1.933333	0.500	1,346.000000
1.941667	0.500	966.000000
1.950000	0.500	606.000000
1.958333	0.500	391.000000
1.966667	0.500	344.000000
1.975000	0.500	447.000000
1.983333	0.500	609.000000
1.991667	0.500	695.000000
2.000000	0.500	630.000000
2.008333	0.500	426.000000
2.016667	0.500	146.000000
2.025000	0.500	-144.000000
2.033333	0.500	-385.000000
2.041667	0.500	-542.000000
2.050000	0.500	-562.000000
2.058333	0.500	-401.000000
2.066667	0.500	-90.000000
2.075000	0.500	261.000000
2.083333	0.500	618.000000
2.091667	0.500	957.000000
2.100000	0.500	1,222.000000
2.108333	0.500	1,334.000000
2.116667	0.500	1,293.000000
2.125000	0.500	1,187.000000
2.133333	0.500	1,052.000000
2.141667	0.500	878.000000
2.150000	0.500	666.000000
2.158333	0.500	430.000000
2.166667	0.500	241.000000
2.175000	0.500	194.000000
2.183333	0.500	272.000000
2.191667	0.500	390.000000
2.200000	0.500	518.000000
2.208333	0.500	648.000000
2.216667	0.500	745.000000
2.225000	0.500	742.000000
2.233333	0.500	629.000000
2.241667	0.500	440.000000
2.250000	0.500	216.000000
2.258333	0.500	-27.000000
2.266667	0.500	-294.000000
2.275000	0.500	-605.000000
2.283333	0.500	-969.000000
2.291667	0.500	-1,356.000000
2.300000	0.500	-1,684.000000
2.308333	0.500	-1,873.000000
2.316667	0.500	-1,916.000000
2.325000	0.500	-1,843.000000
2.333333	0.500	-1,721.000000
2.341667	0.500	-1,603.000000
2.350000	0.500	-1,471.000000
2.358333	0.500	-1,289.000000
2.366667	0.500	-1,030.000000
2.375000	0.500	-677.000000
2.383333	0.500	-257.000000
2.391667	0.500	171.000000
2.400000	0.500	600.000000
2.408333	0.500	1,017.000000
2.416667	0.500	1,403.000000
2.425000	0.500	1,700.000000
2.433333	0.500	1,877.000000
2.441667	0.500	1,934.000000
2.450000	0.500	1,890.000000
2.458333	0.500	1,741.000000
2.466667	0.500	1,442.000000
2.475000	0.500	1,017.000000
2.483333	0.500	493.000000
2.491667	0.500	-57.000000
2.500000	0.500	-512.000000
2.508333	0.500	-798.000000
2.516667	0.500	-939.000000
2.525000	0.500	-1,010.000000
2.533333	0.500	-1,033.000000
2.541667	0.500	-932.000000
2.550000	0.500	-655.000000
2.558333	0.500	-253.000000
2.566667	0.500	180.000000
2.575000	0.500	529.000000
2.583333	0.500	714.000000
2.591667	0.500	742.000000
2.600000	0.500	684.000000
2.608333	0.500	645.000000
2.616667	0.500	692.000000
2.625000	0.500	836.000000
2.633333	0.500	1,018.000000
2.641667	0.500	1,156.000000
2.650000	0.500	1,212.000000
2.658333	0.500	1,157.000000
2.666667	0.500	927.000000
2.675000	0.500	513.000000
2.683333	0.500	21.000000
2.691667	0.500	-467.000000
2.700000	0.500	-930.000000
2.708333	0.500	-1,293.000000
2.716667	0.500	-1,483.000000
2.725000	0.500	-1,492.000000
2.733333	0.500	-1,390.000000
2.741667	0.500	-1,245.000000
2.750000	0.500	-1,113.000000
2.758333	0.500	-1,040.000000
2.766667	0.500	-1,063.000000
2.775000	0.500	-1,165.000000
2.783333	0.500	-1,244.000000
2.791667	0.500	-1,225.000000
2.800000	0.500	-1,082.000000
2.808333	0.500	-824.000000
2.816667	0.500	-551.000000
2.825000	0.500	-356.000000
2.833333	0.500	-268.000000
2.841667	0.500	-254.000000
2.850000	0.500	-250.000000
2.858333	0.500	-237.000000
2.866667	0.500	-165.000000
2.875000	0.500	24.000000
2.883333	0.500	279.000000
2.891667	0.500	526.000000
2.900000	0.500	673.000000
2.908333	0.500	656.000000
2.916667	0.500	501.000000
2.925000	0.500	325.000000
2.933333	0.500	237.000000
2.941667	0.500	252.000000
2.950000	0.500	325.000000
2.958333	0.500	373.000000
2.966667	0.500	335.000000
2.975000	0.500	225.000000
2.983333	0.500	71.000000
2.991667	0.500	-140.000000
3.000000	0.500	-373.000000
3.008333	0.500	-373.000000
3.016667	0.500	-373.000000
3.025000	0.500	-373.000000
3.033333	0.500	-373.000000
3.041667	0.500	-384.000000
3.050000	0.500	101.000000
3.058333	0.500	2,180.000000
3.066667	0.500	6,063.000000
3.075000	0.500	11,300.000000
3.083333	0.500	17,251.000000
3.091667	0.500	23,092.000000
3.100000	0.500	28,308.000000
3.108333	0.500	32,488.000000
3.116667	0.500	35,354.000000
3.125000	0.500	37,544.000000
3.133333	0.500	39,649.000000
3.141667	0.500	41,471.000000
3.150000	0.500	42,168.000000
3.158333	0.500	41,454.000000
3.166667	0.500	39,891.000000
3.175000	0.500	37,969.000000
3.183333	0.500	35,947.000000
3.191667	0.500	34,384.000000
3.200000	0.500	33,678.000000
3.208333	0.500	33,438.000000
3.216667	0.500	33,154.000000
3.225000	0.500	33,212.000000
3.233333	0.500	33,652.000000
3.241667	0.500	34,317.000000
3.250000	0.500	34,780.000000
3.258333	0.500	34,641.000000
3.266667	0.500	33,506.000000
3.275000	0.500	31,429.000000
3.283333	0.500	29,229.000000
3.291667	0.500	27,244.000000
3.300000	0.500	25,362.000000
3.308333	0.500	23,874.000000
3.316667	0.500	22,883.000000
3.325000	0.500	22,488.000000
3.333333	0.500	22,660.000000
3.341667	0.500	22,912.000000
3.350000	0.500	23,111.000000
3.358333	0.500	23,857.000000
3.366667	0.500	25,903.000000
3.375000	0.500	28,955.000000
3.383333	0.500	32,255.000000
3.391667	0.500	34,860.000000
3.400000	0.500	36,373.000000
3.408333	0.500	36,897.000000
3.416667	0.500	36,836.000000
3.425000	0.500	36,361.000000
3.433333	0.500	35,248.000000
3.441667	0.500	33,193.000000
3.450000	0.500	30,527.000000
3.458333	0.500	27,943.000000
3.466667	0.500	26,123.000000
3.475000	0.500	25,335.000000
3.483333	0.500	25,203.000000
3.491667	0.500	25,905.000000
3.500000	0.500	27,174.000000
3.508333	0.500	28,566.000000
3.516667	0.500	29,493.000000
3.525000	0.500	29,524.000000
3.533333	0.500	28,319.000000
3.541667	0.500	26,291.000000
3.550000	0.500	24,469.000000
3.558333	0.500	23,448.000000
3.566667	0.500	22,647.000000
3.575000	0.500	21,432.000000
3.583333	0.500	19,584.000000
3.591667	0.500	17,104.000000
3.600000	0.500	13,987.000000
3.608333	0.500	10,292.000000
3.616667	0.500	6,330.000000
3.625000	0.500	2,343.000000
3.633333	0.500	-799.000000
3.641667	0.500	-2,188.000000
3.650000	0.500	-1,874.000000
3.658333	0.500	-164.000000
3.666667	0.500	2,817.000000
3.675000	0.500	7,131.000000
3.683333	0.500	12,929.000000
3.691667	0.500	19,426.000000
3.700000	0.500	25,669.000000
3.708333	0.500	30,817.000000
3.716667	0.500	34,571.000000
3.725000	0.500	37,029.000000
3.733333	0.500	38,597.000000
3.741667	0.500	39,336.000000
3.750000	0.500	39,094.000000
3.758333	0.500	37,841.000000
3.766667	0.500	35,409.000000
3.775000	0.500	31,533.000000
3.783333	0.500	26,940.000000
3.791667	0.500	22,628.000000
3.800000	0.500	19,176.000000
3.808333	0.500	17,475.000000
3.816667	0.500	17,478.000000
3.825000	0.500	18,737.000000
3.833333	0.500	20,882.000000
3.841667	0.500	23,541.000000
3.850000	0.500	25,999.000000
3.858333	0.500	27,327.000000
3.866667	0.500	27,400.000000
3.875000	0.500	26,988.000000
3.883333	0.500	27,227.000000
3.891667	0.500	28,613.000000
3.900000	0.500	30,728.000000
3.908333	0.500	32,948.000000
3.916667	0.500	35,396.000000
3.925000	0.500	38,164.000000
3.933333	0.500	40,881.000000
3.941667	0.500	42,872.000000
3.950000	0.500	43,838.000000
3.958333	0.500	43,718.000000
3.966667	0.500	42,701.000000
3.975000	0.500	41,164.000000
3.983333	0.500	39,124.000000
3.991667	0.500	36,604.000000
4.000000	0.500	33,740.000000
4.008333	0.500	30,769.000000
4.016667	0.500	28,212.000000
4.025000	0.500	26,173.000000
4.033333	0.500	24,338.000000
4.041667	0.500	22,740.000000
4.050000	0.500	21,502.000000
4.058333	0.500	20,411.000000
4.066667	0.500	19,225.000000
4.075000	0.500	17,954.000000
4.083333	0.500	16,950.000000
4.091667	0.500	17,085.000000
4.100000	0.500	18,648.000000
4.108333	0.500	20,811.000000
4.116667	0.500	23,221.000000
4.125000	0.500	25,998.000000
4.133333	0.500	29,355.000000
4.141667	0.500	33,142.000000
4.150000	0.500	36,569.000000
4.158333	0.500	38,513.000000
4.166667	0.500	38,791.000000
4.175000	0.500	37,929.000000
4.183333	0.500	36,537.000000
4.191667	0.500	35,093.000000
4.200000	0.500	33,836.000000
4.208333	0.500	33,003.000000
4.216667	0.500	32,477.000000
4.225000	0.500	31,900.000000
4.233333	0.500	31,110.000000
4.241667	0.500	29,525.000000
4.250000	0.500	26,679.000000
4.258333	0.500	23,088.000000
4.266667	0.500	19,493.000000
4.275000	0.500	16,415.000000
4.283333	0.500	14,297.000000
4.291667	0.500	13,578.000000
4.300000	0.500	14,189.000000
4.308333	0.500	15,970.000000
4.316667	0.500	18,375.000000
4.325000	0.500	20,832.000000
4.333333	0.500	23,246.000000
4.341667	0.500	25,342.000000
4.350000	0.500	26,952.000000
4.358333	0.500	27,828.000000
4.366667	0.500	28,250.000000
4.375000	0.500	28,532.000000
4.383333	0.500	28,824.000000
4.391667	0.500	29,411.000000
4.400000	0.500	29,931.000000
4.408333	0.500	30,037.000000
4.416667	0.500	29,330.000000
4.425000	0.500	27,309.000000
4.433333	0.500	23,983.000000
4.441667	0.500	19,817.000000
4.450000	0.500	15,858.000000
4.458333	0.500	12,586.000000
4.466667	0.500	9,995.000000
4.475000	0.500	8,169.000000
4.483333	0.500	7,115.000000
4.491667	0.500	6,917.000000
4.500000	0.500	7,637.000000
4.508333	0.500	9,300.000000
4.516667	0.500	12,290.000000
4.525000	0.500	16,531.000000
4.533333	0.500	21,708.000000
4.541667	0.500	26,436.000000
4.550000	0.500	29,714.000000
4.558333	0.500	31,251.000000
4.566667	0.500	31,046.000000
4.575000	0.500	29,705.000000
4.583333	0.500	28,075.000000
4.591667	0.500	26,495.000000
4.600000	0.500	25,237.000000
4.608333	0.500	24,331.000000
4.616667	0.500	23,902.000000
4.625000	0.500	23,540.000000
4.633333	0.500	22,873.000000
4.641667	0.500	21,507.000000
4.650000	0.500	19,319.000000
4.658333	0.500	16,784.000000
4.666667	0.500	14,023.000000
4.675000	0.500	11,055.000000
4.683333	0.500	8,338.000000
4.691667	0.500	5,969.000000
4.700000	0.500	4,382.000000
4.708333	0.500	4,253.000000
4.716667	0.500	5,572.000000
4.725000	0.500	8,394.000000
4.733333	0.500	12,557.000000
4.741667	0.500	17,069.000000
4.750000	0.500	20,981.000000
4.758333	0.500	24,029.000000
4.766667	0.500	26,700.000000
4.775000	0.500	29,724.000000
4.783333	0.500	33,522.000000
4.791667	0.500	37,629.000000
4.800000	0.500	41,521.000000
4.808333	0.500	45,105.000000
4.816667	0.500	47,921.000000
4.825000	0.500	49,428.000000
4.833333	0.500	49,397.000000
4.841667	0.500	48,182.000000
4.850000	0.500	45,791.000000
4.858333	0.500	42,299.000000
4.866667	0.500	38,339.000000
4.875000	0.500	33,959.000000
4.883333	0.500	29,366.000000
4.891667	0.500	25,274.000000
4.900000	0.500	22,361.000000
4.908333	0.500	20,775.000000
4.916667	0.500	20,284.000000
4.925000	0.500	20,734.000000
4.933333	0.500	21,445.000000
4.941667	0.500	22,170.000000
4.950000	0.500	23,097.000000
4.958333	0.500	23,990.000000
4.966667	0.500	24,715.000000
4.975000	0.500	25,308.000000
4.983333	0.500	25,294.000000
4.991667	0.500	24,176.000000
5.000000	0.500	22,563.000000
5.008333	0.500	21,406.000000
5.016667	0.500	21,316.000000
5.025000	0.500	21,791.000000
5.033333	0.500	21,999.000000
5.041667	0.500	21,196.000000
5.050000	0.500	18,884.000000
5.058333	0.500	15,907.000000
5.066667	0.500	13,977.000000
5.075000	0.500	13,597.000000
5.083333	0.500	14,691.000000
5.091667	0.500	17,304.000000
5.100000	0.500	21,425.000000
5.108333	0.500	26,435.000000
5.116667	0.500	31,295.000000
5.125000	0.500	35,513.000000
5.133333	0.500	38,681.000000
5.141667	0.500	40,052.000000
5.150000	0.500	39,275.000000
5.158333	0.500	36,660.000000
5.166667	0.500	33,173.000000
5.175000	0.500	29,596.000000
5.183333	0.500	26,318.000000
5.191667	0.500	23,296.000000
5.200000	0.500	20,423.000000
5.208333	0.500	17,595.000000
5.216667	0.500	14,845.000000
5.225000	0.500	12,798.000000
5.233333	0.500	11,752.000000
5.241667	0.500	11,387.000000
5.250000	0.500	11,536.000000
5.258333	0.500	12,782.000000
5.266667	0.500	15,258.000000
5.275000	0.500	18,280.000000
5.283333	0.500	21,254.000000
5.291667	0.500	23,768.000000
5.300000	0.500	25,954.000000
5.308333	0.500	28,742.000000
5.316667	0.500	32,494.000000
5.325000	0.500	36,227.000000
5.333333	0.500	39,170.000000
5.341667	0.500	40,918.000000
5.350000	0.500	41,199.000000
5.358333	0.500	39,915.000000
5.366667	0.500	36,979.000000
5.375000	0.500	33,118.000000
5.383333	0.500	29,845.000000
5.391667	0.500	28,050.000000
5.400000	0.500	27,404.000000
5.408333	0.500	26,981.000000
5.416667	0.500	25,673.000000
5.425000	0.500	23,303.000000
5.433333	0.500	20,787.000000
5.441667	0.500	18,966.000000
5.450000	0.500	18,356.000000
5.458333	0.500	19,036.000000
5.466667	0.500	21,096.000000
5.475000	0.500	24,455.000000
5.483333	0.500	28,502.000000
5.491667	0.500	32,876.000000
5.500000	0.500	36,807.000000
5.508333	0.500	39,051.000000
5.516667	0.500	39,697.000000
5.525000	0.500	39,305.000000
5.533333	0.500	38,307.000000
5.541667	0.500	37,102.000000
5.550000	0.500	36,271.000000
5.558333	0.500	35,839.000000
5.566667	0.500	35,895.000000
5.575000	0.500	36,644.000000
5.583333	0.500	37,760.000000
5.591667	0.500	38,404.000000
5.600000	0.500	38,311.000000
5.608333	0.500	37,599.000000
5.616667	0.500	36,136.000000
5.625000	0.500	34,039.000000
5.633333	0.500	31,771.000000
5.641667	0.500	29,687.000000
5.650000	0.500	27,863.000000
5.658333	0.500	26,802.000000
5.666667	0.500	27,262.000000
5.675000	0.500	28,714.000000
5.683333	0.500	30,277.000000
5.691667	0.500	31,583.000000
5.700000	0.500	32,212.000000
5.708333	0.500	32,361.000000
5.716667	0.500	31,956.000000
5.725000	0.500	30,659.000000
5.733333	0.500	28,437.000000
5.741667	0.500	25,714.000000
5.750000	0.500	23,344.000000
5.758333	0.500	22,120.000000
5.766667	0.500	21,912.000000
5.775000	0.500	22,546.000000
5.783333	0.500	23,781.000000
5.791667	0.500	25,006.000000
5.800000	0.500	24,997.000000
5.808333	0.500	23,222.000000
5.816667	0.500	20,198.000000
5.825000	0.500	17,363.000000
5.833333	0.500	15,719.000000
5.841667	0.500	15,103.000000
5.850000	0.500	15,069.000000
5.858333	0.500	15,107.000000
5.866667	0.500	14,743.000000
5.875000	0.500	13,625.000000
5.883333	0.500	11,646.000000
5.891667	0.500	9,665.000000
5.900000	0.500	8,448.000000
5.908333	0.500	8,327.000000
5.916667	0.500	10,036.000000
5.925000	0.500	13,501.000000
5.933333	0.500	17,907.000000
5.941667	0.500	22,074.000000
5.950000	0.500	25,332.000000
5.958333	0.500	27,860.000000
5.966667	0.500	30,242.000000
5.975000	0.500	33,013.000000
5.983333	0.500	36,178.000000
5.991667	0.500	39,566.000000
6.000000	0.500	42,830.000000
6.008333	0.500	45,686.000000
6.016667	0.500	47,679.000000
6.025000	0.500	48,498.000000
6.033333	0.500	48,115.000000
6.041667	0.500	46,989.000000
6.050000	0.500	45,479.000000
6.058333	0.500	43,824.000000
6.066667	0.500	42,074.000000
6.075000	0.500	40,620.000000
6.083333	0.500	39,587.000000
6.091667	0.500	38,926.000000
6.100000	0.500	38,461.000000
6.108333	0.500	38,035.000000
6.116667	0.500	37,612.000000
6.125000	0.500	36,872.000000
6.133333	0.500	36,082.000000
6.141667	0.500	35,469.000000
6.150000	0.500	35,086.000000
6.158333	0.500	34,592.000000
6.166667	0.500	33,535.000000
6.175000	0.500	31,919.000000
6.183333	0.500	30,073.000000
6.191667	0.500	28,573.000000
6.200000	0.500	27,522.000000
6.208333	0.500	26,678.000000
6.216667	0.500	25,769.000000
6.225000	0.500	24,851.000000
6.233333	0.500	24,046.000000
6.241667	0.500	23,301.000000
6.250000	0.500	22,407.000000
6.258333	0.500	21,294.000000
6.266667	0.500	20,306.000000
6.275000	0.500	19,960.000000
6.283333	0.500	20,447.000000
6.291667	0.500	21,757.000000
6.300000	0.500	23,911.000000
6.308333	0.500	26,333.000000
6.316667	0.500	28,354.000000
6.325000	0.500	29,302.000000
6.333333	0.500	29,117.000000
6.341667	0.500	28,086.000000
6.350000	0.500	27,015.000000
6.358333	0.500	26,606.000000
6.366667	0.500	27,164.000000
6.375000	0.500	28,092.000000
6.383333	0.500	28,658.000000
6.391667	0.500	29,043.000000
6.400000	0.500	29,697.000000
6.408333	0.500	30,483.000000
6.416667	0.500	31,996.000000
6.425000	0.500	34,427.000000
6.433333	0.500	37,521.000000
6.441667	0.500	40,712.000000
6.450000	0.500	42,976.000000
6.458333	0.500	43,912.000000
6.466667	0.500	44,053.000000
6.475000	0.500	43,556.000000
6.483333	0.500	42,610.000000
6.491667	0.500	41,375.000000
6.500000	0.500	39,966.000000
6.508333	0.500	38,730.000000
6.516667	0.500	37,333.000000
6.525000	0.500	35,609.000000
6.533333	0.500	34,098.000000
6.541667	0.500	33,549.000000
6.550000	0.500	33,938.000000
6.558333	0.500	34,426.000000
6.566667	0.500	34,120.000000
6.575000	0.500	32,759.000000
6.583333	0.500	31,082.000000
6.591667	0.500	29,948.000000
6.600000	0.500	29,525.000000
6.608333	0.500	29,675.000000
6.616667	0.500	30,619.000000
6.625000	0.500	32,235.000000
6.633333	0.500	33,634.000000
6.641667	0.500	34,447.000000
6.650000	0.500	35,319.000000
6.658333	0.500	36,585.000000
6.666667	0.500	38,210.000000
6.675000	0.500	39,921.000000
6.683333	0.500	41,225.000000
6.691667	0.500	41,100.000000
6.700000	0.500	38,923.000000
6.708333	0.500	35,520.000000
6.716667	0.500	31,754.000000
6.725000	0.500	28,091.000000
6.733333	0.500	25,332.000000
6.741667	0.500	24,153.000000
6.750000	0.500	23,997.000000
6.758333	0.500	24,198.000000
6.766667	0.500	24,312.000000
6.775000	0.500	24,019.000000
6.783333	0.500	23,220.000000
6.791667	0.500	22,462.000000
6.800000	0.500	22,097.000000
6.808333	0.500	22,190.000000
6.816667	0.500	22,898.000000
6.825000	0.500	24,248.000000
6.833333	0.500	25,750.000000
6.841667	0.500	26,975.000000
6.850000	0.500	27,868.000000
6.858333	0.500	28,063.000000
6.866667	0.500	27,556.000000
6.875000	0.500	26,963.000000
6.883333	0.500	26,723.000000
6.891667	0.500	27,147.000000
6.900000	0.500	28,606.000000
6.908333	0.500	30,825.000000
6.916667	0.500	33,278.000000
6.925000	0.500	35,427.000000
6.933333	0.500	36,780.000000
6.941667	0.500	37,122.000000
6.950000	0.500	36,780.000000
6.958333	0.500	36,212.000000
6.966667	0.500	35,619.000000
6.975000	0.500	34,912.000000
6.983333	0.500	33,979.000000
6.991667	0.500	33,339.000000
7.000000	0.500	33,478.000000
7.008333	0.500	34,766.000000
7.016667	0.500	37,253.000000
7.025000	0.500	40,640.000000
7.033333	0.500	44,315.000000
7.041667	0.500	47,613.000000
7.050000	0.500	50,617.000000
7.058333	0.500	53,575.000000
7.066667	0.500	55,864.000000
7.075000	0.500	57,175.000000
7.083333	0.500	57,909.000000
7.091667	0.500	58,181.000000
7.100000	0.500	57,873.000000
7.108333	0.500	56,961.000000
7.116667	0.500	56,065.000000
7.125000	0.500	55,677.000000
7.133333	0.500	56,045.000000
7.141667	0.500	56,627.000000
7.150000	0.500	56,747.000000
7.158333	0.500	56,617.000000
7.166667	0.500	56,718.000000
7.175000	0.500	56,939.000000
7.183333	0.500	56,751.000000
7.191667	0.500	55,888.000000
7.200000	0.500	54,218.000000
7.208333	0.500	51,605.000000
7.216667	0.500	48,028.000000
7.225000	0.500	44,007.000000
7.233333	0.500	40,191.000000
7.241667	0.500	36,965.000000
7.250000	0.500	34,241.000000
7.258333	0.500	31,920.000000
7.266667	0.500	30,277.000000
7.275000	0.500	29,671.000000
7.283333	0.500	30,399.000000
7.291667	0.500	32,146.000000
7.300000	0.500	34,366.000000
7.308333	0.500	36,484.000000
7.316667	0.500	38,553.000000
7.325000	0.500	40,206.000000
7.333333	0.500	40,725.000000
7.341667	0.500	40,118.000000
7.350000	0.500	39,162.000000
7.358333	0.500	38,747.000000
7.366667	0.500	39,066.000000
7.375000	0.500	39,820.000000
7.383333	0.500	40,644.000000
7.391667	0.500	41,690.000000
7.400000	0.500	43,185.000000
7.408333	0.500	44,975.000000
7.416667	0.500	46,412.000000
7.425000	0.500	47,393.000000
7.433333	0.500	48,069.000000
7.441667	0.500	47,962.000000
7.450000	0.500	47,238.000000
7.458333	0.500	46,594.000000
7.466667	0.500	46,586.000000
7.475000	0.500	47,115.000000
7.483333	0.500	48,237.000000
7.491667	0.500	49,862.000000
7.500000	0.500	51,864.000000
7.508333	0.500	53,805.000000
7.516667	0.500	55,283.000000
7.525000	0.500	56,005.000000
7.533333	0.500	56,096.000000
7.541667	0.500	56,162.000000
7.550000	0.500	56,421.000000
7.558333	0.500	56,557.000000
7.566667	0.500	55,836.000000
7.575000	0.500	54,122.000000
7.583333	0.500	51,827.000000
7.591667	0.500	49,913.000000
7.600000	0.500	49,339.000000
7.608333	0.500	50,227.000000
7.616667	0.500	51,866.000000
7.625000	0.500	53,533.000000
7.633333	0.500	55,230.000000
7.641667	0.500	57,129.000000
7.650000	0.500	58,860.000000
7.658333	0.500	59,368.000000
7.666667	0.500	58,191.000000
7.675000	0.500	55,703.000000
7.683333	0.500	52,762.000000
7.691667	0.500	50,139.000000
7.700000	0.500	48,581.000000
7.708333	0.500	48,302.000000
7.716667	0.500	49,097.000000
7.725000	0.500	50,671.000000
7.733333	0.500	52,489.000000
7.741667	0.500	53,534.000000
7.750000	0.500	53,290.000000
7.758333	0.500	51,895.000000
7.766667	0.500	49,778.000000
7.775000	0.500	47,615.000000
7.783333	0.500	45,626.000000
7.791667	0.500	44,200.000000
7.800000	0.500	43,239.000000
7.808333	0.500	42,326.000000
7.816667	0.500	41,221.000000
7.825000	0.500	40,353.000000
7.833333	0.500	39,972.000000
7.841667	0.500	40,376.000000
7.850000	0.500	41,624.000000
7.858333	0.500	42,876.000000
7.866667	0.500	43,730.000000
7.875000	0.500	44,720.000000
7.883333	0.500	46,359.000000
7.891667	0.500	48,355.000000
7.900000	0.500	50,491.000000
7.908333	0.500	52,076.000000
7.916667	0.500	52,714.000000
7.925000	0.500	52,563.000000
7.933333	0.500	51,574.000000
7.941667	0.500	49,693.000000
7.950000	0.500	47,280.000000
7.958333	0.500	44,709.000000
7.966667	0.500	42,116.000000
7.975000	0.500	39,363.000000
7.983333	0.500	36,724.000000
7.991667	0.500	34,465.000000
8.000000	0.500	32,921.000000
8.008333	0.500	32,851.000000
8.016667	0.500	35,009.000000
8.025000	0.500	39,168.000000
8.033333	0.500	44,591.000000
8.041667	0.500	50,558.000000
8.050000	0.500	56,661.000000
8.058333	0.500	62,506.000000
8.066667	0.500	67,279.000000
8.075000	0.500	70,694.000000
8.083333	0.500	73,190.000000
8.091667	0.500	75,129.000000
8.100000	0.500	76,645.000000
8.108333	0.500	77,911.000000
8.116667	0.500	78,858.000000
8.125000	0.500	79,284.000000
8.133333	0.500	79,017.000000
8.141667	0.500	77,893.000000
8.150000	0.500	75,831.000000
8.158333	0.500	72,990.000000
8.166667	0.500	69,921.000000
8.175000	0.500	66,996.000000
8.183333	0.500	64,278.000000
8.191667	0.500	61,585.000000
8.200000	0.500	58,953.000000
8.208333	0.500	56,662.000000
8.216667	0.500	54,721.000000
8.225000	0.500	52,830.000000
8.233333	0.500	50,885.000000
8.241667	0.500	49,500.000000
8.250000	0.500	49,113.000000
8.258333	0.500	49,453.000000
8.266667	0.500	49,829.000000
8.275000	0.500	49,699.000000
8.283333	0.500	48,631.000000
8.291667	0.500	46,459.000000
8.300000	0.500	43,837.000000
8.308333	0.500	41,778.000000
8.316667	0.500	41,175.000000
8.325000	0.500	42,040.000000
8.333333	0.500	44,001.000000
8.341667	0.500	46,058.000000
8.350000	0.500	47,802.000000
8.358333	0.500	50,095.000000
8.366667	0.500	54,212.000000
8.375000	0.500	60,440.000000
8.383333	0.500	68,363.000000
8.391667	0.500	77,992.000000
8.400000	0.500	90,271.000000
8.408333	0.500	106,101.000000
8.416667	0.500	125,177.000000
8.425000	0.500	146,898.000000
8.433333	0.500	170,521.000000
8.441667	0.500	195,006.000000
8.450000	0.500	219,199.000000
8.458333	0.500	240,933.000000
8.466667	0.500	258,192.000000
8.475000	0.500	269,736.000000
8.483333	0.500	274,824.000000
8.491667	0.500	272,989.000000
8.500000	0.500	264,334.000000
8.508333	0.500	249,948.000000
8.516667	0.500	231,300.000000
8.525000	0.500	209,935.000000
8.533333	0.500	187,566.000000
8.541667	0.500	165,682.000000
8.550000	0.500	145,411.000000
8.558333	0.500	127,298.000000
8.566667	0.500	111,261.000000
8.575000	0.500	97,254.000000
8.583333	0.500	85,249.000000
8.591667	0.500	75,309.000000
8.600000	0.500	67,014.000000
8.608333	0.500	60,392.000000
8.616667	0.500	55,559.000000
8.625000	0.500	52,092.000000
8.633333	0.500	49,711.000000
8.641667	0.500	48,125.000000
8.650000	0.500	47,091.000000
8.658333	0.500	46,402.000000
8.666667	0.500	45,761.000000
8.675000	0.500	45,599.000000
8.683333	0.500	45,799.000000
8.691667	0.500	45,919.000000
8.700000	0.500	45,832.000000
8.708333	0.500	45,366.000000
8.716667	0.500	44,304.000000
8.725000	0.500	43,047.000000
8.733333	0.500	42,192.000000
8.741667	0.500	42,033.000000
8.750000	0.500	42,626.000000
8.758333	0.500	43,825.000000
8.766667	0.500	46,003.000000
8.775000	0.500	49,335.000000
8.783333	0.500	53,013.000000
8.791667	0.500	56,176.000000
8.800000	0.500	58,722.000000
8.808333	0.500	60,891.000000
8.816667	0.500	62,697.000000
8.825000	0.500	64,074.000000
8.833333	0.500	65,083.000000
8.841667	0.500	65,919.000000
8.850000	0.500	66,057.000000
8.858333	0.500	64,598.000000
8.866667	0.500	61,321.000000
8.875000	0.500	56,900.000000
8.883333	0.500	52,451.000000
8.891667	0.500	48,816.000000
8.900000	0.500	45,932.000000
8.908333	0.500	43,813.000000
8.916667	0.500	43,002.000000
8.925000	0.500	43,805.000000
8.933333	0.500	45,724.000000
8.941667	0.500	48,187.000000
8.950000	0.500	51,078.000000
8.958333	0.500	53,616.000000
8.966667	0.500	54,622.000000
8.975000	0.500	53,996.000000
8.983333	0.500	52,641.000000
8.991667	0.500	51,700.000000
9.000000	0.500	51,411.000000
9.008333	0.500	51,533.000000
9.016667	0.500	51,711.000000
9.025000	0.500	51,641.000000
9.033333	0.500	51,157.000000
9.041667	0.500	50,208.000000
9.050000	0.500	48,685.000000
9.058333	0.500	46,858.000000
9.066667	0.500	44,850.000000
9.075000	0.500	43,078.000000
9.083333	0.500	41,794.000000
9.091667	0.500	41,575.000000
9.100000	0.500	42,768.000000
9.108333	0.500	45,369.000000
9.116667	0.500	48,971.000000
9.125000	0.500	52,721.000000
9.133333	0.500	55,973.000000
9.141667	0.500	58,539.000000
9.150000	0.500	60,486.000000
9.158333	0.500	62,319.000000
9.166667	0.500	64,388.000000
9.175000	0.500	66,446.000000
9.183333	0.500	68,419.000000
9.191667	0.500	70,367.000000
9.200000	0.500	72,199.000000
9.208333	0.500	74,269.000000
9.216667	0.500	76,448.000000
9.225000	0.500	78,280.000000
9.233333	0.500	79,294.000000
9.241667	0.500	79,380.000000
9.250000	0.500	78,851.000000
9.258333	0.500	77,833.000000
9.266667	0.500	76,493.000000
9.275000	0.500	75,183.000000
9.283333	0.500	74,199.000000
9.291667	0.500	73,195.000000
9.300000	0.500	71,171.000000
9.308333	0.500	68,630.000000
9.316667	0.500	66,768.000000
9.325000	0.500	65,570.000000
9.333333	0.500	64,659.000000
9.341667	0.500	63,848.000000
9.350000	0.500	63,019.000000
9.358333	0.500	62,354.000000
9.366667	0.500	61,953.000000
9.375000	0.500	62,012.000000
9.383333	0.500	62,679.000000
9.391667	0.500	63,534.000000
9.400000	0.500	64,448.000000
9.408333	0.500	65,536.000000
9.416667	0.500	66,703.000000
9.425000	0.500	67,874.000000
9.433333	0.500	68,584.000000
9.441667	0.500	68,645.000000
9.450000	0.500	68,314.000000
9.458333	0.500	68,029.000000
9.466667	0.500	68,387.000000
9.475000	0.500	69,939.000000
9.483333	0.500	72,997.000000
9.491667	0.500	77,922.000000
9.500000	0.500	85,630.000000
9.508333	0.500	96,586.000000
9.516667	0.500	111,159.000000
9.525000	0.500	130,308.000000
9.533333	0.500	155,850.000000
9.541667	0.500	189,948.000000
9.550000	0.500	235,137.000000
9.558333	0.500	294,774.000000
9.566667	0.500	372,646.000000
9.575000	0.500	473,776.000000
9.583333	0.500	605,351.000000
9.591667	0.500	776,295.000000
9.600000	0.500	996,272.000000
9.608333	0.500	1,274,076.000000
9.616667	0.500	1,616,686.000000
9.625000	0.500	2,029,399.000000
9.633333	0.500	2,513,903.000000
9.641667	0.500	3,065,608.000000
9.650000	0.500	3,673,004.000000
9.658333	0.500	4,315,730.000000
9.666667	0.500	4,963,417.000000
9.675000	0.500	5,577,849.000000
9.683333	0.500	6,118,117.000000
9.691667	0.500	6,542,643.000000
9.700000	0.500	6,816,699.000000
9.708333	0.500	6,918,726.000000
9.716667	0.500	6,841,872.000000
9.725000	0.500	6,593,761.000000
9.733333	0.500	6,195,240.000000
9.741667	0.500	5,677,479.000000
9.750000	0.500	5,078,531.000000
9.758333	0.500	4,438,635.000000
9.766667	0.500	3,794,968.000000
9.775000	0.500	3,178,424.000000
9.783333	0.500	2,612,583.000000
9.791667	0.500	2,112,728.000000
9.800000	0.500	1,686,120.000000
9.808333	0.500	1,333,472.000000
9.816667	0.500	1,051,037.000000
9.825000	0.500	831,274.000000
9.833333	0.500	664,567.000000
9.841667	0.500	540,285.000000
9.850000	0.500	448,036.000000
9.858333	0.500	379,485.000000
9.866667	0.500	327,945.000000
9.875000	0.500	288,020.000000
9.883333	0.500	255,719.000000
9.891667	0.500	228,455.000000
9.900000	0.500	204,520.000000
9.908333	0.500	183,374.000000
9.916667	0.500	164,626.000000
9.925000	0.500	147,620.000000
9.933333	0.500	132,307.000000
9.941667	0.500	119,079.000000
9.950000	0.500	107,649.000000
9.958333	0.500	97,714.000000
9.966667	0.500	89,769.000000
9.975000	0.500	84,181.000000
9.983333	0.500	80,617.000000
9.991667	0.500	78,452.000000
10.000000	0.500	76,705.000000
10.008333	0.500	74,739.000000
10.016667	0.500	72,379.000000
10.025000	0.500	69,944.000000
10.033333	0.500	67,614.000000
10.041667	0.500	64,818.000000
10.050000	0.500	61,552.000000
10.058333	0.500	58,405.000000
10.066667	0.500	55,925.000000
10.075000	0.500	54,462.000000
10.083333	0.500	53,989.000000
10.091667	0.500	54,266.000000
10.100000	0.500	54,836.000000
10.108333	0.500	55,797.000000
10.116667	0.500	57,764.000000
10.125000	0.500	60,754.000000
10.133333	0.500	64,254.000000
10.141667	0.500	67,407.000000
10.150000	0.500	69,795.000000
10.158333	0.500	71,430.000000
10.166667	0.500	71,810.000000
10.175000	0.500	70,861.000000
10.183333	0.500	69,255.000000
10.191667	0.500	67,541.000000
10.200000	0.500	65,843.000000
10.208333	0.500	64,193.000000
10.216667	0.500	62,753.000000
10.225000	0.500	61,781.000000
10.233333	0.500	62,087.000000
10.241667	0.500	63,333.000000
10.250000	0.500	64,680.000000
10.258333	0.500	65,660.000000
10.266667	0.500	66,549.000000
10.275000	0.500	68,129.000000
10.283333	0.500	70,387.000000
10.291667	0.500	72,423.000000
10.300000	0.500	73,527.000000
10.308333	0.500	74,088.000000
10.316667	0.500	74,427.000000
10.325000	0.500	74,230.000000
10.333333	0.500	73,201.000000
10.341667	0.500	71,484.000000
10.350000	0.500	69,284.000000
10.358333	0.500	66,736.000000
10.366667	0.500	64,593.000000
10.375000	0.500	63,429.000000
10.383333	0.500	63,544.000000
10.391667	0.500	64,778.000000
10.400000	0.500	67,195.000000
10.408333	0.500	70,765.000000
10.416667	0.500	75,152.000000
10.425000	0.500	80,174.000000
10.433333	0.500	85,594.000000
10.441667	0.500	90,798.000000
10.450000	0.500	95,583.000000
10.458333	0.500	100,176.000000
10.466667	0.500	104,953.000000
10.475000	0.500	110,201.000000
10.483333	0.500	116,427.000000
10.491667	0.500	124,323.000000
10.500000	0.500	133,879.000000
10.508333	0.500	144,645.000000
10.516667	0.500	155,540.000000
10.525000	0.500	165,224.000000
10.533333	0.500	173,245.000000
10.541667	0.500	179,418.000000
10.550000	0.500	183,645.000000
10.558333	0.500	185,707.000000
10.566667	0.500	185,558.000000
10.575000	0.500	183,283.000000
10.583333	0.500	178,703.000000
10.591667	0.500	172,048.000000
10.600000	0.500	164,802.000000
10.608333	0.500	158,626.000000
10.616667	0.500	154,483.000000
10.625000	0.500	152,494.000000
10.633333	0.500	153,054.000000
10.641667	0.500	157,054.000000
10.650000	0.500	165,797.000000
10.658333	0.500	181,061.000000
10.666667	0.500	204,687.000000
10.675000	0.500	238,680.000000
10.683333	0.500	284,976.000000
10.691667	0.500	344,667.000000
10.700000	0.500	418,728.000000
10.708333	0.500	507,928.000000
10.716667	0.500	612,803.000000
10.725000	0.500	732,720.000000
10.733333	0.500	864,948.000000
10.741667	0.500	1,004,033.000000
10.750000	0.500	1,142,572.000000
10.758333	0.500	1,272,430.000000
10.766667	0.500	1,385,661.000000
10.775000	0.500	1,474,934.000000
10.783333	0.500	1,534,713.000000
10.791667	0.500	1,561,396.000000
10.800000	0.500	1,552,964.000000
10.808333	0.500	1,510,051.000000
10.816667	0.500	1,435,528.000000
10.825000	0.500	1,334,614.000000
10.833333	0.500	1,214,463.000000
10.841667	0.500	1,082,760.000000
10.850000	0.500	947,443.000000
10.858333	0.500	815,250.000000
10.866667	0.500	691,161.000000
10.875000	0.500	578,398.000000
10.883333	0.500	478,856.000000
10.891667	0.500	393,737.000000
10.900000	0.500	322,824.000000
10.908333	0.500	265,178.000000
10.916667	0.500	219,059.000000
10.925000	0.500	182,502.000000
10.933333	0.500	154,552.000000
10.941667	0.500	134,166.000000
10.950000	0.500	119,904.000000
10.958333	0.500	110,506.000000
10.966667	0.500	104,738.000000
10.975000	0.500	101,916.000000
10.983333	0.500	101,007.000000
10.991667	0.500	101,269.000000
11.000000	0.500	102,265.000000
11.008333	0.500	103,678.000000
11.016667	0.500	105,663.000000
11.025000	0.500	108,597.000000
11.033333	0.500	112,258.000000
11.041667	0.500	116,132.000000
11.050000	0.500	120,517.000000
11.058333	0.500	125,687.000000
11.066667	0.500	131,792.000000
11.075000	0.500	139,134.000000
11.083333	0.500	147,759.000000
11.091667	0.500	156,907.000000
11.100000	0.500	165,715.000000
11.108333	0.500	173,886.000000
11.116667	0.500	180,627.000000
11.125000	0.500	185,012.000000
11.133333	0.500	186,935.000000
11.141667	0.500	186,538.000000
11.150000	0.500	184,027.000000
11.158333	0.500	179,753.000000
11.166667	0.500	173,833.000000
11.175000	0.500	166,659.000000
11.183333	0.500	158,488.000000
11.191667	0.500	149,486.000000
11.200000	0.500	139,565.000000
11.208333	0.500	129,443.000000
11.216667	0.500	119,586.000000
11.225000	0.500	110,729.000000
11.233333	0.500	103,383.000000
11.241667	0.500	97,411.000000
11.250000	0.500	92,513.000000
11.258333	0.500	88,536.000000
11.266667	0.500	85,537.000000
11.275000	0.500	83,366.000000
11.283333	0.500	81,527.000000
11.291667	0.500	80,200.000000
11.300000	0.500	79,687.000000
11.308333	0.500	80,020.000000
11.316667	0.500	81,257.000000
11.325000	0.500	83,144.000000
11.333333	0.500	85,248.000000
11.341667	0.500	87,471.000000
11.350000	0.500	89,576.000000
11.358333	0.500	91,194.000000
11.366667	0.500	92,368.000000
11.375000	0.500	93,137.000000
11.383333	0.500	93,471.000000
11.391667	0.500	93,082.000000
11.400000	0.500	91,780.000000
11.408333	0.500	90,304.000000
11.416667	0.500	88,838.000000
11.425000	0.500	87,574.000000
11.433333	0.500	86,698.000000
11.441667	0.500	85,991.000000
11.450000	0.500	85,282.000000
11.458333	0.500	84,686.000000
11.466667	0.500	84,916.000000
11.475000	0.500	86,664.000000
11.483333	0.500	89,696.000000
11.491667	0.500	93,624.000000
11.500000	0.500	97,765.000000
11.508333	0.500	101,414.000000
11.516667	0.500	104,128.000000
11.525000	0.500	105,924.000000
11.533333	0.500	106,878.000000
11.541667	0.500	107,037.000000
11.550000	0.500	106,324.000000
11.558333	0.500	105,241.000000
11.566667	0.500	104,044.000000
11.575000	0.500	102,452.000000
11.583333	0.500	101,047.000000
11.591667	0.500	100,084.000000
11.600000	0.500	99,131.000000
11.608333	0.500	98,327.000000
11.616667	0.500	98,646.000000
11.625000	0.500	101,062.000000
11.633333	0.500	105,865.000000
11.641667	0.500	112,276.000000
11.650000	0.500	119,700.000000
11.658333	0.500	127,788.000000
11.666667	0.500	137,188.000000
11.675000	0.500	148,233.000000
11.683333	0.500	160,694.000000
11.691667	0.500	174,180.000000
11.700000	0.500	188,058.000000
11.708333	0.500	201,657.000000
11.716667	0.500	214,300.000000
11.725000	0.500	225,307.000000
11.733333	0.500	234,020.000000
11.741667	0.500	239,819.000000
11.750000	0.500	242,675.000000
11.758333	0.500	243,394.000000
11.766667	0.500	243,883.000000
11.775000	0.500	246,742.000000
11.783333	0.500	255,627.000000
11.791667	0.500	274,599.000000
11.800000	0.500	307,135.000000
11.808333	0.500	356,238.000000
11.816667	0.500	425,088.000000
11.825000	0.500	518,710.000000
11.833333	0.500	642,980.000000
11.841667	0.500	805,389.000000
11.850000	0.500	1,014,907.000000
11.858333	0.500	1,280,075.000000
11.866667	0.500	1,608,845.000000
11.875000	0.500	2,007,293.000000
11.883333	0.500	2,476,718.000000
11.891667	0.500	3,014,798.000000
11.900000	0.500	3,614,299.000000
11.908333	0.500	4,258,729.000000
11.916667	0.500	4,921,616.000000
11.925000	0.500	5,567,237.000000
11.933333	0.500	6,154,737.000000
11.941667	0.500	6,644,007.000000
11.950000	0.500	6,998,076.000000
11.958333	0.500	7,188,529.000000
11.966667	0.500	7,199,218.000000
11.975000	0.500	7,027,635.000000
11.983333	0.500	6,686,694.000000
11.991667	0.500	6,202,856.000000
12.000000	0.500	5,612,145.000000
12.008333	0.500	4,956,050.000000
12.016667	0.500	4,274,773.000000
12.025000	0.500	3,604,308.000000
12.033333	0.500	2,974,795.000000
12.041667	0.500	2,408,096.000000
12.050000	0.500	1,917,117.000000
12.058333	0.500	1,506,981.000000
12.066667	0.500	1,176,155.000000
12.075000	0.500	918,583.000000
12.083333	0.500	724,917.000000
12.091667	0.500	583,802.000000
12.100000	0.500	484,337.000000
12.108333	0.500	417,076.000000
12.116667	0.500	372,946.000000
12.125000	0.500	344,694.000000
12.133333	0.500	327,453.000000
12.141667	0.500	318,516.000000
12.150000	0.500	317,126.000000
12.158333	0.500	324,052.000000
12.166667	0.500	341,117.000000
12.175000	0.500	370,881.000000
12.183333	0.500	416,518.000000
12.191667	0.500	480,915.000000
12.200000	0.500	567,949.000000
12.208333	0.500	681,990.000000
12.216667	0.500	826,198.000000
12.225000	0.500	1,002,079.000000
12.233333	0.500	1,209,453.000000
12.241667	0.500	1,446,127.000000
12.250000	0.500	1,707,651.000000
12.258333	0.500	1,985,265.000000
12.266667	0.500	2,265,806.000000
12.275000	0.500	2,532,059.000000
12.283333	0.500	2,765,132.000000
12.291667	0.500	2,947,689.000000
12.300000	0.500	3,065,253.000000
12.308333	0.500	3,108,124.000000
12.316667	0.500	3,073,135.000000
12.325000	0.500	2,963,908.000000
12.333333	0.500	2,789,999.000000
12.341667	0.500	2,565,375.000000
12.350000	0.500	2,306,537.000000
12.358333	0.500	2,030,576.000000
12.366667	0.500	1,752,871.000000
12.375000	0.500	1,485,683.000000
12.383333	0.500	1,238,439.000000
12.391667	0.500	1,017,536.000000
12.400000	0.500	826,591.000000
12.408333	0.500	666,820.000000
12.416667	0.500	537,111.000000
12.425000	0.500	434,655.000000
12.433333	0.500	355,767.000000
12.441667	0.500	296,075.000000
12.450000	0.500	251,486.000000
12.458333	0.500	218,716.000000
12.466667	0.500	195,094.000000
12.475000	0.500	178,342.000000
12.483333	0.500	166,339.000000
12.491667	0.500	157,704.000000
12.500000	0.500	151,189.000000
12.508333	0.500	146,074.000000
12.516667	0.500	141,723.000000
12.525000	0.500	137,599.000000
12.533333	0.500	133,550.000000
12.541667	0.500	129,623.000000
12.550000	0.500	126,547.000000
12.558333	0.500	125,179.000000
12.566667	0.500	125,560.000000
12.575000	0.500	127,422.000000
12.583333	0.500	130,795.000000
12.591667	0.500	135,995.000000
12.600000	0.500	143,281.000000
12.608333	0.500	152,932.000000
12.616667	0.500	165,632.000000
12.625000	0.500	182,442.000000
12.633333	0.500	204,498.000000
12.641667	0.500	233,234.000000
12.650000	0.500	269,984.000000
12.658333	0.500	316,378.000000
12.666667	0.500	374,326.000000
12.675000	0.500	445,356.000000
12.683333	0.500	530,834.000000
12.691667	0.500	631,628.000000
12.700000	0.500	747,112.000000
12.708333	0.500	876,609.000000
12.716667	0.500	1,018,033.000000
12.725000	0.500	1,166,063.000000
12.733333	0.500	1,312,484.000000
12.741667	0.500	1,447,677.000000
12.750000	0.500	1,562,543.000000
12.758333	0.500	1,648,379.000000
12.766667	0.500	1,697,644.000000
12.775000	0.500	1,705,621.000000
12.783333	0.500	1,671,424.000000
12.791667	0.500	1,598,245.000000
12.800000	0.500	1,492,610.000000
12.808333	0.500	1,362,603.000000
12.816667	0.500	1,216,904.000000
12.825000	0.500	1,064,327.000000
12.833333	0.500	912,745.000000
12.841667	0.500	768,735.000000
12.850000	0.500	637,735.000000
12.858333	0.500	523,302.000000
12.866667	0.500	427,517.000000
12.875000	0.500	350,908.000000
12.883333	0.500	291,942.000000
12.891667	0.500	248,235.000000
12.900000	0.500	217,322.000000
12.908333	0.500	196,778.000000
12.916667	0.500	184,592.000000
12.925000	0.500	178,845.000000
12.933333	0.500	177,584.000000
12.941667	0.500	178,878.000000
12.950000	0.500	181,506.000000
12.958333	0.500	184,575.000000
12.966667	0.500	187,530.000000
12.975000	0.500	190,612.000000
12.983333	0.500	194,490.000000
12.991667	0.500	199,348.000000
13.000000	0.500	205,136.000000
13.008333	0.500	211,940.000000
13.016667	0.500	220,012.000000
13.025000	0.500	229,719.000000
13.033333	0.500	240,619.000000
13.041667	0.500	251,639.000000
13.050000	0.500	261,434.000000
13.058333	0.500	268,722.000000
13.066667	0.500	272,490.000000
13.075000	0.500	272,204.000000
13.083333	0.500	267,813.000000
13.091667	0.500	260,109.000000
13.100000	0.500	250,397.000000
13.108333	0.500	240,400.000000
13.116667	0.500	231,241.000000
13.125000	0.500	223,002.000000
13.133333	0.500	215,565.000000
13.141667	0.500	208,786.000000
13.150000	0.500	202,229.000000
13.158333	0.500	195,446.000000
13.166667	0.500	188,488.000000
13.175000	0.500	181,397.000000
13.183333	0.500	174,316.000000
13.191667	0.500	168,302.000000
13.200000	0.500	164,219.000000
13.208333	0.500	161,106.000000
13.216667	0.500	157,910.000000
13.225000	0.500	154,208.000000
13.233333	0.500	150,267.000000
13.241667	0.500	146,921.000000
13.250000	0.500	145,102.000000
13.258333	0.500	145,924.000000
13.266667	0.500	149,676.000000
13.275000	0.500	156,455.000000
13.283333	0.500	166,848.000000
13.291667	0.500	181,067.000000
13.300000	0.500	198,693.000000
13.308333	0.500	219,494.000000
13.316667	0.500	242,891.000000
13.325000	0.500	267,733.000000
13.333333	0.500	292,944.000000
13.341667	0.500	316,985.000000
13.350000	0.500	338,146.000000
13.358333	0.500	355,057.000000
13.366667	0.500	366,851.000000
13.375000	0.500	372,531.000000
13.383333	0.500	371,362.000000
13.391667	0.500	363,487.000000
13.400000	0.500	349,764.000000
13.408333	0.500	331,187.000000
13.416667	0.500	308,881.000000
13.425000	0.500	284,377.000000
13.433333	0.500	258,735.000000
13.441667	0.500	232,381.000000
13.450000	0.500	206,259.000000
13.458333	0.500	181,943.000000
13.466667	0.500	160,412.000000
13.475000	0.500	142,236.000000
13.483333	0.500	127,634.000000
13.491667	0.500	116,956.000000
13.500000	0.500	109,726.000000
13.508333	0.500	104,566.000000
13.516667	0.500	100,006.000000
13.525000	0.500	95,684.000000
13.533333	0.500	92,276.000000
13.541667	0.500	90,406.000000
13.550000	0.500	90,129.000000
13.558333	0.500	91,305.000000
13.566667	0.500	93,729.000000
13.575000	0.500	96,960.000000
13.583333	0.500	100,236.000000
13.591667	0.500	103,039.000000
13.600000	0.500	105,467.000000
13.608333	0.500	107,444.000000
13.616667	0.500	108,856.000000
13.625000	0.500	109,483.000000
13.633333	0.500	109,577.000000
13.641667	0.500	109,468.000000
13.650000	0.500	109,313.000000
13.658333	0.500	109,235.000000
13.666667	0.500	109,363.000000
13.675000	0.500	109,822.000000
13.683333	0.500	110,752.000000
13.691667	0.500	112,067.000000
13.700000	0.500	113,686.000000
13.708333	0.500	115,216.000000
13.716667	0.500	116,131.000000
13.725000	0.500	116,022.000000
13.733333	0.500	114,972.000000
13.741667	0.500	113,293.000000
13.750000	0.500	111,131.000000
13.758333	0.500	108,913.000000
13.766667	0.500	107,267.000000
13.775000	0.500	106,496.000000
13.783333	0.500	106,602.000000
13.791667	0.500	107,188.000000
13.800000	0.500	107,599.000000
13.808333	0.500	107,429.000000
13.816667	0.500	106,500.000000
13.825000	0.500	105,275.000000
13.833333	0.500	104,309.000000
13.841667	0.500	104,128.000000
13.850000	0.500	105,130.000000
13.858333	0.500	107,403.000000
13.866667	0.500	110,693.000000
13.875000	0.500	115,151.000000
13.883333	0.500	120,791.000000
13.891667	0.500	127,397.000000
13.900000	0.500	135,007.000000
13.908333	0.500	143,559.000000
13.916667	0.500	152,776.000000
13.925000	0.500	162,262.000000
13.933333	0.500	171,635.000000
13.941667	0.500	180,204.000000
13.950000	0.500	186,930.000000
13.958333	0.500	191,681.000000
13.966667	0.500	194,728.000000
13.975000	0.500	196,077.000000
13.983333	0.500	195,777.000000
13.991667	0.500	194,288.000000
14.000000	0.500	192,224.000000
14.008333	0.500	190,174.000000
14.016667	0.500	188,707.000000
14.025000	0.500	187,776.000000
14.033333	0.500	187,081.000000
14.041667	0.500	186,575.000000
14.050000	0.500	185,816.000000
14.058333	0.500	184,095.000000
14.066667	0.500	181,176.000000
14.075000	0.500	177,394.000000
14.083333	0.500	173,171.000000
14.091667	0.500	169,164.000000
14.100000	0.500	166,075.000000
14.108333	0.500	164,700.000000
14.116667	0.500	164,960.000000
14.125000	0.500	166,256.000000
14.133333	0.500	168,641.000000
14.141667	0.500	172,448.000000
14.150000	0.500	177,402.000000
14.158333	0.500	183,456.000000
14.166667	0.500	190,504.000000
14.175000	0.500	197,975.000000
14.183333	0.500	205,197.000000
14.191667	0.500	211,669.000000
14.200000	0.500	216,866.000000
14.208333	0.500	220,360.000000
14.216667	0.500	222,352.000000
14.225000	0.500	223,808.000000
14.233333	0.500	225,401.000000
14.241667	0.500	228,130.000000
14.250000	0.500	234,048.000000
14.258333	0.500	245,529.000000
14.266667	0.500	264,506.000000
14.275000	0.500	292,955.000000
14.283333	0.500	333,188.000000
14.291667	0.500	388,430.000000
14.300000	0.500	462,449.000000
14.308333	0.500	560,028.000000
14.316667	0.500	686,349.000000
14.325000	0.500	847,386.000000
14.333333	0.500	1,048,663.000000
14.341667	0.500	1,295,080.000000
14.350000	0.500	1,591,087.000000
14.358333	0.500	1,937,891.000000
14.366667	0.500	2,333,107.000000
14.375000	0.500	2,768,939.000000
14.383333	0.500	3,231,491.000000
14.391667	0.500	3,701,660.000000
14.400000	0.500	4,155,273.000000
14.408333	0.500	4,565,328.000000
14.416667	0.500	4,904,850.000000
14.425000	0.500	5,148,845.000000
14.433333	0.500	5,277,705.000000
14.441667	0.500	5,280,963.000000
14.450000	0.500	5,157,276.000000
14.458333	0.500	4,915,382.000000
14.466667	0.500	4,573,182.000000
14.475000	0.500	4,154,429.000000
14.483333	0.500	3,686,695.000000
14.491667	0.500	3,198,225.000000
14.500000	0.500	2,715,189.000000
14.508333	0.500	2,259,609.000000
14.516667	0.500	1,847,552.000000
14.525000	0.500	1,488,400.000000
14.533333	0.500	1,186,032.000000
14.541667	0.500	940,213.000000
14.550000	0.500	747,180.000000
14.558333	0.500	600,446.000000
14.566667	0.500	491,855.000000
14.575000	0.500	412,871.000000
14.583333	0.500	356,308.000000
14.591667	0.500	315,920.000000
14.600000	0.500	286,784.000000
14.608333	0.500	265,574.000000
14.616667	0.500	249,567.000000
14.625000	0.500	236,735.000000
14.633333	0.500	225,708.000000
14.641667	0.500	215,878.000000
14.650000	0.500	206,991.000000
14.658333	0.500	198,802.000000
14.666667	0.500	190,953.000000
14.675000	0.500	183,728.000000
14.683333	0.500	177,521.000000
14.691667	0.500	172,378.000000
14.700000	0.500	168,356.000000
14.708333	0.500	165,625.000000
14.716667	0.500	163,783.000000
14.725000	0.500	161,955.000000
14.733333	0.500	159,729.000000
14.741667	0.500	157,421.000000
14.750000	0.500	155,617.000000
14.758333	0.500	154,315.000000
14.766667	0.500	153,872.000000
14.775000	0.500	155,773.000000
14.783333	0.500	160,682.000000
14.791667	0.500	167,938.000000
14.800000	0.500	177,529.000000
14.808333	0.500	190,531.000000
14.816667	0.500	208,170.000000
14.825000	0.500	230,871.000000
14.833333	0.500	258,306.000000
14.841667	0.500	290,223.000000
14.850000	0.500	326,080.000000
14.858333	0.500	365,233.000000
14.866667	0.500	406,838.000000
14.875000	0.500	450,242.000000
14.883333	0.500	494,343.000000
14.891667	0.500	536,990.000000
14.900000	0.500	575,684.000000
14.908333	0.500	608,223.000000
14.916667	0.500	632,872.000000
14.925000	0.500	647,930.000000
14.933333	0.500	651,354.000000
14.941667	0.500	641,950.000000
14.950000	0.500	620,610.000000
14.958333	0.500	589,675.000000
14.966667	0.500	551,867.000000
14.975000	0.500	509,289.000000
14.983333	0.500	464,116.000000
14.991667	0.500	418,745.000000
15.000000	0.500	375,417.000000
15.008333	0.500	336,408.000000
15.016667	0.500	303,537.000000
15.025000	0.500	277,762.000000
15.033333	0.500	259,011.000000
15.041667	0.500	246,572.000000
15.050000	0.500	239,242.000000
15.058333	0.500	236,367.000000
15.066667	0.500	238,180.000000
15.075000	0.500	244,715.000000
15.083333	0.500	255,233.000000
15.091667	0.500	268,502.000000
15.100000	0.500	283,834.000000
15.108333	0.500	300,938.000000
15.116667	0.500	320,175.000000
15.125000	0.500	342,005.000000
15.133333	0.500	366,876.000000
15.141667	0.500	394,895.000000
15.150000	0.500	426,476.000000
15.158333	0.500	462,714.000000
15.166667	0.500	505,065.000000
15.175000	0.500	554,816.000000
15.183333	0.500	612,161.000000
15.191667	0.500	676,034.000000
15.200000	0.500	743,990.000000
15.208333	0.500	812,273.000000
15.216667	0.500	876,373.000000
15.225000	0.500	931,265.000000
15.233333	0.500	972,116.000000
15.241667	0.500	995,317.000000
15.250000	0.500	998,949.000000
15.258333	0.500	983,257.000000
15.266667	0.500	950,137.000000
15.275000	0.500	902,892.000000
15.283333	0.500	845,141.000000
15.291667	0.500	780,211.000000
15.300000	0.500	711,294.000000
15.308333	0.500	641,435.000000
15.316667	0.500	573,624.000000
15.325000	0.500	509,543.000000
15.333333	0.500	450,173.000000
15.341667	0.500	396,615.000000
15.350000	0.500	349,995.000000
15.358333	0.500	310,181.000000
15.366667	0.500	276,798.000000
15.375000	0.500	249,464.000000
15.383333	0.500	227,198.000000
15.391667	0.500	208,286.000000
15.400000	0.500	191,251.000000
15.408333	0.500	175,677.000000
15.416667	0.500	161,936.000000
15.425000	0.500	150,946.000000
15.433333	0.500	143,524.000000
15.441667	0.500	139,623.000000
15.450000	0.500	137,996.000000
15.458333	0.500	137,574.000000
15.466667	0.500	137,849.000000
15.475000	0.500	138,169.000000
15.483333	0.500	137,594.000000
15.491667	0.500	136,301.000000
15.500000	0.500	134,897.000000
15.508333	0.500	133,630.000000
15.516667	0.500	132,423.000000
15.525000	0.500	131,200.000000
15.533333	0.500	130,552.000000
15.541667	0.500	131,425.000000
15.550000	0.500	133,693.000000
15.558333	0.500	137,057.000000
15.566667	0.500	140,841.000000
15.575000	0.500	143,592.000000
15.583333	0.500	144,775.000000
15.591667	0.500	144,824.000000
15.600000	0.500	144,539.000000
15.608333	0.500	143,837.000000
15.616667	0.500	142,350.000000
15.625000	0.500	140,089.000000
15.633333	0.500	137,261.000000
15.641667	0.500	134,175.000000
15.650000	0.500	131,253.000000
15.658333	0.500	128,481.000000
15.666667	0.500	126,600.000000
15.675000	0.500	125,778.000000
15.683333	0.500	125,408.000000
15.691667	0.500	124,533.000000
15.700000	0.500	122,553.000000
15.708333	0.500	119,534.000000
15.716667	0.500	116,139.000000
15.725000	0.500	113,080.000000
15.733333	0.500	110,715.000000
15.741667	0.500	109,301.000000
15.750000	0.500	108,537.000000
15.758333	0.500	107,826.000000
15.766667	0.500	107,238.000000
15.775000	0.500	107,583.000000
15.783333	0.500	109,259.000000
15.791667	0.500	112,252.000000
15.800000	0.500	115,773.000000
15.808333	0.500	118,649.000000
15.816667	0.500	120,287.000000
15.825000	0.500	121,248.000000
15.833333	0.500	122,075.000000
15.841667	0.500	122,561.000000
15.850000	0.500	122,993.000000
15.858333	0.500	123,945.000000
15.866667	0.500	125,511.000000
15.875000	0.500	127,637.000000
15.883333	0.500	130,138.000000
15.891667	0.500	132,890.000000
15.900000	0.500	135,645.000000
15.908333	0.500	138,444.000000
15.916667	0.500	141,138.000000
15.925000	0.500	143,444.000000
15.933333	0.500	144,970.000000
15.941667	0.500	145,624.000000
15.950000	0.500	145,336.000000
15.958333	0.500	144,461.000000
15.966667	0.500	144,171.000000
15.975000	0.500	146,595.000000
15.983333	0.500	153,254.000000
15.991667	0.500	164,382.000000
16.000000	0.500	179,896.000000
16.008333	0.500	200,234.000000
16.016667	0.500	225,843.000000
16.025000	0.500	256,876.000000
16.033333	0.500	293,622.000000
16.041667	0.500	336,693.000000
16.050000	0.500	385,953.000000
16.058333	0.500	441,165.000000
16.066667	0.500	501,059.000000
16.075000	0.500	564,141.000000
16.083333	0.500	628,498.000000
16.091667	0.500	692,175.000000
16.100000	0.500	753,509.000000
16.108333	0.500	810,174.000000
16.116667	0.500	858,838.000000
16.125000	0.500	896,279.000000
16.133333	0.500	918,994.000000
16.141667	0.500	923,920.000000
16.150000	0.500	909,204.000000
16.158333	0.500	875,936.000000
16.166667	0.500	826,972.000000
16.175000	0.500	765,795.000000
16.183333	0.500	696,336.000000
16.191667	0.500	622,582.000000
16.200000	0.500	548,250.000000
16.208333	0.500	476,534.000000
16.216667	0.500	410,427.000000
16.225000	0.500	352,141.000000
16.233333	0.500	302,492.000000
16.241667	0.500	261,226.000000
16.250000	0.500	228,292.000000
16.258333	0.500	203,442.000000
16.266667	0.500	186,060.000000
16.275000	0.500	174,987.000000
16.283333	0.500	169,065.000000
16.291667	0.500	167,169.000000
16.300000	0.500	167,987.000000
16.308333	0.500	170,030.000000
16.316667	0.500	171,729.000000
16.325000	0.500	172,472.000000
16.333333	0.500	172,295.000000
16.341667	0.500	171,482.000000
16.350000	0.500	170,042.000000
16.358333	0.500	168,117.000000
16.366667	0.500	165,664.000000
16.375000	0.500	162,514.000000
16.383333	0.500	158,669.000000
16.391667	0.500	154,797.000000
16.400000	0.500	151,806.000000
16.408333	0.500	149,881.000000
16.416667	0.500	148,464.000000
16.425000	0.500	147,645.000000
16.433333	0.500	147,502.000000
16.441667	0.500	147,176.000000
16.450000	0.500	145,850.000000
16.458333	0.500	143,449.000000
16.466667	0.500	140,789.000000
16.475000	0.500	139,181.000000
16.483333	0.500	138,945.000000
16.491667	0.500	139,613.000000
16.500000	0.500	140,948.000000
16.508333	0.500	142,080.000000
16.516667	0.500	142,139.000000
16.525000	0.500	141,138.000000
16.533333	0.500	139,497.000000
16.541667	0.500	137,317.000000
16.550000	0.500	134,900.000000
16.558333	0.500	133,236.000000
16.566667	0.500	132,554.000000
16.575000	0.500	132,498.000000
16.583333	0.500	132,813.000000
16.591667	0.500	133,147.000000
16.600000	0.500	133,560.000000
16.608333	0.500	134,767.000000
16.616667	0.500	137,260.000000
16.625000	0.500	141,162.000000
16.633333	0.500	146,351.000000
16.641667	0.500	152,615.000000
16.650000	0.500	159,406.000000
16.658333	0.500	165,381.000000
16.666667	0.500	169,759.000000
16.675000	0.500	172,448.000000
16.683333	0.500	173,800.000000
16.691667	0.500	174,472.000000
16.700000	0.500	174,722.000000
16.708333	0.500	174,544.000000
16.716667	0.500	174,114.000000
16.725000	0.500	174,448.000000
16.733333	0.500	177,076.000000
16.741667	0.500	182,475.000000
16.750000	0.500	190,817.000000
16.758333	0.500	202,121.000000
16.766667	0.500	216,154.000000
16.775000	0.500	233,018.000000
16.783333	0.500	252,564.000000
16.791667	0.500	275,443.000000
16.800000	0.500	302,342.000000
16.808333	0.500	332,868.000000
16.816667	0.500	365,509.000000
16.825000	0.500	398,519.000000
16.833333	0.500	429,742.000000
16.841667	0.500	457,185.000000
16.850000	0.500	480,107.000000
16.858333	0.500	498,839.000000
16.866667	0.500	513,837.000000
16.875000	0.500	526,015.000000
16.883333	0.500	538,015.000000
16.891667	0.500	554,148.000000
16.900000	0.500	579,212.000000
16.908333	0.500	617,850.000000
16.916667	0.500	674,886.000000
16.925000	0.500	754,748.000000
16.933333	0.500	861,302.000000
16.941667	0.500	999,138.000000
16.950000	0.500	1,173,045.000000
16.958333	0.500	1,387,035.000000
16.966667	0.500	1,642,401.000000
16.975000	0.500	1,936,110.000000
16.983333	0.500	2,261,482.000000
16.991667	0.500	2,608,172.000000
17.000000	0.500	2,960,613.000000
17.008333	0.500	3,298,427.000000
17.016667	0.500	3,597,917.000000
17.025000	0.500	3,836,328.000000
17.033333	0.500	3,994,731.000000
17.041667	0.500	4,059,812.000000
17.050000	0.500	4,024,825.000000
17.058333	0.500	3,891,579.000000
17.066667	0.500	3,670,054.000000
17.075000	0.500	3,377,429.000000
17.083333	0.500	3,035,341.000000
17.091667	0.500	2,666,633.000000
17.100000	0.500	2,293,629.000000
17.108333	0.500	1,936,087.000000
17.116667	0.500	1,609,624.000000
17.125000	0.500	1,323,899.000000
17.133333	0.500	1,083,442.000000
17.141667	0.500	888,576.000000
17.150000	0.500	736,314.000000
17.158333	0.500	621,367.000000
17.166667	0.500	537,246.000000
17.175000	0.500	476,829.000000
17.183333	0.500	432,881.000000
17.191667	0.500	399,712.000000
17.200000	0.500	373,183.000000
17.208333	0.500	350,335.000000
17.216667	0.500	330,090.000000
17.225000	0.500	311,822.000000
17.233333	0.500	295,179.000000
17.241667	0.500	280,058.000000
17.250000	0.500	266,048.000000
17.258333	0.500	252,673.000000
17.266667	0.500	239,560.000000
17.275000	0.500	226,638.000000
17.283333	0.500	214,334.000000
17.291667	0.500	202,642.000000
17.300000	0.500	191,615.000000
17.308333	0.500	182,083.000000
17.316667	0.500	175,036.000000
17.325000	0.500	170,787.000000
17.333333	0.500	168,684.000000
17.341667	0.500	167,664.000000
17.350000	0.500	166,679.000000
17.358333	0.500	165,181.000000
17.366667	0.500	162,983.000000
17.375000	0.500	160,012.000000
17.383333	0.500	157,127.000000
17.391667	0.500	155,556.000000
17.400000	0.500	155,183.000000
17.408333	0.500	155,366.000000
17.416667	0.500	155,715.000000
17.425000	0.500	156,297.000000
17.433333	0.500	157,654.000000
17.441667	0.500	160,359.000000
17.450000	0.500	164,182.000000
17.458333	0.500	168,328.000000
17.466667	0.500	172,150.000000
17.475000	0.500	175,307.000000
17.483333	0.500	177,899.000000
17.491667	0.500	180,815.000000
17.500000	0.500	185,109.000000
17.508333	0.500	191,789.000000
17.516667	0.500	202,022.000000
17.525000	0.500	216,467.000000
17.533333	0.500	235,689.000000
17.541667	0.500	259,875.000000
17.550000	0.500	289,521.000000
17.558333	0.500	325,484.000000
17.566667	0.500	369,043.000000
17.575000	0.500	421,806.000000
17.583333	0.500	484,893.000000
17.591667	0.500	557,848.000000
17.600000	0.500	638,494.000000
17.608333	0.500	724,379.000000
17.616667	0.500	812,540.000000
17.625000	0.500	898,410.000000
17.633333	0.500	976,592.000000
17.641667	0.500	1,041,134.000000
17.650000	0.500	1,086,604.000000
17.658333	0.500	1,109,432.000000
17.666667	0.500	1,108,485.000000
17.675000	0.500	1,083,502.000000
17.683333	0.500	1,035,831.000000
17.691667	0.500	969,210.000000
17.700000	0.500	888,905.000000
17.708333	0.500	800,479.000000
17.716667	0.500	709,502.000000
17.725000	0.500	621,339.000000
17.733333	0.500	540,144.000000
17.741667	0.500	468,905.000000
17.750000	0.500	408,593.000000
17.758333	0.500	359,067.000000
17.766667	0.500	319,347.000000
17.775000	0.500	287,672.000000
17.783333	0.500	262,640.000000
17.791667	0.500	243,059.000000
17.800000	0.500	228,343.000000
17.808333	0.500	217,514.000000
17.816667	0.500	209,170.000000
17.825000	0.500	202,359.000000
17.833333	0.500	196,911.000000
17.841667	0.500	193,090.000000
17.850000	0.500	190,614.000000
17.858333	0.500	189,152.000000
17.866667	0.500	187,613.000000
17.875000	0.500	185,322.000000
17.883333	0.500	182,340.000000
17.891667	0.500	178,603.000000
17.900000	0.500	174,231.000000
17.908333	0.500	169,641.000000
17.916667	0.500	165,369.000000
17.925000	0.500	161,577.000000
17.933333	0.500	158,612.000000
17.941667	0.500	156,550.000000
17.950000	0.500	155,508.000000
17.958333	0.500	154,839.000000
17.966667	0.500	153,673.000000
17.975000	0.500	152,098.000000
17.983333	0.500	150,415.000000
17.991667	0.500	148,581.000000
18.000000	0.500	146,619.000000
18.008333	0.500	144,610.000000
18.016667	0.500	142,686.000000
18.025000	0.500	140,785.000000
18.033333	0.500	138,616.000000
18.041667	0.500	136,810.000000
18.050000	0.500	136,644.000000
18.058333	0.500	138,053.000000
18.066667	0.500	140,112.000000
18.075000	0.500	142,292.000000
18.083333	0.500	144,266.000000
18.091667	0.500	145,895.000000
18.100000	0.500	147,357.000000
18.108333	0.500	148,590.000000
18.116667	0.500	149,337.000000
18.125000	0.500	150,371.000000
18.133333	0.500	152,321.000000
18.141667	0.500	155,075.000000
18.150000	0.500	157,942.000000
18.158333	0.500	160,978.000000
18.166667	0.500	163,891.000000
18.175000	0.500	166,358.000000
18.183333	0.500	168,098.000000
18.191667	0.500	169,246.000000
18.200000	0.500	169,894.000000
18.208333	0.500	169,432.000000
18.216667	0.500	167,107.000000
18.225000	0.500	162,859.000000
18.233333	0.500	157,483.000000
18.241667	0.500	152,018.000000
18.250000	0.500	147,506.000000
18.258333	0.500	144,650.000000
18.266667	0.500	143,573.000000
18.275000	0.500	144,514.000000
18.283333	0.500	147,619.000000
18.291667	0.500	152,062.000000
18.300000	0.500	156,817.000000
18.308333	0.500	161,486.000000
18.316667	0.500	165,776.000000
18.325000	0.500	169,708.000000
18.333333	0.500	173,464.000000
18.341667	0.500	176,673.000000
18.350000	0.500	179,106.000000
18.358333	0.500	181,565.000000
18.366667	0.500	184,630.000000
18.375000	0.500	188,485.000000
18.383333	0.500	192,757.000000
18.391667	0.500	197,217.000000
18.400000	0.500	201,690.000000
18.408333	0.500	205,742.000000
18.416667	0.500	208,911.000000
18.425000	0.500	210,674.000000
18.433333	0.500	210,951.000000
18.441667	0.500	209,547.000000
18.450000	0.500	206,693.000000
18.458333	0.500	203,654.000000
18.466667	0.500	201,282.000000
18.475000	0.500	199,771.000000
18.483333	0.500	199,434.000000
18.491667	0.500	200,328.000000
18.500000	0.500	202,885.000000
18.508333	0.500	207,911.000000
18.516667	0.500	216,600.000000
18.525000	0.500	230,607.000000
18.533333	0.500	251,352.000000
18.541667	0.500	279,409.000000
18.550000	0.500	314,765.000000
18.558333	0.500	357,053.000000
18.566667	0.500	405,090.000000
18.575000	0.500	456,123.000000
18.583333	0.500	506,750.000000
18.591667	0.500	554,012.000000
18.600000	0.500	595,688.000000
18.608333	0.500	629,288.000000
18.616667	0.500	652,953.000000
18.625000	0.500	665,260.000000
18.633333	0.500	665,391.000000
18.641667	0.500	653,551.000000
18.650000	0.500	630,230.000000
18.658333	0.500	596,806.000000
18.666667	0.500	556,028.000000
18.675000	0.500	510,983.000000
18.683333	0.500	464,459.000000
18.691667	0.500	419,293.000000
18.700000	0.500	377,962.000000
18.708333	0.500	341,939.000000
18.716667	0.500	311,315.000000
18.725000	0.500	285,457.000000
18.733333	0.500	263,890.000000
18.741667	0.500	245,994.000000
18.750000	0.500	230,327.000000
18.758333	0.500	215,910.000000
18.766667	0.500	202,351.000000
18.775000	0.500	190,200.000000
18.783333	0.500	180,200.000000
18.791667	0.500	172,529.000000
18.800000	0.500	166,954.000000
18.808333	0.500	162,854.000000
18.816667	0.500	159,490.000000
18.825000	0.500	156,830.000000
18.833333	0.500	155,279.000000
18.841667	0.500	155,440.000000
18.850000	0.500	157,039.000000
18.858333	0.500	159,134.000000
18.866667	0.500	161,355.000000
18.875000	0.500	163,492.000000
18.883333	0.500	165,880.000000
18.891667	0.500	168,777.000000
18.900000	0.500	172,666.000000
18.908333	0.500	178,094.000000
18.916667	0.500	185,272.000000
18.925000	0.500	194,257.000000
18.933333	0.500	204,892.000000
18.941667	0.500	216,644.000000
18.950000	0.500	229,196.000000
18.958333	0.500	242,228.000000
18.966667	0.500	254,171.000000
18.975000	0.500	264,216.000000
18.983333	0.500	273,238.000000
18.991667	0.500	281,619.000000
19.000000	0.500	288,308.000000
19.008333	0.500	292,572.000000
19.016667	0.500	293,896.000000
19.025000	0.500	292,205.000000
19.033333	0.500	287,871.000000
19.041667	0.500	281,276.000000
19.050000	0.500	273,062.000000
19.058333	0.500	263,498.000000
19.066667	0.500	252,575.000000
19.075000	0.500	241,021.000000
19.083333	0.500	230,053.000000
19.091667	0.500	220,627.000000
19.100000	0.500	213,351.000000
19.108333	0.500	208,754.000000
19.116667	0.500	206,355.000000
19.125000	0.500	204,882.000000
19.133333	0.500	203,187.000000
19.141667	0.500	201,048.000000
19.150000	0.500	198,651.000000
19.158333	0.500	196,822.000000
19.166667	0.500	196,166.000000
19.175000	0.500	196,743.000000
19.183333	0.500	198,101.000000
19.191667	0.500	200,296.000000
19.200000	0.500	203,536.000000
19.208333	0.500	207,768.000000
19.216667	0.500	213,661.000000
19.225000	0.500	222,861.000000
19.233333	0.500	236,908.000000
19.241667	0.500	256,703.000000
19.250000	0.500	283,513.000000
19.258333	0.500	318,926.000000
19.266667	0.500	365,109.000000
19.275000	0.500	424,183.000000
19.283333	0.500	497,337.000000
19.291667	0.500	585,193.000000
19.300000	0.500	686,975.000000
19.308333	0.500	801,112.000000
19.316667	0.500	924,970.000000
19.325000	0.500	1,054,528.000000
19.333333	0.500	1,183,560.000000
19.341667	0.500	1,304,492.000000
19.350000	0.500	1,409,174.000000
19.358333	0.500	1,490,186.000000
19.366667	0.500	1,540,652.000000
19.375000	0.500	1,555,057.000000
19.383333	0.500	1,531,912.000000
19.391667	0.500	1,473,584.000000
19.400000	0.500	1,385,533.000000
19.408333	0.500	1,274,204.000000
19.416667	0.500	1,146,525.000000
19.425000	0.500	1,010,630.000000
19.433333	0.500	874,923.000000
19.441667	0.500	746,693.000000
19.450000	0.500	630,968.000000
19.458333	0.500	531,167.000000
19.466667	0.500	449,149.000000
19.475000	0.500	385,129.000000
19.483333	0.500	337,378.000000
19.491667	0.500	303,594.000000
19.500000	0.500	282,124.000000
19.508333	0.500	271,313.000000
19.516667	0.500	269,724.000000
19.525000	0.500	275,765.000000
19.533333	0.500	287,778.000000
19.541667	0.500	304,110.000000
19.550000	0.500	323,813.000000
19.558333	0.500	347,803.000000
19.566667	0.500	377,861.000000
19.575000	0.500	416,534.000000
19.583333	0.500	467,210.000000
19.591667	0.500	532,007.000000
19.600000	0.500	611,426.000000
19.608333	0.500	705,706.000000
19.616667	0.500	814,485.000000
19.625000	0.500	936,012.000000
19.633333	0.500	1,066,618.000000
19.641667	0.500	1,201,355.000000
19.650000	0.500	1,333,002.000000
19.658333	0.500	1,452,842.000000
19.666667	0.500	1,552,483.000000
19.675000	0.500	1,624,459.000000
19.683333	0.500	1,662,466.000000
19.691667	0.500	1,662,814.000000
19.700000	0.500	1,625,013.000000
19.708333	0.500	1,551,840.000000
19.716667	0.500	1,448,832.000000
19.725000	0.500	1,323,650.000000
19.733333	0.500	1,184,876.000000
19.741667	0.500	1,040,757.000000
19.750000	0.500	898,714.000000
19.758333	0.500	765,141.000000
19.766667	0.500	644,521.000000
19.775000	0.500	539,524.000000
19.783333	0.500	450,993.000000
19.791667	0.500	379,180.000000
19.800000	0.500	323,566.000000
19.808333	0.500	282,501.000000
19.816667	0.500	253,750.000000
19.825000	0.500	235,200.000000
19.833333	0.500	224,504.000000
19.841667	0.500	219,643.000000
19.850000	0.500	218,702.000000
19.858333	0.500	219,761.000000
19.866667	0.500	221,217.000000
19.875000	0.500	221,739.000000
19.883333	0.500	220,851.000000
19.891667	0.500	218,616.000000
19.900000	0.500	215,434.000000
19.908333	0.500	211,354.000000
19.916667	0.500	206,539.000000
19.925000	0.500	201,044.000000
19.933333	0.500	194,891.000000
19.941667	0.500	188,693.000000
19.950000	0.500	182,882.000000
19.958333	0.500	177,304.000000
19.966667	0.500	171,460.000000
19.975000	0.500	165,181.000000
19.983333	0.500	158,570.000000
19.991667	0.500	152,052.000000
20.000000	0.500	146,778.000000
20.008333	0.500	143,748.000000
20.016667	0.500	143,302.000000
20.025000	0.500	145,200.000000
20.033333	0.500	148,115.000000
20.041667	0.500	150,747.000000
20.050000	0.500	152,398.000000
20.058333	0.500	153,240.000000
20.066667	0.500	154,409.000000
20.075000	0.500	155,908.000000
20.083333	0.500	157,099.000000
20.091667	0.500	157,822.000000
20.100000	0.500	158,431.000000
20.108333	0.500	159,791.000000
20.116667	0.500	161,696.000000
20.125000	0.500	163,378.000000
20.133333	0.500	164,492.000000
20.141667	0.500	165,059.000000
20.150000	0.500	165,162.000000
20.158333	0.500	165,391.000000
20.166667	0.500	166,476.000000
20.175000	0.500	168,616.000000
20.183333	0.500	171,204.000000
20.191667	0.500	173,494.000000
20.200000	0.500	175,118.000000
20.208333	0.500	176,160.000000
20.216667	0.500	177,202.000000
20.225000	0.500	178,396.000000
20.233333	0.500	179,158.000000
20.241667	0.500	179,201.000000
20.250000	0.500	178,558.000000
20.258333	0.500	177,407.000000
20.266667	0.500	176,114.000000
20.275000	0.500	174,380.000000
20.283333	0.500	172,417.000000
20.291667	0.500	170,419.000000
20.300000	0.500	168,144.000000
20.308333	0.500	165,483.000000
20.316667	0.500	162,838.000000
20.325000	0.500	161,019.000000
20.333333	0.500	160,395.000000
20.341667	0.500	160,323.000000
20.350000	0.500	160,283.000000
20.358333	0.500	159,895.000000
20.366667	0.500	159,018.000000
20.375000	0.500	157,977.000000
20.383333	0.500	157,375.000000
20.391667	0.500	157,952.000000
20.400000	0.500	159,793.000000
20.408333	0.500	162,266.000000
20.416667	0.500	164,505.000000
20.425000	0.500	166,215.000000
20.433333	0.500	167,459.000000
20.441667	0.500	168,180.000000
20.450000	0.500	169,080.000000
20.458333	0.500	170,321.000000
20.466667	0.500	171,410.000000
20.475000	0.500	172,569.000000
20.483333	0.500	173,984.000000
20.491667	0.500	175,395.000000
20.500000	0.500	176,981.000000
20.508333	0.500	179,132.000000
20.516667	0.500	181,798.000000
20.525000	0.500	184,223.000000
20.533333	0.500	186,058.000000
20.541667	0.500	187,357.000000
20.550000	0.500	188,087.000000
20.558333	0.500	188,356.000000
20.566667	0.500	187,921.000000
20.575000	0.500	187,096.000000
20.583333	0.500	186,884.000000
20.591667	0.500	187,864.000000
20.600000	0.500	189,461.000000
20.608333	0.500	190,910.000000
20.616667	0.500	191,679.000000
20.625000	0.500	191,050.000000
20.633333	0.500	189,172.000000
20.641667	0.500	186,357.000000
20.650000	0.500	182,894.000000
20.658333	0.500	179,259.000000
20.666667	0.500	175,792.000000
20.675000	0.500	172,945.000000
20.683333	0.500	171,209.000000
20.691667	0.500	170,483.000000
20.700000	0.500	170,685.000000
20.708333	0.500	172,744.000000
20.716667	0.500	176,959.000000
20.725000	0.500	182,726.000000
20.733333	0.500	190,251.000000
20.741667	0.500	199,535.000000
20.750000	0.500	209,719.000000
20.758333	0.500	219,504.000000
20.766667	0.500	227,543.000000
20.775000	0.500	233,292.000000
20.783333	0.500	236,382.000000
20.791667	0.500	237,358.000000
20.800000	0.500	236,550.000000
20.808333	0.500	234,279.000000
20.816667	0.500	230,659.000000
20.825000	0.500	225,728.000000
20.833333	0.500	219,449.000000
20.841667	0.500	211,594.000000
20.850000	0.500	202,440.000000
20.858333	0.500	192,923.000000
20.866667	0.500	184,050.000000
20.875000	0.500	176,805.000000
20.883333	0.500	171,558.000000
20.891667	0.500	168,178.000000
20.900000	0.500	166,416.000000
20.908333	0.500	166,062.000000
20.916667	0.500	167,027.000000
20.925000	0.500	169,276.000000
20.933333	0.500	172,257.000000
20.941667	0.500	175,000.000000
20.950000	0.500	176,526.000000
20.958333	0.500	176,682.000000
20.966667	0.500	176,499.000000
20.975000	0.500	176,731.000000
20.983333	0.500	177,350.000000
20.991667	0.500	178,127.000000
21.000000	0.500	178,892.000000
21.008333	0.500	179,315.000000
21.016667	0.500	179,261.000000
21.025000	0.500	178,990.000000
21.033333	0.500	178,718.000000
21.041667	0.500	178,015.000000
21.050000	0.500	176,609.000000
21.058333	0.500	174,235.000000
21.066667	0.500	171,193.000000
21.075000	0.500	168,322.000000
21.083333	0.500	166,323.000000
21.091667	0.500	165,737.000000
21.100000	0.500	166,854.000000
21.108333	0.500	169,631.000000
21.116667	0.500	173,585.000000
21.125000	0.500	177,942.000000
21.133333	0.500	182,256.000000
21.141667	0.500	186,523.000000
21.150000	0.500	190,357.000000
21.158333	0.500	193,348.000000
21.166667	0.500	195,262.000000
21.175000	0.500	196,146.000000
21.183333	0.500	195,886.000000
21.191667	0.500	194,791.000000
21.200000	0.500	192,803.000000
21.208333	0.500	189,720.000000
21.216667	0.500	185,267.000000
21.225000	0.500	179,639.000000
21.233333	0.500	173,428.000000
21.241667	0.500	167,732.000000
21.250000	0.500	163,211.000000
21.258333	0.500	160,595.000000
21.266667	0.500	160,598.000000
21.275000	0.500	163,410.000000
21.283333	0.500	168,352.000000
21.291667	0.500	174,235.000000
21.300000	0.500	180,204.000000
21.308333	0.500	185,980.000000
21.316667	0.500	191,185.000000
21.325000	0.500	195,802.000000
21.333333	0.500	199,908.000000
21.341667	0.500	202,883.000000
21.350000	0.500	203,765.000000
21.358333	0.500	202,679.000000
21.366667	0.500	200,404.000000
21.375000	0.500	197,785.000000
21.383333	0.500	195,179.000000
21.391667	0.500	192,843.000000
21.400000	0.500	190,776.000000
21.408333	0.500	189,164.000000
21.416667	0.500	187,897.000000
21.425000	0.500	186,570.000000
21.433333	0.500	184,904.000000
21.441667	0.500	183,264.000000
21.450000	0.500	181,776.000000
21.458333	0.500	180,467.000000
21.466667	0.500	179,445.000000
21.475000	0.500	178,910.000000
21.483333	0.500	178,414.000000
21.491667	0.500	178,135.000000
21.500000	0.500	178,283.000000
21.508333	0.500	178,141.000000
21.516667	0.500	177,412.000000
21.525000	0.500	176,317.000000
21.533333	0.500	175,263.000000
21.541667	0.500	174,409.000000
21.550000	0.500	173,948.000000
21.558333	0.500	173,831.000000
21.566667	0.500	174,307.000000
21.575000	0.500	175,578.000000
21.583333	0.500	177,806.000000
21.591667	0.500	180,893.000000
21.600000	0.500	184,849.000000
21.608333	0.500	189,397.000000
21.616667	0.500	193,613.000000
21.625000	0.500	196,477.000000
21.633333	0.500	197,412.000000
21.641667	0.500	195,823.000000
21.650000	0.500	191,487.000000
21.658333	0.500	184,940.000000
21.666667	0.500	177,383.000000
21.675000	0.500	170,751.000000
21.683333	0.500	166,278.000000
21.691667	0.500	164,610.000000
21.700000	0.500	165,536.000000
21.708333	0.500	168,666.000000
21.716667	0.500	173,504.000000
21.725000	0.500	178,568.000000
21.733333	0.500	182,118.000000
21.741667	0.500	183,925.000000
21.750000	0.500	184,607.000000
21.758333	0.500	184,538.000000
21.766667	0.500	184,969.000000
21.775000	0.500	187,126.000000
21.783333	0.500	190,735.000000
21.791667	0.500	194,570.000000
21.800000	0.500	197,464.000000
21.808333	0.500	199,436.000000
21.816667	0.500	200,785.000000
21.825000	0.500	201,243.000000
21.833333	0.500	200,903.000000
21.841667	0.500	200,308.000000
21.850000	0.500	199,397.000000
21.858333	0.500	198,637.000000
21.866667	0.500	198,552.000000
21.875000	0.500	199,531.000000
21.883333	0.500	201,802.000000
21.891667	0.500	204,862.000000
21.900000	0.500	207,849.000000
21.908333	0.500	209,724.000000
21.916667	0.500	210,021.000000
21.925000	0.500	208,985.000000
21.933333	0.500	207,136.000000
21.941667	0.500	204,314.000000
21.950000	0.500	200,818.000000
21.958333	0.500	197,205.000000
21.966667	0.500	193,439.000000
21.975000	0.500	189,561.000000
21.983333	0.500	185,944.000000
21.991667	0.500	183,008.000000
22.000000	0.500	181,280.000000
22.008333	0.500	180,961.000000
22.016667	0.500	181,870.000000
22.025000	0.500	183,801.000000
22.033333	0.500	186,621.000000
22.041667	0.500	189,476.000000
22.050000	0.500	191,591.000000
22.058333	0.500	193,010.000000
22.066667	0.500	194,131.000000
22.075000	0.500	194,993.000000
22.083333	0.500	195,403.000000
22.091667	0.500	195,511.000000
22.100000	0.500	195,225.000000
22.108333	0.500	194,335.000000
22.116667	0.500	192,256.000000
22.125000	0.500	188,951.000000
22.133333	0.500	184,997.000000
22.141667	0.500	180,941.000000
22.150000	0.500	177,490.000000
22.158333	0.500	174,906.000000
22.166667	0.500	173,273.000000
22.175000	0.500	172,470.000000
22.183333	0.500	172,025.000000
22.191667	0.500	171,640.000000
22.200000	0.500	171,556.000000
22.208333	0.500	172,512.000000
22.216667	0.500	174,812.000000
22.225000	0.500	177,974.000000
22.233333	0.500	181,224.000000
22.241667	0.500	183,566.000000
22.250000	0.500	184,519.000000
22.258333	0.500	184,210.000000
22.266667	0.500	183,223.000000
22.275000	0.500	182,156.000000
22.283333	0.500	180,883.000000
22.291667	0.500	179,442.000000
22.300000	0.500	178,484.000000
22.308333	0.500	178,670.000000
22.316667	0.500	179,605.000000
22.325000	0.500	180,643.000000
22.333333	0.500	181,573.000000
22.341667	0.500	182,546.000000
22.350000	0.500	184,168.000000
22.358333	0.500	187,190.000000
22.366667	0.500	190,996.000000
22.375000	0.500	194,664.000000
22.383333	0.500	197,622.000000
22.391667	0.500	199,727.000000
22.400000	0.500	201,306.000000
22.408333	0.500	202,240.000000
22.416667	0.500	202,339.000000
22.425000	0.500	201,450.000000
22.433333	0.500	199,863.000000
22.441667	0.500	197,939.000000
22.450000	0.500	196,022.000000
22.458333	0.500	194,053.000000
22.466667	0.500	192,044.000000
22.475000	0.500	190,242.000000
22.483333	0.500	188,866.000000
22.491667	0.500	187,809.000000
22.500000	0.500	186,831.000000
22.508333	0.500	185,671.000000
22.516667	0.500	184,073.000000
22.525000	0.500	181,884.000000
22.533333	0.500	178,979.000000
22.541667	0.500	175,562.000000
22.550000	0.500	172,608.000000
22.558333	0.500	170,608.000000
22.566667	0.500	169,749.000000
22.575000	0.500	170,234.000000
22.583333	0.500	172,140.000000
22.591667	0.500	175,002.000000
22.600000	0.500	178,010.000000
22.608333	0.500	180,834.000000
22.616667	0.500	183,327.000000
22.625000	0.500	185,570.000000
22.633333	0.500	187,541.000000
22.641667	0.500	189,066.000000
22.650000	0.500	190,690.000000
22.658333	0.500	192,872.000000
22.666667	0.500	195,812.000000
22.675000	0.500	199,490.000000
22.683333	0.500	203,817.000000
22.691667	0.500	208,015.000000
22.700000	0.500	211,779.000000
22.708333	0.500	215,138.000000
22.716667	0.500	217,852.000000
22.725000	0.500	220,024.000000
22.733333	0.500	221,425.000000
22.741667	0.500	221,852.000000
22.750000	0.500	221,086.000000
22.758333	0.500	219,156.000000
22.766667	0.500	216,539.000000
22.775000	0.500	213,662.000000
22.783333	0.500	210,577.000000
22.791667	0.500	207,752.000000
22.800000	0.500	205,780.000000
22.808333	0.500	204,471.000000
22.816667	0.500	203,666.000000
22.825000	0.500	203,512.000000
22.833333	0.500	203,600.000000
22.841667	0.500	203,377.000000
22.850000	0.500	202,357.000000
22.858333	0.500	200,409.000000
22.866667	0.500	197,625.000000
22.875000	0.500	194,484.000000
22.883333	0.500	191,282.000000
22.891667	0.500	187,651.000000
22.900000	0.500	183,383.000000
22.908333	0.500	179,229.000000
22.916667	0.500	175,911.000000
22.925000	0.500	173,854.000000
22.933333	0.500	173,449.000000
22.941667	0.500	175,007.000000
22.950000	0.500	178,405.000000
22.958333	0.500	182,807.000000
22.966667	0.500	187,970.000000
22.975000	0.500	193,374.000000
22.983333	0.500	197,973.000000
22.991667	0.500	201,096.000000
23.000000	0.500	202,715.000000
23.008333	0.500	202,724.000000
23.016667	0.500	201,149.000000
23.025000	0.500	198,788.000000
23.033333	0.500	196,785.000000
23.041667	0.500	196,472.000000
23.050000	0.500	197,985.000000
23.058333	0.500	200,720.000000
23.066667	0.500	203,505.000000
23.075000	0.500	205,439.000000
23.083333	0.500	206,640.000000
23.091667	0.500	207,834.000000
23.100000	0.500	209,301.000000
23.108333	0.500	210,467.000000
23.116667	0.500	210,600.000000
23.125000	0.500	209,664.000000
23.133333	0.500	208,514.000000
23.141667	0.500	208,319.000000
23.150000	0.500	209,382.000000
23.158333	0.500	211,501.000000
23.166667	0.500	214,356.000000
23.175000	0.500	217,106.000000
23.183333	0.500	219,171.000000
23.191667	0.500	220,328.000000
23.200000	0.500	219,987.000000
23.208333	0.500	217,963.000000
23.216667	0.500	214,622.000000
23.225000	0.500	210,226.000000
23.233333	0.500	205,096.000000
23.241667	0.500	199,984.000000
23.250000	0.500	195,656.000000
23.258333	0.500	192,624.000000
23.266667	0.500	190,742.000000
23.275000	0.500	189,899.000000
23.283333	0.500	190,324.000000
23.291667	0.500	191,841.000000
23.300000	0.500	194,048.000000
23.308333	0.500	196,436.000000
23.316667	0.500	198,463.000000
23.325000	0.500	200,199.000000
23.333333	0.500	201,608.000000
23.341667	0.500	202,082.000000
23.350000	0.500	201,969.000000
23.358333	0.500	201,635.000000
23.366667	0.500	200,986.000000
23.375000	0.500	199,883.000000
23.383333	0.500	198,354.000000
23.391667	0.500	196,209.000000
23.400000	0.500	193,409.000000
23.408333	0.500	190,273.000000
23.416667	0.500	187,843.000000
23.425000	0.500	187,232.000000
23.433333	0.500	188,591.000000
23.441667	0.500	191,308.000000
23.450000	0.500	194,600.000000
23.458333	0.500	197,765.000000
23.466667	0.500	200,239.000000
23.475000	0.500	201,922.000000
23.483333	0.500	202,670.000000
23.491667	0.500	202,513.000000
23.500000	0.500	202,001.000000
23.508333	0.500	201,979.000000
23.516667	0.500	203,119.000000
23.525000	0.500	205,489.000000
23.533333	0.500	208,193.000000
23.541667	0.500	210,314.000000
23.550000	0.500	211,353.000000
23.558333	0.500	210,921.000000
23.566667	0.500	209,100.000000
23.575000	0.500	206,421.000000
23.583333	0.500	203,453.000000
23.591667	0.500	200,432.000000
23.600000	0.500	197,377.000000
23.608333	0.500	193,855.000000
23.616667	0.500	189,917.000000
23.625000	0.500	186,242.000000
23.633333	0.500	183,615.000000
23.641667	0.500	182,399.000000
23.650000	0.500	182,399.000000
23.658333	0.500	183,199.000000
23.666667	0.500	184,520.000000
23.675000	0.500	186,400.000000
23.683333	0.500	188,961.000000
23.691667	0.500	192,233.000000
23.700000	0.500	195,505.000000
23.708333	0.500	198,068.000000
23.716667	0.500	199,759.000000
23.725000	0.500	200,665.000000
23.733333	0.500	201,064.000000
23.741667	0.500	201,409.000000
23.750000	0.500	201,918.000000
23.758333	0.500	202,579.000000
23.766667	0.500	203,047.000000
23.775000	0.500	202,786.000000
23.783333	0.500	201,452.000000
23.791667	0.500	199,018.000000
23.800000	0.500	196,183.000000
23.808333	0.500	193,544.000000
23.816667	0.500	191,351.000000
23.825000	0.500	189,115.000000
23.833333	0.500	186,841.000000
23.841667	0.500	184,717.000000
23.850000	0.500	182,778.000000
23.858333	0.500	181,366.000000
23.866667	0.500	180,776.000000
23.875000	0.500	181,465.000000
23.883333	0.500	183,550.000000
23.891667	0.500	187,130.000000
23.900000	0.500	191,774.000000
23.908333	0.500	196,117.000000
23.916667	0.500	198,932.000000
23.925000	0.500	199,586.000000
23.933333	0.500	198,954.000000
23.941667	0.500	198,159.000000
23.950000	0.500	198,135.000000
23.958333	0.500	198,929.000000
23.966667	0.500	199,979.000000
23.975000	0.500	200,878.000000
23.983333	0.500	201,615.000000
23.991667	0.500	201,611.000000
24.000000	0.500	200,615.000000
24.008333	0.500	198,825.000000
24.016667	0.500	196,848.000000
24.025000	0.500	195,134.000000
24.033333	0.500	193,888.000000
24.041667	0.500	193,089.000000
24.050000	0.500	192,917.000000
24.058333	0.500	193,453.000000
24.066667	0.500	194,377.000000
24.075000	0.500	195,463.000000
24.083333	0.500	196,634.000000
24.091667	0.500	197,731.000000
24.100000	0.500	198,701.000000
24.108333	0.500	199,805.000000
24.116667	0.500	201,064.000000
24.125000	0.500	202,343.000000
24.133333	0.500	203,386.000000
24.141667	0.500	203,790.000000
24.150000	0.500	203,111.000000
24.158333	0.500	201,137.000000
24.166667	0.500	198,523.000000
24.175000	0.500	196,073.000000
24.183333	0.500	194,544.000000
24.191667	0.500	194,245.000000
24.200000	0.500	194,739.000000
24.208333	0.500	195,608.000000
24.216667	0.500	196,468.000000
24.225000	0.500	196,884.000000
24.233333	0.500	196,630.000000
24.241667	0.500	196,180.000000
24.250000	0.500	196,259.000000
24.258333	0.500	197,580.000000
24.266667	0.500	200,450.000000
24.275000	0.500	204,951.000000
24.283333	0.500	210,799.000000
24.291667	0.500	216,796.000000
24.300000	0.500	222,282.000000
24.308333	0.500	226,615.000000
24.316667	0.500	229,347.000000
24.325000	0.500	230,545.000000
24.333333	0.500	230,066.000000
24.341667	0.500	228,259.000000
24.350000	0.500	226,384.000000
24.358333	0.500	224,982.000000
24.366667	0.500	224,251.000000
24.375000	0.500	224,200.000000
24.383333	0.500	224,251.000000
24.391667	0.500	224,184.000000
24.400000	0.500	223,830.000000
24.408333	0.500	223,574.000000
24.416667	0.500	224,088.000000
24.425000	0.500	225,583.000000
24.433333	0.500	227,657.000000
24.441667	0.500	229,323.000000
24.450000	0.500	229,544.000000
24.458333	0.500	227,789.000000
24.466667	0.500	224,543.000000
24.475000	0.500	221,001.000000
24.483333	0.500	217,902.000000
24.491667	0.500	215,535.000000
24.500000	0.500	213,820.000000
24.508333	0.500	212,555.000000
24.516667	0.500	211,615.000000
24.525000	0.500	211,119.000000
24.533333	0.500	211,421.000000
24.541667	0.500	212,107.000000
24.550000	0.500	212,731.000000
24.558333	0.500	213,616.000000
24.566667	0.500	215,066.000000
24.575000	0.500	217,304.000000
24.583333	0.500	219,761.000000
24.591667	0.500	221,473.000000
24.600000	0.500	221,499.000000
24.608333	0.500	219,535.000000
24.616667	0.500	216,446.000000
24.625000	0.500	213,577.000000
24.633333	0.500	211,760.000000
24.641667	0.500	210,940.000000
24.650000	0.500	210,624.000000
24.658333	0.500	210,408.000000
24.666667	0.500	210,503.000000
24.675000	0.500	210,806.000000
24.683333	0.500	211,423.000000
24.691667	0.500	212,479.000000
24.700000	0.500	213,757.000000
24.708333	0.500	215,348.000000
24.716667	0.500	217,589.000000
24.725000	0.500	220,287.000000
24.733333	0.500	222,706.000000
24.741667	0.500	224,481.000000
24.750000	0.500	225,342.000000
24.758333	0.500	225,012.000000
24.766667	0.500	223,915.000000
24.775000	0.500	222,649.000000
24.783333	0.500	221,466.000000
24.791667	0.500	220,347.000000
24.800000	0.500	219,273.000000
24.808333	0.500	218,862.000000
24.816667	0.500	219,216.000000
24.825000	0.500	219,637.000000
24.833333	0.500	220,076.000000
24.841667	0.500	220,828.000000
24.850000	0.500	221,564.000000
24.858333	0.500	221,555.000000
24.866667	0.500	220,840.000000
24.875000	0.500	219,640.000000
24.883333	0.500	217,991.000000
24.891667	0.500	216,112.000000
24.900000	0.500	214,205.000000
24.908333	0.500	212,293.000000
24.916667	0.500	210,587.000000
24.925000	0.500	208,960.000000
24.933333	0.500	207,185.000000
24.941667	0.500	205,811.000000
24.950000	0.500	205,219.000000
24.958333	0.500	205,342.000000
24.966667	0.500	205,583.000000
24.975000	0.500	206,165.000000
24.983333	0.500	207,027.000000
24.991667	0.500	207,638.000000
25.000000	0.500	207,858.000000
25.008333	0.500	208,102.000000
25.016667	0.500	208,801.000000
25.025000	0.500	210,335.000000
25.033333	0.500	212,521.000000
25.041667	0.500	214,924.000000
25.050000	0.500	216,727.000000
25.058333	0.500	217,411.000000
25.066667	0.500	217,159.000000
25.075000	0.500	216,030.000000
25.083333	0.500	214,407.000000
25.091667	0.500	212,940.000000
25.100000	0.500	212,262.000000
25.108333	0.500	212,733.000000
25.116667	0.500	214,393.000000
25.125000	0.500	216,696.000000
25.133333	0.500	218,283.000000
25.141667	0.500	218,345.000000
25.150000	0.500	217,082.000000
25.158333	0.500	215,122.000000
25.166667	0.500	213,177.000000
25.175000	0.500	211,781.000000
25.183333	0.500	211,430.000000
25.191667	0.500	211,791.000000
25.200000	0.500	212,360.000000
25.208333	0.500	212,900.000000
25.216667	0.500	213,341.000000
25.225000	0.500	213,715.000000
25.233333	0.500	214,240.000000
25.241667	0.500	214,959.000000
25.250000	0.500	215,539.000000
25.258333	0.500	215,752.000000
25.266667	0.500	215,578.000000
25.275000	0.500	214,945.000000
25.283333	0.500	213,881.000000
25.291667	0.500	212,807.000000
25.300000	0.500	212,221.000000
25.308333	0.500	212,413.000000
25.316667	0.500	213,478.000000
25.325000	0.500	215,372.000000
25.333333	0.500	217,707.000000
25.341667	0.500	220,002.000000
25.350000	0.500	222,570.000000
25.358333	0.500	225,141.000000
25.366667	0.500	227,477.000000
25.375000	0.500	229,860.000000
25.383333	0.500	232,069.000000
25.391667	0.500	233,555.000000
25.400000	0.500	233,658.000000
25.408333	0.500	232,012.000000
25.416667	0.500	229,217.000000
25.425000	0.500	225,669.000000
25.433333	0.500	221,986.000000
25.441667	0.500	219,077.000000
25.450000	0.500	217,399.000000
25.458333	0.500	216,854.000000
25.466667	0.500	216,953.000000
25.475000	0.500	217,675.000000
25.483333	0.500	219,223.000000
25.491667	0.500	221,558.000000
25.500000	0.500	224,521.000000
25.508333	0.500	227,027.000000
25.516667	0.500	228,707.000000
25.525000	0.500	229,317.000000
25.533333	0.500	228,607.000000
25.541667	0.500	226,669.000000
25.550000	0.500	223,950.000000
25.558333	0.500	221,402.000000
25.566667	0.500	220,050.000000
25.575000	0.500	220,612.000000
25.583333	0.500	222,898.000000
25.591667	0.500	225,640.000000
25.600000	0.500	227,870.000000
25.608333	0.500	229,064.000000
25.616667	0.500	229,086.000000
25.625000	0.500	228,336.000000
25.633333	0.500	227,655.000000
25.641667	0.500	227,812.000000
25.650000	0.500	228,245.000000
25.658333	0.500	228,079.000000
25.666667	0.500	226,832.000000
25.675000	0.500	224,426.000000
25.683333	0.500	221,479.000000
25.691667	0.500	219,030.000000
25.700000	0.500	217,380.000000
25.708333	0.500	216,132.000000
25.716667	0.500	215,097.000000
25.725000	0.500	214,580.000000
25.733333	0.500	214,656.000000
25.741667	0.500	214,684.000000
25.750000	0.500	214,024.000000
25.758333	0.500	212,767.000000
25.766667	0.500	211,314.000000
25.775000	0.500	210,009.000000
25.783333	0.500	209,382.000000
25.791667	0.500	209,651.000000
25.800000	0.500	210,903.000000
25.808333	0.500	212,530.000000
25.816667	0.500	214,026.000000
25.825000	0.500	215,066.000000
25.833333	0.500	215,765.000000
25.841667	0.500	216,126.000000
25.850000	0.500	215,793.000000
25.858333	0.500	214,888.000000
25.866667	0.500	214,060.000000
25.875000	0.500	213,859.000000
25.883333	0.500	214,285.000000
25.891667	0.500	214,931.000000
25.900000	0.500	215,727.000000
25.908333	0.500	216,850.000000
25.916667	0.500	218,355.000000
25.925000	0.500	220,028.000000
25.933333	0.500	221,639.000000
25.941667	0.500	223,027.000000
25.950000	0.500	223,626.000000
25.958333	0.500	222,762.000000
25.966667	0.500	220,776.000000
25.975000	0.500	218,235.000000
25.983333	0.500	216,174.000000
25.991667	0.500	215,298.000000
26.000000	0.500	215,887.000000
26.008333	0.500	217,654.000000
26.016667	0.500	220,007.000000
26.025000	0.500	222,500.000000
26.033333	0.500	224,796.000000
26.041667	0.500	226,524.000000
26.050000	0.500	227,350.000000
26.058333	0.500	227,334.000000
26.066667	0.500	226,437.000000
26.075000	0.500	225,086.000000
26.083333	0.500	223,902.000000
26.091667	0.500	223,360.000000
26.100000	0.500	223,966.000000
26.108333	0.500	225,712.000000
26.116667	0.500	228,106.000000
26.125000	0.500	230,251.000000
26.133333	0.500	231,575.000000
26.141667	0.500	231,722.000000
26.150000	0.500	230,602.000000
26.158333	0.500	228,941.000000
26.166667	0.500	227,193.000000
26.175000	0.500	225,228.000000
26.183333	0.500	222,988.000000
26.191667	0.500	220,614.000000
26.200000	0.500	218,531.000000
26.208333	0.500	217,141.000000
26.216667	0.500	216,171.000000
26.225000	0.500	215,777.000000
26.233333	0.500	216,286.000000
26.241667	0.500	217,880.000000
26.250000	0.500	220,581.000000
26.258333	0.500	224,014.000000
26.266667	0.500	227,715.000000
26.275000	0.500	230,847.000000
26.283333	0.500	233,204.000000
26.291667	0.500	235,030.000000
26.300000	0.500	236,056.000000
26.308333	0.500	236,113.000000
26.316667	0.500	235,771.000000
26.325000	0.500	235,095.000000
26.333333	0.500	234,147.000000
26.341667	0.500	233,369.000000
26.350000	0.500	233,190.000000
26.358333	0.500	233,763.000000
26.366667	0.500	234,987.000000
26.375000	0.500	236,509.000000
26.383333	0.500	238,296.000000
26.391667	0.500	239,941.000000
26.400000	0.500	240,811.000000
26.408333	0.500	241,338.000000
26.416667	0.500	242,305.000000
26.425000	0.500	243,713.000000
26.433333	0.500	245,201.000000
26.441667	0.500	246,697.000000
26.450000	0.500	247,787.000000
26.458333	0.500	248,038.000000
26.466667	0.500	247,167.000000
26.475000	0.500	245,480.000000
26.483333	0.500	243,613.000000
26.491667	0.500	242,165.000000
26.500000	0.500	241,181.000000
26.508333	0.500	240,577.000000
26.516667	0.500	240,095.000000
26.525000	0.500	239,517.000000
26.533333	0.500	238,817.000000
26.541667	0.500	238,090.000000
26.550000	0.500	237,496.000000
26.558333	0.500	237,278.000000
26.566667	0.500	237,934.000000
26.575000	0.500	239,702.000000
26.583333	0.500	242,102.000000
26.591667	0.500	244,398.000000
26.600000	0.500	245,966.000000
26.608333	0.500	246,636.000000
26.616667	0.500	246,586.000000
26.625000	0.500	245,296.000000
26.633333	0.500	242,142.000000
26.641667	0.500	237,396.000000
26.650000	0.500	232,205.000000
26.658333	0.500	227,414.000000
26.666667	0.500	224,081.000000
26.675000	0.500	223,230.000000
26.683333	0.500	225,072.000000
26.691667	0.500	228,942.000000
26.700000	0.500	233,699.000000
26.708333	0.500	238,250.000000
26.716667	0.500	242,044.000000
26.725000	0.500	244,857.000000
26.733333	0.500	246,513.000000
26.741667	0.500	247,295.000000
26.750000	0.500	247,858.000000
26.758333	0.500	247,792.000000
26.766667	0.500	246,143.000000
26.775000	0.500	242,422.000000
26.783333	0.500	236,619.000000
26.791667	0.500	229,487.000000
26.800000	0.500	222,476.000000
26.808333	0.500	216,849.000000
26.816667	0.500	213,062.000000
26.825000	0.500	211,313.000000
26.833333	0.500	211,231.000000
26.841667	0.500	212,140.000000
26.850000	0.500	213,255.000000
26.858333	0.500	214,570.000000
26.866667	0.500	216,066.000000
26.875000	0.500	217,290.000000
26.883333	0.500	218,570.000000
26.891667	0.500	220,691.000000
26.900000	0.500	224,323.000000
26.908333	0.500	229,549.000000
26.916667	0.500	235,380.000000
26.925000	0.500	240,943.000000
26.933333	0.500	245,974.000000
26.941667	0.500	250,174.000000
26.950000	0.500	253,139.000000
26.958333	0.500	255,154.000000
26.966667	0.500	256,829.000000
26.975000	0.500	258,673.000000
26.983333	0.500	260,855.000000
26.991667	0.500	263,187.000000
27.000000	0.500	265,130.000000
27.008333	0.500	265,989.000000
27.016667	0.500	265,374.000000
27.025000	0.500	263,375.000000
27.033333	0.500	260,885.000000
27.041667	0.500	258,667.000000
27.050000	0.500	257,858.000000
27.058333	0.500	259,067.000000
27.066667	0.500	261,844.000000
27.075000	0.500	265,537.000000
27.083333	0.500	269,208.000000
27.091667	0.500	271,919.000000
27.100000	0.500	273,612.000000
27.108333	0.500	274,555.000000
27.116667	0.500	274,844.000000
27.125000	0.500	274,287.000000
27.133333	0.500	273,086.000000
27.141667	0.500	272,276.000000
27.150000	0.500	272,773.000000
27.158333	0.500	275,171.000000
27.166667	0.500	279,221.000000
27.175000	0.500	283,907.000000
27.183333	0.500	288,182.000000
27.191667	0.500	291,721.000000
27.200000	0.500	294,378.000000
27.208333	0.500	295,868.000000
27.216667	0.500	296,342.000000
27.225000	0.500	295,704.000000
27.233333	0.500	294,401.000000
27.241667	0.500	292,896.000000
27.250000	0.500	291,555.000000
27.258333	0.500	290,272.000000
27.266667	0.500	288,547.000000
27.275000	0.500	286,388.000000
27.283333	0.500	284,477.000000
27.291667	0.500	283,804.000000
27.300000	0.500	285,534.000000
27.308333	0.500	290,218.000000
27.316667	0.500	297,464.000000
27.325000	0.500	306,015.000000
27.333333	0.500	314,735.000000
27.341667	0.500	322,895.000000
27.350000	0.500	330,374.000000
27.358333	0.500	337,295.000000
27.366667	0.500	343,088.000000
27.375000	0.500	347,379.000000
27.383333	0.500	350,114.000000
27.391667	0.500	351,435.000000
27.400000	0.500	352,201.000000
27.408333	0.500	353,354.000000
27.416667	0.500	355,074.000000
27.425000	0.500	357,440.000000
27.433333	0.500	360,711.000000
27.441667	0.500	364,697.000000
27.450000	0.500	369,011.000000
27.458333	0.500	373,152.000000
27.466667	0.500	376,661.000000
27.475000	0.500	379,499.000000
27.483333	0.500	382,532.000000
27.491667	0.500	386,175.000000
27.500000	0.500	389,797.000000
27.508333	0.500	392,800.000000
27.516667	0.500	395,406.000000
27.525000	0.500	397,948.000000
27.533333	0.500	400,351.000000
27.541667	0.500	402,828.000000
27.550000	0.500	405,731.000000
27.558333	0.500	409,004.000000
27.566667	0.500	411,981.000000
27.575000	0.500	413,817.000000
27.583333	0.500	413,951.000000
27.591667	0.500	412,546.000000
27.600000	0.500	410,296.000000
27.608333	0.500	408,165.000000
27.616667	0.500	407,157.000000
27.625000	0.500	408,289.000000
27.633333	0.500	411,688.000000
27.641667	0.500	416,277.000000
27.650000	0.500	420,871.000000
27.658333	0.500	424,214.000000
27.666667	0.500	425,692.000000
27.675000	0.500	425,222.000000
27.683333	0.500	422,675.000000
27.691667	0.500	418,607.000000
27.700000	0.500	413,862.000000
27.708333	0.500	409,157.000000
27.716667	0.500	405,168.000000
27.725000	0.500	402,344.000000
27.733333	0.500	400,461.000000
27.741667	0.500	399,186.000000
27.750000	0.500	398,177.000000
27.758333	0.500	396,905.000000
27.766667	0.500	395,380.000000
27.775000	0.500	393,134.000000
27.783333	0.500	389,883.000000
27.791667	0.500	385,651.000000
27.800000	0.500	380,741.000000
27.808333	0.500	375,491.000000
27.816667	0.500	370,123.000000
27.825000	0.500	365,404.000000
27.833333	0.500	361,773.000000
27.841667	0.500	358,922.000000
27.850000	0.500	356,559.000000
27.858333	0.500	354,818.000000
27.866667	0.500	353,588.000000
27.875000	0.500	352,304.000000
27.883333	0.500	350,279.000000
27.891667	0.500	347,800.000000
27.900000	0.500	345,054.000000
27.908333	0.500	341,586.000000
27.916667	0.500	337,330.000000
27.925000	0.500	332,383.000000
27.933333	0.500	327,243.000000
27.941667	0.500	322,915.000000
27.950000	0.500	320,193.000000
27.958333	0.500	318,808.000000
27.966667	0.500	317,051.000000
27.975000	0.500	314,076.000000
27.983333	0.500	309,935.000000
27.991667	0.500	305,185.000000
28.000000	0.500	300,793.000000
28.008333	0.500	297,562.000000
28.016667	0.500	295,450.000000
28.025000	0.500	294,438.000000
28.033333	0.500	294,401.000000
28.041667	0.500	294,982.000000
28.050000	0.500	295,696.000000
28.058333	0.500	295,936.000000
28.066667	0.500	294,935.000000
28.075000	0.500	292,264.000000
28.083333	0.500	288,205.000000
28.091667	0.500	283,167.000000
28.100000	0.500	277,308.000000
28.108333	0.500	270,608.000000
28.116667	0.500	263,243.000000
28.125000	0.500	255,159.000000
28.133333	0.500	246,280.000000
28.141667	0.500	237,207.000000
28.150000	0.500	229,004.000000
28.158333	0.500	222,303.000000
28.166667	0.500	217,124.000000
28.175000	0.500	213,468.000000
28.183333	0.500	210,982.000000
28.191667	0.500	208,895.000000
28.200000	0.500	207,086.000000
28.208333	0.500	205,795.000000
28.216667	0.500	204,906.000000
28.225000	0.500	204,369.000000
28.233333	0.500	203,815.000000
28.241667	0.500	202,886.000000
28.250000	0.500	200,691.000000
28.258333	0.500	197,179.000000
28.266667	0.500	193,481.000000
28.275000	0.500	190,413.000000
28.283333	0.500	187,373.000000
28.291667	0.500	183,867.000000
28.300000	0.500	179,810.000000
28.308333	0.500	176,366.000000
28.316667	0.500	174,821.000000
28.325000	0.500	175,153.000000
28.333333	0.500	176,397.000000
28.341667	0.500	177,603.000000
28.350000	0.500	177,960.000000
28.358333	0.500	176,908.000000
28.366667	0.500	174,486.000000
28.375000	0.500	171,274.000000
28.383333	0.500	167,804.000000
28.391667	0.500	163,803.000000
28.400000	0.500	159,398.000000
28.408333	0.500	154,920.000000
28.416667	0.500	150,325.000000
28.425000	0.500	145,418.000000
28.433333	0.500	140,008.000000
28.441667	0.500	134,311.000000
28.450000	0.500	128,883.000000
28.458333	0.500	124,253.000000
28.466667	0.500	120,428.000000
28.475000	0.500	117,100.000000
28.483333	0.500	114,020.000000
28.491667	0.500	111,387.000000
28.500000	0.500	109,432.000000
28.508333	0.500	108,555.000000
28.516667	0.500	108,738.000000
28.525000	0.500	109,989.000000
28.533333	0.500	112,217.000000
28.541667	0.500	114,535.000000
28.550000	0.500	116,641.000000
28.558333	0.500	118,598.000000
28.566667	0.500	120,064.000000
28.575000	0.500	120,436.000000
28.583333	0.500	119,594.000000
28.591667	0.500	117,933.000000
28.600000	0.500	116,208.000000
28.608333	0.500	114,945.000000
28.616667	0.500	114,295.000000
28.625000	0.500	113,633.000000
28.633333	0.500	112,582.000000
28.641667	0.500	111,454.000000
28.650000	0.500	110,133.000000
28.658333	0.500	108,441.000000
28.666667	0.500	106,808.000000
28.675000	0.500	105,719.000000
28.683333	0.500	105,162.000000
28.691667	0.500	104,374.000000
28.700000	0.500	102,596.000000
28.708333	0.500	99,469.000000
28.716667	0.500	94,924.000000
28.725000	0.500	89,688.000000
28.733333	0.500	84,503.000000
28.741667	0.500	80,045.000000
28.750000	0.500	76,679.000000
28.758333	0.500	74,598.000000
28.766667	0.500	73,861.000000
28.775000	0.500	74,360.000000
28.783333	0.500	75,589.000000
28.791667	0.500	76,750.000000
28.800000	0.500	77,161.000000
28.808333	0.500	76,918.000000
28.816667	0.500	76,712.000000
28.825000	0.500	76,752.000000
28.833333	0.500	76,318.000000
28.841667	0.500	74,884.000000
28.850000	0.500	72,186.000000
28.858333	0.500	68,629.000000
28.866667	0.500	65,350.000000
28.875000	0.500	63,148.000000
28.883333	0.500	62,056.000000
28.891667	0.500	62,012.000000
28.900000	0.500	62,824.000000
28.908333	0.500	64,222.000000
28.916667	0.500	66,131.000000
28.925000	0.500	68,297.000000
28.933333	0.500	70,184.000000
28.941667	0.500	71,602.000000
28.950000	0.500	72,252.000000
28.958333	0.500	71,687.000000
28.966667	0.500	70,461.000000
28.975000	0.500	68,885.000000
28.983333	0.500	66,814.000000
28.991667	0.500	64,023.000000
29.000000	0.500	60,511.000000
29.008333	0.500	56,632.000000
29.016667	0.500	52,690.000000
29.025000	0.500	49,241.000000
29.033333	0.500	46,471.000000
29.041667	0.500	44,461.000000
29.050000	0.500	43,660.000000
29.058333	0.500	44,283.000000
29.066667	0.500	46,486.000000
29.075000	0.500	49,618.000000
29.083333	0.500	52,870.000000
29.091667	0.500	55,699.000000
29.100000	0.500	58,174.000000
29.108333	0.500	60,834.000000
29.116667	0.500	64,005.000000
29.125000	0.500	67,280.000000
29.133333	0.500	69,441.000000
29.141667	0.500	69,729.000000
29.150000	0.500	68,129.000000
29.158333	0.500	64,594.000000
29.166667	0.500	59,681.000000
29.175000	0.500	54,226.000000
29.183333	0.500	48,563.000000
29.191667	0.500	43,281.000000
29.200000	0.500	39,167.000000
29.208333	0.500	37,148.000000
29.216667	0.500	37,126.000000
29.225000	0.500	38,547.000000
29.233333	0.500	40,848.000000
29.241667	0.500	43,347.000000
29.250000	0.500	45,086.000000
29.258333	0.500	45,724.000000
29.266667	0.500	45,468.000000
29.275000	0.500	44,709.000000
29.283333	0.500	43,937.000000
29.291667	0.500	43,327.000000
29.300000	0.500	42,426.000000
29.308333	0.500	40,871.000000
29.316667	0.500	38,791.000000
29.325000	0.500	36,617.000000
29.333333	0.500	35,231.000000
29.341667	0.500	34,722.000000
29.350000	0.500	34,819.000000
29.358333	0.500	34,841.000000
29.366667	0.500	34,581.000000
29.375000	0.500	34,335.000000
29.383333	0.500	34,269.000000
29.391667	0.500	34,170.000000
29.400000	0.500	34,137.000000
29.408333	0.500	34,698.000000
29.416667	0.500	35,948.000000
29.425000	0.500	37,611.000000
29.433333	0.500	38,828.000000
29.441667	0.500	39,250.000000
29.450000	0.500	38,758.000000
29.458333	0.500	37,267.000000
29.466667	0.500	35,163.000000
29.475000	0.500	33,035.000000
29.483333	0.500	31,352.000000
29.491667	0.500	29,692.000000
29.500000	0.500	27,748.000000
29.508333	0.500	25,987.000000
29.516667	0.500	25,266.000000
29.525000	0.500	26,086.000000
29.533333	0.500	28,212.000000
29.541667	0.500	31,060.000000
29.550000	0.500	33,752.000000
29.558333	0.500	35,708.000000
29.566667	0.500	36,484.000000
29.575000	0.500	36,131.000000
29.583333	0.500	34,351.000000
29.591667	0.500	31,197.000000
29.600000	0.500	27,422.000000
29.608333	0.500	24,228.000000
29.616667	0.500	22,923.000000
29.625000	0.500	23,418.000000
29.633333	0.500	25,129.000000
29.641667	0.500	26,894.000000
29.650000	0.500	28,047.000000
29.658333	0.500	28,795.000000
29.666667	0.500	29,481.000000
29.675000	0.500	30,282.000000
29.683333	0.500	31,186.000000
29.691667	0.500	31,910.000000
29.700000	0.500	32,339.000000
29.708333	0.500	32,616.000000
29.716667	0.500	32,933.000000
29.725000	0.500	33,372.000000
29.733333	0.500	33,904.000000
29.741667	0.500	34,333.000000
29.750000	0.500	34,516.000000
29.758333	0.500	34,188.000000
29.766667	0.500	33,727.000000
29.775000	0.500	33,373.000000
29.783333	0.500	32,986.000000
29.791667	0.500	32,313.000000
29.800000	0.500	30,966.000000
29.808333	0.500	29,100.000000
29.816667	0.500	27,083.000000
29.825000	0.500	25,474.000000
29.833333	0.500	24,610.000000
29.841667	0.500	24,381.000000
29.850000	0.500	24,394.000000
29.858333	0.500	24,329.000000
29.866667	0.500	24,355.000000
29.875000	0.500	24,671.000000
29.883333	0.500	25,371.000000
29.891667	0.500	26,356.000000
29.900000	0.500	27,208.000000
29.908333	0.500	27,593.000000
29.916667	0.500	27,294.000000
29.925000	0.500	26,274.000000
29.933333	0.500	24,915.000000
29.941667	0.500	23,359.000000
29.950000	0.500	21,765.000000
29.958333	0.500	20,064.000000
29.966667	0.500	17,987.000000
29.975000	0.500	15,425.000000
29.983333	0.500	12,774.000000
29.991667	0.500	10,343.000000
30.000000	0.500	8,323.000000
30.008333	0.500	7,018.000000
30.016667	0.500	6,519.000000
30.025000	0.500	6,762.000000
30.033333	0.500	7,061.000000
30.041667	0.500	6,899.000000
30.050000	0.500	6,815.000000
30.058333	0.500	7,374.000000
30.066667	0.500	8,839.000000
30.075000	0.500	10,938.000000
30.083333	0.500	13,182.000000
30.091667	0.500	14,871.000000
30.100000	0.500	15,534.000000
30.108333	0.500	15,732.000000
30.116667	0.500	16,705.000000
30.125000	0.500	18,659.000000
30.133333	0.500	20,733.000000
30.141667	0.500	22,496.000000
30.150000	0.500	23,507.000000
30.158333	0.500	23,583.000000
30.166667	0.500	22,700.000000
30.175000	0.500	20,504.000000
30.183333	0.500	16,779.000000
30.191667	0.500	11,862.000000
30.200000	0.500	6,700.000000
30.208333	0.500	1,878.000000
30.216667	0.500	-2,037.000000
30.225000	0.500	-4,725.000000
30.233333	0.500	-5,749.000000
30.241667	0.500	-4,598.000000
30.250000	0.500	-1,617.000000
30.258333	0.500	2,426.000000
30.266667	0.500	7,084.000000
30.275000	0.500	11,851.000000
30.283333	0.500	16,390.000000
30.291667	0.500	20,561.000000
30.300000	0.500	23,970.000000
30.308333	0.500	26,403.000000
30.316667	0.500	28,347.000000
30.325000	0.500	29,845.000000
30.333333	0.500	30,623.000000
30.341667	0.500	30,476.000000
30.350000	0.500	29,521.000000
30.358333	0.500	27,987.000000
30.366667	0.500	25,721.000000
30.375000	0.500	23,343.000000
30.383333	0.500	21,324.000000
30.391667	0.500	19,292.000000
30.400000	0.500	16,737.000000
30.408333	0.500	14,387.000000
30.416667	0.500	12,824.000000
30.425000	0.500	12,104.000000
30.433333	0.500	11,633.000000
30.441667	0.500	10,984.000000
30.450000	0.500	9,817.000000
30.458333	0.500	8,351.000000
30.466667	0.500	6,717.000000
30.475000	0.500	5,118.000000
30.483333	0.500	4,010.000000
30.491667	0.500	3,594.000000
30.500000	0.500	3,597.000000
30.508333	0.500	4,201.000000
30.516667	0.500	5,308.000000
30.525000	0.500	6,975.000000
30.533333	0.500	9,017.000000
30.541667	0.500	11,266.000000
30.550000	0.500	14,017.000000
30.558333	0.500	17,097.000000
30.566667	0.500	19,918.000000
30.575000	0.500	21,887.000000
30.583333	0.500	22,718.000000
30.591667	0.500	22,625.000000
30.600000	0.500	22,439.000000
30.608333	0.500	22,969.000000
30.616667	0.500	23,951.000000
30.625000	0.500	24,510.000000
30.633333	0.500	23,772.000000
30.641667	0.500	21,518.000000
30.650000	0.500	18,234.000000
30.658333	0.500	14,992.000000
30.666667	0.500	12,502.000000
30.675000	0.500	10,854.000000
30.683333	0.500	10,267.000000
30.691667	0.500	10,324.000000
30.700000	0.500	10,119.000000
30.708333	0.500	8,972.000000
30.716667	0.500	6,606.000000
30.725000	0.500	3,689.000000
30.733333	0.500	750.000000
30.741667	0.500	-1,419.000000
30.750000	0.500	-2,292.000000
30.758333	0.500	-1,627.000000
30.766667	0.500	-440.000000
30.775000	0.500	819.000000
30.783333	0.500	2,463.000000
30.791667	0.500	4,471.000000
30.800000	0.500	6,345.000000
30.808333	0.500	7,801.000000
30.816667	0.500	8,579.000000
30.825000	0.500	8,784.000000
30.833333	0.500	8,710.000000
30.841667	0.500	8,647.000000
30.850000	0.500	8,704.000000
30.858333	0.500	8,683.000000
30.866667	0.500	8,666.000000
30.875000	0.500	9,169.000000
30.883333	0.500	10,796.000000
30.891667	0.500	13,180.000000
30.900000	0.500	15,547.000000
30.908333	0.500	17,583.000000
30.916667	0.500	19,088.000000
30.925000	0.500	20,050.000000
30.933333	0.500	20,186.000000
30.941667	0.500	19,511.000000
30.950000	0.500	18,070.000000
30.958333	0.500	15,730.000000
30.966667	0.500	12,686.000000
30.975000	0.500	9,028.000000
30.983333	0.500	4,955.000000
30.991667	0.500	1,386.000000
31.000000	0.500	-1,766.000000
