# Supplementary material for: Changes to Serum Sample Tube and Processing Methodology Does Not Cause Inter-Individual Variation in Automated Whole Serum N-Glycan Profiling in Health and Disease
Source: PLoS One. 2015 Apr 1;10(4):e0123028. doi: 10.1371/journal.pone.0123028 (PMC4382121; doi:10.1371/journal.pone.0123028)
Supplement: S2 Data — (ZIP) [file pone.0123028.s007.zip › IgGglycansData/1000+390-Sample 26.txt]

File Path	chrom://acropora/ChromeleonLocal/Archana Data/07 Mar 14/Robot validation of PNG F release- GCP-IgG and GCP-Fet.seq/29.smp/Emission_1.channel/Emission_1.chm
Channel	Emission_1

Injection Information:
Data Vault	ChromeleonLocal
Injection	PNG F rel-GCP-IgG-100µg-F.A+PBM+2AB VP96+T1-110/1000+390-Sample 26
Injection Number	31
Position	RB4
Comment	
Processing Method	beh-gu
Instrument Method	BEH-15cm-30min-right-25ul
Type	Unknown
Status	Finished
Injection Date	08/03/2014
Injection Time	07:09:38
Injection Volume (µL)	25.0000
Dilution Factor	1.0000
Weight	1.0000

Raw Data Information:
Time Min. (min)	0.000000
Time Max. (min)	31.000000
Data Points	3721
Detector	FLD
Exporting Data System	Chromeleon 7.1.1.1127
Operator	
Signal Quantity	
Signal Unit	counts
Signal Min.	-64,655.000000
Signal Max.	6,831,376.000000
Channel	Emission_1
Driver Name	FLD3000.dll
Channel Type	Evaluation
Min. Step (s)	0.500
Max. Step (s)	0.500
Average Step (s)	0.500

Signal Parameter Information:
Signal Info	

Raw Data:
Time (min)	Step (s)	Value (counts)
0.000000	0.000	0.000000
0.008333	0.500	0.000000
0.016667	0.500	0.000000
0.025000	0.500	0.000000
0.033333	0.500	0.000000
0.041667	0.500	6,100.000000
0.050000	0.500	6,279.000000
0.058333	0.500	6,675.000000
0.066667	0.500	7,545.000000
0.075000	0.500	8,873.000000
0.083333	0.500	10,397.000000
0.091667	0.500	11,793.000000
0.100000	0.500	12,798.000000
0.108333	0.500	13,215.000000
0.116667	0.500	12,926.000000
0.125000	0.500	11,986.000000
0.133333	0.500	10,578.000000
0.141667	0.500	8,937.000000
0.150000	0.500	7,286.000000
0.158333	0.500	5,754.000000
0.166667	0.500	4,365.000000
0.175000	0.500	3,139.000000
0.183333	0.500	2,080.000000
0.191667	0.500	1,139.000000
0.200000	0.500	305.000000
0.208333	0.500	-418.000000
0.216667	0.500	-1,019.000000
0.225000	0.500	-1,456.000000
0.233333	0.500	-1,689.000000
0.241667	0.500	-1,744.000000
0.250000	0.500	-1,628.000000
0.258333	0.500	-1,348.000000
0.266667	0.500	-1,039.000000
0.275000	0.500	-842.000000
0.283333	0.500	-809.000000
0.291667	0.500	-881.000000
0.300000	0.500	-1,000.000000
0.308333	0.500	-1,120.000000
0.316667	0.500	-1,216.000000
0.325000	0.500	-1,272.000000
0.333333	0.500	-1,331.000000
0.341667	0.500	-1,425.000000
0.350000	0.500	-1,545.000000
0.358333	0.500	-1,688.000000
0.366667	0.500	-1,828.000000
0.375000	0.500	-1,971.000000
0.383333	0.500	-2,099.000000
0.391667	0.500	-2,175.000000
0.400000	0.500	-2,184.000000
0.408333	0.500	-2,127.000000
0.416667	0.500	-2,054.000000
0.425000	0.500	-2,013.000000
0.433333	0.500	-2,030.000000
0.441667	0.500	-2,094.000000
0.450000	0.500	-2,175.000000
0.458333	0.500	-2,250.000000
0.466667	0.500	-2,283.000000
0.475000	0.500	-2,246.000000
0.483333	0.500	-2,126.000000
0.491667	0.500	-1,938.000000
0.500000	0.500	-1,727.000000
0.508333	0.500	-1,534.000000
0.516667	0.500	-1,373.000000
0.525000	0.500	-1,262.000000
0.533333	0.500	-1,199.000000
0.541667	0.500	-1,159.000000
0.550000	0.500	-1,155.000000
0.558333	0.500	-1,165.000000
0.566667	0.500	-1,172.000000
0.575000	0.500	-1,209.000000
0.583333	0.500	-1,298.000000
0.591667	0.500	-1,391.000000
0.600000	0.500	-1,447.000000
0.608333	0.500	-1,485.000000
0.616667	0.500	-1,546.000000
0.625000	0.500	-1,579.000000
0.633333	0.500	-1,410.000000
0.641667	0.500	-871.000000
0.650000	0.500	82.000000
0.658333	0.500	1,378.000000
0.666667	0.500	2,851.000000
0.675000	0.500	4,342.000000
0.683333	0.500	5,693.000000
0.691667	0.500	6,808.000000
0.700000	0.500	7,628.000000
0.708333	0.500	8,111.000000
0.716667	0.500	8,264.000000
0.725000	0.500	8,123.000000
0.733333	0.500	7,898.000000
0.741667	0.500	8,316.000000
0.750000	0.500	10,531.000000
0.758333	0.500	15,494.000000
0.766667	0.500	23,454.000000
0.775000	0.500	33,850.000000
0.783333	0.500	45,536.000000
0.791667	0.500	57,096.000000
0.800000	0.500	67,171.000000
0.808333	0.500	74,726.000000
0.816667	0.500	79,109.000000
0.825000	0.500	80,174.000000
0.833333	0.500	78,143.000000
0.841667	0.500	73,535.000000
0.850000	0.500	67,026.000000
0.858333	0.500	59,370.000000
0.866667	0.500	51,283.000000
0.875000	0.500	43,341.000000
0.883333	0.500	35,975.000000
0.891667	0.500	29,525.000000
0.900000	0.500	24,163.000000
0.908333	0.500	19,858.000000
0.916667	0.500	16,515.000000
0.925000	0.500	13,973.000000
0.933333	0.500	12,102.000000
0.941667	0.500	10,831.000000
0.950000	0.500	10,036.000000
0.958333	0.500	9,607.000000
0.966667	0.500	9,475.000000
0.975000	0.500	9,582.000000
0.983333	0.500	9,877.000000
0.991667	0.500	10,306.000000
1.000000	0.500	10,853.000000
1.008333	0.500	11,486.000000
1.016667	0.500	12,144.000000
1.025000	0.500	12,835.000000
1.033333	0.500	13,713.000000
1.041667	0.500	15,084.000000
1.050000	0.500	17,261.000000
1.058333	0.500	20,458.000000
1.066667	0.500	24,564.000000
1.075000	0.500	29,133.000000
1.083333	0.500	33,585.000000
1.091667	0.500	37,371.000000
1.100000	0.500	40,086.000000
1.108333	0.500	41,512.000000
1.116667	0.500	41,657.000000
1.125000	0.500	40,769.000000
1.133333	0.500	39,313.000000
1.141667	0.500	37,856.000000
1.150000	0.500	36,893.000000
1.158333	0.500	36,669.000000
1.166667	0.500	37,228.000000
1.175000	0.500	38,530.000000
1.183333	0.500	40,467.000000
1.191667	0.500	42,872.000000
1.200000	0.500	45,518.000000
1.208333	0.500	48,098.000000
1.216667	0.500	50,214.000000
1.225000	0.500	51,494.000000
1.233333	0.500	51,703.000000
1.241667	0.500	50,865.000000
1.250000	0.500	49,137.000000
1.258333	0.500	46,808.000000
1.266667	0.500	44,164.000000
1.275000	0.500	41,378.000000
1.283333	0.500	38,587.000000
1.291667	0.500	35,902.000000
1.300000	0.500	33,617.000000
1.308333	0.500	32,302.000000
1.316667	0.500	32,324.000000
1.325000	0.500	33,422.000000
1.333333	0.500	34,890.000000
1.341667	0.500	35,909.000000
1.350000	0.500	35,900.000000
1.358333	0.500	34,654.000000
1.366667	0.500	32,272.000000
1.375000	0.500	29,086.000000
1.383333	0.500	25,453.000000
1.391667	0.500	21,684.000000
1.400000	0.500	18,074.000000
1.408333	0.500	14,821.000000
1.416667	0.500	12,075.000000
1.425000	0.500	9,941.000000
1.433333	0.500	8,410.000000
1.441667	0.500	7,380.000000
1.450000	0.500	6,679.000000
1.458333	0.500	6,186.000000
1.466667	0.500	5,894.000000
1.475000	0.500	5,786.000000
1.483333	0.500	5,747.000000
1.491667	0.500	5,669.000000
1.500000	0.500	5,508.000000
1.508333	0.500	5,282.000000
1.516667	0.500	5,024.000000
1.525000	0.500	4,740.000000
1.533333	0.500	4,432.000000
1.541667	0.500	4,128.000000
1.550000	0.500	3,852.000000
1.558333	0.500	3,540.000000
1.566667	0.500	3,198.000000
1.575000	0.500	2,908.000000
1.583333	0.500	2,676.000000
1.591667	0.500	2,517.000000
1.600000	0.500	2,427.000000
1.608333	0.500	2,377.000000
1.616667	0.500	2,329.000000
1.625000	0.500	2,202.000000
1.633333	0.500	1,985.000000
1.641667	0.500	1,752.000000
1.650000	0.500	1,549.000000
1.658333	0.500	1,349.000000
1.666667	0.500	1,136.000000
1.675000	0.500	970.000000
1.683333	0.500	916.000000
1.691667	0.500	962.000000
1.700000	0.500	1,025.000000
1.708333	0.500	1,038.000000
1.716667	0.500	992.000000
1.725000	0.500	944.000000
1.733333	0.500	943.000000
1.741667	0.500	989.000000
1.750000	0.500	1,010.000000
1.758333	0.500	921.000000
1.766667	0.500	670.000000
1.775000	0.500	313.000000
1.783333	0.500	-37.000000
1.791667	0.500	-332.000000
1.800000	0.500	-510.000000
1.808333	0.500	-504.000000
1.816667	0.500	-361.000000
1.825000	0.500	-157.000000
1.833333	0.500	51.000000
1.841667	0.500	279.000000
1.850000	0.500	544.000000
1.858333	0.500	846.000000
1.866667	0.500	1,150.000000
1.875000	0.500	1,382.000000
1.883333	0.500	1,483.000000
1.891667	0.500	1,462.000000
1.900000	0.500	1,300.000000
1.908333	0.500	1,036.000000
1.916667	0.500	737.000000
1.925000	0.500	451.000000
1.933333	0.500	205.000000
1.941667	0.500	61.000000
1.950000	0.500	20.000000
1.958333	0.500	107.000000
1.966667	0.500	297.000000
1.975000	0.500	543.000000
1.983333	0.500	694.000000
1.991667	0.500	654.000000
2.000000	0.500	435.000000
2.008333	0.500	158.000000
2.016667	0.500	-58.000000
2.025000	0.500	-154.000000
2.033333	0.500	-88.000000
2.041667	0.500	86.000000
2.050000	0.500	296.000000
2.058333	0.500	528.000000
2.066667	0.500	796.000000
2.075000	0.500	1,045.000000
2.083333	0.500	1,205.000000
2.091667	0.500	1,234.000000
2.100000	0.500	1,148.000000
2.108333	0.500	1,002.000000
2.116667	0.500	872.000000
2.125000	0.500	794.000000
2.133333	0.500	733.000000
2.141667	0.500	638.000000
2.150000	0.500	505.000000
2.158333	0.500	368.000000
2.166667	0.500	222.000000
2.175000	0.500	7.000000
2.183333	0.500	-306.000000
2.191667	0.500	-630.000000
2.200000	0.500	-857.000000
2.208333	0.500	-967.000000
2.216667	0.500	-1,011.000000
2.225000	0.500	-1,026.000000
2.233333	0.500	-1,023.000000
2.241667	0.500	-982.000000
2.250000	0.500	-936.000000
2.258333	0.500	-923.000000
2.266667	0.500	-928.000000
2.275000	0.500	-954.000000
2.283333	0.500	-1,040.000000
2.291667	0.500	-1,212.000000
2.300000	0.500	-1,412.000000
2.308333	0.500	-1,529.000000
2.316667	0.500	-1,528.000000
2.325000	0.500	-1,552.000000
2.333333	0.500	-1,676.000000
2.341667	0.500	-1,838.000000
2.350000	0.500	-1,911.000000
2.358333	0.500	-1,832.000000
2.366667	0.500	-1,597.000000
2.375000	0.500	-1,224.000000
2.383333	0.500	-821.000000
2.391667	0.500	-488.000000
2.400000	0.500	-258.000000
2.408333	0.500	-111.000000
2.416667	0.500	-29.000000
2.425000	0.500	12.000000
2.433333	0.500	26.000000
2.441667	0.500	26.000000
2.450000	0.500	-33.000000
2.458333	0.500	-193.000000
2.466667	0.500	-452.000000
2.475000	0.500	-760.000000
2.483333	0.500	-981.000000
2.491667	0.500	-1,052.000000
2.500000	0.500	-1,023.000000
2.508333	0.500	-956.000000
2.516667	0.500	-875.000000
2.525000	0.500	-784.000000
2.533333	0.500	-687.000000
2.541667	0.500	-607.000000
2.550000	0.500	-638.000000
2.558333	0.500	-823.000000
2.566667	0.500	-1,160.000000
2.575000	0.500	-1,580.000000
2.583333	0.500	-1,995.000000
2.591667	0.500	-2,349.000000
2.600000	0.500	-2,547.000000
2.608333	0.500	-2,570.000000
2.616667	0.500	-2,456.000000
2.625000	0.500	-2,240.000000
2.633333	0.500	-1,942.000000
2.641667	0.500	-1,603.000000
2.650000	0.500	-1,277.000000
2.658333	0.500	-1,053.000000
2.666667	0.500	-951.000000
2.675000	0.500	-985.000000
2.683333	0.500	-1,085.000000
2.691667	0.500	-1,166.000000
2.700000	0.500	-1,212.000000
2.708333	0.500	-1,205.000000
2.716667	0.500	-1,158.000000
2.725000	0.500	-1,105.000000
2.733333	0.500	-1,068.000000
2.741667	0.500	-1,088.000000
2.750000	0.500	-1,191.000000
2.758333	0.500	-1,379.000000
2.766667	0.500	-1,617.000000
2.775000	0.500	-1,861.000000
2.783333	0.500	-2,073.000000
2.791667	0.500	-2,237.000000
2.800000	0.500	-2,288.000000
2.808333	0.500	-2,215.000000
2.816667	0.500	-2,042.000000
2.825000	0.500	-1,829.000000
2.833333	0.500	-1,677.000000
2.841667	0.500	-1,563.000000
2.850000	0.500	-1,438.000000
2.858333	0.500	-1,296.000000
2.866667	0.500	-1,153.000000
2.875000	0.500	-1,046.000000
2.883333	0.500	-998.000000
2.891667	0.500	-1,055.000000
2.900000	0.500	-1,207.000000
2.908333	0.500	-1,397.000000
2.916667	0.500	-1,562.000000
2.925000	0.500	-1,642.000000
2.933333	0.500	-1,587.000000
2.941667	0.500	-1,355.000000
2.950000	0.500	-980.000000
2.958333	0.500	-575.000000
2.966667	0.500	-247.000000
2.975000	0.500	-118.000000
2.983333	0.500	-182.000000
2.991667	0.500	-352.000000
3.000000	0.500	-557.000000
3.008333	0.500	-557.000000
3.016667	0.500	-557.000000
3.025000	0.500	-557.000000
3.033333	0.500	-557.000000
3.041667	0.500	-931.000000
3.050000	0.500	-2,523.000000
3.058333	0.500	-5,169.000000
3.066667	0.500	-9,236.000000
3.075000	0.500	-14,444.000000
3.083333	0.500	-19,839.000000
3.091667	0.500	-24,592.000000
3.100000	0.500	-27,723.000000
3.108333	0.500	-28,860.000000
3.116667	0.500	-28,295.000000
3.125000	0.500	-26,569.000000
3.133333	0.500	-24,689.000000
3.141667	0.500	-23,407.000000
3.150000	0.500	-22,778.000000
3.158333	0.500	-22,620.000000
3.166667	0.500	-22,747.000000
3.175000	0.500	-22,961.000000
3.183333	0.500	-23,458.000000
3.191667	0.500	-23,884.000000
3.200000	0.500	-24,120.000000
3.208333	0.500	-23,891.000000
3.216667	0.500	-23,209.000000
3.225000	0.500	-22,760.000000
3.233333	0.500	-22,934.000000
3.241667	0.500	-24,192.000000
3.250000	0.500	-26,563.000000
3.258333	0.500	-29,475.000000
3.266667	0.500	-32,828.000000
3.275000	0.500	-36,180.000000
3.283333	0.500	-38,985.000000
3.291667	0.500	-41,342.000000
3.300000	0.500	-43,454.000000
3.308333	0.500	-45,008.000000
3.316667	0.500	-45,846.000000
3.325000	0.500	-46,125.000000
3.333333	0.500	-45,823.000000
3.341667	0.500	-45,228.000000
3.350000	0.500	-44,266.000000
3.358333	0.500	-42,867.000000
3.366667	0.500	-41,216.000000
3.375000	0.500	-39,321.000000
3.383333	0.500	-37,394.000000
3.391667	0.500	-36,035.000000
3.400000	0.500	-35,694.000000
3.408333	0.500	-36,370.000000
3.416667	0.500	-37,249.000000
3.425000	0.500	-37,672.000000
3.433333	0.500	-37,700.000000
3.441667	0.500	-37,189.000000
3.450000	0.500	-36,390.000000
3.458333	0.500	-36,072.000000
3.466667	0.500	-36,212.000000
3.475000	0.500	-36,196.000000
3.483333	0.500	-36,093.000000
3.491667	0.500	-35,826.000000
3.500000	0.500	-35,491.000000
3.508333	0.500	-35,406.000000
3.516667	0.500	-35,531.000000
3.525000	0.500	-35,610.000000
3.533333	0.500	-35,561.000000
3.541667	0.500	-35,497.000000
3.550000	0.500	-35,682.000000
3.558333	0.500	-36,326.000000
3.566667	0.500	-37,513.000000
3.575000	0.500	-38,725.000000
3.583333	0.500	-39,311.000000
3.591667	0.500	-39,792.000000
3.600000	0.500	-40,416.000000
3.608333	0.500	-40,762.000000
3.616667	0.500	-40,986.000000
3.625000	0.500	-41,090.000000
3.633333	0.500	-40,957.000000
3.641667	0.500	-40,698.000000
3.650000	0.500	-40,251.000000
3.658333	0.500	-40,068.000000
3.666667	0.500	-40,249.000000
3.675000	0.500	-40,435.000000
3.683333	0.500	-40,476.000000
3.691667	0.500	-39,921.000000
3.700000	0.500	-38,689.000000
3.708333	0.500	-36,991.000000
3.716667	0.500	-34,916.000000
3.725000	0.500	-32,318.000000
3.733333	0.500	-29,726.000000
3.741667	0.500	-27,952.000000
3.750000	0.500	-27,435.000000
3.758333	0.500	-27,722.000000
3.766667	0.500	-28,805.000000
3.775000	0.500	-30,942.000000
3.783333	0.500	-33,256.000000
3.791667	0.500	-34,978.000000
3.800000	0.500	-36,230.000000
3.808333	0.500	-37,859.000000
3.816667	0.500	-40,377.000000
3.825000	0.500	-43,164.000000
3.833333	0.500	-44,694.000000
3.841667	0.500	-44,402.000000
3.850000	0.500	-43,090.000000
3.858333	0.500	-41,288.000000
3.866667	0.500	-38,735.000000
3.875000	0.500	-35,281.000000
3.883333	0.500	-31,683.000000
3.891667	0.500	-28,820.000000
3.900000	0.500	-27,090.000000
3.908333	0.500	-26,717.000000
3.916667	0.500	-27,898.000000
3.925000	0.500	-30,211.000000
3.933333	0.500	-33,522.000000
3.941667	0.500	-37,418.000000
3.950000	0.500	-41,210.000000
3.958333	0.500	-44,286.000000
3.966667	0.500	-46,440.000000
3.975000	0.500	-47,394.000000
3.983333	0.500	-47,086.000000
3.991667	0.500	-46,171.000000
4.000000	0.500	-45,345.000000
4.008333	0.500	-44,848.000000
4.016667	0.500	-44,383.000000
4.025000	0.500	-43,577.000000
4.033333	0.500	-42,479.000000
4.041667	0.500	-41,188.000000
4.050000	0.500	-40,006.000000
4.058333	0.500	-38,983.000000
4.066667	0.500	-37,983.000000
4.075000	0.500	-37,134.000000
4.083333	0.500	-36,754.000000
4.091667	0.500	-36,789.000000
4.100000	0.500	-37,169.000000
4.108333	0.500	-37,547.000000
4.116667	0.500	-37,510.000000
4.125000	0.500	-36,510.000000
4.133333	0.500	-34,860.000000
4.141667	0.500	-33,108.000000
4.150000	0.500	-31,796.000000
4.158333	0.500	-31,088.000000
4.166667	0.500	-31,050.000000
4.175000	0.500	-31,966.000000
4.183333	0.500	-33,746.000000
4.191667	0.500	-35,760.000000
4.200000	0.500	-37,351.000000
4.208333	0.500	-37,759.000000
4.216667	0.500	-36,897.000000
4.225000	0.500	-34,970.000000
4.233333	0.500	-32,332.000000
4.241667	0.500	-29,306.000000
4.250000	0.500	-26,189.000000
4.258333	0.500	-23,261.000000
4.266667	0.500	-21,034.000000
4.275000	0.500	-20,037.000000
4.283333	0.500	-20,935.000000
4.291667	0.500	-23,529.000000
4.300000	0.500	-26,671.000000
4.308333	0.500	-29,341.000000
4.316667	0.500	-31,171.000000
4.325000	0.500	-31,991.000000
4.333333	0.500	-31,019.000000
4.341667	0.500	-28,284.000000
4.350000	0.500	-24,626.000000
4.358333	0.500	-21,394.000000
4.366667	0.500	-19,491.000000
4.375000	0.500	-19,214.000000
4.383333	0.500	-20,738.000000
4.391667	0.500	-23,424.000000
4.400000	0.500	-26,586.000000
4.408333	0.500	-29,928.000000
4.416667	0.500	-33,291.000000
4.425000	0.500	-36,811.000000
4.433333	0.500	-39,829.000000
4.441667	0.500	-41,790.000000
4.450000	0.500	-42,735.000000
4.458333	0.500	-42,973.000000
4.466667	0.500	-42,817.000000
4.475000	0.500	-43,060.000000
4.483333	0.500	-44,247.000000
4.491667	0.500	-46,297.000000
4.500000	0.500	-49,041.000000
4.508333	0.500	-52,018.000000
4.516667	0.500	-54,714.000000
4.525000	0.500	-57,094.000000
4.533333	0.500	-59,104.000000
4.541667	0.500	-60,134.000000
4.550000	0.500	-59,583.000000
4.558333	0.500	-57,552.000000
4.566667	0.500	-55,044.000000
4.575000	0.500	-52,921.000000
4.583333	0.500	-51,531.000000
4.591667	0.500	-50,581.000000
4.600000	0.500	-49,288.000000
4.608333	0.500	-47,071.000000
4.616667	0.500	-44,012.000000
4.625000	0.500	-40,480.000000
4.633333	0.500	-37,187.000000
4.641667	0.500	-34,487.000000
4.650000	0.500	-32,588.000000
4.658333	0.500	-31,695.000000
4.666667	0.500	-31,900.000000
4.675000	0.500	-32,950.000000
4.683333	0.500	-34,460.000000
4.691667	0.500	-36,150.000000
4.700000	0.500	-37,567.000000
4.708333	0.500	-38,190.000000
4.716667	0.500	-38,049.000000
4.725000	0.500	-37,028.000000
4.733333	0.500	-35,750.000000
4.741667	0.500	-34,740.000000
4.750000	0.500	-34,497.000000
4.758333	0.500	-35,219.000000
4.766667	0.500	-36,717.000000
4.775000	0.500	-39,054.000000
4.783333	0.500	-42,399.000000
4.791667	0.500	-46,585.000000
4.800000	0.500	-51,263.000000
4.808333	0.500	-55,959.000000
4.816667	0.500	-60,168.000000
4.825000	0.500	-63,057.000000
4.833333	0.500	-64,286.000000
4.841667	0.500	-63,914.000000
4.850000	0.500	-61,850.000000
4.858333	0.500	-58,478.000000
4.866667	0.500	-54,451.000000
4.875000	0.500	-50,100.000000
4.883333	0.500	-45,633.000000
4.891667	0.500	-41,188.000000
4.900000	0.500	-37,130.000000
4.908333	0.500	-33,887.000000
4.916667	0.500	-31,727.000000
4.925000	0.500	-30,791.000000
4.933333	0.500	-30,438.000000
4.941667	0.500	-30,585.000000
4.950000	0.500	-31,075.000000
4.958333	0.500	-31,779.000000
4.966667	0.500	-32,252.000000
4.975000	0.500	-32,537.000000
4.983333	0.500	-32,998.000000
4.991667	0.500	-33,703.000000
5.000000	0.500	-34,382.000000
5.008333	0.500	-34,828.000000
5.016667	0.500	-35,236.000000
5.025000	0.500	-35,663.000000
5.033333	0.500	-35,534.000000
5.041667	0.500	-34,380.000000
5.050000	0.500	-32,273.000000
5.058333	0.500	-30,157.000000
5.066667	0.500	-28,904.000000
5.075000	0.500	-28,754.000000
5.083333	0.500	-29,611.000000
5.091667	0.500	-31,122.000000
5.100000	0.500	-32,729.000000
5.108333	0.500	-33,971.000000
5.116667	0.500	-34,669.000000
5.125000	0.500	-34,973.000000
5.133333	0.500	-35,638.000000
5.141667	0.500	-36,766.000000
5.150000	0.500	-37,694.000000
5.158333	0.500	-37,853.000000
5.166667	0.500	-37,036.000000
5.175000	0.500	-34,934.000000
5.183333	0.500	-31,949.000000
5.191667	0.500	-29,202.000000
5.200000	0.500	-27,423.000000
5.208333	0.500	-26,775.000000
5.216667	0.500	-27,146.000000
5.225000	0.500	-28,432.000000
5.233333	0.500	-29,763.000000
5.241667	0.500	-30,320.000000
5.250000	0.500	-29,665.000000
5.258333	0.500	-27,648.000000
5.266667	0.500	-24,972.000000
5.275000	0.500	-22,372.000000
5.283333	0.500	-20,292.000000
5.291667	0.500	-19,284.000000
5.300000	0.500	-19,662.000000
5.308333	0.500	-20,859.000000
5.316667	0.500	-22,389.000000
5.325000	0.500	-24,263.000000
5.333333	0.500	-26,179.000000
5.341667	0.500	-27,510.000000
5.350000	0.500	-27,944.000000
5.358333	0.500	-27,616.000000
5.366667	0.500	-26,679.000000
5.375000	0.500	-25,299.000000
5.383333	0.500	-23,772.000000
5.391667	0.500	-22,839.000000
5.400000	0.500	-22,809.000000
5.408333	0.500	-23,284.000000
5.416667	0.500	-23,947.000000
5.425000	0.500	-25,217.000000
5.433333	0.500	-27,713.000000
5.441667	0.500	-31,290.000000
5.450000	0.500	-35,089.000000
5.458333	0.500	-37,734.000000
5.466667	0.500	-38,693.000000
5.475000	0.500	-38,435.000000
5.483333	0.500	-37,674.000000
5.491667	0.500	-36,736.000000
5.500000	0.500	-35,988.000000
5.508333	0.500	-35,634.000000
5.516667	0.500	-35,517.000000
5.525000	0.500	-35,430.000000
5.533333	0.500	-34,916.000000
5.541667	0.500	-33,903.000000
5.550000	0.500	-32,456.000000
5.558333	0.500	-30,896.000000
5.566667	0.500	-29,499.000000
5.575000	0.500	-27,938.000000
5.583333	0.500	-26,274.000000
5.591667	0.500	-25,226.000000
5.600000	0.500	-25,746.000000
5.608333	0.500	-27,913.000000
5.616667	0.500	-31,160.000000
5.625000	0.500	-34,627.000000
5.633333	0.500	-37,500.000000
5.641667	0.500	-39,439.000000
5.650000	0.500	-40,489.000000
5.658333	0.500	-41,015.000000
5.666667	0.500	-41,253.000000
5.675000	0.500	-41,223.000000
5.683333	0.500	-40,829.000000
5.691667	0.500	-40,183.000000
5.700000	0.500	-39,463.000000
5.708333	0.500	-38,988.000000
5.716667	0.500	-38,261.000000
5.725000	0.500	-37,147.000000
5.733333	0.500	-35,529.000000
5.741667	0.500	-33,727.000000
5.750000	0.500	-32,337.000000
5.758333	0.500	-31,398.000000
5.766667	0.500	-30,815.000000
5.775000	0.500	-31,113.000000
5.783333	0.500	-32,224.000000
5.791667	0.500	-33,679.000000
5.800000	0.500	-34,706.000000
5.808333	0.500	-34,407.000000
5.816667	0.500	-32,803.000000
5.825000	0.500	-30,611.000000
5.833333	0.500	-28,392.000000
5.841667	0.500	-26,730.000000
5.850000	0.500	-25,616.000000
5.858333	0.500	-24,378.000000
5.866667	0.500	-22,298.000000
5.875000	0.500	-19,544.000000
5.883333	0.500	-16,709.000000
5.891667	0.500	-14,211.000000
5.900000	0.500	-12,820.000000
5.908333	0.500	-12,912.000000
5.916667	0.500	-13,952.000000
5.925000	0.500	-15,351.000000
5.933333	0.500	-16,399.000000
5.941667	0.500	-17,426.000000
5.950000	0.500	-19,118.000000
5.958333	0.500	-21,290.000000
5.966667	0.500	-23,596.000000
5.975000	0.500	-25,904.000000
5.983333	0.500	-27,936.000000
5.991667	0.500	-29,779.000000
6.000000	0.500	-31,549.000000
6.008333	0.500	-32,823.000000
6.016667	0.500	-33,399.000000
6.025000	0.500	-33,922.000000
6.033333	0.500	-34,412.000000
6.041667	0.500	-34,666.000000
6.050000	0.500	-34,600.000000
6.058333	0.500	-34,033.000000
6.066667	0.500	-32,650.000000
6.075000	0.500	-30,791.000000
6.083333	0.500	-28,603.000000
6.091667	0.500	-25,993.000000
6.100000	0.500	-23,273.000000
6.108333	0.500	-20,924.000000
6.116667	0.500	-19,558.000000
6.125000	0.500	-19,341.000000
6.133333	0.500	-19,344.000000
6.141667	0.500	-19,486.000000
6.150000	0.500	-19,714.000000
6.158333	0.500	-20,022.000000
6.166667	0.500	-20,573.000000
6.175000	0.500	-21,219.000000
6.183333	0.500	-22,145.000000
6.191667	0.500	-23,967.000000
6.200000	0.500	-27,098.000000
6.208333	0.500	-30,856.000000
6.216667	0.500	-34,185.000000
6.225000	0.500	-36,396.000000
6.233333	0.500	-36,509.000000
6.241667	0.500	-34,817.000000
6.250000	0.500	-32,639.000000
6.258333	0.500	-30,775.000000
6.266667	0.500	-29,313.000000
6.275000	0.500	-28,670.000000
6.283333	0.500	-29,086.000000
6.291667	0.500	-30,252.000000
6.300000	0.500	-31,355.000000
6.308333	0.500	-31,896.000000
6.316667	0.500	-31,659.000000
6.325000	0.500	-30,896.000000
6.333333	0.500	-29,547.000000
6.341667	0.500	-27,417.000000
6.350000	0.500	-24,751.000000
6.358333	0.500	-22,075.000000
6.366667	0.500	-19,860.000000
6.375000	0.500	-17,903.000000
6.383333	0.500	-16,382.000000
6.391667	0.500	-15,077.000000
6.400000	0.500	-13,483.000000
6.408333	0.500	-11,578.000000
6.416667	0.500	-9,907.000000
6.425000	0.500	-8,349.000000
6.433333	0.500	-6,911.000000
6.441667	0.500	-5,781.000000
6.450000	0.500	-5,633.000000
6.458333	0.500	-7,352.000000
6.466667	0.500	-10,881.000000
6.475000	0.500	-15,027.000000
6.483333	0.500	-18,571.000000
6.491667	0.500	-21,544.000000
6.500000	0.500	-24,441.000000
6.508333	0.500	-27,193.000000
6.516667	0.500	-29,508.000000
6.525000	0.500	-31,225.000000
6.533333	0.500	-31,650.000000
6.541667	0.500	-30,507.000000
6.550000	0.500	-28,704.000000
6.558333	0.500	-26,764.000000
6.566667	0.500	-25,121.000000
6.575000	0.500	-24,177.000000
6.583333	0.500	-24,358.000000
6.591667	0.500	-25,490.000000
6.600000	0.500	-26,952.000000
6.608333	0.500	-28,203.000000
6.616667	0.500	-29,344.000000
6.625000	0.500	-30,381.000000
6.633333	0.500	-31,274.000000
6.641667	0.500	-32,352.000000
6.650000	0.500	-33,463.000000
6.658333	0.500	-34,735.000000
6.666667	0.500	-36,491.000000
6.675000	0.500	-38,399.000000
6.683333	0.500	-40,025.000000
6.691667	0.500	-41,068.000000
6.700000	0.500	-41,297.000000
6.708333	0.500	-41,097.000000
6.716667	0.500	-40,588.000000
6.725000	0.500	-39,845.000000
6.733333	0.500	-38,559.000000
6.741667	0.500	-36,585.000000
6.750000	0.500	-34,338.000000
6.758333	0.500	-31,817.000000
6.766667	0.500	-28,806.000000
6.775000	0.500	-25,847.000000
6.783333	0.500	-23,702.000000
6.791667	0.500	-22,357.000000
6.800000	0.500	-21,311.000000
6.808333	0.500	-20,522.000000
6.816667	0.500	-20,179.000000
6.825000	0.500	-20,530.000000
6.833333	0.500	-21,442.000000
6.841667	0.500	-22,367.000000
6.850000	0.500	-23,319.000000
6.858333	0.500	-24,350.000000
6.866667	0.500	-25,771.000000
6.875000	0.500	-28,325.000000
6.883333	0.500	-31,531.000000
6.891667	0.500	-34,298.000000
6.900000	0.500	-36,340.000000
6.908333	0.500	-37,561.000000
6.916667	0.500	-37,634.000000
6.925000	0.500	-36,530.000000
6.933333	0.500	-34,204.000000
6.941667	0.500	-30,996.000000
6.950000	0.500	-27,529.000000
6.958333	0.500	-24,591.000000
6.966667	0.500	-22,775.000000
6.975000	0.500	-21,848.000000
6.983333	0.500	-21,549.000000
6.991667	0.500	-21,457.000000
7.000000	0.500	-21,648.000000
7.008333	0.500	-21,832.000000
7.016667	0.500	-21,496.000000
7.025000	0.500	-20,901.000000
7.033333	0.500	-20,326.000000
7.041667	0.500	-19,571.000000
7.050000	0.500	-18,289.000000
7.058333	0.500	-16,641.000000
7.066667	0.500	-14,827.000000
7.075000	0.500	-13,037.000000
7.083333	0.500	-11,508.000000
7.091667	0.500	-10,414.000000
7.100000	0.500	-10,119.000000
7.108333	0.500	-10,868.000000
7.116667	0.500	-12,607.000000
7.125000	0.500	-14,556.000000
7.133333	0.500	-16,305.000000
7.141667	0.500	-17,534.000000
7.150000	0.500	-17,708.000000
7.158333	0.500	-16,281.000000
7.166667	0.500	-12,894.000000
7.175000	0.500	-8,536.000000
7.183333	0.500	-5,063.000000
7.191667	0.500	-3,730.000000
7.200000	0.500	-4,862.000000
7.208333	0.500	-8,330.000000
7.216667	0.500	-13,320.000000
7.225000	0.500	-19,094.000000
7.233333	0.500	-25,407.000000
7.241667	0.500	-31,816.000000
7.250000	0.500	-37,290.000000
7.258333	0.500	-40,959.000000
7.266667	0.500	-42,321.000000
7.275000	0.500	-41,538.000000
7.283333	0.500	-39,040.000000
7.291667	0.500	-35,562.000000
7.300000	0.500	-32,101.000000
7.308333	0.500	-29,617.000000
7.316667	0.500	-28,539.000000
7.325000	0.500	-28,523.000000
7.333333	0.500	-29,184.000000
7.341667	0.500	-30,096.000000
7.350000	0.500	-30,870.000000
7.358333	0.500	-30,993.000000
7.366667	0.500	-30,376.000000
7.375000	0.500	-29,597.000000
7.383333	0.500	-28,935.000000
7.391667	0.500	-28,530.000000
7.400000	0.500	-28,386.000000
7.408333	0.500	-28,522.000000
7.416667	0.500	-28,556.000000
7.425000	0.500	-27,785.000000
7.433333	0.500	-26,273.000000
7.441667	0.500	-24,788.000000
7.450000	0.500	-24,250.000000
7.458333	0.500	-25,088.000000
7.466667	0.500	-26,490.000000
7.475000	0.500	-27,744.000000
7.483333	0.500	-28,440.000000
7.491667	0.500	-28,356.000000
7.500000	0.500	-27,544.000000
7.508333	0.500	-25,885.000000
7.516667	0.500	-23,535.000000
7.525000	0.500	-21,134.000000
7.533333	0.500	-19,680.000000
7.541667	0.500	-18,859.000000
7.550000	0.500	-17,717.000000
7.558333	0.500	-15,630.000000
7.566667	0.500	-12,550.000000
7.575000	0.500	-8,968.000000
7.583333	0.500	-5,770.000000
7.591667	0.500	-3,737.000000
7.600000	0.500	-3,457.000000
7.608333	0.500	-5,324.000000
7.616667	0.500	-8,768.000000
7.625000	0.500	-12,648.000000
7.633333	0.500	-15,596.000000
7.641667	0.500	-16,964.000000
7.650000	0.500	-16,930.000000
7.658333	0.500	-16,166.000000
7.666667	0.500	-15,540.000000
7.675000	0.500	-15,236.000000
7.683333	0.500	-14,512.000000
7.691667	0.500	-13,085.000000
7.700000	0.500	-11,308.000000
7.708333	0.500	-9,688.000000
7.716667	0.500	-8,898.000000
7.725000	0.500	-9,747.000000
7.733333	0.500	-12,428.000000
7.741667	0.500	-16,741.000000
7.750000	0.500	-22,013.000000
7.758333	0.500	-27,020.000000
7.766667	0.500	-30,806.000000
7.775000	0.500	-32,971.000000
7.783333	0.500	-33,566.000000
7.791667	0.500	-32,898.000000
7.800000	0.500	-31,670.000000
7.808333	0.500	-30,412.000000
7.816667	0.500	-29,388.000000
7.825000	0.500	-28,774.000000
7.833333	0.500	-28,858.000000
7.841667	0.500	-29,834.000000
7.850000	0.500	-30,982.000000
7.858333	0.500	-31,556.000000
7.866667	0.500	-31,130.000000
7.875000	0.500	-29,888.000000
7.883333	0.500	-28,447.000000
7.891667	0.500	-26,704.000000
7.900000	0.500	-24,210.000000
7.908333	0.500	-21,284.000000
7.916667	0.500	-18,827.000000
7.925000	0.500	-17,467.000000
7.933333	0.500	-16,956.000000
7.941667	0.500	-16,329.000000
7.950000	0.500	-15,154.000000
7.958333	0.500	-13,608.000000
7.966667	0.500	-11,824.000000
7.975000	0.500	-9,368.000000
7.983333	0.500	-6,491.000000
7.991667	0.500	-4,163.000000
8.000000	0.500	-2,914.000000
8.008333	0.500	-2,594.000000
8.016667	0.500	-2,866.000000
8.025000	0.500	-3,275.000000
8.033333	0.500	-3,708.000000
8.041667	0.500	-4,033.000000
8.050000	0.500	-3,711.000000
8.058333	0.500	-2,030.000000
8.066667	0.500	1,543.000000
8.075000	0.500	6,629.000000
8.083333	0.500	12,402.000000
8.091667	0.500	18,055.000000
8.100000	0.500	22,939.000000
8.108333	0.500	26,270.000000
8.116667	0.500	27,817.000000
8.125000	0.500	27,548.000000
8.133333	0.500	25,185.000000
8.141667	0.500	20,733.000000
8.150000	0.500	14,643.000000
8.158333	0.500	7,823.000000
8.166667	0.500	1,756.000000
8.175000	0.500	-2,588.000000
8.183333	0.500	-5,496.000000
8.191667	0.500	-7,472.000000
8.200000	0.500	-8,734.000000
8.208333	0.500	-9,457.000000
8.216667	0.500	-9,514.000000
8.225000	0.500	-9,202.000000
8.233333	0.500	-9,231.000000
8.241667	0.500	-9,936.000000
8.250000	0.500	-11,006.000000
8.258333	0.500	-11,821.000000
8.266667	0.500	-11,986.000000
8.275000	0.500	-11,468.000000
8.283333	0.500	-10,868.000000
8.291667	0.500	-10,793.000000
8.300000	0.500	-11,115.000000
8.308333	0.500	-11,634.000000
8.316667	0.500	-12,489.000000
8.325000	0.500	-13,566.000000
8.333333	0.500	-14,645.000000
8.341667	0.500	-15,289.000000
8.350000	0.500	-14,456.000000
8.358333	0.500	-11,159.000000
8.366667	0.500	-4,996.000000
8.375000	0.500	4,649.000000
8.383333	0.500	18,054.000000
8.391667	0.500	34,761.000000
8.400000	0.500	53,275.000000
8.408333	0.500	72,921.000000
8.416667	0.500	93,755.000000
8.425000	0.500	114,884.000000
8.433333	0.500	135,419.000000
8.441667	0.500	154,478.000000
8.450000	0.500	170,851.000000
8.458333	0.500	183,780.000000
8.466667	0.500	193,013.000000
8.475000	0.500	197,893.000000
8.483333	0.500	198,374.000000
8.491667	0.500	194,362.000000
8.500000	0.500	185,681.000000
8.508333	0.500	172,632.000000
8.516667	0.500	156,191.000000
8.525000	0.500	137,522.000000
8.533333	0.500	117,526.000000
8.541667	0.500	96,866.000000
8.550000	0.500	76,462.000000
8.558333	0.500	57,293.000000
8.566667	0.500	40,283.000000
8.575000	0.500	26,347.000000
8.583333	0.500	15,668.000000
8.591667	0.500	8,113.000000
8.600000	0.500	3,283.000000
8.608333	0.500	-156.000000
8.616667	0.500	-3,450.000000
8.625000	0.500	-7,096.000000
8.633333	0.500	-11,234.000000
8.641667	0.500	-15,568.000000
8.650000	0.500	-19,636.000000
8.658333	0.500	-22,708.000000
8.666667	0.500	-24,681.000000
8.675000	0.500	-25,633.000000
8.683333	0.500	-25,305.000000
8.691667	0.500	-23,917.000000
8.700000	0.500	-21,944.000000
8.708333	0.500	-20,004.000000
8.716667	0.500	-18,425.000000
8.725000	0.500	-17,029.000000
8.733333	0.500	-15,645.000000
8.741667	0.500	-14,125.000000
8.750000	0.500	-12,236.000000
8.758333	0.500	-9,813.000000
8.766667	0.500	-6,785.000000
8.775000	0.500	-3,558.000000
8.783333	0.500	-1,099.000000
8.791667	0.500	292.000000
8.800000	0.500	953.000000
8.808333	0.500	877.000000
8.816667	0.500	98.000000
8.825000	0.500	-1,425.000000
8.833333	0.500	-3,553.000000
8.841667	0.500	-5,712.000000
8.850000	0.500	-7,470.000000
8.858333	0.500	-8,040.000000
8.866667	0.500	-7,889.000000
8.875000	0.500	-8,204.000000
8.883333	0.500	-9,479.000000
8.891667	0.500	-11,228.000000
8.900000	0.500	-12,961.000000
8.908333	0.500	-14,160.000000
8.916667	0.500	-14,524.000000
8.925000	0.500	-14,296.000000
8.933333	0.500	-13,618.000000
8.941667	0.500	-12,584.000000
8.950000	0.500	-11,355.000000
8.958333	0.500	-10,583.000000
8.966667	0.500	-10,765.000000
8.975000	0.500	-11,734.000000
8.983333	0.500	-13,104.000000
8.991667	0.500	-14,588.000000
9.000000	0.500	-16,002.000000
9.008333	0.500	-16,739.000000
9.016667	0.500	-15,914.000000
9.025000	0.500	-13,782.000000
9.033333	0.500	-11,199.000000
9.041667	0.500	-8,837.000000
9.050000	0.500	-6,793.000000
9.058333	0.500	-4,924.000000
9.066667	0.500	-2,722.000000
9.075000	0.500	-50.000000
9.083333	0.500	2,752.000000
9.091667	0.500	4,867.000000
9.100000	0.500	5,533.000000
9.108333	0.500	4,503.000000
9.116667	0.500	2,031.000000
9.125000	0.500	-1,247.000000
9.133333	0.500	-4,797.000000
9.141667	0.500	-8,139.000000
9.150000	0.500	-10,960.000000
9.158333	0.500	-12,683.000000
9.166667	0.500	-12,928.000000
9.175000	0.500	-11,598.000000
9.183333	0.500	-8,831.000000
9.191667	0.500	-4,643.000000
9.200000	0.500	163.000000
9.208333	0.500	5,078.000000
9.216667	0.500	9,451.000000
9.225000	0.500	12,855.000000
9.233333	0.500	15,197.000000
9.241667	0.500	16,312.000000
9.250000	0.500	16,599.000000
9.258333	0.500	16,614.000000
9.266667	0.500	16,349.000000
9.275000	0.500	15,723.000000
9.283333	0.500	14,924.000000
9.291667	0.500	14,141.000000
9.300000	0.500	13,027.000000
9.308333	0.500	11,511.000000
9.316667	0.500	10,114.000000
9.325000	0.500	9,288.000000
9.333333	0.500	9,052.000000
9.341667	0.500	9,363.000000
9.350000	0.500	10,012.000000
9.358333	0.500	10,775.000000
9.366667	0.500	11,091.000000
9.375000	0.500	10,799.000000
9.383333	0.500	9,692.000000
9.391667	0.500	8,043.000000
9.400000	0.500	6,996.000000
9.408333	0.500	6,874.000000
9.416667	0.500	7,393.000000
9.425000	0.500	8,363.000000
9.433333	0.500	9,908.000000
9.441667	0.500	12,639.000000
9.450000	0.500	16,414.000000
9.458333	0.500	20,963.000000
9.466667	0.500	25,907.000000
9.475000	0.500	30,984.000000
9.483333	0.500	36,473.000000
9.491667	0.500	43,302.000000
9.500000	0.500	52,500.000000
9.508333	0.500	65,003.000000
9.516667	0.500	81,607.000000
9.525000	0.500	103,616.000000
9.533333	0.500	132,730.000000
9.541667	0.500	171,174.000000
9.550000	0.500	223,163.000000
9.558333	0.500	293,734.000000
9.566667	0.500	387,374.000000
9.575000	0.500	508,642.000000
9.583333	0.500	664,179.000000
9.591667	0.500	862,849.000000
9.600000	0.500	1,114,549.000000
9.608333	0.500	1,429,060.000000
9.616667	0.500	1,814,594.000000
9.625000	0.500	2,276,385.000000
9.633333	0.500	2,811,777.000000
9.641667	0.500	3,408,963.000000
9.650000	0.500	4,045,792.000000
9.658333	0.500	4,689,470.000000
9.666667	0.500	5,299,381.000000
9.675000	0.500	5,831,552.000000
9.683333	0.500	6,244,340.000000
9.691667	0.500	6,504,194.000000
9.700000	0.500	6,591,091.000000
9.708333	0.500	6,500,100.000000
9.716667	0.500	6,240,189.000000
9.725000	0.500	5,833,880.000000
9.733333	0.500	5,314,604.000000
9.741667	0.500	4,721,135.000000
9.750000	0.500	4,092,564.000000
9.758333	0.500	3,465,328.000000
9.766667	0.500	2,870,744.000000
9.775000	0.500	2,332,428.000000
9.783333	0.500	1,864,735.000000
9.791667	0.500	1,472,704.000000
9.800000	0.500	1,154,246.000000
9.808333	0.500	902,301.000000
9.816667	0.500	707,117.000000
9.825000	0.500	558,627.000000
9.833333	0.500	447,508.000000
9.841667	0.500	365,183.000000
9.850000	0.500	303,967.000000
9.858333	0.500	257,627.000000
9.866667	0.500	221,439.000000
9.875000	0.500	192,103.000000
9.883333	0.500	167,082.000000
9.891667	0.500	144,971.000000
9.900000	0.500	124,970.000000
9.908333	0.500	106,654.000000
9.916667	0.500	89,954.000000
9.925000	0.500	74,909.000000
9.933333	0.500	61,703.000000
9.941667	0.500	50,321.000000
9.950000	0.500	40,690.000000
9.958333	0.500	32,413.000000
9.966667	0.500	25,382.000000
9.975000	0.500	19,825.000000
9.983333	0.500	15,724.000000
9.991667	0.500	12,666.000000
10.000000	0.500	9,980.000000
10.008333	0.500	7,937.000000
10.016667	0.500	7,060.000000
10.025000	0.500	6,909.000000
10.033333	0.500	7,072.000000
10.041667	0.500	7,448.000000
10.050000	0.500	7,933.000000
10.058333	0.500	8,507.000000
10.066667	0.500	8,905.000000
10.075000	0.500	9,501.000000
10.083333	0.500	10,911.000000
10.091667	0.500	12,827.000000
10.100000	0.500	14,214.000000
10.108333	0.500	14,413.000000
10.116667	0.500	13,479.000000
10.125000	0.500	12,036.000000
10.133333	0.500	11,202.000000
10.141667	0.500	11,464.000000
10.150000	0.500	12,486.000000
10.158333	0.500	13,820.000000
10.166667	0.500	15,153.000000
10.175000	0.500	15,906.000000
10.183333	0.500	16,124.000000
10.191667	0.500	15,696.000000
10.200000	0.500	14,425.000000
10.208333	0.500	12,719.000000
10.216667	0.500	11,637.000000
10.225000	0.500	11,877.000000
10.233333	0.500	12,667.000000
10.241667	0.500	13,487.000000
10.250000	0.500	14,601.000000
10.258333	0.500	16,036.000000
10.266667	0.500	17,170.000000
10.275000	0.500	17,316.000000
10.283333	0.500	15,989.000000
10.291667	0.500	13,267.000000
10.300000	0.500	9,940.000000
10.308333	0.500	6,900.000000
10.316667	0.500	4,340.000000
10.325000	0.500	2,655.000000
10.333333	0.500	2,246.000000
10.341667	0.500	3,125.000000
10.350000	0.500	5,133.000000
10.358333	0.500	7,885.000000
10.366667	0.500	10,798.000000
10.375000	0.500	13,236.000000
10.383333	0.500	14,916.000000
10.391667	0.500	15,849.000000
10.400000	0.500	16,245.000000
10.408333	0.500	16,889.000000
10.416667	0.500	18,392.000000
10.425000	0.500	21,203.000000
10.433333	0.500	25,930.000000
10.441667	0.500	32,411.000000
10.450000	0.500	39,782.000000
10.458333	0.500	47,451.000000
10.466667	0.500	55,331.000000
10.475000	0.500	63,377.000000
10.483333	0.500	71,510.000000
10.491667	0.500	79,262.000000
10.500000	0.500	86,564.000000
10.508333	0.500	93,700.000000
10.516667	0.500	101,031.000000
10.525000	0.500	108,579.000000
10.533333	0.500	115,972.000000
10.541667	0.500	122,696.000000
10.550000	0.500	128,009.000000
10.558333	0.500	130,771.000000
10.566667	0.500	130,376.000000
10.575000	0.500	127,010.000000
10.583333	0.500	121,125.000000
10.591667	0.500	113,513.000000
10.600000	0.500	105,237.000000
10.608333	0.500	97,689.000000
10.616667	0.500	92,052.000000
10.625000	0.500	89,492.000000
10.633333	0.500	90,553.000000
10.641667	0.500	96,116.000000
10.650000	0.500	107,226.000000
10.658333	0.500	125,287.000000
10.666667	0.500	152,560.000000
10.675000	0.500	192,283.000000
10.683333	0.500	246,698.000000
10.691667	0.500	316,470.000000
10.700000	0.500	401,471.000000
10.708333	0.500	501,459.000000
10.716667	0.500	615,630.000000
10.725000	0.500	742,137.000000
10.733333	0.500	877,161.000000
10.741667	0.500	1,015,308.000000
10.750000	0.500	1,149,802.000000
10.758333	0.500	1,272,117.000000
10.766667	0.500	1,373,476.000000
10.775000	0.500	1,446,674.000000
10.783333	0.500	1,486,359.000000
10.791667	0.500	1,488,929.000000
10.800000	0.500	1,454,040.000000
10.808333	0.500	1,384,245.000000
10.816667	0.500	1,284,724.000000
10.825000	0.500	1,163,304.000000
10.833333	0.500	1,029,089.000000
10.841667	0.500	890,456.000000
10.850000	0.500	754,319.000000
10.858333	0.500	626,178.000000
10.866667	0.500	510,085.000000
10.875000	0.500	408,675.000000
10.883333	0.500	323,464.000000
10.891667	0.500	254,369.000000
10.900000	0.500	199,739.000000
10.908333	0.500	156,596.000000
10.916667	0.500	122,743.000000
10.925000	0.500	97,285.000000
10.933333	0.500	79,111.000000
10.941667	0.500	66,345.000000
10.950000	0.500	57,183.000000
10.958333	0.500	50,190.000000
10.966667	0.500	44,202.000000
10.975000	0.500	39,341.000000
10.983333	0.500	35,918.000000
10.991667	0.500	33,689.000000
11.000000	0.500	32,371.000000
11.008333	0.500	32,321.000000
11.016667	0.500	34,299.000000
11.025000	0.500	38,387.000000
11.033333	0.500	44,504.000000
11.041667	0.500	52,326.000000
11.050000	0.500	61,445.000000
11.058333	0.500	71,874.000000
11.066667	0.500	83,198.000000
11.075000	0.500	94,358.000000
11.083333	0.500	104,873.000000
11.091667	0.500	114,538.000000
11.100000	0.500	122,573.000000
11.108333	0.500	128,168.000000
11.116667	0.500	130,968.000000
11.125000	0.500	131,224.000000
11.133333	0.500	129,083.000000
11.141667	0.500	124,770.000000
11.150000	0.500	118,779.000000
11.158333	0.500	111,991.000000
11.166667	0.500	104,617.000000
11.175000	0.500	96,655.000000
11.183333	0.500	88,291.000000
11.191667	0.500	79,767.000000
11.200000	0.500	71,239.000000
11.208333	0.500	62,901.000000
11.216667	0.500	55,052.000000
11.225000	0.500	48,158.000000
11.233333	0.500	42,689.000000
11.241667	0.500	39,186.000000
11.250000	0.500	37,448.000000
11.258333	0.500	36,189.000000
11.266667	0.500	34,270.000000
11.275000	0.500	31,703.000000
11.283333	0.500	28,959.000000
11.291667	0.500	26,760.000000
11.300000	0.500	25,724.000000
11.308333	0.500	25,652.000000
11.316667	0.500	25,839.000000
11.325000	0.500	26,078.000000
11.333333	0.500	26,535.000000
11.341667	0.500	26,963.000000
11.350000	0.500	27,581.000000
11.358333	0.500	28,063.000000
11.366667	0.500	28,501.000000
11.375000	0.500	29,512.000000
11.383333	0.500	30,941.000000
11.391667	0.500	32,228.000000
11.400000	0.500	32,825.000000
11.408333	0.500	32,337.000000
11.416667	0.500	30,921.000000
11.425000	0.500	29,113.000000
11.433333	0.500	27,563.000000
11.441667	0.500	27,099.000000
11.450000	0.500	28,017.000000
11.458333	0.500	29,751.000000
11.466667	0.500	31,591.000000
11.475000	0.500	32,840.000000
11.483333	0.500	33,218.000000
11.491667	0.500	32,619.000000
11.500000	0.500	31,597.000000
11.508333	0.500	31,171.000000
11.516667	0.500	31,606.000000
11.525000	0.500	32,658.000000
11.533333	0.500	33,666.000000
11.541667	0.500	34,399.000000
11.550000	0.500	35,251.000000
11.558333	0.500	36,294.000000
11.566667	0.500	37,264.000000
11.575000	0.500	37,896.000000
11.583333	0.500	38,243.000000
11.591667	0.500	38,497.000000
11.600000	0.500	38,710.000000
11.608333	0.500	39,475.000000
11.616667	0.500	40,858.000000
11.625000	0.500	42,947.000000
11.633333	0.500	46,168.000000
11.641667	0.500	51,291.000000
11.650000	0.500	58,609.000000
11.658333	0.500	68,301.000000
11.666667	0.500	80,550.000000
11.675000	0.500	94,917.000000
11.683333	0.500	110,416.000000
11.691667	0.500	126,021.000000
11.700000	0.500	140,558.000000
11.708333	0.500	152,778.000000
11.716667	0.500	162,469.000000
11.725000	0.500	169,343.000000
11.733333	0.500	173,315.000000
11.741667	0.500	174,975.000000
11.750000	0.500	175,097.000000
11.758333	0.500	174,774.000000
11.766667	0.500	175,693.000000
11.775000	0.500	180,207.000000
11.783333	0.500	190,976.000000
11.791667	0.500	211,097.000000
11.800000	0.500	244,435.000000
11.808333	0.500	295,562.000000
11.816667	0.500	368,918.000000
11.825000	0.500	469,507.000000
11.833333	0.500	603,539.000000
11.841667	0.500	779,162.000000
11.850000	0.500	1,006,342.000000
11.858333	0.500	1,295,230.000000
11.866667	0.500	1,654,753.000000
11.875000	0.500	2,090,766.000000
11.883333	0.500	2,603,822.000000
11.891667	0.500	3,185,768.000000
11.900000	0.500	3,819,278.000000
11.908333	0.500	4,477,388.000000
11.916667	0.500	5,124,530.000000
11.925000	0.500	5,719,378.000000
11.933333	0.500	6,220,741.000000
11.941667	0.500	6,591,009.000000
11.950000	0.500	6,800,268.000000
11.958333	0.500	6,831,376.000000
11.966667	0.500	6,682,896.000000
11.975000	0.500	6,368,511.000000
11.983333	0.500	5,913,791.000000
11.991667	0.500	5,352,590.000000
12.000000	0.500	4,724,502.000000
12.008333	0.500	4,069,560.000000
12.016667	0.500	3,424,181.000000
12.025000	0.500	2,818,279.000000
12.033333	0.500	2,273,292.000000
12.041667	0.500	1,801,331.000000
12.050000	0.500	1,406,873.000000
12.058333	0.500	1,088,156.000000
12.066667	0.500	838,890.000000
12.075000	0.500	649,723.000000
12.083333	0.500	510,183.000000
12.091667	0.500	410,177.000000
12.100000	0.500	340,226.000000
12.108333	0.500	292,614.000000
12.116667	0.500	262,071.000000
12.125000	0.500	244,758.000000
12.133333	0.500	237,117.000000
12.141667	0.500	236,996.000000
12.150000	0.500	244,118.000000
12.158333	0.500	259,949.000000
12.166667	0.500	286,169.000000
12.175000	0.500	325,042.000000
12.183333	0.500	379,948.000000
12.191667	0.500	455,158.000000
12.200000	0.500	554,891.000000
12.208333	0.500	682,843.000000
12.216667	0.500	841,748.000000
12.225000	0.500	1,033,398.000000
12.233333	0.500	1,256,959.000000
12.241667	0.500	1,507,963.000000
12.250000	0.500	1,777,128.000000
12.258333	0.500	2,051,442.000000
12.266667	0.500	2,315,328.000000
12.275000	0.500	2,550,847.000000
12.283333	0.500	2,740,735.000000
12.291667	0.500	2,870,953.000000
12.300000	0.500	2,931,078.000000
12.308333	0.500	2,915,959.000000
12.316667	0.500	2,826,177.000000
12.325000	0.500	2,669,195.000000
12.333333	0.500	2,458,334.000000
12.341667	0.500	2,209,952.000000
12.350000	0.500	1,940,908.000000
12.358333	0.500	1,667,244.000000
12.366667	0.500	1,403,289.000000
12.375000	0.500	1,159,702.000000
12.383333	0.500	943,188.000000
12.391667	0.500	756,898.000000
12.400000	0.500	601,350.000000
12.408333	0.500	475,221.000000
12.416667	0.500	376,017.000000
12.425000	0.500	300,319.000000
12.433333	0.500	243,186.000000
12.441667	0.500	200,101.000000
12.450000	0.500	167,615.000000
12.458333	0.500	143,029.000000
12.466667	0.500	124,123.000000
12.475000	0.500	108,627.000000
12.483333	0.500	95,203.000000
12.491667	0.500	83,318.000000
12.500000	0.500	72,850.000000
12.508333	0.500	63,772.000000
12.516667	0.500	56,268.000000
12.525000	0.500	50,581.000000
12.533333	0.500	46,519.000000
12.541667	0.500	43,575.000000
12.550000	0.500	41,499.000000
12.558333	0.500	39,891.000000
12.566667	0.500	38,762.000000
12.575000	0.500	38,704.000000
12.583333	0.500	40,550.000000
12.591667	0.500	45,330.000000
12.600000	0.500	53,793.000000
12.608333	0.500	65,562.000000
12.616667	0.500	80,815.000000
12.625000	0.500	100,781.000000
12.633333	0.500	127,080.000000
12.641667	0.500	161,323.000000
12.650000	0.500	205,702.000000
12.658333	0.500	263,112.000000
12.666667	0.500	334,962.000000
12.675000	0.500	421,965.000000
12.683333	0.500	524,853.000000
12.691667	0.500	643,548.000000
12.700000	0.500	776,225.000000
12.708333	0.500	919,385.000000
12.716667	0.500	1,067,543.000000
12.725000	0.500	1,212,797.000000
12.733333	0.500	1,345,763.000000
12.741667	0.500	1,457,130.000000
12.750000	0.500	1,538,977.000000
12.758333	0.500	1,585,603.000000
12.766667	0.500	1,594,343.000000
12.775000	0.500	1,564,499.000000
12.783333	0.500	1,497,822.000000
12.791667	0.500	1,398,256.000000
12.800000	0.500	1,272,314.000000
12.808333	0.500	1,128,821.000000
12.816667	0.500	977,830.000000
12.825000	0.500	828,179.000000
12.833333	0.500	686,702.000000
12.841667	0.500	558,300.000000
12.850000	0.500	446,231.000000
12.858333	0.500	352,110.000000
12.866667	0.500	276,030.000000
12.875000	0.500	217,144.000000
12.883333	0.500	173,910.000000
12.891667	0.500	144,218.000000
12.900000	0.500	125,288.000000
12.908333	0.500	114,229.000000
12.916667	0.500	108,864.000000
12.925000	0.500	107,764.000000
12.933333	0.500	109,333.000000
12.941667	0.500	112,200.000000
12.950000	0.500	115,713.000000
12.958333	0.500	119,643.000000
12.966667	0.500	123,538.000000
12.975000	0.500	127,478.000000
12.983333	0.500	132,439.000000
12.991667	0.500	139,287.000000
13.000000	0.500	147,587.000000
13.008333	0.500	157,100.000000
13.016667	0.500	167,928.000000
13.025000	0.500	179,321.000000
13.033333	0.500	190,388.000000
13.041667	0.500	199,993.000000
13.050000	0.500	207,036.000000
13.058333	0.500	210,684.000000
13.066667	0.500	210,532.000000
13.075000	0.500	206,711.000000
13.083333	0.500	200,158.000000
13.091667	0.500	191,640.000000
13.100000	0.500	181,993.000000
13.108333	0.500	172,442.000000
13.116667	0.500	163,657.000000
13.125000	0.500	155,574.000000
13.133333	0.500	147,744.000000
13.141667	0.500	139,665.000000
13.150000	0.500	131,454.000000
13.158333	0.500	123,774.000000
13.166667	0.500	116,565.000000
13.175000	0.500	109,166.000000
13.183333	0.500	101,525.000000
13.191667	0.500	93,969.000000
13.200000	0.500	86,901.000000
13.208333	0.500	81,210.000000
13.216667	0.500	77,802.000000
13.225000	0.500	77,320.000000
13.233333	0.500	79,097.000000
13.241667	0.500	82,407.000000
13.250000	0.500	86,768.000000
13.258333	0.500	92,368.000000
13.266667	0.500	99,618.000000
13.275000	0.500	108,823.000000
13.283333	0.500	120,357.000000
13.291667	0.500	134,790.000000
13.300000	0.500	152,651.000000
13.308333	0.500	173,727.000000
13.316667	0.500	197,294.000000
13.325000	0.500	221,556.000000
13.333333	0.500	244,654.000000
13.341667	0.500	265,006.000000
13.350000	0.500	281,206.000000
13.358333	0.500	291,981.000000
13.366667	0.500	296,746.000000
13.375000	0.500	295,125.000000
13.383333	0.500	286,860.000000
13.391667	0.500	272,375.000000
13.400000	0.500	252,534.000000
13.408333	0.500	229,126.000000
13.416667	0.500	203,942.000000
13.425000	0.500	178,196.000000
13.433333	0.500	153,150.000000
13.441667	0.500	129,913.000000
13.450000	0.500	109,044.000000
13.458333	0.500	91,080.000000
13.466667	0.500	76,311.000000
13.475000	0.500	64,537.000000
13.483333	0.500	55,654.000000
13.491667	0.500	49,831.000000
13.500000	0.500	47,007.000000
13.508333	0.500	46,353.000000
13.516667	0.500	47,219.000000
13.525000	0.500	48,266.000000
13.533333	0.500	48,638.000000
13.541667	0.500	48,411.000000
13.550000	0.500	47,562.000000
13.558333	0.500	46,176.000000
13.566667	0.500	44,028.000000
13.575000	0.500	41,062.000000
13.583333	0.500	37,522.000000
13.591667	0.500	33,965.000000
13.600000	0.500	30,871.000000
13.608333	0.500	28,360.000000
13.616667	0.500	26,501.000000
13.625000	0.500	25,449.000000
13.633333	0.500	25,319.000000
13.641667	0.500	26,599.000000
13.650000	0.500	29,344.000000
13.658333	0.500	33,100.000000
13.666667	0.500	37,467.000000
13.675000	0.500	42,100.000000
13.683333	0.500	46,469.000000
13.691667	0.500	50,189.000000
13.700000	0.500	52,892.000000
13.708333	0.500	54,920.000000
13.716667	0.500	56,341.000000
13.725000	0.500	56,912.000000
13.733333	0.500	56,300.000000
13.741667	0.500	54,424.000000
13.750000	0.500	51,701.000000
13.758333	0.500	48,927.000000
13.766667	0.500	46,430.000000
13.775000	0.500	43,289.000000
13.783333	0.500	39,323.000000
13.791667	0.500	35,305.000000
13.800000	0.500	31,805.000000
13.808333	0.500	29,438.000000
13.816667	0.500	28,692.000000
13.825000	0.500	29,446.000000
13.833333	0.500	31,601.000000
13.841667	0.500	35,160.000000
13.850000	0.500	39,440.000000
13.858333	0.500	44,072.000000
13.866667	0.500	49,438.000000
13.875000	0.500	55,806.000000
13.883333	0.500	63,149.000000
13.891667	0.500	71,571.000000
13.900000	0.500	81,161.000000
13.908333	0.500	90,961.000000
13.916667	0.500	99,729.000000
13.925000	0.500	106,775.000000
13.933333	0.500	112,227.000000
13.941667	0.500	116,739.000000
13.950000	0.500	121,248.000000
13.958333	0.500	126,223.000000
13.966667	0.500	130,688.000000
13.975000	0.500	132,927.000000
13.983333	0.500	132,049.000000
13.991667	0.500	128,190.000000
14.000000	0.500	122,308.000000
14.008333	0.500	115,294.000000
14.016667	0.500	107,608.000000
14.025000	0.500	100,038.000000
14.033333	0.500	93,047.000000
14.041667	0.500	86,948.000000
14.050000	0.500	82,163.000000
14.058333	0.500	78,927.000000
14.066667	0.500	77,582.000000
14.075000	0.500	78,598.000000
14.083333	0.500	81,915.000000
14.091667	0.500	86,236.000000
14.100000	0.500	90,372.000000
14.108333	0.500	94,356.000000
14.116667	0.500	98,640.000000
14.125000	0.500	103,279.000000
14.133333	0.500	107,709.000000
14.141667	0.500	111,473.000000
14.150000	0.500	114,779.000000
14.158333	0.500	118,263.000000
14.166667	0.500	122,372.000000
14.175000	0.500	127,107.000000
14.183333	0.500	131,706.000000
14.191667	0.500	135,563.000000
14.200000	0.500	138,775.000000
14.208333	0.500	141,967.000000
14.216667	0.500	145,736.000000
14.225000	0.500	150,793.000000
14.233333	0.500	157,644.000000
14.241667	0.500	166,893.000000
14.250000	0.500	179,652.000000
14.258333	0.500	198,092.000000
14.266667	0.500	224,449.000000
14.275000	0.500	261,211.000000
14.283333	0.500	311,779.000000
14.291667	0.500	380,633.000000
14.300000	0.500	472,391.000000
14.308333	0.500	592,722.000000
14.316667	0.500	748,220.000000
14.325000	0.500	944,816.000000
14.333333	0.500	1,187,359.000000
14.341667	0.500	1,479,989.000000
14.350000	0.500	1,822,845.000000
14.358333	0.500	2,212,174.000000
14.366667	0.500	2,639,250.000000
14.375000	0.500	3,089,254.000000
14.383333	0.500	3,543,227.000000
14.391667	0.500	3,977,825.000000
14.400000	0.500	4,365,713.000000
14.408333	0.500	4,678,698.000000
14.416667	0.500	4,892,127.000000
14.425000	0.500	4,987,700.000000
14.433333	0.500	4,956,310.000000
14.441667	0.500	4,799,533.000000
14.450000	0.500	4,529,699.000000
14.458333	0.500	4,168,180.000000
14.466667	0.500	3,741,618.000000
14.475000	0.500	3,278,374.000000
14.483333	0.500	2,806,218.000000
14.491667	0.500	2,349,510.000000
14.500000	0.500	1,927,662.000000
14.508333	0.500	1,553,886.000000
14.516667	0.500	1,234,382.000000
14.525000	0.500	970,013.000000
14.533333	0.500	757,424.000000
14.541667	0.500	590,854.000000
14.550000	0.500	464,161.000000
14.558333	0.500	370,542.000000
14.566667	0.500	302,819.000000
14.575000	0.500	254,155.000000
14.583333	0.500	218,670.000000
14.591667	0.500	192,083.000000
14.600000	0.500	171,459.000000
14.608333	0.500	155,359.000000
14.616667	0.500	143,011.000000
14.625000	0.500	133,507.000000
14.633333	0.500	125,575.000000
14.641667	0.500	118,162.000000
14.650000	0.500	110,919.000000
14.658333	0.500	104,517.000000
14.666667	0.500	99,284.000000
14.675000	0.500	95,378.000000
14.683333	0.500	92,843.000000
14.691667	0.500	91,313.000000
14.700000	0.500	90,339.000000
14.708333	0.500	89,213.000000
14.716667	0.500	87,506.000000
14.725000	0.500	85,537.000000
14.733333	0.500	84,112.000000
14.741667	0.500	83,862.000000
14.750000	0.500	85,389.000000
14.758333	0.500	89,355.000000
14.766667	0.500	95,432.000000
14.775000	0.500	103,075.000000
14.783333	0.500	112,381.000000
14.791667	0.500	124,209.000000
14.800000	0.500	139,157.000000
14.808333	0.500	157,539.000000
14.816667	0.500	178,914.000000
14.825000	0.500	203,564.000000
14.833333	0.500	232,261.000000
14.841667	0.500	265,376.000000
14.850000	0.500	303,045.000000
14.858333	0.500	344,341.000000
14.866667	0.500	387,727.000000
14.875000	0.500	431,186.000000
14.883333	0.500	472,546.000000
14.891667	0.500	509,212.000000
14.900000	0.500	538,780.000000
14.908333	0.500	558,934.000000
14.916667	0.500	568,404.000000
14.925000	0.500	566,974.000000
14.933333	0.500	554,528.000000
14.941667	0.500	531,394.000000
14.950000	0.500	498,520.000000
14.958333	0.500	457,696.000000
14.966667	0.500	411,954.000000
14.975000	0.500	364,466.000000
14.983333	0.500	317,587.000000
14.991667	0.500	273,872.000000
15.000000	0.500	235,655.000000
15.008333	0.500	203,730.000000
15.016667	0.500	178,252.000000
15.025000	0.500	159,495.000000
15.033333	0.500	147,104.000000
15.041667	0.500	140,283.000000
15.050000	0.500	138,173.000000
15.058333	0.500	140,047.000000
15.066667	0.500	144,909.000000
15.075000	0.500	152,126.000000
15.083333	0.500	162,059.000000
15.091667	0.500	175,216.000000
15.100000	0.500	191,712.000000
15.108333	0.500	211,685.000000
15.116667	0.500	235,399.000000
15.125000	0.500	263,410.000000
15.133333	0.500	296,171.000000
15.141667	0.500	333,491.000000
15.150000	0.500	375,368.000000
15.158333	0.500	422,537.000000
15.166667	0.500	475,619.000000
15.175000	0.500	534,441.000000
15.183333	0.500	598,298.000000
15.191667	0.500	665,404.000000
15.200000	0.500	731,329.000000
15.208333	0.500	791,323.000000
15.216667	0.500	840,752.000000
15.225000	0.500	875,626.000000
15.233333	0.500	893,195.000000
15.241667	0.500	892,083.000000
15.250000	0.500	872,424.000000
15.258333	0.500	836,121.000000
15.266667	0.500	786,608.000000
15.275000	0.500	727,906.000000
15.283333	0.500	664,019.000000
15.291667	0.500	598,695.000000
15.300000	0.500	535,288.000000
15.308333	0.500	475,874.000000
15.316667	0.500	421,446.000000
15.325000	0.500	372,346.000000
15.333333	0.500	328,466.000000
15.341667	0.500	289,535.000000
15.350000	0.500	255,407.000000
15.358333	0.500	225,625.000000
15.366667	0.500	199,584.000000
15.375000	0.500	176,558.000000
15.383333	0.500	155,998.000000
15.391667	0.500	137,519.000000
15.400000	0.500	120,805.000000
15.408333	0.500	106,033.000000
15.416667	0.500	92,995.000000
15.425000	0.500	81,352.000000
15.433333	0.500	71,622.000000
15.441667	0.500	64,754.000000
15.450000	0.500	60,968.000000
15.458333	0.500	60,285.000000
15.466667	0.500	62,393.000000
15.475000	0.500	66,182.000000
15.483333	0.500	70,568.000000
15.491667	0.500	74,689.000000
15.500000	0.500	77,980.000000
15.508333	0.500	80,490.000000
15.516667	0.500	82,635.000000
15.525000	0.500	84,700.000000
15.533333	0.500	86,105.000000
15.541667	0.500	86,712.000000
15.550000	0.500	86,332.000000
15.558333	0.500	84,886.000000
15.566667	0.500	83,047.000000
15.575000	0.500	81,850.000000
15.583333	0.500	81,645.000000
15.591667	0.500	82,002.000000
15.600000	0.500	82,389.000000
15.608333	0.500	82,497.000000
15.616667	0.500	82,177.000000
15.625000	0.500	81,463.000000
15.633333	0.500	80,366.000000
15.641667	0.500	78,778.000000
15.650000	0.500	76,250.000000
15.658333	0.500	73,158.000000
15.666667	0.500	70,700.000000
15.675000	0.500	69,222.000000
15.683333	0.500	67,995.000000
15.691667	0.500	66,510.000000
15.700000	0.500	64,482.000000
15.708333	0.500	62,150.000000
15.716667	0.500	59,385.000000
15.725000	0.500	55,629.000000
15.733333	0.500	51,132.000000
15.741667	0.500	47,092.000000
15.750000	0.500	44,328.000000
15.758333	0.500	43,374.000000
15.766667	0.500	44,268.000000
15.775000	0.500	46,906.000000
15.783333	0.500	51,351.000000
15.791667	0.500	57,400.000000
15.800000	0.500	63,965.000000
15.808333	0.500	70,196.000000
15.816667	0.500	75,246.000000
15.825000	0.500	78,350.000000
15.833333	0.500	78,765.000000
15.841667	0.500	76,487.000000
15.850000	0.500	72,679.000000
15.858333	0.500	68,896.000000
15.866667	0.500	66,245.000000
15.875000	0.500	65,251.000000
15.883333	0.500	65,375.000000
15.891667	0.500	66,031.000000
15.900000	0.500	66,441.000000
15.908333	0.500	65,931.000000
15.916667	0.500	64,896.000000
15.925000	0.500	64,332.000000
15.933333	0.500	65,716.000000
15.941667	0.500	69,736.000000
15.950000	0.500	75,911.000000
15.958333	0.500	83,145.000000
15.966667	0.500	90,905.000000
15.975000	0.500	99,662.000000
15.983333	0.500	110,863.000000
15.991667	0.500	125,830.000000
16.000000	0.500	145,158.000000
16.008333	0.500	169,038.000000
16.016667	0.500	197,303.000000
16.025000	0.500	229,988.000000
16.033333	0.500	267,013.000000
16.041667	0.500	307,933.000000
16.050000	0.500	352,763.000000
16.058333	0.500	401,376.000000
16.066667	0.500	453,230.000000
16.075000	0.500	507,475.000000
16.083333	0.500	563,073.000000
16.091667	0.500	618,687.000000
16.100000	0.500	671,969.000000
16.108333	0.500	719,115.000000
16.116667	0.500	755,864.000000
16.125000	0.500	778,735.000000
16.133333	0.500	786,037.000000
16.141667	0.500	777,225.000000
16.150000	0.500	751,928.000000
16.158333	0.500	710,952.000000
16.166667	0.500	657,001.000000
16.175000	0.500	594,265.000000
16.183333	0.500	527,142.000000
16.191667	0.500	459,460.000000
16.200000	0.500	394,370.000000
16.208333	0.500	334,488.000000
16.216667	0.500	281,682.000000
16.225000	0.500	237,117.000000
16.233333	0.500	200,947.000000
16.241667	0.500	172,408.000000
16.250000	0.500	151,217.000000
16.258333	0.500	136,329.000000
16.266667	0.500	126,046.000000
16.275000	0.500	118,712.000000
16.283333	0.500	112,874.000000
16.291667	0.500	108,223.000000
16.300000	0.500	105,122.000000
16.308333	0.500	103,594.000000
16.316667	0.500	102,996.000000
16.325000	0.500	102,362.000000
16.333333	0.500	101,171.000000
16.341667	0.500	99,568.000000
16.350000	0.500	97,565.000000
16.358333	0.500	94,744.000000
16.366667	0.500	91,546.000000
16.375000	0.500	88,690.000000
16.383333	0.500	86,453.000000
16.391667	0.500	84,570.000000
16.400000	0.500	82,885.000000
16.408333	0.500	81,244.000000
16.416667	0.500	79,798.000000
16.425000	0.500	78,732.000000
16.433333	0.500	78,550.000000
16.441667	0.500	79,290.000000
16.450000	0.500	80,341.000000
16.458333	0.500	81,079.000000
16.466667	0.500	80,907.000000
16.475000	0.500	79,428.000000
16.483333	0.500	76,455.000000
16.491667	0.500	72,406.000000
16.500000	0.500	68,105.000000
16.508333	0.500	64,407.000000
16.516667	0.500	61,624.000000
16.525000	0.500	60,093.000000
16.533333	0.500	60,025.000000
16.541667	0.500	61,432.000000
16.550000	0.500	64,090.000000
16.558333	0.500	67,520.000000
16.566667	0.500	70,982.000000
16.575000	0.500	74,595.000000
16.583333	0.500	78,400.000000
16.591667	0.500	82,269.000000
16.600000	0.500	86,067.000000
16.608333	0.500	89,214.000000
16.616667	0.500	91,382.000000
16.625000	0.500	92,504.000000
16.633333	0.500	92,699.000000
16.641667	0.500	92,787.000000
16.650000	0.500	93,461.000000
16.658333	0.500	94,736.000000
16.666667	0.500	96,270.000000
16.675000	0.500	97,766.000000
16.683333	0.500	99,124.000000
16.691667	0.500	100,262.000000
16.700000	0.500	100,826.000000
16.708333	0.500	101,356.000000
16.716667	0.500	102,729.000000
16.725000	0.500	105,586.000000
16.733333	0.500	110,860.000000
16.741667	0.500	119,299.000000
16.750000	0.500	130,656.000000
16.758333	0.500	143,866.000000
16.766667	0.500	157,956.000000
16.775000	0.500	172,822.000000
16.783333	0.500	189,022.000000
16.791667	0.500	207,472.000000
16.800000	0.500	228,477.000000
16.808333	0.500	252,165.000000
16.816667	0.500	277,732.000000
16.825000	0.500	303,854.000000
16.833333	0.500	329,236.000000
16.841667	0.500	352,338.000000
16.850000	0.500	371,625.000000
16.858333	0.500	386,768.000000
16.866667	0.500	398,519.000000
16.875000	0.500	408,265.000000
16.883333	0.500	418,260.000000
16.891667	0.500	431,886.000000
16.900000	0.500	453,735.000000
16.908333	0.500	488,751.000000
16.916667	0.500	542,282.000000
16.925000	0.500	620,467.000000
16.933333	0.500	728,954.000000
16.941667	0.500	871,717.000000
16.950000	0.500	1,051,665.000000
16.958333	0.500	1,270,511.000000
16.966667	0.500	1,527,979.000000
16.975000	0.500	1,821,018.000000
16.983333	0.500	2,142,226.000000
16.991667	0.500	2,479,322.000000
17.000000	0.500	2,815,210.000000
17.008333	0.500	3,128,113.000000
17.016667	0.500	3,395,847.000000
17.025000	0.500	3,599,034.000000
17.033333	0.500	3,721,868.000000
17.041667	0.500	3,753,062.000000
17.050000	0.500	3,688,587.000000
17.058333	0.500	3,532,883.000000
17.066667	0.500	3,297,984.000000
17.075000	0.500	3,001,724.000000
17.083333	0.500	2,665,670.000000
17.091667	0.500	2,312,446.000000
17.100000	0.500	1,962,710.000000
17.108333	0.500	1,632,983.000000
17.116667	0.500	1,335,444.000000
17.125000	0.500	1,078,626.000000
17.133333	0.500	866,545.000000
17.141667	0.500	698,210.000000
17.150000	0.500	569,438.000000
17.158333	0.500	474,419.000000
17.166667	0.500	406,175.000000
17.175000	0.500	358,571.000000
17.183333	0.500	325,704.000000
17.191667	0.500	302,288.000000
17.200000	0.500	283,876.000000
17.208333	0.500	267,329.000000
17.216667	0.500	251,055.000000
17.225000	0.500	234,808.000000
17.233333	0.500	218,669.000000
17.241667	0.500	202,692.000000
17.250000	0.500	186,996.000000
17.258333	0.500	171,824.000000
17.266667	0.500	157,053.000000
17.275000	0.500	142,777.000000
17.283333	0.500	129,574.000000
17.291667	0.500	117,693.000000
17.300000	0.500	107,354.000000
17.308333	0.500	98,713.000000
17.316667	0.500	91,847.000000
17.325000	0.500	87,000.000000
17.333333	0.500	84,791.000000
17.341667	0.500	85,307.000000
17.350000	0.500	87,880.000000
17.358333	0.500	91,019.000000
17.366667	0.500	93,658.000000
17.375000	0.500	95,520.000000
17.383333	0.500	96,379.000000
17.391667	0.500	96,055.000000
17.400000	0.500	95,306.000000
17.408333	0.500	94,953.000000
17.416667	0.500	95,519.000000
17.425000	0.500	97,107.000000
17.433333	0.500	99,434.000000
17.441667	0.500	101,693.000000
17.450000	0.500	103,387.000000
17.458333	0.500	104,362.000000
17.466667	0.500	105,066.000000
17.475000	0.500	106,149.000000
17.483333	0.500	108,016.000000
17.491667	0.500	110,884.000000
17.500000	0.500	115,005.000000
17.508333	0.500	120,883.000000
17.516667	0.500	129,312.000000
17.525000	0.500	141,306.000000
17.533333	0.500	158,348.000000
17.541667	0.500	181,362.000000
17.550000	0.500	210,705.000000
17.558333	0.500	247,027.000000
17.566667	0.500	291,219.000000
17.575000	0.500	345,111.000000
17.583333	0.500	409,554.000000
17.591667	0.500	483,868.000000
17.600000	0.500	566,014.000000
17.608333	0.500	652,122.000000
17.616667	0.500	737,442.000000
17.625000	0.500	816,981.000000
17.633333	0.500	885,870.000000
17.641667	0.500	939,442.000000
17.650000	0.500	973,473.000000
17.658333	0.500	985,463.000000
17.666667	0.500	975,143.000000
17.675000	0.500	943,813.000000
17.683333	0.500	894,058.000000
17.691667	0.500	829,146.000000
17.700000	0.500	753,009.000000
17.708333	0.500	670,714.000000
17.716667	0.500	587,644.000000
17.725000	0.500	508,210.000000
17.733333	0.500	435,260.000000
17.741667	0.500	370,568.000000
17.750000	0.500	315,021.000000
17.758333	0.500	268,995.000000
17.766667	0.500	232,214.000000
17.775000	0.500	203,571.000000
17.783333	0.500	181,249.000000
17.791667	0.500	164,223.000000
17.800000	0.500	151,793.000000
17.808333	0.500	143,320.000000
17.816667	0.500	137,417.000000
17.825000	0.500	133,215.000000
17.833333	0.500	130,076.000000
17.841667	0.500	127,079.000000
17.850000	0.500	123,987.000000
17.858333	0.500	121,380.000000
17.866667	0.500	119,912.000000
17.875000	0.500	119,772.000000
17.883333	0.500	120,262.000000
17.891667	0.500	120,711.000000
17.900000	0.500	120,656.000000
17.908333	0.500	120,204.000000
17.916667	0.500	119,559.000000
17.925000	0.500	118,525.000000
17.933333	0.500	116,970.000000
17.941667	0.500	114,821.000000
17.950000	0.500	112,239.000000
17.958333	0.500	109,191.000000
17.966667	0.500	105,321.000000
17.975000	0.500	100,411.000000
17.983333	0.500	95,003.000000
17.991667	0.500	89,847.000000
18.000000	0.500	85,289.000000
18.008333	0.500	81,873.000000
18.016667	0.500	79,815.000000
18.025000	0.500	78,738.000000
18.033333	0.500	77,750.000000
18.041667	0.500	76,534.000000
18.050000	0.500	75,379.000000
18.058333	0.500	74,551.000000
18.066667	0.500	74,155.000000
18.075000	0.500	74,334.000000
18.083333	0.500	75,232.000000
18.091667	0.500	77,168.000000
18.100000	0.500	80,496.000000
18.108333	0.500	84,584.000000
18.116667	0.500	88,649.000000
18.125000	0.500	92,048.000000
18.133333	0.500	94,040.000000
18.141667	0.500	94,142.000000
18.150000	0.500	93,250.000000
18.158333	0.500	92,626.000000
18.166667	0.500	92,547.000000
18.175000	0.500	92,294.000000
18.183333	0.500	91,223.000000
18.191667	0.500	89,989.000000
18.200000	0.500	89,438.000000
18.208333	0.500	89,676.000000
18.216667	0.500	90,132.000000
18.225000	0.500	90,323.000000
18.233333	0.500	89,342.000000
18.241667	0.500	87,125.000000
18.250000	0.500	84,495.000000
18.258333	0.500	82,185.000000
18.266667	0.500	80,204.000000
18.275000	0.500	78,806.000000
18.283333	0.500	78,852.000000
18.291667	0.500	80,931.000000
18.300000	0.500	84,712.000000
18.308333	0.500	89,725.000000
18.316667	0.500	95,513.000000
18.325000	0.500	101,634.000000
18.333333	0.500	107,552.000000
18.341667	0.500	112,893.000000
18.350000	0.500	117,227.000000
18.358333	0.500	120,243.000000
18.366667	0.500	121,714.000000
18.375000	0.500	122,546.000000
18.383333	0.500	124,380.000000
18.391667	0.500	127,520.000000
18.400000	0.500	131,207.000000
18.408333	0.500	134,924.000000
18.416667	0.500	138,073.000000
18.425000	0.500	140,617.000000
18.433333	0.500	143,181.000000
18.441667	0.500	146,324.000000
18.450000	0.500	149,887.000000
18.458333	0.500	152,929.000000
18.466667	0.500	154,823.000000
18.475000	0.500	155,525.000000
18.483333	0.500	154,723.000000
18.491667	0.500	153,050.000000
18.500000	0.500	152,243.000000
18.508333	0.500	153,629.000000
18.516667	0.500	158,824.000000
18.525000	0.500	169,283.000000
18.533333	0.500	186,229.000000
18.541667	0.500	210,703.000000
18.550000	0.500	243,166.000000
18.558333	0.500	283,160.000000
18.566667	0.500	329,639.000000
18.575000	0.500	380,335.000000
18.583333	0.500	431,477.000000
18.591667	0.500	478,819.000000
18.600000	0.500	519,081.000000
18.608333	0.500	549,395.000000
18.616667	0.500	567,592.000000
18.625000	0.500	573,438.000000
18.633333	0.500	568,069.000000
18.641667	0.500	552,328.000000
18.650000	0.500	527,172.000000
18.658333	0.500	494,894.000000
18.666667	0.500	458,168.000000
18.675000	0.500	418,984.000000
18.683333	0.500	378,823.000000
18.691667	0.500	339,243.000000
18.700000	0.500	301,631.000000
18.708333	0.500	266,435.000000
18.716667	0.500	233,695.000000
18.725000	0.500	203,926.000000
18.733333	0.500	178,502.000000
18.741667	0.500	158,549.000000
18.750000	0.500	144,109.000000
18.758333	0.500	133,576.000000
18.766667	0.500	124,985.000000
18.775000	0.500	117,265.000000
18.783333	0.500	110,289.000000
18.791667	0.500	104,767.000000
18.800000	0.500	101,241.000000
18.808333	0.500	99,795.000000
18.816667	0.500	99,708.000000
18.825000	0.500	100,513.000000
18.833333	0.500	101,659.000000
18.841667	0.500	102,889.000000
18.850000	0.500	104,510.000000
18.858333	0.500	107,109.000000
18.866667	0.500	111,124.000000
18.875000	0.500	116,834.000000
18.883333	0.500	123,981.000000
18.891667	0.500	131,374.000000
18.900000	0.500	138,146.000000
18.908333	0.500	143,861.000000
18.916667	0.500	148,221.000000
18.925000	0.500	151,710.000000
18.933333	0.500	155,550.000000
18.941667	0.500	160,515.000000
18.950000	0.500	166,902.000000
18.958333	0.500	174,571.000000
18.966667	0.500	183,062.000000
18.975000	0.500	192,092.000000
18.983333	0.500	200,741.000000
18.991667	0.500	207,975.000000
19.000000	0.500	213,272.000000
19.008333	0.500	216,615.000000
19.016667	0.500	218,517.000000
19.025000	0.500	219,145.000000
19.033333	0.500	218,381.000000
19.041667	0.500	215,702.000000
19.050000	0.500	210,896.000000
19.058333	0.500	204,399.000000
19.066667	0.500	196,396.000000
19.075000	0.500	187,291.000000
19.083333	0.500	177,202.000000
19.091667	0.500	166,636.000000
19.100000	0.500	156,318.000000
19.108333	0.500	146,887.000000
19.116667	0.500	138,864.000000
19.125000	0.500	132,351.000000
19.133333	0.500	127,315.000000
19.141667	0.500	124,028.000000
19.150000	0.500	122,824.000000
19.158333	0.500	123,509.000000
19.166667	0.500	125,564.000000
19.175000	0.500	128,097.000000
19.183333	0.500	130,506.000000
19.191667	0.500	132,612.000000
19.200000	0.500	134,773.000000
19.208333	0.500	137,860.000000
19.216667	0.500	142,808.000000
19.225000	0.500	151,230.000000
19.233333	0.500	164,419.000000
19.241667	0.500	182,769.000000
19.250000	0.500	206,621.000000
19.258333	0.500	236,741.000000
19.266667	0.500	274,793.000000
19.275000	0.500	322,465.000000
19.283333	0.500	381,145.000000
19.291667	0.500	451,867.000000
19.300000	0.500	536,003.000000
19.308333	0.500	634,022.000000
19.316667	0.500	744,020.000000
19.325000	0.500	861,926.000000
19.333333	0.500	982,029.000000
19.341667	0.500	1,097,286.000000
19.350000	0.500	1,200,078.000000
19.358333	0.500	1,282,556.000000
19.366667	0.500	1,338,086.000000
19.375000	0.500	1,361,994.000000
19.383333	0.500	1,352,691.000000
19.391667	0.500	1,311,415.000000
19.400000	0.500	1,241,396.000000
19.408333	0.500	1,147,991.000000
19.416667	0.500	1,037,845.000000
19.425000	0.500	918,214.000000
19.433333	0.500	795,898.000000
19.441667	0.500	677,435.000000
19.450000	0.500	568,282.000000
19.458333	0.500	472,338.000000
19.466667	0.500	391,485.000000
19.475000	0.500	325,835.000000
19.483333	0.500	274,177.000000
19.491667	0.500	235,086.000000
19.500000	0.500	207,107.000000
19.508333	0.500	189,014.000000
19.516667	0.500	180,517.000000
19.525000	0.500	181,243.000000
19.533333	0.500	189,773.000000
19.541667	0.500	204,297.000000
19.550000	0.500	223,884.000000
19.558333	0.500	248,372.000000
19.566667	0.500	278,622.000000
19.575000	0.500	316,536.000000
19.583333	0.500	363,679.000000
19.591667	0.500	420,653.000000
19.600000	0.500	488,269.000000
19.608333	0.500	568,405.000000
19.616667	0.500	662,396.000000
19.625000	0.500	769,949.000000
19.633333	0.500	888,704.000000
19.641667	0.500	1,013,602.000000
19.650000	0.500	1,138,083.000000
19.658333	0.500	1,254,598.000000
19.666667	0.500	1,354,940.000000
19.675000	0.500	1,430,829.000000
19.683333	0.500	1,474,880.000000
19.691667	0.500	1,483,070.000000
19.700000	0.500	1,454,843.000000
19.708333	0.500	1,392,644.000000
19.716667	0.500	1,300,966.000000
19.725000	0.500	1,186,474.000000
19.733333	0.500	1,057,423.000000
19.741667	0.500	922,814.000000
19.750000	0.500	790,342.000000
19.758333	0.500	666,050.000000
19.766667	0.500	553,818.000000
19.775000	0.500	455,918.000000
19.783333	0.500	373,714.000000
19.791667	0.500	307,621.000000
19.800000	0.500	256,369.000000
19.808333	0.500	218,020.000000
19.816667	0.500	190,620.000000
19.825000	0.500	171,528.000000
19.833333	0.500	157,689.000000
19.841667	0.500	146,190.000000
19.850000	0.500	135,597.000000
19.858333	0.500	126,326.000000
19.866667	0.500	118,763.000000
19.875000	0.500	113,527.000000
19.883333	0.500	111,098.000000
19.891667	0.500	111,408.000000
19.900000	0.500	113,903.000000
19.908333	0.500	117,294.000000
19.916667	0.500	120,573.000000
19.925000	0.500	123,555.000000
19.933333	0.500	126,110.000000
19.941667	0.500	127,762.000000
19.950000	0.500	128,142.000000
19.958333	0.500	127,585.000000
19.966667	0.500	126,476.000000
19.975000	0.500	125,161.000000
19.983333	0.500	123,966.000000
19.991667	0.500	122,959.000000
20.000000	0.500	122,544.000000
20.008333	0.500	122,640.000000
20.016667	0.500	122,639.000000
20.025000	0.500	122,018.000000
20.033333	0.500	120,536.000000
20.041667	0.500	118,908.000000
20.050000	0.500	117,509.000000
20.058333	0.500	116,107.000000
20.066667	0.500	114,532.000000
20.075000	0.500	112,696.000000
20.083333	0.500	110,633.000000
20.091667	0.500	108,080.000000
20.100000	0.500	105,498.000000
20.108333	0.500	103,567.000000
20.116667	0.500	102,792.000000
20.125000	0.500	102,932.000000
20.133333	0.500	103,420.000000
20.141667	0.500	104,421.000000
20.150000	0.500	105,819.000000
20.158333	0.500	107,411.000000
20.166667	0.500	108,721.000000
20.175000	0.500	109,405.000000
20.183333	0.500	109,382.000000
20.191667	0.500	108,430.000000
20.200000	0.500	106,911.000000
20.208333	0.500	105,607.000000
20.216667	0.500	104,895.000000
20.225000	0.500	104,665.000000
20.233333	0.500	104,444.000000
20.241667	0.500	104,136.000000
20.250000	0.500	104,143.000000
20.258333	0.500	104,813.000000
20.266667	0.500	106,062.000000
20.275000	0.500	108,011.000000
20.283333	0.500	110,396.000000
20.291667	0.500	112,529.000000
20.300000	0.500	113,989.000000
20.308333	0.500	114,453.000000
20.316667	0.500	113,513.000000
20.325000	0.500	111,363.000000
20.333333	0.500	109,148.000000
20.341667	0.500	107,684.000000
20.350000	0.500	107,266.000000
20.358333	0.500	107,150.000000
20.366667	0.500	107,208.000000
20.375000	0.500	107,863.000000
20.383333	0.500	108,856.000000
20.391667	0.500	110,012.000000
20.400000	0.500	111,311.000000
20.408333	0.500	112,609.000000
20.416667	0.500	113,649.000000
20.425000	0.500	113,970.000000
20.433333	0.500	113,684.000000
20.441667	0.500	112,665.000000
20.450000	0.500	110,725.000000
20.458333	0.500	108,171.000000
20.466667	0.500	105,067.000000
20.475000	0.500	101,621.000000
20.483333	0.500	98,232.000000
20.491667	0.500	95,365.000000
20.500000	0.500	93,704.000000
20.508333	0.500	93,097.000000
20.516667	0.500	92,904.000000
20.525000	0.500	93,108.000000
20.533333	0.500	93,847.000000
20.541667	0.500	95,187.000000
20.550000	0.500	97,535.000000
20.558333	0.500	100,663.000000
20.566667	0.500	104,113.000000
20.575000	0.500	107,606.000000
20.583333	0.500	110,687.000000
20.591667	0.500	112,999.000000
20.600000	0.500	114,378.000000
20.608333	0.500	114,696.000000
20.616667	0.500	113,851.000000
20.625000	0.500	111,844.000000
20.633333	0.500	109,176.000000
20.641667	0.500	106,456.000000
20.650000	0.500	104,155.000000
20.658333	0.500	102,884.000000
20.666667	0.500	103,347.000000
20.675000	0.500	105,068.000000
20.683333	0.500	107,524.000000
20.691667	0.500	110,624.000000
20.700000	0.500	114,608.000000
20.708333	0.500	119,458.000000
20.716667	0.500	124,507.000000
20.725000	0.500	129,205.000000
20.733333	0.500	133,749.000000
20.741667	0.500	138,334.000000
20.750000	0.500	142,726.000000
20.758333	0.500	146,601.000000
20.766667	0.500	149,882.000000
20.775000	0.500	152,168.000000
20.783333	0.500	153,586.000000
20.791667	0.500	154,260.000000
20.800000	0.500	154,002.000000
20.808333	0.500	152,725.000000
20.816667	0.500	150,559.000000
20.825000	0.500	148,015.000000
20.833333	0.500	145,267.000000
20.841667	0.500	141,944.000000
20.850000	0.500	138,534.000000
20.858333	0.500	135,637.000000
20.866667	0.500	133,379.000000
20.875000	0.500	131,772.000000
20.883333	0.500	130,436.000000
20.891667	0.500	129,179.000000
20.900000	0.500	127,850.000000
20.908333	0.500	126,190.000000
20.916667	0.500	124,422.000000
20.925000	0.500	122,629.000000
20.933333	0.500	120,973.000000
20.941667	0.500	119,373.000000
20.950000	0.500	117,972.000000
20.958333	0.500	116,134.000000
20.966667	0.500	113,546.000000
20.975000	0.500	110,572.000000
20.983333	0.500	107,621.000000
20.991667	0.500	104,812.000000
21.000000	0.500	102,340.000000
21.008333	0.500	100,390.000000
21.016667	0.500	99,179.000000
21.025000	0.500	98,750.000000
21.033333	0.500	99,457.000000
21.041667	0.500	101,849.000000
21.050000	0.500	105,593.000000
21.058333	0.500	109,952.000000
21.066667	0.500	114,485.000000
21.075000	0.500	118,906.000000
21.083333	0.500	123,557.000000
21.091667	0.500	128,904.000000
21.100000	0.500	134,543.000000
21.108333	0.500	139,048.000000
21.116667	0.500	141,550.000000
21.125000	0.500	142,460.000000
21.133333	0.500	142,487.000000
21.141667	0.500	141,443.000000
21.150000	0.500	139,150.000000
21.158333	0.500	135,807.000000
21.166667	0.500	131,982.000000
21.175000	0.500	128,301.000000
21.183333	0.500	125,048.000000
21.191667	0.500	122,920.000000
21.200000	0.500	122,295.000000
21.208333	0.500	122,945.000000
21.216667	0.500	124,736.000000
21.225000	0.500	127,013.000000
21.233333	0.500	128,883.000000
21.241667	0.500	130,239.000000
21.250000	0.500	131,091.000000
21.258333	0.500	131,455.000000
21.266667	0.500	131,423.000000
21.275000	0.500	130,675.000000
21.283333	0.500	129,257.000000
21.291667	0.500	127,696.000000
21.300000	0.500	126,229.000000
21.308333	0.500	125,358.000000
21.316667	0.500	124,923.000000
21.325000	0.500	124,734.000000
21.333333	0.500	124,572.000000
21.341667	0.500	123,650.000000
21.350000	0.500	121,568.000000
21.358333	0.500	119,034.000000
21.366667	0.500	117,122.000000
21.375000	0.500	116,415.000000
21.383333	0.500	116,812.000000
21.391667	0.500	117,882.000000
21.400000	0.500	119,112.000000
21.408333	0.500	120,420.000000
21.416667	0.500	121,329.000000
21.425000	0.500	121,313.000000
21.433333	0.500	120,654.000000
21.441667	0.500	119,910.000000
21.450000	0.500	119,377.000000
21.458333	0.500	119,144.000000
21.466667	0.500	119,576.000000
21.475000	0.500	120,568.000000
21.483333	0.500	122,131.000000
21.491667	0.500	124,016.000000
21.500000	0.500	125,945.000000
21.508333	0.500	127,924.000000
21.516667	0.500	129,832.000000
21.525000	0.500	131,447.000000
21.533333	0.500	132,336.000000
21.541667	0.500	132,347.000000
21.550000	0.500	131,942.000000
21.558333	0.500	131,104.000000
21.566667	0.500	130,185.000000
21.575000	0.500	129,489.000000
21.583333	0.500	128,996.000000
21.591667	0.500	128,377.000000
21.600000	0.500	127,424.000000
21.608333	0.500	126,059.000000
21.616667	0.500	124,185.000000
21.625000	0.500	122,104.000000
21.633333	0.500	120,541.000000
21.641667	0.500	120,001.000000
21.650000	0.500	120,362.000000
21.658333	0.500	121,282.000000
21.666667	0.500	122,615.000000
21.675000	0.500	123,713.000000
21.683333	0.500	124,086.000000
21.691667	0.500	124,037.000000
21.700000	0.500	123,756.000000
21.708333	0.500	123,395.000000
21.716667	0.500	123,252.000000
21.725000	0.500	123,210.000000
21.733333	0.500	123,333.000000
21.741667	0.500	123,426.000000
21.750000	0.500	123,337.000000
21.758333	0.500	123,407.000000
21.766667	0.500	123,870.000000
21.775000	0.500	124,154.000000
21.783333	0.500	124,260.000000
21.791667	0.500	125,147.000000
21.800000	0.500	127,519.000000
21.808333	0.500	131,022.000000
21.816667	0.500	134,696.000000
21.825000	0.500	138,062.000000
21.833333	0.500	140,903.000000
21.841667	0.500	143,379.000000
21.850000	0.500	145,390.000000
21.858333	0.500	146,556.000000
21.866667	0.500	146,796.000000
21.875000	0.500	146,129.000000
21.883333	0.500	145,006.000000
21.891667	0.500	143,886.000000
21.900000	0.500	143,167.000000
21.908333	0.500	142,987.000000
21.916667	0.500	142,698.000000
21.925000	0.500	141,503.000000
21.933333	0.500	139,340.000000
21.941667	0.500	136,353.000000
21.950000	0.500	133,034.000000
21.958333	0.500	129,789.000000
21.966667	0.500	126,910.000000
21.975000	0.500	124,538.000000
21.983333	0.500	122,523.000000
21.991667	0.500	120,874.000000
22.000000	0.500	120,013.000000
22.008333	0.500	120,362.000000
22.016667	0.500	121,873.000000
22.025000	0.500	124,291.000000
22.033333	0.500	127,409.000000
22.041667	0.500	130,768.000000
22.050000	0.500	134,509.000000
22.058333	0.500	138,526.000000
22.066667	0.500	141,914.000000
22.075000	0.500	143,794.000000
22.083333	0.500	143,745.000000
22.091667	0.500	141,701.000000
22.100000	0.500	137,934.000000
22.108333	0.500	133,338.000000
22.116667	0.500	128,901.000000
22.125000	0.500	125,179.000000
22.133333	0.500	122,230.000000
22.141667	0.500	119,898.000000
22.150000	0.500	118,349.000000
22.158333	0.500	117,824.000000
22.166667	0.500	118,220.000000
22.175000	0.500	119,638.000000
22.183333	0.500	122,184.000000
22.191667	0.500	125,491.000000
22.200000	0.500	128,724.000000
22.208333	0.500	131,368.000000
22.216667	0.500	133,231.000000
22.225000	0.500	134,337.000000
22.233333	0.500	134,596.000000
22.241667	0.500	134,099.000000
22.250000	0.500	133,057.000000
22.258333	0.500	132,119.000000
22.266667	0.500	131,124.000000
22.275000	0.500	130,070.000000
22.283333	0.500	129,370.000000
22.291667	0.500	128,886.000000
22.300000	0.500	129,014.000000
22.308333	0.500	130,117.000000
22.316667	0.500	132,005.000000
22.325000	0.500	134,223.000000
22.333333	0.500	135,564.000000
22.341667	0.500	135,593.000000
22.350000	0.500	134,379.000000
22.358333	0.500	132,319.000000
22.366667	0.500	129,774.000000
22.375000	0.500	127,324.000000
22.383333	0.500	125,099.000000
22.391667	0.500	123,107.000000
22.400000	0.500	122,019.000000
22.408333	0.500	123,007.000000
22.416667	0.500	126,223.000000
22.425000	0.500	130,739.000000
22.433333	0.500	135,303.000000
22.441667	0.500	139,639.000000
22.450000	0.500	143,762.000000
22.458333	0.500	146,971.000000
22.466667	0.500	148,775.000000
22.475000	0.500	149,260.000000
22.483333	0.500	148,525.000000
22.491667	0.500	147,075.000000
22.500000	0.500	145,309.000000
22.508333	0.500	143,054.000000
22.516667	0.500	140,330.000000
22.525000	0.500	137,045.000000
22.533333	0.500	133,001.000000
22.541667	0.500	128,393.000000
22.550000	0.500	124,019.000000
22.558333	0.500	120,719.000000
22.566667	0.500	118,196.000000
22.575000	0.500	116,100.000000
22.583333	0.500	114,411.000000
22.591667	0.500	113,010.000000
22.600000	0.500	111,452.000000
22.608333	0.500	109,937.000000
22.616667	0.500	108,874.000000
22.625000	0.500	108,984.000000
22.633333	0.500	110,777.000000
22.641667	0.500	113,910.000000
22.650000	0.500	117,823.000000
22.658333	0.500	122,188.000000
22.666667	0.500	126,795.000000
22.675000	0.500	131,668.000000
22.683333	0.500	136,299.000000
22.691667	0.500	139,879.000000
22.700000	0.500	142,015.000000
22.708333	0.500	142,533.000000
22.716667	0.500	142,057.000000
22.725000	0.500	141,313.000000
22.733333	0.500	140,761.000000
22.741667	0.500	140,931.000000
22.750000	0.500	141,838.000000
22.758333	0.500	143,060.000000
22.766667	0.500	144,313.000000
22.775000	0.500	145,814.000000
22.783333	0.500	147,436.000000
22.791667	0.500	149,055.000000
22.800000	0.500	150,731.000000
22.808333	0.500	151,829.000000
22.816667	0.500	151,448.000000
22.825000	0.500	149,531.000000
22.833333	0.500	146,770.000000
22.841667	0.500	143,519.000000
22.850000	0.500	139,656.000000
22.858333	0.500	135,776.000000
22.866667	0.500	132,228.000000
22.875000	0.500	129,361.000000
22.883333	0.500	127,382.000000
22.891667	0.500	126,286.000000
22.900000	0.500	126,232.000000
22.908333	0.500	127,116.000000
22.916667	0.500	128,132.000000
22.925000	0.500	128,546.000000
22.933333	0.500	127,618.000000
22.941667	0.500	124,964.000000
22.950000	0.500	121,550.000000
22.958333	0.500	118,986.000000
22.966667	0.500	118,194.000000
22.975000	0.500	119,573.000000
22.983333	0.500	122,972.000000
22.991667	0.500	127,842.000000
23.000000	0.500	133,246.000000
23.008333	0.500	138,077.000000
23.016667	0.500	141,507.000000
23.025000	0.500	143,446.000000
23.033333	0.500	144,709.000000
23.041667	0.500	146,349.000000
23.050000	0.500	148,646.000000
23.058333	0.500	151,339.000000
23.066667	0.500	154,147.000000
23.075000	0.500	156,757.000000
23.083333	0.500	158,386.000000
23.091667	0.500	159,111.000000
23.100000	0.500	159,865.000000
23.108333	0.500	160,896.000000
23.116667	0.500	162,077.000000
23.125000	0.500	163,175.000000
23.133333	0.500	163,592.000000
23.141667	0.500	162,644.000000
23.150000	0.500	160,377.000000
23.158333	0.500	157,597.000000
23.166667	0.500	155,139.000000
23.175000	0.500	153,756.000000
23.183333	0.500	152,989.000000
23.191667	0.500	152,024.000000
23.200000	0.500	150,518.000000
23.208333	0.500	148,323.000000
23.216667	0.500	145,737.000000
23.225000	0.500	143,421.000000
23.233333	0.500	141,547.000000
23.241667	0.500	139,716.000000
23.250000	0.500	138,032.000000
23.258333	0.500	136,665.000000
23.266667	0.500	135,619.000000
23.275000	0.500	134,740.000000
23.283333	0.500	133,991.000000
23.291667	0.500	133,293.000000
23.300000	0.500	132,240.000000
23.308333	0.500	130,814.000000
23.316667	0.500	129,545.000000
23.325000	0.500	128,760.000000
23.333333	0.500	128,861.000000
23.341667	0.500	130,049.000000
23.350000	0.500	131,936.000000
23.358333	0.500	134,156.000000
23.366667	0.500	136,135.000000
23.375000	0.500	137,224.000000
23.383333	0.500	136,934.000000
23.391667	0.500	135,227.000000
23.400000	0.500	132,698.000000
23.408333	0.500	130,192.000000
23.416667	0.500	128,215.000000
23.425000	0.500	126,658.000000
23.433333	0.500	125,331.000000
23.441667	0.500	124,049.000000
23.450000	0.500	122,618.000000
23.458333	0.500	121,340.000000
23.466667	0.500	120,416.000000
23.475000	0.500	120,109.000000
23.483333	0.500	120,627.000000
23.491667	0.500	122,500.000000
23.500000	0.500	125,347.000000
23.508333	0.500	128,629.000000
23.516667	0.500	132,041.000000
23.525000	0.500	135,001.000000
23.533333	0.500	136,838.000000
23.541667	0.500	137,531.000000
23.550000	0.500	138,199.000000
23.558333	0.500	139,884.000000
23.566667	0.500	142,571.000000
23.575000	0.500	145,564.000000
23.583333	0.500	148,545.000000
23.591667	0.500	151,667.000000
23.600000	0.500	154,749.000000
23.608333	0.500	157,202.000000
23.616667	0.500	158,604.000000
23.625000	0.500	158,940.000000
23.633333	0.500	157,760.000000
23.641667	0.500	155,087.000000
23.650000	0.500	151,968.000000
23.658333	0.500	149,158.000000
23.666667	0.500	146,229.000000
23.675000	0.500	142,808.000000
23.683333	0.500	138,865.000000
23.691667	0.500	135,254.000000
23.700000	0.500	132,950.000000
23.708333	0.500	131,967.000000
23.716667	0.500	131,947.000000
23.725000	0.500	133,162.000000
23.733333	0.500	135,591.000000
23.741667	0.500	138,510.000000
23.750000	0.500	141,355.000000
23.758333	0.500	143,636.000000
23.766667	0.500	144,835.000000
23.775000	0.500	145,243.000000
23.783333	0.500	145,440.000000
23.791667	0.500	145,749.000000
23.800000	0.500	146,213.000000
23.808333	0.500	147,346.000000
23.816667	0.500	149,528.000000
23.825000	0.500	152,323.000000
23.833333	0.500	154,968.000000
23.841667	0.500	156,955.000000
23.850000	0.500	157,492.000000
23.858333	0.500	156,216.000000
23.866667	0.500	153,176.000000
23.875000	0.500	148,754.000000
23.883333	0.500	143,575.000000
23.891667	0.500	138,329.000000
23.900000	0.500	133,307.000000
23.908333	0.500	128,888.000000
23.916667	0.500	125,438.000000
23.925000	0.500	123,114.000000
23.933333	0.500	121,942.000000
23.941667	0.500	121,831.000000
23.950000	0.500	122,862.000000
23.958333	0.500	124,816.000000
23.966667	0.500	127,189.000000
23.975000	0.500	129,678.000000
23.983333	0.500	132,188.000000
23.991667	0.500	134,827.000000
24.000000	0.500	137,388.000000
24.008333	0.500	139,640.000000
24.016667	0.500	141,332.000000
24.025000	0.500	142,299.000000
24.033333	0.500	142,459.000000
24.041667	0.500	141,905.000000
24.050000	0.500	141,009.000000
24.058333	0.500	139,874.000000
24.066667	0.500	138,890.000000
24.075000	0.500	138,342.000000
24.083333	0.500	138,366.000000
24.091667	0.500	139,151.000000
24.100000	0.500	140,609.000000
24.108333	0.500	142,345.000000
24.116667	0.500	143,980.000000
24.125000	0.500	145,540.000000
24.133333	0.500	147,172.000000
24.141667	0.500	148,305.000000
24.150000	0.500	148,612.000000
24.158333	0.500	147,991.000000
24.166667	0.500	146,836.000000
24.175000	0.500	145,455.000000
24.183333	0.500	143,728.000000
24.191667	0.500	141,774.000000
24.200000	0.500	140,328.000000
24.208333	0.500	140,422.000000
24.216667	0.500	142,001.000000
24.225000	0.500	144,006.000000
24.233333	0.500	146,128.000000
24.241667	0.500	148,055.000000
24.250000	0.500	149,388.000000
24.258333	0.500	149,683.000000
24.266667	0.500	148,942.000000
24.275000	0.500	147,164.000000
24.283333	0.500	144,622.000000
24.291667	0.500	141,718.000000
24.300000	0.500	139,085.000000
24.308333	0.500	137,209.000000
24.316667	0.500	136,642.000000
24.325000	0.500	137,696.000000
24.333333	0.500	140,202.000000
24.341667	0.500	143,742.000000
24.350000	0.500	147,577.000000
24.358333	0.500	150,648.000000
24.366667	0.500	152,419.000000
24.375000	0.500	152,558.000000
24.383333	0.500	150,557.000000
24.391667	0.500	146,843.000000
24.400000	0.500	142,859.000000
24.408333	0.500	139,891.000000
24.416667	0.500	137,878.000000
24.425000	0.500	136,368.000000
24.433333	0.500	135,223.000000
24.441667	0.500	134,619.000000
24.450000	0.500	134,311.000000
24.458333	0.500	133,487.000000
24.466667	0.500	131,866.000000
24.475000	0.500	129,977.000000
24.483333	0.500	128,786.000000
24.491667	0.500	128,805.000000
24.500000	0.500	129,819.000000
24.508333	0.500	132,125.000000
24.516667	0.500	136,101.000000
24.525000	0.500	141,377.000000
24.533333	0.500	146,969.000000
24.541667	0.500	151,864.000000
24.550000	0.500	155,302.000000
24.558333	0.500	157,077.000000
24.566667	0.500	158,054.000000
24.575000	0.500	159,328.000000
24.583333	0.500	160,858.000000
24.591667	0.500	162,083.000000
24.600000	0.500	162,417.000000
24.608333	0.500	161,108.000000
24.616667	0.500	158,225.000000
24.625000	0.500	154,702.000000
24.633333	0.500	151,706.000000
24.641667	0.500	149,772.000000
24.650000	0.500	148,668.000000
24.658333	0.500	147,925.000000
24.666667	0.500	147,461.000000
24.675000	0.500	147,465.000000
24.683333	0.500	147,590.000000
24.691667	0.500	148,012.000000
24.700000	0.500	149,378.000000
24.708333	0.500	151,253.000000
24.716667	0.500	152,642.000000
24.725000	0.500	153,173.000000
24.733333	0.500	153,079.000000
24.741667	0.500	152,672.000000
24.750000	0.500	152,429.000000
24.758333	0.500	152,516.000000
24.766667	0.500	152,717.000000
24.775000	0.500	152,665.000000
24.783333	0.500	152,647.000000
24.791667	0.500	153,143.000000
24.800000	0.500	153,967.000000
24.808333	0.500	154,919.000000
24.816667	0.500	155,837.000000
24.825000	0.500	156,798.000000
24.833333	0.500	157,629.000000
24.841667	0.500	158,366.000000
24.850000	0.500	158,965.000000
24.858333	0.500	159,142.000000
24.866667	0.500	158,803.000000
24.875000	0.500	158,144.000000
24.883333	0.500	157,226.000000
24.891667	0.500	156,019.000000
24.900000	0.500	154,842.000000
24.908333	0.500	154,556.000000
24.916667	0.500	155,147.000000
24.925000	0.500	156,048.000000
24.933333	0.500	156,711.000000
24.941667	0.500	156,608.000000
24.950000	0.500	156,270.000000
24.958333	0.500	156,375.000000
24.966667	0.500	156,988.000000
24.975000	0.500	157,888.000000
24.983333	0.500	159,230.000000
24.991667	0.500	161,058.000000
25.000000	0.500	163,263.000000
25.008333	0.500	165,518.000000
25.016667	0.500	167,360.000000
25.025000	0.500	168,167.000000
25.033333	0.500	167,925.000000
25.041667	0.500	166,810.000000
25.050000	0.500	164,804.000000
25.058333	0.500	162,014.000000
25.066667	0.500	159,010.000000
25.075000	0.500	156,113.000000
25.083333	0.500	153,519.000000
25.091667	0.500	151,472.000000
25.100000	0.500	150,001.000000
25.108333	0.500	149,364.000000
25.116667	0.500	149,598.000000
25.125000	0.500	150,698.000000
25.133333	0.500	152,481.000000
25.141667	0.500	154,804.000000
25.150000	0.500	157,380.000000
25.158333	0.500	159,679.000000
25.166667	0.500	161,839.000000
25.175000	0.500	164,019.000000
25.183333	0.500	165,820.000000
25.191667	0.500	167,122.000000
25.200000	0.500	167,769.000000
25.208333	0.500	167,938.000000
25.216667	0.500	168,291.000000
25.225000	0.500	169,119.000000
25.233333	0.500	169,776.000000
25.241667	0.500	169,376.000000
25.250000	0.500	167,458.000000
25.258333	0.500	164,644.000000
25.266667	0.500	161,436.000000
25.275000	0.500	158,210.000000
25.283333	0.500	155,497.000000
25.291667	0.500	153,215.000000
25.300000	0.500	151,207.000000
25.308333	0.500	149,552.000000
25.316667	0.500	148,504.000000
25.325000	0.500	148,222.000000
25.333333	0.500	148,279.000000
25.341667	0.500	148,554.000000
25.350000	0.500	149,106.000000
25.358333	0.500	150,135.000000
25.366667	0.500	151,323.000000
25.375000	0.500	152,560.000000
25.383333	0.500	154,148.000000
25.391667	0.500	156,025.000000
25.400000	0.500	158,083.000000
25.408333	0.500	160,212.000000
25.416667	0.500	162,184.000000
25.425000	0.500	163,964.000000
25.433333	0.500	165,741.000000
25.441667	0.500	166,992.000000
25.450000	0.500	166,889.000000
25.458333	0.500	165,258.000000
25.466667	0.500	162,677.000000
25.475000	0.500	159,848.000000
25.483333	0.500	157,342.000000
25.491667	0.500	155,666.000000
25.500000	0.500	154,919.000000
25.508333	0.500	154,302.000000
25.516667	0.500	152,838.000000
25.525000	0.500	150,405.000000
25.533333	0.500	147,717.000000
25.541667	0.500	145,499.000000
25.550000	0.500	144,071.000000
25.558333	0.500	143,788.000000
25.566667	0.500	144,826.000000
25.575000	0.500	146,922.000000
25.583333	0.500	149,784.000000
25.591667	0.500	153,352.000000
25.600000	0.500	157,438.000000
25.608333	0.500	161,366.000000
25.616667	0.500	164,239.000000
25.625000	0.500	165,689.000000
25.633333	0.500	165,976.000000
25.641667	0.500	165,559.000000
25.650000	0.500	164,782.000000
25.658333	0.500	164,043.000000
25.666667	0.500	163,708.000000
25.675000	0.500	164,069.000000
25.683333	0.500	164,990.000000
25.691667	0.500	166,440.000000
25.700000	0.500	167,945.000000
25.708333	0.500	169,339.000000
25.716667	0.500	170,760.000000
25.725000	0.500	171,797.000000
25.733333	0.500	172,330.000000
25.741667	0.500	172,670.000000
25.750000	0.500	172,901.000000
25.758333	0.500	172,652.000000
25.766667	0.500	171,371.000000
25.775000	0.500	169,057.000000
25.783333	0.500	166,649.000000
25.791667	0.500	164,447.000000
25.800000	0.500	162,713.000000
25.808333	0.500	161,644.000000
25.816667	0.500	161,076.000000
25.825000	0.500	161,341.000000
25.833333	0.500	162,952.000000
25.841667	0.500	165,646.000000
25.850000	0.500	168,480.000000
25.858333	0.500	170,727.000000
25.866667	0.500	171,894.000000
25.875000	0.500	172,152.000000
25.883333	0.500	171,181.000000
25.891667	0.500	168,381.000000
25.900000	0.500	164,008.000000
25.908333	0.500	158,516.000000
25.916667	0.500	152,623.000000
25.925000	0.500	147,516.000000
25.933333	0.500	144,259.000000
25.941667	0.500	143,106.000000
25.950000	0.500	143,807.000000
25.958333	0.500	146,102.000000
25.966667	0.500	149,605.000000
25.975000	0.500	153,846.000000
25.983333	0.500	158,578.000000
25.991667	0.500	163,093.000000
26.000000	0.500	166,593.000000
26.008333	0.500	168,568.000000
26.016667	0.500	169,001.000000
26.025000	0.500	168,368.000000
26.033333	0.500	166,804.000000
26.041667	0.500	164,505.000000
26.050000	0.500	162,259.000000
26.058333	0.500	160,807.000000
26.066667	0.500	160,100.000000
26.075000	0.500	159,559.000000
26.083333	0.500	159,243.000000
26.091667	0.500	159,690.000000
26.100000	0.500	160,809.000000
26.108333	0.500	162,012.000000
26.116667	0.500	162,886.000000
26.125000	0.500	163,321.000000
26.133333	0.500	163,463.000000
26.141667	0.500	163,524.000000
26.150000	0.500	163,933.000000
26.158333	0.500	165,237.000000
26.166667	0.500	168,039.000000
26.175000	0.500	172,326.000000
26.183333	0.500	177,549.000000
26.191667	0.500	182,188.000000
26.200000	0.500	185,019.000000
26.208333	0.500	185,864.000000
26.216667	0.500	184,804.000000
26.225000	0.500	182,659.000000
26.233333	0.500	180,484.000000
26.241667	0.500	178,640.000000
26.250000	0.500	176,953.000000
26.258333	0.500	175,137.000000
26.266667	0.500	173,568.000000
26.275000	0.500	172,596.000000
26.283333	0.500	172,331.000000
26.291667	0.500	172,657.000000
26.300000	0.500	173,311.000000
26.308333	0.500	174,100.000000
26.316667	0.500	175,395.000000
26.325000	0.500	177,747.000000
26.333333	0.500	180,701.000000
26.341667	0.500	183,363.000000
26.350000	0.500	184,997.000000
26.358333	0.500	185,491.000000
26.366667	0.500	185,431.000000
26.375000	0.500	184,736.000000
26.383333	0.500	183,297.000000
26.391667	0.500	181,243.000000
26.400000	0.500	178,937.000000
26.408333	0.500	176,751.000000
26.416667	0.500	174,731.000000
26.425000	0.500	172,548.000000
26.433333	0.500	170,243.000000
26.441667	0.500	167,784.000000
26.450000	0.500	165,493.000000
26.458333	0.500	164,333.000000
26.466667	0.500	164,194.000000
26.475000	0.500	164,493.000000
26.483333	0.500	164,975.000000
26.491667	0.500	165,444.000000
26.500000	0.500	165,912.000000
26.508333	0.500	167,062.000000
26.516667	0.500	168,812.000000
26.525000	0.500	170,329.000000
26.533333	0.500	171,033.000000
26.541667	0.500	170,762.000000
26.550000	0.500	169,830.000000
26.558333	0.500	168,578.000000
26.566667	0.500	167,742.000000
26.575000	0.500	167,775.000000
26.583333	0.500	168,857.000000
26.591667	0.500	170,763.000000
26.600000	0.500	173,356.000000
26.608333	0.500	176,340.000000
26.616667	0.500	179,111.000000
26.625000	0.500	181,298.000000
26.633333	0.500	183,070.000000
26.641667	0.500	184,584.000000
26.650000	0.500	186,020.000000
26.658333	0.500	187,105.000000
26.666667	0.500	187,205.000000
26.675000	0.500	185,513.000000
26.683333	0.500	182,133.000000
26.691667	0.500	177,500.000000
26.700000	0.500	172,151.000000
26.708333	0.500	167,026.000000
26.716667	0.500	163,190.000000
26.725000	0.500	160,904.000000
26.733333	0.500	159,838.000000
26.741667	0.500	160,026.000000
26.750000	0.500	161,662.000000
26.758333	0.500	164,654.000000
26.766667	0.500	168,582.000000
26.775000	0.500	172,896.000000
26.783333	0.500	177,138.000000
26.791667	0.500	181,137.000000
26.800000	0.500	184,843.000000
26.808333	0.500	188,008.000000
26.816667	0.500	190,406.000000
26.825000	0.500	191,826.000000
26.833333	0.500	191,683.000000
26.841667	0.500	190,401.000000
26.850000	0.500	189,726.000000
26.858333	0.500	190,731.000000
26.866667	0.500	193,348.000000
26.875000	0.500	196,594.000000
26.883333	0.500	199,033.000000
26.891667	0.500	199,768.000000
26.900000	0.500	199,201.000000
26.908333	0.500	198,124.000000
26.916667	0.500	197,065.000000
26.925000	0.500	196,035.000000
26.933333	0.500	194,743.000000
26.941667	0.500	193,180.000000
26.950000	0.500	191,255.000000
26.958333	0.500	189,260.000000
26.966667	0.500	187,668.000000
26.975000	0.500	186,771.000000
26.983333	0.500	186,814.000000
26.991667	0.500	187,797.000000
27.000000	0.500	189,943.000000
27.008333	0.500	193,402.000000
27.016667	0.500	197,912.000000
27.025000	0.500	202,564.000000
27.033333	0.500	206,177.000000
27.041667	0.500	208,542.000000
27.050000	0.500	209,565.000000
27.058333	0.500	209,719.000000
27.066667	0.500	209,936.000000
27.075000	0.500	210,476.000000
27.083333	0.500	211,350.000000
27.091667	0.500	212,372.000000
27.100000	0.500	213,293.000000
27.108333	0.500	214,129.000000
27.116667	0.500	215,781.000000
27.125000	0.500	218,524.000000
27.133333	0.500	221,760.000000
27.141667	0.500	225,111.000000
27.150000	0.500	228,518.000000
27.158333	0.500	231,333.000000
27.166667	0.500	232,931.000000
27.175000	0.500	233,049.000000
27.183333	0.500	232,086.000000
27.191667	0.500	231,019.000000
27.200000	0.500	230,412.000000
27.208333	0.500	230,547.000000
27.216667	0.500	231,372.000000
27.225000	0.500	232,446.000000
27.233333	0.500	233,726.000000
27.241667	0.500	234,965.000000
27.250000	0.500	236,274.000000
27.258333	0.500	238,538.000000
27.266667	0.500	242,360.000000
27.275000	0.500	247,560.000000
27.283333	0.500	253,226.000000
27.291667	0.500	258,195.000000
27.300000	0.500	261,857.000000
27.308333	0.500	263,959.000000
27.316667	0.500	265,012.000000
27.325000	0.500	265,696.000000
27.333333	0.500	267,046.000000
27.341667	0.500	269,780.000000
27.350000	0.500	273,803.000000
27.358333	0.500	278,897.000000
27.366667	0.500	284,867.000000
27.375000	0.500	291,056.000000
27.383333	0.500	296,575.000000
27.391667	0.500	300,840.000000
27.400000	0.500	302,872.000000
27.408333	0.500	302,089.000000
27.416667	0.500	299,409.000000
27.425000	0.500	296,326.000000
27.433333	0.500	294,182.000000
27.441667	0.500	293,776.000000
27.450000	0.500	295,015.000000
27.458333	0.500	297,541.000000
27.466667	0.500	301,421.000000
27.475000	0.500	306,814.000000
27.483333	0.500	312,576.000000
27.491667	0.500	317,940.000000
27.500000	0.500	322,778.000000
27.508333	0.500	327,063.000000
27.516667	0.500	331,364.000000
27.525000	0.500	336,078.000000
27.533333	0.500	341,299.000000
27.541667	0.500	346,488.000000
27.550000	0.500	351,659.000000
27.558333	0.500	357,019.000000
27.566667	0.500	362,198.000000
27.575000	0.500	366,275.000000
27.583333	0.500	368,527.000000
27.591667	0.500	368,576.000000
27.600000	0.500	366,132.000000
27.608333	0.500	361,920.000000
27.616667	0.500	356,893.000000
27.625000	0.500	351,603.000000
27.633333	0.500	346,715.000000
27.641667	0.500	343,008.000000
27.650000	0.500	340,704.000000
27.658333	0.500	339,633.000000
27.666667	0.500	339,945.000000
27.675000	0.500	341,183.000000
27.683333	0.500	342,183.000000
27.691667	0.500	342,142.000000
27.700000	0.500	341,110.000000
27.708333	0.500	339,692.000000
27.716667	0.500	338,365.000000
27.725000	0.500	337,023.000000
27.733333	0.500	335,439.000000
27.741667	0.500	333,809.000000
27.750000	0.500	332,185.000000
27.758333	0.500	330,248.000000
27.766667	0.500	327,561.000000
27.775000	0.500	324,012.000000
27.783333	0.500	319,581.000000
27.791667	0.500	314,275.000000
27.800000	0.500	308,087.000000
27.808333	0.500	301,619.000000
27.816667	0.500	295,323.000000
27.825000	0.500	289,200.000000
27.833333	0.500	283,557.000000
27.841667	0.500	278,437.000000
27.850000	0.500	273,692.000000
27.858333	0.500	269,438.000000
27.866667	0.500	266,092.000000
27.875000	0.500	263,482.000000
27.883333	0.500	261,309.000000
27.891667	0.500	259,399.000000
27.900000	0.500	257,127.000000
27.908333	0.500	254,131.000000
27.916667	0.500	250,391.000000
27.925000	0.500	246,092.000000
27.933333	0.500	241,483.000000
27.941667	0.500	236,981.000000
27.950000	0.500	233,543.000000
27.958333	0.500	231,313.000000
27.966667	0.500	229,755.000000
27.975000	0.500	228,566.000000
27.983333	0.500	227,461.000000
27.991667	0.500	226,744.000000
28.000000	0.500	226,512.000000
28.008333	0.500	225,964.000000
28.016667	0.500	224,438.000000
28.025000	0.500	221,890.000000
28.033333	0.500	218,848.000000
28.041667	0.500	215,946.000000
28.050000	0.500	213,329.000000
28.058333	0.500	210,324.000000
28.066667	0.500	205,494.000000
28.075000	0.500	198,253.000000
28.083333	0.500	189,755.000000
28.091667	0.500	181,567.000000
28.100000	0.500	174,619.000000
28.108333	0.500	169,453.000000
28.116667	0.500	166,431.000000
28.125000	0.500	166,342.000000
28.133333	0.500	169,235.000000
28.141667	0.500	173,712.000000
28.150000	0.500	178,193.000000
28.158333	0.500	181,378.000000
28.166667	0.500	182,250.000000
28.175000	0.500	180,383.000000
28.183333	0.500	176,434.000000
28.191667	0.500	170,918.000000
28.200000	0.500	164,221.000000
28.208333	0.500	157,131.000000
28.216667	0.500	150,415.000000
28.225000	0.500	144,619.000000
28.233333	0.500	139,873.000000
28.241667	0.500	135,393.000000
28.250000	0.500	131,081.000000
28.258333	0.500	127,358.000000
28.266667	0.500	124,076.000000
28.275000	0.500	120,511.000000
28.283333	0.500	116,786.000000
28.291667	0.500	113,392.000000
28.300000	0.500	110,205.000000
28.308333	0.500	107,019.000000
28.316667	0.500	104,328.000000
28.325000	0.500	102,814.000000
28.333333	0.500	103,117.000000
28.341667	0.500	104,673.000000
28.350000	0.500	106,693.000000
28.358333	0.500	108,202.000000
28.366667	0.500	108,147.000000
28.375000	0.500	106,106.000000
28.383333	0.500	102,406.000000
28.391667	0.500	97,690.000000
28.400000	0.500	92,784.000000
28.408333	0.500	88,636.000000
28.416667	0.500	85,359.000000
28.425000	0.500	82,420.000000
28.433333	0.500	79,534.000000
28.441667	0.500	76,644.000000
28.450000	0.500	73,574.000000
28.458333	0.500	70,676.000000
28.466667	0.500	67,968.000000
28.475000	0.500	66,031.000000
28.483333	0.500	65,294.000000
28.491667	0.500	65,408.000000
28.500000	0.500	65,656.000000
28.508333	0.500	65,284.000000
28.516667	0.500	64,119.000000
28.525000	0.500	62,153.000000
28.533333	0.500	59,623.000000
28.541667	0.500	56,934.000000
28.550000	0.500	54,313.000000
28.558333	0.500	51,883.000000
28.566667	0.500	50,062.000000
28.575000	0.500	49,241.000000
28.583333	0.500	49,722.000000
28.591667	0.500	51,396.000000
28.600000	0.500	54,176.000000
28.608333	0.500	57,440.000000
28.616667	0.500	60,264.000000
28.625000	0.500	61,788.000000
28.633333	0.500	61,491.000000
28.641667	0.500	59,489.000000
28.650000	0.500	56,389.000000
28.658333	0.500	52,579.000000
28.666667	0.500	48,388.000000
28.675000	0.500	44,168.000000
28.683333	0.500	40,073.000000
28.691667	0.500	35,988.000000
28.700000	0.500	31,933.000000
28.708333	0.500	27,989.000000
28.716667	0.500	24,615.000000
28.725000	0.500	22,415.000000
28.733333	0.500	21,526.000000
28.741667	0.500	21,137.000000
28.750000	0.500	20,780.000000
28.758333	0.500	20,016.000000
28.766667	0.500	18,154.000000
28.775000	0.500	15,505.000000
28.783333	0.500	12,636.000000
28.791667	0.500	10,225.000000
28.800000	0.500	7,990.000000
28.808333	0.500	5,308.000000
28.816667	0.500	2,108.000000
28.825000	0.500	-1,048.000000
28.833333	0.500	-3,397.000000
28.841667	0.500	-4,145.000000
28.850000	0.500	-3,306.000000
28.858333	0.500	-1,331.000000
28.866667	0.500	1,147.000000
28.875000	0.500	3,877.000000
28.883333	0.500	6,717.000000
28.891667	0.500	8,941.000000
28.900000	0.500	10,697.000000
28.908333	0.500	12,327.000000
28.916667	0.500	13,662.000000
28.925000	0.500	14,779.000000
28.933333	0.500	16,074.000000
28.941667	0.500	17,954.000000
28.950000	0.500	20,112.000000
28.958333	0.500	22,095.000000
28.966667	0.500	23,580.000000
28.975000	0.500	24,499.000000
28.983333	0.500	24,156.000000
28.991667	0.500	22,343.000000
29.000000	0.500	18,678.000000
29.008333	0.500	13,026.000000
29.016667	0.500	5,916.000000
29.025000	0.500	-1,532.000000
29.033333	0.500	-8,381.000000
29.041667	0.500	-13,903.000000
29.050000	0.500	-17,339.000000
29.058333	0.500	-18,820.000000
29.066667	0.500	-18,736.000000
29.075000	0.500	-17,799.000000
29.083333	0.500	-16,912.000000
29.091667	0.500	-16,419.000000
29.100000	0.500	-15,903.000000
29.108333	0.500	-14,709.000000
29.116667	0.500	-13,019.000000
29.125000	0.500	-11,347.000000
29.133333	0.500	-10,022.000000
29.141667	0.500	-8,989.000000
29.150000	0.500	-8,154.000000
29.158333	0.500	-7,764.000000
29.166667	0.500	-8,022.000000
29.175000	0.500	-8,928.000000
29.183333	0.500	-10,245.000000
29.191667	0.500	-11,932.000000
29.200000	0.500	-13,992.000000
29.208333	0.500	-16,597.000000
29.216667	0.500	-19,797.000000
29.225000	0.500	-23,144.000000
29.233333	0.500	-25,966.000000
29.241667	0.500	-27,557.000000
29.250000	0.500	-27,929.000000
29.258333	0.500	-27,281.000000
29.266667	0.500	-25,679.000000
29.275000	0.500	-23,239.000000
29.283333	0.500	-20,893.000000
29.291667	0.500	-19,652.000000
29.300000	0.500	-19,510.000000
29.308333	0.500	-19,312.000000
29.316667	0.500	-18,413.000000
29.325000	0.500	-16,965.000000
29.333333	0.500	-15,155.000000
29.341667	0.500	-13,376.000000
29.350000	0.500	-12,332.000000
29.358333	0.500	-12,319.000000
29.366667	0.500	-12,965.000000
29.375000	0.500	-13,714.000000
29.383333	0.500	-14,316.000000
29.391667	0.500	-14,860.000000
29.400000	0.500	-15,811.000000
29.408333	0.500	-16,985.000000
29.416667	0.500	-18,109.000000
29.425000	0.500	-18,463.000000
29.433333	0.500	-18,323.000000
29.441667	0.500	-18,572.000000
29.450000	0.500	-19,390.000000
29.458333	0.500	-20,426.000000
29.466667	0.500	-21,398.000000
29.475000	0.500	-22,152.000000
29.483333	0.500	-22,681.000000
29.491667	0.500	-23,319.000000
29.500000	0.500	-24,706.000000
29.508333	0.500	-27,160.000000
29.516667	0.500	-30,316.000000
29.525000	0.500	-33,582.000000
29.533333	0.500	-36,410.000000
29.541667	0.500	-38,526.000000
29.550000	0.500	-39,732.000000
29.558333	0.500	-39,558.000000
29.566667	0.500	-37,963.000000
29.575000	0.500	-35,175.000000
29.583333	0.500	-31,574.000000
29.591667	0.500	-27,821.000000
29.600000	0.500	-24,963.000000
29.608333	0.500	-23,832.000000
29.616667	0.500	-24,771.000000
29.625000	0.500	-27,329.000000
29.633333	0.500	-30,986.000000
29.641667	0.500	-35,211.000000
29.650000	0.500	-39,128.000000
29.658333	0.500	-42,066.000000
29.666667	0.500	-44,101.000000
29.675000	0.500	-45,993.000000
29.683333	0.500	-48,013.000000
29.691667	0.500	-49,495.000000
29.700000	0.500	-49,713.000000
29.708333	0.500	-48,529.000000
29.716667	0.500	-46,527.000000
29.725000	0.500	-44,090.000000
29.733333	0.500	-41,308.000000
29.741667	0.500	-38,834.000000
29.750000	0.500	-37,487.000000
29.758333	0.500	-37,176.000000
29.766667	0.500	-37,746.000000
29.775000	0.500	-38,837.000000
29.783333	0.500	-40,256.000000
29.791667	0.500	-41,984.000000
29.800000	0.500	-44,041.000000
29.808333	0.500	-46,184.000000
29.816667	0.500	-48,129.000000
29.825000	0.500	-49,793.000000
29.833333	0.500	-51,683.000000
29.841667	0.500	-54,411.000000
29.850000	0.500	-57,771.000000
29.858333	0.500	-61,100.000000
29.866667	0.500	-63,627.000000
29.875000	0.500	-64,655.000000
29.883333	0.500	-63,641.000000
29.891667	0.500	-60,480.000000
29.900000	0.500	-55,795.000000
29.908333	0.500	-50,154.000000
29.916667	0.500	-44,062.000000
29.925000	0.500	-38,291.000000
29.933333	0.500	-34,037.000000
29.941667	0.500	-32,101.000000
29.950000	0.500	-31,806.000000
29.958333	0.500	-31,988.000000
29.966667	0.500	-31,999.000000
29.975000	0.500	-31,959.000000
29.983333	0.500	-31,625.000000
29.991667	0.500	-30,985.000000
30.000000	0.500	-30,159.000000
30.008333	0.500	-29,034.000000
30.016667	0.500	-27,871.000000
30.025000	0.500	-27,265.000000
30.033333	0.500	-27,806.000000
30.041667	0.500	-28,900.000000
30.050000	0.500	-29,816.000000
30.058333	0.500	-30,563.000000
30.066667	0.500	-31,427.000000
30.075000	0.500	-32,783.000000
30.083333	0.500	-34,328.000000
30.091667	0.500	-35,889.000000
30.100000	0.500	-37,274.000000
30.108333	0.500	-37,938.000000
30.116667	0.500	-37,526.000000
30.125000	0.500	-36,442.000000
30.133333	0.500	-35,078.000000
30.141667	0.500	-33,577.000000
30.150000	0.500	-32,659.000000
30.158333	0.500	-33,147.000000
30.166667	0.500	-35,473.000000
30.175000	0.500	-39,413.000000
30.183333	0.500	-43,558.000000
30.191667	0.500	-46,763.000000
30.200000	0.500	-48,449.000000
30.208333	0.500	-48,704.000000
30.216667	0.500	-47,782.000000
30.225000	0.500	-45,591.000000
30.233333	0.500	-42,371.000000
30.241667	0.500	-39,440.000000
30.250000	0.500	-37,784.000000
30.258333	0.500	-37,374.000000
30.266667	0.500	-37,651.000000
30.275000	0.500	-38,297.000000
30.283333	0.500	-39,284.000000
30.291667	0.500	-40,205.000000
30.300000	0.500	-40,410.000000
30.308333	0.500	-39,759.000000
30.316667	0.500	-38,325.000000
30.325000	0.500	-36,173.000000
30.333333	0.500	-33,670.000000
30.341667	0.500	-31,207.000000
30.350000	0.500	-29,528.000000
30.358333	0.500	-29,223.000000
30.366667	0.500	-30,485.000000
30.375000	0.500	-32,933.000000
30.383333	0.500	-35,797.000000
30.391667	0.500	-38,465.000000
30.400000	0.500	-40,694.000000
30.408333	0.500	-42,253.000000
30.416667	0.500	-42,908.000000
30.425000	0.500	-42,895.000000
30.433333	0.500	-42,839.000000
30.441667	0.500	-43,432.000000
30.450000	0.500	-45,113.000000
30.458333	0.500	-47,743.000000
30.466667	0.500	-50,773.000000
30.475000	0.500	-53,661.000000
30.483333	0.500	-55,732.000000
30.491667	0.500	-56,966.000000
30.500000	0.500	-57,337.000000
30.508333	0.500	-57,092.000000
30.516667	0.500	-56,583.000000
30.525000	0.500	-55,863.000000
30.533333	0.500	-54,980.000000
30.541667	0.500	-54,070.000000
30.550000	0.500	-53,413.000000
30.558333	0.500	-52,795.000000
30.566667	0.500	-51,439.000000
30.575000	0.500	-49,030.000000
30.583333	0.500	-45,695.000000
30.591667	0.500	-41,813.000000
30.600000	0.500	-38,219.000000
30.608333	0.500	-35,812.000000
30.616667	0.500	-34,781.000000
30.625000	0.500	-34,716.000000
30.633333	0.500	-35,312.000000
30.641667	0.500	-36,726.000000
30.650000	0.500	-38,880.000000
30.658333	0.500	-40,771.000000
30.666667	0.500	-41,768.000000
30.675000	0.500	-42,317.000000
30.683333	0.500	-42,977.000000
30.691667	0.500	-43,980.000000
30.700000	0.500	-45,015.000000
30.708333	0.500	-45,554.000000
30.716667	0.500	-45,805.000000
30.725000	0.500	-46,043.000000
30.733333	0.500	-46,722.000000
30.741667	0.500	-47,719.000000
30.750000	0.500	-48,812.000000
30.758333	0.500	-50,164.000000
30.766667	0.500	-52,101.000000
30.775000	0.500	-54,482.000000
30.783333	0.500	-56,832.000000
30.791667	0.500	-58,819.000000
30.800000	0.500	-60,374.000000
30.808333	0.500	-61,158.000000
30.816667	0.500	-61,212.000000
30.825000	0.500	-60,972.000000
30.833333	0.500	-60,588.000000
30.841667	0.500	-60,063.000000
30.850000	0.500	-58,972.000000
30.858333	0.500	-56,469.000000
30.866667	0.500	-53,331.000000
30.875000	0.500	-50,701.000000
30.883333	0.500	-48,982.000000
30.891667	0.500	-47,770.000000
30.900000	0.500	-46,560.000000
30.908333	0.500	-45,151.000000
30.916667	0.500	-43,944.000000
30.925000	0.500	-43,130.000000
30.933333	0.500	-42,826.000000
30.941667	0.500	-42,918.000000
30.950000	0.500	-43,311.000000
30.958333	0.500	-43,683.000000
30.966667	0.500	-43,827.000000
30.975000	0.500	-44,037.000000
30.983333	0.500	-44,453.000000
30.991667	0.500	-45,099.000000
31.000000	0.500	-48,571.000000
