# Supplementary material for: Changes to Serum Sample Tube and Processing Methodology Does Not Cause Inter-Individual Variation in Automated Whole Serum N-Glycan Profiling in Health and Disease
Source: PLoS One. 2015 Apr 1;10(4):e0123028. doi: 10.1371/journal.pone.0123028 (PMC4382121; doi:10.1371/journal.pone.0123028)
Supplement: S2 Data — (ZIP) [file pone.0123028.s007.zip › IgGglycansData/1000+390-Sample 27.txt]

File Path	chrom://acropora/ChromeleonLocal/Archana Data/07 Mar 14/Robot validation of PNG F release- GCP-IgG and GCP-Fet.seq/30.smp/Emission_1.channel/Emission_1.chm
Channel	Emission_1

Injection Information:
Data Vault	ChromeleonLocal
Injection	PNG F rel-GCP-IgG-100µg-F.A+PBM+2AB VP96+T1-110/1000+390-Sample 27
Injection Number	32
Position	RC4
Comment	
Processing Method	beh-gu
Instrument Method	BEH-15cm-30min-right-25ul
Type	Unknown
Status	Finished
Injection Date	08/03/2014
Injection Time	07:41:30
Injection Volume (µL)	25.0000
Dilution Factor	1.0000
Weight	1.0000

Raw Data Information:
Time Min. (min)	0.000000
Time Max. (min)	31.000000
Data Points	3721
Detector	FLD
Exporting Data System	Chromeleon 7.1.1.1127
Operator	
Signal Quantity	
Signal Unit	counts
Signal Min.	-46,343.000000
Signal Max.	7,747,027.000000
Channel	Emission_1
Driver Name	FLD3000.dll
Channel Type	Evaluation
Min. Step (s)	0.500
Max. Step (s)	0.500
Average Step (s)	0.500

Signal Parameter Information:
Signal Info	

Raw Data:
Time (min)	Step (s)	Value (counts)
0.000000	0.000	0.000000
0.008333	0.500	0.000000
0.016667	0.500	0.000000
0.025000	0.500	0.000000
0.033333	0.500	0.000000
0.041667	0.500	5,549.000000
0.050000	0.500	5,660.000000
0.058333	0.500	5,907.000000
0.066667	0.500	6,589.000000
0.075000	0.500	7,671.000000
0.083333	0.500	8,899.000000
0.091667	0.500	9,938.000000
0.100000	0.500	10,516.000000
0.108333	0.500	10,489.000000
0.116667	0.500	9,881.000000
0.125000	0.500	8,790.000000
0.133333	0.500	7,388.000000
0.141667	0.500	5,878.000000
0.150000	0.500	4,396.000000
0.158333	0.500	3,000.000000
0.166667	0.500	1,708.000000
0.175000	0.500	547.000000
0.183333	0.500	-468.000000
0.191667	0.500	-1,330.000000
0.200000	0.500	-2,042.000000
0.208333	0.500	-2,617.000000
0.216667	0.500	-3,103.000000
0.225000	0.500	-3,532.000000
0.233333	0.500	-3,879.000000
0.241667	0.500	-4,139.000000
0.250000	0.500	-4,351.000000
0.258333	0.500	-4,546.000000
0.266667	0.500	-4,740.000000
0.275000	0.500	-4,893.000000
0.283333	0.500	-5,006.000000
0.291667	0.500	-5,114.000000
0.300000	0.500	-5,200.000000
0.308333	0.500	-5,268.000000
0.316667	0.500	-5,266.000000
0.325000	0.500	-5,172.000000
0.333333	0.500	-5,017.000000
0.341667	0.500	-4,851.000000
0.350000	0.500	-4,744.000000
0.358333	0.500	-4,708.000000
0.366667	0.500	-4,772.000000
0.375000	0.500	-4,965.000000
0.383333	0.500	-5,287.000000
0.391667	0.500	-5,698.000000
0.400000	0.500	-6,090.000000
0.408333	0.500	-6,332.000000
0.416667	0.500	-6,456.000000
0.425000	0.500	-6,571.000000
0.433333	0.500	-6,676.000000
0.441667	0.500	-6,716.000000
0.450000	0.500	-6,661.000000
0.458333	0.500	-6,555.000000
0.466667	0.500	-6,431.000000
0.475000	0.500	-6,306.000000
0.483333	0.500	-6,191.000000
0.491667	0.500	-6,032.000000
0.500000	0.500	-5,828.000000
0.508333	0.500	-5,636.000000
0.516667	0.500	-5,486.000000
0.525000	0.500	-5,388.000000
0.533333	0.500	-5,306.000000
0.541667	0.500	-5,201.000000
0.550000	0.500	-5,042.000000
0.558333	0.500	-4,869.000000
0.566667	0.500	-4,732.000000
0.575000	0.500	-4,683.000000
0.583333	0.500	-4,719.000000
0.591667	0.500	-4,775.000000
0.600000	0.500	-4,822.000000
0.608333	0.500	-4,858.000000
0.616667	0.500	-4,876.000000
0.625000	0.500	-4,850.000000
0.633333	0.500	-4,720.000000
0.641667	0.500	-4,400.000000
0.650000	0.500	-3,848.000000
0.658333	0.500	-3,093.000000
0.666667	0.500	-2,120.000000
0.675000	0.500	-948.000000
0.683333	0.500	326.000000
0.691667	0.500	1,561.000000
0.700000	0.500	2,627.000000
0.708333	0.500	3,377.000000
0.716667	0.500	3,763.000000
0.725000	0.500	3,851.000000
0.733333	0.500	3,834.000000
0.741667	0.500	4,381.000000
0.750000	0.500	6,577.000000
0.758333	0.500	11,338.000000
0.766667	0.500	18,988.000000
0.775000	0.500	29,070.000000
0.783333	0.500	40,513.000000
0.791667	0.500	51,923.000000
0.800000	0.500	61,931.000000
0.808333	0.500	69,493.000000
0.816667	0.500	73,973.000000
0.825000	0.500	75,156.000000
0.833333	0.500	73,250.000000
0.841667	0.500	68,787.000000
0.850000	0.500	62,498.000000
0.858333	0.500	55,113.000000
0.866667	0.500	47,335.000000
0.875000	0.500	39,715.000000
0.883333	0.500	32,657.000000
0.891667	0.500	26,418.000000
0.900000	0.500	21,160.000000
0.908333	0.500	16,946.000000
0.916667	0.500	13,748.000000
0.925000	0.500	11,402.000000
0.933333	0.500	9,727.000000
0.941667	0.500	8,523.000000
0.950000	0.500	7,645.000000
0.958333	0.500	7,029.000000
0.966667	0.500	6,609.000000
0.975000	0.500	6,377.000000
0.983333	0.500	6,361.000000
0.991667	0.500	6,553.000000
1.000000	0.500	6,918.000000
1.008333	0.500	7,416.000000
1.016667	0.500	8,047.000000
1.025000	0.500	8,856.000000
1.033333	0.500	10,008.000000
1.041667	0.500	11,832.000000
1.050000	0.500	14,683.000000
1.058333	0.500	18,724.000000
1.066667	0.500	23,775.000000
1.075000	0.500	29,286.000000
1.083333	0.500	34,494.000000
1.091667	0.500	38,712.000000
1.100000	0.500	41,522.000000
1.108333	0.500	42,768.000000
1.116667	0.500	42,506.000000
1.125000	0.500	41,071.000000
1.133333	0.500	39,010.000000
1.141667	0.500	36,991.000000
1.150000	0.500	35,565.000000
1.158333	0.500	35,026.000000
1.166667	0.500	35,403.000000
1.175000	0.500	36,543.000000
1.183333	0.500	38,282.000000
1.191667	0.500	40,447.000000
1.200000	0.500	42,800.000000
1.208333	0.500	45,051.000000
1.216667	0.500	46,910.000000
1.225000	0.500	48,063.000000
1.233333	0.500	48,273.000000
1.241667	0.500	47,465.000000
1.250000	0.500	45,739.000000
1.258333	0.500	43,392.000000
1.266667	0.500	40,799.000000
1.275000	0.500	38,135.000000
1.283333	0.500	35,432.000000
1.291667	0.500	32,659.000000
1.300000	0.500	30,086.000000
1.308333	0.500	28,312.000000
1.316667	0.500	27,720.000000
1.325000	0.500	28,172.000000
1.333333	0.500	29,092.000000
1.341667	0.500	29,781.000000
1.350000	0.500	29,734.000000
1.358333	0.500	28,767.000000
1.366667	0.500	26,950.000000
1.375000	0.500	24,496.000000
1.383333	0.500	21,665.000000
1.391667	0.500	18,654.000000
1.400000	0.500	15,600.000000
1.408333	0.500	12,723.000000
1.416667	0.500	10,263.000000
1.425000	0.500	8,372.000000
1.433333	0.500	7,057.000000
1.441667	0.500	6,223.000000
1.450000	0.500	5,699.000000
1.458333	0.500	5,294.000000
1.466667	0.500	4,902.000000
1.475000	0.500	4,513.000000
1.483333	0.500	4,111.000000
1.491667	0.500	3,640.000000
1.500000	0.500	3,094.000000
1.508333	0.500	2,521.000000
1.516667	0.500	2,027.000000
1.525000	0.500	1,653.000000
1.533333	0.500	1,378.000000
1.541667	0.500	1,117.000000
1.550000	0.500	817.000000
1.558333	0.500	522.000000
1.566667	0.500	243.000000
1.575000	0.500	-56.000000
1.583333	0.500	-399.000000
1.591667	0.500	-768.000000
1.600000	0.500	-1,117.000000
1.608333	0.500	-1,420.000000
1.616667	0.500	-1,648.000000
1.625000	0.500	-1,791.000000
1.633333	0.500	-1,806.000000
1.641667	0.500	-1,728.000000
1.650000	0.500	-1,569.000000
1.658333	0.500	-1,341.000000
1.666667	0.500	-1,057.000000
1.675000	0.500	-786.000000
1.683333	0.500	-560.000000
1.691667	0.500	-416.000000
1.700000	0.500	-372.000000
1.708333	0.500	-433.000000
1.716667	0.500	-608.000000
1.725000	0.500	-886.000000
1.733333	0.500	-1,286.000000
1.741667	0.500	-1,778.000000
1.750000	0.500	-2,266.000000
1.758333	0.500	-2,708.000000
1.766667	0.500	-3,075.000000
1.775000	0.500	-3,310.000000
1.783333	0.500	-3,406.000000
1.791667	0.500	-3,410.000000
1.800000	0.500	-3,364.000000
1.808333	0.500	-3,294.000000
1.816667	0.500	-3,204.000000
1.825000	0.500	-3,076.000000
1.833333	0.500	-2,925.000000
1.841667	0.500	-2,864.000000
1.850000	0.500	-2,946.000000
1.858333	0.500	-3,163.000000
1.866667	0.500	-3,481.000000
1.875000	0.500	-3,877.000000
1.883333	0.500	-4,298.000000
1.891667	0.500	-4,682.000000
1.900000	0.500	-4,979.000000
1.908333	0.500	-5,099.000000
1.916667	0.500	-5,029.000000
1.925000	0.500	-4,829.000000
1.933333	0.500	-4,549.000000
1.941667	0.500	-4,238.000000
1.950000	0.500	-3,971.000000
1.958333	0.500	-3,798.000000
1.966667	0.500	-3,732.000000
1.975000	0.500	-3,751.000000
1.983333	0.500	-3,818.000000
1.991667	0.500	-3,907.000000
2.000000	0.500	-3,956.000000
2.008333	0.500	-3,885.000000
2.016667	0.500	-3,693.000000
2.025000	0.500	-3,412.000000
2.033333	0.500	-3,093.000000
2.041667	0.500	-2,784.000000
2.050000	0.500	-2,519.000000
2.058333	0.500	-2,371.000000
2.066667	0.500	-2,356.000000
2.075000	0.500	-2,388.000000
2.083333	0.500	-2,366.000000
2.091667	0.500	-2,226.000000
2.100000	0.500	-1,987.000000
2.108333	0.500	-1,709.000000
2.116667	0.500	-1,509.000000
2.125000	0.500	-1,448.000000
2.133333	0.500	-1,472.000000
2.141667	0.500	-1,487.000000
2.150000	0.500	-1,468.000000
2.158333	0.500	-1,478.000000
2.166667	0.500	-1,603.000000
2.175000	0.500	-1,883.000000
2.183333	0.500	-2,247.000000
2.191667	0.500	-2,605.000000
2.200000	0.500	-2,973.000000
2.208333	0.500	-3,409.000000
2.216667	0.500	-3,882.000000
2.225000	0.500	-4,305.000000
2.233333	0.500	-4,569.000000
2.241667	0.500	-4,641.000000
2.250000	0.500	-4,492.000000
2.258333	0.500	-4,190.000000
2.266667	0.500	-3,866.000000
2.275000	0.500	-3,575.000000
2.283333	0.500	-3,355.000000
2.291667	0.500	-3,227.000000
2.300000	0.500	-3,169.000000
2.308333	0.500	-3,115.000000
2.316667	0.500	-3,019.000000
2.325000	0.500	-2,902.000000
2.333333	0.500	-2,821.000000
2.341667	0.500	-2,812.000000
2.350000	0.500	-2,861.000000
2.358333	0.500	-2,930.000000
2.366667	0.500	-3,018.000000
2.375000	0.500	-3,112.000000
2.383333	0.500	-3,206.000000
2.391667	0.500	-3,300.000000
2.400000	0.500	-3,405.000000
2.408333	0.500	-3,516.000000
2.416667	0.500	-3,628.000000
2.425000	0.500	-3,731.000000
2.433333	0.500	-3,826.000000
2.441667	0.500	-3,915.000000
2.450000	0.500	-4,026.000000
2.458333	0.500	-4,210.000000
2.466667	0.500	-4,443.000000
2.475000	0.500	-4,664.000000
2.483333	0.500	-4,828.000000
2.491667	0.500	-4,930.000000
2.500000	0.500	-4,970.000000
2.508333	0.500	-4,944.000000
2.516667	0.500	-4,847.000000
2.525000	0.500	-4,698.000000
2.533333	0.500	-4,526.000000
2.541667	0.500	-4,335.000000
2.550000	0.500	-4,094.000000
2.558333	0.500	-3,785.000000
2.566667	0.500	-3,480.000000
2.575000	0.500	-3,248.000000
2.583333	0.500	-3,073.000000
2.591667	0.500	-2,920.000000
2.600000	0.500	-2,794.000000
2.608333	0.500	-2,683.000000
2.616667	0.500	-2,590.000000
2.625000	0.500	-2,516.000000
2.633333	0.500	-2,506.000000
2.641667	0.500	-2,596.000000
2.650000	0.500	-2,772.000000
2.658333	0.500	-3,014.000000
2.666667	0.500	-3,269.000000
2.675000	0.500	-3,504.000000
2.683333	0.500	-3,704.000000
2.691667	0.500	-3,869.000000
2.700000	0.500	-4,028.000000
2.708333	0.500	-4,165.000000
2.716667	0.500	-4,289.000000
2.725000	0.500	-4,434.000000
2.733333	0.500	-4,563.000000
2.741667	0.500	-4,613.000000
2.750000	0.500	-4,545.000000
2.758333	0.500	-4,364.000000
2.766667	0.500	-4,160.000000
2.775000	0.500	-3,962.000000
2.783333	0.500	-3,778.000000
2.791667	0.500	-3,648.000000
2.800000	0.500	-3,582.000000
2.808333	0.500	-3,574.000000
2.816667	0.500	-3,596.000000
2.825000	0.500	-3,630.000000
2.833333	0.500	-3,660.000000
2.841667	0.500	-3,674.000000
2.850000	0.500	-3,678.000000
2.858333	0.500	-3,665.000000
2.866667	0.500	-3,672.000000
2.875000	0.500	-3,784.000000
2.883333	0.500	-4,022.000000
2.891667	0.500	-4,318.000000
2.900000	0.500	-4,573.000000
2.908333	0.500	-4,708.000000
2.916667	0.500	-4,700.000000
2.925000	0.500	-4,625.000000
2.933333	0.500	-4,571.000000
2.941667	0.500	-4,603.000000
2.950000	0.500	-4,758.000000
2.958333	0.500	-5,027.000000
2.966667	0.500	-5,386.000000
2.975000	0.500	-5,753.000000
2.983333	0.500	-6,071.000000
2.991667	0.500	-6,283.000000
3.000000	0.500	-6,383.000000
3.008333	0.500	-6,383.000000
3.016667	0.500	-6,383.000000
3.025000	0.500	-6,383.000000
3.033333	0.500	-6,383.000000
3.041667	0.500	-6,933.000000
3.050000	0.500	-9,028.000000
3.058333	0.500	-12,396.000000
3.066667	0.500	-16,754.000000
3.075000	0.500	-21,173.000000
3.083333	0.500	-24,454.000000
3.091667	0.500	-26,150.000000
3.100000	0.500	-26,247.000000
3.108333	0.500	-25,175.000000
3.116667	0.500	-23,190.000000
3.125000	0.500	-20,387.000000
3.133333	0.500	-16,949.000000
3.141667	0.500	-13,508.000000
3.150000	0.500	-10,802.000000
3.158333	0.500	-9,193.000000
3.166667	0.500	-8,800.000000
3.175000	0.500	-9,183.000000
3.183333	0.500	-9,815.000000
3.191667	0.500	-10,217.000000
3.200000	0.500	-10,298.000000
3.208333	0.500	-10,437.000000
3.216667	0.500	-10,710.000000
3.225000	0.500	-11,187.000000
3.233333	0.500	-11,802.000000
3.241667	0.500	-12,610.000000
3.250000	0.500	-13,369.000000
3.258333	0.500	-13,925.000000
3.266667	0.500	-14,278.000000
3.275000	0.500	-14,207.000000
3.283333	0.500	-13,672.000000
3.291667	0.500	-12,397.000000
3.300000	0.500	-10,405.000000
3.308333	0.500	-8,264.000000
3.316667	0.500	-6,986.000000
3.325000	0.500	-6,889.000000
3.333333	0.500	-7,887.000000
3.341667	0.500	-9,950.000000
3.350000	0.500	-12,524.000000
3.358333	0.500	-14,797.000000
3.366667	0.500	-16,426.000000
3.375000	0.500	-17,648.000000
3.383333	0.500	-18,649.000000
3.391667	0.500	-19,365.000000
3.400000	0.500	-20,089.000000
3.408333	0.500	-20,745.000000
3.416667	0.500	-21,287.000000
3.425000	0.500	-21,569.000000
3.433333	0.500	-21,747.000000
3.441667	0.500	-21,907.000000
3.450000	0.500	-21,926.000000
3.458333	0.500	-21,483.000000
3.466667	0.500	-20,246.000000
3.475000	0.500	-18,284.000000
3.483333	0.500	-15,761.000000
3.491667	0.500	-13,288.000000
3.500000	0.500	-11,331.000000
3.508333	0.500	-9,971.000000
3.516667	0.500	-9,221.000000
3.525000	0.500	-9,335.000000
3.533333	0.500	-10,612.000000
3.541667	0.500	-12,847.000000
3.550000	0.500	-15,272.000000
3.558333	0.500	-17,256.000000
3.566667	0.500	-18,571.000000
3.575000	0.500	-19,118.000000
3.583333	0.500	-18,838.000000
3.591667	0.500	-17,833.000000
3.600000	0.500	-16,764.000000
3.608333	0.500	-15,690.000000
3.616667	0.500	-14,631.000000
3.625000	0.500	-14,301.000000
3.633333	0.500	-14,882.000000
3.641667	0.500	-15,889.000000
3.650000	0.500	-17,153.000000
3.658333	0.500	-18,289.000000
3.666667	0.500	-19,436.000000
3.675000	0.500	-21,094.000000
3.683333	0.500	-23,239.000000
3.691667	0.500	-25,025.000000
3.700000	0.500	-26,165.000000
3.708333	0.500	-26,833.000000
3.716667	0.500	-27,077.000000
3.725000	0.500	-26,880.000000
3.733333	0.500	-26,227.000000
3.741667	0.500	-24,641.000000
3.750000	0.500	-22,236.000000
3.758333	0.500	-19,664.000000
3.766667	0.500	-17,352.000000
3.775000	0.500	-15,533.000000
3.783333	0.500	-14,613.000000
3.791667	0.500	-14,818.000000
3.800000	0.500	-15,335.000000
3.808333	0.500	-14,941.000000
3.816667	0.500	-13,804.000000
3.825000	0.500	-12,613.000000
3.833333	0.500	-11,754.000000
3.841667	0.500	-10,899.000000
3.850000	0.500	-9,715.000000
3.858333	0.500	-8,757.000000
3.866667	0.500	-8,219.000000
3.875000	0.500	-7,919.000000
3.883333	0.500	-7,882.000000
3.891667	0.500	-8,571.000000
3.900000	0.500	-9,739.000000
3.908333	0.500	-10,948.000000
3.916667	0.500	-12,016.000000
3.925000	0.500	-12,790.000000
3.933333	0.500	-13,600.000000
3.941667	0.500	-14,456.000000
3.950000	0.500	-14,929.000000
3.958333	0.500	-14,399.000000
3.966667	0.500	-12,768.000000
3.975000	0.500	-10,566.000000
3.983333	0.500	-8,565.000000
3.991667	0.500	-7,461.000000
4.000000	0.500	-7,050.000000
4.008333	0.500	-6,751.000000
4.016667	0.500	-6,229.000000
4.025000	0.500	-5,812.000000
4.033333	0.500	-5,547.000000
4.041667	0.500	-5,480.000000
4.050000	0.500	-5,276.000000
4.058333	0.500	-4,862.000000
4.066667	0.500	-4,301.000000
4.075000	0.500	-4,094.000000
4.083333	0.500	-4,599.000000
4.091667	0.500	-5,715.000000
4.100000	0.500	-6,893.000000
4.108333	0.500	-8,116.000000
4.116667	0.500	-9,229.000000
4.125000	0.500	-10,045.000000
4.133333	0.500	-10,469.000000
4.141667	0.500	-10,391.000000
4.150000	0.500	-10,154.000000
4.158333	0.500	-9,912.000000
4.166667	0.500	-9,947.000000
4.175000	0.500	-10,636.000000
4.183333	0.500	-11,971.000000
4.191667	0.500	-13,809.000000
4.200000	0.500	-15,575.000000
4.208333	0.500	-16,077.000000
4.216667	0.500	-15,646.000000
4.225000	0.500	-15,061.000000
4.233333	0.500	-14,955.000000
4.241667	0.500	-15,912.000000
4.250000	0.500	-17,997.000000
4.258333	0.500	-20,779.000000
4.266667	0.500	-23,419.000000
4.275000	0.500	-25,375.000000
4.283333	0.500	-26,540.000000
4.291667	0.500	-26,597.000000
4.300000	0.500	-25,562.000000
4.308333	0.500	-24,185.000000
4.316667	0.500	-23,004.000000
4.325000	0.500	-22,161.000000
4.333333	0.500	-22,065.000000
4.341667	0.500	-23,103.000000
4.350000	0.500	-24,850.000000
4.358333	0.500	-26,374.000000
4.366667	0.500	-27,449.000000
4.375000	0.500	-28,573.000000
4.383333	0.500	-29,996.000000
4.391667	0.500	-31,354.000000
4.400000	0.500	-32,219.000000
4.408333	0.500	-32,436.000000
4.416667	0.500	-32,225.000000
4.425000	0.500	-31,720.000000
4.433333	0.500	-30,449.000000
4.441667	0.500	-28,286.000000
4.450000	0.500	-25,446.000000
4.458333	0.500	-22,351.000000
4.466667	0.500	-19,697.000000
4.475000	0.500	-18,063.000000
4.483333	0.500	-18,194.000000
4.491667	0.500	-20,365.000000
4.500000	0.500	-24,113.000000
4.508333	0.500	-28,361.000000
4.516667	0.500	-32,629.000000
4.525000	0.500	-36,632.000000
4.533333	0.500	-39,510.000000
4.541667	0.500	-41,491.000000
4.550000	0.500	-43,012.000000
4.558333	0.500	-44,215.000000
4.566667	0.500	-44,412.000000
4.575000	0.500	-42,711.000000
4.583333	0.500	-38,897.000000
4.591667	0.500	-33,152.000000
4.600000	0.500	-25,896.000000
4.608333	0.500	-17,997.000000
4.616667	0.500	-10,610.000000
4.625000	0.500	-4,448.000000
4.633333	0.500	-197.000000
4.641667	0.500	1,798.000000
4.650000	0.500	1,290.000000
4.658333	0.500	-1,361.000000
4.666667	0.500	-5,324.000000
4.675000	0.500	-9,761.000000
4.683333	0.500	-13,515.000000
4.691667	0.500	-16,180.000000
4.700000	0.500	-18,170.000000
4.708333	0.500	-20,126.000000
4.716667	0.500	-21,827.000000
4.725000	0.500	-22,929.000000
4.733333	0.500	-23,679.000000
4.741667	0.500	-24,740.000000
4.750000	0.500	-26,132.000000
4.758333	0.500	-27,335.000000
4.766667	0.500	-27,722.000000
4.775000	0.500	-27,350.000000
4.783333	0.500	-26,209.000000
4.791667	0.500	-24,566.000000
4.800000	0.500	-23,418.000000
4.808333	0.500	-22,597.000000
4.816667	0.500	-21,664.000000
4.825000	0.500	-20,555.000000
4.833333	0.500	-19,184.000000
4.841667	0.500	-17,509.000000
4.850000	0.500	-15,837.000000
4.858333	0.500	-14,369.000000
4.866667	0.500	-13,134.000000
4.875000	0.500	-12,150.000000
4.883333	0.500	-11,448.000000
4.891667	0.500	-11,011.000000
4.900000	0.500	-10,861.000000
4.908333	0.500	-11,117.000000
4.916667	0.500	-11,888.000000
4.925000	0.500	-13,036.000000
4.933333	0.500	-14,166.000000
4.941667	0.500	-15,069.000000
4.950000	0.500	-15,379.000000
4.958333	0.500	-14,647.000000
4.966667	0.500	-13,097.000000
4.975000	0.500	-11,055.000000
4.983333	0.500	-8,908.000000
4.991667	0.500	-6,665.000000
5.000000	0.500	-4,408.000000
5.008333	0.500	-2,073.000000
5.016667	0.500	398.000000
5.025000	0.500	2,371.000000
5.033333	0.500	3,405.000000
5.041667	0.500	3,700.000000
5.050000	0.500	3,531.000000
5.058333	0.500	3,030.000000
5.066667	0.500	1,971.000000
5.075000	0.500	48.000000
5.083333	0.500	-2,686.000000
5.091667	0.500	-5,466.000000
5.100000	0.500	-7,682.000000
5.108333	0.500	-9,982.000000
5.116667	0.500	-13,112.000000
5.125000	0.500	-17,074.000000
5.133333	0.500	-21,850.000000
5.141667	0.500	-26,823.000000
5.150000	0.500	-31,369.000000
5.158333	0.500	-35,204.000000
5.166667	0.500	-38,181.000000
5.175000	0.500	-39,842.000000
5.183333	0.500	-39,840.000000
5.191667	0.500	-37,856.000000
5.200000	0.500	-34,364.000000
5.208333	0.500	-30,107.000000
5.216667	0.500	-25,797.000000
5.225000	0.500	-21,462.000000
5.233333	0.500	-17,899.000000
5.241667	0.500	-16,102.000000
5.250000	0.500	-16,400.000000
5.258333	0.500	-18,509.000000
5.266667	0.500	-21,286.000000
5.275000	0.500	-23,715.000000
5.283333	0.500	-25,033.000000
5.291667	0.500	-24,799.000000
5.300000	0.500	-23,237.000000
5.308333	0.500	-21,027.000000
5.316667	0.500	-19,031.000000
5.325000	0.500	-17,513.000000
5.333333	0.500	-16,593.000000
5.341667	0.500	-16,113.000000
5.350000	0.500	-15,870.000000
5.358333	0.500	-15,539.000000
5.366667	0.500	-14,961.000000
5.375000	0.500	-14,079.000000
5.383333	0.500	-12,679.000000
5.391667	0.500	-10,599.000000
5.400000	0.500	-7,745.000000
5.408333	0.500	-4,045.000000
5.416667	0.500	26.000000
5.425000	0.500	4,046.000000
5.433333	0.500	7,800.000000
5.441667	0.500	10,798.000000
5.450000	0.500	12,738.000000
5.458333	0.500	13,457.000000
5.466667	0.500	12,824.000000
5.475000	0.500	10,844.000000
5.483333	0.500	8,100.000000
5.491667	0.500	4,909.000000
5.500000	0.500	1,557.000000
5.508333	0.500	-2,353.000000
5.516667	0.500	-6,994.000000
5.525000	0.500	-11,963.000000
5.533333	0.500	-16,455.000000
5.541667	0.500	-19,419.000000
5.550000	0.500	-19,764.000000
5.558333	0.500	-17,690.000000
5.566667	0.500	-13,967.000000
5.575000	0.500	-9,657.000000
5.583333	0.500	-5,792.000000
5.591667	0.500	-2,843.000000
5.600000	0.500	-1,029.000000
5.608333	0.500	-569.000000
5.616667	0.500	-1,416.000000
5.625000	0.500	-2,802.000000
5.633333	0.500	-4,456.000000
5.641667	0.500	-6,180.000000
5.650000	0.500	-7,352.000000
5.658333	0.500	-7,893.000000
5.666667	0.500	-8,508.000000
5.675000	0.500	-9,174.000000
5.683333	0.500	-9,076.000000
5.691667	0.500	-7,789.000000
5.700000	0.500	-5,664.000000
5.708333	0.500	-3,650.000000
5.716667	0.500	-2,468.000000
5.725000	0.500	-2,527.000000
5.733333	0.500	-3,808.000000
5.741667	0.500	-5,660.000000
5.750000	0.500	-7,267.000000
5.758333	0.500	-8,206.000000
5.766667	0.500	-8,828.000000
5.775000	0.500	-9,265.000000
5.783333	0.500	-9,481.000000
5.791667	0.500	-9,234.000000
5.800000	0.500	-8,292.000000
5.808333	0.500	-6,617.000000
5.816667	0.500	-4,142.000000
5.825000	0.500	-1,171.000000
5.833333	0.500	1,570.000000
5.841667	0.500	3,261.000000
5.850000	0.500	3,303.000000
5.858333	0.500	1,310.000000
5.866667	0.500	-2,227.000000
5.875000	0.500	-6,821.000000
5.883333	0.500	-11,719.000000
5.891667	0.500	-16,023.000000
5.900000	0.500	-19,293.000000
5.908333	0.500	-21,144.000000
5.916667	0.500	-21,468.000000
5.925000	0.500	-20,176.000000
5.933333	0.500	-17,383.000000
5.941667	0.500	-13,544.000000
5.950000	0.500	-9,940.000000
5.958333	0.500	-7,336.000000
5.966667	0.500	-6,369.000000
5.975000	0.500	-7,134.000000
5.983333	0.500	-8,712.000000
5.991667	0.500	-10,161.000000
6.000000	0.500	-10,640.000000
6.008333	0.500	-9,863.000000
6.016667	0.500	-8,192.000000
6.025000	0.500	-6,274.000000
6.033333	0.500	-4,838.000000
6.041667	0.500	-3,889.000000
6.050000	0.500	-2,905.000000
6.058333	0.500	-1,702.000000
6.066667	0.500	-307.000000
6.075000	0.500	866.000000
6.083333	0.500	1,588.000000
6.091667	0.500	1,613.000000
6.100000	0.500	1,156.000000
6.108333	0.500	882.000000
6.116667	0.500	1,220.000000
6.125000	0.500	1,947.000000
6.133333	0.500	2,597.000000
6.141667	0.500	2,708.000000
6.150000	0.500	1,803.000000
6.158333	0.500	414.000000
6.166667	0.500	-1,180.000000
6.175000	0.500	-2,782.000000
6.183333	0.500	-3,913.000000
6.191667	0.500	-4,435.000000
6.200000	0.500	-4,937.000000
6.208333	0.500	-6,208.000000
6.216667	0.500	-8,752.000000
6.225000	0.500	-12,229.000000
6.233333	0.500	-16,301.000000
6.241667	0.500	-20,774.000000
6.250000	0.500	-24,889.000000
6.258333	0.500	-27,701.000000
6.266667	0.500	-28,922.000000
6.275000	0.500	-28,510.000000
6.283333	0.500	-26,159.000000
6.291667	0.500	-22,014.000000
6.300000	0.500	-16,606.000000
6.308333	0.500	-10,861.000000
6.316667	0.500	-5,468.000000
6.325000	0.500	-1,113.000000
6.333333	0.500	1,579.000000
6.341667	0.500	2,763.000000
6.350000	0.500	2,960.000000
6.358333	0.500	2,744.000000
6.366667	0.500	2,594.000000
6.375000	0.500	2,449.000000
6.383333	0.500	2,487.000000
6.391667	0.500	2,447.000000
6.400000	0.500	2,303.000000
6.408333	0.500	1,649.000000
6.416667	0.500	263.000000
6.425000	0.500	-1,893.000000
6.433333	0.500	-4,850.000000
6.441667	0.500	-7,920.000000
6.450000	0.500	-10,421.000000
6.458333	0.500	-12,167.000000
6.466667	0.500	-13,155.000000
6.475000	0.500	-13,121.000000
6.483333	0.500	-12,251.000000
6.491667	0.500	-10,834.000000
6.500000	0.500	-9,131.000000
6.508333	0.500	-7,078.000000
6.516667	0.500	-4,651.000000
6.525000	0.500	-1,700.000000
6.533333	0.500	1,679.000000
6.541667	0.500	5,103.000000
6.550000	0.500	7,620.000000
6.558333	0.500	9,219.000000
6.566667	0.500	10,284.000000
6.575000	0.500	11,011.000000
6.583333	0.500	11,606.000000
6.591667	0.500	12,087.000000
6.600000	0.500	12,137.000000
6.608333	0.500	11,578.000000
6.616667	0.500	10,479.000000
6.625000	0.500	9,106.000000
6.633333	0.500	7,794.000000
6.641667	0.500	6,843.000000
6.650000	0.500	6,339.000000
6.658333	0.500	6,071.000000
6.666667	0.500	5,954.000000
6.675000	0.500	5,866.000000
6.683333	0.500	5,543.000000
6.691667	0.500	4,501.000000
6.700000	0.500	2,525.000000
6.708333	0.500	382.000000
6.716667	0.500	-1,022.000000
6.725000	0.500	-1,085.000000
6.733333	0.500	219.000000
6.741667	0.500	2,731.000000
6.750000	0.500	6,274.000000
6.758333	0.500	10,107.000000
6.766667	0.500	13,275.000000
6.775000	0.500	15,381.000000
6.783333	0.500	16,447.000000
6.791667	0.500	17,155.000000
6.800000	0.500	17,868.000000
6.808333	0.500	18,104.000000
6.816667	0.500	17,312.000000
6.825000	0.500	15,511.000000
6.833333	0.500	13,279.000000
6.841667	0.500	11,294.000000
6.850000	0.500	10,175.000000
6.858333	0.500	10,346.000000
6.866667	0.500	11,006.000000
6.875000	0.500	11,060.000000
6.883333	0.500	10,126.000000
6.891667	0.500	8,635.000000
6.900000	0.500	7,152.000000
6.908333	0.500	5,562.000000
6.916667	0.500	4,011.000000
6.925000	0.500	3,418.000000
6.933333	0.500	4,037.000000
6.941667	0.500	4,644.000000
6.950000	0.500	3,987.000000
6.958333	0.500	2,001.000000
6.966667	0.500	-688.000000
6.975000	0.500	-3,325.000000
6.983333	0.500	-5,147.000000
6.991667	0.500	-6,045.000000
7.000000	0.500	-6,512.000000
7.008333	0.500	-6,666.000000
7.016667	0.500	-6,094.000000
7.025000	0.500	-4,693.000000
7.033333	0.500	-2,382.000000
7.041667	0.500	375.000000
7.050000	0.500	2,933.000000
7.058333	0.500	5,348.000000
7.066667	0.500	7,761.000000
7.075000	0.500	9,935.000000
7.083333	0.500	11,362.000000
7.091667	0.500	11,762.000000
7.100000	0.500	10,896.000000
7.108333	0.500	9,612.000000
7.116667	0.500	8,975.000000
7.125000	0.500	9,019.000000
7.133333	0.500	9,529.000000
7.141667	0.500	10,183.000000
7.150000	0.500	10,512.000000
7.158333	0.500	10,262.000000
7.166667	0.500	9,118.000000
7.175000	0.500	6,626.000000
7.183333	0.500	2,962.000000
7.191667	0.500	-1,089.000000
7.200000	0.500	-5,040.000000
7.208333	0.500	-8,665.000000
7.216667	0.500	-11,374.000000
7.225000	0.500	-12,372.000000
7.233333	0.500	-11,603.000000
7.241667	0.500	-9,319.000000
7.250000	0.500	-6,204.000000
7.258333	0.500	-3,103.000000
7.266667	0.500	-435.000000
7.275000	0.500	2,175.000000
7.283333	0.500	5,025.000000
7.291667	0.500	7,751.000000
7.300000	0.500	9,764.000000
7.308333	0.500	10,819.000000
7.316667	0.500	11,358.000000
7.325000	0.500	11,884.000000
7.333333	0.500	12,488.000000
7.341667	0.500	13,169.000000
7.350000	0.500	13,957.000000
7.358333	0.500	14,788.000000
7.366667	0.500	15,295.000000
7.375000	0.500	15,448.000000
7.383333	0.500	15,411.000000
7.391667	0.500	15,038.000000
7.400000	0.500	14,308.000000
7.408333	0.500	13,221.000000
7.416667	0.500	12,095.000000
7.425000	0.500	11,293.000000
7.433333	0.500	11,273.000000
7.441667	0.500	12,040.000000
7.450000	0.500	14,036.000000
7.458333	0.500	16,961.000000
7.466667	0.500	19,318.000000
7.475000	0.500	20,149.000000
7.483333	0.500	19,377.000000
7.491667	0.500	17,307.000000
7.500000	0.500	14,255.000000
7.508333	0.500	10,337.000000
7.516667	0.500	6,083.000000
7.525000	0.500	2,796.000000
7.533333	0.500	1,679.000000
7.541667	0.500	2,577.000000
7.550000	0.500	5,005.000000
7.558333	0.500	8,542.000000
7.566667	0.500	12,204.000000
7.575000	0.500	15,173.000000
7.583333	0.500	17,723.000000
7.591667	0.500	20,011.000000
7.600000	0.500	22,185.000000
7.608333	0.500	24,411.000000
7.616667	0.500	26,501.000000
7.625000	0.500	27,887.000000
7.633333	0.500	28,085.000000
7.641667	0.500	26,985.000000
7.650000	0.500	24,908.000000
7.658333	0.500	22,682.000000
7.666667	0.500	21,032.000000
7.675000	0.500	20,247.000000
7.683333	0.500	20,195.000000
7.691667	0.500	20,278.000000
7.700000	0.500	20,137.000000
7.708333	0.500	19,618.000000
7.716667	0.500	18,125.000000
7.725000	0.500	15,932.000000
7.733333	0.500	13,848.000000
7.741667	0.500	12,577.000000
7.750000	0.500	12,294.000000
7.758333	0.500	12,487.000000
7.766667	0.500	12,655.000000
7.775000	0.500	13,062.000000
7.783333	0.500	13,798.000000
7.791667	0.500	14,490.000000
7.800000	0.500	15,105.000000
7.808333	0.500	15,558.000000
7.816667	0.500	15,853.000000
7.825000	0.500	15,400.000000
7.833333	0.500	13,519.000000
7.841667	0.500	10,437.000000
7.850000	0.500	7,746.000000
7.858333	0.500	6,348.000000
7.866667	0.500	5,920.000000
7.875000	0.500	5,508.000000
7.883333	0.500	4,883.000000
7.891667	0.500	4,580.000000
7.900000	0.500	4,867.000000
7.908333	0.500	5,883.000000
7.916667	0.500	7,267.000000
7.925000	0.500	8,293.000000
7.933333	0.500	8,737.000000
7.941667	0.500	9,358.000000
7.950000	0.500	11,091.000000
7.958333	0.500	14,331.000000
7.966667	0.500	18,622.000000
7.975000	0.500	23,586.000000
7.983333	0.500	28,308.000000
7.991667	0.500	31,481.000000
8.000000	0.500	33,034.000000
8.008333	0.500	33,796.000000
8.016667	0.500	34,506.000000
8.025000	0.500	35,439.000000
8.033333	0.500	36,615.000000
8.041667	0.500	38,291.000000
8.050000	0.500	40,429.000000
8.058333	0.500	42,456.000000
8.066667	0.500	44,044.000000
8.075000	0.500	45,406.000000
8.083333	0.500	46,880.000000
8.091667	0.500	48,444.000000
8.100000	0.500	50,272.000000
8.108333	0.500	52,213.000000
8.116667	0.500	54,277.000000
8.125000	0.500	55,566.000000
8.133333	0.500	55,218.000000
8.141667	0.500	53,237.000000
8.150000	0.500	50,000.000000
8.158333	0.500	45,464.000000
8.166667	0.500	40,065.000000
8.175000	0.500	34,596.000000
8.183333	0.500	29,606.000000
8.191667	0.500	25,539.000000
8.200000	0.500	22,646.000000
8.208333	0.500	20,743.000000
8.216667	0.500	19,180.000000
8.225000	0.500	17,401.000000
8.233333	0.500	15,242.000000
8.241667	0.500	13,037.000000
8.250000	0.500	11,594.000000
8.258333	0.500	11,989.000000
8.266667	0.500	14,712.000000
8.275000	0.500	19,187.000000
8.283333	0.500	24,229.000000
8.291667	0.500	28,571.000000
8.300000	0.500	31,312.000000
8.308333	0.500	32,019.000000
8.316667	0.500	31,193.000000
8.325000	0.500	29,843.000000
8.333333	0.500	28,679.000000
8.341667	0.500	27,883.000000
8.350000	0.500	27,958.000000
8.358333	0.500	29,830.000000
8.366667	0.500	34,222.000000
8.375000	0.500	41,770.000000
8.383333	0.500	52,597.000000
8.391667	0.500	66,355.000000
8.400000	0.500	82,253.000000
8.408333	0.500	100,214.000000
8.416667	0.500	120,042.000000
8.425000	0.500	141,098.000000
8.433333	0.500	162,889.000000
8.441667	0.500	184,354.000000
8.450000	0.500	203,480.000000
8.458333	0.500	219,101.000000
8.466667	0.500	230,515.000000
8.475000	0.500	237,049.000000
8.483333	0.500	238,540.000000
8.491667	0.500	235,820.000000
8.500000	0.500	229,473.000000
8.508333	0.500	219,595.000000
8.516667	0.500	206,497.000000
8.525000	0.500	190,755.000000
8.533333	0.500	173,060.000000
8.541667	0.500	153,707.000000
8.550000	0.500	133,186.000000
8.558333	0.500	112,627.000000
8.566667	0.500	93,324.000000
8.575000	0.500	76,301.000000
8.583333	0.500	62,057.000000
8.591667	0.500	50,665.000000
8.600000	0.500	41,813.000000
8.608333	0.500	35,307.000000
8.616667	0.500	30,890.000000
8.625000	0.500	28,293.000000
8.633333	0.500	27,330.000000
8.641667	0.500	27,859.000000
8.650000	0.500	29,744.000000
8.658333	0.500	32,792.000000
8.666667	0.500	36,035.000000
8.675000	0.500	38,368.000000
8.683333	0.500	39,043.000000
8.691667	0.500	38,271.000000
8.700000	0.500	37,066.000000
8.708333	0.500	35,886.000000
8.716667	0.500	35,594.000000
8.725000	0.500	36,274.000000
8.733333	0.500	37,058.000000
8.741667	0.500	37,551.000000
8.750000	0.500	37,489.000000
8.758333	0.500	36,468.000000
8.766667	0.500	34,121.000000
8.775000	0.500	30,304.000000
8.783333	0.500	25,416.000000
8.791667	0.500	20,309.000000
8.800000	0.500	15,771.000000
8.808333	0.500	12,417.000000
8.816667	0.500	10,701.000000
8.825000	0.500	10,848.000000
8.833333	0.500	12,627.000000
8.841667	0.500	14,939.000000
8.850000	0.500	17,178.000000
8.858333	0.500	19,261.000000
8.866667	0.500	21,169.000000
8.875000	0.500	22,291.000000
8.883333	0.500	22,727.000000
8.891667	0.500	23,419.000000
8.900000	0.500	24,463.000000
8.908333	0.500	24,947.000000
8.916667	0.500	24,356.000000
8.925000	0.500	23,138.000000
8.933333	0.500	22,195.000000
8.941667	0.500	21,518.000000
8.950000	0.500	20,846.000000
8.958333	0.500	19,954.000000
8.966667	0.500	18,953.000000
8.975000	0.500	18,411.000000
8.983333	0.500	18,494.000000
8.991667	0.500	19,186.000000
9.000000	0.500	20,251.000000
9.008333	0.500	21,622.000000
9.016667	0.500	22,934.000000
9.025000	0.500	23,653.000000
9.033333	0.500	23,900.000000
9.041667	0.500	24,411.000000
9.050000	0.500	25,527.000000
9.058333	0.500	26,869.000000
9.066667	0.500	27,953.000000
9.075000	0.500	29,129.000000
9.083333	0.500	30,539.000000
9.091667	0.500	31,675.000000
9.100000	0.500	32,128.000000
9.108333	0.500	32,173.000000
9.116667	0.500	32,415.000000
9.125000	0.500	33,099.000000
9.133333	0.500	34,275.000000
9.141667	0.500	35,710.000000
9.150000	0.500	36,618.000000
9.158333	0.500	36,660.000000
9.166667	0.500	35,692.000000
9.175000	0.500	34,038.000000
9.183333	0.500	32,106.000000
9.191667	0.500	30,498.000000
9.200000	0.500	29,608.000000
9.208333	0.500	29,558.000000
9.216667	0.500	30,256.000000
9.225000	0.500	31,148.000000
9.233333	0.500	31,940.000000
9.241667	0.500	32,853.000000
9.250000	0.500	34,045.000000
9.258333	0.500	35,190.000000
9.266667	0.500	36,098.000000
9.275000	0.500	36,820.000000
9.283333	0.500	37,462.000000
9.291667	0.500	37,779.000000
9.300000	0.500	37,550.000000
9.308333	0.500	36,455.000000
9.316667	0.500	34,652.000000
9.325000	0.500	32,507.000000
9.333333	0.500	30,692.000000
9.341667	0.500	29,409.000000
9.350000	0.500	28,439.000000
9.358333	0.500	28,014.000000
9.366667	0.500	28,482.000000
9.375000	0.500	29,936.000000
9.383333	0.500	32,377.000000
9.391667	0.500	35,282.000000
9.400000	0.500	38,575.000000
9.408333	0.500	41,868.000000
9.416667	0.500	45,008.000000
9.425000	0.500	47,814.000000
9.433333	0.500	50,284.000000
9.441667	0.500	53,062.000000
9.450000	0.500	56,710.000000
9.458333	0.500	61,266.000000
9.466667	0.500	66,007.000000
9.475000	0.500	70,489.000000
9.483333	0.500	74,951.000000
9.491667	0.500	79,791.000000
9.500000	0.500	85,576.000000
9.508333	0.500	93,349.000000
9.516667	0.500	104,892.000000
9.525000	0.500	122,815.000000
9.533333	0.500	150,010.000000
9.541667	0.500	188,817.000000
9.550000	0.500	241,553.000000
9.558333	0.500	311,155.000000
9.566667	0.500	402,635.000000
9.575000	0.500	522,635.000000
9.583333	0.500	679,931.000000
9.591667	0.500	885,575.000000
9.600000	0.500	1,151,201.000000
9.608333	0.500	1,487,309.000000
9.616667	0.500	1,903,030.000000
9.625000	0.500	2,403,945.000000
9.633333	0.500	2,987,605.000000
9.641667	0.500	3,641,749.000000
9.650000	0.500	4,343,870.000000
9.658333	0.500	5,061,443.000000
9.666667	0.500	5,753,024.000000
9.675000	0.500	6,370,717.000000
9.683333	0.500	6,866,959.000000
9.691667	0.500	7,201,739.000000
9.700000	0.500	7,347,349.000000
9.708333	0.500	7,291,993.000000
9.716667	0.500	7,041,960.000000
9.725000	0.500	6,620,613.000000
9.733333	0.500	6,064,025.000000
9.741667	0.500	5,415,187.000000
9.750000	0.500	4,719,226.000000
9.758333	0.500	4,018,793.000000
9.766667	0.500	3,349,940.000000
9.775000	0.500	2,738,813.000000
9.783333	0.500	2,202,025.000000
9.791667	0.500	1,747,366.000000
9.800000	0.500	1,374,495.000000
9.808333	0.500	1,077,525.000000
9.816667	0.500	847,101.000000
9.825000	0.500	672,725.000000
9.833333	0.500	543,443.000000
9.841667	0.500	448,844.000000
9.850000	0.500	379,401.000000
9.858333	0.500	326,991.000000
9.866667	0.500	285,512.000000
9.875000	0.500	251,025.000000
9.883333	0.500	221,255.000000
9.891667	0.500	194,552.000000
9.900000	0.500	170,310.000000
9.908333	0.500	148,387.000000
9.916667	0.500	128,785.000000
9.925000	0.500	112,271.000000
9.933333	0.500	99,077.000000
9.941667	0.500	88,314.000000
9.950000	0.500	79,275.000000
9.958333	0.500	71,880.000000
9.966667	0.500	65,975.000000
9.975000	0.500	61,047.000000
9.983333	0.500	56,293.000000
9.991667	0.500	51,190.000000
10.000000	0.500	45,897.000000
10.008333	0.500	40,698.000000
10.016667	0.500	36,053.000000
10.025000	0.500	32,334.000000
10.033333	0.500	29,393.000000
10.041667	0.500	27,501.000000
10.050000	0.500	26,837.000000
10.058333	0.500	27,003.000000
10.066667	0.500	27,220.000000
10.075000	0.500	26,994.000000
10.083333	0.500	26,824.000000
10.091667	0.500	27,527.000000
10.100000	0.500	29,459.000000
10.108333	0.500	32,364.000000
10.116667	0.500	35,583.000000
10.125000	0.500	38,410.000000
10.133333	0.500	40,361.000000
10.141667	0.500	41,334.000000
10.150000	0.500	41,724.000000
10.158333	0.500	42,131.000000
10.166667	0.500	42,855.000000
10.175000	0.500	43,690.000000
10.183333	0.500	44,332.000000
10.191667	0.500	45,381.000000
10.200000	0.500	46,868.000000
10.208333	0.500	48,458.000000
10.216667	0.500	49,783.000000
10.225000	0.500	50,241.000000
10.233333	0.500	49,654.000000
10.241667	0.500	47,864.000000
10.250000	0.500	45,121.000000
10.258333	0.500	41,987.000000
10.266667	0.500	38,993.000000
10.275000	0.500	36,442.000000
10.283333	0.500	33,956.000000
10.291667	0.500	31,670.000000
10.300000	0.500	29,996.000000
10.308333	0.500	29,260.000000
10.316667	0.500	29,668.000000
10.325000	0.500	30,999.000000
10.333333	0.500	32,733.000000
10.341667	0.500	34,430.000000
10.350000	0.500	37,140.000000
10.358333	0.500	41,533.000000
10.366667	0.500	47,395.000000
10.375000	0.500	54,555.000000
10.383333	0.500	62,304.000000
10.391667	0.500	69,679.000000
10.400000	0.500	75,723.000000
10.408333	0.500	79,873.000000
10.416667	0.500	82,400.000000
10.425000	0.500	84,119.000000
10.433333	0.500	85,133.000000
10.441667	0.500	85,301.000000
10.450000	0.500	85,277.000000
10.458333	0.500	86,160.000000
10.466667	0.500	88,505.000000
10.475000	0.500	92,160.000000
10.483333	0.500	96,845.000000
10.491667	0.500	102,474.000000
10.500000	0.500	109,082.000000
10.508333	0.500	116,514.000000
10.516667	0.500	124,490.000000
10.525000	0.500	132,262.000000
10.533333	0.500	139,337.000000
10.541667	0.500	144,866.000000
10.550000	0.500	148,521.000000
10.558333	0.500	149,946.000000
10.566667	0.500	149,064.000000
10.575000	0.500	146,434.000000
10.583333	0.500	142,055.000000
10.591667	0.500	135,614.000000
10.600000	0.500	127,700.000000
10.608333	0.500	119,382.000000
10.616667	0.500	112,152.000000
10.625000	0.500	107,968.000000
10.633333	0.500	108,615.000000
10.641667	0.500	115,335.000000
10.650000	0.500	129,330.000000
10.658333	0.500	151,720.000000
10.666667	0.500	183,584.000000
10.675000	0.500	226,509.000000
10.683333	0.500	282,765.000000
10.691667	0.500	355,061.000000
10.700000	0.500	445,844.000000
10.708333	0.500	555,908.000000
10.716667	0.500	684,469.000000
10.725000	0.500	829,221.000000
10.733333	0.500	985,318.000000
10.741667	0.500	1,145,921.000000
10.750000	0.500	1,301,610.000000
10.758333	0.500	1,441,072.000000
10.766667	0.500	1,554,042.000000
10.775000	0.500	1,632,190.000000
10.783333	0.500	1,670,200.000000
10.791667	0.500	1,665,867.000000
10.800000	0.500	1,620,529.000000
10.808333	0.500	1,538,837.000000
10.816667	0.500	1,427,582.000000
10.825000	0.500	1,295,330.000000
10.833333	0.500	1,151,128.000000
10.841667	0.500	1,003,231.000000
10.850000	0.500	858,460.000000
10.858333	0.500	722,001.000000
10.866667	0.500	597,613.000000
10.875000	0.500	488,200.000000
10.883333	0.500	395,759.000000
10.891667	0.500	320,533.000000
10.900000	0.500	261,328.000000
10.908333	0.500	215,911.000000
10.916667	0.500	181,237.000000
10.925000	0.500	154,633.000000
10.933333	0.500	134,282.000000
10.941667	0.500	118,267.000000
10.950000	0.500	104,774.000000
10.958333	0.500	92,838.000000
10.966667	0.500	82,249.000000
10.975000	0.500	73,261.000000
10.983333	0.500	66,400.000000
10.991667	0.500	61,937.000000
11.000000	0.500	59,910.000000
11.008333	0.500	60,255.000000
11.016667	0.500	62,268.000000
11.025000	0.500	65,415.000000
11.033333	0.500	69,629.000000
11.041667	0.500	75,743.000000
11.050000	0.500	84,363.000000
11.058333	0.500	95,150.000000
11.066667	0.500	107,650.000000
11.075000	0.500	121,515.000000
11.083333	0.500	136,353.000000
11.091667	0.500	151,596.000000
11.100000	0.500	166,324.000000
11.108333	0.500	178,781.000000
11.116667	0.500	186,577.000000
11.125000	0.500	188,706.000000
11.133333	0.500	185,735.000000
11.141667	0.500	178,325.000000
11.150000	0.500	167,171.000000
11.158333	0.500	153,846.000000
11.166667	0.500	139,977.000000
11.175000	0.500	126,923.000000
11.183333	0.500	115,197.000000
11.191667	0.500	104,607.000000
11.200000	0.500	95,014.000000
11.208333	0.500	86,647.000000
11.216667	0.500	79,203.000000
11.225000	0.500	72,491.000000
11.233333	0.500	67,034.000000
11.241667	0.500	62,822.000000
11.250000	0.500	59,357.000000
11.258333	0.500	56,278.000000
11.266667	0.500	53,777.000000
11.275000	0.500	51,933.000000
11.283333	0.500	50,612.000000
11.291667	0.500	49,497.000000
11.300000	0.500	48,231.000000
11.308333	0.500	46,755.000000
11.316667	0.500	45,000.000000
11.325000	0.500	43,102.000000
11.333333	0.500	41,359.000000
11.341667	0.500	40,339.000000
11.350000	0.500	40,493.000000
11.358333	0.500	41,776.000000
11.366667	0.500	43,728.000000
11.375000	0.500	45,640.000000
11.383333	0.500	47,365.000000
11.391667	0.500	48,751.000000
11.400000	0.500	49,635.000000
11.408333	0.500	50,275.000000
11.416667	0.500	50,690.000000
11.425000	0.500	51,211.000000
11.433333	0.500	52,166.000000
11.441667	0.500	53,381.000000
11.450000	0.500	54,489.000000
11.458333	0.500	55,451.000000
11.466667	0.500	56,962.000000
11.475000	0.500	59,194.000000
11.483333	0.500	61,853.000000
11.491667	0.500	64,797.000000
11.500000	0.500	67,946.000000
11.508333	0.500	70,924.000000
11.516667	0.500	73,872.000000
11.525000	0.500	76,834.000000
11.533333	0.500	79,127.000000
11.541667	0.500	80,444.000000
11.550000	0.500	80,714.000000
11.558333	0.500	80,112.000000
11.566667	0.500	79,228.000000
11.575000	0.500	78,601.000000
11.583333	0.500	78,544.000000
11.591667	0.500	79,636.000000
11.600000	0.500	81,938.000000
11.608333	0.500	84,578.000000
11.616667	0.500	86,795.000000
11.625000	0.500	88,998.000000
11.633333	0.500	91,644.000000
11.641667	0.500	95,156.000000
11.650000	0.500	100,442.000000
11.658333	0.500	108,433.000000
11.666667	0.500	119,521.000000
11.675000	0.500	133,721.000000
11.683333	0.500	150,734.000000
11.691667	0.500	169,173.000000
11.700000	0.500	187,021.000000
11.708333	0.500	202,650.000000
11.716667	0.500	215,132.000000
11.725000	0.500	224,093.000000
11.733333	0.500	229,736.000000
11.741667	0.500	232,351.000000
11.750000	0.500	232,607.000000
11.758333	0.500	231,453.000000
11.766667	0.500	230,171.000000
11.775000	0.500	230,597.000000
11.783333	0.500	235,241.000000
11.791667	0.500	247,186.000000
11.800000	0.500	271,157.000000
11.808333	0.500	312,926.000000
11.816667	0.500	378,370.000000
11.825000	0.500	473,871.000000
11.833333	0.500	606,894.000000
11.841667	0.500	786,352.000000
11.850000	0.500	1,022,807.000000
11.858333	0.500	1,326,194.000000
11.866667	0.500	1,706,257.000000
11.875000	0.500	2,171,446.000000
11.883333	0.500	2,725,148.000000
11.891667	0.500	3,361,869.000000
11.900000	0.500	4,065,290.000000
11.908333	0.500	4,807,219.000000
11.916667	0.500	5,550,496.000000
11.925000	0.500	6,252,178.000000
11.933333	0.500	6,864,874.000000
11.941667	0.500	7,342,004.000000
11.950000	0.500	7,644,585.000000
11.958333	0.500	7,747,027.000000
11.966667	0.500	7,640,269.000000
11.975000	0.500	7,332,871.000000
11.983333	0.500	6,850,555.000000
11.991667	0.500	6,232,921.000000
12.000000	0.500	5,526,957.000000
12.008333	0.500	4,780,510.000000
12.016667	0.500	4,037,440.000000
12.025000	0.500	3,334,086.000000
12.033333	0.500	2,696,918.000000
12.041667	0.500	2,142,069.000000
12.050000	0.500	1,676,494.000000
12.058333	0.500	1,299,160.000000
12.066667	0.500	1,002,956.000000
12.075000	0.500	777,507.000000
12.083333	0.500	611,285.000000
12.091667	0.500	492,641.000000
12.100000	0.500	410,927.000000
12.108333	0.500	356,768.000000
12.116667	0.500	322,110.000000
12.125000	0.500	300,496.000000
12.133333	0.500	287,795.000000
12.141667	0.500	282,171.000000
12.150000	0.500	283,008.000000
12.158333	0.500	291,535.000000
12.166667	0.500	311,155.000000
12.175000	0.500	345,566.000000
12.183333	0.500	399,186.000000
12.191667	0.500	476,826.000000
12.200000	0.500	582,855.000000
12.208333	0.500	721,646.000000
12.216667	0.500	897,262.000000
12.225000	0.500	1,111,607.000000
12.233333	0.500	1,363,360.000000
12.241667	0.500	1,647,147.000000
12.250000	0.500	1,952,232.000000
12.258333	0.500	2,263,961.000000
12.266667	0.500	2,563,684.000000
12.275000	0.500	2,830,953.000000
12.283333	0.500	3,047,025.000000
12.291667	0.500	3,196,854.000000
12.300000	0.500	3,269,203.000000
12.308333	0.500	3,257,351.000000
12.316667	0.500	3,161,107.000000
12.325000	0.500	2,987,183.000000
12.333333	0.500	2,749,656.000000
12.341667	0.500	2,467,462.000000
12.350000	0.500	2,161,064.000000
12.358333	0.500	1,849,940.000000
12.366667	0.500	1,550,307.000000
12.375000	0.500	1,274,211.000000
12.383333	0.500	1,029,220.000000
12.391667	0.500	819,740.000000
12.400000	0.500	647,527.000000
12.408333	0.500	510,973.000000
12.416667	0.500	406,076.000000
12.425000	0.500	327,748.000000
12.433333	0.500	270,521.000000
12.441667	0.500	228,733.000000
12.450000	0.500	197,492.000000
12.458333	0.500	172,998.000000
12.466667	0.500	152,552.000000
12.475000	0.500	134,726.000000
12.483333	0.500	119,369.000000
12.491667	0.500	106,845.000000
12.500000	0.500	97,612.000000
12.508333	0.500	91,043.000000
12.516667	0.500	85,907.000000
12.525000	0.500	82,057.000000
12.533333	0.500	79,582.000000
12.541667	0.500	78,030.000000
12.550000	0.500	76,747.000000
12.558333	0.500	76,082.000000
12.566667	0.500	76,511.000000
12.575000	0.500	78,284.000000
12.583333	0.500	81,057.000000
12.591667	0.500	85,233.000000
12.600000	0.500	91,904.000000
12.608333	0.500	102,510.000000
12.616667	0.500	118,262.000000
12.625000	0.500	141,050.000000
12.633333	0.500	171,906.000000
12.641667	0.500	211,560.000000
12.650000	0.500	262,013.000000
12.658333	0.500	325,953.000000
12.666667	0.500	406,524.000000
12.675000	0.500	506,400.000000
12.683333	0.500	627,025.000000
12.691667	0.500	768,889.000000
12.700000	0.500	929,858.000000
12.708333	0.500	1,103,773.000000
12.716667	0.500	1,281,489.000000
12.725000	0.500	1,452,433.000000
12.733333	0.500	1,605,830.000000
12.741667	0.500	1,731,813.000000
12.750000	0.500	1,821,412.000000
12.758333	0.500	1,867,947.000000
12.766667	0.500	1,867,517.000000
12.775000	0.500	1,819,985.000000
12.783333	0.500	1,729,571.000000
12.791667	0.500	1,602,889.000000
12.800000	0.500	1,449,289.000000
12.808333	0.500	1,279,444.000000
12.816667	0.500	1,103,862.000000
12.825000	0.500	931,646.000000
12.833333	0.500	770,602.000000
12.841667	0.500	626,235.000000
12.850000	0.500	501,667.000000
12.858333	0.500	398,399.000000
12.866667	0.500	316,538.000000
12.875000	0.500	254,432.000000
12.883333	0.500	209,586.000000
12.891667	0.500	179,081.000000
12.900000	0.500	159,900.000000
12.908333	0.500	149,084.000000
12.916667	0.500	144,346.000000
12.925000	0.500	143,703.000000
12.933333	0.500	145,553.000000
12.941667	0.500	148,815.000000
12.950000	0.500	152,682.000000
12.958333	0.500	156,609.000000
12.966667	0.500	160,309.000000
12.975000	0.500	164,143.000000
12.983333	0.500	168,781.000000
12.991667	0.500	174,809.000000
13.000000	0.500	182,653.000000
13.008333	0.500	192,296.000000
13.016667	0.500	203,337.000000
13.025000	0.500	215,049.000000
13.033333	0.500	226,415.000000
13.041667	0.500	236,592.000000
13.050000	0.500	244,675.000000
13.058333	0.500	250,052.000000
13.066667	0.500	252,095.000000
13.075000	0.500	250,438.000000
13.083333	0.500	245,590.000000
13.091667	0.500	238,363.000000
13.100000	0.500	229,540.000000
13.108333	0.500	219,366.000000
13.116667	0.500	208,162.000000
13.125000	0.500	196,222.000000
13.133333	0.500	183,581.000000
13.141667	0.500	170,602.000000
13.150000	0.500	158,257.000000
13.158333	0.500	147,554.000000
13.166667	0.500	138,976.000000
13.175000	0.500	132,217.000000
13.183333	0.500	126,936.000000
13.191667	0.500	123,093.000000
13.200000	0.500	120,008.000000
13.208333	0.500	117,093.000000
13.216667	0.500	114,519.000000
13.225000	0.500	112,381.000000
13.233333	0.500	111,737.000000
13.241667	0.500	113,320.000000
13.250000	0.500	117,168.000000
13.258333	0.500	123,313.000000
13.266667	0.500	132,015.000000
13.275000	0.500	143,281.000000
13.283333	0.500	157,506.000000
13.291667	0.500	175,634.000000
13.300000	0.500	198,142.000000
13.308333	0.500	224,268.000000
13.316667	0.500	252,207.000000
13.325000	0.500	280,334.000000
13.333333	0.500	306,864.000000
13.341667	0.500	329,457.000000
13.350000	0.500	345,849.000000
13.358333	0.500	354,694.000000
13.366667	0.500	355,513.000000
13.375000	0.500	348,204.000000
13.383333	0.500	333,412.000000
13.391667	0.500	312,102.000000
13.400000	0.500	285,422.000000
13.408333	0.500	255,640.000000
13.416667	0.500	225,645.000000
13.425000	0.500	197,719.000000
13.433333	0.500	172,746.000000
13.441667	0.500	151,465.000000
13.450000	0.500	134,297.000000
13.458333	0.500	121,052.000000
13.466667	0.500	111,463.000000
13.475000	0.500	104,654.000000
13.483333	0.500	99,350.000000
13.491667	0.500	94,647.000000
13.500000	0.500	90,589.000000
13.508333	0.500	87,719.000000
13.516667	0.500	85,665.000000
13.525000	0.500	84,015.000000
13.533333	0.500	82,345.000000
13.541667	0.500	80,277.000000
13.550000	0.500	77,719.000000
13.558333	0.500	74,692.000000
13.566667	0.500	71,883.000000
13.575000	0.500	69,331.000000
13.583333	0.500	66,646.000000
13.591667	0.500	63,739.000000
13.600000	0.500	61,242.000000
13.608333	0.500	60,221.000000
13.616667	0.500	61,048.000000
13.625000	0.500	63,581.000000
13.633333	0.500	66,910.000000
13.641667	0.500	70,509.000000
13.650000	0.500	74,023.000000
13.658333	0.500	76,948.000000
13.666667	0.500	79,015.000000
13.675000	0.500	80,178.000000
13.683333	0.500	80,819.000000
13.691667	0.500	81,335.000000
13.700000	0.500	81,675.000000
13.708333	0.500	81,896.000000
13.716667	0.500	81,710.000000
13.725000	0.500	81,233.000000
13.733333	0.500	80,546.000000
13.741667	0.500	79,366.000000
13.750000	0.500	78,056.000000
13.758333	0.500	77,479.000000
13.766667	0.500	78,203.000000
13.775000	0.500	79,831.000000
13.783333	0.500	81,484.000000
13.791667	0.500	82,488.000000
13.800000	0.500	82,607.000000
13.808333	0.500	82,157.000000
13.816667	0.500	81,805.000000
13.825000	0.500	82,488.000000
13.833333	0.500	84,277.000000
13.841667	0.500	86,802.000000
13.850000	0.500	89,507.000000
13.858333	0.500	91,880.000000
13.866667	0.500	94,032.000000
13.875000	0.500	96,192.000000
13.883333	0.500	98,858.000000
13.891667	0.500	102,544.000000
13.900000	0.500	107,512.000000
13.908333	0.500	113,717.000000
13.916667	0.500	120,913.000000
13.925000	0.500	128,849.000000
13.933333	0.500	137,656.000000
13.941667	0.500	147,171.000000
13.950000	0.500	156,317.000000
13.958333	0.500	163,683.000000
13.966667	0.500	168,078.000000
13.975000	0.500	169,179.000000
13.983333	0.500	167,846.000000
13.991667	0.500	164,915.000000
14.000000	0.500	161,011.000000
14.008333	0.500	156,660.000000
14.016667	0.500	152,483.000000
14.025000	0.500	148,933.000000
14.033333	0.500	146,075.000000
14.041667	0.500	143,949.000000
14.050000	0.500	142,263.000000
14.058333	0.500	140,484.000000
14.066667	0.500	138,336.000000
14.075000	0.500	136,357.000000
14.083333	0.500	134,944.000000
14.091667	0.500	133,969.000000
14.100000	0.500	133,007.000000
14.108333	0.500	131,580.000000
14.116667	0.500	129,638.000000
14.125000	0.500	127,821.000000
14.133333	0.500	126,774.000000
14.141667	0.500	127,177.000000
14.150000	0.500	129,601.000000
14.158333	0.500	133,546.000000
14.166667	0.500	138,266.000000
14.175000	0.500	143,407.000000
14.183333	0.500	149,023.000000
14.191667	0.500	154,934.000000
14.200000	0.500	160,576.000000
14.208333	0.500	166,200.000000
14.216667	0.500	172,382.000000
14.225000	0.500	179,093.000000
14.233333	0.500	186,733.000000
14.241667	0.500	196,634.000000
14.250000	0.500	210,660.000000
14.258333	0.500	230,869.000000
14.266667	0.500	259,486.000000
14.275000	0.500	298,608.000000
14.283333	0.500	351,868.000000
14.291667	0.500	424,976.000000
14.300000	0.500	524,422.000000
14.308333	0.500	655,887.000000
14.316667	0.500	825,078.000000
14.325000	0.500	1,038,672.000000
14.333333	0.500	1,303,484.000000
14.341667	0.500	1,624,788.000000
14.350000	0.500	2,004,498.000000
14.358333	0.500	2,439,552.000000
14.366667	0.500	2,921,370.000000
14.375000	0.500	3,434,061.000000
14.383333	0.500	3,952,856.000000
14.391667	0.500	4,447,918.000000
14.400000	0.500	4,886,717.000000
14.408333	0.500	5,238,218.000000
14.416667	0.500	5,477,377.000000
14.425000	0.500	5,585,792.000000
14.433333	0.500	5,553,611.000000
14.441667	0.500	5,383,195.000000
14.450000	0.500	5,087,792.000000
14.458333	0.500	4,689,465.000000
14.466667	0.500	4,216,802.000000
14.475000	0.500	3,700,840.000000
14.483333	0.500	3,172,219.000000
14.491667	0.500	2,658,082.000000
14.500000	0.500	2,180,594.000000
14.508333	0.500	1,755,454.000000
14.516667	0.500	1,391,551.000000
14.525000	0.500	1,091,384.000000
14.533333	0.500	852,644.000000
14.541667	0.500	669,340.000000
14.550000	0.500	533,332.000000
14.558333	0.500	435,540.000000
14.566667	0.500	366,658.000000
14.575000	0.500	318,631.000000
14.583333	0.500	285,109.000000
14.591667	0.500	260,933.000000
14.600000	0.500	241,942.000000
14.608333	0.500	225,741.000000
14.616667	0.500	211,248.000000
14.625000	0.500	198,119.000000
14.633333	0.500	186,550.000000
14.641667	0.500	176,624.000000
14.650000	0.500	167,876.000000
14.658333	0.500	160,103.000000
14.666667	0.500	153,470.000000
14.675000	0.500	147,505.000000
14.683333	0.500	141,167.000000
14.691667	0.500	134,361.000000
14.700000	0.500	127,999.000000
14.708333	0.500	122,673.000000
14.716667	0.500	118,330.000000
14.725000	0.500	114,665.000000
14.733333	0.500	111,557.000000
14.741667	0.500	109,651.000000
14.750000	0.500	109,992.000000
14.758333	0.500	112,586.000000
14.766667	0.500	117,187.000000
14.775000	0.500	124,060.000000
14.783333	0.500	133,467.000000
14.791667	0.500	145,899.000000
14.800000	0.500	161,711.000000
14.808333	0.500	181,100.000000
14.816667	0.500	204,676.000000
14.825000	0.500	233,056.000000
14.833333	0.500	266,189.000000
14.841667	0.500	303,547.000000
14.850000	0.500	344,439.000000
14.858333	0.500	388,205.000000
14.866667	0.500	433,807.000000
14.875000	0.500	480,558.000000
14.883333	0.500	527,209.000000
14.891667	0.500	571,721.000000
14.900000	0.500	610,867.000000
14.908333	0.500	641,282.000000
14.916667	0.500	659,864.000000
14.925000	0.500	664,595.000000
14.933333	0.500	654,560.000000
14.941667	0.500	630,422.000000
14.950000	0.500	594,360.000000
14.958333	0.500	549,384.000000
14.966667	0.500	498,631.000000
14.975000	0.500	445,688.000000
14.983333	0.500	394,374.000000
14.991667	0.500	347,435.000000
15.000000	0.500	306,640.000000
15.008333	0.500	272,750.000000
15.016667	0.500	245,372.000000
15.025000	0.500	224,161.000000
15.033333	0.500	209,503.000000
15.041667	0.500	201,290.000000
15.050000	0.500	198,281.000000
15.058333	0.500	199,309.000000
15.066667	0.500	203,406.000000
15.075000	0.500	210,502.000000
15.083333	0.500	220,511.000000
15.091667	0.500	233,420.000000
15.100000	0.500	249,837.000000
15.108333	0.500	270,049.000000
15.116667	0.500	294,634.000000
15.125000	0.500	324,530.000000
15.133333	0.500	359,726.000000
15.141667	0.500	400,887.000000
15.150000	0.500	448,938.000000
15.158333	0.500	503,991.000000
15.166667	0.500	565,636.000000
15.175000	0.500	633,433.000000
15.183333	0.500	706,105.000000
15.191667	0.500	781,068.000000
15.200000	0.500	854,499.000000
15.208333	0.500	921,650.000000
15.216667	0.500	977,231.000000
15.225000	0.500	1,016,660.000000
15.233333	0.500	1,036,988.000000
15.241667	0.500	1,036,970.000000
15.250000	0.500	1,017,115.000000
15.258333	0.500	978,857.000000
15.266667	0.500	924,767.000000
15.275000	0.500	858,745.000000
15.283333	0.500	785,032.000000
15.291667	0.500	707,658.000000
15.300000	0.500	630,055.000000
15.308333	0.500	555,496.000000
15.316667	0.500	486,853.000000
15.325000	0.500	426,220.000000
15.333333	0.500	374,058.000000
15.341667	0.500	329,804.000000
15.350000	0.500	292,765.000000
15.358333	0.500	262,058.000000
15.366667	0.500	236,405.000000
15.375000	0.500	215,112.000000
15.383333	0.500	197,219.000000
15.391667	0.500	181,743.000000
15.400000	0.500	167,729.000000
15.408333	0.500	154,618.000000
15.416667	0.500	141,991.000000
15.425000	0.500	129,662.000000
15.433333	0.500	118,179.000000
15.441667	0.500	108,055.000000
15.450000	0.500	99,483.000000
15.458333	0.500	92,721.000000
15.466667	0.500	87,661.000000
15.475000	0.500	84,071.000000
15.483333	0.500	81,722.000000
15.491667	0.500	80,280.000000
15.500000	0.500	79,652.000000
15.508333	0.500	79,869.000000
15.516667	0.500	81,306.000000
15.525000	0.500	83,473.000000
15.533333	0.500	85,483.000000
15.541667	0.500	87,324.000000
15.550000	0.500	89,056.000000
15.558333	0.500	90,773.000000
15.566667	0.500	92,699.000000
15.575000	0.500	95,126.000000
15.583333	0.500	98,271.000000
15.591667	0.500	102,028.000000
15.600000	0.500	106,103.000000
15.608333	0.500	109,870.000000
15.616667	0.500	112,474.000000
15.625000	0.500	113,619.000000
15.633333	0.500	113,324.000000
15.641667	0.500	111,809.000000
15.650000	0.500	109,661.000000
15.658333	0.500	107,778.000000
15.666667	0.500	106,723.000000
15.675000	0.500	106,668.000000
15.683333	0.500	107,438.000000
15.691667	0.500	108,709.000000
15.700000	0.500	110,929.000000
15.708333	0.500	113,611.000000
15.716667	0.500	115,542.000000
15.725000	0.500	116,356.000000
15.733333	0.500	116,303.000000
15.741667	0.500	115,548.000000
15.750000	0.500	114,324.000000
15.758333	0.500	113,077.000000
15.766667	0.500	111,778.000000
15.775000	0.500	110,246.000000
15.783333	0.500	108,551.000000
15.791667	0.500	106,527.000000
15.800000	0.500	104,128.000000
15.808333	0.500	101,323.000000
15.816667	0.500	98,324.000000
15.825000	0.500	95,683.000000
15.833333	0.500	93,729.000000
15.841667	0.500	92,387.000000
15.850000	0.500	91,899.000000
15.858333	0.500	92,279.000000
15.866667	0.500	93,479.000000
15.875000	0.500	94,840.000000
15.883333	0.500	95,949.000000
15.891667	0.500	96,949.000000
15.900000	0.500	98,064.000000
15.908333	0.500	99,598.000000
15.916667	0.500	102,509.000000
15.925000	0.500	106,859.000000
15.933333	0.500	111,795.000000
15.941667	0.500	116,580.000000
15.950000	0.500	121,776.000000
15.958333	0.500	128,046.000000
15.966667	0.500	135,523.000000
15.975000	0.500	144,831.000000
15.983333	0.500	156,539.000000
15.991667	0.500	170,862.000000
16.000000	0.500	188,576.000000
16.008333	0.500	211,222.000000
16.016667	0.500	240,061.000000
16.025000	0.500	275,935.000000
16.033333	0.500	318,873.000000
16.041667	0.500	369,092.000000
16.050000	0.500	426,569.000000
16.058333	0.500	490,841.000000
16.066667	0.500	560,503.000000
16.075000	0.500	633,886.000000
16.083333	0.500	708,295.000000
16.091667	0.500	779,745.000000
16.100000	0.500	843,560.000000
16.108333	0.500	895,485.000000
16.116667	0.500	932,091.000000
16.125000	0.500	950,686.000000
16.133333	0.500	949,315.000000
16.141667	0.500	927,505.000000
16.150000	0.500	886,277.000000
16.158333	0.500	828,140.000000
16.166667	0.500	757,230.000000
16.175000	0.500	678,733.000000
16.183333	0.500	598,210.000000
16.191667	0.500	520,071.000000
16.200000	0.500	447,461.000000
16.208333	0.500	382,722.000000
16.216667	0.500	327,105.000000
16.225000	0.500	280,652.000000
16.233333	0.500	242,853.000000
16.241667	0.500	212,992.000000
16.250000	0.500	190,112.000000
16.258333	0.500	173,139.000000
16.266667	0.500	161,380.000000
16.275000	0.500	154,554.000000
16.283333	0.500	151,759.000000
16.291667	0.500	151,093.000000
16.300000	0.500	150,834.000000
16.308333	0.500	150,650.000000
16.316667	0.500	150,617.000000
16.325000	0.500	150,326.000000
16.333333	0.500	149,420.000000
16.341667	0.500	147,427.000000
16.350000	0.500	144,329.000000
16.358333	0.500	140,600.000000
16.366667	0.500	136,191.000000
16.375000	0.500	131,596.000000
16.383333	0.500	127,989.000000
16.391667	0.500	125,751.000000
16.400000	0.500	124,659.000000
16.408333	0.500	124,190.000000
16.416667	0.500	124,161.000000
16.425000	0.500	124,513.000000
16.433333	0.500	124,408.000000
16.441667	0.500	123,029.000000
16.450000	0.500	120,509.000000
16.458333	0.500	117,405.000000
16.466667	0.500	114,621.000000
16.475000	0.500	112,363.000000
16.483333	0.500	110,510.000000
16.491667	0.500	108,644.000000
16.500000	0.500	106,625.000000
16.508333	0.500	104,629.000000
16.516667	0.500	102,786.000000
16.525000	0.500	101,624.000000
16.533333	0.500	101,566.000000
16.541667	0.500	102,605.000000
16.550000	0.500	104,548.000000
16.558333	0.500	106,538.000000
16.566667	0.500	107,937.000000
16.575000	0.500	108,987.000000
16.583333	0.500	110,303.000000
16.591667	0.500	111,800.000000
16.600000	0.500	113,032.000000
16.608333	0.500	113,990.000000
16.616667	0.500	114,747.000000
16.625000	0.500	115,650.000000
16.633333	0.500	117,012.000000
16.641667	0.500	119,068.000000
16.650000	0.500	121,744.000000
16.658333	0.500	124,495.000000
16.666667	0.500	126,915.000000
16.675000	0.500	128,584.000000
16.683333	0.500	129,600.000000
16.691667	0.500	130,053.000000
16.700000	0.500	130,667.000000
16.708333	0.500	132,184.000000
16.716667	0.500	135,228.000000
16.725000	0.500	140,358.000000
16.733333	0.500	148,057.000000
16.741667	0.500	158,551.000000
16.750000	0.500	171,655.000000
16.758333	0.500	186,704.000000
16.766667	0.500	203,503.000000
16.775000	0.500	222,942.000000
16.783333	0.500	245,828.000000
16.791667	0.500	272,236.000000
16.800000	0.500	301,811.000000
16.808333	0.500	333,230.000000
16.816667	0.500	364,518.000000
16.825000	0.500	393,414.000000
16.833333	0.500	418,630.000000
16.841667	0.500	439,870.000000
16.850000	0.500	457,020.000000
16.858333	0.500	470,533.000000
16.866667	0.500	481,575.000000
16.875000	0.500	492,011.000000
16.883333	0.500	505,203.000000
16.891667	0.500	525,381.000000
16.900000	0.500	557,204.000000
16.908333	0.500	605,589.000000
16.916667	0.500	676,130.000000
16.925000	0.500	775,513.000000
16.933333	0.500	910,122.000000
16.941667	0.500	1,086,184.000000
16.950000	0.500	1,307,725.000000
16.958333	0.500	1,576,412.000000
16.966667	0.500	1,890,043.000000
16.975000	0.500	2,242,432.000000
16.983333	0.500	2,620,916.000000
16.991667	0.500	3,007,586.000000
17.000000	0.500	3,380,133.000000
17.008333	0.500	3,713,712.000000
17.016667	0.500	3,983,190.000000
17.025000	0.500	4,166,292.000000
17.033333	0.500	4,246,779.000000
17.041667	0.500	4,217,141.000000
17.050000	0.500	4,079,755.000000
17.058333	0.500	3,846,385.000000
17.066667	0.500	3,535,602.000000
17.075000	0.500	3,170,648.000000
17.083333	0.500	2,777,062.000000
17.091667	0.500	2,379,001.000000
17.100000	0.500	1,997,472.000000
17.108333	0.500	1,648,885.000000
17.116667	0.500	1,343,663.000000
17.125000	0.500	1,086,380.000000
17.133333	0.500	877,508.000000
17.141667	0.500	714,258.000000
17.150000	0.500	591,236.000000
17.158333	0.500	501,966.000000
17.166667	0.500	439,390.000000
17.175000	0.500	396,362.000000
17.183333	0.500	366,394.000000
17.191667	0.500	344,268.000000
17.200000	0.500	325,908.000000
17.208333	0.500	308,927.000000
17.216667	0.500	291,852.000000
17.225000	0.500	273,781.000000
17.233333	0.500	254,333.000000
17.241667	0.500	233,774.000000
17.250000	0.500	212,546.000000
17.258333	0.500	191,922.000000
17.266667	0.500	173,385.000000
17.275000	0.500	158,313.000000
17.283333	0.500	147,608.000000
17.291667	0.500	140,793.000000
17.300000	0.500	136,359.000000
17.308333	0.500	132,862.000000
17.316667	0.500	129,833.000000
17.325000	0.500	127,430.000000
17.333333	0.500	125,685.000000
17.341667	0.500	124,392.000000
17.350000	0.500	123,083.000000
17.358333	0.500	121,556.000000
17.366667	0.500	119,835.000000
17.375000	0.500	118,519.000000
17.383333	0.500	118,062.000000
17.391667	0.500	118,218.000000
17.400000	0.500	118,528.000000
17.408333	0.500	118,680.000000
17.416667	0.500	118,946.000000
17.425000	0.500	119,546.000000
17.433333	0.500	120,952.000000
17.441667	0.500	123,663.000000
17.450000	0.500	128,183.000000
17.458333	0.500	134,570.000000
17.466667	0.500	142,805.000000
17.475000	0.500	152,402.000000
17.483333	0.500	162,477.000000
17.491667	0.500	172,192.000000
17.500000	0.500	181,004.000000
17.508333	0.500	189,079.000000
17.516667	0.500	197,473.000000
17.525000	0.500	208,061.000000
17.533333	0.500	223,150.000000
17.541667	0.500	244,612.000000
17.550000	0.500	274,042.000000
17.558333	0.500	313,042.000000
17.566667	0.500	362,655.000000
17.575000	0.500	423,875.000000
17.583333	0.500	496,023.000000
17.591667	0.500	577,511.000000
17.600000	0.500	666,544.000000
17.608333	0.500	760,319.000000
17.616667	0.500	854,010.000000
17.625000	0.500	942,160.000000
17.633333	0.500	1,018,476.000000
17.641667	0.500	1,076,685.000000
17.650000	0.500	1,111,953.000000
17.658333	0.500	1,121,517.000000
17.666667	0.500	1,105,063.000000
17.675000	0.500	1,064,350.000000
17.683333	0.500	1,002,708.000000
17.691667	0.500	924,955.000000
17.700000	0.500	836,187.000000
17.708333	0.500	742,110.000000
17.716667	0.500	648,288.000000
17.725000	0.500	559,134.000000
17.733333	0.500	477,672.000000
17.741667	0.500	406,075.000000
17.750000	0.500	345,671.000000
17.758333	0.500	296,690.000000
17.766667	0.500	258,131.000000
17.775000	0.500	228,405.000000
17.783333	0.500	206,185.000000
17.791667	0.500	189,943.000000
17.800000	0.500	177,883.000000
17.808333	0.500	169,192.000000
17.816667	0.500	163,444.000000
17.825000	0.500	160,089.000000
17.833333	0.500	158,092.000000
17.841667	0.500	157,294.000000
17.850000	0.500	157,710.000000
17.858333	0.500	158,362.000000
17.866667	0.500	158,507.000000
17.875000	0.500	158,125.000000
17.883333	0.500	156,885.000000
17.891667	0.500	154,774.000000
17.900000	0.500	151,508.000000
17.908333	0.500	146,964.000000
17.916667	0.500	141,488.000000
17.925000	0.500	135,869.000000
17.933333	0.500	130,572.000000
17.941667	0.500	126,019.000000
17.950000	0.500	122,683.000000
17.958333	0.500	120,569.000000
17.966667	0.500	119,241.000000
17.975000	0.500	118,356.000000
17.983333	0.500	117,882.000000
17.991667	0.500	117,982.000000
18.000000	0.500	118,779.000000
18.008333	0.500	119,692.000000
18.016667	0.500	119,995.000000
18.025000	0.500	119,567.000000
18.033333	0.500	118,965.000000
18.041667	0.500	119,008.000000
18.050000	0.500	119,662.000000
18.058333	0.500	120,142.000000
18.066667	0.500	120,177.000000
18.075000	0.500	120,425.000000
18.083333	0.500	121,085.000000
18.091667	0.500	121,923.000000
18.100000	0.500	122,741.000000
18.108333	0.500	123,850.000000
18.116667	0.500	125,407.000000
18.125000	0.500	127,216.000000
18.133333	0.500	129,234.000000
18.141667	0.500	131,405.000000
18.150000	0.500	133,684.000000
18.158333	0.500	135,723.000000
18.166667	0.500	137,171.000000
18.175000	0.500	138,171.000000
18.183333	0.500	139,170.000000
18.191667	0.500	139,743.000000
18.200000	0.500	139,352.000000
18.208333	0.500	138,371.000000
18.216667	0.500	136,770.000000
18.225000	0.500	134,061.000000
18.233333	0.500	130,204.000000
18.241667	0.500	126,122.000000
18.250000	0.500	122,603.000000
18.258333	0.500	119,610.000000
18.266667	0.500	117,377.000000
18.275000	0.500	115,594.000000
18.283333	0.500	113,714.000000
18.291667	0.500	112,117.000000
18.300000	0.500	111,216.000000
18.308333	0.500	111,599.000000
18.316667	0.500	113,902.000000
18.325000	0.500	118,304.000000
18.333333	0.500	124,204.000000
18.341667	0.500	131,490.000000
18.350000	0.500	140,317.000000
18.358333	0.500	150,291.000000
18.366667	0.500	160,527.000000
18.375000	0.500	169,665.000000
18.383333	0.500	176,785.000000
18.391667	0.500	181,502.000000
18.400000	0.500	183,826.000000
18.408333	0.500	184,128.000000
18.416667	0.500	182,732.000000
18.425000	0.500	179,980.000000
18.433333	0.500	176,374.000000
18.441667	0.500	172,749.000000
18.450000	0.500	169,672.000000
18.458333	0.500	167,506.000000
18.466667	0.500	166,061.000000
18.475000	0.500	165,468.000000
18.483333	0.500	166,309.000000
18.491667	0.500	169,115.000000
18.500000	0.500	174,375.000000
18.508333	0.500	182,467.000000
18.516667	0.500	194,256.000000
18.525000	0.500	210,938.000000
18.533333	0.500	233,542.000000
18.541667	0.500	262,951.000000
18.550000	0.500	299,448.000000
18.558333	0.500	342,518.000000
18.566667	0.500	391,471.000000
18.575000	0.500	444,570.000000
18.583333	0.500	498,931.000000
18.591667	0.500	551,143.000000
18.600000	0.500	597,189.000000
18.608333	0.500	633,252.000000
18.616667	0.500	656,211.000000
18.625000	0.500	664,177.000000
18.633333	0.500	656,104.000000
18.641667	0.500	632,641.000000
18.650000	0.500	595,926.000000
18.658333	0.500	549,610.000000
18.666667	0.500	498,246.000000
18.675000	0.500	445,903.000000
18.683333	0.500	396,377.000000
18.691667	0.500	351,931.000000
18.700000	0.500	313,058.000000
18.708333	0.500	279,771.000000
18.716667	0.500	252,013.000000
18.725000	0.500	228,967.000000
18.733333	0.500	209,587.000000
18.741667	0.500	193,146.000000
18.750000	0.500	179,126.000000
18.758333	0.500	167,076.000000
18.766667	0.500	156,737.000000
18.775000	0.500	147,724.000000
18.783333	0.500	139,970.000000
18.791667	0.500	133,358.000000
18.800000	0.500	128,084.000000
18.808333	0.500	124,947.000000
18.816667	0.500	123,977.000000
18.825000	0.500	125,122.000000
18.833333	0.500	128,080.000000
18.841667	0.500	131,862.000000
18.850000	0.500	135,841.000000
18.858333	0.500	140,039.000000
18.866667	0.500	144,744.000000
18.875000	0.500	149,820.000000
18.883333	0.500	154,369.000000
18.891667	0.500	157,676.000000
18.900000	0.500	159,968.000000
18.908333	0.500	162,277.000000
18.916667	0.500	165,093.000000
18.925000	0.500	168,445.000000
18.933333	0.500	172,781.000000
18.941667	0.500	178,646.000000
18.950000	0.500	186,590.000000
18.958333	0.500	196,707.000000
18.966667	0.500	208,566.000000
18.975000	0.500	221,723.000000
18.983333	0.500	235,681.000000
18.991667	0.500	249,721.000000
19.000000	0.500	262,712.000000
19.008333	0.500	273,196.000000
19.016667	0.500	280,106.000000
19.025000	0.500	282,605.000000
19.033333	0.500	280,444.000000
19.041667	0.500	274,411.000000
19.050000	0.500	265,183.000000
19.058333	0.500	253,506.000000
19.066667	0.500	240,147.000000
19.075000	0.500	226,123.000000
19.083333	0.500	212,633.000000
19.091667	0.500	200,530.000000
19.100000	0.500	190,194.000000
19.108333	0.500	181,782.000000
19.116667	0.500	175,446.000000
19.125000	0.500	171,192.000000
19.133333	0.500	168,440.000000
19.141667	0.500	166,497.000000
19.150000	0.500	165,011.000000
19.158333	0.500	163,970.000000
19.166667	0.500	163,408.000000
19.175000	0.500	163,540.000000
19.183333	0.500	165,157.000000
19.191667	0.500	168,945.000000
19.200000	0.500	174,793.000000
19.208333	0.500	182,698.000000
19.216667	0.500	193,232.000000
19.225000	0.500	206,980.000000
19.233333	0.500	224,562.000000
19.241667	0.500	247,877.000000
19.250000	0.500	278,623.000000
19.258333	0.500	318,332.000000
19.266667	0.500	369,168.000000
19.275000	0.500	432,957.000000
19.283333	0.500	511,572.000000
19.291667	0.500	606,573.000000
19.300000	0.500	718,092.000000
19.308333	0.500	844,665.000000
19.316667	0.500	982,416.000000
19.325000	0.500	1,125,291.000000
19.333333	0.500	1,265,166.000000
19.341667	0.500	1,392,295.000000
19.350000	0.500	1,496,550.000000
19.358333	0.500	1,568,955.000000
19.366667	0.500	1,602,993.000000
19.375000	0.500	1,595,944.000000
19.383333	0.500	1,548,640.000000
19.391667	0.500	1,465,551.000000
19.400000	0.500	1,354,301.000000
19.408333	0.500	1,223,472.000000
19.416667	0.500	1,081,583.000000
19.425000	0.500	936,963.000000
19.433333	0.500	797,074.000000
19.441667	0.500	668,117.000000
19.450000	0.500	554,726.000000
19.458333	0.500	459,600.000000
19.466667	0.500	383,413.000000
19.475000	0.500	325,250.000000
19.483333	0.500	283,092.000000
19.491667	0.500	254,657.000000
19.500000	0.500	237,570.000000
19.508333	0.500	229,539.000000
19.516667	0.500	228,392.000000
19.525000	0.500	232,477.000000
19.533333	0.500	241,116.000000
19.541667	0.500	255,081.000000
19.550000	0.500	275,304.000000
19.558333	0.500	302,993.000000
19.566667	0.500	339,610.000000
19.575000	0.500	386,963.000000
19.583333	0.500	446,614.000000
19.591667	0.500	519,802.000000
19.600000	0.500	608,288.000000
19.608333	0.500	713,102.000000
19.616667	0.500	833,865.000000
19.625000	0.500	969,065.000000
19.633333	0.500	1,114,854.000000
19.641667	0.500	1,264,576.000000
19.650000	0.500	1,409,145.000000
19.658333	0.500	1,537,356.000000
19.666667	0.500	1,638,135.000000
19.675000	0.500	1,702,266.000000
19.683333	0.500	1,723,546.000000
19.691667	0.500	1,699,963.000000
19.700000	0.500	1,633,676.000000
19.708333	0.500	1,530,311.000000
19.716667	0.500	1,398,782.000000
19.725000	0.500	1,249,395.000000
19.733333	0.500	1,092,089.000000
19.741667	0.500	935,865.000000
19.750000	0.500	787,978.000000
19.758333	0.500	654,533.000000
19.766667	0.500	539,389.000000
19.775000	0.500	444,128.000000
19.783333	0.500	368,343.000000
19.791667	0.500	310,245.000000
19.800000	0.500	267,078.000000
19.808333	0.500	235,981.000000
19.816667	0.500	213,836.000000
19.825000	0.500	197,612.000000
19.833333	0.500	185,040.000000
19.841667	0.500	174,956.000000
19.850000	0.500	166,776.000000
19.858333	0.500	160,101.000000
19.866667	0.500	155,106.000000
19.875000	0.500	151,640.000000
19.883333	0.500	149,454.000000
19.891667	0.500	148,179.000000
19.900000	0.500	146,936.000000
19.908333	0.500	145,369.000000
19.916667	0.500	143,570.000000
19.925000	0.500	141,664.000000
19.933333	0.500	139,642.000000
19.941667	0.500	137,447.000000
19.950000	0.500	135,012.000000
19.958333	0.500	132,750.000000
19.966667	0.500	130,793.000000
19.975000	0.500	129,006.000000
19.983333	0.500	127,565.000000
19.991667	0.500	126,551.000000
20.000000	0.500	125,729.000000
20.008333	0.500	125,228.000000
20.016667	0.500	124,971.000000
20.025000	0.500	125,199.000000
20.033333	0.500	126,239.000000
20.041667	0.500	127,943.000000
20.050000	0.500	129,744.000000
20.058333	0.500	131,214.000000
20.066667	0.500	132,160.000000
20.075000	0.500	132,441.000000
20.083333	0.500	131,912.000000
20.091667	0.500	130,625.000000
20.100000	0.500	129,153.000000
20.108333	0.500	128,385.000000
20.116667	0.500	128,634.000000
20.125000	0.500	129,984.000000
20.133333	0.500	132,028.000000
20.141667	0.500	134,294.000000
20.150000	0.500	136,374.000000
20.158333	0.500	137,657.000000
20.166667	0.500	138,220.000000
20.175000	0.500	138,899.000000
20.183333	0.500	140,134.000000
20.191667	0.500	141,486.000000
20.200000	0.500	142,582.000000
20.208333	0.500	143,033.000000
20.216667	0.500	142,345.000000
20.225000	0.500	141,148.000000
20.233333	0.500	140,119.000000
20.241667	0.500	139,244.000000
20.250000	0.500	138,199.000000
20.258333	0.500	137,182.000000
20.266667	0.500	136,700.000000
20.275000	0.500	136,817.000000
20.283333	0.500	137,798.000000
20.291667	0.500	139,465.000000
20.300000	0.500	140,935.000000
20.308333	0.500	141,603.000000
20.316667	0.500	141,421.000000
20.325000	0.500	140,250.000000
20.333333	0.500	138,275.000000
20.341667	0.500	136,239.000000
20.350000	0.500	134,979.000000
20.358333	0.500	134,449.000000
20.366667	0.500	134,589.000000
20.375000	0.500	135,519.000000
20.383333	0.500	137,392.000000
20.391667	0.500	139,691.000000
20.400000	0.500	141,455.000000
20.408333	0.500	141,970.000000
20.416667	0.500	141,301.000000
20.425000	0.500	139,919.000000
20.433333	0.500	138,220.000000
20.441667	0.500	136,724.000000
20.450000	0.500	135,469.000000
20.458333	0.500	134,083.000000
20.466667	0.500	132,662.000000
20.475000	0.500	131,295.000000
20.483333	0.500	130,503.000000
20.491667	0.500	130,472.000000
20.500000	0.500	130,898.000000
20.508333	0.500	131,618.000000
20.516667	0.500	132,745.000000
20.525000	0.500	134,326.000000
20.533333	0.500	135,995.000000
20.541667	0.500	137,087.000000
20.550000	0.500	137,435.000000
20.558333	0.500	137,226.000000
20.566667	0.500	136,329.000000
20.575000	0.500	134,327.000000
20.583333	0.500	130,982.000000
20.591667	0.500	126,500.000000
20.600000	0.500	122,222.000000
20.608333	0.500	119,418.000000
20.616667	0.500	118,574.000000
20.625000	0.500	119,623.000000
20.633333	0.500	122,349.000000
20.641667	0.500	126,263.000000
20.650000	0.500	130,762.000000
20.658333	0.500	135,249.000000
20.666667	0.500	139,836.000000
20.675000	0.500	144,633.000000
20.683333	0.500	149,414.000000
20.691667	0.500	153,832.000000
20.700000	0.500	157,785.000000
20.708333	0.500	160,863.000000
20.716667	0.500	163,333.000000
20.725000	0.500	165,926.000000
20.733333	0.500	168,897.000000
20.741667	0.500	172,267.000000
20.750000	0.500	176,376.000000
20.758333	0.500	181,526.000000
20.766667	0.500	187,522.000000
20.775000	0.500	194,058.000000
20.783333	0.500	200,444.000000
20.791667	0.500	205,586.000000
20.800000	0.500	208,592.000000
20.808333	0.500	208,673.000000
20.816667	0.500	205,686.000000
20.825000	0.500	200,320.000000
20.833333	0.500	193,227.000000
20.841667	0.500	184,675.000000
20.850000	0.500	175,187.000000
20.858333	0.500	166,103.000000
20.866667	0.500	158,744.000000
20.875000	0.500	153,393.000000
20.883333	0.500	149,411.000000
20.891667	0.500	146,895.000000
20.900000	0.500	145,707.000000
20.908333	0.500	145,298.000000
20.916667	0.500	145,208.000000
20.925000	0.500	145,230.000000
20.933333	0.500	144,947.000000
20.941667	0.500	144,094.000000
20.950000	0.500	142,510.000000
20.958333	0.500	139,840.000000
20.966667	0.500	136,489.000000
20.975000	0.500	133,081.000000
20.983333	0.500	130,251.000000
20.991667	0.500	128,975.000000
21.000000	0.500	129,844.000000
21.008333	0.500	132,550.000000
21.016667	0.500	136,021.000000
21.025000	0.500	138,926.000000
21.033333	0.500	140,429.000000
21.041667	0.500	140,820.000000
21.050000	0.500	140,702.000000
21.058333	0.500	140,326.000000
21.066667	0.500	139,312.000000
21.075000	0.500	137,831.000000
21.083333	0.500	136,124.000000
21.091667	0.500	133,946.000000
21.100000	0.500	131,554.000000
21.108333	0.500	129,949.000000
21.116667	0.500	130,149.000000
21.125000	0.500	132,163.000000
21.133333	0.500	135,137.000000
21.141667	0.500	138,047.000000
21.150000	0.500	140,251.000000
21.158333	0.500	141,414.000000
21.166667	0.500	141,525.000000
21.175000	0.500	140,845.000000
21.183333	0.500	139,440.000000
21.191667	0.500	137,461.000000
21.200000	0.500	135,070.000000
21.208333	0.500	132,383.000000
21.216667	0.500	129,594.000000
21.225000	0.500	127,451.000000
21.233333	0.500	126,671.000000
21.241667	0.500	127,057.000000
21.250000	0.500	127,769.000000
21.258333	0.500	128,978.000000
21.266667	0.500	131,337.000000
21.275000	0.500	134,897.000000
21.283333	0.500	139,193.000000
21.291667	0.500	143,668.000000
21.300000	0.500	147,854.000000
21.308333	0.500	151,085.000000
21.316667	0.500	152,589.000000
21.325000	0.500	152,161.000000
21.333333	0.500	149,853.000000
21.341667	0.500	146,561.000000
21.350000	0.500	143,289.000000
21.358333	0.500	141,489.000000
21.366667	0.500	141,684.000000
21.375000	0.500	143,403.000000
21.383333	0.500	145,875.000000
21.391667	0.500	147,882.000000
21.400000	0.500	148,892.000000
21.408333	0.500	149,085.000000
21.416667	0.500	149,013.000000
21.425000	0.500	148,755.000000
21.433333	0.500	148,116.000000
21.441667	0.500	147,301.000000
21.450000	0.500	146,909.000000
21.458333	0.500	147,021.000000
21.466667	0.500	147,202.000000
21.475000	0.500	147,332.000000
21.483333	0.500	147,916.000000
21.491667	0.500	149,040.000000
21.500000	0.500	150,119.000000
21.508333	0.500	150,838.000000
21.516667	0.500	150,639.000000
21.525000	0.500	148,861.000000
21.533333	0.500	145,579.000000
21.541667	0.500	141,340.000000
21.550000	0.500	136,600.000000
21.558333	0.500	131,933.000000
21.566667	0.500	127,731.000000
21.575000	0.500	124,653.000000
21.583333	0.500	123,134.000000
21.591667	0.500	122,957.000000
21.600000	0.500	124,180.000000
21.608333	0.500	126,435.000000
21.616667	0.500	129,366.000000
21.625000	0.500	132,680.000000
21.633333	0.500	136,355.000000
21.641667	0.500	140,158.000000
21.650000	0.500	143,221.000000
21.658333	0.500	144,940.000000
21.666667	0.500	145,209.000000
21.675000	0.500	144,219.000000
21.683333	0.500	142,394.000000
21.691667	0.500	140,512.000000
21.700000	0.500	139,500.000000
21.708333	0.500	140,072.000000
21.716667	0.500	141,915.000000
21.725000	0.500	144,537.000000
21.733333	0.500	147,712.000000
21.741667	0.500	150,998.000000
21.750000	0.500	153,470.000000
21.758333	0.500	154,152.000000
21.766667	0.500	153,178.000000
21.775000	0.500	150,860.000000
21.783333	0.500	147,879.000000
21.791667	0.500	145,200.000000
21.800000	0.500	143,772.000000
21.808333	0.500	143,908.000000
21.816667	0.500	145,068.000000
21.825000	0.500	147,124.000000
21.833333	0.500	149,861.000000
21.841667	0.500	152,593.000000
21.850000	0.500	154,445.000000
21.858333	0.500	154,973.000000
21.866667	0.500	154,392.000000
21.875000	0.500	153,381.000000
21.883333	0.500	152,521.000000
21.891667	0.500	151,441.000000
21.900000	0.500	149,904.000000
21.908333	0.500	147,721.000000
21.916667	0.500	144,762.000000
21.925000	0.500	141,369.000000
21.933333	0.500	138,555.000000
21.941667	0.500	137,249.000000
21.950000	0.500	138,015.000000
21.958333	0.500	140,553.000000
21.966667	0.500	143,862.000000
21.975000	0.500	147,349.000000
21.983333	0.500	150,778.000000
21.991667	0.500	154,213.000000
22.000000	0.500	157,829.000000
22.008333	0.500	161,186.000000
22.016667	0.500	163,508.000000
22.025000	0.500	163,888.000000
22.033333	0.500	162,300.000000
22.041667	0.500	160,055.000000
22.050000	0.500	158,530.000000
22.058333	0.500	157,601.000000
22.066667	0.500	156,985.000000
22.075000	0.500	156,777.000000
22.083333	0.500	156,423.000000
22.091667	0.500	155,462.000000
22.100000	0.500	154,085.000000
22.108333	0.500	152,811.000000
22.116667	0.500	151,612.000000
22.125000	0.500	150,384.000000
22.133333	0.500	149,546.000000
22.141667	0.500	149,656.000000
22.150000	0.500	150,889.000000
22.158333	0.500	153,107.000000
22.166667	0.500	155,852.000000
22.175000	0.500	158,288.000000
22.183333	0.500	159,977.000000
22.191667	0.500	160,900.000000
22.200000	0.500	160,933.000000
22.208333	0.500	160,186.000000
22.216667	0.500	158,821.000000
22.225000	0.500	156,759.000000
22.233333	0.500	154,201.000000
22.241667	0.500	152,015.000000
22.250000	0.500	150,964.000000
22.258333	0.500	150,993.000000
22.266667	0.500	152,078.000000
22.275000	0.500	153,884.000000
22.283333	0.500	155,773.000000
22.291667	0.500	157,158.000000
22.300000	0.500	157,507.000000
22.308333	0.500	156,712.000000
22.316667	0.500	154,790.000000
22.325000	0.500	152,172.000000
22.333333	0.500	149,679.000000
22.341667	0.500	147,566.000000
22.350000	0.500	146,073.000000
22.358333	0.500	145,633.000000
22.366667	0.500	145,882.000000
22.375000	0.500	146,372.000000
22.383333	0.500	146,566.000000
22.391667	0.500	145,995.000000
22.400000	0.500	144,998.000000
22.408333	0.500	144,199.000000
22.416667	0.500	143,777.000000
22.425000	0.500	143,363.000000
22.433333	0.500	142,856.000000
22.441667	0.500	143,042.000000
22.450000	0.500	144,022.000000
22.458333	0.500	145,606.000000
22.466667	0.500	147,735.000000
22.475000	0.500	150,306.000000
22.483333	0.500	152,507.000000
22.491667	0.500	153,720.000000
22.500000	0.500	154,379.000000
22.508333	0.500	154,811.000000
22.516667	0.500	154,810.000000
22.525000	0.500	154,718.000000
22.533333	0.500	154,960.000000
22.541667	0.500	156,226.000000
22.550000	0.500	158,429.000000
22.558333	0.500	160,705.000000
22.566667	0.500	162,488.000000
22.575000	0.500	163,706.000000
22.583333	0.500	163,929.000000
22.591667	0.500	163,295.000000
22.600000	0.500	162,193.000000
22.608333	0.500	160,651.000000
22.616667	0.500	159,141.000000
22.625000	0.500	157,630.000000
22.633333	0.500	156,235.000000
22.641667	0.500	155,175.000000
22.650000	0.500	154,683.000000
22.658333	0.500	155,113.000000
22.666667	0.500	156,633.000000
22.675000	0.500	159,080.000000
22.683333	0.500	161,586.000000
22.691667	0.500	163,486.000000
22.700000	0.500	164,885.000000
22.708333	0.500	166,125.000000
22.716667	0.500	167,847.000000
22.725000	0.500	169,991.000000
22.733333	0.500	172,037.000000
22.741667	0.500	173,248.000000
22.750000	0.500	173,218.000000
22.758333	0.500	172,273.000000
22.766667	0.500	170,948.000000
22.775000	0.500	169,991.000000
22.783333	0.500	169,978.000000
22.791667	0.500	170,668.000000
22.800000	0.500	171,188.000000
22.808333	0.500	171,355.000000
22.816667	0.500	171,822.000000
22.825000	0.500	172,976.000000
22.833333	0.500	174,232.000000
22.841667	0.500	174,579.000000
22.850000	0.500	173,478.000000
22.858333	0.500	171,124.000000
22.866667	0.500	168,385.000000
22.875000	0.500	165,929.000000
22.883333	0.500	163,785.000000
22.891667	0.500	161,646.000000
22.900000	0.500	159,162.000000
22.908333	0.500	156,249.000000
22.916667	0.500	152,828.000000
22.925000	0.500	149,137.000000
22.933333	0.500	145,872.000000
22.941667	0.500	143,821.000000
22.950000	0.500	143,394.000000
22.958333	0.500	144,407.000000
22.966667	0.500	145,961.000000
22.975000	0.500	147,638.000000
22.983333	0.500	148,811.000000
22.991667	0.500	149,449.000000
23.000000	0.500	149,836.000000
23.008333	0.500	150,371.000000
23.016667	0.500	151,588.000000
23.025000	0.500	153,457.000000
23.033333	0.500	155,468.000000
23.041667	0.500	157,171.000000
23.050000	0.500	158,221.000000
23.058333	0.500	158,369.000000
23.066667	0.500	157,525.000000
23.075000	0.500	155,934.000000
23.083333	0.500	153,994.000000
23.091667	0.500	152,012.000000
23.100000	0.500	150,129.000000
23.108333	0.500	148,714.000000
23.116667	0.500	147,996.000000
23.125000	0.500	147,939.000000
23.133333	0.500	148,607.000000
23.141667	0.500	149,395.000000
23.150000	0.500	149,786.000000
23.158333	0.500	149,862.000000
23.166667	0.500	150,142.000000
23.175000	0.500	151,701.000000
23.183333	0.500	154,268.000000
23.191667	0.500	156,627.000000
23.200000	0.500	158,255.000000
23.208333	0.500	159,434.000000
23.216667	0.500	160,254.000000
23.225000	0.500	160,635.000000
23.233333	0.500	160,761.000000
23.241667	0.500	160,844.000000
23.250000	0.500	161,033.000000
23.258333	0.500	161,021.000000
23.266667	0.500	160,710.000000
23.275000	0.500	160,702.000000
23.283333	0.500	161,086.000000
23.291667	0.500	161,410.000000
23.300000	0.500	161,482.000000
23.308333	0.500	161,775.000000
23.316667	0.500	162,319.000000
23.325000	0.500	163,285.000000
23.333333	0.500	164,934.000000
23.341667	0.500	167,127.000000
23.350000	0.500	169,828.000000
23.358333	0.500	172,555.000000
23.366667	0.500	174,835.000000
23.375000	0.500	176,114.000000
23.383333	0.500	175,977.000000
23.391667	0.500	174,294.000000
23.400000	0.500	171,132.000000
23.408333	0.500	166,996.000000
23.416667	0.500	162,802.000000
23.425000	0.500	158,774.000000
23.433333	0.500	154,425.000000
23.441667	0.500	150,415.000000
23.450000	0.500	148,023.000000
23.458333	0.500	147,949.000000
23.466667	0.500	150,115.000000
23.475000	0.500	154,309.000000
23.483333	0.500	160,010.000000
23.491667	0.500	165,946.000000
23.500000	0.500	170,952.000000
23.508333	0.500	174,282.000000
23.516667	0.500	175,723.000000
23.525000	0.500	175,231.000000
23.533333	0.500	173,241.000000
23.541667	0.500	170,063.000000
23.550000	0.500	166,220.000000
23.558333	0.500	162,358.000000
23.566667	0.500	159,383.000000
23.575000	0.500	157,984.000000
23.583333	0.500	158,892.000000
23.591667	0.500	161,629.000000
23.600000	0.500	165,109.000000
23.608333	0.500	168,494.000000
23.616667	0.500	171,278.000000
23.625000	0.500	172,494.000000
23.633333	0.500	171,704.000000
23.641667	0.500	169,175.000000
23.650000	0.500	165,782.000000
23.658333	0.500	162,405.000000
23.666667	0.500	159,665.000000
23.675000	0.500	157,984.000000
23.683333	0.500	157,400.000000
23.691667	0.500	157,671.000000
23.700000	0.500	159,052.000000
23.708333	0.500	161,420.000000
23.716667	0.500	163,692.000000
23.725000	0.500	165,145.000000
23.733333	0.500	165,649.000000
23.741667	0.500	165,436.000000
23.750000	0.500	164,637.000000
23.758333	0.500	163,966.000000
23.766667	0.500	164,326.000000
23.775000	0.500	165,698.000000
23.783333	0.500	167,477.000000
23.791667	0.500	169,170.000000
23.800000	0.500	170,591.000000
23.808333	0.500	171,390.000000
23.816667	0.500	171,309.000000
23.825000	0.500	170,203.000000
23.833333	0.500	167,727.000000
23.841667	0.500	163,798.000000
23.850000	0.500	159,308.000000
23.858333	0.500	155,716.000000
23.866667	0.500	153,888.000000
23.875000	0.500	153,339.000000
23.883333	0.500	153,428.000000
23.891667	0.500	153,511.000000
23.900000	0.500	153,798.000000
23.908333	0.500	154,426.000000
23.916667	0.500	155,206.000000
23.925000	0.500	156,574.000000
23.933333	0.500	159,053.000000
23.941667	0.500	162,630.000000
23.950000	0.500	166,047.000000
23.958333	0.500	167,858.000000
23.966667	0.500	167,805.000000
23.975000	0.500	166,307.000000
23.983333	0.500	163,988.000000
23.991667	0.500	161,828.000000
24.000000	0.500	160,331.000000
24.008333	0.500	159,125.000000
24.016667	0.500	157,644.000000
24.025000	0.500	155,981.000000
24.033333	0.500	154,622.000000
24.041667	0.500	154,188.000000
24.050000	0.500	154,879.000000
24.058333	0.500	156,510.000000
24.066667	0.500	158,492.000000
24.075000	0.500	160,389.000000
24.083333	0.500	161,778.000000
24.091667	0.500	162,557.000000
24.100000	0.500	162,874.000000
24.108333	0.500	162,984.000000
24.116667	0.500	163,050.000000
24.125000	0.500	162,780.000000
24.133333	0.500	162,260.000000
24.141667	0.500	162,139.000000
24.150000	0.500	162,854.000000
24.158333	0.500	164,253.000000
24.166667	0.500	165,533.000000
24.175000	0.500	166,662.000000
24.183333	0.500	167,482.000000
24.191667	0.500	167,726.000000
24.200000	0.500	167,582.000000
24.208333	0.500	167,179.000000
24.216667	0.500	167,075.000000
24.225000	0.500	167,448.000000
24.233333	0.500	167,557.000000
24.241667	0.500	166,684.000000
24.250000	0.500	164,651.000000
24.258333	0.500	162,284.000000
24.266667	0.500	160,513.000000
24.275000	0.500	159,796.000000
24.283333	0.500	159,852.000000
24.291667	0.500	160,058.000000
24.300000	0.500	160,411.000000
24.308333	0.500	161,006.000000
24.316667	0.500	161,220.000000
24.325000	0.500	160,670.000000
24.333333	0.500	159,704.000000
24.341667	0.500	158,584.000000
24.350000	0.500	157,384.000000
24.358333	0.500	155,922.000000
24.366667	0.500	154,761.000000
24.375000	0.500	154,554.000000
24.383333	0.500	155,547.000000
24.391667	0.500	158,048.000000
24.400000	0.500	161,690.000000
24.408333	0.500	165,976.000000
24.416667	0.500	170,906.000000
24.425000	0.500	176,037.000000
24.433333	0.500	180,680.000000
24.441667	0.500	184,573.000000
24.450000	0.500	187,448.000000
24.458333	0.500	189,184.000000
24.466667	0.500	189,866.000000
24.475000	0.500	189,154.000000
24.483333	0.500	186,691.000000
24.491667	0.500	183,014.000000
24.500000	0.500	179,274.000000
24.508333	0.500	175,948.000000
24.516667	0.500	173,180.000000
24.525000	0.500	171,179.000000
24.533333	0.500	169,724.000000
24.541667	0.500	168,764.000000
24.550000	0.500	168,318.000000
24.558333	0.500	168,493.000000
24.566667	0.500	168,714.000000
24.575000	0.500	168,059.000000
24.583333	0.500	166,009.000000
24.591667	0.500	163,394.000000
24.600000	0.500	161,089.000000
24.608333	0.500	159,276.000000
24.616667	0.500	158,185.000000
24.625000	0.500	157,987.000000
24.633333	0.500	158,984.000000
24.641667	0.500	160,830.000000
24.650000	0.500	162,698.000000
24.658333	0.500	164,433.000000
24.666667	0.500	166,376.000000
24.675000	0.500	169,057.000000
24.683333	0.500	171,668.000000
24.691667	0.500	173,095.000000
24.700000	0.500	173,140.000000
24.708333	0.500	171,681.000000
24.716667	0.500	168,789.000000
24.725000	0.500	164,965.000000
24.733333	0.500	161,320.000000
24.741667	0.500	158,594.000000
24.750000	0.500	157,108.000000
24.758333	0.500	156,873.000000
24.766667	0.500	157,944.000000
24.775000	0.500	160,662.000000
24.783333	0.500	164,696.000000
24.791667	0.500	169,567.000000
24.800000	0.500	174,576.000000
24.808333	0.500	178,822.000000
24.816667	0.500	181,947.000000
24.825000	0.500	183,913.000000
24.833333	0.500	184,413.000000
24.841667	0.500	183,451.000000
24.850000	0.500	181,553.000000
24.858333	0.500	179,098.000000
24.866667	0.500	176,360.000000
24.875000	0.500	173,935.000000
24.883333	0.500	171,869.000000
24.891667	0.500	170,003.000000
24.900000	0.500	168,180.000000
24.908333	0.500	166,479.000000
24.916667	0.500	165,023.000000
24.925000	0.500	163,884.000000
24.933333	0.500	162,713.000000
24.941667	0.500	161,383.000000
24.950000	0.500	160,372.000000
24.958333	0.500	159,919.000000
24.966667	0.500	159,695.000000
24.975000	0.500	159,617.000000
24.983333	0.500	159,886.000000
24.991667	0.500	160,576.000000
25.000000	0.500	161,290.000000
25.008333	0.500	161,712.000000
25.016667	0.500	162,570.000000
25.025000	0.500	163,684.000000
25.033333	0.500	164,658.000000
25.041667	0.500	165,501.000000
25.050000	0.500	166,614.000000
25.058333	0.500	168,509.000000
25.066667	0.500	171,064.000000
25.075000	0.500	173,869.000000
25.083333	0.500	176,318.000000
25.091667	0.500	178,047.000000
25.100000	0.500	178,920.000000
25.108333	0.500	179,408.000000
25.116667	0.500	180,069.000000
25.125000	0.500	181,163.000000
25.133333	0.500	182,852.000000
25.141667	0.500	185,041.000000
25.150000	0.500	187,320.000000
25.158333	0.500	188,827.000000
25.166667	0.500	189,190.000000
25.175000	0.500	188,434.000000
25.183333	0.500	186,915.000000
25.191667	0.500	184,893.000000
25.200000	0.500	182,465.000000
25.208333	0.500	180,033.000000
25.216667	0.500	178,011.000000
25.225000	0.500	176,954.000000
25.233333	0.500	177,063.000000
25.241667	0.500	178,474.000000
25.250000	0.500	181,171.000000
25.258333	0.500	184,486.000000
25.266667	0.500	187,897.000000
25.275000	0.500	191,291.000000
25.283333	0.500	194,834.000000
25.291667	0.500	198,253.000000
25.300000	0.500	200,975.000000
25.308333	0.500	203,271.000000
25.316667	0.500	205,353.000000
25.325000	0.500	207,003.000000
25.333333	0.500	207,999.000000
25.341667	0.500	208,541.000000
25.350000	0.500	208,784.000000
25.358333	0.500	209,074.000000
25.366667	0.500	209,547.000000
25.375000	0.500	209,688.000000
25.383333	0.500	209,315.000000
25.391667	0.500	207,909.000000
25.400000	0.500	205,572.000000
25.408333	0.500	203,026.000000
25.416667	0.500	200,549.000000
25.425000	0.500	197,922.000000
25.433333	0.500	194,411.000000
25.441667	0.500	189,658.000000
25.450000	0.500	184,434.000000
25.458333	0.500	180,022.000000
25.466667	0.500	177,126.000000
25.475000	0.500	176,118.000000
25.483333	0.500	176,775.000000
25.491667	0.500	178,470.000000
25.500000	0.500	180,301.000000
25.508333	0.500	181,731.000000
25.516667	0.500	182,968.000000
25.525000	0.500	184,132.000000
25.533333	0.500	184,784.000000
25.541667	0.500	184,736.000000
25.550000	0.500	184,357.000000
25.558333	0.500	183,714.000000
25.566667	0.500	182,656.000000
25.575000	0.500	181,138.000000
25.583333	0.500	179,522.000000
25.591667	0.500	177,697.000000
25.600000	0.500	175,559.000000
25.608333	0.500	173,561.000000
25.616667	0.500	172,515.000000
25.625000	0.500	172,624.000000
25.633333	0.500	173,932.000000
25.641667	0.500	176,085.000000
25.650000	0.500	178,423.000000
25.658333	0.500	180,524.000000
25.666667	0.500	181,918.000000
25.675000	0.500	182,377.000000
25.683333	0.500	181,753.000000
25.691667	0.500	180,220.000000
25.700000	0.500	177,699.000000
25.708333	0.500	174,588.000000
25.716667	0.500	171,771.000000
25.725000	0.500	169,778.000000
25.733333	0.500	169,539.000000
25.741667	0.500	171,160.000000
25.750000	0.500	174,245.000000
25.758333	0.500	178,415.000000
25.766667	0.500	182,953.000000
25.775000	0.500	187,343.000000
25.783333	0.500	190,889.000000
25.791667	0.500	193,141.000000
25.800000	0.500	193,633.000000
25.808333	0.500	191,956.000000
25.816667	0.500	188,516.000000
25.825000	0.500	184,442.000000
25.833333	0.500	181,015.000000
25.841667	0.500	178,428.000000
25.850000	0.500	176,242.000000
25.858333	0.500	174,356.000000
25.866667	0.500	172,498.000000
25.875000	0.500	170,756.000000
25.883333	0.500	169,539.000000
25.891667	0.500	169,140.000000
25.900000	0.500	169,555.000000
25.908333	0.500	170,658.000000
25.916667	0.500	171,952.000000
25.925000	0.500	173,530.000000
25.933333	0.500	175,593.000000
25.941667	0.500	178,106.000000
25.950000	0.500	180,899.000000
25.958333	0.500	183,844.000000
25.966667	0.500	186,489.000000
25.975000	0.500	188,470.000000
25.983333	0.500	189,995.000000
25.991667	0.500	191,072.000000
26.000000	0.500	191,767.000000
26.008333	0.500	192,496.000000
26.016667	0.500	193,782.000000
26.025000	0.500	195,231.000000
26.033333	0.500	196,012.000000
26.041667	0.500	195,999.000000
26.050000	0.500	195,479.000000
26.058333	0.500	194,384.000000
26.066667	0.500	192,622.000000
26.075000	0.500	190,676.000000
26.083333	0.500	188,804.000000
26.091667	0.500	187,060.000000
26.100000	0.500	185,369.000000
26.108333	0.500	184,074.000000
26.116667	0.500	183,301.000000
26.125000	0.500	182,577.000000
26.133333	0.500	181,429.000000
26.141667	0.500	179,934.000000
26.150000	0.500	177,991.000000
26.158333	0.500	175,255.000000
26.166667	0.500	172,838.000000
26.175000	0.500	171,667.000000
26.183333	0.500	172,017.000000
26.191667	0.500	173,971.000000
26.200000	0.500	177,298.000000
26.208333	0.500	181,414.000000
26.216667	0.500	185,370.000000
26.225000	0.500	188,047.000000
26.233333	0.500	188,751.000000
26.241667	0.500	187,759.000000
26.250000	0.500	185,752.000000
26.258333	0.500	183,430.000000
26.266667	0.500	181,732.000000
26.275000	0.500	181,194.000000
26.283333	0.500	182,157.000000
26.291667	0.500	184,912.000000
26.300000	0.500	188,984.000000
26.308333	0.500	193,241.000000
26.316667	0.500	196,631.000000
26.325000	0.500	198,583.000000
26.333333	0.500	199,288.000000
26.341667	0.500	198,801.000000
26.350000	0.500	197,469.000000
26.358333	0.500	195,629.000000
26.366667	0.500	193,230.000000
26.375000	0.500	190,881.000000
26.383333	0.500	189,247.000000
26.391667	0.500	188,212.000000
26.400000	0.500	187,491.000000
26.408333	0.500	187,148.000000
26.416667	0.500	187,383.000000
26.425000	0.500	188,580.000000
26.433333	0.500	191,070.000000
26.441667	0.500	194,697.000000
26.450000	0.500	199,050.000000
26.458333	0.500	203,404.000000
26.466667	0.500	206,505.000000
26.475000	0.500	207,660.000000
26.483333	0.500	207,245.000000
26.491667	0.500	206,436.000000
26.500000	0.500	206,159.000000
26.508333	0.500	206,418.000000
26.516667	0.500	206,680.000000
26.525000	0.500	206,210.000000
26.533333	0.500	204,842.000000
26.541667	0.500	202,413.000000
26.550000	0.500	199,114.000000
26.558333	0.500	195,081.000000
26.566667	0.500	190,972.000000
26.575000	0.500	187,605.000000
26.583333	0.500	185,731.000000
26.591667	0.500	185,537.000000
26.600000	0.500	186,725.000000
26.608333	0.500	189,070.000000
26.616667	0.500	192,180.000000
26.625000	0.500	195,627.000000
26.633333	0.500	198,821.000000
26.641667	0.500	201,435.000000
26.650000	0.500	203,546.000000
26.658333	0.500	205,622.000000
26.666667	0.500	207,914.000000
26.675000	0.500	210,581.000000
26.683333	0.500	213,488.000000
26.691667	0.500	216,531.000000
26.700000	0.500	219,361.000000
26.708333	0.500	221,223.000000
26.716667	0.500	221,223.000000
26.725000	0.500	219,503.000000
26.733333	0.500	217,170.000000
26.741667	0.500	215,250.000000
26.750000	0.500	213,773.000000
26.758333	0.500	212,818.000000
26.766667	0.500	212,091.000000
26.775000	0.500	211,226.000000
26.783333	0.500	210,156.000000
26.791667	0.500	209,228.000000
26.800000	0.500	208,574.000000
26.808333	0.500	207,725.000000
26.816667	0.500	206,465.000000
26.825000	0.500	205,554.000000
26.833333	0.500	205,061.000000
26.841667	0.500	204,664.000000
26.850000	0.500	204,646.000000
26.858333	0.500	205,553.000000
26.866667	0.500	207,770.000000
26.875000	0.500	210,996.000000
26.883333	0.500	214,457.000000
26.891667	0.500	217,010.000000
26.900000	0.500	217,879.000000
26.908333	0.500	216,931.000000
26.916667	0.500	214,673.000000
26.925000	0.500	211,996.000000
26.933333	0.500	209,787.000000
26.941667	0.500	208,346.000000
26.950000	0.500	207,706.000000
26.958333	0.500	207,487.000000
26.966667	0.500	207,106.000000
26.975000	0.500	206,452.000000
26.983333	0.500	205,846.000000
26.991667	0.500	205,760.000000
27.000000	0.500	206,403.000000
27.008333	0.500	207,887.000000
27.016667	0.500	209,932.000000
27.025000	0.500	212,394.000000
27.033333	0.500	215,165.000000
27.041667	0.500	218,015.000000
27.050000	0.500	220,722.000000
27.058333	0.500	223,382.000000
27.066667	0.500	226,174.000000
27.075000	0.500	229,015.000000
27.083333	0.500	232,096.000000
27.091667	0.500	235,271.000000
27.100000	0.500	238,009.000000
27.108333	0.500	239,983.000000
27.116667	0.500	241,376.000000
27.125000	0.500	242,673.000000
27.133333	0.500	244,411.000000
27.141667	0.500	246,749.000000
27.150000	0.500	249,338.000000
27.158333	0.500	251,129.000000
27.166667	0.500	251,610.000000
27.175000	0.500	250,840.000000
27.183333	0.500	248,959.000000
27.191667	0.500	246,435.000000
27.200000	0.500	244,367.000000
27.208333	0.500	243,674.000000
27.216667	0.500	243,985.000000
27.225000	0.500	244,862.000000
27.233333	0.500	246,501.000000
27.241667	0.500	249,518.000000
27.250000	0.500	254,403.000000
27.258333	0.500	261,400.000000
27.266667	0.500	269,347.000000
27.275000	0.500	276,687.000000
27.283333	0.500	282,124.000000
27.291667	0.500	284,947.000000
27.300000	0.500	285,080.000000
27.308333	0.500	283,341.000000
27.316667	0.500	281,387.000000
27.325000	0.500	280,533.000000
27.333333	0.500	281,359.000000
27.341667	0.500	283,491.000000
27.350000	0.500	286,346.000000
27.358333	0.500	289,995.000000
27.366667	0.500	294,453.000000
27.375000	0.500	299,612.000000
27.383333	0.500	304,851.000000
27.391667	0.500	309,400.000000
27.400000	0.500	312,980.000000
27.408333	0.500	315,965.000000
27.416667	0.500	318,825.000000
27.425000	0.500	321,736.000000
27.433333	0.500	324,696.000000
27.441667	0.500	327,743.000000
27.450000	0.500	331,213.000000
27.458333	0.500	335,197.000000
27.466667	0.500	339,053.000000
27.475000	0.500	342,504.000000
27.483333	0.500	346,065.000000
27.491667	0.500	350,561.000000
27.500000	0.500	355,640.000000
27.508333	0.500	360,613.000000
27.516667	0.500	365,030.000000
27.525000	0.500	368,911.000000
27.533333	0.500	372,228.000000
27.541667	0.500	374,644.000000
27.550000	0.500	376,011.000000
27.558333	0.500	376,266.000000
27.566667	0.500	376,342.000000
27.575000	0.500	377,106.000000
27.583333	0.500	379,132.000000
27.591667	0.500	381,852.000000
27.600000	0.500	383,760.000000
27.608333	0.500	383,984.000000
27.616667	0.500	382,337.000000
27.625000	0.500	379,843.000000
27.633333	0.500	377,423.000000
27.641667	0.500	375,544.000000
27.650000	0.500	374,135.000000
27.658333	0.500	372,712.000000
27.666667	0.500	370,826.000000
27.675000	0.500	368,127.000000
27.683333	0.500	364,958.000000
27.691667	0.500	362,464.000000
27.700000	0.500	361,152.000000
27.708333	0.500	360,969.000000
27.716667	0.500	361,085.000000
27.725000	0.500	360,221.000000
27.733333	0.500	357,967.000000
27.741667	0.500	354,926.000000
27.750000	0.500	352,193.000000
27.758333	0.500	350,672.000000
27.766667	0.500	350,734.000000
27.775000	0.500	352,010.000000
27.783333	0.500	353,252.000000
27.791667	0.500	352,981.000000
27.800000	0.500	350,363.000000
27.808333	0.500	345,507.000000
27.816667	0.500	339,048.000000
27.825000	0.500	331,388.000000
27.833333	0.500	323,041.000000
27.841667	0.500	315,043.000000
27.850000	0.500	308,462.000000
27.858333	0.500	303,422.000000
27.866667	0.500	300,210.000000
27.875000	0.500	298,645.000000
27.883333	0.500	297,652.000000
27.891667	0.500	296,232.000000
27.900000	0.500	293,968.000000
27.908333	0.500	291,004.000000
27.916667	0.500	287,611.000000
27.925000	0.500	284,208.000000
27.933333	0.500	281,261.000000
27.941667	0.500	278,739.000000
27.950000	0.500	275,964.000000
27.958333	0.500	272,258.000000
27.966667	0.500	267,448.000000
27.975000	0.500	262,068.000000
27.983333	0.500	257,035.000000
27.991667	0.500	253,400.000000
28.000000	0.500	251,433.000000
28.008333	0.500	250,389.000000
28.016667	0.500	249,037.000000
28.025000	0.500	246,470.000000
28.033333	0.500	242,467.000000
28.041667	0.500	236,958.000000
28.050000	0.500	230,735.000000
28.058333	0.500	224,720.000000
28.066667	0.500	219,358.000000
28.075000	0.500	214,584.000000
28.083333	0.500	209,989.000000
28.091667	0.500	205,391.000000
28.100000	0.500	200,824.000000
28.108333	0.500	196,185.000000
28.116667	0.500	192,005.000000
28.125000	0.500	188,550.000000
28.133333	0.500	185,792.000000
28.141667	0.500	183,391.000000
28.150000	0.500	180,487.000000
28.158333	0.500	176,441.000000
28.166667	0.500	171,270.000000
28.175000	0.500	165,931.000000
28.183333	0.500	161,381.000000
28.191667	0.500	157,814.000000
28.200000	0.500	155,345.000000
28.208333	0.500	153,908.000000
28.216667	0.500	153,153.000000
28.225000	0.500	152,615.000000
28.233333	0.500	151,938.000000
28.241667	0.500	151,057.000000
28.250000	0.500	149,964.000000
28.258333	0.500	148,559.000000
28.266667	0.500	146,711.000000
28.275000	0.500	144,682.000000
28.283333	0.500	142,651.000000
28.291667	0.500	140,514.000000
28.300000	0.500	138,400.000000
28.308333	0.500	136,454.000000
28.316667	0.500	134,923.000000
28.325000	0.500	133,131.000000
28.333333	0.500	130,360.000000
28.341667	0.500	126,070.000000
28.350000	0.500	120,606.000000
28.358333	0.500	114,777.000000
28.366667	0.500	109,397.000000
28.375000	0.500	104,938.000000
28.383333	0.500	101,264.000000
28.391667	0.500	97,966.000000
28.400000	0.500	94,496.000000
28.408333	0.500	91,165.000000
28.416667	0.500	88,853.000000
28.425000	0.500	88,172.000000
28.433333	0.500	88,413.000000
28.441667	0.500	88,574.000000
28.450000	0.500	88,137.000000
28.458333	0.500	87,261.000000
28.466667	0.500	86,754.000000
28.475000	0.500	86,654.000000
28.483333	0.500	86,429.000000
28.491667	0.500	85,882.000000
28.500000	0.500	85,173.000000
28.508333	0.500	84,602.000000
28.516667	0.500	84,524.000000
28.525000	0.500	84,708.000000
28.533333	0.500	84,832.000000
28.541667	0.500	84,920.000000
28.550000	0.500	84,818.000000
28.558333	0.500	84,590.000000
28.566667	0.500	84,776.000000
28.575000	0.500	85,345.000000
28.583333	0.500	85,504.000000
28.591667	0.500	84,748.000000
28.600000	0.500	83,330.000000
28.608333	0.500	81,845.000000
28.616667	0.500	80,445.000000
28.625000	0.500	79,209.000000
28.633333	0.500	78,111.000000
28.641667	0.500	76,919.000000
28.650000	0.500	75,516.000000
28.658333	0.500	74,226.000000
28.666667	0.500	72,947.000000
28.675000	0.500	71,404.000000
28.683333	0.500	69,152.000000
28.691667	0.500	65,998.000000
28.700000	0.500	62,372.000000
28.708333	0.500	58,985.000000
28.716667	0.500	55,997.000000
28.725000	0.500	53,388.000000
28.733333	0.500	51,196.000000
28.741667	0.500	49,543.000000
28.750000	0.500	48,992.000000
28.758333	0.500	49,642.000000
28.766667	0.500	50,544.000000
28.775000	0.500	50,759.000000
28.783333	0.500	50,027.000000
28.791667	0.500	48,148.000000
28.800000	0.500	45,204.000000
28.808333	0.500	41,300.000000
28.816667	0.500	36,810.000000
28.825000	0.500	32,761.000000
28.833333	0.500	29,743.000000
28.841667	0.500	27,535.000000
28.850000	0.500	25,467.000000
28.858333	0.500	23,205.000000
28.866667	0.500	21,245.000000
28.875000	0.500	20,813.000000
28.883333	0.500	22,425.000000
28.891667	0.500	25,668.000000
28.900000	0.500	29,579.000000
28.908333	0.500	33,284.000000
28.916667	0.500	35,896.000000
28.925000	0.500	36,900.000000
28.933333	0.500	36,150.000000
28.941667	0.500	34,293.000000
28.950000	0.500	32,186.000000
28.958333	0.500	30,619.000000
28.966667	0.500	29,585.000000
28.975000	0.500	28,451.000000
28.983333	0.500	26,984.000000
28.991667	0.500	25,034.000000
29.000000	0.500	23,117.000000
29.008333	0.500	21,796.000000
29.016667	0.500	21,029.000000
29.025000	0.500	19,765.000000
29.033333	0.500	17,052.000000
29.041667	0.500	13,396.000000
29.050000	0.500	10,160.000000
29.058333	0.500	8,596.000000
29.066667	0.500	8,623.000000
29.075000	0.500	9,836.000000
29.083333	0.500	11,764.000000
29.091667	0.500	14,030.000000
29.100000	0.500	16,423.000000
29.108333	0.500	18,236.000000
29.116667	0.500	18,856.000000
29.125000	0.500	17,812.000000
29.133333	0.500	14,686.000000
29.141667	0.500	9,977.000000
29.150000	0.500	5,061.000000
29.158333	0.500	1,303.000000
29.166667	0.500	-464.000000
29.175000	0.500	-150.000000
29.183333	0.500	1,532.000000
29.191667	0.500	4,094.000000
29.200000	0.500	7,475.000000
29.208333	0.500	10,944.000000
29.216667	0.500	14,046.000000
29.225000	0.500	15,968.000000
29.233333	0.500	16,434.000000
29.241667	0.500	15,705.000000
29.250000	0.500	14,120.000000
29.258333	0.500	11,744.000000
29.266667	0.500	8,748.000000
29.275000	0.500	5,158.000000
29.283333	0.500	1,087.000000
29.291667	0.500	-3,174.000000
29.300000	0.500	-7,440.000000
29.308333	0.500	-10,931.000000
29.316667	0.500	-12,617.000000
29.325000	0.500	-12,004.000000
29.333333	0.500	-9,574.000000
29.341667	0.500	-6,511.000000
29.350000	0.500	-3,532.000000
29.358333	0.500	-1,093.000000
29.366667	0.500	626.000000
29.375000	0.500	1,827.000000
29.383333	0.500	2,647.000000
29.391667	0.500	2,331.000000
29.400000	0.500	567.000000
29.408333	0.500	-2,159.000000
29.416667	0.500	-5,328.000000
29.425000	0.500	-8,754.000000
29.433333	0.500	-11,616.000000
29.441667	0.500	-13,555.000000
29.450000	0.500	-14,597.000000
29.458333	0.500	-14,800.000000
29.466667	0.500	-14,584.000000
29.475000	0.500	-14,593.000000
29.483333	0.500	-15,229.000000
29.491667	0.500	-15,910.000000
29.500000	0.500	-16,165.000000
29.508333	0.500	-15,864.000000
29.516667	0.500	-14,999.000000
29.525000	0.500	-13,781.000000
29.533333	0.500	-12,799.000000
29.541667	0.500	-12,319.000000
29.550000	0.500	-12,656.000000
29.558333	0.500	-14,116.000000
29.566667	0.500	-16,752.000000
29.575000	0.500	-19,956.000000
29.583333	0.500	-22,722.000000
29.591667	0.500	-24,087.000000
29.600000	0.500	-23,986.000000
29.608333	0.500	-23,237.000000
29.616667	0.500	-22,481.000000
29.625000	0.500	-22,039.000000
29.633333	0.500	-21,788.000000
29.641667	0.500	-21,728.000000
29.650000	0.500	-21,910.000000
29.658333	0.500	-22,359.000000
29.666667	0.500	-23,113.000000
29.675000	0.500	-24,038.000000
29.683333	0.500	-24,843.000000
29.691667	0.500	-25,223.000000
29.700000	0.500	-25,444.000000
29.708333	0.500	-25,729.000000
29.716667	0.500	-26,031.000000
29.725000	0.500	-26,015.000000
29.733333	0.500	-25,259.000000
29.741667	0.500	-24,050.000000
29.750000	0.500	-22,900.000000
29.758333	0.500	-22,025.000000
29.766667	0.500	-21,535.000000
29.775000	0.500	-21,305.000000
29.783333	0.500	-21,220.000000
29.791667	0.500	-21,321.000000
29.800000	0.500	-21,438.000000
29.808333	0.500	-21,087.000000
29.816667	0.500	-20,201.000000
29.825000	0.500	-18,720.000000
29.833333	0.500	-16,850.000000
29.841667	0.500	-15,210.000000
29.850000	0.500	-14,442.000000
29.858333	0.500	-14,676.000000
29.866667	0.500	-15,485.000000
29.875000	0.500	-16,910.000000
29.883333	0.500	-18,530.000000
29.891667	0.500	-19,789.000000
29.900000	0.500	-20,405.000000
29.908333	0.500	-20,768.000000
29.916667	0.500	-20,858.000000
29.925000	0.500	-20,518.000000
29.933333	0.500	-20,382.000000
29.941667	0.500	-21,246.000000
29.950000	0.500	-22,942.000000
29.958333	0.500	-24,710.000000
29.966667	0.500	-25,773.000000
29.975000	0.500	-25,896.000000
29.983333	0.500	-25,335.000000
29.991667	0.500	-24,671.000000
30.000000	0.500	-24,393.000000
30.008333	0.500	-24,060.000000
30.016667	0.500	-24,027.000000
30.025000	0.500	-24,798.000000
30.033333	0.500	-26,344.000000
30.041667	0.500	-28,339.000000
30.050000	0.500	-30,512.000000
30.058333	0.500	-32,449.000000
30.066667	0.500	-34,169.000000
30.075000	0.500	-35,505.000000
30.083333	0.500	-35,850.000000
30.091667	0.500	-34,994.000000
30.100000	0.500	-33,399.000000
30.108333	0.500	-32,004.000000
30.116667	0.500	-31,276.000000
30.125000	0.500	-31,334.000000
30.133333	0.500	-31,782.000000
30.141667	0.500	-31,956.000000
30.150000	0.500	-31,339.000000
30.158333	0.500	-30,352.000000
30.166667	0.500	-29,276.000000
30.175000	0.500	-27,832.000000
30.183333	0.500	-25,792.000000
30.191667	0.500	-23,434.000000
30.200000	0.500	-21,210.000000
30.208333	0.500	-19,509.000000
30.216667	0.500	-18,246.000000
30.225000	0.500	-17,440.000000
30.233333	0.500	-17,378.000000
30.241667	0.500	-18,351.000000
30.250000	0.500	-20,067.000000
30.258333	0.500	-22,244.000000
30.266667	0.500	-24,565.000000
30.275000	0.500	-26,530.000000
30.283333	0.500	-27,855.000000
30.291667	0.500	-28,616.000000
30.300000	0.500	-28,517.000000
30.308333	0.500	-27,421.000000
30.316667	0.500	-25,785.000000
30.325000	0.500	-23,997.000000
30.333333	0.500	-22,210.000000
30.341667	0.500	-20,708.000000
30.350000	0.500	-19,619.000000
30.358333	0.500	-18,937.000000
30.366667	0.500	-18,648.000000
30.375000	0.500	-18,534.000000
30.383333	0.500	-18,768.000000
30.391667	0.500	-19,282.000000
30.400000	0.500	-19,551.000000
30.408333	0.500	-19,842.000000
30.416667	0.500	-20,410.000000
30.425000	0.500	-21,135.000000
30.433333	0.500	-22,249.000000
30.441667	0.500	-23,904.000000
30.450000	0.500	-26,000.000000
30.458333	0.500	-28,304.000000
30.466667	0.500	-30,144.000000
30.475000	0.500	-30,806.000000
30.483333	0.500	-30,400.000000
30.491667	0.500	-29,712.000000
30.500000	0.500	-29,240.000000
30.508333	0.500	-29,190.000000
30.516667	0.500	-29,842.000000
30.525000	0.500	-31,499.000000
30.533333	0.500	-34,120.000000
30.541667	0.500	-37,002.000000
30.550000	0.500	-39,271.000000
30.558333	0.500	-41,142.000000
30.566667	0.500	-43,013.000000
30.575000	0.500	-44,795.000000
30.583333	0.500	-46,001.000000
30.591667	0.500	-46,343.000000
30.600000	0.500	-46,039.000000
30.608333	0.500	-45,098.000000
30.616667	0.500	-43,719.000000
30.625000	0.500	-42,362.000000
30.633333	0.500	-40,873.000000
30.641667	0.500	-39,029.000000
30.650000	0.500	-37,104.000000
30.658333	0.500	-35,439.000000
30.666667	0.500	-33,823.000000
30.675000	0.500	-32,089.000000
30.683333	0.500	-30,285.000000
30.691667	0.500	-28,700.000000
30.700000	0.500	-27,357.000000
30.708333	0.500	-26,220.000000
30.716667	0.500	-25,642.000000
30.725000	0.500	-25,328.000000
30.733333	0.500	-24,863.000000
30.741667	0.500	-24,142.000000
30.750000	0.500	-23,233.000000
30.758333	0.500	-22,808.000000
30.766667	0.500	-23,586.000000
30.775000	0.500	-25,675.000000
30.783333	0.500	-28,097.000000
30.791667	0.500	-29,767.000000
30.800000	0.500	-30,258.000000
30.808333	0.500	-29,952.000000
30.816667	0.500	-29,189.000000
30.825000	0.500	-28,409.000000
30.833333	0.500	-28,157.000000
30.841667	0.500	-28,533.000000
30.850000	0.500	-29,816.000000
30.858333	0.500	-31,799.000000
30.866667	0.500	-33,705.000000
30.875000	0.500	-34,878.000000
30.883333	0.500	-35,083.000000
30.891667	0.500	-34,402.000000
30.900000	0.500	-32,993.000000
30.908333	0.500	-30,952.000000
30.916667	0.500	-28,857.000000
30.925000	0.500	-27,509.000000
30.933333	0.500	-26,999.000000
30.941667	0.500	-27,041.000000
30.950000	0.500	-27,436.000000
30.958333	0.500	-28,068.000000
30.966667	0.500	-28,645.000000
30.975000	0.500	-28,979.000000
30.983333	0.500	-29,242.000000
30.991667	0.500	-29,233.000000
31.000000	0.500	-27,817.000000
