# Supplementary material for: Changes to Serum Sample Tube and Processing Methodology Does Not Cause Inter-Individual Variation in Automated Whole Serum N-Glycan Profiling in Health and Disease
Source: PLoS One. 2015 Apr 1;10(4):e0123028. doi: 10.1371/journal.pone.0123028 (PMC4382121; doi:10.1371/journal.pone.0123028)
Supplement: S2 Data — (ZIP) [file pone.0123028.s007.zip › IgGglycansData/1000+390-Sample 28.txt]

File Path	chrom://acropora/ChromeleonLocal/Archana Data/07 Mar 14/Robot validation of PNG F release- GCP-IgG and GCP-Fet.seq/31.smp/Emission_1.channel/Emission_1.chm
Channel	Emission_1

Injection Information:
Data Vault	ChromeleonLocal
Injection	PNG F rel-GCP-IgG-100µg-F.A+PBM+2AB VP96+T1-110/1000+390-Sample 28
Injection Number	33
Position	RD4
Comment	
Processing Method	beh-gu
Instrument Method	BEH-15cm-30min-right-25ul
Type	Unknown
Status	Finished
Injection Date	08/03/2014
Injection Time	08:13:22
Injection Volume (µL)	25.0000
Dilution Factor	1.0000
Weight	1.0000

Raw Data Information:
Time Min. (min)	0.000000
Time Max. (min)	31.000000
Data Points	3721
Detector	FLD
Exporting Data System	Chromeleon 7.1.1.1127
Operator	
Signal Quantity	
Signal Unit	counts
Signal Min.	-76,417.000000
Signal Max.	7,508,473.000000
Channel	Emission_1
Driver Name	FLD3000.dll
Channel Type	Evaluation
Min. Step (s)	0.500
Max. Step (s)	0.500
Average Step (s)	0.500

Signal Parameter Information:
Signal Info	

Raw Data:
Time (min)	Step (s)	Value (counts)
0.000000	0.000	0.000000
0.008333	0.500	0.000000
0.016667	0.500	0.000000
0.025000	0.500	0.000000
0.033333	0.500	0.000000
0.041667	0.500	5,387.000000
0.050000	0.500	5,616.000000
0.058333	0.500	6,156.000000
0.066667	0.500	7,203.000000
0.075000	0.500	8,624.000000
0.083333	0.500	10,164.000000
0.091667	0.500	11,590.000000
0.100000	0.500	12,665.000000
0.108333	0.500	13,154.000000
0.116667	0.500	12,947.000000
0.125000	0.500	12,128.000000
0.133333	0.500	10,904.000000
0.141667	0.500	9,524.000000
0.150000	0.500	8,194.000000
0.158333	0.500	7,015.000000
0.166667	0.500	5,985.000000
0.175000	0.500	5,003.000000
0.183333	0.500	4,072.000000
0.191667	0.500	3,226.000000
0.200000	0.500	2,512.000000
0.208333	0.500	1,913.000000
0.216667	0.500	1,389.000000
0.225000	0.500	936.000000
0.233333	0.500	531.000000
0.241667	0.500	200.000000
0.250000	0.500	-62.000000
0.258333	0.500	-251.000000
0.266667	0.500	-383.000000
0.275000	0.500	-488.000000
0.283333	0.500	-611.000000
0.291667	0.500	-747.000000
0.300000	0.500	-860.000000
0.308333	0.500	-973.000000
0.316667	0.500	-1,115.000000
0.325000	0.500	-1,242.000000
0.333333	0.500	-1,331.000000
0.341667	0.500	-1,406.000000
0.350000	0.500	-1,503.000000
0.358333	0.500	-1,613.000000
0.366667	0.500	-1,707.000000
0.375000	0.500	-1,794.000000
0.383333	0.500	-1,827.000000
0.391667	0.500	-1,761.000000
0.400000	0.500	-1,605.000000
0.408333	0.500	-1,440.000000
0.416667	0.500	-1,352.000000
0.425000	0.500	-1,321.000000
0.433333	0.500	-1,346.000000
0.441667	0.500	-1,425.000000
0.450000	0.500	-1,560.000000
0.458333	0.500	-1,776.000000
0.466667	0.500	-2,064.000000
0.475000	0.500	-2,380.000000
0.483333	0.500	-2,706.000000
0.491667	0.500	-3,034.000000
0.500000	0.500	-3,368.000000
0.508333	0.500	-3,639.000000
0.516667	0.500	-3,762.000000
0.525000	0.500	-3,766.000000
0.533333	0.500	-3,659.000000
0.541667	0.500	-3,451.000000
0.550000	0.500	-3,147.000000
0.558333	0.500	-2,774.000000
0.566667	0.500	-2,382.000000
0.575000	0.500	-2,040.000000
0.583333	0.500	-1,770.000000
0.591667	0.500	-1,594.000000
0.600000	0.500	-1,546.000000
0.608333	0.500	-1,600.000000
0.616667	0.500	-1,651.000000
0.625000	0.500	-1,574.000000
0.633333	0.500	-1,256.000000
0.641667	0.500	-632.000000
0.650000	0.500	314.000000
0.658333	0.500	1,551.000000
0.666667	0.500	3,004.000000
0.675000	0.500	4,585.000000
0.683333	0.500	6,214.000000
0.691667	0.500	7,740.000000
0.700000	0.500	8,956.000000
0.708333	0.500	9,760.000000
0.716667	0.500	10,198.000000
0.725000	0.500	10,769.000000
0.733333	0.500	15,751.000000
0.741667	0.500	40,446.000000
0.750000	0.500	110,079.000000
0.758333	0.500	246,160.000000
0.766667	0.500	453,916.000000
0.775000	0.500	719,226.000000
0.783333	0.500	1,013,568.000000
0.791667	0.500	1,302,220.000000
0.800000	0.500	1,551,817.000000
0.808333	0.500	1,736,312.000000
0.816667	0.500	1,840,388.000000
0.825000	0.500	1,860,170.000000
0.833333	0.500	1,801,957.000000
0.841667	0.500	1,679,624.000000
0.850000	0.500	1,511,281.000000
0.858333	0.500	1,316,056.000000
0.866667	0.500	1,111,610.000000
0.875000	0.500	912,480.000000
0.883333	0.500	729,214.000000
0.891667	0.500	568,361.000000
0.900000	0.500	432,924.000000
0.908333	0.500	323,095.000000
0.916667	0.500	237,115.000000
0.925000	0.500	171,984.000000
0.933333	0.500	124,087.000000
0.941667	0.500	89,816.000000
0.950000	0.500	65,915.000000
0.958333	0.500	49,607.000000
0.966667	0.500	38,711.000000
0.975000	0.500	31,574.000000
0.983333	0.500	26,944.000000
0.991667	0.500	23,925.000000
1.000000	0.500	21,930.000000
1.008333	0.500	20,571.000000
1.016667	0.500	19,605.000000
1.025000	0.500	18,989.000000
1.033333	0.500	18,875.000000
1.041667	0.500	19,609.000000
1.050000	0.500	21,527.000000
1.058333	0.500	24,734.000000
1.066667	0.500	28,988.000000
1.075000	0.500	33,744.000000
1.083333	0.500	38,323.000000
1.091667	0.500	42,098.000000
1.100000	0.500	44,630.000000
1.108333	0.500	45,699.000000
1.116667	0.500	45,351.000000
1.125000	0.500	43,956.000000
1.133333	0.500	42,090.000000
1.141667	0.500	40,322.000000
1.150000	0.500	39,138.000000
1.158333	0.500	38,807.000000
1.166667	0.500	39,403.000000
1.175000	0.500	40,825.000000
1.183333	0.500	42,921.000000
1.191667	0.500	45,506.000000
1.200000	0.500	48,278.000000
1.208333	0.500	50,837.000000
1.216667	0.500	52,795.000000
1.225000	0.500	53,895.000000
1.233333	0.500	53,914.000000
1.241667	0.500	52,763.000000
1.250000	0.500	50,604.000000
1.258333	0.500	47,882.000000
1.266667	0.500	45,051.000000
1.275000	0.500	42,297.000000
1.283333	0.500	39,613.000000
1.291667	0.500	36,982.000000
1.300000	0.500	34,583.000000
1.308333	0.500	32,960.000000
1.316667	0.500	32,541.000000
1.325000	0.500	33,128.000000
1.333333	0.500	34,124.000000
1.341667	0.500	34,900.000000
1.350000	0.500	34,984.000000
1.358333	0.500	34,110.000000
1.366667	0.500	32,242.000000
1.375000	0.500	29,489.000000
1.383333	0.500	26,139.000000
1.391667	0.500	22,560.000000
1.400000	0.500	19,113.000000
1.408333	0.500	16,123.000000
1.416667	0.500	13,802.000000
1.425000	0.500	12,163.000000
1.433333	0.500	11,100.000000
1.441667	0.500	10,496.000000
1.450000	0.500	10,210.000000
1.458333	0.500	10,048.000000
1.466667	0.500	9,844.000000
1.475000	0.500	9,546.000000
1.483333	0.500	9,142.000000
1.491667	0.500	8,651.000000
1.500000	0.500	8,143.000000
1.508333	0.500	7,673.000000
1.516667	0.500	7,213.000000
1.525000	0.500	6,739.000000
1.533333	0.500	6,286.000000
1.541667	0.500	5,854.000000
1.550000	0.500	5,414.000000
1.558333	0.500	4,953.000000
1.566667	0.500	4,495.000000
1.575000	0.500	4,071.000000
1.583333	0.500	3,713.000000
1.591667	0.500	3,444.000000
1.600000	0.500	3,212.000000
1.608333	0.500	2,976.000000
1.616667	0.500	2,716.000000
1.625000	0.500	2,472.000000
1.633333	0.500	2,276.000000
1.641667	0.500	2,111.000000
1.650000	0.500	1,929.000000
1.658333	0.500	1,749.000000
1.666667	0.500	1,578.000000
1.675000	0.500	1,342.000000
1.683333	0.500	1,046.000000
1.691667	0.500	741.000000
1.700000	0.500	462.000000
1.708333	0.500	200.000000
1.716667	0.500	-47.000000
1.725000	0.500	-236.000000
1.733333	0.500	-310.000000
1.741667	0.500	-277.000000
1.750000	0.500	-147.000000
1.758333	0.500	63.000000
1.766667	0.500	312.000000
1.775000	0.500	550.000000
1.783333	0.500	746.000000
1.791667	0.500	894.000000
1.800000	0.500	1,009.000000
1.808333	0.500	1,112.000000
1.816667	0.500	1,181.000000
1.825000	0.500	1,191.000000
1.833333	0.500	1,126.000000
1.841667	0.500	940.000000
1.850000	0.500	619.000000
1.858333	0.500	193.000000
1.866667	0.500	-241.000000
1.875000	0.500	-571.000000
1.883333	0.500	-816.000000
1.891667	0.500	-1,006.000000
1.900000	0.500	-1,135.000000
1.908333	0.500	-1,232.000000
1.916667	0.500	-1,325.000000
1.925000	0.500	-1,449.000000
1.933333	0.500	-1,601.000000
1.941667	0.500	-1,698.000000
1.950000	0.500	-1,705.000000
1.958333	0.500	-1,628.000000
1.966667	0.500	-1,478.000000
1.975000	0.500	-1,296.000000
1.983333	0.500	-1,115.000000
1.991667	0.500	-968.000000
2.000000	0.500	-866.000000
2.008333	0.500	-787.000000
2.016667	0.500	-714.000000
2.025000	0.500	-662.000000
2.033333	0.500	-626.000000
2.041667	0.500	-581.000000
2.050000	0.500	-462.000000
2.058333	0.500	-260.000000
2.066667	0.500	-100.000000
2.075000	0.500	-29.000000
2.083333	0.500	13.000000
2.091667	0.500	43.000000
2.100000	0.500	31.000000
2.108333	0.500	3.000000
2.116667	0.500	-35.000000
2.125000	0.500	-71.000000
2.133333	0.500	-55.000000
2.141667	0.500	9.000000
2.150000	0.500	66.000000
2.158333	0.500	91.000000
2.166667	0.500	26.000000
2.175000	0.500	-164.000000
2.183333	0.500	-426.000000
2.191667	0.500	-677.000000
2.200000	0.500	-870.000000
2.208333	0.500	-1,035.000000
2.216667	0.500	-1,161.000000
2.225000	0.500	-1,204.000000
2.233333	0.500	-1,198.000000
2.241667	0.500	-1,208.000000
2.250000	0.500	-1,214.000000
2.258333	0.500	-1,130.000000
2.266667	0.500	-949.000000
2.275000	0.500	-721.000000
2.283333	0.500	-489.000000
2.291667	0.500	-201.000000
2.300000	0.500	129.000000
2.308333	0.500	471.000000
2.316667	0.500	794.000000
2.325000	0.500	1,034.000000
2.333333	0.500	1,103.000000
2.341667	0.500	942.000000
2.350000	0.500	579.000000
2.358333	0.500	52.000000
2.366667	0.500	-549.000000
2.375000	0.500	-1,111.000000
2.383333	0.500	-1,561.000000
2.391667	0.500	-1,899.000000
2.400000	0.500	-2,116.000000
2.408333	0.500	-2,192.000000
2.416667	0.500	-2,120.000000
2.425000	0.500	-1,919.000000
2.433333	0.500	-1,686.000000
2.441667	0.500	-1,456.000000
2.450000	0.500	-1,229.000000
2.458333	0.500	-1,027.000000
2.466667	0.500	-893.000000
2.475000	0.500	-835.000000
2.483333	0.500	-883.000000
2.491667	0.500	-1,093.000000
2.500000	0.500	-1,367.000000
2.508333	0.500	-1,547.000000
2.516667	0.500	-1,580.000000
2.525000	0.500	-1,470.000000
2.533333	0.500	-1,212.000000
2.541667	0.500	-858.000000
2.550000	0.500	-525.000000
2.558333	0.500	-309.000000
2.566667	0.500	-222.000000
2.575000	0.500	-196.000000
2.583333	0.500	-198.000000
2.591667	0.500	-253.000000
2.600000	0.500	-416.000000
2.608333	0.500	-678.000000
2.616667	0.500	-978.000000
2.625000	0.500	-1,247.000000
2.633333	0.500	-1,457.000000
2.641667	0.500	-1,629.000000
2.650000	0.500	-1,743.000000
2.658333	0.500	-1,733.000000
2.666667	0.500	-1,571.000000
2.675000	0.500	-1,255.000000
2.683333	0.500	-811.000000
2.691667	0.500	-332.000000
2.700000	0.500	57.000000
2.708333	0.500	254.000000
2.716667	0.500	230.000000
2.725000	0.500	28.000000
2.733333	0.500	-247.000000
2.741667	0.500	-489.000000
2.750000	0.500	-624.000000
2.758333	0.500	-658.000000
2.766667	0.500	-652.000000
2.775000	0.500	-651.000000
2.783333	0.500	-650.000000
2.791667	0.500	-674.000000
2.800000	0.500	-746.000000
2.808333	0.500	-829.000000
2.816667	0.500	-880.000000
2.825000	0.500	-868.000000
2.833333	0.500	-768.000000
2.841667	0.500	-591.000000
2.850000	0.500	-385.000000
2.858333	0.500	-168.000000
2.866667	0.500	36.000000
2.875000	0.500	163.000000
2.883333	0.500	122.000000
2.891667	0.500	-85.000000
2.900000	0.500	-351.000000
2.908333	0.500	-558.000000
2.916667	0.500	-643.000000
2.925000	0.500	-572.000000
2.933333	0.500	-368.000000
2.941667	0.500	-96.000000
2.950000	0.500	148.000000
2.958333	0.500	324.000000
2.966667	0.500	444.000000
2.975000	0.500	508.000000
2.983333	0.500	517.000000
2.991667	0.500	477.000000
3.000000	0.500	384.000000
3.008333	0.500	384.000000
3.016667	0.500	384.000000
3.025000	0.500	384.000000
3.033333	0.500	384.000000
3.041667	0.500	-647.000000
3.050000	0.500	-4,586.000000
3.058333	0.500	-9,678.000000
3.066667	0.500	-14,893.000000
3.075000	0.500	-19,364.000000
3.083333	0.500	-22,768.000000
3.091667	0.500	-25,410.000000
3.100000	0.500	-27,171.000000
3.108333	0.500	-27,656.000000
3.116667	0.500	-26,912.000000
3.125000	0.500	-24,952.000000
3.133333	0.500	-21,687.000000
3.141667	0.500	-17,543.000000
3.150000	0.500	-13,293.000000
3.158333	0.500	-9,879.000000
3.166667	0.500	-8,402.000000
3.175000	0.500	-8,794.000000
3.183333	0.500	-10,362.000000
3.191667	0.500	-12,286.000000
3.200000	0.500	-14,768.000000
3.208333	0.500	-18,459.000000
3.216667	0.500	-22,990.000000
3.225000	0.500	-27,573.000000
3.233333	0.500	-31,642.000000
3.241667	0.500	-35,027.000000
3.250000	0.500	-37,790.000000
3.258333	0.500	-40,170.000000
3.266667	0.500	-42,417.000000
3.275000	0.500	-45,283.000000
3.283333	0.500	-49,232.000000
3.291667	0.500	-54,123.000000
3.300000	0.500	-58,928.000000
3.308333	0.500	-62,437.000000
3.316667	0.500	-63,950.000000
3.325000	0.500	-62,924.000000
3.333333	0.500	-59,479.000000
3.341667	0.500	-55,018.000000
3.350000	0.500	-50,899.000000
3.358333	0.500	-48,871.000000
3.366667	0.500	-49,525.000000
3.375000	0.500	-52,344.000000
3.383333	0.500	-56,190.000000
3.391667	0.500	-60,084.000000
3.400000	0.500	-63,375.000000
3.408333	0.500	-65,525.000000
3.416667	0.500	-66,319.000000
3.425000	0.500	-65,883.000000
3.433333	0.500	-64,526.000000
3.441667	0.500	-62,483.000000
3.450000	0.500	-60,434.000000
3.458333	0.500	-58,755.000000
3.466667	0.500	-56,887.000000
3.475000	0.500	-54,382.000000
3.483333	0.500	-51,304.000000
3.491667	0.500	-47,984.000000
3.500000	0.500	-44,668.000000
3.508333	0.500	-41,918.000000
3.516667	0.500	-40,416.000000
3.525000	0.500	-39,903.000000
3.533333	0.500	-40,053.000000
3.541667	0.500	-40,798.000000
3.550000	0.500	-41,983.000000
3.558333	0.500	-43,190.000000
3.566667	0.500	-44,187.000000
3.575000	0.500	-44,835.000000
3.583333	0.500	-45,540.000000
3.591667	0.500	-46,338.000000
3.600000	0.500	-46,847.000000
3.608333	0.500	-47,178.000000
3.616667	0.500	-47,549.000000
3.625000	0.500	-47,897.000000
3.633333	0.500	-47,906.000000
3.641667	0.500	-47,281.000000
3.650000	0.500	-46,111.000000
3.658333	0.500	-44,704.000000
3.666667	0.500	-43,663.000000
3.675000	0.500	-43,554.000000
3.683333	0.500	-44,427.000000
3.691667	0.500	-46,296.000000
3.700000	0.500	-48,955.000000
3.708333	0.500	-51,622.000000
3.716667	0.500	-53,861.000000
3.725000	0.500	-55,590.000000
3.733333	0.500	-56,771.000000
3.741667	0.500	-57,334.000000
3.750000	0.500	-57,082.000000
3.758333	0.500	-56,376.000000
3.766667	0.500	-56,037.000000
3.775000	0.500	-56,260.000000
3.783333	0.500	-56,486.000000
3.791667	0.500	-56,513.000000
3.800000	0.500	-56,475.000000
3.808333	0.500	-56,721.000000
3.816667	0.500	-57,316.000000
3.825000	0.500	-57,820.000000
3.833333	0.500	-58,027.000000
3.841667	0.500	-58,506.000000
3.850000	0.500	-59,030.000000
3.858333	0.500	-59,034.000000
3.866667	0.500	-58,423.000000
3.875000	0.500	-57,178.000000
3.883333	0.500	-55,420.000000
3.891667	0.500	-53,370.000000
3.900000	0.500	-51,242.000000
3.908333	0.500	-49,619.000000
3.916667	0.500	-49,277.000000
3.925000	0.500	-50,144.000000
3.933333	0.500	-51,289.000000
3.941667	0.500	-51,854.000000
3.950000	0.500	-51,573.000000
3.958333	0.500	-50,734.000000
3.966667	0.500	-49,684.000000
3.975000	0.500	-48,477.000000
3.983333	0.500	-47,540.000000
3.991667	0.500	-47,224.000000
4.000000	0.500	-47,002.000000
4.008333	0.500	-46,027.000000
4.016667	0.500	-43,967.000000
4.025000	0.500	-41,243.000000
4.033333	0.500	-38,610.000000
4.041667	0.500	-36,596.000000
4.050000	0.500	-35,659.000000
4.058333	0.500	-35,585.000000
4.066667	0.500	-35,697.000000
4.075000	0.500	-35,853.000000
4.083333	0.500	-36,136.000000
4.091667	0.500	-36,388.000000
4.100000	0.500	-36,629.000000
4.108333	0.500	-37,170.000000
4.116667	0.500	-38,171.000000
4.125000	0.500	-39,759.000000
4.133333	0.500	-42,071.000000
4.141667	0.500	-45,241.000000
4.150000	0.500	-49,153.000000
4.158333	0.500	-53,450.000000
4.166667	0.500	-57,231.000000
4.175000	0.500	-59,313.000000
4.183333	0.500	-59,066.000000
4.191667	0.500	-56,613.000000
4.200000	0.500	-52,771.000000
4.208333	0.500	-48,469.000000
4.216667	0.500	-44,516.000000
4.225000	0.500	-41,810.000000
4.233333	0.500	-40,868.000000
4.241667	0.500	-41,149.000000
4.250000	0.500	-41,531.000000
4.258333	0.500	-41,191.000000
4.266667	0.500	-40,249.000000
4.275000	0.500	-39,668.000000
4.283333	0.500	-39,961.000000
4.291667	0.500	-41,009.000000
4.300000	0.500	-41,992.000000
4.308333	0.500	-42,564.000000
4.316667	0.500	-43,299.000000
4.325000	0.500	-44,476.000000
4.333333	0.500	-46,265.000000
4.341667	0.500	-48,433.000000
4.350000	0.500	-51,188.000000
4.358333	0.500	-54,256.000000
4.366667	0.500	-56,678.000000
4.375000	0.500	-57,932.000000
4.383333	0.500	-58,194.000000
4.391667	0.500	-57,778.000000
4.400000	0.500	-56,915.000000
4.408333	0.500	-55,923.000000
4.416667	0.500	-55,207.000000
4.425000	0.500	-55,300.000000
4.433333	0.500	-56,817.000000
4.441667	0.500	-59,423.000000
4.450000	0.500	-62,246.000000
4.458333	0.500	-64,684.000000
4.466667	0.500	-66,252.000000
4.475000	0.500	-66,756.000000
4.483333	0.500	-66,237.000000
4.491667	0.500	-64,846.000000
4.500000	0.500	-62,939.000000
4.508333	0.500	-60,829.000000
4.516667	0.500	-59,230.000000
4.525000	0.500	-58,422.000000
4.533333	0.500	-58,234.000000
4.541667	0.500	-57,967.000000
4.550000	0.500	-57,518.000000
4.558333	0.500	-56,745.000000
4.566667	0.500	-55,528.000000
4.575000	0.500	-54,214.000000
4.583333	0.500	-53,115.000000
4.591667	0.500	-52,285.000000
4.600000	0.500	-51,955.000000
4.608333	0.500	-52,409.000000
4.616667	0.500	-53,809.000000
4.625000	0.500	-55,134.000000
4.633333	0.500	-55,559.000000
4.641667	0.500	-55,040.000000
4.650000	0.500	-54,227.000000
4.658333	0.500	-53,162.000000
4.666667	0.500	-51,615.000000
4.675000	0.500	-49,552.000000
4.683333	0.500	-47,638.000000
4.691667	0.500	-46,789.000000
4.700000	0.500	-47,882.000000
4.708333	0.500	-50,462.000000
4.716667	0.500	-52,972.000000
4.725000	0.500	-53,855.000000
4.733333	0.500	-52,672.000000
4.741667	0.500	-50,398.000000
4.750000	0.500	-48,229.000000
4.758333	0.500	-47,087.000000
4.766667	0.500	-47,802.000000
4.775000	0.500	-49,922.000000
4.783333	0.500	-52,571.000000
4.791667	0.500	-55,035.000000
4.800000	0.500	-56,370.000000
4.808333	0.500	-56,374.000000
4.816667	0.500	-55,742.000000
4.825000	0.500	-55,431.000000
4.833333	0.500	-56,011.000000
4.841667	0.500	-57,737.000000
4.850000	0.500	-60,397.000000
4.858333	0.500	-63,685.000000
4.866667	0.500	-66,975.000000
4.875000	0.500	-69,680.000000
4.883333	0.500	-71,657.000000
4.891667	0.500	-72,572.000000
4.900000	0.500	-72,385.000000
4.908333	0.500	-71,091.000000
4.916667	0.500	-68,828.000000
4.925000	0.500	-66,253.000000
4.933333	0.500	-63,825.000000
4.941667	0.500	-62,074.000000
4.950000	0.500	-61,635.000000
4.958333	0.500	-62,705.000000
4.966667	0.500	-64,447.000000
4.975000	0.500	-65,474.000000
4.983333	0.500	-64,740.000000
4.991667	0.500	-61,719.000000
5.000000	0.500	-56,928.000000
5.008333	0.500	-51,661.000000
5.016667	0.500	-47,039.000000
5.025000	0.500	-43,658.000000
5.033333	0.500	-41,480.000000
5.041667	0.500	-40,335.000000
5.050000	0.500	-40,549.000000
5.058333	0.500	-42,158.000000
5.066667	0.500	-44,184.000000
5.075000	0.500	-45,815.000000
5.083333	0.500	-46,852.000000
5.091667	0.500	-47,583.000000
5.100000	0.500	-48,026.000000
5.108333	0.500	-48,506.000000
5.116667	0.500	-49,524.000000
5.125000	0.500	-51,161.000000
5.133333	0.500	-52,968.000000
5.141667	0.500	-54,374.000000
5.150000	0.500	-54,880.000000
5.158333	0.500	-53,869.000000
5.166667	0.500	-51,481.000000
5.175000	0.500	-48,954.000000
5.183333	0.500	-46,977.000000
5.191667	0.500	-45,450.000000
5.200000	0.500	-44,567.000000
5.208333	0.500	-44,592.000000
5.216667	0.500	-45,592.000000
5.225000	0.500	-47,335.000000
5.233333	0.500	-49,261.000000
5.241667	0.500	-50,810.000000
5.250000	0.500	-52,306.000000
5.258333	0.500	-54,304.000000
5.266667	0.500	-57,222.000000
5.275000	0.500	-60,742.000000
5.283333	0.500	-63,850.000000
5.291667	0.500	-65,605.000000
5.300000	0.500	-65,376.000000
5.308333	0.500	-63,253.000000
5.316667	0.500	-60,048.000000
5.325000	0.500	-56,856.000000
5.333333	0.500	-54,143.000000
5.341667	0.500	-51,698.000000
5.350000	0.500	-48,999.000000
5.358333	0.500	-46,249.000000
5.366667	0.500	-43,931.000000
5.375000	0.500	-41,954.000000
5.383333	0.500	-40,435.000000
5.391667	0.500	-39,735.000000
5.400000	0.500	-40,493.000000
5.408333	0.500	-42,630.000000
5.416667	0.500	-45,085.000000
5.425000	0.500	-46,996.000000
5.433333	0.500	-48,653.000000
5.441667	0.500	-50,702.000000
5.450000	0.500	-52,521.000000
5.458333	0.500	-53,218.000000
5.466667	0.500	-52,701.000000
5.475000	0.500	-51,154.000000
5.483333	0.500	-49,607.000000
5.491667	0.500	-49,109.000000
5.500000	0.500	-49,694.000000
5.508333	0.500	-50,872.000000
5.516667	0.500	-52,163.000000
5.525000	0.500	-53,325.000000
5.533333	0.500	-54,329.000000
5.541667	0.500	-55,179.000000
5.550000	0.500	-55,380.000000
5.558333	0.500	-54,957.000000
5.566667	0.500	-54,063.000000
5.575000	0.500	-52,364.000000
5.583333	0.500	-49,861.000000
5.591667	0.500	-46,881.000000
5.600000	0.500	-43,973.000000
5.608333	0.500	-41,150.000000
5.616667	0.500	-37,782.000000
5.625000	0.500	-33,667.000000
5.633333	0.500	-29,367.000000
5.641667	0.500	-26,259.000000
5.650000	0.500	-24,987.000000
5.658333	0.500	-24,814.000000
5.666667	0.500	-24,972.000000
5.675000	0.500	-25,163.000000
5.683333	0.500	-25,361.000000
5.691667	0.500	-25,340.000000
5.700000	0.500	-25,164.000000
5.708333	0.500	-25,374.000000
5.716667	0.500	-26,546.000000
5.725000	0.500	-28,811.000000
5.733333	0.500	-31,728.000000
5.741667	0.500	-34,600.000000
5.750000	0.500	-36,939.000000
5.758333	0.500	-39,038.000000
5.766667	0.500	-41,226.000000
5.775000	0.500	-43,915.000000
5.783333	0.500	-46,901.000000
5.791667	0.500	-49,610.000000
5.800000	0.500	-51,279.000000
5.808333	0.500	-51,602.000000
5.816667	0.500	-51,108.000000
5.825000	0.500	-50,437.000000
5.833333	0.500	-49,939.000000
5.841667	0.500	-49,361.000000
5.850000	0.500	-48,754.000000
5.858333	0.500	-47,934.000000
5.866667	0.500	-46,816.000000
5.875000	0.500	-45,043.000000
5.883333	0.500	-42,665.000000
5.891667	0.500	-40,085.000000
5.900000	0.500	-37,555.000000
5.908333	0.500	-34,542.000000
5.916667	0.500	-30,898.000000
5.925000	0.500	-26,905.000000
5.933333	0.500	-23,646.000000
5.941667	0.500	-21,747.000000
5.950000	0.500	-20,993.000000
5.958333	0.500	-21,449.000000
5.966667	0.500	-23,032.000000
5.975000	0.500	-25,327.000000
5.983333	0.500	-28,516.000000
5.991667	0.500	-32,612.000000
6.000000	0.500	-36,675.000000
6.008333	0.500	-40,133.000000
6.016667	0.500	-42,741.000000
6.025000	0.500	-44,367.000000
6.033333	0.500	-45,097.000000
6.041667	0.500	-44,964.000000
6.050000	0.500	-44,178.000000
6.058333	0.500	-42,880.000000
6.066667	0.500	-41,260.000000
6.075000	0.500	-39,790.000000
6.083333	0.500	-39,134.000000
6.091667	0.500	-39,717.000000
6.100000	0.500	-41,450.000000
6.108333	0.500	-43,912.000000
6.116667	0.500	-46,155.000000
6.125000	0.500	-47,424.000000
6.133333	0.500	-47,370.000000
6.141667	0.500	-45,610.000000
6.150000	0.500	-41,940.000000
6.158333	0.500	-37,241.000000
6.166667	0.500	-32,756.000000
6.175000	0.500	-29,422.000000
6.183333	0.500	-27,369.000000
6.191667	0.500	-26,449.000000
6.200000	0.500	-26,677.000000
6.208333	0.500	-28,067.000000
6.216667	0.500	-30,749.000000
6.225000	0.500	-34,586.000000
6.233333	0.500	-39,032.000000
6.241667	0.500	-43,311.000000
6.250000	0.500	-47,216.000000
6.258333	0.500	-50,446.000000
6.266667	0.500	-52,092.000000
6.275000	0.500	-51,701.000000
6.283333	0.500	-49,876.000000
6.291667	0.500	-47,277.000000
6.300000	0.500	-44,674.000000
6.308333	0.500	-42,647.000000
6.316667	0.500	-41,276.000000
6.325000	0.500	-40,482.000000
6.333333	0.500	-39,848.000000
6.341667	0.500	-39,246.000000
6.350000	0.500	-38,951.000000
6.358333	0.500	-39,095.000000
6.366667	0.500	-39,272.000000
6.375000	0.500	-39,009.000000
6.383333	0.500	-38,353.000000
6.391667	0.500	-37,877.000000
6.400000	0.500	-37,826.000000
6.408333	0.500	-38,208.000000
6.416667	0.500	-39,111.000000
6.425000	0.500	-40,428.000000
6.433333	0.500	-41,681.000000
6.441667	0.500	-42,114.000000
6.450000	0.500	-41,637.000000
6.458333	0.500	-40,617.000000
6.466667	0.500	-38,995.000000
6.475000	0.500	-36,906.000000
6.483333	0.500	-34,672.000000
6.491667	0.500	-32,770.000000
6.500000	0.500	-31,367.000000
6.508333	0.500	-30,988.000000
6.516667	0.500	-32,248.000000
6.525000	0.500	-34,549.000000
6.533333	0.500	-36,512.000000
6.541667	0.500	-37,190.000000
6.550000	0.500	-36,701.000000
6.558333	0.500	-35,730.000000
6.566667	0.500	-34,805.000000
6.575000	0.500	-33,859.000000
6.583333	0.500	-32,927.000000
6.591667	0.500	-32,210.000000
6.600000	0.500	-31,711.000000
6.608333	0.500	-31,468.000000
6.616667	0.500	-31,642.000000
6.625000	0.500	-32,249.000000
6.633333	0.500	-33,339.000000
6.641667	0.500	-34,610.000000
6.650000	0.500	-35,672.000000
6.658333	0.500	-36,632.000000
6.666667	0.500	-37,182.000000
6.675000	0.500	-36,787.000000
6.683333	0.500	-35,502.000000
6.691667	0.500	-33,398.000000
6.700000	0.500	-30,215.000000
6.708333	0.500	-26,194.000000
6.716667	0.500	-21,785.000000
6.725000	0.500	-17,755.000000
6.733333	0.500	-14,617.000000
6.741667	0.500	-12,923.000000
6.750000	0.500	-12,592.000000
6.758333	0.500	-13,312.000000
6.766667	0.500	-14,910.000000
6.775000	0.500	-17,087.000000
6.783333	0.500	-19,622.000000
6.791667	0.500	-21,947.000000
6.800000	0.500	-23,472.000000
6.808333	0.500	-23,885.000000
6.816667	0.500	-23,593.000000
6.825000	0.500	-23,438.000000
6.833333	0.500	-24,180.000000
6.841667	0.500	-26,017.000000
6.850000	0.500	-28,591.000000
6.858333	0.500	-31,368.000000
6.866667	0.500	-34,064.000000
6.875000	0.500	-36,531.000000
6.883333	0.500	-38,554.000000
6.891667	0.500	-39,902.000000
6.900000	0.500	-40,210.000000
6.908333	0.500	-39,510.000000
6.916667	0.500	-38,027.000000
6.925000	0.500	-36,438.000000
6.933333	0.500	-35,417.000000
6.941667	0.500	-35,047.000000
6.950000	0.500	-34,874.000000
6.958333	0.500	-34,337.000000
6.966667	0.500	-33,283.000000
6.975000	0.500	-31,658.000000
6.983333	0.500	-29,529.000000
6.991667	0.500	-27,625.000000
7.000000	0.500	-26,241.000000
7.008333	0.500	-25,235.000000
7.016667	0.500	-24,867.000000
7.025000	0.500	-25,281.000000
7.033333	0.500	-26,318.000000
7.041667	0.500	-27,799.000000
7.050000	0.500	-29,072.000000
7.058333	0.500	-29,687.000000
7.066667	0.500	-29,788.000000
7.075000	0.500	-29,672.000000
7.083333	0.500	-29,455.000000
7.091667	0.500	-29,162.000000
7.100000	0.500	-29,173.000000
7.108333	0.500	-29,644.000000
7.116667	0.500	-29,957.000000
7.125000	0.500	-29,443.000000
7.133333	0.500	-28,483.000000
7.141667	0.500	-28,019.000000
7.150000	0.500	-28,714.000000
7.158333	0.500	-30,476.000000
7.166667	0.500	-32,937.000000
7.175000	0.500	-35,787.000000
7.183333	0.500	-38,943.000000
7.191667	0.500	-42,265.000000
7.200000	0.500	-45,102.000000
7.208333	0.500	-46,905.000000
7.216667	0.500	-47,693.000000
7.225000	0.500	-47,363.000000
7.233333	0.500	-45,850.000000
7.241667	0.500	-42,647.000000
7.250000	0.500	-37,625.000000
7.258333	0.500	-31,431.000000
7.266667	0.500	-25,181.000000
7.275000	0.500	-20,194.000000
7.283333	0.500	-16,637.000000
7.291667	0.500	-14,299.000000
7.300000	0.500	-13,152.000000
7.308333	0.500	-13,311.000000
7.316667	0.500	-14,909.000000
7.325000	0.500	-17,630.000000
7.333333	0.500	-20,626.000000
7.341667	0.500	-23,181.000000
7.350000	0.500	-25,373.000000
7.358333	0.500	-27,455.000000
7.366667	0.500	-29,596.000000
7.375000	0.500	-31,346.000000
7.383333	0.500	-31,511.000000
7.391667	0.500	-30,043.000000
7.400000	0.500	-28,269.000000
7.408333	0.500	-27,090.000000
7.416667	0.500	-26,797.000000
7.425000	0.500	-27,737.000000
7.433333	0.500	-29,308.000000
7.441667	0.500	-30,994.000000
7.450000	0.500	-32,574.000000
7.458333	0.500	-34,377.000000
7.466667	0.500	-36,864.000000
7.475000	0.500	-39,588.000000
7.483333	0.500	-41,535.000000
7.491667	0.500	-42,009.000000
7.500000	0.500	-40,525.000000
7.508333	0.500	-37,383.000000
7.516667	0.500	-33,682.000000
7.525000	0.500	-30,162.000000
7.533333	0.500	-27,056.000000
7.541667	0.500	-24,563.000000
7.550000	0.500	-22,652.000000
7.558333	0.500	-20,890.000000
7.566667	0.500	-19,061.000000
7.575000	0.500	-17,054.000000
7.583333	0.500	-15,316.000000
7.591667	0.500	-14,493.000000
7.600000	0.500	-14,308.000000
7.608333	0.500	-14,363.000000
7.616667	0.500	-14,676.000000
7.625000	0.500	-15,378.000000
7.633333	0.500	-16,611.000000
7.641667	0.500	-18,508.000000
7.650000	0.500	-21,634.000000
7.658333	0.500	-26,099.000000
7.666667	0.500	-31,685.000000
7.675000	0.500	-37,169.000000
7.683333	0.500	-40,848.000000
7.691667	0.500	-41,737.000000
7.700000	0.500	-39,666.000000
7.708333	0.500	-35,180.000000
7.716667	0.500	-29,124.000000
7.725000	0.500	-22,605.000000
7.733333	0.500	-16,512.000000
7.741667	0.500	-11,402.000000
7.750000	0.500	-7,514.000000
7.758333	0.500	-4,876.000000
7.766667	0.500	-3,196.000000
7.775000	0.500	-1,860.000000
7.783333	0.500	-485.000000
7.791667	0.500	219.000000
7.800000	0.500	-315.000000
7.808333	0.500	-1,856.000000
7.816667	0.500	-3,864.000000
7.825000	0.500	-5,848.000000
7.833333	0.500	-7,955.000000
7.841667	0.500	-10,521.000000
7.850000	0.500	-13,352.000000
7.858333	0.500	-16,299.000000
7.866667	0.500	-18,940.000000
7.875000	0.500	-20,768.000000
7.883333	0.500	-21,684.000000
7.891667	0.500	-21,642.000000
7.900000	0.500	-20,717.000000
7.908333	0.500	-19,369.000000
7.916667	0.500	-17,807.000000
7.925000	0.500	-16,000.000000
7.933333	0.500	-13,838.000000
7.941667	0.500	-11,811.000000
7.950000	0.500	-10,752.000000
7.958333	0.500	-10,523.000000
7.966667	0.500	-10,941.000000
7.975000	0.500	-11,860.000000
7.983333	0.500	-13,100.000000
7.991667	0.500	-14,283.000000
8.000000	0.500	-15,149.000000
8.008333	0.500	-15,295.000000
8.016667	0.500	-13,891.000000
8.025000	0.500	-10,492.000000
8.033333	0.500	-5,466.000000
8.041667	0.500	335.000000
8.050000	0.500	5,959.000000
8.058333	0.500	10,834.000000
8.066667	0.500	14,598.000000
8.075000	0.500	16,946.000000
8.083333	0.500	18,070.000000
8.091667	0.500	18,039.000000
8.100000	0.500	17,128.000000
8.108333	0.500	15,783.000000
8.116667	0.500	14,556.000000
8.125000	0.500	13,359.000000
8.133333	0.500	11,956.000000
8.141667	0.500	10,227.000000
8.150000	0.500	8,037.000000
8.158333	0.500	5,809.000000
8.166667	0.500	3,909.000000
8.175000	0.500	2,206.000000
8.183333	0.500	466.000000
8.191667	0.500	-1,575.000000
8.200000	0.500	-3,756.000000
8.208333	0.500	-5,628.000000
8.216667	0.500	-7,305.000000
8.225000	0.500	-9,197.000000
8.233333	0.500	-11,707.000000
8.241667	0.500	-14,429.000000
8.250000	0.500	-16,760.000000
8.258333	0.500	-18,293.000000
8.266667	0.500	-18,949.000000
8.275000	0.500	-18,776.000000
8.283333	0.500	-18,197.000000
8.291667	0.500	-17,776.000000
8.300000	0.500	-17,627.000000
8.308333	0.500	-17,480.000000
8.316667	0.500	-16,769.000000
8.325000	0.500	-15,515.000000
8.333333	0.500	-13,898.000000
8.341667	0.500	-11,829.000000
8.350000	0.500	-9,294.000000
8.358333	0.500	-6,020.000000
8.366667	0.500	-1,338.000000
8.375000	0.500	5,359.000000
8.383333	0.500	15,183.000000
8.391667	0.500	28,884.000000
8.400000	0.500	45,947.000000
8.408333	0.500	65,670.000000
8.416667	0.500	87,705.000000
8.425000	0.500	111,681.000000
8.433333	0.500	136,895.000000
8.441667	0.500	162,005.000000
8.450000	0.500	184,693.000000
8.458333	0.500	202,466.000000
8.466667	0.500	213,842.000000
8.475000	0.500	218,435.000000
8.483333	0.500	216,022.000000
8.491667	0.500	206,735.000000
8.500000	0.500	191,233.000000
8.508333	0.500	170,985.000000
8.516667	0.500	147,752.000000
8.525000	0.500	123,141.000000
8.533333	0.500	98,775.000000
8.541667	0.500	75,741.000000
8.550000	0.500	55,210.000000
8.558333	0.500	38,095.000000
8.566667	0.500	24,647.000000
8.575000	0.500	14,228.000000
8.583333	0.500	5,344.000000
8.591667	0.500	-2,879.000000
8.600000	0.500	-10,526.000000
8.608333	0.500	-17,235.000000
8.616667	0.500	-22,463.000000
8.625000	0.500	-26,134.000000
8.633333	0.500	-28,278.000000
8.641667	0.500	-28,806.000000
8.650000	0.500	-27,888.000000
8.658333	0.500	-25,905.000000
8.666667	0.500	-23,218.000000
8.675000	0.500	-20,616.000000
8.683333	0.500	-18,502.000000
8.691667	0.500	-16,742.000000
8.700000	0.500	-15,563.000000
8.708333	0.500	-15,166.000000
8.716667	0.500	-14,819.000000
8.725000	0.500	-13,130.000000
8.733333	0.500	-9,377.000000
8.741667	0.500	-4,118.000000
8.750000	0.500	1,018.000000
8.758333	0.500	4,527.000000
8.766667	0.500	5,772.000000
8.775000	0.500	5,130.000000
8.783333	0.500	3,444.000000
8.791667	0.500	1,643.000000
8.800000	0.500	-130.000000
8.808333	0.500	-1,702.000000
8.816667	0.500	-2,877.000000
8.825000	0.500	-3,608.000000
8.833333	0.500	-3,894.000000
8.841667	0.500	-4,002.000000
8.850000	0.500	-4,122.000000
8.858333	0.500	-4,213.000000
8.866667	0.500	-4,190.000000
8.875000	0.500	-4,415.000000
8.883333	0.500	-5,265.000000
8.891667	0.500	-7,187.000000
8.900000	0.500	-10,084.000000
8.908333	0.500	-12,963.000000
8.916667	0.500	-14,946.000000
8.925000	0.500	-15,708.000000
8.933333	0.500	-15,325.000000
8.941667	0.500	-14,539.000000
8.950000	0.500	-13,793.000000
8.958333	0.500	-12,959.000000
8.966667	0.500	-11,915.000000
8.975000	0.500	-10,303.000000
8.983333	0.500	-7,908.000000
8.991667	0.500	-4,825.000000
9.000000	0.500	-1,226.000000
9.008333	0.500	2,282.000000
9.016667	0.500	5,021.000000
9.025000	0.500	6,697.000000
9.033333	0.500	7,248.000000
9.041667	0.500	6,095.000000
9.050000	0.500	2,938.000000
9.058333	0.500	-1,322.000000
9.066667	0.500	-5,706.000000
9.075000	0.500	-9,360.000000
9.083333	0.500	-12,046.000000
9.091667	0.500	-13,351.000000
9.100000	0.500	-13,362.000000
9.108333	0.500	-12,696.000000
9.116667	0.500	-12,191.000000
9.125000	0.500	-12,123.000000
9.133333	0.500	-11,931.000000
9.141667	0.500	-10,858.000000
9.150000	0.500	-8,203.000000
9.158333	0.500	-3,196.000000
9.166667	0.500	4,374.000000
9.175000	0.500	13,298.000000
9.183333	0.500	21,897.000000
9.191667	0.500	28,461.000000
9.200000	0.500	31,790.000000
9.208333	0.500	32,344.000000
9.216667	0.500	30,661.000000
9.225000	0.500	26,920.000000
9.233333	0.500	21,713.000000
9.241667	0.500	16,559.000000
9.250000	0.500	12,384.000000
9.258333	0.500	9,636.000000
9.266667	0.500	8,331.000000
9.275000	0.500	8,185.000000
9.283333	0.500	8,216.000000
9.291667	0.500	7,771.000000
9.300000	0.500	6,835.000000
9.308333	0.500	5,068.000000
9.316667	0.500	2,574.000000
9.325000	0.500	-656.000000
9.333333	0.500	-4,369.000000
9.341667	0.500	-7,854.000000
9.350000	0.500	-10,696.000000
9.358333	0.500	-12,828.000000
9.366667	0.500	-14,517.000000
9.375000	0.500	-15,542.000000
9.383333	0.500	-15,616.000000
9.391667	0.500	-14,677.000000
9.400000	0.500	-12,980.000000
9.408333	0.500	-10,904.000000
9.416667	0.500	-8,675.000000
9.425000	0.500	-6,059.000000
9.433333	0.500	-2,872.000000
9.441667	0.500	751.000000
9.450000	0.500	4,444.000000
9.458333	0.500	7,916.000000
9.466667	0.500	11,755.000000
9.475000	0.500	16,731.000000
9.483333	0.500	23,155.000000
9.491667	0.500	30,780.000000
9.500000	0.500	39,980.000000
9.508333	0.500	51,772.000000
9.516667	0.500	68,182.000000
9.525000	0.500	91,979.000000
9.533333	0.500	125,763.000000
9.541667	0.500	172,769.000000
9.550000	0.500	236,622.000000
9.558333	0.500	321,348.000000
9.566667	0.500	432,134.000000
9.575000	0.500	575,589.000000
9.583333	0.500	760,202.000000
9.591667	0.500	996,828.000000
9.600000	0.500	1,296,385.000000
9.608333	0.500	1,668,105.000000
9.616667	0.500	2,118,493.000000
9.625000	0.500	2,649,889.000000
9.633333	0.500	3,257,372.000000
9.641667	0.500	3,923,967.000000
9.650000	0.500	4,620,789.000000
9.658333	0.500	5,309,938.000000
9.666667	0.500	5,946,572.000000
9.675000	0.500	6,484,095.000000
9.683333	0.500	6,879,431.000000
9.691667	0.500	7,100,960.000000
9.700000	0.500	7,131,613.000000
9.708333	0.500	6,970,265.000000
9.716667	0.500	6,631,838.000000
9.725000	0.500	6,145,655.000000
9.733333	0.500	5,550,768.000000
9.741667	0.500	4,890,231.000000
9.750000	0.500	4,205,938.000000
9.758333	0.500	3,535,871.000000
9.766667	0.500	2,911,291.000000
9.775000	0.500	2,354,211.000000
9.783333	0.500	1,876,557.000000
9.791667	0.500	1,481,321.000000
9.800000	0.500	1,164,428.000000
9.808333	0.500	916,902.000000
9.816667	0.500	727,752.000000
9.825000	0.500	585,600.000000
9.833333	0.500	479,671.000000
9.841667	0.500	400,656.000000
9.850000	0.500	340,520.000000
9.858333	0.500	292,856.000000
9.866667	0.500	253,151.000000
9.875000	0.500	218,815.000000
9.883333	0.500	188,501.000000
9.891667	0.500	161,187.000000
9.900000	0.500	135,835.000000
9.908333	0.500	111,945.000000
9.916667	0.500	89,552.000000
9.925000	0.500	68,704.000000
9.933333	0.500	50,244.000000
9.941667	0.500	34,823.000000
9.950000	0.500	22,374.000000
9.958333	0.500	12,961.000000
9.966667	0.500	6,952.000000
9.975000	0.500	4,617.000000
9.983333	0.500	5,376.000000
9.991667	0.500	7,749.000000
10.000000	0.500	9,821.000000
10.008333	0.500	11,010.000000
10.016667	0.500	11,310.000000
10.025000	0.500	10,204.000000
10.033333	0.500	7,514.000000
10.041667	0.500	3,428.000000
10.050000	0.500	-1,479.000000
10.058333	0.500	-6,441.000000
10.066667	0.500	-10,808.000000
10.075000	0.500	-14,057.000000
10.083333	0.500	-16,489.000000
10.091667	0.500	-18,084.000000
10.100000	0.500	-18,641.000000
10.108333	0.500	-17,579.000000
10.116667	0.500	-14,373.000000
10.125000	0.500	-9,611.000000
10.133333	0.500	-4,307.000000
10.141667	0.500	982.000000
10.150000	0.500	5,756.000000
10.158333	0.500	9,598.000000
10.166667	0.500	12,256.000000
10.175000	0.500	13,856.000000
10.183333	0.500	14,635.000000
10.191667	0.500	15,051.000000
10.200000	0.500	14,994.000000
10.208333	0.500	14,263.000000
10.216667	0.500	12,647.000000
10.225000	0.500	10,380.000000
10.233333	0.500	8,169.000000
10.241667	0.500	6,686.000000
10.250000	0.500	6,385.000000
10.258333	0.500	7,648.000000
10.266667	0.500	10,498.000000
10.275000	0.500	14,616.000000
10.283333	0.500	19,268.000000
10.291667	0.500	23,692.000000
10.300000	0.500	26,764.000000
10.308333	0.500	28,186.000000
10.316667	0.500	28,051.000000
10.325000	0.500	26,550.000000
10.333333	0.500	23,937.000000
10.341667	0.500	21,035.000000
10.350000	0.500	18,545.000000
10.358333	0.500	17,091.000000
10.366667	0.500	17,138.000000
10.375000	0.500	18,281.000000
10.383333	0.500	19,866.000000
10.391667	0.500	21,163.000000
10.400000	0.500	21,919.000000
10.408333	0.500	22,457.000000
10.416667	0.500	23,137.000000
10.425000	0.500	23,866.000000
10.433333	0.500	24,590.000000
10.441667	0.500	25,720.000000
10.450000	0.500	27,894.000000
10.458333	0.500	31,372.000000
10.466667	0.500	36,290.000000
10.475000	0.500	42,827.000000
10.483333	0.500	50,527.000000
10.491667	0.500	59,465.000000
10.500000	0.500	69,573.000000
10.508333	0.500	80,287.000000
10.516667	0.500	90,985.000000
10.525000	0.500	100,978.000000
10.533333	0.500	109,487.000000
10.541667	0.500	115,045.000000
10.550000	0.500	116,501.000000
10.558333	0.500	113,699.000000
10.566667	0.500	108,053.000000
10.575000	0.500	101,587.000000
10.583333	0.500	95,726.000000
10.591667	0.500	90,985.000000
10.600000	0.500	87,199.000000
10.608333	0.500	84,850.000000
10.616667	0.500	84,632.000000
10.625000	0.500	87,107.000000
10.633333	0.500	92,676.000000
10.641667	0.500	102,680.000000
10.650000	0.500	118,713.000000
10.658333	0.500	142,903.000000
10.666667	0.500	177,652.000000
10.675000	0.500	225,417.000000
10.683333	0.500	288,398.000000
10.691667	0.500	368,776.000000
10.700000	0.500	468,050.000000
10.708333	0.500	586,187.000000
10.716667	0.500	721,146.000000
10.725000	0.500	868,722.000000
10.733333	0.500	1,022,150.000000
10.741667	0.500	1,173,690.000000
10.750000	0.500	1,314,701.000000
10.758333	0.500	1,435,992.000000
10.766667	0.500	1,529,240.000000
10.775000	0.500	1,588,380.000000
10.783333	0.500	1,609,171.000000
10.791667	0.500	1,589,636.000000
10.800000	0.500	1,530,828.000000
10.808333	0.500	1,437,712.000000
10.816667	0.500	1,318,466.000000
10.825000	0.500	1,182,207.000000
10.833333	0.500	1,037,932.000000
10.841667	0.500	892,919.000000
10.850000	0.500	752,945.000000
10.858333	0.500	623,102.000000
10.866667	0.500	506,602.000000
10.875000	0.500	405,044.000000
10.883333	0.500	319,394.000000
10.891667	0.500	249,831.000000
10.900000	0.500	194,657.000000
10.908333	0.500	151,253.000000
10.916667	0.500	117,352.000000
10.925000	0.500	90,996.000000
10.933333	0.500	70,514.000000
10.941667	0.500	55,009.000000
10.950000	0.500	43,562.000000
10.958333	0.500	35,216.000000
10.966667	0.500	29,651.000000
10.975000	0.500	26,707.000000
10.983333	0.500	25,913.000000
10.991667	0.500	26,938.000000
11.000000	0.500	29,442.000000
11.008333	0.500	33,186.000000
11.016667	0.500	37,929.000000
11.025000	0.500	43,223.000000
11.033333	0.500	48,670.000000
11.041667	0.500	54,766.000000
11.050000	0.500	62,932.000000
11.058333	0.500	73,392.000000
11.066667	0.500	85,781.000000
11.075000	0.500	99,090.000000
11.083333	0.500	112,083.000000
11.091667	0.500	123,706.000000
11.100000	0.500	132,673.000000
11.108333	0.500	138,140.000000
11.116667	0.500	139,706.000000
11.125000	0.500	137,582.000000
11.133333	0.500	132,112.000000
11.141667	0.500	124,026.000000
11.150000	0.500	114,042.000000
11.158333	0.500	102,635.000000
11.166667	0.500	90,642.000000
11.175000	0.500	79,330.000000
11.183333	0.500	69,468.000000
11.191667	0.500	61,114.000000
11.200000	0.500	53,555.000000
11.208333	0.500	46,229.000000
11.216667	0.500	39,320.000000
11.225000	0.500	32,561.000000
11.233333	0.500	25,874.000000
11.241667	0.500	19,592.000000
11.250000	0.500	14,126.000000
11.258333	0.500	9,278.000000
11.266667	0.500	4,585.000000
11.275000	0.500	-197.000000
11.283333	0.500	-4,775.000000
11.291667	0.500	-8,165.000000
11.300000	0.500	-10,795.000000
11.308333	0.500	-13,096.000000
11.316667	0.500	-14,363.000000
11.325000	0.500	-13,981.000000
11.333333	0.500	-12,133.000000
11.341667	0.500	-8,881.000000
11.350000	0.500	-4,269.000000
11.358333	0.500	889.000000
11.366667	0.500	5,412.000000
11.375000	0.500	8,617.000000
11.383333	0.500	10,464.000000
11.391667	0.500	11,359.000000
11.400000	0.500	11,580.000000
11.408333	0.500	11,223.000000
11.416667	0.500	10,464.000000
11.425000	0.500	10,365.000000
11.433333	0.500	11,834.000000
11.441667	0.500	14,220.000000
11.450000	0.500	16,796.000000
11.458333	0.500	19,530.000000
11.466667	0.500	22,552.000000
11.475000	0.500	25,785.000000
11.483333	0.500	28,754.000000
11.491667	0.500	30,796.000000
11.500000	0.500	31,633.000000
11.508333	0.500	31,394.000000
11.516667	0.500	30,760.000000
11.525000	0.500	29,954.000000
11.533333	0.500	28,565.000000
11.541667	0.500	26,736.000000
11.550000	0.500	24,694.000000
11.558333	0.500	22,565.000000
11.566667	0.500	21,065.000000
11.575000	0.500	20,550.000000
11.583333	0.500	21,172.000000
11.591667	0.500	23,022.000000
11.600000	0.500	26,436.000000
11.608333	0.500	31,674.000000
11.616667	0.500	38,239.000000
11.625000	0.500	45,223.000000
11.633333	0.500	51,844.000000
11.641667	0.500	57,954.000000
11.650000	0.500	64,723.000000
11.658333	0.500	73,348.000000
11.666667	0.500	84,196.000000
11.675000	0.500	96,748.000000
11.683333	0.500	110,292.000000
11.691667	0.500	124,088.000000
11.700000	0.500	137,266.000000
11.708333	0.500	148,985.000000
11.716667	0.500	158,761.000000
11.725000	0.500	166,603.000000
11.733333	0.500	172,546.000000
11.741667	0.500	177,507.000000
11.750000	0.500	182,162.000000
11.758333	0.500	187,000.000000
11.766667	0.500	193,355.000000
11.775000	0.500	203,630.000000
11.783333	0.500	221,276.000000
11.791667	0.500	251,272.000000
11.800000	0.500	298,304.000000
11.808333	0.500	367,255.000000
11.816667	0.500	464,472.000000
11.825000	0.500	597,359.000000
11.833333	0.500	773,824.000000
11.841667	0.500	1,002,939.000000
11.850000	0.500	1,294,193.000000
11.858333	0.500	1,656,712.000000
11.866667	0.500	2,097,369.000000
11.875000	0.500	2,618,480.000000
11.883333	0.500	3,216,342.000000
11.891667	0.500	3,879,746.000000
11.900000	0.500	4,586,726.000000
11.908333	0.500	5,302,355.000000
11.916667	0.500	5,984,447.000000
11.925000	0.500	6,587,062.000000
11.933333	0.500	7,064,927.000000
11.941667	0.500	7,380,767.000000
11.950000	0.500	7,508,473.000000
11.958333	0.500	7,436,510.000000
11.966667	0.500	7,170,066.000000
11.975000	0.500	6,731,166.000000
11.983333	0.500	6,154,847.000000
11.991667	0.500	5,484,486.000000
12.000000	0.500	4,765,965.000000
12.008333	0.500	4,042,695.000000
12.016667	0.500	3,351,715.000000
12.025000	0.500	2,720,686.000000
12.033333	0.500	2,167,079.000000
12.041667	0.500	1,699,459.000000
12.050000	0.500	1,318,472.000000
12.058333	0.500	1,018,865.000000
12.066667	0.500	791,288.000000
12.075000	0.500	624,296.000000
12.083333	0.500	506,280.000000
12.091667	0.500	426,009.000000
12.100000	0.500	373,772.000000
12.108333	0.500	341,438.000000
12.116667	0.500	322,598.000000
12.125000	0.500	312,457.000000
12.133333	0.500	308,465.000000
12.141667	0.500	310,287.000000
12.150000	0.500	319,654.000000
12.158333	0.500	338,612.000000
12.166667	0.500	369,458.000000
12.175000	0.500	415,618.000000
12.183333	0.500	481,249.000000
12.191667	0.500	570,932.000000
12.200000	0.500	690,480.000000
12.208333	0.500	844,249.000000
12.216667	0.500	1,034,470.000000
12.225000	0.500	1,261,881.000000
12.233333	0.500	1,522,779.000000
12.241667	0.500	1,808,552.000000
12.250000	0.500	2,107,457.000000
12.258333	0.500	2,403,201.000000
12.266667	0.500	2,675,766.000000
12.275000	0.500	2,905,490.000000
12.283333	0.500	3,074,720.000000
12.291667	0.500	3,169,543.000000
12.300000	0.500	3,181,888.000000
12.308333	0.500	3,110,724.000000
12.316667	0.500	2,962,351.000000
12.325000	0.500	2,749,373.000000
12.333333	0.500	2,488,893.000000
12.341667	0.500	2,199,190.000000
12.350000	0.500	1,898,299.000000
12.358333	0.500	1,602,266.000000
12.366667	0.500	1,324,212.000000
12.375000	0.500	1,073,898.000000
12.383333	0.500	857,575.000000
12.391667	0.500	678,029.000000
12.400000	0.500	534,253.000000
12.408333	0.500	422,615.000000
12.416667	0.500	338,206.000000
12.425000	0.500	275,830.000000
12.433333	0.500	230,550.000000
12.441667	0.500	198,011.000000
12.450000	0.500	173,657.000000
12.458333	0.500	153,949.000000
12.466667	0.500	136,978.000000
12.475000	0.500	122,023.000000
12.483333	0.500	108,817.000000
12.491667	0.500	97,090.000000
12.500000	0.500	86,354.000000
12.508333	0.500	76,124.000000
12.516667	0.500	66,592.000000
12.525000	0.500	57,656.000000
12.533333	0.500	49,220.000000
12.541667	0.500	42,151.000000
12.550000	0.500	37,518.000000
12.558333	0.500	35,813.000000
12.566667	0.500	37,260.000000
12.575000	0.500	41,615.000000
12.583333	0.500	48,264.000000
12.591667	0.500	56,780.000000
12.600000	0.500	67,698.000000
12.608333	0.500	82,065.000000
12.616667	0.500	101,385.000000
12.625000	0.500	127,728.000000
12.633333	0.500	163,202.000000
12.641667	0.500	209,509.000000
12.650000	0.500	268,510.000000
12.658333	0.500	341,965.000000
12.666667	0.500	431,496.000000
12.675000	0.500	538,841.000000
12.683333	0.500	664,591.000000
12.691667	0.500	807,002.000000
12.700000	0.500	962,437.000000
12.708333	0.500	1,125,451.000000
12.716667	0.500	1,288,561.000000
12.725000	0.500	1,442,605.000000
12.733333	0.500	1,576,943.000000
12.741667	0.500	1,680,716.000000
12.750000	0.500	1,745,120.000000
12.758333	0.500	1,764,683.000000
12.766667	0.500	1,737,677.000000
12.775000	0.500	1,666,521.000000
12.783333	0.500	1,557,356.000000
12.791667	0.500	1,419,564.000000
12.800000	0.500	1,263,509.000000
12.808333	0.500	1,098,923.000000
12.816667	0.500	934,721.000000
12.825000	0.500	778,776.000000
12.833333	0.500	636,884.000000
12.841667	0.500	512,761.000000
12.850000	0.500	407,984.000000
12.858333	0.500	323,017.000000
12.866667	0.500	256,438.000000
12.875000	0.500	205,515.000000
12.883333	0.500	168,029.000000
12.891667	0.500	142,281.000000
12.900000	0.500	126,543.000000
12.908333	0.500	117,793.000000
12.916667	0.500	113,389.000000
12.925000	0.500	111,817.000000
12.933333	0.500	112,013.000000
12.941667	0.500	112,991.000000
12.950000	0.500	114,324.000000
12.958333	0.500	115,845.000000
12.966667	0.500	117,581.000000
12.975000	0.500	120,306.000000
12.983333	0.500	125,198.000000
12.991667	0.500	132,874.000000
13.000000	0.500	143,420.000000
13.008333	0.500	155,568.000000
13.016667	0.500	168,740.000000
13.025000	0.500	182,963.000000
13.033333	0.500	197,510.000000
13.041667	0.500	211,087.000000
13.050000	0.500	222,075.000000
13.058333	0.500	229,169.000000
13.066667	0.500	231,319.000000
13.075000	0.500	228,150.000000
13.083333	0.500	220,484.000000
13.091667	0.500	209,975.000000
13.100000	0.500	198,290.000000
13.108333	0.500	186,635.000000
13.116667	0.500	175,766.000000
13.125000	0.500	165,776.000000
13.133333	0.500	156,230.000000
13.141667	0.500	146,727.000000
13.150000	0.500	136,730.000000
13.158333	0.500	126,418.000000
13.166667	0.500	116,572.000000
13.175000	0.500	107,588.000000
13.183333	0.500	99,262.000000
13.191667	0.500	91,339.000000
13.200000	0.500	84,111.000000
13.208333	0.500	78,270.000000
13.216667	0.500	74,237.000000
13.225000	0.500	72,364.000000
13.233333	0.500	72,740.000000
13.241667	0.500	75,238.000000
13.250000	0.500	80,900.000000
13.258333	0.500	90,404.000000
13.266667	0.500	103,710.000000
13.275000	0.500	120,824.000000
13.283333	0.500	141,045.000000
13.291667	0.500	163,366.000000
13.300000	0.500	186,774.000000
13.308333	0.500	210,454.000000
13.316667	0.500	233,623.000000
13.325000	0.500	255,266.000000
13.333333	0.500	274,437.000000
13.341667	0.500	290,160.000000
13.350000	0.500	300,973.000000
13.358333	0.500	305,648.000000
13.366667	0.500	303,954.000000
13.375000	0.500	295,790.000000
13.383333	0.500	281,447.000000
13.391667	0.500	261,765.000000
13.400000	0.500	238,137.000000
13.408333	0.500	212,222.000000
13.416667	0.500	185,443.000000
13.425000	0.500	159,244.000000
13.433333	0.500	134,501.000000
13.441667	0.500	112,064.000000
13.450000	0.500	92,403.000000
13.458333	0.500	75,475.000000
13.466667	0.500	61,739.000000
13.475000	0.500	51,501.000000
13.483333	0.500	44,467.000000
13.491667	0.500	40,407.000000
13.500000	0.500	39,115.000000
13.508333	0.500	40,064.000000
13.516667	0.500	42,374.000000
13.525000	0.500	44,822.000000
13.533333	0.500	46,531.000000
13.541667	0.500	47,060.000000
13.550000	0.500	46,118.000000
13.558333	0.500	43,478.000000
13.566667	0.500	40,004.000000
13.575000	0.500	37,004.000000
13.583333	0.500	35,384.000000
13.591667	0.500	35,464.000000
13.600000	0.500	36,835.000000
13.608333	0.500	38,764.000000
13.616667	0.500	40,535.000000
13.625000	0.500	41,611.000000
13.633333	0.500	41,443.000000
13.641667	0.500	39,887.000000
13.650000	0.500	37,375.000000
13.658333	0.500	34,514.000000
13.666667	0.500	32,119.000000
13.675000	0.500	30,296.000000
13.683333	0.500	28,700.000000
13.691667	0.500	27,058.000000
13.700000	0.500	25,798.000000
13.708333	0.500	24,878.000000
13.716667	0.500	23,929.000000
13.725000	0.500	22,913.000000
13.733333	0.500	21,653.000000
13.741667	0.500	20,289.000000
13.750000	0.500	19,038.000000
13.758333	0.500	18,608.000000
13.766667	0.500	19,806.000000
13.775000	0.500	22,719.000000
13.783333	0.500	26,574.000000
13.791667	0.500	30,098.000000
13.800000	0.500	32,340.000000
13.808333	0.500	33,513.000000
13.816667	0.500	34,140.000000
13.825000	0.500	34,740.000000
13.833333	0.500	36,002.000000
13.841667	0.500	38,390.000000
13.850000	0.500	42,025.000000
13.858333	0.500	46,458.000000
13.866667	0.500	51,391.000000
13.875000	0.500	56,644.000000
13.883333	0.500	62,466.000000
13.891667	0.500	68,928.000000
13.900000	0.500	76,122.000000
13.908333	0.500	83,390.000000
13.916667	0.500	90,363.000000
13.925000	0.500	97,221.000000
13.933333	0.500	103,670.000000
13.941667	0.500	109,206.000000
13.950000	0.500	112,951.000000
13.958333	0.500	114,676.000000
13.966667	0.500	114,783.000000
13.975000	0.500	113,843.000000
13.983333	0.500	112,211.000000
13.991667	0.500	109,688.000000
14.000000	0.500	105,806.000000
14.008333	0.500	100,427.000000
14.016667	0.500	94,241.000000
14.025000	0.500	88,197.000000
14.033333	0.500	82,856.000000
14.041667	0.500	79,014.000000
14.050000	0.500	77,133.000000
14.058333	0.500	77,496.000000
14.066667	0.500	80,013.000000
14.075000	0.500	84,162.000000
14.083333	0.500	89,063.000000
14.091667	0.500	93,620.000000
14.100000	0.500	97,104.000000
14.108333	0.500	99,568.000000
14.116667	0.500	101,464.000000
14.125000	0.500	103,421.000000
14.133333	0.500	105,329.000000
14.141667	0.500	107,214.000000
14.150000	0.500	109,378.000000
14.158333	0.500	111,916.000000
14.166667	0.500	114,796.000000
14.175000	0.500	118,326.000000
14.183333	0.500	122,315.000000
14.191667	0.500	126,458.000000
14.200000	0.500	130,553.000000
14.208333	0.500	134,709.000000
14.216667	0.500	139,682.000000
14.225000	0.500	146,603.000000
14.233333	0.500	156,498.000000
14.241667	0.500	170,441.000000
14.250000	0.500	190,273.000000
14.258333	0.500	219,367.000000
14.266667	0.500	261,337.000000
14.275000	0.500	318,884.000000
14.283333	0.500	395,082.000000
14.291667	0.500	493,542.000000
14.300000	0.500	618,888.000000
14.308333	0.500	777,043.000000
14.316667	0.500	975,210.000000
14.325000	0.500	1,220,081.000000
14.333333	0.500	1,517,389.000000
14.341667	0.500	1,870,703.000000
14.350000	0.500	2,278,961.000000
14.358333	0.500	2,734,839.000000
14.366667	0.500	3,224,015.000000
14.375000	0.500	3,726,800.000000
14.383333	0.500	4,218,246.000000
14.391667	0.500	4,669,286.000000
14.400000	0.500	5,049,250.000000
14.408333	0.500	5,328,697.000000
14.416667	0.500	5,484,104.000000
14.425000	0.500	5,501,219.000000
14.433333	0.500	5,377,437.000000
14.441667	0.500	5,121,779.000000
14.450000	0.500	4,754,936.000000
14.458333	0.500	4,304,693.000000
14.466667	0.500	3,802,408.000000
14.475000	0.500	3,279,998.000000
14.483333	0.500	2,766,223.000000
14.491667	0.500	2,284,079.000000
14.500000	0.500	1,849,632.000000
14.508333	0.500	1,472,945.000000
14.516667	0.500	1,158,375.000000
14.525000	0.500	904,795.000000
14.533333	0.500	707,815.000000
14.541667	0.500	560,358.000000
14.550000	0.500	453,222.000000
14.558333	0.500	377,138.000000
14.566667	0.500	323,340.000000
14.575000	0.500	284,618.000000
14.583333	0.500	255,724.000000
14.591667	0.500	232,919.000000
14.600000	0.500	213,710.000000
14.608333	0.500	196,559.000000
14.616667	0.500	180,546.000000
14.625000	0.500	165,434.000000
14.633333	0.500	151,445.000000
14.641667	0.500	138,712.000000
14.650000	0.500	127,693.000000
14.658333	0.500	118,480.000000
14.666667	0.500	110,539.000000
14.675000	0.500	103,329.000000
14.683333	0.500	96,947.000000
14.691667	0.500	91,816.000000
14.700000	0.500	88,363.000000
14.708333	0.500	86,766.000000
14.716667	0.500	87,069.000000
14.725000	0.500	88,458.000000
14.733333	0.500	90,040.000000
14.741667	0.500	91,170.000000
14.750000	0.500	91,497.000000
14.758333	0.500	91,007.000000
14.766667	0.500	90,872.000000
14.775000	0.500	92,519.000000
14.783333	0.500	97,042.000000
14.791667	0.500	106,031.000000
14.800000	0.500	120,846.000000
14.808333	0.500	142,026.000000
14.816667	0.500	169,108.000000
14.825000	0.500	201,678.000000
14.833333	0.500	239,351.000000
14.841667	0.500	282,110.000000
14.850000	0.500	329,496.000000
14.858333	0.500	380,141.000000
14.866667	0.500	431,886.000000
14.875000	0.500	481,845.000000
14.883333	0.500	526,847.000000
14.891667	0.500	564,461.000000
14.900000	0.500	592,225.000000
14.908333	0.500	607,914.000000
14.916667	0.500	610,234.000000
14.925000	0.500	599,242.000000
14.933333	0.500	575,915.000000
14.941667	0.500	542,124.000000
14.950000	0.500	500,327.000000
14.958333	0.500	453,617.000000
14.966667	0.500	405,146.000000
14.975000	0.500	357,627.000000
14.983333	0.500	312,903.000000
14.991667	0.500	272,277.000000
15.000000	0.500	236,579.000000
15.008333	0.500	206,619.000000
15.016667	0.500	182,849.000000
15.025000	0.500	165,434.000000
15.033333	0.500	154,415.000000
15.041667	0.500	149,717.000000
15.050000	0.500	150,670.000000
15.058333	0.500	156,435.000000
15.066667	0.500	166,154.000000
15.075000	0.500	179,164.000000
15.083333	0.500	195,296.000000
15.091667	0.500	214,257.000000
15.100000	0.500	235,805.000000
15.108333	0.500	260,458.000000
15.116667	0.500	288,783.000000
15.125000	0.500	321,427.000000
15.133333	0.500	358,683.000000
15.141667	0.500	401,029.000000
15.150000	0.500	448,909.000000
15.158333	0.500	503,656.000000
15.166667	0.500	565,821.000000
15.175000	0.500	634,191.000000
15.183333	0.500	706,425.000000
15.191667	0.500	778,694.000000
15.200000	0.500	846,104.000000
15.208333	0.500	903,230.000000
15.216667	0.500	945,123.000000
15.225000	0.500	968,526.000000
15.233333	0.500	971,281.000000
15.241667	0.500	953,246.000000
15.250000	0.500	916,822.000000
15.258333	0.500	865,201.000000
15.266667	0.500	802,263.000000
15.275000	0.500	732,631.000000
15.283333	0.500	660,310.000000
15.291667	0.500	588,726.000000
15.300000	0.500	520,330.000000
15.308333	0.500	456,550.000000
15.316667	0.500	398,358.000000
15.325000	0.500	345,781.000000
15.333333	0.500	298,549.000000
15.341667	0.500	256,937.000000
15.350000	0.500	221,065.000000
15.358333	0.500	191,077.000000
15.366667	0.500	166,806.000000
15.375000	0.500	147,140.000000
15.383333	0.500	130,379.000000
15.391667	0.500	115,406.000000
15.400000	0.500	102,053.000000
15.408333	0.500	90,474.000000
15.416667	0.500	81,152.000000
15.425000	0.500	74,592.000000
15.433333	0.500	70,767.000000
15.441667	0.500	68,861.000000
15.450000	0.500	67,798.000000
15.458333	0.500	67,062.000000
15.466667	0.500	66,362.000000
15.475000	0.500	66,004.000000
15.483333	0.500	65,904.000000
15.491667	0.500	65,643.000000
15.500000	0.500	65,125.000000
15.508333	0.500	64,411.000000
15.516667	0.500	64,318.000000
15.525000	0.500	65,112.000000
15.533333	0.500	66,473.000000
15.541667	0.500	67,965.000000
15.550000	0.500	68,866.000000
15.558333	0.500	68,814.000000
15.566667	0.500	68,003.000000
15.575000	0.500	66,711.000000
15.583333	0.500	64,967.000000
15.591667	0.500	63,606.000000
15.600000	0.500	63,576.000000
15.608333	0.500	64,611.000000
15.616667	0.500	66,213.000000
15.625000	0.500	68,125.000000
15.633333	0.500	70,109.000000
15.641667	0.500	71,954.000000
15.650000	0.500	73,167.000000
15.658333	0.500	73,430.000000
15.666667	0.500	72,563.000000
15.675000	0.500	70,981.000000
15.683333	0.500	69,217.000000
15.691667	0.500	67,452.000000
15.700000	0.500	65,977.000000
15.708333	0.500	64,696.000000
15.716667	0.500	63,647.000000
15.725000	0.500	63,057.000000
15.733333	0.500	62,505.000000
15.741667	0.500	61,374.000000
15.750000	0.500	59,480.000000
15.758333	0.500	57,306.000000
15.766667	0.500	55,827.000000
15.775000	0.500	55,192.000000
15.783333	0.500	55,060.000000
15.791667	0.500	55,222.000000
15.800000	0.500	55,543.000000
15.808333	0.500	56,321.000000
15.816667	0.500	57,655.000000
15.825000	0.500	59,132.000000
15.833333	0.500	60,329.000000
15.841667	0.500	61,529.000000
15.850000	0.500	62,803.000000
15.858333	0.500	64,139.000000
15.866667	0.500	65,760.000000
15.875000	0.500	67,734.000000
15.883333	0.500	69,740.000000
15.891667	0.500	71,853.000000
15.900000	0.500	74,051.000000
15.908333	0.500	76,247.000000
15.916667	0.500	78,046.000000
15.925000	0.500	79,322.000000
15.933333	0.500	80,534.000000
15.941667	0.500	82,796.000000
15.950000	0.500	87,075.000000
15.958333	0.500	94,143.000000
15.966667	0.500	104,517.000000
15.975000	0.500	118,527.000000
15.983333	0.500	136,417.000000
15.991667	0.500	158,673.000000
16.000000	0.500	185,533.000000
16.008333	0.500	217,089.000000
16.016667	0.500	253,715.000000
16.025000	0.500	296,232.000000
16.033333	0.500	344,999.000000
16.041667	0.500	399,790.000000
16.050000	0.500	460,126.000000
16.058333	0.500	525,110.000000
16.066667	0.500	593,651.000000
16.075000	0.500	663,407.000000
16.083333	0.500	730,011.000000
16.091667	0.500	788,597.000000
16.100000	0.500	835,523.000000
16.108333	0.500	868,072.000000
16.116667	0.500	883,705.000000
16.125000	0.500	880,592.000000
16.133333	0.500	858,527.000000
16.141667	0.500	818,776.000000
16.150000	0.500	763,943.000000
16.158333	0.500	697,892.000000
16.166667	0.500	625,040.000000
16.175000	0.500	549,188.000000
16.183333	0.500	473,843.000000
16.191667	0.500	402,468.000000
16.200000	0.500	338,322.000000
16.208333	0.500	283,200.000000
16.216667	0.500	237,481.000000
16.225000	0.500	201,004.000000
16.233333	0.500	172,646.000000
16.241667	0.500	151,395.000000
16.250000	0.500	136,281.000000
16.258333	0.500	126,466.000000
16.266667	0.500	120,604.000000
16.275000	0.500	117,515.000000
16.283333	0.500	115,937.000000
16.291667	0.500	114,765.000000
16.300000	0.500	113,533.000000
16.308333	0.500	112,128.000000
16.316667	0.500	110,834.000000
16.325000	0.500	109,669.000000
16.333333	0.500	107,931.000000
16.341667	0.500	105,406.000000
16.350000	0.500	102,419.000000
16.358333	0.500	99,115.000000
16.366667	0.500	95,766.000000
16.375000	0.500	92,899.000000
16.383333	0.500	90,897.000000
16.391667	0.500	90,477.000000
16.400000	0.500	92,122.000000
16.408333	0.500	95,246.000000
16.416667	0.500	98,227.000000
16.425000	0.500	99,592.000000
16.433333	0.500	98,776.000000
16.441667	0.500	95,427.000000
16.450000	0.500	90,049.000000
16.458333	0.500	83,849.000000
16.466667	0.500	77,597.000000
16.475000	0.500	71,678.000000
16.483333	0.500	66,287.000000
16.491667	0.500	61,748.000000
16.500000	0.500	58,773.000000
16.508333	0.500	57,888.000000
16.516667	0.500	58,647.000000
16.525000	0.500	60,299.000000
16.533333	0.500	62,378.000000
16.541667	0.500	64,647.000000
16.550000	0.500	66,584.000000
16.558333	0.500	67,730.000000
16.566667	0.500	68,447.000000
16.575000	0.500	69,626.000000
16.583333	0.500	71,992.000000
16.591667	0.500	75,546.000000
16.600000	0.500	79,743.000000
16.608333	0.500	84,335.000000
16.616667	0.500	89,294.000000
16.625000	0.500	94,134.000000
16.633333	0.500	98,387.000000
16.641667	0.500	101,660.000000
16.650000	0.500	104,260.000000
16.658333	0.500	107,215.000000
16.666667	0.500	110,437.000000
16.675000	0.500	113,262.000000
16.683333	0.500	115,047.000000
16.691667	0.500	115,308.000000
16.700000	0.500	114,643.000000
16.708333	0.500	113,378.000000
16.716667	0.500	112,135.000000
16.725000	0.500	112,203.000000
16.733333	0.500	115,306.000000
16.741667	0.500	122,919.000000
16.750000	0.500	135,818.000000
16.758333	0.500	154,244.000000
16.766667	0.500	177,676.000000
16.775000	0.500	204,767.000000
16.783333	0.500	233,731.000000
16.791667	0.500	263,585.000000
16.800000	0.500	294,019.000000
16.808333	0.500	324,120.000000
16.816667	0.500	352,428.000000
16.825000	0.500	377,858.000000
16.833333	0.500	399,998.000000
16.841667	0.500	419,154.000000
16.850000	0.500	436,503.000000
16.858333	0.500	453,399.000000
16.866667	0.500	471,713.000000
16.875000	0.500	493,842.000000
16.883333	0.500	522,363.000000
16.891667	0.500	560,405.000000
16.900000	0.500	612,244.000000
16.908333	0.500	683,442.000000
16.916667	0.500	779,667.000000
16.925000	0.500	906,726.000000
16.933333	0.500	1,070,305.000000
16.941667	0.500	1,275,751.000000
16.950000	0.500	1,525,484.000000
16.958333	0.500	1,818,431.000000
16.966667	0.500	2,149,039.000000
16.975000	0.500	2,506,514.000000
16.983333	0.500	2,874,404.000000
16.991667	0.500	3,231,957.000000
17.000000	0.500	3,556,744.000000
17.008333	0.500	3,825,534.000000
17.016667	0.500	4,017,018.000000
17.025000	0.500	4,115,037.000000
17.033333	0.500	4,110,709.000000
17.041667	0.500	4,003,423.000000
17.050000	0.500	3,800,697.000000
17.058333	0.500	3,518,283.000000
17.066667	0.500	3,177,562.000000
17.075000	0.500	2,802,016.000000
17.083333	0.500	2,414,861.000000
17.091667	0.500	2,037,380.000000
17.100000	0.500	1,687,033.000000
17.108333	0.500	1,376,183.000000
17.116667	0.500	1,111,860.000000
17.125000	0.500	896,103.000000
17.133333	0.500	727,075.000000
17.141667	0.500	600,446.000000
17.150000	0.500	509,088.000000
17.158333	0.500	444,564.000000
17.166667	0.500	399,681.000000
17.175000	0.500	368,693.000000
17.183333	0.500	346,503.000000
17.191667	0.500	328,509.000000
17.200000	0.500	311,303.000000
17.208333	0.500	292,777.000000
17.216667	0.500	272,629.000000
17.225000	0.500	251,541.000000
17.233333	0.500	230,506.000000
17.241667	0.500	210,254.000000
17.250000	0.500	191,255.000000
17.258333	0.500	174,183.000000
17.266667	0.500	159,268.000000
17.275000	0.500	146,215.000000
17.283333	0.500	134,867.000000
17.291667	0.500	125,351.000000
17.300000	0.500	117,478.000000
17.308333	0.500	110,725.000000
17.316667	0.500	104,657.000000
17.325000	0.500	99,153.000000
17.333333	0.500	94,468.000000
17.341667	0.500	90,751.000000
17.350000	0.500	88,478.000000
17.358333	0.500	88,295.000000
17.366667	0.500	90,280.000000
17.375000	0.500	93,823.000000
17.383333	0.500	97,520.000000
17.391667	0.500	99,647.000000
17.400000	0.500	99,474.000000
17.408333	0.500	97,845.000000
17.416667	0.500	96,171.000000
17.425000	0.500	95,653.000000
17.433333	0.500	96,642.000000
17.441667	0.500	98,884.000000
17.450000	0.500	102,083.000000
17.458333	0.500	105,965.000000
17.466667	0.500	111,006.000000
17.475000	0.500	117,450.000000
17.483333	0.500	125,013.000000
17.491667	0.500	133,496.000000
17.500000	0.500	143,376.000000
17.508333	0.500	155,144.000000
17.516667	0.500	170,064.000000
17.525000	0.500	189,582.000000
17.533333	0.500	215,190.000000
17.541667	0.500	248,408.000000
17.550000	0.500	290,081.000000
17.558333	0.500	341,309.000000
17.566667	0.500	403,080.000000
17.575000	0.500	475,528.000000
17.583333	0.500	557,755.000000
17.591667	0.500	647,007.000000
17.600000	0.500	739,828.000000
17.608333	0.500	831,439.000000
17.616667	0.500	916,212.000000
17.625000	0.500	988,445.000000
17.633333	0.500	1,042,589.000000
17.641667	0.500	1,073,464.000000
17.650000	0.500	1,078,067.000000
17.658333	0.500	1,056,517.000000
17.666667	0.500	1,011,295.000000
17.675000	0.500	946,232.000000
17.683333	0.500	866,239.000000
17.691667	0.500	777,248.000000
17.700000	0.500	684,820.000000
17.708333	0.500	593,100.000000
17.716667	0.500	505,794.000000
17.725000	0.500	426,246.000000
17.733333	0.500	356,945.000000
17.741667	0.500	299,468.000000
17.750000	0.500	254,124.000000
17.758333	0.500	220,440.000000
17.766667	0.500	196,780.000000
17.775000	0.500	180,693.000000
17.783333	0.500	169,500.000000
17.791667	0.500	161,301.000000
17.800000	0.500	154,860.000000
17.808333	0.500	149,331.000000
17.816667	0.500	145,126.000000
17.825000	0.500	142,552.000000
17.833333	0.500	141,174.000000
17.841667	0.500	140,096.000000
17.850000	0.500	138,694.000000
17.858333	0.500	136,837.000000
17.866667	0.500	134,721.000000
17.875000	0.500	132,528.000000
17.883333	0.500	130,397.000000
17.891667	0.500	128,823.000000
17.900000	0.500	127,386.000000
17.908333	0.500	124,849.000000
17.916667	0.500	120,712.000000
17.925000	0.500	114,876.000000
17.933333	0.500	107,910.000000
17.941667	0.500	100,869.000000
17.950000	0.500	94,501.000000
17.958333	0.500	88,862.000000
17.966667	0.500	84,176.000000
17.975000	0.500	81,100.000000
17.983333	0.500	80,138.000000
17.991667	0.500	80,756.000000
18.000000	0.500	81,885.000000
18.008333	0.500	82,770.000000
18.016667	0.500	83,134.000000
18.025000	0.500	83,197.000000
18.033333	0.500	83,546.000000
18.041667	0.500	84,655.000000
18.050000	0.500	87,254.000000
18.058333	0.500	91,018.000000
18.066667	0.500	95,457.000000
18.075000	0.500	99,969.000000
18.083333	0.500	103,857.000000
18.091667	0.500	106,309.000000
18.100000	0.500	107,482.000000
18.108333	0.500	107,960.000000
18.116667	0.500	107,954.000000
18.125000	0.500	107,968.000000
18.133333	0.500	107,675.000000
18.141667	0.500	106,968.000000
18.150000	0.500	106,267.000000
18.158333	0.500	105,541.000000
18.166667	0.500	104,072.000000
18.175000	0.500	101,709.000000
18.183333	0.500	98,529.000000
18.191667	0.500	94,965.000000
18.200000	0.500	91,226.000000
18.208333	0.500	87,775.000000
18.216667	0.500	85,478.000000
18.225000	0.500	84,581.000000
18.233333	0.500	85,023.000000
18.241667	0.500	86,333.000000
18.250000	0.500	87,582.000000
18.258333	0.500	88,196.000000
18.266667	0.500	88,123.000000
18.275000	0.500	88,083.000000
18.283333	0.500	89,120.000000
18.291667	0.500	91,192.000000
18.300000	0.500	93,846.000000
18.308333	0.500	96,429.000000
18.316667	0.500	98,745.000000
18.325000	0.500	100,889.000000
18.333333	0.500	102,763.000000
18.341667	0.500	104,932.000000
18.350000	0.500	107,990.000000
18.358333	0.500	111,833.000000
18.366667	0.500	115,861.000000
18.375000	0.500	119,702.000000
18.383333	0.500	123,224.000000
18.391667	0.500	126,275.000000
18.400000	0.500	128,985.000000
18.408333	0.500	131,998.000000
18.416667	0.500	134,980.000000
18.425000	0.500	136,737.000000
18.433333	0.500	136,788.000000
18.441667	0.500	135,960.000000
18.450000	0.500	135,199.000000
18.458333	0.500	135,038.000000
18.466667	0.500	136,138.000000
18.475000	0.500	138,890.000000
18.483333	0.500	143,087.000000
18.491667	0.500	148,218.000000
18.500000	0.500	155,016.000000
18.508333	0.500	165,103.000000
18.516667	0.500	180,080.000000
18.525000	0.500	201,001.000000
18.533333	0.500	228,796.000000
18.541667	0.500	264,177.000000
18.550000	0.500	306,556.000000
18.558333	0.500	354,594.000000
18.566667	0.500	406,133.000000
18.575000	0.500	457,757.000000
18.583333	0.500	506,219.000000
18.591667	0.500	548,710.000000
18.600000	0.500	582,547.000000
18.608333	0.500	605,388.000000
18.616667	0.500	615,233.000000
18.625000	0.500	611,467.000000
18.633333	0.500	594,892.000000
18.641667	0.500	567,708.000000
18.650000	0.500	532,476.000000
18.658333	0.500	491,537.000000
18.666667	0.500	446,911.000000
18.675000	0.500	400,118.000000
18.683333	0.500	353,633.000000
18.691667	0.500	309,709.000000
18.700000	0.500	270,015.000000
18.708333	0.500	235,750.000000
18.716667	0.500	207,774.000000
18.725000	0.500	185,765.000000
18.733333	0.500	168,258.000000
18.741667	0.500	154,047.000000
18.750000	0.500	142,596.000000
18.758333	0.500	133,589.000000
18.766667	0.500	126,860.000000
18.775000	0.500	122,809.000000
18.783333	0.500	120,898.000000
18.791667	0.500	120,124.000000
18.800000	0.500	119,784.000000
18.808333	0.500	119,915.000000
18.816667	0.500	120,993.000000
18.825000	0.500	122,979.000000
18.833333	0.500	125,689.000000
18.841667	0.500	128,458.000000
18.850000	0.500	130,284.000000
18.858333	0.500	131,223.000000
18.866667	0.500	131,957.000000
18.875000	0.500	132,403.000000
18.883333	0.500	133,131.000000
18.891667	0.500	135,051.000000
18.900000	0.500	138,612.000000
18.908333	0.500	143,594.000000
18.916667	0.500	149,819.000000
18.925000	0.500	157,020.000000
18.933333	0.500	164,733.000000
18.941667	0.500	173,089.000000
18.950000	0.500	182,360.000000
18.958333	0.500	192,618.000000
18.966667	0.500	203,515.000000
18.975000	0.500	213,925.000000
18.983333	0.500	222,623.000000
18.991667	0.500	229,272.000000
19.000000	0.500	233,523.000000
19.008333	0.500	234,866.000000
19.016667	0.500	232,817.000000
19.025000	0.500	227,671.000000
19.033333	0.500	220,253.000000
19.041667	0.500	211,377.000000
19.050000	0.500	201,584.000000
19.058333	0.500	191,510.000000
19.066667	0.500	181,773.000000
19.075000	0.500	172,464.000000
19.083333	0.500	163,131.000000
19.091667	0.500	153,725.000000
19.100000	0.500	145,276.000000
19.108333	0.500	138,397.000000
19.116667	0.500	132,728.000000
19.125000	0.500	128,182.000000
19.133333	0.500	125,095.000000
19.141667	0.500	122,933.000000
19.150000	0.500	121,135.000000
19.158333	0.500	120,190.000000
19.166667	0.500	120,674.000000
19.175000	0.500	122,638.000000
19.183333	0.500	126,124.000000
19.191667	0.500	131,477.000000
19.200000	0.500	138,635.000000
19.208333	0.500	147,910.000000
19.216667	0.500	160,325.000000
19.225000	0.500	177,474.000000
19.233333	0.500	200,955.000000
19.241667	0.500	232,125.000000
19.250000	0.500	271,714.000000
19.258333	0.500	320,638.000000
19.266667	0.500	380,679.000000
19.275000	0.500	454,166.000000
19.283333	0.500	542,856.000000
19.291667	0.500	647,012.000000
19.300000	0.500	765,446.000000
19.308333	0.500	894,856.000000
19.316667	0.500	1,030,071.000000
19.325000	0.500	1,164,255.000000
19.333333	0.500	1,289,188.000000
19.341667	0.500	1,395,661.000000
19.350000	0.500	1,474,436.000000
19.358333	0.500	1,518,080.000000
19.366667	0.500	1,523,408.000000
19.375000	0.500	1,490,866.000000
19.383333	0.500	1,422,838.000000
19.391667	0.500	1,324,120.000000
19.400000	0.500	1,202,155.000000
19.408333	0.500	1,065,771.000000
19.416667	0.500	924,348.000000
19.425000	0.500	785,972.000000
19.433333	0.500	656,878.000000
19.441667	0.500	542,274.000000
19.450000	0.500	445,426.000000
19.458333	0.500	367,567.000000
19.466667	0.500	308,664.000000
19.475000	0.500	267,259.000000
19.483333	0.500	240,574.000000
19.491667	0.500	225,679.000000
19.500000	0.500	219,849.000000
19.508333	0.500	220,746.000000
19.516667	0.500	226,347.000000
19.525000	0.500	236,236.000000
19.533333	0.500	250,339.000000
19.541667	0.500	268,732.000000
19.550000	0.500	292,456.000000
19.558333	0.500	323,605.000000
19.566667	0.500	363,813.000000
19.575000	0.500	414,817.000000
19.583333	0.500	478,445.000000
19.591667	0.500	556,313.000000
19.600000	0.500	650,210.000000
19.608333	0.500	760,999.000000
19.616667	0.500	886,916.000000
19.625000	0.500	1,024,175.000000
19.633333	0.500	1,166,806.000000
19.641667	0.500	1,306,138.000000
19.650000	0.500	1,432,350.000000
19.658333	0.500	1,535,392.000000
19.666667	0.500	1,606,638.000000
19.675000	0.500	1,639,472.000000
19.683333	0.500	1,630,941.000000
19.691667	0.500	1,582,302.000000
19.700000	0.500	1,497,796.000000
19.708333	0.500	1,383,922.000000
19.716667	0.500	1,249,157.000000
19.725000	0.500	1,103,208.000000
19.733333	0.500	955,158.000000
19.741667	0.500	811,999.000000
19.750000	0.500	678,886.000000
19.758333	0.500	559,794.000000
19.766667	0.500	457,230.000000
19.775000	0.500	372,513.000000
19.783333	0.500	305,880.000000
19.791667	0.500	256,070.000000
19.800000	0.500	220,397.000000
19.808333	0.500	195,793.000000
19.816667	0.500	179,410.000000
19.825000	0.500	168,775.000000
19.833333	0.500	161,936.000000
19.841667	0.500	157,652.000000
19.850000	0.500	155,052.000000
19.858333	0.500	153,458.000000
19.866667	0.500	152,290.000000
19.875000	0.500	151,298.000000
19.883333	0.500	150,863.000000
19.891667	0.500	150,782.000000
19.900000	0.500	150,471.000000
19.908333	0.500	149,235.000000
19.916667	0.500	146,538.000000
19.925000	0.500	142,281.000000
19.933333	0.500	136,724.000000
19.941667	0.500	130,088.000000
19.950000	0.500	122,479.000000
19.958333	0.500	115,024.000000
19.966667	0.500	108,804.000000
19.975000	0.500	104,799.000000
19.983333	0.500	103,193.000000
19.991667	0.500	103,069.000000
20.000000	0.500	103,565.000000
20.008333	0.500	104,478.000000
20.016667	0.500	105,678.000000
20.025000	0.500	106,869.000000
20.033333	0.500	107,289.000000
20.041667	0.500	106,567.000000
20.050000	0.500	104,761.000000
20.058333	0.500	102,735.000000
20.066667	0.500	101,213.000000
20.075000	0.500	100,061.000000
20.083333	0.500	98,687.000000
20.091667	0.500	96,487.000000
20.100000	0.500	93,651.000000
20.108333	0.500	91,041.000000
20.116667	0.500	89,390.000000
20.125000	0.500	89,204.000000
20.133333	0.500	90,638.000000
20.141667	0.500	93,565.000000
20.150000	0.500	97,497.000000
20.158333	0.500	102,057.000000
20.166667	0.500	106,695.000000
20.175000	0.500	110,597.000000
20.183333	0.500	113,538.000000
20.191667	0.500	115,326.000000
20.200000	0.500	115,836.000000
20.208333	0.500	114,785.000000
20.216667	0.500	112,617.000000
20.225000	0.500	110,581.000000
20.233333	0.500	109,377.000000
20.241667	0.500	108,623.000000
20.250000	0.500	108,180.000000
20.258333	0.500	107,465.000000
20.266667	0.500	105,922.000000
20.275000	0.500	103,828.000000
20.283333	0.500	101,812.000000
20.291667	0.500	100,365.000000
20.300000	0.500	99,855.000000
20.308333	0.500	100,128.000000
20.316667	0.500	100,842.000000
20.325000	0.500	101,303.000000
20.333333	0.500	101,097.000000
20.341667	0.500	100,047.000000
20.350000	0.500	98,719.000000
20.358333	0.500	98,135.000000
20.366667	0.500	98,447.000000
20.375000	0.500	99,184.000000
20.383333	0.500	99,626.000000
20.391667	0.500	99,217.000000
20.400000	0.500	97,985.000000
20.408333	0.500	96,895.000000
20.416667	0.500	96,465.000000
20.425000	0.500	96,608.000000
20.433333	0.500	97,095.000000
20.441667	0.500	97,373.000000
20.450000	0.500	97,112.000000
20.458333	0.500	96,250.000000
20.466667	0.500	95,008.000000
20.475000	0.500	94,012.000000
20.483333	0.500	94,099.000000
20.491667	0.500	95,435.000000
20.500000	0.500	97,699.000000
20.508333	0.500	100,030.000000
20.516667	0.500	101,383.000000
20.525000	0.500	101,104.000000
20.533333	0.500	99,463.000000
20.541667	0.500	96,817.000000
20.550000	0.500	93,914.000000
20.558333	0.500	91,494.000000
20.566667	0.500	90,172.000000
20.575000	0.500	90,023.000000
20.583333	0.500	90,410.000000
20.591667	0.500	90,753.000000
20.600000	0.500	90,902.000000
20.608333	0.500	90,925.000000
20.616667	0.500	91,309.000000
20.625000	0.500	92,228.000000
20.633333	0.500	92,926.000000
20.641667	0.500	93,259.000000
20.650000	0.500	93,466.000000
20.658333	0.500	93,558.000000
20.666667	0.500	94,194.000000
20.675000	0.500	96,321.000000
20.683333	0.500	100,514.000000
20.691667	0.500	106,688.000000
20.700000	0.500	114,332.000000
20.708333	0.500	122,520.000000
20.716667	0.500	130,243.000000
20.725000	0.500	136,801.000000
20.733333	0.500	141,415.000000
20.741667	0.500	143,687.000000
20.750000	0.500	144,396.000000
20.758333	0.500	144,880.000000
20.766667	0.500	146,298.000000
20.775000	0.500	148,728.000000
20.783333	0.500	151,608.000000
20.791667	0.500	154,638.000000
20.800000	0.500	157,519.000000
20.808333	0.500	159,326.000000
20.816667	0.500	159,407.000000
20.825000	0.500	157,557.000000
20.833333	0.500	153,943.000000
20.841667	0.500	149,156.000000
20.850000	0.500	143,668.000000
20.858333	0.500	138,207.000000
20.866667	0.500	133,466.000000
20.875000	0.500	129,748.000000
20.883333	0.500	126,248.000000
20.891667	0.500	122,684.000000
20.900000	0.500	119,653.000000
20.908333	0.500	117,376.000000
20.916667	0.500	116,259.000000
20.925000	0.500	116,717.000000
20.933333	0.500	118,918.000000
20.941667	0.500	122,290.000000
20.950000	0.500	126,102.000000
20.958333	0.500	129,794.000000
20.966667	0.500	132,789.000000
20.975000	0.500	134,891.000000
20.983333	0.500	136,061.000000
20.991667	0.500	136,073.000000
21.000000	0.500	135,418.000000
21.008333	0.500	134,493.000000
21.016667	0.500	132,827.000000
21.025000	0.500	130,068.000000
21.033333	0.500	126,402.000000
21.041667	0.500	122,184.000000
21.050000	0.500	118,046.000000
21.058333	0.500	115,153.000000
21.066667	0.500	113,999.000000
21.075000	0.500	114,206.000000
21.083333	0.500	115,158.000000
21.091667	0.500	116,417.000000
21.100000	0.500	117,902.000000
21.108333	0.500	119,500.000000
21.116667	0.500	120,886.000000
21.125000	0.500	121,650.000000
21.133333	0.500	121,468.000000
21.141667	0.500	120,448.000000
21.150000	0.500	118,964.000000
21.158333	0.500	117,594.000000
21.166667	0.500	117,216.000000
21.175000	0.500	117,723.000000
21.183333	0.500	118,872.000000
21.191667	0.500	120,189.000000
21.200000	0.500	121,180.000000
21.208333	0.500	121,528.000000
21.216667	0.500	121,434.000000
21.225000	0.500	121,922.000000
21.233333	0.500	123,179.000000
21.241667	0.500	125,149.000000
21.250000	0.500	127,619.000000
21.258333	0.500	129,856.000000
21.266667	0.500	130,951.000000
21.275000	0.500	130,760.000000
21.283333	0.500	129,462.000000
21.291667	0.500	127,647.000000
21.300000	0.500	125,470.000000
21.308333	0.500	123,212.000000
21.316667	0.500	121,441.000000
21.325000	0.500	120,749.000000
21.333333	0.500	121,518.000000
21.341667	0.500	123,757.000000
21.350000	0.500	127,229.000000
21.358333	0.500	131,647.000000
21.366667	0.500	135,746.000000
21.375000	0.500	137,987.000000
21.383333	0.500	137,928.000000
21.391667	0.500	136,087.000000
21.400000	0.500	132,987.000000
21.408333	0.500	129,625.000000
21.416667	0.500	127,028.000000
21.425000	0.500	125,534.000000
21.433333	0.500	124,315.000000
21.441667	0.500	122,761.000000
21.450000	0.500	120,906.000000
21.458333	0.500	119,050.000000
21.466667	0.500	117,334.000000
21.475000	0.500	116,079.000000
21.483333	0.500	115,202.000000
21.491667	0.500	114,367.000000
21.500000	0.500	113,424.000000
21.508333	0.500	112,426.000000
21.516667	0.500	111,422.000000
21.525000	0.500	110,468.000000
21.533333	0.500	109,650.000000
21.541667	0.500	108,708.000000
21.550000	0.500	107,338.000000
21.558333	0.500	106,034.000000
21.566667	0.500	105,012.000000
21.575000	0.500	104,258.000000
21.583333	0.500	103,910.000000
21.591667	0.500	103,978.000000
21.600000	0.500	104,247.000000
21.608333	0.500	105,027.000000
21.616667	0.500	106,663.000000
21.625000	0.500	109,304.000000
21.633333	0.500	112,682.000000
21.641667	0.500	115,702.000000
21.650000	0.500	117,339.000000
21.658333	0.500	117,205.000000
21.666667	0.500	115,496.000000
21.675000	0.500	112,931.000000
21.683333	0.500	110,023.000000
21.691667	0.500	107,505.000000
21.700000	0.500	105,394.000000
21.708333	0.500	103,337.000000
21.716667	0.500	101,443.000000
21.725000	0.500	100,670.000000
21.733333	0.500	101,859.000000
21.741667	0.500	104,767.000000
21.750000	0.500	109,028.000000
21.758333	0.500	114,096.000000
21.766667	0.500	119,209.000000
21.775000	0.500	123,492.000000
21.783333	0.500	126,252.000000
21.791667	0.500	127,463.000000
21.800000	0.500	127,230.000000
21.808333	0.500	125,359.000000
21.816667	0.500	122,290.000000
21.825000	0.500	119,558.000000
21.833333	0.500	118,601.000000
21.841667	0.500	119,646.000000
21.850000	0.500	121,882.000000
21.858333	0.500	123,762.000000
21.866667	0.500	123,904.000000
21.875000	0.500	122,196.000000
21.883333	0.500	119,457.000000
21.891667	0.500	116,212.000000
21.900000	0.500	113,054.000000
21.908333	0.500	110,638.000000
21.916667	0.500	109,241.000000
21.925000	0.500	108,843.000000
21.933333	0.500	109,312.000000
21.941667	0.500	110,556.000000
21.950000	0.500	112,470.000000
21.958333	0.500	114,628.000000
21.966667	0.500	116,905.000000
21.975000	0.500	119,297.000000
21.983333	0.500	121,405.000000
21.991667	0.500	122,576.000000
22.000000	0.500	122,734.000000
22.008333	0.500	122,439.000000
22.016667	0.500	122,221.000000
22.025000	0.500	122,268.000000
22.033333	0.500	122,458.000000
22.041667	0.500	122,812.000000
22.050000	0.500	122,865.000000
22.058333	0.500	122,734.000000
22.066667	0.500	122,675.000000
22.075000	0.500	122,484.000000
22.083333	0.500	122,062.000000
22.091667	0.500	121,727.000000
22.100000	0.500	121,950.000000
22.108333	0.500	123,087.000000
22.116667	0.500	124,344.000000
22.125000	0.500	124,161.000000
22.133333	0.500	122,104.000000
22.141667	0.500	118,418.000000
22.150000	0.500	114,457.000000
22.158333	0.500	111,691.000000
22.166667	0.500	110,428.000000
22.175000	0.500	110,756.000000
22.183333	0.500	112,242.000000
22.191667	0.500	113,760.000000
22.200000	0.500	114,228.000000
22.208333	0.500	113,175.000000
22.216667	0.500	111,096.000000
22.225000	0.500	108,735.000000
22.233333	0.500	106,459.000000
22.241667	0.500	104,348.000000
22.250000	0.500	102,601.000000
22.258333	0.500	101,420.000000
22.266667	0.500	100,608.000000
22.275000	0.500	99,884.000000
22.283333	0.500	99,531.000000
22.291667	0.500	99,908.000000
22.300000	0.500	101,548.000000
22.308333	0.500	104,332.000000
22.316667	0.500	107,641.000000
22.325000	0.500	111,107.000000
22.333333	0.500	114,345.000000
22.341667	0.500	116,909.000000
22.350000	0.500	118,366.000000
22.358333	0.500	118,377.000000
22.366667	0.500	117,444.000000
22.375000	0.500	116,375.000000
22.383333	0.500	115,719.000000
22.391667	0.500	115,384.000000
22.400000	0.500	115,053.000000
22.408333	0.500	114,725.000000
22.416667	0.500	114,366.000000
22.425000	0.500	113,680.000000
22.433333	0.500	112,912.000000
22.441667	0.500	112,566.000000
22.450000	0.500	113,032.000000
22.458333	0.500	114,213.000000
22.466667	0.500	115,850.000000
22.475000	0.500	117,987.000000
22.483333	0.500	120,233.000000
22.491667	0.500	121,731.000000
22.500000	0.500	122,155.000000
22.508333	0.500	121,772.000000
22.516667	0.500	120,788.000000
22.525000	0.500	119,799.000000
22.533333	0.500	119,346.000000
22.541667	0.500	119,274.000000
22.550000	0.500	119,458.000000
22.558333	0.500	120,019.000000
22.566667	0.500	121,309.000000
22.575000	0.500	122,907.000000
22.583333	0.500	124,661.000000
22.591667	0.500	126,339.000000
22.600000	0.500	127,784.000000
22.608333	0.500	128,927.000000
22.616667	0.500	129,488.000000
22.625000	0.500	129,768.000000
22.633333	0.500	130,072.000000
22.641667	0.500	130,798.000000
22.650000	0.500	132,106.000000
22.658333	0.500	134,260.000000
22.666667	0.500	137,054.000000
22.675000	0.500	140,037.000000
22.683333	0.500	142,791.000000
22.691667	0.500	145,338.000000
22.700000	0.500	147,655.000000
22.708333	0.500	149,386.000000
22.716667	0.500	150,816.000000
22.725000	0.500	152,337.000000
22.733333	0.500	154,083.000000
22.741667	0.500	155,428.000000
22.750000	0.500	155,996.000000
22.758333	0.500	155,524.000000
22.766667	0.500	153,709.000000
22.775000	0.500	150,608.000000
22.783333	0.500	146,562.000000
22.791667	0.500	142,247.000000
22.800000	0.500	138,203.000000
22.808333	0.500	134,467.000000
22.816667	0.500	131,644.000000
22.825000	0.500	130,062.000000
22.833333	0.500	129,297.000000
22.841667	0.500	128,849.000000
22.850000	0.500	128,748.000000
22.858333	0.500	128,825.000000
22.866667	0.500	128,458.000000
22.875000	0.500	126,880.000000
22.883333	0.500	123,901.000000
22.891667	0.500	120,004.000000
22.900000	0.500	116,062.000000
22.908333	0.500	112,951.000000
22.916667	0.500	111,304.000000
22.925000	0.500	110,913.000000
22.933333	0.500	111,526.000000
22.941667	0.500	113,090.000000
22.950000	0.500	114,764.000000
22.958333	0.500	115,502.000000
22.966667	0.500	115,344.000000
22.975000	0.500	115,669.000000
22.983333	0.500	116,910.000000
22.991667	0.500	118,971.000000
23.000000	0.500	121,761.000000
23.008333	0.500	124,705.000000
23.016667	0.500	127,435.000000
23.025000	0.500	129,908.000000
23.033333	0.500	131,918.000000
23.041667	0.500	132,881.000000
23.050000	0.500	132,986.000000
23.058333	0.500	132,995.000000
23.066667	0.500	133,243.000000
23.075000	0.500	133,711.000000
23.083333	0.500	134,247.000000
23.091667	0.500	135,131.000000
23.100000	0.500	136,712.000000
23.108333	0.500	138,499.000000
23.116667	0.500	139,845.000000
23.125000	0.500	140,160.000000
23.133333	0.500	139,424.000000
23.141667	0.500	137,957.000000
23.150000	0.500	136,294.000000
23.158333	0.500	134,910.000000
23.166667	0.500	133,462.000000
23.175000	0.500	131,707.000000
23.183333	0.500	130,438.000000
23.191667	0.500	130,414.000000
23.200000	0.500	132,009.000000
23.208333	0.500	134,915.000000
23.216667	0.500	138,380.000000
23.225000	0.500	142,370.000000
23.233333	0.500	146,337.000000
23.241667	0.500	148,946.000000
23.250000	0.500	148,985.000000
23.258333	0.500	146,714.000000
23.266667	0.500	143,390.000000
23.275000	0.500	139,529.000000
23.283333	0.500	135,249.000000
23.291667	0.500	130,929.000000
23.300000	0.500	127,612.000000
23.308333	0.500	126,231.000000
23.316667	0.500	126,716.000000
23.325000	0.500	128,671.000000
23.333333	0.500	131,512.000000
23.341667	0.500	134,366.000000
23.350000	0.500	136,109.000000
23.358333	0.500	136,213.000000
23.366667	0.500	135,133.000000
23.375000	0.500	133,754.000000
23.383333	0.500	132,827.000000
23.391667	0.500	132,903.000000
23.400000	0.500	133,713.000000
23.408333	0.500	133,888.000000
23.416667	0.500	132,912.000000
23.425000	0.500	131,020.000000
23.433333	0.500	128,451.000000
23.441667	0.500	125,627.000000
23.450000	0.500	123,223.000000
23.458333	0.500	121,806.000000
23.466667	0.500	121,770.000000
23.475000	0.500	122,928.000000
23.483333	0.500	124,616.000000
23.491667	0.500	126,726.000000
23.500000	0.500	129,149.000000
23.508333	0.500	131,440.000000
23.516667	0.500	132,583.000000
23.525000	0.500	132,143.000000
23.533333	0.500	129,976.000000
23.541667	0.500	126,405.000000
23.550000	0.500	122,557.000000
23.558333	0.500	119,348.000000
23.566667	0.500	117,231.000000
23.575000	0.500	116,809.000000
23.583333	0.500	118,448.000000
23.591667	0.500	121,968.000000
23.600000	0.500	126,500.000000
23.608333	0.500	131,198.000000
23.616667	0.500	135,478.000000
23.625000	0.500	138,602.000000
23.633333	0.500	140,161.000000
23.641667	0.500	140,546.000000
23.650000	0.500	140,050.000000
23.658333	0.500	139,258.000000
23.666667	0.500	138,793.000000
23.675000	0.500	138,764.000000
23.683333	0.500	139,117.000000
23.691667	0.500	139,669.000000
23.700000	0.500	140,434.000000
23.708333	0.500	141,585.000000
23.716667	0.500	142,992.000000
23.725000	0.500	144,366.000000
23.733333	0.500	145,847.000000
23.741667	0.500	146,926.000000
23.750000	0.500	146,758.000000
23.758333	0.500	144,961.000000
23.766667	0.500	141,286.000000
23.775000	0.500	136,514.000000
23.783333	0.500	131,377.000000
23.791667	0.500	126,491.000000
23.800000	0.500	122,779.000000
23.808333	0.500	120,744.000000
23.816667	0.500	120,442.000000
23.825000	0.500	121,475.000000
23.833333	0.500	122,556.000000
23.841667	0.500	123,381.000000
23.850000	0.500	124,337.000000
23.858333	0.500	125,137.000000
23.866667	0.500	125,814.000000
23.875000	0.500	126,801.000000
23.883333	0.500	128,316.000000
23.891667	0.500	130,167.000000
23.900000	0.500	132,290.000000
23.908333	0.500	134,405.000000
23.916667	0.500	135,722.000000
23.925000	0.500	135,759.000000
23.933333	0.500	134,829.000000
23.941667	0.500	133,798.000000
23.950000	0.500	133,409.000000
23.958333	0.500	133,732.000000
23.966667	0.500	134,594.000000
23.975000	0.500	136,103.000000
23.983333	0.500	138,221.000000
23.991667	0.500	140,924.000000
24.000000	0.500	143,379.000000
24.008333	0.500	144,526.000000
24.016667	0.500	144,028.000000
24.025000	0.500	142,472.000000
24.033333	0.500	140,798.000000
24.041667	0.500	139,200.000000
24.050000	0.500	137,703.000000
24.058333	0.500	136,341.000000
24.066667	0.500	135,758.000000
24.075000	0.500	136,330.000000
24.083333	0.500	138,194.000000
24.091667	0.500	141,173.000000
24.100000	0.500	144,345.000000
24.108333	0.500	147,124.000000
24.116667	0.500	149,161.000000
24.125000	0.500	150,070.000000
24.133333	0.500	150,261.000000
24.141667	0.500	149,935.000000
24.150000	0.500	148,879.000000
24.158333	0.500	146,969.000000
24.166667	0.500	144,838.000000
24.175000	0.500	143,446.000000
24.183333	0.500	143,627.000000
24.191667	0.500	145,801.000000
24.200000	0.500	149,915.000000
24.208333	0.500	155,579.000000
24.216667	0.500	161,591.000000
24.225000	0.500	166,192.000000
24.233333	0.500	168,122.000000
24.241667	0.500	167,347.000000
24.250000	0.500	164,490.000000
24.258333	0.500	160,181.000000
24.266667	0.500	154,967.000000
24.275000	0.500	149,382.000000
24.283333	0.500	144,126.000000
24.291667	0.500	139,737.000000
24.300000	0.500	136,616.000000
24.308333	0.500	135,027.000000
24.316667	0.500	135,202.000000
24.325000	0.500	136,405.000000
24.333333	0.500	137,810.000000
24.341667	0.500	139,339.000000
24.350000	0.500	141,068.000000
24.358333	0.500	142,842.000000
24.366667	0.500	144,734.000000
24.375000	0.500	146,403.000000
24.383333	0.500	147,096.000000
24.391667	0.500	146,597.000000
24.400000	0.500	145,602.000000
24.408333	0.500	144,684.000000
24.416667	0.500	144,282.000000
24.425000	0.500	144,484.000000
24.433333	0.500	145,445.000000
24.441667	0.500	147,462.000000
24.450000	0.500	149,990.000000
24.458333	0.500	151,853.000000
24.466667	0.500	152,165.000000
24.475000	0.500	151,082.000000
24.483333	0.500	149,157.000000
24.491667	0.500	146,639.000000
24.500000	0.500	143,508.000000
24.508333	0.500	140,069.000000
24.516667	0.500	136,731.000000
24.525000	0.500	134,007.000000
24.533333	0.500	132,758.000000
24.541667	0.500	133,086.000000
24.550000	0.500	134,145.000000
24.558333	0.500	135,478.000000
24.566667	0.500	137,902.000000
24.575000	0.500	141,629.000000
24.583333	0.500	146,113.000000
24.591667	0.500	150,684.000000
24.600000	0.500	154,498.000000
24.608333	0.500	156,704.000000
24.616667	0.500	156,831.000000
24.625000	0.500	155,197.000000
24.633333	0.500	152,402.000000
24.641667	0.500	149,033.000000
24.650000	0.500	145,866.000000
24.658333	0.500	143,634.000000
24.666667	0.500	142,306.000000
24.675000	0.500	141,210.000000
24.683333	0.500	140,134.000000
24.691667	0.500	139,452.000000
24.700000	0.500	139,752.000000
24.708333	0.500	141,475.000000
24.716667	0.500	144,300.000000
24.725000	0.500	147,664.000000
24.733333	0.500	151,118.000000
24.741667	0.500	154,048.000000
24.750000	0.500	156,075.000000
24.758333	0.500	157,166.000000
24.766667	0.500	158,097.000000
24.775000	0.500	159,470.000000
24.783333	0.500	160,653.000000
24.791667	0.500	161,215.000000
24.800000	0.500	161,171.000000
24.808333	0.500	160,392.000000
24.816667	0.500	159,056.000000
24.825000	0.500	157,602.000000
24.833333	0.500	155,910.000000
24.841667	0.500	153,412.000000
24.850000	0.500	150,448.000000
24.858333	0.500	147,883.000000
24.866667	0.500	145,790.000000
24.875000	0.500	143,914.000000
24.883333	0.500	142,876.000000
24.891667	0.500	143,543.000000
24.900000	0.500	145,654.000000
24.908333	0.500	148,591.000000
24.916667	0.500	152,078.000000
24.925000	0.500	155,680.000000
24.933333	0.500	158,832.000000
24.941667	0.500	161,226.000000
24.950000	0.500	163,012.000000
24.958333	0.500	164,194.000000
24.966667	0.500	164,664.000000
24.975000	0.500	164,534.000000
24.983333	0.500	164,125.000000
24.991667	0.500	163,491.000000
25.000000	0.500	162,310.000000
25.008333	0.500	160,603.000000
25.016667	0.500	158,743.000000
25.025000	0.500	156,708.000000
25.033333	0.500	153,764.000000
25.041667	0.500	149,484.000000
25.050000	0.500	143,727.000000
25.058333	0.500	137,119.000000
25.066667	0.500	130,329.000000
25.075000	0.500	123,780.000000
25.083333	0.500	118,796.000000
25.091667	0.500	116,844.000000
25.100000	0.500	117,725.000000
25.108333	0.500	120,702.000000
25.116667	0.500	124,803.000000
25.125000	0.500	129,257.000000
25.133333	0.500	133,475.000000
25.141667	0.500	137,474.000000
25.150000	0.500	141,734.000000
25.158333	0.500	146,493.000000
25.166667	0.500	151,116.000000
25.175000	0.500	154,384.000000
25.183333	0.500	155,615.000000
25.191667	0.500	155,388.000000
25.200000	0.500	154,684.000000
25.208333	0.500	153,702.000000
25.216667	0.500	152,338.000000
25.225000	0.500	150,695.000000
25.233333	0.500	149,307.000000
25.241667	0.500	148,393.000000
25.250000	0.500	147,381.000000
25.258333	0.500	146,251.000000
25.266667	0.500	145,371.000000
25.275000	0.500	144,762.000000
25.283333	0.500	144,542.000000
25.291667	0.500	145,026.000000
25.300000	0.500	146,141.000000
25.308333	0.500	147,875.000000
25.316667	0.500	150,354.000000
25.325000	0.500	152,919.000000
25.333333	0.500	154,777.000000
25.341667	0.500	155,959.000000
25.350000	0.500	156,641.000000
25.358333	0.500	157,026.000000
25.366667	0.500	157,205.000000
25.375000	0.500	157,361.000000
25.383333	0.500	157,201.000000
25.391667	0.500	156,929.000000
25.400000	0.500	156,992.000000
25.408333	0.500	157,293.000000
25.416667	0.500	157,819.000000
25.425000	0.500	158,655.000000
25.433333	0.500	159,252.000000
25.441667	0.500	159,399.000000
25.450000	0.500	159,160.000000
25.458333	0.500	158,753.000000
25.466667	0.500	157,830.000000
25.475000	0.500	157,050.000000
25.483333	0.500	157,042.000000
25.491667	0.500	157,574.000000
25.500000	0.500	158,432.000000
25.508333	0.500	158,966.000000
25.516667	0.500	158,712.000000
25.525000	0.500	158,045.000000
25.533333	0.500	157,420.000000
25.541667	0.500	157,505.000000
25.550000	0.500	158,924.000000
25.558333	0.500	161,958.000000
25.566667	0.500	166,485.000000
25.575000	0.500	171,911.000000
25.583333	0.500	176,986.000000
25.591667	0.500	180,792.000000
25.600000	0.500	183,119.000000
25.608333	0.500	183,653.000000
25.616667	0.500	182,045.000000
25.625000	0.500	178,360.000000
25.633333	0.500	173,038.000000
25.641667	0.500	166,940.000000
25.650000	0.500	161,084.000000
25.658333	0.500	156,469.000000
25.666667	0.500	153,463.000000
25.675000	0.500	151,951.000000
25.683333	0.500	151,666.000000
25.691667	0.500	152,230.000000
25.700000	0.500	153,160.000000
25.708333	0.500	154,225.000000
25.716667	0.500	155,088.000000
25.725000	0.500	155,289.000000
25.733333	0.500	154,702.000000
25.741667	0.500	153,798.000000
25.750000	0.500	152,709.000000
25.758333	0.500	151,185.000000
25.766667	0.500	149,484.000000
25.775000	0.500	148,193.000000
25.783333	0.500	147,487.000000
25.791667	0.500	147,513.000000
25.800000	0.500	148,248.000000
25.808333	0.500	149,067.000000
25.816667	0.500	149,725.000000
25.825000	0.500	150,429.000000
25.833333	0.500	151,213.000000
25.841667	0.500	151,704.000000
25.850000	0.500	151,639.000000
25.858333	0.500	150,575.000000
25.866667	0.500	148,365.000000
25.875000	0.500	145,610.000000
25.883333	0.500	143,416.000000
25.891667	0.500	142,186.000000
25.900000	0.500	141,572.000000
25.908333	0.500	141,490.000000
25.916667	0.500	141,774.000000
25.925000	0.500	142,418.000000
25.933333	0.500	143,413.000000
25.941667	0.500	144,481.000000
25.950000	0.500	145,934.000000
25.958333	0.500	147,868.000000
25.966667	0.500	149,865.000000
25.975000	0.500	151,730.000000
25.983333	0.500	153,070.000000
25.991667	0.500	153,602.000000
26.000000	0.500	153,618.000000
26.008333	0.500	153,548.000000
26.016667	0.500	153,525.000000
26.025000	0.500	154,151.000000
26.033333	0.500	155,931.000000
26.041667	0.500	159,240.000000
26.050000	0.500	164,108.000000
26.058333	0.500	170,112.000000
26.066667	0.500	176,173.000000
26.075000	0.500	181,787.000000
26.083333	0.500	186,312.000000
26.091667	0.500	189,009.000000
26.100000	0.500	189,420.000000
26.108333	0.500	187,462.000000
26.116667	0.500	183,706.000000
26.125000	0.500	179,281.000000
26.133333	0.500	175,022.000000
26.141667	0.500	170,994.000000
26.150000	0.500	166,765.000000
26.158333	0.500	162,410.000000
26.166667	0.500	158,179.000000
26.175000	0.500	154,485.000000
26.183333	0.500	151,542.000000
26.191667	0.500	149,497.000000
26.200000	0.500	148,105.000000
26.208333	0.500	147,248.000000
26.216667	0.500	147,497.000000
26.225000	0.500	149,283.000000
26.233333	0.500	152,496.000000
26.241667	0.500	156,204.000000
26.250000	0.500	159,840.000000
26.258333	0.500	162,869.000000
26.266667	0.500	164,611.000000
26.275000	0.500	164,706.000000
26.283333	0.500	163,641.000000
26.291667	0.500	162,171.000000
26.300000	0.500	160,811.000000
26.308333	0.500	159,450.000000
26.316667	0.500	158,184.000000
26.325000	0.500	157,294.000000
26.333333	0.500	157,039.000000
26.341667	0.500	157,260.000000
26.350000	0.500	157,567.000000
26.358333	0.500	157,646.000000
26.366667	0.500	157,248.000000
26.375000	0.500	156,533.000000
26.383333	0.500	155,407.000000
26.391667	0.500	153,688.000000
26.400000	0.500	151,116.000000
26.408333	0.500	147,920.000000
26.416667	0.500	144,794.000000
26.425000	0.500	142,715.000000
26.433333	0.500	142,742.000000
26.441667	0.500	145,053.000000
26.450000	0.500	149,076.000000
26.458333	0.500	153,789.000000
26.466667	0.500	158,103.000000
26.475000	0.500	160,870.000000
26.483333	0.500	161,716.000000
26.491667	0.500	161,541.000000
26.500000	0.500	161,609.000000
26.508333	0.500	162,460.000000
26.516667	0.500	163,761.000000
26.525000	0.500	165,083.000000
26.533333	0.500	166,160.000000
26.541667	0.500	166,760.000000
26.550000	0.500	166,940.000000
26.558333	0.500	166,856.000000
26.566667	0.500	166,925.000000
26.575000	0.500	167,438.000000
26.583333	0.500	168,012.000000
26.591667	0.500	168,356.000000
26.600000	0.500	168,442.000000
26.608333	0.500	168,138.000000
26.616667	0.500	167,831.000000
26.625000	0.500	168,462.000000
26.633333	0.500	170,009.000000
26.641667	0.500	172,040.000000
26.650000	0.500	173,915.000000
26.658333	0.500	175,229.000000
26.666667	0.500	175,488.000000
26.675000	0.500	174,632.000000
26.683333	0.500	173,653.000000
26.691667	0.500	172,798.000000
26.700000	0.500	172,094.000000
26.708333	0.500	172,060.000000
26.716667	0.500	173,347.000000
26.725000	0.500	176,042.000000
26.733333	0.500	179,574.000000
26.741667	0.500	183,269.000000
26.750000	0.500	186,791.000000
26.758333	0.500	189,821.000000
26.766667	0.500	191,450.000000
26.775000	0.500	191,230.000000
26.783333	0.500	189,320.000000
26.791667	0.500	186,047.000000
26.800000	0.500	182,214.000000
26.808333	0.500	178,603.000000
26.816667	0.500	176,242.000000
26.825000	0.500	175,879.000000
26.833333	0.500	176,864.000000
26.841667	0.500	177,931.000000
26.850000	0.500	178,461.000000
26.858333	0.500	178,410.000000
26.866667	0.500	178,407.000000
26.875000	0.500	178,976.000000
26.883333	0.500	180,447.000000
26.891667	0.500	182,805.000000
26.900000	0.500	185,415.000000
26.908333	0.500	187,724.000000
26.916667	0.500	189,454.000000
26.925000	0.500	190,696.000000
26.933333	0.500	191,848.000000
26.941667	0.500	192,564.000000
26.950000	0.500	192,817.000000
26.958333	0.500	193,087.000000
26.966667	0.500	193,791.000000
26.975000	0.500	194,589.000000
26.983333	0.500	194,922.000000
26.991667	0.500	194,382.000000
27.000000	0.500	192,798.000000
27.008333	0.500	190,736.000000
27.016667	0.500	188,739.000000
27.025000	0.500	187,079.000000
27.033333	0.500	185,427.000000
27.041667	0.500	183,788.000000
27.050000	0.500	182,767.000000
27.058333	0.500	183,126.000000
27.066667	0.500	184,969.000000
27.075000	0.500	187,813.000000
27.083333	0.500	191,282.000000
27.091667	0.500	195,502.000000
27.100000	0.500	200,295.000000
27.108333	0.500	205,187.000000
27.116667	0.500	209,520.000000
27.125000	0.500	213,229.000000
27.133333	0.500	216,198.000000
27.141667	0.500	217,756.000000
27.150000	0.500	217,889.000000
27.158333	0.500	217,081.000000
27.166667	0.500	215,794.000000
27.175000	0.500	214,642.000000
27.183333	0.500	214,221.000000
27.191667	0.500	214,895.000000
27.200000	0.500	217,166.000000
27.208333	0.500	221,241.000000
27.216667	0.500	226,419.000000
27.225000	0.500	231,685.000000
27.233333	0.500	236,137.000000
27.241667	0.500	239,577.000000
27.250000	0.500	242,245.000000
27.258333	0.500	244,137.000000
27.266667	0.500	245,108.000000
27.275000	0.500	245,397.000000
27.283333	0.500	245,621.000000
27.291667	0.500	246,123.000000
27.300000	0.500	246,856.000000
27.308333	0.500	247,825.000000
27.316667	0.500	249,539.000000
27.325000	0.500	252,512.000000
27.333333	0.500	257,097.000000
27.341667	0.500	263,217.000000
27.350000	0.500	269,788.000000
27.358333	0.500	276,029.000000
27.366667	0.500	281,152.000000
27.375000	0.500	284,669.000000
27.383333	0.500	286,721.000000
27.391667	0.500	287,742.000000
27.400000	0.500	288,289.000000
27.408333	0.500	288,937.000000
27.416667	0.500	290,031.000000
27.425000	0.500	291,889.000000
27.433333	0.500	295,239.000000
27.441667	0.500	299,709.000000
27.450000	0.500	304,374.000000
27.458333	0.500	308,642.000000
27.466667	0.500	312,460.000000
27.475000	0.500	315,633.000000
27.483333	0.500	318,270.000000
27.491667	0.500	320,816.000000
27.500000	0.500	323,411.000000
27.508333	0.500	326,318.000000
27.516667	0.500	329,490.000000
27.525000	0.500	332,754.000000
27.533333	0.500	336,190.000000
27.541667	0.500	339,777.000000
27.550000	0.500	343,264.000000
27.558333	0.500	346,517.000000
27.566667	0.500	349,792.000000
27.575000	0.500	353,059.000000
27.583333	0.500	356,013.000000
27.591667	0.500	358,653.000000
27.600000	0.500	360,608.000000
27.608333	0.500	361,541.000000
27.616667	0.500	361,430.000000
27.625000	0.500	360,822.000000
27.633333	0.500	360,484.000000
27.641667	0.500	360,953.000000
27.650000	0.500	361,995.000000
27.658333	0.500	363,241.000000
27.666667	0.500	364,402.000000
27.675000	0.500	364,890.000000
27.683333	0.500	364,276.000000
27.691667	0.500	362,794.000000
27.700000	0.500	360,882.000000
27.708333	0.500	358,457.000000
27.716667	0.500	355,530.000000
27.725000	0.500	351,911.000000
27.733333	0.500	347,067.000000
27.741667	0.500	341,019.000000
27.750000	0.500	334,013.000000
27.758333	0.500	326,246.000000
27.766667	0.500	318,121.000000
27.775000	0.500	310,192.000000
27.783333	0.500	303,566.000000
27.791667	0.500	298,606.000000
27.800000	0.500	295,316.000000
27.808333	0.500	293,292.000000
27.816667	0.500	292,151.000000
27.825000	0.500	291,697.000000
27.833333	0.500	291,837.000000
27.841667	0.500	292,403.000000
27.850000	0.500	292,613.000000
27.858333	0.500	291,784.000000
27.866667	0.500	289,698.000000
27.875000	0.500	286,492.000000
27.883333	0.500	282,449.000000
27.891667	0.500	277,630.000000
27.900000	0.500	272,066.000000
27.908333	0.500	265,882.000000
27.916667	0.500	258,944.000000
27.925000	0.500	251,375.000000
27.933333	0.500	243,879.000000
27.941667	0.500	236,749.000000
27.950000	0.500	230,356.000000
27.958333	0.500	224,991.000000
27.966667	0.500	220,827.000000
27.975000	0.500	218,328.000000
27.983333	0.500	217,975.000000
27.991667	0.500	218,944.000000
28.000000	0.500	219,716.000000
28.008333	0.500	219,557.000000
28.016667	0.500	217,687.000000
28.025000	0.500	213,595.000000
28.033333	0.500	207,554.000000
28.041667	0.500	200,178.000000
28.050000	0.500	192,510.000000
28.058333	0.500	185,351.000000
28.066667	0.500	178,868.000000
28.075000	0.500	173,750.000000
28.083333	0.500	170,421.000000
28.091667	0.500	168,662.000000
28.100000	0.500	167,640.000000
28.108333	0.500	166,490.000000
28.116667	0.500	165,231.000000
28.125000	0.500	164,404.000000
28.133333	0.500	164,724.000000
28.141667	0.500	165,790.000000
28.150000	0.500	166,748.000000
28.158333	0.500	166,821.000000
28.166667	0.500	165,412.000000
28.175000	0.500	162,392.000000
28.183333	0.500	158,570.000000
28.191667	0.500	154,736.000000
28.200000	0.500	151,642.000000
28.208333	0.500	149,559.000000
28.216667	0.500	148,268.000000
28.225000	0.500	146,600.000000
28.233333	0.500	143,490.000000
28.241667	0.500	138,553.000000
28.250000	0.500	131,706.000000
28.258333	0.500	123,730.000000
28.266667	0.500	115,895.000000
28.275000	0.500	108,798.000000
28.283333	0.500	102,743.000000
28.291667	0.500	98,060.000000
28.300000	0.500	94,474.000000
28.308333	0.500	91,415.000000
28.316667	0.500	88,302.000000
28.325000	0.500	85,315.000000
28.333333	0.500	82,514.000000
28.341667	0.500	79,549.000000
28.350000	0.500	76,295.000000
28.358333	0.500	72,958.000000
28.366667	0.500	70,246.000000
28.375000	0.500	68,737.000000
28.383333	0.500	68,477.000000
28.391667	0.500	68,855.000000
28.400000	0.500	68,871.000000
28.408333	0.500	68,218.000000
28.416667	0.500	66,979.000000
28.425000	0.500	65,358.000000
28.433333	0.500	63,443.000000
28.441667	0.500	61,102.000000
28.450000	0.500	58,630.000000
28.458333	0.500	56,436.000000
28.466667	0.500	54,065.000000
28.475000	0.500	51,085.000000
28.483333	0.500	47,769.000000
28.491667	0.500	45,062.000000
28.500000	0.500	43,023.000000
28.508333	0.500	42,077.000000
28.516667	0.500	42,441.000000
28.525000	0.500	43,731.000000
28.533333	0.500	45,640.000000
28.541667	0.500	47,523.000000
28.550000	0.500	49,196.000000
28.558333	0.500	50,024.000000
28.566667	0.500	49,775.000000
28.575000	0.500	48,743.000000
28.583333	0.500	47,448.000000
28.591667	0.500	46,379.000000
28.600000	0.500	45,518.000000
28.608333	0.500	44,512.000000
28.616667	0.500	43,111.000000
28.625000	0.500	41,351.000000
28.633333	0.500	39,333.000000
28.641667	0.500	37,293.000000
28.650000	0.500	35,666.000000
28.658333	0.500	34,626.000000
28.666667	0.500	34,309.000000
28.675000	0.500	34,584.000000
28.683333	0.500	35,415.000000
28.691667	0.500	36,406.000000
28.700000	0.500	37,119.000000
28.708333	0.500	37,026.000000
28.716667	0.500	35,738.000000
28.725000	0.500	33,098.000000
28.733333	0.500	29,325.000000
28.741667	0.500	25,070.000000
28.750000	0.500	20,779.000000
28.758333	0.500	16,780.000000
28.766667	0.500	13,369.000000
28.775000	0.500	10,753.000000
28.783333	0.500	8,934.000000
28.791667	0.500	8,060.000000
28.800000	0.500	8,237.000000
28.808333	0.500	8,746.000000
28.816667	0.500	8,392.000000
28.825000	0.500	6,694.000000
28.833333	0.500	4,140.000000
28.841667	0.500	1,684.000000
28.850000	0.500	-285.000000
28.858333	0.500	-1,758.000000
28.866667	0.500	-3,388.000000
28.875000	0.500	-4,967.000000
28.883333	0.500	-5,803.000000
28.891667	0.500	-5,267.000000
28.900000	0.500	-3,831.000000
28.908333	0.500	-2,637.000000
28.916667	0.500	-2,618.000000
28.925000	0.500	-4,203.000000
28.933333	0.500	-6,232.000000
28.941667	0.500	-8,163.000000
28.950000	0.500	-10,199.000000
28.958333	0.500	-12,262.000000
28.966667	0.500	-13,877.000000
28.975000	0.500	-14,367.000000
28.983333	0.500	-13,768.000000
28.991667	0.500	-12,063.000000
29.000000	0.500	-9,708.000000
29.008333	0.500	-7,615.000000
29.016667	0.500	-6,658.000000
29.025000	0.500	-7,199.000000
29.033333	0.500	-8,848.000000
29.041667	0.500	-11,140.000000
29.050000	0.500	-13,913.000000
29.058333	0.500	-17,005.000000
29.066667	0.500	-20,206.000000
29.075000	0.500	-23,339.000000
29.083333	0.500	-26,081.000000
29.091667	0.500	-27,843.000000
29.100000	0.500	-28,383.000000
29.108333	0.500	-28,296.000000
29.116667	0.500	-28,015.000000
29.125000	0.500	-27,575.000000
29.133333	0.500	-26,833.000000
29.141667	0.500	-25,862.000000
29.150000	0.500	-25,108.000000
29.158333	0.500	-25,250.000000
29.166667	0.500	-26,309.000000
29.175000	0.500	-28,308.000000
29.183333	0.500	-31,242.000000
29.191667	0.500	-34,556.000000
29.200000	0.500	-37,414.000000
29.208333	0.500	-39,124.000000
29.216667	0.500	-39,642.000000
29.225000	0.500	-39,045.000000
29.233333	0.500	-37,525.000000
29.241667	0.500	-35,799.000000
29.250000	0.500	-34,543.000000
29.258333	0.500	-34,024.000000
29.266667	0.500	-34,440.000000
29.275000	0.500	-35,186.000000
29.283333	0.500	-35,325.000000
29.291667	0.500	-34,402.000000
29.300000	0.500	-32,675.000000
29.308333	0.500	-30,738.000000
29.316667	0.500	-29,069.000000
29.325000	0.500	-27,578.000000
29.333333	0.500	-26,104.000000
29.341667	0.500	-24,380.000000
29.350000	0.500	-22,706.000000
29.358333	0.500	-21,629.000000
29.366667	0.500	-21,553.000000
29.375000	0.500	-22,504.000000
29.383333	0.500	-24,193.000000
29.391667	0.500	-25,858.000000
29.400000	0.500	-27,071.000000
29.408333	0.500	-28,122.000000
29.416667	0.500	-29,348.000000
29.425000	0.500	-31,088.000000
29.433333	0.500	-33,439.000000
29.441667	0.500	-36,056.000000
29.450000	0.500	-38,600.000000
29.458333	0.500	-40,860.000000
29.466667	0.500	-42,779.000000
29.475000	0.500	-43,907.000000
29.483333	0.500	-44,337.000000
29.491667	0.500	-44,562.000000
29.500000	0.500	-44,324.000000
29.508333	0.500	-43,405.000000
29.516667	0.500	-42,013.000000
29.525000	0.500	-40,318.000000
29.533333	0.500	-38,657.000000
29.541667	0.500	-37,198.000000
29.550000	0.500	-35,855.000000
29.558333	0.500	-34,919.000000
29.566667	0.500	-34,701.000000
29.575000	0.500	-34,935.000000
29.583333	0.500	-35,379.000000
29.591667	0.500	-35,872.000000
29.600000	0.500	-36,082.000000
29.608333	0.500	-35,901.000000
29.616667	0.500	-35,678.000000
29.625000	0.500	-36,111.000000
29.633333	0.500	-37,761.000000
29.641667	0.500	-40,290.000000
29.650000	0.500	-42,737.000000
29.658333	0.500	-44,590.000000
29.666667	0.500	-45,299.000000
29.675000	0.500	-44,437.000000
29.683333	0.500	-42,500.000000
29.691667	0.500	-40,339.000000
29.700000	0.500	-38,642.000000
29.708333	0.500	-37,554.000000
29.716667	0.500	-37,399.000000
29.725000	0.500	-38,067.000000
29.733333	0.500	-38,545.000000
29.741667	0.500	-37,992.000000
29.750000	0.500	-36,535.000000
29.758333	0.500	-34,523.000000
29.766667	0.500	-32,542.000000
29.775000	0.500	-31,410.000000
29.783333	0.500	-31,281.000000
29.791667	0.500	-32,002.000000
29.800000	0.500	-33,783.000000
29.808333	0.500	-36,690.000000
29.816667	0.500	-40,382.000000
29.825000	0.500	-44,544.000000
29.833333	0.500	-48,548.000000
29.841667	0.500	-51,194.000000
29.850000	0.500	-52,196.000000
29.858333	0.500	-52,684.000000
29.866667	0.500	-53,595.000000
29.875000	0.500	-55,193.000000
29.883333	0.500	-57,302.000000
29.891667	0.500	-59,309.000000
29.900000	0.500	-61,235.000000
29.908333	0.500	-63,032.000000
29.916667	0.500	-64,522.000000
29.925000	0.500	-65,505.000000
29.933333	0.500	-65,428.000000
29.941667	0.500	-63,975.000000
29.950000	0.500	-61,654.000000
29.958333	0.500	-59,068.000000
29.966667	0.500	-56,666.000000
29.975000	0.500	-54,618.000000
29.983333	0.500	-53,441.000000
29.991667	0.500	-53,423.000000
30.000000	0.500	-54,015.000000
30.008333	0.500	-54,321.000000
30.016667	0.500	-53,929.000000
30.025000	0.500	-53,356.000000
30.033333	0.500	-53,029.000000
30.041667	0.500	-53,050.000000
30.050000	0.500	-53,749.000000
30.058333	0.500	-55,231.000000
30.066667	0.500	-57,077.000000
30.075000	0.500	-58,790.000000
30.083333	0.500	-59,965.000000
30.091667	0.500	-60,566.000000
30.100000	0.500	-60,796.000000
30.108333	0.500	-60,872.000000
30.116667	0.500	-60,995.000000
30.125000	0.500	-61,088.000000
30.133333	0.500	-60,806.000000
30.141667	0.500	-59,819.000000
30.150000	0.500	-58,069.000000
30.158333	0.500	-56,093.000000
30.166667	0.500	-54,196.000000
30.175000	0.500	-52,249.000000
30.183333	0.500	-50,063.000000
30.191667	0.500	-48,039.000000
30.200000	0.500	-47,031.000000
30.208333	0.500	-47,616.000000
30.216667	0.500	-49,610.000000
30.225000	0.500	-52,333.000000
30.233333	0.500	-55,218.000000
30.241667	0.500	-57,797.000000
30.250000	0.500	-59,906.000000
30.258333	0.500	-61,399.000000
30.266667	0.500	-62,292.000000
30.275000	0.500	-62,537.000000
30.283333	0.500	-62,230.000000
30.291667	0.500	-61,964.000000
30.300000	0.500	-62,190.000000
30.308333	0.500	-62,679.000000
30.316667	0.500	-62,611.000000
30.325000	0.500	-61,644.000000
30.333333	0.500	-59,862.000000
30.341667	0.500	-58,073.000000
30.350000	0.500	-57,672.000000
30.358333	0.500	-59,661.000000
30.366667	0.500	-63,735.000000
30.375000	0.500	-68,526.000000
30.383333	0.500	-72,636.000000
30.391667	0.500	-75,383.000000
30.400000	0.500	-76,168.000000
30.408333	0.500	-75,037.000000
30.416667	0.500	-72,099.000000
30.425000	0.500	-68,378.000000
30.433333	0.500	-65,132.000000
30.441667	0.500	-63,072.000000
30.450000	0.500	-61,904.000000
30.458333	0.500	-60,908.000000
30.466667	0.500	-59,532.000000
30.475000	0.500	-57,492.000000
30.483333	0.500	-55,001.000000
30.491667	0.500	-52,213.000000
30.500000	0.500	-49,097.000000
30.508333	0.500	-46,172.000000
30.516667	0.500	-44,126.000000
30.525000	0.500	-43,449.000000
30.533333	0.500	-44,258.000000
30.541667	0.500	-46,501.000000
30.550000	0.500	-49,670.000000
30.558333	0.500	-52,975.000000
30.566667	0.500	-55,929.000000
30.575000	0.500	-57,876.000000
30.583333	0.500	-58,455.000000
30.591667	0.500	-57,584.000000
30.600000	0.500	-55,750.000000
30.608333	0.500	-53,524.000000
30.616667	0.500	-51,672.000000
30.625000	0.500	-50,563.000000
30.633333	0.500	-50,151.000000
30.641667	0.500	-50,597.000000
30.650000	0.500	-51,755.000000
30.658333	0.500	-53,071.000000
30.666667	0.500	-54,180.000000
30.675000	0.500	-55,250.000000
30.683333	0.500	-56,580.000000
30.691667	0.500	-57,998.000000
30.700000	0.500	-59,288.000000
30.708333	0.500	-59,953.000000
30.716667	0.500	-59,531.000000
30.725000	0.500	-58,007.000000
30.733333	0.500	-56,311.000000
30.741667	0.500	-55,609.000000
30.750000	0.500	-56,231.000000
30.758333	0.500	-57,610.000000
30.766667	0.500	-58,791.000000
30.775000	0.500	-59,373.000000
30.783333	0.500	-59,230.000000
30.791667	0.500	-58,199.000000
30.800000	0.500	-56,923.000000
30.808333	0.500	-56,210.000000
30.816667	0.500	-56,192.000000
30.825000	0.500	-56,626.000000
30.833333	0.500	-57,165.000000
30.841667	0.500	-57,397.000000
30.850000	0.500	-57,335.000000
30.858333	0.500	-57,356.000000
30.866667	0.500	-57,859.000000
30.875000	0.500	-59,275.000000
30.883333	0.500	-61,725.000000
30.891667	0.500	-65,072.000000
30.900000	0.500	-69,061.000000
30.908333	0.500	-72,995.000000
30.916667	0.500	-75,772.000000
30.925000	0.500	-76,417.000000
30.933333	0.500	-74,375.000000
30.941667	0.500	-70,420.000000
30.950000	0.500	-66,060.000000
30.958333	0.500	-62,886.000000
30.966667	0.500	-61,589.000000
30.975000	0.500	-62,218.000000
30.983333	0.500	-64,490.000000
30.991667	0.500	-67,445.000000
31.000000	0.500	-70,604.000000
