# Supplementary material for: Changes to Serum Sample Tube and Processing Methodology Does Not Cause Inter-Individual Variation in Automated Whole Serum N-Glycan Profiling in Health and Disease
Source: PLoS One. 2015 Apr 1;10(4):e0123028. doi: 10.1371/journal.pone.0123028 (PMC4382121; doi:10.1371/journal.pone.0123028)
Supplement: S2 Data — (ZIP) [file pone.0123028.s007.zip › IgGglycansData/1000+390-Sample 29.txt]

File Path	chrom://acropora/ChromeleonLocal/Archana Data/07 Mar 14/Robot validation of PNG F release- GCP-IgG and GCP-Fet.seq/32.smp/Emission_1.channel/Emission_1.chm
Channel	Emission_1

Injection Information:
Data Vault	ChromeleonLocal
Injection	PNG F rel-GCP-IgG-100µg-F.A+PBM+2AB VP96+T1-110/1000+390-Sample 29
Injection Number	34
Position	RE4
Comment	
Processing Method	beh-gu
Instrument Method	BEH-15cm-30min-right-25ul
Type	Unknown
Status	Finished
Injection Date	08/03/2014
Injection Time	08:45:14
Injection Volume (µL)	25.0000
Dilution Factor	1.0000
Weight	1.0000

Raw Data Information:
Time Min. (min)	0.000000
Time Max. (min)	31.000000
Data Points	3721
Detector	FLD
Exporting Data System	Chromeleon 7.1.1.1127
Operator	
Signal Quantity	
Signal Unit	counts
Signal Min.	-52,693.000000
Signal Max.	7,437,457.000000
Channel	Emission_1
Driver Name	FLD3000.dll
Channel Type	Evaluation
Min. Step (s)	0.500
Max. Step (s)	0.500
Average Step (s)	0.500

Signal Parameter Information:
Signal Info	

Raw Data:
Time (min)	Step (s)	Value (counts)
0.000000	0.000	0.000000
0.008333	0.500	0.000000
0.016667	0.500	0.000000
0.025000	0.500	0.000000
0.033333	0.500	0.000000
0.041667	0.500	5,791.000000
0.050000	0.500	5,910.000000
0.058333	0.500	6,115.000000
0.066667	0.500	6,649.000000
0.075000	0.500	7,521.000000
0.083333	0.500	8,565.000000
0.091667	0.500	9,502.000000
0.100000	0.500	10,074.000000
0.108333	0.500	10,161.000000
0.116667	0.500	9,738.000000
0.125000	0.500	8,846.000000
0.133333	0.500	7,582.000000
0.141667	0.500	6,082.000000
0.150000	0.500	4,466.000000
0.158333	0.500	2,872.000000
0.166667	0.500	1,422.000000
0.175000	0.500	123.000000
0.183333	0.500	-1,044.000000
0.191667	0.500	-2,070.000000
0.200000	0.500	-2,949.000000
0.208333	0.500	-3,715.000000
0.216667	0.500	-4,371.000000
0.225000	0.500	-4,900.000000
0.233333	0.500	-5,293.000000
0.241667	0.500	-5,602.000000
0.250000	0.500	-5,868.000000
0.258333	0.500	-6,090.000000
0.266667	0.500	-6,292.000000
0.275000	0.500	-6,489.000000
0.283333	0.500	-6,700.000000
0.291667	0.500	-6,942.000000
0.300000	0.500	-7,168.000000
0.308333	0.500	-7,329.000000
0.316667	0.500	-7,415.000000
0.325000	0.500	-7,432.000000
0.333333	0.500	-7,372.000000
0.341667	0.500	-7,208.000000
0.350000	0.500	-6,944.000000
0.358333	0.500	-6,605.000000
0.366667	0.500	-6,240.000000
0.375000	0.500	-5,892.000000
0.383333	0.500	-5,597.000000
0.391667	0.500	-5,428.000000
0.400000	0.500	-5,440.000000
0.408333	0.500	-5,637.000000
0.416667	0.500	-5,947.000000
0.425000	0.500	-6,220.000000
0.433333	0.500	-6,345.000000
0.441667	0.500	-6,290.000000
0.450000	0.500	-6,063.000000
0.458333	0.500	-5,716.000000
0.466667	0.500	-5,352.000000
0.475000	0.500	-5,064.000000
0.483333	0.500	-4,868.000000
0.491667	0.500	-4,737.000000
0.500000	0.500	-4,674.000000
0.508333	0.500	-4,654.000000
0.516667	0.500	-4,670.000000
0.525000	0.500	-4,753.000000
0.533333	0.500	-4,930.000000
0.541667	0.500	-5,163.000000
0.550000	0.500	-5,377.000000
0.558333	0.500	-5,511.000000
0.566667	0.500	-5,539.000000
0.575000	0.500	-5,454.000000
0.583333	0.500	-5,316.000000
0.591667	0.500	-5,172.000000
0.600000	0.500	-5,039.000000
0.608333	0.500	-4,939.000000
0.616667	0.500	-4,881.000000
0.625000	0.500	-4,771.000000
0.633333	0.500	-4,437.000000
0.641667	0.500	-3,763.000000
0.650000	0.500	-2,735.000000
0.658333	0.500	-1,417.000000
0.666667	0.500	47.000000
0.675000	0.500	1,477.000000
0.683333	0.500	2,704.000000
0.691667	0.500	3,588.000000
0.700000	0.500	4,147.000000
0.708333	0.500	4,468.000000
0.716667	0.500	4,579.000000
0.725000	0.500	4,448.000000
0.733333	0.500	4,307.000000
0.741667	0.500	4,910.000000
0.750000	0.500	7,375.000000
0.758333	0.500	12,649.000000
0.766667	0.500	21,007.000000
0.775000	0.500	31,903.000000
0.783333	0.500	44,088.000000
0.791667	0.500	56,032.000000
0.800000	0.500	66,330.000000
0.808333	0.500	73,933.000000
0.816667	0.500	78,180.000000
0.825000	0.500	78,899.000000
0.833333	0.500	76,405.000000
0.841667	0.500	71,336.000000
0.850000	0.500	64,498.000000
0.858333	0.500	56,654.000000
0.866667	0.500	48,484.000000
0.875000	0.500	40,567.000000
0.883333	0.500	33,411.000000
0.891667	0.500	27,259.000000
0.900000	0.500	22,114.000000
0.908333	0.500	17,938.000000
0.916667	0.500	14,671.000000
0.925000	0.500	12,154.000000
0.933333	0.500	10,191.000000
0.941667	0.500	8,570.000000
0.950000	0.500	7,213.000000
0.958333	0.500	6,126.000000
0.966667	0.500	5,374.000000
0.975000	0.500	4,972.000000
0.983333	0.500	4,865.000000
0.991667	0.500	4,971.000000
1.000000	0.500	5,207.000000
1.008333	0.500	5,500.000000
1.016667	0.500	5,907.000000
1.025000	0.500	6,637.000000
1.033333	0.500	7,955.000000
1.041667	0.500	10,181.000000
1.050000	0.500	13,584.000000
1.058333	0.500	18,175.000000
1.066667	0.500	23,648.000000
1.075000	0.500	29,434.000000
1.083333	0.500	34,874.000000
1.091667	0.500	39,345.000000
1.100000	0.500	42,389.000000
1.108333	0.500	43,814.000000
1.116667	0.500	43,730.000000
1.125000	0.500	42,499.000000
1.133333	0.500	40,641.000000
1.141667	0.500	38,710.000000
1.150000	0.500	37,198.000000
1.158333	0.500	36,439.000000
1.166667	0.500	36,549.000000
1.175000	0.500	37,499.000000
1.183333	0.500	39,133.000000
1.191667	0.500	41,200.000000
1.200000	0.500	43,447.000000
1.208333	0.500	45,504.000000
1.216667	0.500	47,044.000000
1.225000	0.500	47,832.000000
1.233333	0.500	47,691.000000
1.241667	0.500	46,543.000000
1.250000	0.500	44,478.000000
1.258333	0.500	41,808.000000
1.266667	0.500	38,930.000000
1.275000	0.500	36,128.000000
1.283333	0.500	33,477.000000
1.291667	0.500	30,944.000000
1.300000	0.500	28,770.000000
1.308333	0.500	27,525.000000
1.316667	0.500	27,595.000000
1.325000	0.500	28,771.000000
1.333333	0.500	30,370.000000
1.341667	0.500	31,583.000000
1.350000	0.500	31,792.000000
1.358333	0.500	30,713.000000
1.366667	0.500	28,443.000000
1.375000	0.500	25,285.000000
1.383333	0.500	21,606.000000
1.391667	0.500	17,796.000000
1.400000	0.500	14,253.000000
1.408333	0.500	11,221.000000
1.416667	0.500	8,773.000000
1.425000	0.500	6,941.000000
1.433333	0.500	5,688.000000
1.441667	0.500	4,977.000000
1.450000	0.500	4,672.000000
1.458333	0.500	4,569.000000
1.466667	0.500	4,497.000000
1.475000	0.500	4,334.000000
1.483333	0.500	4,022.000000
1.491667	0.500	3,588.000000
1.500000	0.500	3,126.000000
1.508333	0.500	2,782.000000
1.516667	0.500	2,675.000000
1.525000	0.500	2,816.000000
1.533333	0.500	3,109.000000
1.541667	0.500	3,410.000000
1.550000	0.500	3,632.000000
1.558333	0.500	3,688.000000
1.566667	0.500	3,545.000000
1.575000	0.500	3,206.000000
1.583333	0.500	2,704.000000
1.591667	0.500	2,109.000000
1.600000	0.500	1,438.000000
1.608333	0.500	705.000000
1.616667	0.500	-15.000000
1.625000	0.500	-654.000000
1.633333	0.500	-1,191.000000
1.641667	0.500	-1,647.000000
1.650000	0.500	-2,040.000000
1.658333	0.500	-2,345.000000
1.666667	0.500	-2,527.000000
1.675000	0.500	-2,597.000000
1.683333	0.500	-2,601.000000
1.691667	0.500	-2,577.000000
1.700000	0.500	-2,542.000000
1.708333	0.500	-2,504.000000
1.716667	0.500	-2,493.000000
1.725000	0.500	-2,539.000000
1.733333	0.500	-2,645.000000
1.741667	0.500	-2,752.000000
1.750000	0.500	-2,787.000000
1.758333	0.500	-2,740.000000
1.766667	0.500	-2,654.000000
1.775000	0.500	-2,572.000000
1.783333	0.500	-2,523.000000
1.791667	0.500	-2,510.000000
1.800000	0.500	-2,535.000000
1.808333	0.500	-2,579.000000
1.816667	0.500	-2,666.000000
1.825000	0.500	-2,795.000000
1.833333	0.500	-2,923.000000
1.841667	0.500	-3,044.000000
1.850000	0.500	-3,161.000000
1.858333	0.500	-3,292.000000
1.866667	0.500	-3,454.000000
1.875000	0.500	-3,627.000000
1.883333	0.500	-3,781.000000
1.891667	0.500	-3,912.000000
1.900000	0.500	-3,960.000000
1.908333	0.500	-3,869.000000
1.916667	0.500	-3,653.000000
1.925000	0.500	-3,340.000000
1.933333	0.500	-2,988.000000
1.941667	0.500	-2,720.000000
1.950000	0.500	-2,648.000000
1.958333	0.500	-2,792.000000
1.966667	0.500	-3,089.000000
1.975000	0.500	-3,425.000000
1.983333	0.500	-3,744.000000
1.991667	0.500	-4,037.000000
2.000000	0.500	-4,272.000000
2.008333	0.500	-4,412.000000
2.016667	0.500	-4,447.000000
2.025000	0.500	-4,330.000000
2.033333	0.500	-4,053.000000
2.041667	0.500	-3,641.000000
2.050000	0.500	-3,136.000000
2.058333	0.500	-2,624.000000
2.066667	0.500	-2,232.000000
2.075000	0.500	-2,037.000000
2.083333	0.500	-1,997.000000
2.091667	0.500	-2,009.000000
2.100000	0.500	-2,073.000000
2.108333	0.500	-2,205.000000
2.116667	0.500	-2,360.000000
2.125000	0.500	-2,527.000000
2.133333	0.500	-2,735.000000
2.141667	0.500	-2,990.000000
2.150000	0.500	-3,226.000000
2.158333	0.500	-3,469.000000
2.166667	0.500	-3,683.000000
2.175000	0.500	-3,809.000000
2.183333	0.500	-3,845.000000
2.191667	0.500	-3,845.000000
2.200000	0.500	-3,834.000000
2.208333	0.500	-3,832.000000
2.216667	0.500	-3,873.000000
2.225000	0.500	-3,925.000000
2.233333	0.500	-3,956.000000
2.241667	0.500	-4,027.000000
2.250000	0.500	-4,148.000000
2.258333	0.500	-4,269.000000
2.266667	0.500	-4,400.000000
2.275000	0.500	-4,520.000000
2.283333	0.500	-4,570.000000
2.291667	0.500	-4,523.000000
2.300000	0.500	-4,379.000000
2.308333	0.500	-4,177.000000
2.316667	0.500	-3,961.000000
2.325000	0.500	-3,786.000000
2.333333	0.500	-3,689.000000
2.341667	0.500	-3,649.000000
2.350000	0.500	-3,621.000000
2.358333	0.500	-3,567.000000
2.366667	0.500	-3,474.000000
2.375000	0.500	-3,417.000000
2.383333	0.500	-3,448.000000
2.391667	0.500	-3,563.000000
2.400000	0.500	-3,697.000000
2.408333	0.500	-3,784.000000
2.416667	0.500	-3,789.000000
2.425000	0.500	-3,746.000000
2.433333	0.500	-3,722.000000
2.441667	0.500	-3,760.000000
2.450000	0.500	-3,827.000000
2.458333	0.500	-3,917.000000
2.466667	0.500	-4,010.000000
2.475000	0.500	-4,055.000000
2.483333	0.500	-4,044.000000
2.491667	0.500	-3,971.000000
2.500000	0.500	-3,831.000000
2.508333	0.500	-3,624.000000
2.516667	0.500	-3,424.000000
2.525000	0.500	-3,276.000000
2.533333	0.500	-3,146.000000
2.541667	0.500	-3,000.000000
2.550000	0.500	-2,840.000000
2.558333	0.500	-2,686.000000
2.566667	0.500	-2,581.000000
2.575000	0.500	-2,596.000000
2.583333	0.500	-2,724.000000
2.591667	0.500	-2,952.000000
2.600000	0.500	-3,238.000000
2.608333	0.500	-3,535.000000
2.616667	0.500	-3,830.000000
2.625000	0.500	-4,059.000000
2.633333	0.500	-4,180.000000
2.641667	0.500	-4,229.000000
2.650000	0.500	-4,290.000000
2.658333	0.500	-4,404.000000
2.666667	0.500	-4,502.000000
2.675000	0.500	-4,567.000000
2.683333	0.500	-4,603.000000
2.691667	0.500	-4,607.000000
2.700000	0.500	-4,627.000000
2.708333	0.500	-4,748.000000
2.716667	0.500	-4,987.000000
2.725000	0.500	-5,323.000000
2.733333	0.500	-5,713.000000
2.741667	0.500	-6,089.000000
2.750000	0.500	-6,373.000000
2.758333	0.500	-6,559.000000
2.766667	0.500	-6,667.000000
2.775000	0.500	-6,675.000000
2.783333	0.500	-6,541.000000
2.791667	0.500	-6,223.000000
2.800000	0.500	-5,803.000000
2.808333	0.500	-5,362.000000
2.816667	0.500	-5,003.000000
2.825000	0.500	-4,795.000000
2.833333	0.500	-4,730.000000
2.841667	0.500	-4,789.000000
2.850000	0.500	-4,959.000000
2.858333	0.500	-5,201.000000
2.866667	0.500	-5,461.000000
2.875000	0.500	-5,672.000000
2.883333	0.500	-5,769.000000
2.891667	0.500	-5,778.000000
2.900000	0.500	-5,749.000000
2.908333	0.500	-5,707.000000
2.916667	0.500	-5,659.000000
2.925000	0.500	-5,547.000000
2.933333	0.500	-5,308.000000
2.941667	0.500	-4,983.000000
2.950000	0.500	-4,630.000000
2.958333	0.500	-4,244.000000
2.966667	0.500	-3,844.000000
2.975000	0.500	-3,493.000000
2.983333	0.500	-3,195.000000
2.991667	0.500	-2,992.000000
3.000000	0.500	-2,982.000000
3.008333	0.500	-2,982.000000
3.016667	0.500	-2,982.000000
3.025000	0.500	-2,982.000000
3.033333	0.500	-2,982.000000
3.041667	0.500	-3,215.000000
3.050000	0.500	-4,092.000000
3.058333	0.500	-5,223.000000
3.066667	0.500	-6,294.000000
3.075000	0.500	-7,164.000000
3.083333	0.500	-8,225.000000
3.091667	0.500	-9,541.000000
3.100000	0.500	-10,030.000000
3.108333	0.500	-9,145.000000
3.116667	0.500	-6,511.000000
3.125000	0.500	-2,742.000000
3.133333	0.500	1,072.000000
3.141667	0.500	4,667.000000
3.150000	0.500	7,715.000000
3.158333	0.500	9,396.000000
3.166667	0.500	9,114.000000
3.175000	0.500	7,088.000000
3.183333	0.500	3,814.000000
3.191667	0.500	-308.000000
3.200000	0.500	-4,758.000000
3.208333	0.500	-8,873.000000
3.216667	0.500	-11,646.000000
3.225000	0.500	-13,073.000000
3.233333	0.500	-14,088.000000
3.241667	0.500	-15,183.000000
3.250000	0.500	-15,765.000000
3.258333	0.500	-15,599.000000
3.266667	0.500	-14,898.000000
3.275000	0.500	-14,067.000000
3.283333	0.500	-13,064.000000
3.291667	0.500	-12,169.000000
3.300000	0.500	-11,359.000000
3.308333	0.500	-10,197.000000
3.316667	0.500	-9,250.000000
3.325000	0.500	-9,076.000000
3.333333	0.500	-9,644.000000
3.341667	0.500	-11,237.000000
3.350000	0.500	-13,648.000000
3.358333	0.500	-16,041.000000
3.366667	0.500	-18,423.000000
3.375000	0.500	-21,193.000000
3.383333	0.500	-24,312.000000
3.391667	0.500	-27,105.000000
3.400000	0.500	-28,769.000000
3.408333	0.500	-29,263.000000
3.416667	0.500	-28,764.000000
3.425000	0.500	-27,415.000000
3.433333	0.500	-25,818.000000
3.441667	0.500	-24,276.000000
3.450000	0.500	-22,568.000000
3.458333	0.500	-20,792.000000
3.466667	0.500	-18,874.000000
3.475000	0.500	-17,459.000000
3.483333	0.500	-17,319.000000
3.491667	0.500	-18,749.000000
3.500000	0.500	-21,586.000000
3.508333	0.500	-24,991.000000
3.516667	0.500	-27,892.000000
3.525000	0.500	-30,120.000000
3.533333	0.500	-31,850.000000
3.541667	0.500	-33,406.000000
3.550000	0.500	-34,569.000000
3.558333	0.500	-34,862.000000
3.566667	0.500	-33,579.000000
3.575000	0.500	-30,271.000000
3.583333	0.500	-25,431.000000
3.591667	0.500	-19,773.000000
3.600000	0.500	-14,363.000000
3.608333	0.500	-9,675.000000
3.616667	0.500	-5,983.000000
3.625000	0.500	-3,945.000000
3.633333	0.500	-3,877.000000
3.641667	0.500	-5,427.000000
3.650000	0.500	-7,897.000000
3.658333	0.500	-11,186.000000
3.666667	0.500	-14,829.000000
3.675000	0.500	-18,164.000000
3.683333	0.500	-20,583.000000
3.691667	0.500	-21,559.000000
3.700000	0.500	-21,173.000000
3.708333	0.500	-20,047.000000
3.716667	0.500	-19,251.000000
3.725000	0.500	-19,319.000000
3.733333	0.500	-19,734.000000
3.741667	0.500	-19,927.000000
3.750000	0.500	-19,837.000000
3.758333	0.500	-19,148.000000
3.766667	0.500	-17,904.000000
3.775000	0.500	-16,433.000000
3.783333	0.500	-14,954.000000
3.791667	0.500	-13,630.000000
3.800000	0.500	-12,755.000000
3.808333	0.500	-12,564.000000
3.816667	0.500	-13,001.000000
3.825000	0.500	-13,837.000000
3.833333	0.500	-15,020.000000
3.841667	0.500	-16,568.000000
3.850000	0.500	-18,812.000000
3.858333	0.500	-21,909.000000
3.866667	0.500	-25,715.000000
3.875000	0.500	-29,818.000000
3.883333	0.500	-33,633.000000
3.891667	0.500	-36,551.000000
3.900000	0.500	-38,513.000000
3.908333	0.500	-39,691.000000
3.916667	0.500	-40,123.000000
3.925000	0.500	-39,587.000000
3.933333	0.500	-38,167.000000
3.941667	0.500	-35,969.000000
3.950000	0.500	-33,321.000000
3.958333	0.500	-30,510.000000
3.966667	0.500	-27,357.000000
3.975000	0.500	-23,794.000000
3.983333	0.500	-20,019.000000
3.991667	0.500	-16,523.000000
4.000000	0.500	-13,805.000000
4.008333	0.500	-11,975.000000
4.016667	0.500	-10,932.000000
4.025000	0.500	-10,443.000000
4.033333	0.500	-10,970.000000
4.041667	0.500	-12,654.000000
4.050000	0.500	-14,667.000000
4.058333	0.500	-16,580.000000
4.066667	0.500	-18,040.000000
4.075000	0.500	-18,888.000000
4.083333	0.500	-18,958.000000
4.091667	0.500	-18,456.000000
4.100000	0.500	-17,739.000000
4.108333	0.500	-16,663.000000
4.116667	0.500	-14,971.000000
4.125000	0.500	-13,084.000000
4.133333	0.500	-11,201.000000
4.141667	0.500	-9,280.000000
4.150000	0.500	-7,748.000000
4.158333	0.500	-7,003.000000
4.166667	0.500	-7,167.000000
4.175000	0.500	-7,884.000000
4.183333	0.500	-8,590.000000
4.191667	0.500	-8,823.000000
4.200000	0.500	-9,328.000000
4.208333	0.500	-10,930.000000
4.216667	0.500	-13,789.000000
4.225000	0.500	-17,461.000000
4.233333	0.500	-21,191.000000
4.241667	0.500	-24,218.000000
4.250000	0.500	-26,347.000000
4.258333	0.500	-28,274.000000
4.266667	0.500	-30,004.000000
4.275000	0.500	-31,017.000000
4.283333	0.500	-31,188.000000
4.291667	0.500	-30,166.000000
4.300000	0.500	-27,772.000000
4.308333	0.500	-24,558.000000
4.316667	0.500	-21,537.000000
4.325000	0.500	-19,364.000000
4.333333	0.500	-17,873.000000
4.341667	0.500	-16,599.000000
4.350000	0.500	-15,380.000000
4.358333	0.500	-14,899.000000
4.366667	0.500	-15,596.000000
4.375000	0.500	-16,894.000000
4.383333	0.500	-17,873.000000
4.391667	0.500	-18,006.000000
4.400000	0.500	-17,507.000000
4.408333	0.500	-17,118.000000
4.416667	0.500	-17,533.000000
4.425000	0.500	-18,779.000000
4.433333	0.500	-20,765.000000
4.441667	0.500	-23,041.000000
4.450000	0.500	-24,996.000000
4.458333	0.500	-26,072.000000
4.466667	0.500	-26,114.000000
4.475000	0.500	-24,876.000000
4.483333	0.500	-22,372.000000
4.491667	0.500	-18,986.000000
4.500000	0.500	-15,490.000000
4.508333	0.500	-12,486.000000
4.516667	0.500	-10,709.000000
4.525000	0.500	-10,603.000000
4.533333	0.500	-11,805.000000
4.541667	0.500	-12,464.000000
4.550000	0.500	-11,242.000000
4.558333	0.500	-8,173.000000
4.566667	0.500	-4,340.000000
4.575000	0.500	-887.000000
4.583333	0.500	1,821.000000
4.591667	0.500	3,709.000000
4.600000	0.500	4,335.000000
4.608333	0.500	3,307.000000
4.616667	0.500	969.000000
4.625000	0.500	-2,280.000000
4.633333	0.500	-6,079.000000
4.641667	0.500	-9,493.000000
4.650000	0.500	-12,211.000000
4.658333	0.500	-14,390.000000
4.666667	0.500	-16,326.000000
4.675000	0.500	-18,303.000000
4.683333	0.500	-20,365.000000
4.691667	0.500	-22,000.000000
4.700000	0.500	-22,849.000000
4.708333	0.500	-22,359.000000
4.716667	0.500	-20,100.000000
4.725000	0.500	-16,483.000000
4.733333	0.500	-12,551.000000
4.741667	0.500	-9,446.000000
4.750000	0.500	-7,500.000000
4.758333	0.500	-6,462.000000
4.766667	0.500	-5,794.000000
4.775000	0.500	-5,212.000000
4.783333	0.500	-4,733.000000
4.791667	0.500	-4,837.000000
4.800000	0.500	-5,953.000000
4.808333	0.500	-7,786.000000
4.816667	0.500	-9,937.000000
4.825000	0.500	-11,890.000000
4.833333	0.500	-13,210.000000
4.841667	0.500	-13,759.000000
4.850000	0.500	-13,647.000000
4.858333	0.500	-12,912.000000
4.866667	0.500	-11,488.000000
4.875000	0.500	-9,897.000000
4.883333	0.500	-8,554.000000
4.891667	0.500	-7,612.000000
4.900000	0.500	-6,890.000000
4.908333	0.500	-5,520.000000
4.916667	0.500	-3,365.000000
4.925000	0.500	-1,351.000000
4.933333	0.500	-262.000000
4.941667	0.500	-715.000000
4.950000	0.500	-2,551.000000
4.958333	0.500	-4,797.000000
4.966667	0.500	-6,620.000000
4.975000	0.500	-7,868.000000
4.983333	0.500	-8,822.000000
4.991667	0.500	-10,062.000000
5.000000	0.500	-11,720.000000
5.008333	0.500	-13,143.000000
5.016667	0.500	-13,348.000000
5.025000	0.500	-12,262.000000
5.033333	0.500	-10,592.000000
5.041667	0.500	-9,192.000000
5.050000	0.500	-8,161.000000
5.058333	0.500	-7,147.000000
5.066667	0.500	-6,207.000000
5.075000	0.500	-5,629.000000
5.083333	0.500	-5,518.000000
5.091667	0.500	-5,686.000000
5.100000	0.500	-6,132.000000
5.108333	0.500	-6,786.000000
5.116667	0.500	-7,356.000000
5.125000	0.500	-8,105.000000
5.133333	0.500	-9,345.000000
5.141667	0.500	-11,199.000000
5.150000	0.500	-13,368.000000
5.158333	0.500	-14,931.000000
5.166667	0.500	-15,589.000000
5.175000	0.500	-15,612.000000
5.183333	0.500	-15,684.000000
5.191667	0.500	-16,042.000000
5.200000	0.500	-16,952.000000
5.208333	0.500	-18,351.000000
5.216667	0.500	-19,984.000000
5.225000	0.500	-21,286.000000
5.233333	0.500	-21,780.000000
5.241667	0.500	-21,225.000000
5.250000	0.500	-19,301.000000
5.258333	0.500	-16,442.000000
5.266667	0.500	-13,796.000000
5.275000	0.500	-11,937.000000
5.283333	0.500	-10,527.000000
5.291667	0.500	-9,477.000000
5.300000	0.500	-8,719.000000
5.308333	0.500	-8,547.000000
5.316667	0.500	-8,593.000000
5.325000	0.500	-8,577.000000
5.333333	0.500	-8,461.000000
5.341667	0.500	-7,790.000000
5.350000	0.500	-6,471.000000
5.358333	0.500	-4,670.000000
5.366667	0.500	-2,736.000000
5.375000	0.500	-1,594.000000
5.383333	0.500	-1,777.000000
5.391667	0.500	-2,839.000000
5.400000	0.500	-3,471.000000
5.408333	0.500	-2,970.000000
5.416667	0.500	-1,776.000000
5.425000	0.500	-948.000000
5.433333	0.500	-1,471.000000
5.441667	0.500	-3,467.000000
5.450000	0.500	-6,468.000000
5.458333	0.500	-9,864.000000
5.466667	0.500	-12,483.000000
5.475000	0.500	-13,538.000000
5.483333	0.500	-12,698.000000
5.491667	0.500	-10,411.000000
5.500000	0.500	-7,425.000000
5.508333	0.500	-4,407.000000
5.516667	0.500	-1,926.000000
5.525000	0.500	-126.000000
5.533333	0.500	827.000000
5.541667	0.500	752.000000
5.550000	0.500	-302.000000
5.558333	0.500	-1,719.000000
5.566667	0.500	-3,357.000000
5.575000	0.500	-4,819.000000
5.583333	0.500	-5,777.000000
5.591667	0.500	-5,519.000000
5.600000	0.500	-3,955.000000
5.608333	0.500	-1,351.000000
5.616667	0.500	1,894.000000
5.625000	0.500	4,763.000000
5.633333	0.500	6,811.000000
5.641667	0.500	7,635.000000
5.650000	0.500	7,060.000000
5.658333	0.500	5,172.000000
5.666667	0.500	1,868.000000
5.675000	0.500	-2,107.000000
5.683333	0.500	-5,848.000000
5.691667	0.500	-8,897.000000
5.700000	0.500	-11,002.000000
5.708333	0.500	-11,784.000000
5.716667	0.500	-11,541.000000
5.725000	0.500	-10,600.000000
5.733333	0.500	-9,612.000000
5.741667	0.500	-9,325.000000
5.750000	0.500	-9,814.000000
5.758333	0.500	-10,893.000000
5.766667	0.500	-12,526.000000
5.775000	0.500	-14,813.000000
5.783333	0.500	-16,938.000000
5.791667	0.500	-17,586.000000
5.800000	0.500	-16,688.000000
5.808333	0.500	-15,112.000000
5.816667	0.500	-13,744.000000
5.825000	0.500	-13,192.000000
5.833333	0.500	-13,470.000000
5.841667	0.500	-14,252.000000
5.850000	0.500	-14,725.000000
5.858333	0.500	-14,083.000000
5.866667	0.500	-11,681.000000
5.875000	0.500	-7,566.000000
5.883333	0.500	-3,231.000000
5.891667	0.500	-396.000000
5.900000	0.500	321.000000
5.908333	0.500	-377.000000
5.916667	0.500	-1,251.000000
5.925000	0.500	-1,829.000000
5.933333	0.500	-2,660.000000
5.941667	0.500	-4,362.000000
5.950000	0.500	-6,571.000000
5.958333	0.500	-9,046.000000
5.966667	0.500	-11,699.000000
5.975000	0.500	-14,715.000000
5.983333	0.500	-17,868.000000
5.991667	0.500	-20,698.000000
6.000000	0.500	-22,469.000000
6.008333	0.500	-22,736.000000
6.016667	0.500	-21,500.000000
6.025000	0.500	-18,958.000000
6.033333	0.500	-15,435.000000
6.041667	0.500	-11,286.000000
6.050000	0.500	-7,278.000000
6.058333	0.500	-3,906.000000
6.066667	0.500	-1,414.000000
6.075000	0.500	362.000000
6.083333	0.500	1,504.000000
6.091667	0.500	2,287.000000
6.100000	0.500	2,592.000000
6.108333	0.500	2,214.000000
6.116667	0.500	994.000000
6.125000	0.500	-1,660.000000
6.133333	0.500	-5,633.000000
6.141667	0.500	-10,476.000000
6.150000	0.500	-15,682.000000
6.158333	0.500	-20,776.000000
6.166667	0.500	-24,865.000000
6.175000	0.500	-27,186.000000
6.183333	0.500	-27,437.000000
6.191667	0.500	-25,797.000000
6.200000	0.500	-22,881.000000
6.208333	0.500	-19,883.000000
6.216667	0.500	-17,724.000000
6.225000	0.500	-16,469.000000
6.233333	0.500	-15,708.000000
6.241667	0.500	-14,817.000000
6.250000	0.500	-13,683.000000
6.258333	0.500	-12,243.000000
6.266667	0.500	-10,500.000000
6.275000	0.500	-8,278.000000
6.283333	0.500	-5,612.000000
6.291667	0.500	-2,719.000000
6.300000	0.500	17.000000
6.308333	0.500	1,946.000000
6.316667	0.500	2,963.000000
6.325000	0.500	3,257.000000
6.333333	0.500	3,397.000000
6.341667	0.500	3,773.000000
6.350000	0.500	4,413.000000
6.358333	0.500	5,540.000000
6.366667	0.500	7,077.000000
6.375000	0.500	8,356.000000
6.383333	0.500	8,787.000000
6.391667	0.500	8,337.000000
6.400000	0.500	7,497.000000
6.408333	0.500	6,619.000000
6.416667	0.500	5,806.000000
6.425000	0.500	5,299.000000
6.433333	0.500	5,047.000000
6.441667	0.500	4,907.000000
6.450000	0.500	5,228.000000
6.458333	0.500	5,902.000000
6.466667	0.500	6,542.000000
6.475000	0.500	6,952.000000
6.483333	0.500	6,663.000000
6.491667	0.500	5,603.000000
6.500000	0.500	3,876.000000
6.508333	0.500	2,086.000000
6.516667	0.500	968.000000
6.525000	0.500	574.000000
6.533333	0.500	715.000000
6.541667	0.500	1,093.000000
6.550000	0.500	1,705.000000
6.558333	0.500	2,309.000000
6.566667	0.500	2,766.000000
6.575000	0.500	2,728.000000
6.583333	0.500	1,831.000000
6.591667	0.500	110.000000
6.600000	0.500	-2,416.000000
6.608333	0.500	-5,612.000000
6.616667	0.500	-8,736.000000
6.625000	0.500	-10,948.000000
6.633333	0.500	-12,123.000000
6.641667	0.500	-12,357.000000
6.650000	0.500	-11,786.000000
6.658333	0.500	-10,724.000000
6.666667	0.500	-9,595.000000
6.675000	0.500	-8,863.000000
6.683333	0.500	-8,418.000000
6.691667	0.500	-8,130.000000
6.700000	0.500	-7,899.000000
6.708333	0.500	-7,820.000000
6.716667	0.500	-8,039.000000
6.725000	0.500	-8,202.000000
6.733333	0.500	-8,158.000000
6.741667	0.500	-7,667.000000
6.750000	0.500	-7,130.000000
6.758333	0.500	-7,250.000000
6.766667	0.500	-8,359.000000
6.775000	0.500	-10,239.000000
6.783333	0.500	-12,583.000000
6.791667	0.500	-15,346.000000
6.800000	0.500	-18,121.000000
6.808333	0.500	-19,916.000000
6.816667	0.500	-19,985.000000
6.825000	0.500	-18,381.000000
6.833333	0.500	-15,877.000000
6.841667	0.500	-13,588.000000
6.850000	0.500	-12,791.000000
6.858333	0.500	-13,700.000000
6.866667	0.500	-15,105.000000
6.875000	0.500	-15,926.000000
6.883333	0.500	-15,284.000000
6.891667	0.500	-13,051.000000
6.900000	0.500	-10,159.000000
6.908333	0.500	-7,353.000000
6.916667	0.500	-4,775.000000
6.925000	0.500	-2,285.000000
6.933333	0.500	498.000000
6.941667	0.500	3,658.000000
6.950000	0.500	6,625.000000
6.958333	0.500	9,082.000000
6.966667	0.500	11,049.000000
6.975000	0.500	12,952.000000
6.983333	0.500	14,897.000000
6.991667	0.500	16,508.000000
7.000000	0.500	17,294.000000
7.008333	0.500	17,525.000000
7.016667	0.500	17,597.000000
7.025000	0.500	17,595.000000
7.033333	0.500	17,621.000000
7.041667	0.500	17,760.000000
7.050000	0.500	18,144.000000
7.058333	0.500	18,759.000000
7.066667	0.500	19,129.000000
7.075000	0.500	18,921.000000
7.083333	0.500	17,987.000000
7.091667	0.500	16,200.000000
7.100000	0.500	13,776.000000
7.108333	0.500	10,780.000000
7.116667	0.500	7,467.000000
7.125000	0.500	4,755.000000
7.133333	0.500	2,939.000000
7.141667	0.500	1,874.000000
7.150000	0.500	1,700.000000
7.158333	0.500	2,412.000000
7.166667	0.500	3,611.000000
7.175000	0.500	4,698.000000
7.183333	0.500	5,301.000000
7.191667	0.500	4,590.000000
7.200000	0.500	2,642.000000
7.208333	0.500	460.000000
7.216667	0.500	-1,361.000000
7.225000	0.500	-2,097.000000
7.233333	0.500	-1,210.000000
7.241667	0.500	792.000000
7.250000	0.500	3,198.000000
7.258333	0.500	5,446.000000
7.266667	0.500	7,143.000000
7.275000	0.500	7,876.000000
7.283333	0.500	7,458.000000
7.291667	0.500	6,102.000000
7.300000	0.500	4,123.000000
7.308333	0.500	1,357.000000
7.316667	0.500	-1,939.000000
7.325000	0.500	-4,460.000000
7.333333	0.500	-5,559.000000
7.341667	0.500	-5,169.000000
7.350000	0.500	-3,059.000000
7.358333	0.500	217.000000
7.366667	0.500	3,599.000000
7.375000	0.500	6,460.000000
7.383333	0.500	8,436.000000
7.391667	0.500	9,174.000000
7.400000	0.500	8,523.000000
7.408333	0.500	6,578.000000
7.416667	0.500	3,919.000000
7.425000	0.500	1,247.000000
7.433333	0.500	-1,106.000000
7.441667	0.500	-3,208.000000
7.450000	0.500	-4,684.000000
7.458333	0.500	-4,602.000000
7.466667	0.500	-2,815.000000
7.475000	0.500	-39.000000
7.483333	0.500	2,908.000000
7.491667	0.500	5,272.000000
7.500000	0.500	6,703.000000
7.508333	0.500	7,314.000000
7.516667	0.500	7,396.000000
7.525000	0.500	7,072.000000
7.533333	0.500	6,730.000000
7.541667	0.500	6,861.000000
7.550000	0.500	7,935.000000
7.558333	0.500	9,631.000000
7.566667	0.500	10,800.000000
7.575000	0.500	10,594.000000
7.583333	0.500	9,191.000000
7.591667	0.500	7,339.000000
7.600000	0.500	5,912.000000
7.608333	0.500	5,567.000000
7.616667	0.500	6,037.000000
7.625000	0.500	6,955.000000
7.633333	0.500	8,064.000000
7.641667	0.500	9,266.000000
7.650000	0.500	10,549.000000
7.658333	0.500	11,200.000000
7.666667	0.500	10,600.000000
7.675000	0.500	9,045.000000
7.683333	0.500	7,001.000000
7.691667	0.500	4,830.000000
7.700000	0.500	2,667.000000
7.708333	0.500	438.000000
7.716667	0.500	-1,311.000000
7.725000	0.500	-2,053.000000
7.733333	0.500	-1,739.000000
7.741667	0.500	-354.000000
7.750000	0.500	1,717.000000
7.758333	0.500	3,930.000000
7.766667	0.500	5,900.000000
7.775000	0.500	6,936.000000
7.783333	0.500	6,537.000000
7.791667	0.500	4,955.000000
7.800000	0.500	2,871.000000
7.808333	0.500	882.000000
7.816667	0.500	-593.000000
7.825000	0.500	-731.000000
7.833333	0.500	390.000000
7.841667	0.500	1,871.000000
7.850000	0.500	2,565.000000
7.858333	0.500	2,205.000000
7.866667	0.500	1,248.000000
7.875000	0.500	-31.000000
7.883333	0.500	-1,129.000000
7.891667	0.500	-1,745.000000
7.900000	0.500	-1,998.000000
7.908333	0.500	-1,897.000000
7.916667	0.500	-1,234.000000
7.925000	0.500	-51.000000
7.933333	0.500	1,240.000000
7.941667	0.500	1,993.000000
7.950000	0.500	2,077.000000
7.958333	0.500	1,884.000000
7.966667	0.500	2,067.000000
7.975000	0.500	3,021.000000
7.983333	0.500	4,976.000000
7.991667	0.500	8,153.000000
8.000000	0.500	12,525.000000
8.008333	0.500	17,840.000000
8.016667	0.500	23,489.000000
8.025000	0.500	28,776.000000
8.033333	0.500	32,776.000000
8.041667	0.500	35,166.000000
8.050000	0.500	36,351.000000
8.058333	0.500	37,131.000000
8.066667	0.500	37,686.000000
8.075000	0.500	38,152.000000
8.083333	0.500	38,533.000000
8.091667	0.500	38,680.000000
8.100000	0.500	38,625.000000
8.108333	0.500	38,402.000000
8.116667	0.500	38,342.000000
8.125000	0.500	38,733.000000
8.133333	0.500	39,516.000000
8.141667	0.500	40,562.000000
8.150000	0.500	41,636.000000
8.158333	0.500	42,242.000000
8.166667	0.500	41,736.000000
8.175000	0.500	39,425.000000
8.183333	0.500	35,549.000000
8.191667	0.500	31,151.000000
8.200000	0.500	27,218.000000
8.208333	0.500	24,516.000000
8.216667	0.500	23,227.000000
8.225000	0.500	22,811.000000
8.233333	0.500	22,308.000000
8.241667	0.500	20,840.000000
8.250000	0.500	18,373.000000
8.258333	0.500	15,191.000000
8.266667	0.500	11,725.000000
8.275000	0.500	8,720.000000
8.283333	0.500	6,657.000000
8.291667	0.500	5,941.000000
8.300000	0.500	6,666.000000
8.308333	0.500	8,749.000000
8.316667	0.500	11,907.000000
8.325000	0.500	15,627.000000
8.333333	0.500	19,416.000000
8.341667	0.500	23,158.000000
8.350000	0.500	26,712.000000
8.358333	0.500	30,753.000000
8.366667	0.500	36,039.000000
8.375000	0.500	42,837.000000
8.383333	0.500	51,118.000000
8.391667	0.500	61,486.000000
8.400000	0.500	74,839.000000
8.408333	0.500	91,372.000000
8.416667	0.500	110,753.000000
8.425000	0.500	131,851.000000
8.433333	0.500	153,540.000000
8.441667	0.500	174,880.000000
8.450000	0.500	194,388.000000
8.458333	0.500	209,778.000000
8.466667	0.500	219,402.000000
8.475000	0.500	222,730.000000
8.483333	0.500	219,874.000000
8.491667	0.500	211,929.000000
8.500000	0.500	199,922.000000
8.508333	0.500	184,818.000000
8.516667	0.500	168,219.000000
8.525000	0.500	150,887.000000
8.533333	0.500	132,802.000000
8.541667	0.500	114,405.000000
8.550000	0.500	96,714.000000
8.558333	0.500	80,682.000000
8.566667	0.500	67,235.000000
8.575000	0.500	56,907.000000
8.583333	0.500	49,900.000000
8.591667	0.500	45,406.000000
8.600000	0.500	42,268.000000
8.608333	0.500	39,563.000000
8.616667	0.500	37,071.000000
8.625000	0.500	34,910.000000
8.633333	0.500	33,152.000000
8.641667	0.500	31,543.000000
8.650000	0.500	29,791.000000
8.658333	0.500	28,121.000000
8.666667	0.500	27,038.000000
8.675000	0.500	26,353.000000
8.683333	0.500	25,700.000000
8.691667	0.500	25,064.000000
8.700000	0.500	24,667.000000
8.708333	0.500	24,673.000000
8.716667	0.500	25,042.000000
8.725000	0.500	25,925.000000
8.733333	0.500	27,146.000000
8.741667	0.500	28,132.000000
8.750000	0.500	28,815.000000
8.758333	0.500	29,263.000000
8.766667	0.500	29,477.000000
8.775000	0.500	29,826.000000
8.783333	0.500	30,174.000000
8.791667	0.500	30,199.000000
8.800000	0.500	29,635.000000
8.808333	0.500	28,243.000000
8.816667	0.500	25,989.000000
8.825000	0.500	23,379.000000
8.833333	0.500	20,947.000000
8.841667	0.500	18,668.000000
8.850000	0.500	16,521.000000
8.858333	0.500	15,200.000000
8.866667	0.500	14,655.000000
8.875000	0.500	14,863.000000
8.883333	0.500	16,057.000000
8.891667	0.500	17,940.000000
8.900000	0.500	19,498.000000
8.908333	0.500	20,347.000000
8.916667	0.500	20,893.000000
8.925000	0.500	21,361.000000
8.933333	0.500	21,249.000000
8.941667	0.500	19,974.000000
8.950000	0.500	17,925.000000
8.958333	0.500	16,071.000000
8.966667	0.500	15,303.000000
8.975000	0.500	16,104.000000
8.983333	0.500	18,579.000000
8.991667	0.500	22,237.000000
9.000000	0.500	25,968.000000
9.008333	0.500	28,857.000000
9.016667	0.500	30,950.000000
9.025000	0.500	32,591.000000
9.033333	0.500	33,128.000000
9.041667	0.500	31,952.000000
9.050000	0.500	29,703.000000
9.058333	0.500	27,105.000000
9.066667	0.500	24,494.000000
9.075000	0.500	22,100.000000
9.083333	0.500	19,903.000000
9.091667	0.500	18,204.000000
9.100000	0.500	17,508.000000
9.108333	0.500	18,077.000000
9.116667	0.500	19,525.000000
9.125000	0.500	21,595.000000
9.133333	0.500	23,662.000000
9.141667	0.500	25,568.000000
9.150000	0.500	27,529.000000
9.158333	0.500	29,966.000000
9.166667	0.500	33,371.000000
9.175000	0.500	37,802.000000
9.183333	0.500	42,755.000000
9.191667	0.500	47,225.000000
9.200000	0.500	50,239.000000
9.208333	0.500	51,417.000000
9.216667	0.500	50,715.000000
9.225000	0.500	48,693.000000
9.233333	0.500	46,081.000000
9.241667	0.500	43,466.000000
9.250000	0.500	41,122.000000
9.258333	0.500	39,460.000000
9.266667	0.500	38,786.000000
9.275000	0.500	38,475.000000
9.283333	0.500	37,982.000000
9.291667	0.500	37,279.000000
9.300000	0.500	36,387.000000
9.308333	0.500	35,181.000000
9.316667	0.500	33,751.000000
9.325000	0.500	32,073.000000
9.333333	0.500	30,465.000000
9.341667	0.500	29,364.000000
9.350000	0.500	29,003.000000
9.358333	0.500	29,340.000000
9.366667	0.500	29,447.000000
9.375000	0.500	28,941.000000
9.383333	0.500	28,228.000000
9.391667	0.500	27,218.000000
9.400000	0.500	25,711.000000
9.408333	0.500	23,806.000000
9.416667	0.500	21,791.000000
9.425000	0.500	20,085.000000
9.433333	0.500	19,677.000000
9.441667	0.500	21,199.000000
9.450000	0.500	24,195.000000
9.458333	0.500	27,449.000000
9.466667	0.500	30,495.000000
9.475000	0.500	33,793.000000
9.483333	0.500	38,127.000000
9.491667	0.500	44,285.000000
9.500000	0.500	53,382.000000
9.508333	0.500	66,542.000000
9.516667	0.500	85,341.000000
9.525000	0.500	111,489.000000
9.533333	0.500	147,346.000000
9.541667	0.500	195,763.000000
9.550000	0.500	260,645.000000
9.558333	0.500	347,122.000000
9.566667	0.500	461,168.000000
9.575000	0.500	610,192.000000
9.583333	0.500	803,568.000000
9.591667	0.500	1,052,485.000000
9.600000	0.500	1,367,497.000000
9.608333	0.500	1,758,537.000000
9.616667	0.500	2,232,004.000000
9.625000	0.500	2,787,691.000000
9.633333	0.500	3,416,453.000000
9.641667	0.500	4,097,979.000000
9.650000	0.500	4,800,834.000000
9.658333	0.500	5,484,422.000000
9.666667	0.500	6,103,087.000000
9.675000	0.500	6,611,297.000000
9.683333	0.500	6,969,060.000000
9.691667	0.500	7,146,988.000000
9.700000	0.500	7,130,555.000000
9.708333	0.500	6,922,357.000000
9.716667	0.500	6,541,037.000000
9.725000	0.500	6,018,584.000000
9.733333	0.500	5,397,227.000000
9.741667	0.500	4,722,799.000000
9.750000	0.500	4,037,796.000000
9.758333	0.500	3,379,180.000000
9.766667	0.500	2,774,973.000000
9.775000	0.500	2,242,068.000000
9.783333	0.500	1,788,424.000000
9.791667	0.500	1,414,497.000000
9.800000	0.500	1,114,934.000000
9.808333	0.500	880,475.000000
9.816667	0.500	700,864.000000
9.825000	0.500	565,858.000000
9.833333	0.500	465,208.000000
9.841667	0.500	389,874.000000
9.850000	0.500	332,431.000000
9.858333	0.500	287,186.000000
9.866667	0.500	249,811.000000
9.875000	0.500	217,398.000000
9.883333	0.500	188,287.000000
9.891667	0.500	162,141.000000
9.900000	0.500	139,261.000000
9.908333	0.500	119,644.000000
9.916667	0.500	103,122.000000
9.925000	0.500	89,308.000000
9.933333	0.500	77,387.000000
9.941667	0.500	66,924.000000
9.950000	0.500	58,560.000000
9.958333	0.500	52,993.000000
9.966667	0.500	50,094.000000
9.975000	0.500	49,327.000000
9.983333	0.500	49,957.000000
9.991667	0.500	50,924.000000
10.000000	0.500	51,223.000000
10.008333	0.500	50,378.000000
10.016667	0.500	48,396.000000
10.025000	0.500	45,231.000000
10.033333	0.500	41,276.000000
10.041667	0.500	37,344.000000
10.050000	0.500	33,756.000000
10.058333	0.500	30,375.000000
10.066667	0.500	27,264.000000
10.075000	0.500	24,854.000000
10.083333	0.500	23,383.000000
10.091667	0.500	23,032.000000
10.100000	0.500	23,851.000000
10.108333	0.500	25,576.000000
10.116667	0.500	27,741.000000
10.125000	0.500	30,049.000000
10.133333	0.500	31,874.000000
10.141667	0.500	33,189.000000
10.150000	0.500	34,379.000000
10.158333	0.500	35,553.000000
10.166667	0.500	36,702.000000
10.175000	0.500	37,805.000000
10.183333	0.500	39,008.000000
10.191667	0.500	40,389.000000
10.200000	0.500	41,784.000000
10.208333	0.500	43,041.000000
10.216667	0.500	43,888.000000
10.225000	0.500	44,481.000000
10.233333	0.500	45,345.000000
10.241667	0.500	46,786.000000
10.250000	0.500	48,097.000000
10.258333	0.500	48,230.000000
10.266667	0.500	46,616.000000
10.275000	0.500	44,017.000000
10.283333	0.500	41,060.000000
10.291667	0.500	37,851.000000
10.300000	0.500	34,813.000000
10.308333	0.500	32,607.000000
10.316667	0.500	31,368.000000
10.325000	0.500	30,811.000000
10.333333	0.500	31,241.000000
10.341667	0.500	32,609.000000
10.350000	0.500	34,217.000000
10.358333	0.500	35,613.000000
10.366667	0.500	36,668.000000
10.375000	0.500	37,712.000000
10.383333	0.500	39,093.000000
10.391667	0.500	40,546.000000
10.400000	0.500	41,910.000000
10.408333	0.500	43,554.000000
10.416667	0.500	46,201.000000
10.425000	0.500	49,620.000000
10.433333	0.500	53,193.000000
10.441667	0.500	56,851.000000
10.450000	0.500	60,832.000000
10.458333	0.500	65,272.000000
10.466667	0.500	70,503.000000
10.475000	0.500	76,846.000000
10.483333	0.500	84,291.000000
10.491667	0.500	92,655.000000
10.500000	0.500	102,202.000000
10.508333	0.500	112,462.000000
10.516667	0.500	122,288.000000
10.525000	0.500	130,281.000000
10.533333	0.500	135,707.000000
10.541667	0.500	138,780.000000
10.550000	0.500	139,821.000000
10.558333	0.500	138,808.000000
10.566667	0.500	135,947.000000
10.575000	0.500	131,832.000000
10.583333	0.500	126,996.000000
10.591667	0.500	121,660.000000
10.600000	0.500	116,513.000000
10.608333	0.500	112,626.000000
10.616667	0.500	111,188.000000
10.625000	0.500	113,192.000000
10.633333	0.500	120,168.000000
10.641667	0.500	133,765.000000
10.650000	0.500	155,716.000000
10.658333	0.500	187,563.000000
10.666667	0.500	230,455.000000
10.675000	0.500	285,900.000000
10.683333	0.500	355,961.000000
10.691667	0.500	442,848.000000
10.700000	0.500	547,917.000000
10.708333	0.500	670,561.000000
10.716667	0.500	808,244.000000
10.725000	0.500	956,746.000000
10.733333	0.500	1,109,618.000000
10.741667	0.500	1,257,927.000000
10.750000	0.500	1,390,961.000000
10.758333	0.500	1,499,277.000000
10.766667	0.500	1,575,757.000000
10.775000	0.500	1,614,940.000000
10.783333	0.500	1,613,618.000000
10.791667	0.500	1,572,633.000000
10.800000	0.500	1,495,972.000000
10.808333	0.500	1,389,773.000000
10.816667	0.500	1,261,615.000000
10.825000	0.500	1,120,546.000000
10.833333	0.500	975,228.000000
10.841667	0.500	832,567.000000
10.850000	0.500	698,109.000000
10.858333	0.500	576,527.000000
10.866667	0.500	470,816.000000
10.875000	0.500	382,098.000000
10.883333	0.500	309,634.000000
10.891667	0.500	252,041.000000
10.900000	0.500	207,407.000000
10.908333	0.500	173,252.000000
10.916667	0.500	147,251.000000
10.925000	0.500	127,614.000000
10.933333	0.500	112,764.000000
10.941667	0.500	101,088.000000
10.950000	0.500	91,779.000000
10.958333	0.500	84,422.000000
10.966667	0.500	78,439.000000
10.975000	0.500	73,479.000000
10.983333	0.500	69,758.000000
10.991667	0.500	67,394.000000
11.000000	0.500	66,212.000000
11.008333	0.500	66,279.000000
11.016667	0.500	67,553.000000
11.025000	0.500	70,249.000000
11.033333	0.500	75,053.000000
11.041667	0.500	82,343.000000
11.050000	0.500	91,696.000000
11.058333	0.500	102,572.000000
11.066667	0.500	114,676.000000
11.075000	0.500	127,796.000000
11.083333	0.500	141,293.000000
11.091667	0.500	154,221.000000
11.100000	0.500	165,189.000000
11.108333	0.500	172,862.000000
11.116667	0.500	176,609.000000
11.125000	0.500	176,762.000000
11.133333	0.500	173,875.000000
11.141667	0.500	168,692.000000
11.150000	0.500	161,595.000000
11.158333	0.500	152,423.000000
11.166667	0.500	141,270.000000
11.175000	0.500	128,398.000000
11.183333	0.500	114,668.000000
11.191667	0.500	101,693.000000
11.200000	0.500	90,534.000000
11.208333	0.500	81,387.000000
11.216667	0.500	73,480.000000
11.225000	0.500	66,145.000000
11.233333	0.500	59,660.000000
11.241667	0.500	54,746.000000
11.250000	0.500	51,666.000000
11.258333	0.500	50,070.000000
11.266667	0.500	49,492.000000
11.275000	0.500	49,345.000000
11.283333	0.500	48,985.000000
11.291667	0.500	47,792.000000
11.300000	0.500	46,011.000000
11.308333	0.500	44,508.000000
11.316667	0.500	44,119.000000
11.325000	0.500	45,096.000000
11.333333	0.500	47,070.000000
11.341667	0.500	49,260.000000
11.350000	0.500	50,857.000000
11.358333	0.500	51,376.000000
11.366667	0.500	50,823.000000
11.375000	0.500	49,884.000000
11.383333	0.500	49,092.000000
11.391667	0.500	48,508.000000
11.400000	0.500	47,963.000000
11.408333	0.500	47,165.000000
11.416667	0.500	45,901.000000
11.425000	0.500	44,719.000000
11.433333	0.500	44,382.000000
11.441667	0.500	44,773.000000
11.450000	0.500	45,677.000000
11.458333	0.500	47,073.000000
11.466667	0.500	48,699.000000
11.475000	0.500	50,297.000000
11.483333	0.500	51,664.000000
11.491667	0.500	53,240.000000
11.500000	0.500	55,255.000000
11.508333	0.500	57,207.000000
11.516667	0.500	58,629.000000
11.525000	0.500	60,194.000000
11.533333	0.500	61,903.000000
11.541667	0.500	63,148.000000
11.550000	0.500	63,608.000000
11.558333	0.500	63,047.000000
11.566667	0.500	62,088.000000
11.575000	0.500	61,533.000000
11.583333	0.500	61,901.000000
11.591667	0.500	62,951.000000
11.600000	0.500	64,765.000000
11.608333	0.500	67,450.000000
11.616667	0.500	71,211.000000
11.625000	0.500	76,185.000000
11.633333	0.500	83,251.000000
11.641667	0.500	93,258.000000
11.650000	0.500	105,469.000000
11.658333	0.500	119,090.000000
11.666667	0.500	133,548.000000
11.675000	0.500	147,956.000000
11.683333	0.500	161,575.000000
11.691667	0.500	174,261.000000
11.700000	0.500	185,511.000000
11.708333	0.500	194,275.000000
11.716667	0.500	199,682.000000
11.725000	0.500	202,076.000000
11.733333	0.500	202,293.000000
11.741667	0.500	201,228.000000
11.750000	0.500	199,993.000000
11.758333	0.500	200,025.000000
11.766667	0.500	203,712.000000
11.775000	0.500	214,245.000000
11.783333	0.500	235,123.000000
11.791667	0.500	270,110.000000
11.800000	0.500	323,847.000000
11.808333	0.500	401,907.000000
11.816667	0.500	512,372.000000
11.825000	0.500	664,476.000000
11.833333	0.500	866,909.000000
11.841667	0.500	1,129,262.000000
11.850000	0.500	1,460,685.000000
11.858333	0.500	1,869,141.000000
11.866667	0.500	2,360,843.000000
11.875000	0.500	2,934,685.000000
11.883333	0.500	3,581,363.000000
11.891667	0.500	4,281,177.000000
11.900000	0.500	5,002,082.000000
11.908333	0.500	5,703,508.000000
11.916667	0.500	6,340,570.000000
11.925000	0.500	6,867,271.000000
11.933333	0.500	7,242,864.000000
11.941667	0.500	7,437,457.000000
11.950000	0.500	7,436,040.000000
11.958333	0.500	7,240,276.000000
11.966667	0.500	6,868,023.000000
11.975000	0.500	6,349,886.000000
11.983333	0.500	5,724,754.000000
11.991667	0.500	5,035,660.000000
12.000000	0.500	4,324,861.000000
12.008333	0.500	3,629,769.000000
12.016667	0.500	2,980,406.000000
12.025000	0.500	2,398,273.000000
12.033333	0.500	1,896,387.000000
12.041667	0.500	1,479,942.000000
12.050000	0.500	1,146,347.000000
12.058333	0.500	887,671.000000
12.066667	0.500	693,525.000000
12.075000	0.500	552,703.000000
12.083333	0.500	453,948.000000
12.091667	0.500	386,658.000000
12.100000	0.500	341,708.000000
12.108333	0.500	312,483.000000
12.116667	0.500	295,117.000000
12.125000	0.500	287,076.000000
12.133333	0.500	287,018.000000
12.141667	0.500	295,198.000000
12.150000	0.500	312,307.000000
12.158333	0.500	339,828.000000
12.166667	0.500	380,957.000000
12.175000	0.500	440,379.000000
12.183333	0.500	523,034.000000
12.191667	0.500	633,952.000000
12.200000	0.500	777,694.000000
12.208333	0.500	957,413.000000
12.216667	0.500	1,173,787.000000
12.225000	0.500	1,424,733.000000
12.233333	0.500	1,703,357.000000
12.241667	0.500	1,998,511.000000
12.250000	0.500	2,295,402.000000
12.258333	0.500	2,575,602.000000
12.266667	0.500	2,819,496.000000
12.275000	0.500	3,009,042.000000
12.283333	0.500	3,128,689.000000
12.291667	0.500	3,168,295.000000
12.300000	0.500	3,125,672.000000
12.308333	0.500	3,005,526.000000
12.316667	0.500	2,818,161.000000
12.325000	0.500	2,577,949.000000
12.333333	0.500	2,301,584.000000
12.341667	0.500	2,006,954.000000
12.350000	0.500	1,710,873.000000
12.358333	0.500	1,428,001.000000
12.366667	0.500	1,170,196.000000
12.375000	0.500	944,838.000000
12.383333	0.500	754,785.000000
12.391667	0.500	599,666.000000
12.400000	0.500	476,822.000000
12.408333	0.500	381,976.000000
12.416667	0.500	310,380.000000
12.425000	0.500	257,199.000000
12.433333	0.500	218,127.000000
12.441667	0.500	189,568.000000
12.450000	0.500	168,247.000000
12.458333	0.500	151,264.000000
12.466667	0.500	137,002.000000
12.475000	0.500	125,011.000000
12.483333	0.500	114,812.000000
12.491667	0.500	106,088.000000
12.500000	0.500	98,256.000000
12.508333	0.500	90,569.000000
12.516667	0.500	83,080.000000
12.525000	0.500	76,178.000000
12.533333	0.500	69,790.000000
12.541667	0.500	64,425.000000
12.550000	0.500	61,237.000000
12.558333	0.500	60,803.000000
12.566667	0.500	63,294.000000
12.575000	0.500	69,307.000000
12.583333	0.500	79,084.000000
12.591667	0.500	92,240.000000
12.600000	0.500	108,646.000000
12.608333	0.500	128,725.000000
12.616667	0.500	153,457.000000
12.625000	0.500	184,281.000000
12.633333	0.500	223,246.000000
12.641667	0.500	272,977.000000
12.650000	0.500	335,336.000000
12.658333	0.500	411,971.000000
12.666667	0.500	504,546.000000
12.675000	0.500	614,403.000000
12.683333	0.500	742,422.000000
12.691667	0.500	887,859.000000
12.700000	0.500	1,047,283.000000
12.708333	0.500	1,213,346.000000
12.716667	0.500	1,375,812.000000
12.725000	0.500	1,524,320.000000
12.733333	0.500	1,648,470.000000
12.741667	0.500	1,738,149.000000
12.750000	0.500	1,785,950.000000
12.758333	0.500	1,788,183.000000
12.766667	0.500	1,744,760.000000
12.775000	0.500	1,659,242.000000
12.783333	0.500	1,538,586.000000
12.791667	0.500	1,392,353.000000
12.800000	0.500	1,231,154.000000
12.808333	0.500	1,065,023.000000
12.816667	0.500	902,831.000000
12.825000	0.500	751,625.000000
12.833333	0.500	615,852.000000
12.841667	0.500	498,289.000000
12.850000	0.500	400,517.000000
12.858333	0.500	322,400.000000
12.866667	0.500	262,863.000000
12.875000	0.500	219,876.000000
12.883333	0.500	190,367.000000
12.891667	0.500	171,025.000000
12.900000	0.500	159,012.000000
12.908333	0.500	152,149.000000
12.916667	0.500	148,615.000000
12.925000	0.500	146,921.000000
12.933333	0.500	146,247.000000
12.941667	0.500	145,967.000000
12.950000	0.500	145,527.000000
12.958333	0.500	144,550.000000
12.966667	0.500	143,774.000000
12.975000	0.500	145,061.000000
12.983333	0.500	149,599.000000
12.991667	0.500	157,070.000000
13.000000	0.500	166,917.000000
13.008333	0.500	178,211.000000
13.016667	0.500	189,989.000000
13.025000	0.500	201,416.000000
13.033333	0.500	211,615.000000
13.041667	0.500	219,510.000000
13.050000	0.500	223,941.000000
13.058333	0.500	224,396.000000
13.066667	0.500	221,759.000000
13.075000	0.500	217,523.000000
13.083333	0.500	212,616.000000
13.091667	0.500	206,947.000000
13.100000	0.500	200,537.000000
13.108333	0.500	193,382.000000
13.116667	0.500	185,436.000000
13.125000	0.500	176,844.000000
13.133333	0.500	167,899.000000
13.141667	0.500	158,679.000000
13.150000	0.500	149,249.000000
13.158333	0.500	139,934.000000
13.166667	0.500	130,846.000000
13.175000	0.500	122,718.000000
13.183333	0.500	116,216.000000
13.191667	0.500	111,163.000000
13.200000	0.500	107,001.000000
13.208333	0.500	103,705.000000
13.216667	0.500	101,848.000000
13.225000	0.500	102,212.000000
13.233333	0.500	105,654.000000
13.241667	0.500	112,055.000000
13.250000	0.500	120,985.000000
13.258333	0.500	132,408.000000
13.266667	0.500	146,166.000000
13.275000	0.500	161,715.000000
13.283333	0.500	179,138.000000
13.291667	0.500	198,728.000000
13.300000	0.500	220,558.000000
13.308333	0.500	244,060.000000
13.316667	0.500	268,478.000000
13.325000	0.500	292,187.000000
13.333333	0.500	313,360.000000
13.341667	0.500	329,911.000000
13.350000	0.500	340,114.000000
13.358333	0.500	342,951.000000
13.366667	0.500	338,240.000000
13.375000	0.500	326,297.000000
13.383333	0.500	307,908.000000
13.391667	0.500	284,878.000000
13.400000	0.500	259,602.000000
13.408333	0.500	234,191.000000
13.416667	0.500	210,131.000000
13.425000	0.500	187,488.000000
13.433333	0.500	166,519.000000
13.441667	0.500	147,717.000000
13.450000	0.500	131,743.000000
13.458333	0.500	118,885.000000
13.466667	0.500	108,960.000000
13.475000	0.500	101,547.000000
13.483333	0.500	96,286.000000
13.491667	0.500	92,798.000000
13.500000	0.500	90,576.000000
13.508333	0.500	88,837.000000
13.516667	0.500	86,836.000000
13.525000	0.500	83,966.000000
13.533333	0.500	79,921.000000
13.541667	0.500	75,385.000000
13.550000	0.500	72,015.000000
13.558333	0.500	70,374.000000
13.566667	0.500	69,903.000000
13.575000	0.500	69,728.000000
13.583333	0.500	69,579.000000
13.591667	0.500	69,383.000000
13.600000	0.500	68,963.000000
13.608333	0.500	68,045.000000
13.616667	0.500	66,941.000000
13.625000	0.500	66,580.000000
13.633333	0.500	67,545.000000
13.641667	0.500	69,176.000000
13.650000	0.500	70,310.000000
13.658333	0.500	70,369.000000
13.666667	0.500	69,572.000000
13.675000	0.500	68,335.000000
13.683333	0.500	67,148.000000
13.691667	0.500	66,378.000000
13.700000	0.500	66,075.000000
13.708333	0.500	65,704.000000
13.716667	0.500	64,972.000000
13.725000	0.500	64,172.000000
13.733333	0.500	63,820.000000
13.741667	0.500	64,257.000000
13.750000	0.500	65,624.000000
13.758333	0.500	67,817.000000
13.766667	0.500	70,224.000000
13.775000	0.500	72,736.000000
13.783333	0.500	75,516.000000
13.791667	0.500	78,084.000000
13.800000	0.500	79,866.000000
13.808333	0.500	80,670.000000
13.816667	0.500	80,470.000000
13.825000	0.500	80,088.000000
13.833333	0.500	79,962.000000
13.841667	0.500	80,560.000000
13.850000	0.500	81,910.000000
13.858333	0.500	83,973.000000
13.866667	0.500	87,139.000000
13.875000	0.500	91,971.000000
13.883333	0.500	98,434.000000
13.891667	0.500	105,829.000000
13.900000	0.500	113,407.000000
13.908333	0.500	120,648.000000
13.916667	0.500	127,436.000000
13.925000	0.500	133,511.000000
13.933333	0.500	139,459.000000
13.941667	0.500	145,353.000000
13.950000	0.500	150,601.000000
13.958333	0.500	154,634.000000
13.966667	0.500	156,923.000000
13.975000	0.500	156,720.000000
13.983333	0.500	154,057.000000
13.991667	0.500	149,678.000000
14.000000	0.500	143,956.000000
14.008333	0.500	137,218.000000
14.016667	0.500	129,588.000000
14.025000	0.500	121,768.000000
14.033333	0.500	114,964.000000
14.041667	0.500	109,873.000000
14.050000	0.500	107,019.000000
14.058333	0.500	106,681.000000
14.066667	0.500	108,002.000000
14.075000	0.500	110,395.000000
14.083333	0.500	113,595.000000
14.091667	0.500	117,243.000000
14.100000	0.500	121,084.000000
14.108333	0.500	124,740.000000
14.116667	0.500	127,542.000000
14.125000	0.500	129,306.000000
14.133333	0.500	130,870.000000
14.141667	0.500	133,229.000000
14.150000	0.500	137,048.000000
14.158333	0.500	142,684.000000
14.166667	0.500	149,596.000000
14.175000	0.500	156,708.000000
14.183333	0.500	162,983.000000
14.191667	0.500	167,731.000000
14.200000	0.500	170,767.000000
14.208333	0.500	173,134.000000
14.216667	0.500	176,473.000000
14.225000	0.500	182,381.000000
14.233333	0.500	192,090.000000
14.241667	0.500	206,510.000000
14.250000	0.500	227,046.000000
14.258333	0.500	255,612.000000
14.266667	0.500	294,512.000000
14.275000	0.500	346,247.000000
14.283333	0.500	414,863.000000
14.291667	0.500	505,551.000000
14.300000	0.500	623,819.000000
14.308333	0.500	775,582.000000
14.316667	0.500	967,226.000000
14.325000	0.500	1,205,795.000000
14.333333	0.500	1,497,717.000000
14.341667	0.500	1,846,168.000000
14.350000	0.500	2,249,736.000000
14.358333	0.500	2,702,120.000000
14.366667	0.500	3,189,494.000000
14.375000	0.500	3,690,097.000000
14.383333	0.500	4,177,607.000000
14.391667	0.500	4,622,869.000000
14.400000	0.500	4,994,842.000000
14.408333	0.500	5,264,459.000000
14.416667	0.500	5,409,099.000000
14.425000	0.500	5,416,321.000000
14.433333	0.500	5,285,554.000000
14.441667	0.500	5,028,114.000000
14.450000	0.500	4,665,013.000000
14.458333	0.500	4,223,825.000000
14.466667	0.500	3,734,623.000000
14.475000	0.500	3,227,277.000000
14.483333	0.500	2,729,028.000000
14.491667	0.500	2,261,511.000000
14.500000	0.500	1,840,588.000000
14.508333	0.500	1,475,790.000000
14.516667	0.500	1,170,670.000000
14.525000	0.500	923,306.000000
14.533333	0.500	728,929.000000
14.541667	0.500	581,624.000000
14.550000	0.500	473,698.000000
14.558333	0.500	397,091.000000
14.566667	0.500	344,070.000000
14.575000	0.500	307,419.000000
14.583333	0.500	281,200.000000
14.591667	0.500	261,070.000000
14.600000	0.500	244,253.000000
14.608333	0.500	229,426.000000
14.616667	0.500	215,875.000000
14.625000	0.500	203,433.000000
14.633333	0.500	191,720.000000
14.641667	0.500	180,029.000000
14.650000	0.500	167,976.000000
14.658333	0.500	155,827.000000
14.666667	0.500	144,118.000000
14.675000	0.500	133,624.000000
14.683333	0.500	125,501.000000
14.691667	0.500	119,691.000000
14.700000	0.500	115,155.000000
14.708333	0.500	111,277.000000
14.716667	0.500	107,673.000000
14.725000	0.500	104,127.000000
14.733333	0.500	101,027.000000
14.741667	0.500	99,333.000000
14.750000	0.500	99,975.000000
14.758333	0.500	103,693.000000
14.766667	0.500	111,392.000000
14.775000	0.500	122,967.000000
14.783333	0.500	137,679.000000
14.791667	0.500	155,074.000000
14.800000	0.500	175,658.000000
14.808333	0.500	200,146.000000
14.816667	0.500	228,688.000000
14.825000	0.500	260,381.000000
14.833333	0.500	295,059.000000
14.841667	0.500	333,116.000000
14.850000	0.500	374,758.000000
14.858333	0.500	419,842.000000
14.866667	0.500	467,187.000000
14.875000	0.500	514,200.000000
14.883333	0.500	557,031.000000
14.891667	0.500	591,895.000000
14.900000	0.500	616,728.000000
14.908333	0.500	630,695.000000
14.916667	0.500	633,087.000000
14.925000	0.500	623,312.000000
14.933333	0.500	601,738.000000
14.941667	0.500	569,985.000000
14.950000	0.500	529,885.000000
14.958333	0.500	483,494.000000
14.966667	0.500	434,084.000000
14.975000	0.500	385,234.000000
14.983333	0.500	339,388.000000
14.991667	0.500	298,282.000000
15.000000	0.500	263,114.000000
15.008333	0.500	234,351.000000
15.016667	0.500	212,238.000000
15.025000	0.500	196,624.000000
15.033333	0.500	186,612.000000
15.041667	0.500	181,183.000000
15.050000	0.500	179,975.000000
15.058333	0.500	183,031.000000
15.066667	0.500	190,437.000000
15.075000	0.500	201,823.000000
15.083333	0.500	216,819.000000
15.091667	0.500	235,774.000000
15.100000	0.500	258,805.000000
15.108333	0.500	285,283.000000
15.116667	0.500	314,992.000000
15.125000	0.500	348,540.000000
15.133333	0.500	386,323.000000
15.141667	0.500	429,196.000000
15.150000	0.500	478,106.000000
15.158333	0.500	533,840.000000
15.166667	0.500	596,092.000000
15.175000	0.500	663,697.000000
15.183333	0.500	734,601.000000
15.191667	0.500	805,023.000000
15.200000	0.500	869,991.000000
15.208333	0.500	924,521.000000
15.216667	0.500	963,833.000000
15.225000	0.500	984,133.000000
15.233333	0.500	983,732.000000
15.241667	0.500	963,501.000000
15.250000	0.500	925,721.000000
15.258333	0.500	873,831.000000
15.266667	0.500	811,317.000000
15.275000	0.500	742,275.000000
15.283333	0.500	671,119.000000
15.291667	0.500	602,115.000000
15.300000	0.500	537,734.000000
15.308333	0.500	478,583.000000
15.316667	0.500	424,683.000000
15.325000	0.500	376,074.000000
15.333333	0.500	332,801.000000
15.341667	0.500	294,332.000000
15.350000	0.500	259,614.000000
15.358333	0.500	228,030.000000
15.366667	0.500	199,473.000000
15.375000	0.500	174,224.000000
15.383333	0.500	152,867.000000
15.391667	0.500	135,949.000000
15.400000	0.500	123,426.000000
15.408333	0.500	114,646.000000
15.416667	0.500	109,078.000000
15.425000	0.500	106,341.000000
15.433333	0.500	105,458.000000
15.441667	0.500	105,108.000000
15.450000	0.500	104,245.000000
15.458333	0.500	102,483.000000
15.466667	0.500	99,745.000000
15.475000	0.500	96,427.000000
15.483333	0.500	93,086.000000
15.491667	0.500	89,910.000000
15.500000	0.500	87,826.000000
15.508333	0.500	86,599.000000
15.516667	0.500	85,258.000000
15.525000	0.500	83,430.000000
15.533333	0.500	81,286.000000
15.541667	0.500	79,600.000000
15.550000	0.500	78,858.000000
15.558333	0.500	79,598.000000
15.566667	0.500	82,682.000000
15.575000	0.500	87,788.000000
15.583333	0.500	93,865.000000
15.591667	0.500	100,246.000000
15.600000	0.500	106,538.000000
15.608333	0.500	111,659.000000
15.616667	0.500	114,946.000000
15.625000	0.500	116,578.000000
15.633333	0.500	116,685.000000
15.641667	0.500	115,292.000000
15.650000	0.500	112,649.000000
15.658333	0.500	109,088.000000
15.666667	0.500	104,543.000000
15.675000	0.500	99,203.000000
15.683333	0.500	94,176.000000
15.691667	0.500	90,490.000000
15.700000	0.500	87,903.000000
15.708333	0.500	85,753.000000
15.716667	0.500	83,946.000000
15.725000	0.500	82,271.000000
15.733333	0.500	80,821.000000
15.741667	0.500	80,215.000000
15.750000	0.500	80,832.000000
15.758333	0.500	82,516.000000
15.766667	0.500	84,994.000000
15.775000	0.500	87,849.000000
15.783333	0.500	90,695.000000
15.791667	0.500	93,421.000000
15.800000	0.500	96,549.000000
15.808333	0.500	100,037.000000
15.816667	0.500	103,658.000000
15.825000	0.500	106,980.000000
15.833333	0.500	109,703.000000
15.841667	0.500	111,581.000000
15.850000	0.500	112,858.000000
15.858333	0.500	113,371.000000
15.866667	0.500	112,429.000000
15.875000	0.500	109,904.000000
15.883333	0.500	106,530.000000
15.891667	0.500	103,045.000000
15.900000	0.500	100,138.000000
15.908333	0.500	98,819.000000
15.916667	0.500	99,390.000000
15.925000	0.500	101,505.000000
15.933333	0.500	104,993.000000
15.941667	0.500	110,214.000000
15.950000	0.500	117,602.000000
15.958333	0.500	127,049.000000
15.966667	0.500	138,265.000000
15.975000	0.500	150,904.000000
15.983333	0.500	164,947.000000
15.991667	0.500	180,947.000000
16.000000	0.500	199,615.000000
16.008333	0.500	221,597.000000
16.016667	0.500	248,675.000000
16.025000	0.500	282,884.000000
16.033333	0.500	324,953.000000
16.041667	0.500	374,636.000000
16.050000	0.500	431,413.000000
16.058333	0.500	494,510.000000
16.066667	0.500	562,155.000000
16.075000	0.500	631,545.000000
16.083333	0.500	698,840.000000
16.091667	0.500	759,877.000000
16.100000	0.500	811,197.000000
16.108333	0.500	849,547.000000
16.116667	0.500	871,991.000000
16.125000	0.500	876,745.000000
16.133333	0.500	863,139.000000
16.141667	0.500	831,805.000000
16.150000	0.500	784,953.000000
16.158333	0.500	726,175.000000
16.166667	0.500	659,443.000000
16.175000	0.500	588,393.000000
16.183333	0.500	516,621.000000
16.191667	0.500	447,790.000000
16.200000	0.500	384,645.000000
16.208333	0.500	328,709.000000
16.216667	0.500	281,038.000000
16.225000	0.500	242,354.000000
16.233333	0.500	212,204.000000
16.241667	0.500	189,991.000000
16.250000	0.500	174,670.000000
16.258333	0.500	164,245.000000
16.266667	0.500	157,100.000000
16.275000	0.500	152,181.000000
16.283333	0.500	148,700.000000
16.291667	0.500	145,923.000000
16.300000	0.500	143,487.000000
16.308333	0.500	140,676.000000
16.316667	0.500	137,033.000000
16.325000	0.500	133,001.000000
16.333333	0.500	129,108.000000
16.341667	0.500	125,614.000000
16.350000	0.500	122,748.000000
16.358333	0.500	120,930.000000
16.366667	0.500	120,568.000000
16.375000	0.500	121,843.000000
16.383333	0.500	124,388.000000
16.391667	0.500	127,165.000000
16.400000	0.500	129,886.000000
16.408333	0.500	132,733.000000
16.416667	0.500	135,772.000000
16.425000	0.500	138,607.000000
16.433333	0.500	140,141.000000
16.441667	0.500	139,801.000000
16.450000	0.500	137,819.000000
16.458333	0.500	134,673.000000
16.466667	0.500	130,747.000000
16.475000	0.500	126,460.000000
16.483333	0.500	122,342.000000
16.491667	0.500	118,255.000000
16.500000	0.500	114,475.000000
16.508333	0.500	111,464.000000
16.516667	0.500	109,121.000000
16.525000	0.500	107,115.000000
16.533333	0.500	105,304.000000
16.541667	0.500	104,067.000000
16.550000	0.500	103,328.000000
16.558333	0.500	102,821.000000
16.566667	0.500	102,493.000000
16.575000	0.500	102,264.000000
16.583333	0.500	102,701.000000
16.591667	0.500	104,689.000000
16.600000	0.500	108,537.000000
16.608333	0.500	113,544.000000
16.616667	0.500	119,167.000000
16.625000	0.500	124,701.000000
16.633333	0.500	129,236.000000
16.641667	0.500	132,654.000000
16.650000	0.500	134,953.000000
16.658333	0.500	136,072.000000
16.666667	0.500	136,409.000000
16.675000	0.500	136,205.000000
16.683333	0.500	135,736.000000
16.691667	0.500	135,573.000000
16.700000	0.500	135,939.000000
16.708333	0.500	136,943.000000
16.716667	0.500	139,061.000000
16.725000	0.500	142,360.000000
16.733333	0.500	147,523.000000
16.741667	0.500	155,763.000000
16.750000	0.500	167,639.000000
16.758333	0.500	183,628.000000
16.766667	0.500	204,284.000000
16.775000	0.500	229,364.000000
16.783333	0.500	257,955.000000
16.791667	0.500	289,415.000000
16.800000	0.500	323,252.000000
16.808333	0.500	357,952.000000
16.816667	0.500	391,461.000000
16.825000	0.500	421,621.000000
16.833333	0.500	446,923.000000
16.841667	0.500	466,400.000000
16.850000	0.500	479,883.000000
16.858333	0.500	488,558.000000
16.866667	0.500	494,714.000000
16.875000	0.500	502,354.000000
16.883333	0.500	516,746.000000
16.891667	0.500	543,650.000000
16.900000	0.500	588,604.000000
16.908333	0.500	656,929.000000
16.916667	0.500	753,385.000000
16.925000	0.500	882,778.000000
16.933333	0.500	1,049,780.000000
16.941667	0.500	1,257,692.000000
16.950000	0.500	1,507,758.000000
16.958333	0.500	1,799,031.000000
16.966667	0.500	2,126,611.000000
16.975000	0.500	2,479,474.000000
16.983333	0.500	2,841,451.000000
16.991667	0.500	3,192,633.000000
17.000000	0.500	3,510,720.000000
17.008333	0.500	3,772,618.000000
17.016667	0.500	3,957,079.000000
17.025000	0.500	4,048,415.000000
17.033333	0.500	4,038,605.000000
17.041667	0.500	3,928,470.000000
17.050000	0.500	3,726,760.000000
17.058333	0.500	3,448,566.000000
17.066667	0.500	3,114,696.000000
17.075000	0.500	2,748,665.000000
17.083333	0.500	2,373,198.000000
17.091667	0.500	2,008,476.000000
17.100000	0.500	1,671,004.000000
17.108333	0.500	1,372,162.000000
17.116667	0.500	1,117,603.000000
17.125000	0.500	908,475.000000
17.133333	0.500	742,466.000000
17.141667	0.500	615,216.000000
17.150000	0.500	520,920.000000
17.158333	0.500	452,777.000000
17.166667	0.500	403,616.000000
17.175000	0.500	367,582.000000
17.183333	0.500	340,527.000000
17.191667	0.500	319,120.000000
17.200000	0.500	300,426.000000
17.208333	0.500	282,261.000000
17.216667	0.500	263,929.000000
17.225000	0.500	245,896.000000
17.233333	0.500	228,714.000000
17.241667	0.500	212,173.000000
17.250000	0.500	195,492.000000
17.258333	0.500	179,314.000000
17.266667	0.500	164,381.000000
17.275000	0.500	150,868.000000
17.283333	0.500	139,518.000000
17.291667	0.500	131,195.000000
17.300000	0.500	126,382.000000
17.308333	0.500	124,388.000000
17.316667	0.500	124,414.000000
17.325000	0.500	125,585.000000
17.333333	0.500	126,655.000000
17.341667	0.500	126,938.000000
17.350000	0.500	126,387.000000
17.358333	0.500	124,777.000000
17.366667	0.500	122,277.000000
17.375000	0.500	119,526.000000
17.383333	0.500	117,004.000000
17.391667	0.500	115,116.000000
17.400000	0.500	113,991.000000
17.408333	0.500	113,834.000000
17.416667	0.500	114,667.000000
17.425000	0.500	116,518.000000
17.433333	0.500	118,858.000000
17.441667	0.500	121,234.000000
17.450000	0.500	123,632.000000
17.458333	0.500	126,751.000000
17.466667	0.500	130,801.000000
17.475000	0.500	135,995.000000
17.483333	0.500	142,184.000000
17.491667	0.500	149,613.000000
17.500000	0.500	158,943.000000
17.508333	0.500	171,085.000000
17.516667	0.500	186,564.000000
17.525000	0.500	205,926.000000
17.533333	0.500	230,514.000000
17.541667	0.500	262,683.000000
17.550000	0.500	304,430.000000
17.558333	0.500	356,677.000000
17.566667	0.500	419,526.000000
17.575000	0.500	492,365.000000
17.583333	0.500	574,007.000000
17.591667	0.500	661,834.000000
17.600000	0.500	751,806.000000
17.608333	0.500	838,985.000000
17.616667	0.500	917,965.000000
17.625000	0.500	983,496.000000
17.633333	0.500	1,031,929.000000
17.641667	0.500	1,060,707.000000
17.650000	0.500	1,067,393.000000
17.658333	0.500	1,050,859.000000
17.666667	0.500	1,011,846.000000
17.675000	0.500	953,192.000000
17.683333	0.500	879,114.000000
17.691667	0.500	794,802.000000
17.700000	0.500	705,107.000000
17.708333	0.500	614,896.000000
17.716667	0.500	528,969.000000
17.725000	0.500	451,381.000000
17.733333	0.500	384,606.000000
17.741667	0.500	329,572.000000
17.750000	0.500	285,693.000000
17.758333	0.500	251,500.000000
17.766667	0.500	225,212.000000
17.775000	0.500	205,320.000000
17.783333	0.500	190,177.000000
17.791667	0.500	178,422.000000
17.800000	0.500	169,286.000000
17.808333	0.500	162,279.000000
17.816667	0.500	157,566.000000
17.825000	0.500	154,630.000000
17.833333	0.500	152,813.000000
17.841667	0.500	151,947.000000
17.850000	0.500	151,706.000000
17.858333	0.500	151,612.000000
17.866667	0.500	150,824.000000
17.875000	0.500	148,708.000000
17.883333	0.500	145,042.000000
17.891667	0.500	139,981.000000
17.900000	0.500	133,700.000000
17.908333	0.500	126,701.000000
17.916667	0.500	119,369.000000
17.925000	0.500	112,097.000000
17.933333	0.500	105,767.000000
17.941667	0.500	100,710.000000
17.950000	0.500	96,435.000000
17.958333	0.500	93,111.000000
17.966667	0.500	90,978.000000
17.975000	0.500	90,229.000000
17.983333	0.500	90,921.000000
17.991667	0.500	92,614.000000
18.000000	0.500	94,786.000000
18.008333	0.500	96,694.000000
18.016667	0.500	98,265.000000
18.025000	0.500	99,653.000000
18.033333	0.500	100,652.000000
18.041667	0.500	100,930.000000
18.050000	0.500	100,724.000000
18.058333	0.500	100,707.000000
18.066667	0.500	101,657.000000
18.075000	0.500	104,138.000000
18.083333	0.500	108,020.000000
18.091667	0.500	112,409.000000
18.100000	0.500	116,361.000000
18.108333	0.500	119,500.000000
18.116667	0.500	121,539.000000
18.125000	0.500	122,167.000000
18.133333	0.500	121,592.000000
18.141667	0.500	120,339.000000
18.150000	0.500	118,995.000000
18.158333	0.500	118,288.000000
18.166667	0.500	118,418.000000
18.175000	0.500	119,175.000000
18.183333	0.500	119,931.000000
18.191667	0.500	120,667.000000
18.200000	0.500	121,577.000000
18.208333	0.500	122,587.000000
18.216667	0.500	123,394.000000
18.225000	0.500	123,898.000000
18.233333	0.500	123,814.000000
18.241667	0.500	123,066.000000
18.250000	0.500	121,776.000000
18.258333	0.500	119,895.000000
18.266667	0.500	117,321.000000
18.275000	0.500	114,330.000000
18.283333	0.500	111,671.000000
18.291667	0.500	109,514.000000
18.300000	0.500	107,703.000000
18.308333	0.500	106,087.000000
18.316667	0.500	105,127.000000
18.325000	0.500	105,637.000000
18.333333	0.500	107,772.000000
18.341667	0.500	111,601.000000
18.350000	0.500	117,025.000000
18.358333	0.500	123,932.000000
18.366667	0.500	132,178.000000
18.375000	0.500	141,134.000000
18.383333	0.500	149,541.000000
18.391667	0.500	156,423.000000
18.400000	0.500	161,522.000000
18.408333	0.500	164,897.000000
18.416667	0.500	167,138.000000
18.425000	0.500	168,635.000000
18.433333	0.500	169,618.000000
18.441667	0.500	170,144.000000
18.450000	0.500	170,417.000000
18.458333	0.500	170,820.000000
18.466667	0.500	171,651.000000
18.475000	0.500	173,309.000000
18.483333	0.500	176,154.000000
18.491667	0.500	181,009.000000
18.500000	0.500	189,018.000000
18.508333	0.500	200,905.000000
18.516667	0.500	217,259.000000
18.525000	0.500	238,749.000000
18.533333	0.500	266,433.000000
18.541667	0.500	300,790.000000
18.550000	0.500	341,192.000000
18.558333	0.500	386,428.000000
18.566667	0.500	434,977.000000
18.575000	0.500	484,644.000000
18.583333	0.500	532,429.000000
18.591667	0.500	574,943.000000
18.600000	0.500	608,619.000000
18.608333	0.500	630,737.000000
18.616667	0.500	640,380.000000
18.625000	0.500	637,297.000000
18.633333	0.500	622,025.000000
18.641667	0.500	594,873.000000
18.650000	0.500	557,121.000000
18.658333	0.500	512,285.000000
18.666667	0.500	464,482.000000
18.675000	0.500	416,837.000000
18.683333	0.500	371,146.000000
18.691667	0.500	328,925.000000
18.700000	0.500	291,288.000000
18.708333	0.500	258,741.000000
18.716667	0.500	231,735.000000
18.725000	0.500	210,067.000000
18.733333	0.500	192,650.000000
18.741667	0.500	179,083.000000
18.750000	0.500	168,948.000000
18.758333	0.500	160,945.000000
18.766667	0.500	154,380.000000
18.775000	0.500	148,471.000000
18.783333	0.500	142,614.000000
18.791667	0.500	136,602.000000
18.800000	0.500	130,649.000000
18.808333	0.500	125,327.000000
18.816667	0.500	121,214.000000
18.825000	0.500	118,363.000000
18.833333	0.500	116,773.000000
18.841667	0.500	117,192.000000
18.850000	0.500	119,871.000000
18.858333	0.500	124,096.000000
18.866667	0.500	128,970.000000
18.875000	0.500	134,047.000000
18.883333	0.500	139,281.000000
18.891667	0.500	145,193.000000
18.900000	0.500	152,347.000000
18.908333	0.500	160,999.000000
18.916667	0.500	170,885.000000
18.925000	0.500	181,558.000000
18.933333	0.500	192,363.000000
18.941667	0.500	203,047.000000
18.950000	0.500	213,732.000000
18.958333	0.500	224,507.000000
18.966667	0.500	234,808.000000
18.975000	0.500	244,144.000000
18.983333	0.500	252,059.000000
18.991667	0.500	257,671.000000
19.000000	0.500	260,658.000000
19.008333	0.500	261,304.000000
19.016667	0.500	259,824.000000
19.025000	0.500	256,072.000000
19.033333	0.500	250,235.000000
19.041667	0.500	242,266.000000
19.050000	0.500	232,512.000000
19.058333	0.500	222,274.000000
19.066667	0.500	212,790.000000
19.075000	0.500	204,504.000000
19.083333	0.500	197,372.000000
19.091667	0.500	190,996.000000
19.100000	0.500	184,773.000000
19.108333	0.500	177,921.000000
19.116667	0.500	170,305.000000
19.125000	0.500	162,354.000000
19.133333	0.500	154,521.000000
19.141667	0.500	147,284.000000
19.150000	0.500	141,419.000000
19.158333	0.500	137,117.000000
19.166667	0.500	134,304.000000
19.175000	0.500	133,181.000000
19.183333	0.500	134,184.000000
19.191667	0.500	137,976.000000
19.200000	0.500	144,985.000000
19.208333	0.500	155,619.000000
19.216667	0.500	170,804.000000
19.225000	0.500	191,772.000000
19.233333	0.500	219,174.000000
19.241667	0.500	253,096.000000
19.250000	0.500	294,731.000000
19.258333	0.500	346,052.000000
19.266667	0.500	409,522.000000
19.275000	0.500	487,225.000000
19.283333	0.500	580,390.000000
19.291667	0.500	688,123.000000
19.300000	0.500	808,201.000000
19.308333	0.500	936,657.000000
19.316667	0.500	1,067,971.000000
19.325000	0.500	1,195,579.000000
19.333333	0.500	1,311,634.000000
19.341667	0.500	1,407,957.000000
19.350000	0.500	1,476,303.000000
19.358333	0.500	1,509,922.000000
19.366667	0.500	1,505,854.000000
19.375000	0.500	1,464,817.000000
19.383333	0.500	1,390,900.000000
19.391667	0.500	1,290,914.000000
19.400000	0.500	1,172,111.000000
19.408333	0.500	1,041,809.000000
19.416667	0.500	907,806.000000
19.425000	0.500	777,750.000000
19.433333	0.500	657,911.000000
19.441667	0.500	551,654.000000
19.450000	0.500	460,903.000000
19.458333	0.500	387,016.000000
19.466667	0.500	330,240.000000
19.475000	0.500	289,323.000000
19.483333	0.500	262,500.000000
19.491667	0.500	247,185.000000
19.500000	0.500	240,390.000000
19.508333	0.500	240,080.000000
19.516667	0.500	245,297.000000
19.525000	0.500	255,446.000000
19.533333	0.500	269,771.000000
19.541667	0.500	288,223.000000
19.550000	0.500	311,724.000000
19.558333	0.500	342,241.000000
19.566667	0.500	381,284.000000
19.575000	0.500	430,460.000000
19.583333	0.500	492,235.000000
19.591667	0.500	569,071.000000
19.600000	0.500	662,337.000000
19.608333	0.500	771,589.000000
19.616667	0.500	894,565.000000
19.625000	0.500	1,027,292.000000
19.633333	0.500	1,164,110.000000
19.641667	0.500	1,297,481.000000
19.650000	0.500	1,418,238.000000
19.658333	0.500	1,516,554.000000
19.666667	0.500	1,583,801.000000
19.675000	0.500	1,614,738.000000
19.683333	0.500	1,607,228.000000
19.691667	0.500	1,561,705.000000
19.700000	0.500	1,481,486.000000
19.708333	0.500	1,372,971.000000
19.716667	0.500	1,244,653.000000
19.725000	0.500	1,105,605.000000
19.733333	0.500	963,968.000000
19.741667	0.500	826,935.000000
19.750000	0.500	699,598.000000
19.758333	0.500	585,414.000000
19.766667	0.500	486,724.000000
19.775000	0.500	404,537.000000
19.783333	0.500	338,374.000000
19.791667	0.500	287,339.000000
19.800000	0.500	250,149.000000
19.808333	0.500	224,237.000000
19.816667	0.500	206,764.000000
19.825000	0.500	195,283.000000
19.833333	0.500	187,884.000000
19.841667	0.500	183,640.000000
19.850000	0.500	181,647.000000
19.858333	0.500	181,150.000000
19.866667	0.500	181,502.000000
19.875000	0.500	181,520.000000
19.883333	0.500	180,463.000000
19.891667	0.500	178,676.000000
19.900000	0.500	176,587.000000
19.908333	0.500	174,477.000000
19.916667	0.500	172,084.000000
19.925000	0.500	168,543.000000
19.933333	0.500	163,252.000000
19.941667	0.500	156,478.000000
19.950000	0.500	148,835.000000
19.958333	0.500	141,526.000000
19.966667	0.500	135,813.000000
19.975000	0.500	131,751.000000
19.983333	0.500	129,107.000000
19.991667	0.500	127,767.000000
20.000000	0.500	127,454.000000
20.008333	0.500	127,973.000000
20.016667	0.500	129,242.000000
20.025000	0.500	131,211.000000
20.033333	0.500	133,298.000000
20.041667	0.500	134,812.000000
20.050000	0.500	135,867.000000
20.058333	0.500	136,736.000000
20.066667	0.500	137,119.000000
20.075000	0.500	136,523.000000
20.083333	0.500	134,930.000000
20.091667	0.500	132,846.000000
20.100000	0.500	130,469.000000
20.108333	0.500	127,835.000000
20.116667	0.500	125,080.000000
20.125000	0.500	122,206.000000
20.133333	0.500	119,528.000000
20.141667	0.500	117,781.000000
20.150000	0.500	117,009.000000
20.158333	0.500	116,781.000000
20.166667	0.500	116,781.000000
20.175000	0.500	116,757.000000
20.183333	0.500	116,663.000000
20.191667	0.500	116,667.000000
20.200000	0.500	117,343.000000
20.208333	0.500	119,181.000000
20.216667	0.500	122,239.000000
20.225000	0.500	125,799.000000
20.233333	0.500	128,817.000000
20.241667	0.500	130,725.000000
20.250000	0.500	132,019.000000
20.258333	0.500	133,290.000000
20.266667	0.500	134,918.000000
20.275000	0.500	136,480.000000
20.283333	0.500	137,413.000000
20.291667	0.500	137,427.000000
20.300000	0.500	136,738.000000
20.308333	0.500	135,847.000000
20.316667	0.500	134,949.000000
20.325000	0.500	133,758.000000
20.333333	0.500	131,486.000000
20.341667	0.500	127,880.000000
20.350000	0.500	123,912.000000
20.358333	0.500	120,577.000000
20.366667	0.500	118,633.000000
20.375000	0.500	117,830.000000
20.383333	0.500	117,594.000000
20.391667	0.500	117,457.000000
20.400000	0.500	117,499.000000
20.408333	0.500	118,184.000000
20.416667	0.500	119,605.000000
20.425000	0.500	121,275.000000
20.433333	0.500	122,478.000000
20.441667	0.500	122,999.000000
20.450000	0.500	122,998.000000
20.458333	0.500	122,672.000000
20.466667	0.500	122,362.000000
20.475000	0.500	122,935.000000
20.483333	0.500	124,892.000000
20.491667	0.500	128,365.000000
20.500000	0.500	133,096.000000
20.508333	0.500	138,251.000000
20.516667	0.500	142,846.000000
20.525000	0.500	146,255.000000
20.533333	0.500	147,690.000000
20.541667	0.500	147,543.000000
20.550000	0.500	146,487.000000
20.558333	0.500	144,985.000000
20.566667	0.500	143,528.000000
20.575000	0.500	142,534.000000
20.583333	0.500	141,978.000000
20.591667	0.500	141,681.000000
20.600000	0.500	141,862.000000
20.608333	0.500	142,496.000000
20.616667	0.500	143,229.000000
20.625000	0.500	143,730.000000
20.633333	0.500	144,125.000000
20.641667	0.500	144,206.000000
20.650000	0.500	143,463.000000
20.658333	0.500	141,807.000000
20.666667	0.500	139,351.000000
20.675000	0.500	136,797.000000
20.683333	0.500	135,066.000000
20.691667	0.500	134,437.000000
20.700000	0.500	134,717.000000
20.708333	0.500	136,111.000000
20.716667	0.500	138,830.000000
20.725000	0.500	142,849.000000
20.733333	0.500	147,803.000000
20.741667	0.500	153,214.000000
20.750000	0.500	159,105.000000
20.758333	0.500	165,395.000000
20.766667	0.500	171,163.000000
20.775000	0.500	175,928.000000
20.783333	0.500	179,740.000000
20.791667	0.500	182,320.000000
20.800000	0.500	182,823.000000
20.808333	0.500	180,538.000000
20.816667	0.500	175,730.000000
20.825000	0.500	169,391.000000
20.833333	0.500	162,538.000000
20.841667	0.500	156,338.000000
20.850000	0.500	151,595.000000
20.858333	0.500	147,889.000000
20.866667	0.500	144,704.000000
20.875000	0.500	141,913.000000
20.883333	0.500	139,562.000000
20.891667	0.500	137,367.000000
20.900000	0.500	135,521.000000
20.908333	0.500	133,798.000000
20.916667	0.500	132,411.000000
20.925000	0.500	131,533.000000
20.933333	0.500	130,941.000000
20.941667	0.500	130,627.000000
20.950000	0.500	131,287.000000
20.958333	0.500	133,044.000000
20.966667	0.500	135,483.000000
20.975000	0.500	137,902.000000
20.983333	0.500	140,102.000000
20.991667	0.500	142,277.000000
21.000000	0.500	144,578.000000
21.008333	0.500	146,213.000000
21.016667	0.500	146,997.000000
21.025000	0.500	147,134.000000
21.033333	0.500	147,086.000000
21.041667	0.500	146,911.000000
21.050000	0.500	146,504.000000
21.058333	0.500	146,054.000000
21.066667	0.500	146,151.000000
21.075000	0.500	146,834.000000
21.083333	0.500	147,438.000000
21.091667	0.500	147,417.000000
21.100000	0.500	145,959.000000
21.108333	0.500	142,610.000000
21.116667	0.500	137,560.000000
21.125000	0.500	131,768.000000
21.133333	0.500	126,668.000000
21.141667	0.500	123,324.000000
21.150000	0.500	121,921.000000
21.158333	0.500	122,185.000000
21.166667	0.500	123,649.000000
21.175000	0.500	125,542.000000
21.183333	0.500	126,901.000000
21.191667	0.500	127,770.000000
21.200000	0.500	128,297.000000
21.208333	0.500	128,338.000000
21.216667	0.500	128,577.000000
21.225000	0.500	129,979.000000
21.233333	0.500	132,440.000000
21.241667	0.500	135,310.000000
21.250000	0.500	137,516.000000
21.258333	0.500	138,447.000000
21.266667	0.500	138,711.000000
21.275000	0.500	138,897.000000
21.283333	0.500	138,978.000000
21.291667	0.500	139,095.000000
21.300000	0.500	139,852.000000
21.308333	0.500	141,886.000000
21.316667	0.500	144,930.000000
21.325000	0.500	147,878.000000
21.333333	0.500	149,921.000000
21.341667	0.500	150,832.000000
21.350000	0.500	150,925.000000
21.358333	0.500	150,695.000000
21.366667	0.500	150,632.000000
21.375000	0.500	150,613.000000
21.383333	0.500	150,647.000000
21.391667	0.500	150,719.000000
21.400000	0.500	151,184.000000
21.408333	0.500	151,824.000000
21.416667	0.500	152,252.000000
21.425000	0.500	152,007.000000
21.433333	0.500	151,276.000000
21.441667	0.500	150,684.000000
21.450000	0.500	150,083.000000
21.458333	0.500	148,490.000000
21.466667	0.500	145,292.000000
21.475000	0.500	140,732.000000
21.483333	0.500	135,303.000000
21.491667	0.500	130,227.000000
21.500000	0.500	127,016.000000
21.508333	0.500	126,121.000000
21.516667	0.500	127,091.000000
21.525000	0.500	129,385.000000
21.533333	0.500	132,031.000000
21.541667	0.500	134,426.000000
21.550000	0.500	136,499.000000
21.558333	0.500	138,366.000000
21.566667	0.500	139,513.000000
21.575000	0.500	139,473.000000
21.583333	0.500	137,913.000000
21.591667	0.500	135,235.000000
21.600000	0.500	132,391.000000
21.608333	0.500	130,472.000000
21.616667	0.500	129,885.000000
21.625000	0.500	130,689.000000
21.633333	0.500	132,544.000000
21.641667	0.500	134,776.000000
21.650000	0.500	136,670.000000
21.658333	0.500	138,051.000000
21.666667	0.500	139,564.000000
21.675000	0.500	141,124.000000
21.683333	0.500	142,086.000000
21.691667	0.500	141,854.000000
21.700000	0.500	140,462.000000
21.708333	0.500	138,183.000000
21.716667	0.500	135,626.000000
21.725000	0.500	133,643.000000
21.733333	0.500	133,058.000000
21.741667	0.500	133,924.000000
21.750000	0.500	135,962.000000
21.758333	0.500	139,121.000000
21.766667	0.500	143,165.000000
21.775000	0.500	147,559.000000
21.783333	0.500	151,809.000000
21.791667	0.500	155,729.000000
21.800000	0.500	159,329.000000
21.808333	0.500	162,654.000000
21.816667	0.500	165,502.000000
21.825000	0.500	167,443.000000
21.833333	0.500	168,683.000000
21.841667	0.500	169,446.000000
21.850000	0.500	170,153.000000
21.858333	0.500	170,863.000000
21.866667	0.500	171,498.000000
21.875000	0.500	171,748.000000
21.883333	0.500	170,962.000000
21.891667	0.500	168,961.000000
21.900000	0.500	165,897.000000
21.908333	0.500	161,692.000000
21.916667	0.500	156,753.000000
21.925000	0.500	151,858.000000
21.933333	0.500	147,580.000000
21.941667	0.500	144,061.000000
21.950000	0.500	141,478.000000
21.958333	0.500	139,920.000000
21.966667	0.500	139,438.000000
21.975000	0.500	140,180.000000
21.983333	0.500	142,105.000000
21.991667	0.500	145,007.000000
22.000000	0.500	149,069.000000
22.008333	0.500	153,771.000000
22.016667	0.500	158,001.000000
22.025000	0.500	160,899.000000
22.033333	0.500	162,084.000000
22.041667	0.500	161,808.000000
22.050000	0.500	160,514.000000
22.058333	0.500	158,884.000000
22.066667	0.500	157,323.000000
22.075000	0.500	155,941.000000
22.083333	0.500	155,128.000000
22.091667	0.500	155,192.000000
22.100000	0.500	155,545.000000
22.108333	0.500	155,653.000000
22.116667	0.500	155,009.000000
22.125000	0.500	153,358.000000
22.133333	0.500	150,766.000000
22.141667	0.500	147,314.000000
22.150000	0.500	143,600.000000
22.158333	0.500	140,559.000000
22.166667	0.500	139,068.000000
22.175000	0.500	139,142.000000
22.183333	0.500	140,452.000000
22.191667	0.500	142,270.000000
22.200000	0.500	143,443.000000
22.208333	0.500	142,964.000000
22.216667	0.500	140,880.000000
22.225000	0.500	138,010.000000
22.233333	0.500	135,541.000000
22.241667	0.500	134,758.000000
22.250000	0.500	136,578.000000
22.258333	0.500	140,562.000000
22.266667	0.500	145,396.000000
22.275000	0.500	149,887.000000
22.283333	0.500	153,713.000000
22.291667	0.500	156,884.000000
22.300000	0.500	159,762.000000
22.308333	0.500	162,648.000000
22.316667	0.500	165,356.000000
22.325000	0.500	167,545.000000
22.333333	0.500	169,076.000000
22.341667	0.500	170,755.000000
22.350000	0.500	172,568.000000
22.358333	0.500	173,682.000000
22.366667	0.500	173,196.000000
22.375000	0.500	170,675.000000
22.383333	0.500	166,541.000000
22.391667	0.500	161,296.000000
22.400000	0.500	155,917.000000
22.408333	0.500	151,625.000000
22.416667	0.500	148,383.000000
22.425000	0.500	145,621.000000
22.433333	0.500	143,118.000000
22.441667	0.500	141,040.000000
22.450000	0.500	140,021.000000
22.458333	0.500	140,138.000000
22.466667	0.500	140,848.000000
22.475000	0.500	141,554.000000
22.483333	0.500	141,580.000000
22.491667	0.500	140,681.000000
22.500000	0.500	139,236.000000
22.508333	0.500	138,038.000000
22.516667	0.500	137,488.000000
22.525000	0.500	137,705.000000
22.533333	0.500	138,531.000000
22.541667	0.500	139,443.000000
22.550000	0.500	139,683.000000
22.558333	0.500	139,453.000000
22.566667	0.500	139,410.000000
22.575000	0.500	139,978.000000
22.583333	0.500	141,338.000000
22.591667	0.500	143,445.000000
22.600000	0.500	146,327.000000
22.608333	0.500	149,708.000000
22.616667	0.500	152,864.000000
22.625000	0.500	154,827.000000
22.633333	0.500	155,368.000000
22.641667	0.500	154,961.000000
22.650000	0.500	154,148.000000
22.658333	0.500	153,521.000000
22.666667	0.500	153,984.000000
22.675000	0.500	155,574.000000
22.683333	0.500	157,689.000000
22.691667	0.500	159,703.000000
22.700000	0.500	161,178.000000
22.708333	0.500	161,996.000000
22.716667	0.500	162,767.000000
22.725000	0.500	164,384.000000
22.733333	0.500	167,083.000000
22.741667	0.500	170,049.000000
22.750000	0.500	172,390.000000
22.758333	0.500	173,686.000000
22.766667	0.500	173,569.000000
22.775000	0.500	172,014.000000
22.783333	0.500	169,384.000000
22.791667	0.500	166,485.000000
22.800000	0.500	163,862.000000
22.808333	0.500	161,495.000000
22.816667	0.500	159,240.000000
22.825000	0.500	157,092.000000
22.833333	0.500	154,856.000000
22.841667	0.500	152,191.000000
22.850000	0.500	149,541.000000
22.858333	0.500	147,799.000000
22.866667	0.500	147,363.000000
22.875000	0.500	148,012.000000
22.883333	0.500	149,486.000000
22.891667	0.500	151,204.000000
22.900000	0.500	152,616.000000
22.908333	0.500	153,400.000000
22.916667	0.500	153,323.000000
22.925000	0.500	152,673.000000
22.933333	0.500	151,988.000000
22.941667	0.500	151,676.000000
22.950000	0.500	152,258.000000
22.958333	0.500	154,305.000000
22.966667	0.500	157,330.000000
22.975000	0.500	160,851.000000
22.983333	0.500	164,256.000000
22.991667	0.500	167,111.000000
23.000000	0.500	169,534.000000
23.008333	0.500	171,090.000000
23.016667	0.500	170,489.000000
23.025000	0.500	166,878.000000
23.033333	0.500	161,159.000000
23.041667	0.500	155,186.000000
23.050000	0.500	150,178.000000
23.058333	0.500	146,642.000000
23.066667	0.500	145,044.000000
23.075000	0.500	145,594.000000
23.083333	0.500	147,756.000000
23.091667	0.500	150,952.000000
23.100000	0.500	154,269.000000
23.108333	0.500	156,891.000000
23.116667	0.500	158,458.000000
23.125000	0.500	158,885.000000
23.133333	0.500	158,655.000000
23.141667	0.500	158,357.000000
23.150000	0.500	158,357.000000
23.158333	0.500	158,928.000000
23.166667	0.500	160,059.000000
23.175000	0.500	161,392.000000
23.183333	0.500	162,370.000000
23.191667	0.500	162,807.000000
23.200000	0.500	163,263.000000
23.208333	0.500	164,393.000000
23.216667	0.500	166,097.000000
23.225000	0.500	168,114.000000
23.233333	0.500	170,314.000000
23.241667	0.500	171,914.000000
23.250000	0.500	172,515.000000
23.258333	0.500	172,484.000000
23.266667	0.500	172,133.000000
23.275000	0.500	171,645.000000
23.283333	0.500	171,347.000000
23.291667	0.500	171,140.000000
23.300000	0.500	170,911.000000
23.308333	0.500	170,611.000000
23.316667	0.500	170,036.000000
23.325000	0.500	169,333.000000
23.333333	0.500	168,393.000000
23.341667	0.500	166,705.000000
23.350000	0.500	164,394.000000
23.358333	0.500	161,706.000000
23.366667	0.500	158,834.000000
23.375000	0.500	156,303.000000
23.383333	0.500	154,743.000000
23.391667	0.500	154,782.000000
23.400000	0.500	156,447.000000
23.408333	0.500	159,340.000000
23.416667	0.500	162,431.000000
23.425000	0.500	165,072.000000
23.433333	0.500	167,186.000000
23.441667	0.500	168,347.000000
23.450000	0.500	168,392.000000
23.458333	0.500	167,403.000000
23.466667	0.500	165,618.000000
23.475000	0.500	163,496.000000
23.483333	0.500	161,739.000000
23.491667	0.500	160,732.000000
23.500000	0.500	159,864.000000
23.508333	0.500	158,491.000000
23.516667	0.500	156,744.000000
23.525000	0.500	154,490.000000
23.533333	0.500	151,679.000000
23.541667	0.500	148,904.000000
23.550000	0.500	146,190.000000
23.558333	0.500	143,614.000000
23.566667	0.500	141,674.000000
23.575000	0.500	140,877.000000
23.583333	0.500	141,261.000000
23.591667	0.500	142,894.000000
23.600000	0.500	145,626.000000
23.608333	0.500	148,906.000000
23.616667	0.500	152,534.000000
23.625000	0.500	156,483.000000
23.633333	0.500	160,102.000000
23.641667	0.500	163,278.000000
23.650000	0.500	165,985.000000
23.658333	0.500	167,947.000000
23.666667	0.500	169,441.000000
23.675000	0.500	170,675.000000
23.683333	0.500	171,644.000000
23.691667	0.500	172,200.000000
23.700000	0.500	172,615.000000
23.708333	0.500	172,842.000000
23.716667	0.500	173,172.000000
23.725000	0.500	174,043.000000
23.733333	0.500	175,712.000000
23.741667	0.500	177,657.000000
23.750000	0.500	178,879.000000
23.758333	0.500	178,843.000000
23.766667	0.500	178,141.000000
23.775000	0.500	177,034.000000
23.783333	0.500	175,703.000000
23.791667	0.500	174,533.000000
23.800000	0.500	173,629.000000
23.808333	0.500	173,272.000000
23.816667	0.500	173,298.000000
23.825000	0.500	173,031.000000
23.833333	0.500	172,199.000000
23.841667	0.500	170,755.000000
23.850000	0.500	168,702.000000
23.858333	0.500	165,986.000000
23.866667	0.500	162,792.000000
23.875000	0.500	159,293.000000
23.883333	0.500	155,897.000000
23.891667	0.500	153,290.000000
23.900000	0.500	151,995.000000
23.908333	0.500	151,895.000000
23.916667	0.500	152,489.000000
23.925000	0.500	152,827.000000
23.933333	0.500	153,154.000000
23.941667	0.500	153,707.000000
23.950000	0.500	154,540.000000
23.958333	0.500	156,014.000000
23.966667	0.500	158,293.000000
23.975000	0.500	160,515.000000
23.983333	0.500	161,552.000000
23.991667	0.500	160,490.000000
24.000000	0.500	157,647.000000
24.008333	0.500	153,709.000000
24.016667	0.500	149,494.000000
24.025000	0.500	145,967.000000
24.033333	0.500	144,232.000000
24.041667	0.500	144,859.000000
24.050000	0.500	147,594.000000
24.058333	0.500	151,311.000000
24.066667	0.500	154,606.000000
24.075000	0.500	156,569.000000
24.083333	0.500	156,724.000000
24.091667	0.500	155,368.000000
24.100000	0.500	153,439.000000
24.108333	0.500	152,015.000000
24.116667	0.500	151,567.000000
24.125000	0.500	151,888.000000
24.133333	0.500	152,627.000000
24.141667	0.500	153,444.000000
24.150000	0.500	154,359.000000
24.158333	0.500	155,308.000000
24.166667	0.500	156,385.000000
24.175000	0.500	158,027.000000
24.183333	0.500	160,197.000000
24.191667	0.500	162,823.000000
24.200000	0.500	165,239.000000
24.208333	0.500	166,561.000000
24.216667	0.500	166,624.000000
24.225000	0.500	165,839.000000
24.233333	0.500	164,480.000000
24.241667	0.500	162,513.000000
24.250000	0.500	159,930.000000
24.258333	0.500	157,081.000000
24.266667	0.500	154,909.000000
24.275000	0.500	153,841.000000
24.283333	0.500	153,402.000000
24.291667	0.500	153,276.000000
24.300000	0.500	153,468.000000
24.308333	0.500	154,570.000000
24.316667	0.500	157,536.000000
24.325000	0.500	161,688.000000
24.333333	0.500	165,567.000000
24.341667	0.500	168,992.000000
24.350000	0.500	171,819.000000
24.358333	0.500	173,741.000000
24.366667	0.500	174,528.000000
24.375000	0.500	173,981.000000
24.383333	0.500	172,537.000000
24.391667	0.500	171,163.000000
24.400000	0.500	170,159.000000
24.408333	0.500	169,529.000000
24.416667	0.500	169,221.000000
24.425000	0.500	169,114.000000
24.433333	0.500	168,718.000000
24.441667	0.500	167,729.000000
24.450000	0.500	166,153.000000
24.458333	0.500	164,294.000000
24.466667	0.500	163,114.000000
24.475000	0.500	163,462.000000
24.483333	0.500	164,969.000000
24.491667	0.500	167,088.000000
24.500000	0.500	169,592.000000
24.508333	0.500	171,643.000000
24.516667	0.500	172,161.000000
24.525000	0.500	171,443.000000
24.533333	0.500	170,118.000000
24.541667	0.500	168,817.000000
24.550000	0.500	167,982.000000
24.558333	0.500	167,531.000000
24.566667	0.500	167,663.000000
24.575000	0.500	168,601.000000
24.583333	0.500	170,712.000000
24.591667	0.500	173,304.000000
24.600000	0.500	175,744.000000
24.608333	0.500	177,791.000000
24.616667	0.500	178,827.000000
24.625000	0.500	178,653.000000
24.633333	0.500	177,614.000000
24.641667	0.500	176,443.000000
24.650000	0.500	176,074.000000
24.658333	0.500	176,629.000000
24.666667	0.500	177,541.000000
24.675000	0.500	178,141.000000
24.683333	0.500	178,367.000000
24.691667	0.500	178,275.000000
24.700000	0.500	178,314.000000
24.708333	0.500	178,537.000000
24.716667	0.500	178,336.000000
24.725000	0.500	177,029.000000
24.733333	0.500	174,450.000000
24.741667	0.500	171,359.000000
24.750000	0.500	168,728.000000
24.758333	0.500	166,884.000000
24.766667	0.500	166,033.000000
24.775000	0.500	166,125.000000
24.783333	0.500	167,497.000000
24.791667	0.500	170,044.000000
24.800000	0.500	172,939.000000
24.808333	0.500	175,386.000000
24.816667	0.500	176,948.000000
24.825000	0.500	177,769.000000
24.833333	0.500	177,871.000000
24.841667	0.500	177,486.000000
24.850000	0.500	176,945.000000
24.858333	0.500	176,285.000000
24.866667	0.500	175,557.000000
24.875000	0.500	174,500.000000
24.883333	0.500	173,069.000000
24.891667	0.500	171,721.000000
24.900000	0.500	170,720.000000
24.908333	0.500	170,187.000000
24.916667	0.500	169,955.000000
24.925000	0.500	170,145.000000
24.933333	0.500	170,840.000000
24.941667	0.500	172,000.000000
24.950000	0.500	173,235.000000
24.958333	0.500	174,142.000000
24.966667	0.500	174,472.000000
24.975000	0.500	174,441.000000
24.983333	0.500	174,611.000000
24.991667	0.500	175,453.000000
25.000000	0.500	177,123.000000
25.008333	0.500	179,537.000000
25.016667	0.500	182,053.000000
25.025000	0.500	183,605.000000
25.033333	0.500	183,504.000000
25.041667	0.500	181,990.000000
25.050000	0.500	179,331.000000
25.058333	0.500	176,014.000000
25.066667	0.500	172,828.000000
25.075000	0.500	170,588.000000
25.083333	0.500	169,679.000000
25.091667	0.500	170,115.000000
25.100000	0.500	171,262.000000
25.108333	0.500	172,700.000000
25.116667	0.500	174,069.000000
25.125000	0.500	174,937.000000
25.133333	0.500	175,393.000000
25.141667	0.500	176,062.000000
25.150000	0.500	177,515.000000
25.158333	0.500	179,862.000000
25.166667	0.500	182,608.000000
25.175000	0.500	185,574.000000
25.183333	0.500	188,472.000000
25.191667	0.500	190,885.000000
25.200000	0.500	191,930.000000
25.208333	0.500	190,916.000000
25.216667	0.500	188,613.000000
25.225000	0.500	186,029.000000
25.233333	0.500	184,212.000000
25.241667	0.500	183,809.000000
25.250000	0.500	184,392.000000
25.258333	0.500	185,349.000000
25.266667	0.500	186,395.000000
25.275000	0.500	187,322.000000
25.283333	0.500	188,292.000000
25.291667	0.500	189,302.000000
25.300000	0.500	190,150.000000
25.308333	0.500	190,921.000000
25.316667	0.500	191,708.000000
25.325000	0.500	192,635.000000
25.333333	0.500	193,674.000000
25.341667	0.500	194,249.000000
25.350000	0.500	193,963.000000
25.358333	0.500	192,342.000000
25.366667	0.500	188,825.000000
25.375000	0.500	183,720.000000
25.383333	0.500	178,184.000000
25.391667	0.500	173,757.000000
25.400000	0.500	171,479.000000
25.408333	0.500	171,880.000000
25.416667	0.500	174,582.000000
25.425000	0.500	178,553.000000
25.433333	0.500	182,664.000000
25.441667	0.500	185,897.000000
25.450000	0.500	188,042.000000
25.458333	0.500	189,438.000000
25.466667	0.500	190,091.000000
25.475000	0.500	190,318.000000
25.483333	0.500	190,279.000000
25.491667	0.500	190,387.000000
25.500000	0.500	191,062.000000
25.508333	0.500	191,747.000000
25.516667	0.500	192,209.000000
25.525000	0.500	192,679.000000
25.533333	0.500	193,152.000000
25.541667	0.500	193,477.000000
25.550000	0.500	193,855.000000
25.558333	0.500	194,144.000000
25.566667	0.500	194,140.000000
25.575000	0.500	193,902.000000
25.583333	0.500	193,630.000000
25.591667	0.500	193,395.000000
25.600000	0.500	193,174.000000
25.608333	0.500	193,065.000000
25.616667	0.500	193,027.000000
25.625000	0.500	192,555.000000
25.633333	0.500	191,397.000000
25.641667	0.500	189,082.000000
25.650000	0.500	185,621.000000
25.658333	0.500	182,061.000000
25.666667	0.500	179,431.000000
25.675000	0.500	178,252.000000
25.683333	0.500	178,870.000000
25.691667	0.500	181,243.000000
25.700000	0.500	185,081.000000
25.708333	0.500	189,575.000000
25.716667	0.500	194,081.000000
25.725000	0.500	197,741.000000
25.733333	0.500	200,045.000000
25.741667	0.500	200,581.000000
25.750000	0.500	198,926.000000
25.758333	0.500	195,455.000000
25.766667	0.500	190,900.000000
25.775000	0.500	186,553.000000
25.783333	0.500	183,109.000000
25.791667	0.500	180,823.000000
25.800000	0.500	180,241.000000
25.808333	0.500	181,552.000000
25.816667	0.500	184,133.000000
25.825000	0.500	186,773.000000
25.833333	0.500	188,590.000000
25.841667	0.500	189,173.000000
25.850000	0.500	188,735.000000
25.858333	0.500	187,421.000000
25.866667	0.500	185,535.000000
25.875000	0.500	183,268.000000
25.883333	0.500	180,784.000000
25.891667	0.500	178,039.000000
25.900000	0.500	175,299.000000
25.908333	0.500	172,991.000000
25.916667	0.500	171,818.000000
25.925000	0.500	172,010.000000
25.933333	0.500	173,151.000000
25.941667	0.500	175,007.000000
25.950000	0.500	177,679.000000
25.958333	0.500	180,939.000000
25.966667	0.500	184,198.000000
25.975000	0.500	186,597.000000
25.983333	0.500	187,642.000000
25.991667	0.500	188,027.000000
26.000000	0.500	188,437.000000
26.008333	0.500	188,734.000000
26.016667	0.500	188,343.000000
26.025000	0.500	187,200.000000
26.033333	0.500	186,090.000000
26.041667	0.500	185,972.000000
26.050000	0.500	186,890.000000
26.058333	0.500	188,297.000000
26.066667	0.500	190,211.000000
26.075000	0.500	192,571.000000
26.083333	0.500	195,248.000000
26.091667	0.500	198,021.000000
26.100000	0.500	200,253.000000
26.108333	0.500	201,345.000000
26.116667	0.500	200,817.000000
26.125000	0.500	198,618.000000
26.133333	0.500	195,518.000000
26.141667	0.500	192,155.000000
26.150000	0.500	188,497.000000
26.158333	0.500	184,531.000000
26.166667	0.500	181,072.000000
26.175000	0.500	178,752.000000
26.183333	0.500	177,694.000000
26.191667	0.500	177,699.000000
26.200000	0.500	178,696.000000
26.208333	0.500	180,432.000000
26.216667	0.500	183,032.000000
26.225000	0.500	186,303.000000
26.233333	0.500	189,414.000000
26.241667	0.500	191,544.000000
26.250000	0.500	192,541.000000
26.258333	0.500	192,355.000000
26.266667	0.500	191,251.000000
26.275000	0.500	189,344.000000
26.283333	0.500	186,646.000000
26.291667	0.500	183,754.000000
26.300000	0.500	181,496.000000
26.308333	0.500	180,639.000000
26.316667	0.500	181,115.000000
26.325000	0.500	182,626.000000
26.333333	0.500	185,182.000000
26.341667	0.500	188,492.000000
26.350000	0.500	191,857.000000
26.358333	0.500	194,717.000000
26.366667	0.500	197,067.000000
26.375000	0.500	198,545.000000
26.383333	0.500	199,101.000000
26.391667	0.500	198,842.000000
26.400000	0.500	197,759.000000
26.408333	0.500	196,209.000000
26.416667	0.500	194,659.000000
26.425000	0.500	193,976.000000
26.433333	0.500	194,707.000000
26.441667	0.500	196,256.000000
26.450000	0.500	197,749.000000
26.458333	0.500	198,652.000000
26.466667	0.500	198,623.000000
26.475000	0.500	197,513.000000
26.483333	0.500	195,979.000000
26.491667	0.500	194,505.000000
26.500000	0.500	193,261.000000
26.508333	0.500	192,701.000000
26.516667	0.500	193,252.000000
26.525000	0.500	195,103.000000
26.533333	0.500	197,535.000000
26.541667	0.500	199,908.000000
26.550000	0.500	201,561.000000
26.558333	0.500	202,642.000000
26.566667	0.500	203,622.000000
26.575000	0.500	204,778.000000
26.583333	0.500	206,413.000000
26.591667	0.500	208,422.000000
26.600000	0.500	209,869.000000
26.608333	0.500	209,907.000000
26.616667	0.500	208,779.000000
26.625000	0.500	207,319.000000
26.633333	0.500	206,398.000000
26.641667	0.500	206,423.000000
26.650000	0.500	207,634.000000
26.658333	0.500	209,323.000000
26.666667	0.500	210,247.000000
26.675000	0.500	210,032.000000
26.683333	0.500	208,864.000000
26.691667	0.500	206,985.000000
26.700000	0.500	204,898.000000
26.708333	0.500	203,009.000000
26.716667	0.500	201,004.000000
26.725000	0.500	198,695.000000
26.733333	0.500	196,648.000000
26.741667	0.500	195,916.000000
26.750000	0.500	196,963.000000
26.758333	0.500	199,637.000000
26.766667	0.500	203,458.000000
26.775000	0.500	207,227.000000
26.783333	0.500	209,818.000000
26.791667	0.500	210,899.000000
26.800000	0.500	210,668.000000
26.808333	0.500	210,080.000000
26.816667	0.500	209,909.000000
26.825000	0.500	210,506.000000
26.833333	0.500	211,458.000000
26.841667	0.500	212,289.000000
26.850000	0.500	212,620.000000
26.858333	0.500	212,660.000000
26.866667	0.500	212,836.000000
26.875000	0.500	213,390.000000
26.883333	0.500	214,744.000000
26.891667	0.500	216,797.000000
26.900000	0.500	219,111.000000
26.908333	0.500	221,754.000000
26.916667	0.500	224,439.000000
26.925000	0.500	226,587.000000
26.933333	0.500	227,274.000000
26.941667	0.500	225,852.000000
26.950000	0.500	222,715.000000
26.958333	0.500	219,126.000000
26.966667	0.500	216,357.000000
26.975000	0.500	214,927.000000
26.983333	0.500	214,865.000000
26.991667	0.500	215,477.000000
27.000000	0.500	215,319.000000
27.008333	0.500	213,959.000000
27.016667	0.500	211,584.000000
27.025000	0.500	208,733.000000
27.033333	0.500	206,209.000000
27.041667	0.500	205,183.000000
27.050000	0.500	206,366.000000
27.058333	0.500	209,356.000000
27.066667	0.500	213,626.000000
27.075000	0.500	218,403.000000
27.083333	0.500	222,946.000000
27.091667	0.500	226,893.000000
27.100000	0.500	230,326.000000
27.108333	0.500	233,247.000000
27.116667	0.500	235,438.000000
27.125000	0.500	236,444.000000
27.133333	0.500	236,323.000000
27.141667	0.500	235,538.000000
27.150000	0.500	234,503.000000
27.158333	0.500	233,201.000000
27.166667	0.500	231,777.000000
27.175000	0.500	230,581.000000
27.183333	0.500	229,959.000000
27.191667	0.500	230,349.000000
27.200000	0.500	232,069.000000
27.208333	0.500	234,922.000000
27.216667	0.500	238,799.000000
27.225000	0.500	243,661.000000
27.233333	0.500	248,707.000000
27.241667	0.500	252,688.000000
27.250000	0.500	255,556.000000
27.258333	0.500	257,373.000000
27.266667	0.500	258,213.000000
27.275000	0.500	258,882.000000
27.283333	0.500	260,113.000000
27.291667	0.500	262,158.000000
27.300000	0.500	265,024.000000
27.308333	0.500	268,214.000000
27.316667	0.500	271,505.000000
27.325000	0.500	275,156.000000
27.333333	0.500	279,777.000000
27.341667	0.500	284,969.000000
27.350000	0.500	289,800.000000
27.358333	0.500	293,582.000000
27.366667	0.500	296,153.000000
27.375000	0.500	298,273.000000
27.383333	0.500	300,548.000000
27.391667	0.500	303,117.000000
27.400000	0.500	306,064.000000
27.408333	0.500	309,844.000000
27.416667	0.500	314,516.000000
27.425000	0.500	319,403.000000
27.433333	0.500	324,239.000000
27.441667	0.500	328,843.000000
27.450000	0.500	333,021.000000
27.458333	0.500	336,883.000000
27.466667	0.500	340,163.000000
27.475000	0.500	342,357.000000
27.483333	0.500	343,545.000000
27.491667	0.500	344,101.000000
27.500000	0.500	344,637.000000
27.508333	0.500	345,431.000000
27.516667	0.500	347,160.000000
27.525000	0.500	349,958.000000
27.533333	0.500	353,442.000000
27.541667	0.500	357,711.000000
27.550000	0.500	363,219.000000
27.558333	0.500	370,164.000000
27.566667	0.500	377,733.000000
27.575000	0.500	384,502.000000
27.583333	0.500	389,681.000000
27.591667	0.500	393,138.000000
27.600000	0.500	394,776.000000
27.608333	0.500	394,798.000000
27.616667	0.500	393,543.000000
27.625000	0.500	391,505.000000
27.633333	0.500	389,640.000000
27.641667	0.500	388,435.000000
27.650000	0.500	387,753.000000
27.658333	0.500	387,202.000000
27.666667	0.500	386,866.000000
27.675000	0.500	386,516.000000
27.683333	0.500	385,594.000000
27.691667	0.500	383,808.000000
27.700000	0.500	381,456.000000
27.708333	0.500	378,606.000000
27.716667	0.500	375,377.000000
27.725000	0.500	372,306.000000
27.733333	0.500	369,654.000000
27.741667	0.500	367,282.000000
27.750000	0.500	365,057.000000
27.758333	0.500	362,659.000000
27.766667	0.500	360,227.000000
27.775000	0.500	357,953.000000
27.783333	0.500	355,977.000000
27.791667	0.500	353,934.000000
27.800000	0.500	350,981.000000
27.808333	0.500	346,519.000000
27.816667	0.500	340,661.000000
27.825000	0.500	334,362.000000
27.833333	0.500	328,400.000000
27.841667	0.500	322,819.000000
27.850000	0.500	317,731.000000
27.858333	0.500	313,004.000000
27.866667	0.500	308,183.000000
27.875000	0.500	302,573.000000
27.883333	0.500	295,752.000000
27.891667	0.500	287,464.000000
27.900000	0.500	278,716.000000
27.908333	0.500	271,461.000000
27.916667	0.500	266,268.000000
27.925000	0.500	263,001.000000
27.933333	0.500	261,498.000000
27.941667	0.500	261,381.000000
27.950000	0.500	261,906.000000
27.958333	0.500	262,314.000000
27.966667	0.500	261,394.000000
27.975000	0.500	258,756.000000
27.983333	0.500	254,857.000000
27.991667	0.500	249,927.000000
28.000000	0.500	244,541.000000
28.008333	0.500	239,067.000000
28.016667	0.500	233,812.000000
28.025000	0.500	228,919.000000
28.033333	0.500	224,393.000000
28.041667	0.500	220,469.000000
28.050000	0.500	217,147.000000
28.058333	0.500	214,807.000000
28.066667	0.500	213,815.000000
28.075000	0.500	213,901.000000
28.083333	0.500	214,460.000000
28.091667	0.500	215,156.000000
28.100000	0.500	215,759.000000
28.108333	0.500	215,620.000000
28.116667	0.500	213,827.000000
28.125000	0.500	210,126.000000
28.133333	0.500	204,625.000000
28.141667	0.500	197,779.000000
28.150000	0.500	190,775.000000
28.158333	0.500	184,513.000000
28.166667	0.500	179,240.000000
28.175000	0.500	175,315.000000
28.183333	0.500	172,739.000000
28.191667	0.500	170,846.000000
28.200000	0.500	169,224.000000
28.208333	0.500	167,543.000000
28.216667	0.500	165,648.000000
28.225000	0.500	163,190.000000
28.233333	0.500	159,879.000000
28.241667	0.500	155,656.000000
28.250000	0.500	150,823.000000
28.258333	0.500	145,782.000000
28.266667	0.500	140,952.000000
28.275000	0.500	136,700.000000
28.283333	0.500	133,374.000000
28.291667	0.500	130,286.000000
28.300000	0.500	126,524.000000
28.308333	0.500	121,976.000000
28.316667	0.500	117,284.000000
28.325000	0.500	113,346.000000
28.333333	0.500	110,966.000000
28.341667	0.500	109,993.000000
28.350000	0.500	109,823.000000
28.358333	0.500	109,895.000000
28.366667	0.500	110,070.000000
28.375000	0.500	110,542.000000
28.383333	0.500	111,169.000000
28.391667	0.500	111,475.000000
28.400000	0.500	111,420.000000
28.408333	0.500	111,616.000000
28.416667	0.500	112,218.000000
28.425000	0.500	112,775.000000
28.433333	0.500	112,647.000000
28.441667	0.500	111,665.000000
28.450000	0.500	109,990.000000
28.458333	0.500	107,803.000000
28.466667	0.500	104,640.000000
28.475000	0.500	100,107.000000
28.483333	0.500	94,719.000000
28.491667	0.500	89,262.000000
28.500000	0.500	84,441.000000
28.508333	0.500	80,576.000000
28.516667	0.500	77,618.000000
28.525000	0.500	75,886.000000
28.533333	0.500	75,437.000000
28.541667	0.500	75,382.000000
28.550000	0.500	74,901.000000
28.558333	0.500	73,795.000000
28.566667	0.500	72,088.000000
28.575000	0.500	70,067.000000
28.583333	0.500	68,014.000000
28.591667	0.500	66,015.000000
28.600000	0.500	64,755.000000
28.608333	0.500	64,627.000000
28.616667	0.500	65,431.000000
28.625000	0.500	66,204.000000
28.633333	0.500	66,210.000000
28.641667	0.500	65,267.000000
28.650000	0.500	63,246.000000
28.658333	0.500	60,177.000000
28.666667	0.500	56,134.000000
28.675000	0.500	51,476.000000
28.683333	0.500	46,635.000000
28.691667	0.500	41,996.000000
28.700000	0.500	37,810.000000
28.708333	0.500	34,619.000000
28.716667	0.500	32,755.000000
28.725000	0.500	32,369.000000
28.733333	0.500	32,662.000000
28.741667	0.500	33,199.000000
28.750000	0.500	33,873.000000
28.758333	0.500	34,493.000000
28.766667	0.500	35,015.000000
28.775000	0.500	35,871.000000
28.783333	0.500	37,551.000000
28.791667	0.500	39,890.000000
28.800000	0.500	42,723.000000
28.808333	0.500	45,757.000000
28.816667	0.500	47,845.000000
28.825000	0.500	48,358.000000
28.833333	0.500	47,733.000000
28.841667	0.500	46,686.000000
28.850000	0.500	45,817.000000
28.858333	0.500	45,115.000000
28.866667	0.500	44,347.000000
28.875000	0.500	42,874.000000
28.883333	0.500	40,259.000000
28.891667	0.500	36,599.000000
28.900000	0.500	32,510.000000
28.908333	0.500	28,913.000000
28.916667	0.500	26,104.000000
28.925000	0.500	23,828.000000
28.933333	0.500	21,908.000000
28.941667	0.500	20,510.000000
28.950000	0.500	19,925.000000
28.958333	0.500	20,445.000000
28.966667	0.500	21,868.000000
28.975000	0.500	23,560.000000
28.983333	0.500	25,292.000000
28.991667	0.500	26,945.000000
29.000000	0.500	27,797.000000
29.008333	0.500	27,124.000000
29.016667	0.500	24,883.000000
29.025000	0.500	22,043.000000
29.033333	0.500	19,494.000000
29.041667	0.500	17,315.000000
29.050000	0.500	15,304.000000
29.058333	0.500	13,523.000000
29.066667	0.500	11,833.000000
29.075000	0.500	9,796.000000
29.083333	0.500	6,944.000000
29.091667	0.500	3,383.000000
29.100000	0.500	-580.000000
29.108333	0.500	-4,066.000000
29.116667	0.500	-6,623.000000
29.125000	0.500	-8,502.000000
29.133333	0.500	-9,758.000000
29.141667	0.500	-10,456.000000
29.150000	0.500	-10,142.000000
29.158333	0.500	-8,918.000000
29.166667	0.500	-6,940.000000
29.175000	0.500	-4,114.000000
29.183333	0.500	-591.000000
29.191667	0.500	2,828.000000
29.200000	0.500	5,873.000000
29.208333	0.500	8,549.000000
29.216667	0.500	10,715.000000
29.225000	0.500	12,488.000000
29.233333	0.500	13,408.000000
29.241667	0.500	12,810.000000
29.250000	0.500	10,839.000000
29.258333	0.500	8,225.000000
29.266667	0.500	4,939.000000
29.275000	0.500	1,257.000000
29.283333	0.500	-1,975.000000
29.291667	0.500	-4,251.000000
29.300000	0.500	-5,476.000000
29.308333	0.500	-5,751.000000
29.316667	0.500	-5,449.000000
29.325000	0.500	-5,145.000000
29.333333	0.500	-5,614.000000
29.341667	0.500	-7,657.000000
29.350000	0.500	-11,238.000000
29.358333	0.500	-15,051.000000
29.366667	0.500	-17,749.000000
29.375000	0.500	-18,870.000000
29.383333	0.500	-18,871.000000
29.391667	0.500	-18,267.000000
29.400000	0.500	-16,830.000000
29.408333	0.500	-14,217.000000
29.416667	0.500	-10,712.000000
29.425000	0.500	-7,374.000000
29.433333	0.500	-5,166.000000
29.441667	0.500	-4,256.000000
29.450000	0.500	-4,518.000000
29.458333	0.500	-5,529.000000
29.466667	0.500	-6,594.000000
29.475000	0.500	-7,283.000000
29.483333	0.500	-7,354.000000
29.491667	0.500	-6,377.000000
29.500000	0.500	-4,298.000000
29.508333	0.500	-1,881.000000
29.516667	0.500	-173.000000
29.525000	0.500	658.000000
29.533333	0.500	938.000000
29.541667	0.500	471.000000
29.550000	0.500	-865.000000
29.558333	0.500	-3,286.000000
29.566667	0.500	-6,663.000000
29.575000	0.500	-10,365.000000
29.583333	0.500	-13,442.000000
29.591667	0.500	-15,429.000000
29.600000	0.500	-16,144.000000
29.608333	0.500	-15,389.000000
29.616667	0.500	-13,534.000000
29.625000	0.500	-11,385.000000
29.633333	0.500	-9,820.000000
29.641667	0.500	-9,348.000000
29.650000	0.500	-10,321.000000
29.658333	0.500	-12,264.000000
29.666667	0.500	-14,361.000000
29.675000	0.500	-16,622.000000
29.683333	0.500	-19,284.000000
29.691667	0.500	-22,368.000000
29.700000	0.500	-25,500.000000
29.708333	0.500	-28,315.000000
29.716667	0.500	-29,956.000000
29.725000	0.500	-29,697.000000
29.733333	0.500	-27,937.000000
29.741667	0.500	-25,536.000000
29.750000	0.500	-23,188.000000
29.758333	0.500	-21,434.000000
29.766667	0.500	-20,326.000000
29.775000	0.500	-19,804.000000
29.783333	0.500	-19,928.000000
29.791667	0.500	-20,842.000000
29.800000	0.500	-22,656.000000
29.808333	0.500	-25,632.000000
29.816667	0.500	-29,452.000000
29.825000	0.500	-33,026.000000
29.833333	0.500	-35,393.000000
29.841667	0.500	-36,405.000000
29.850000	0.500	-36,080.000000
29.858333	0.500	-34,715.000000
29.866667	0.500	-32,801.000000
29.875000	0.500	-30,870.000000
29.883333	0.500	-29,295.000000
29.891667	0.500	-28,620.000000
29.900000	0.500	-29,350.000000
29.908333	0.500	-31,269.000000
29.916667	0.500	-33,632.000000
29.925000	0.500	-35,702.000000
29.933333	0.500	-36,958.000000
29.941667	0.500	-37,310.000000
29.950000	0.500	-36,577.000000
29.958333	0.500	-34,904.000000
29.966667	0.500	-32,752.000000
29.975000	0.500	-30,536.000000
29.983333	0.500	-28,357.000000
29.991667	0.500	-26,712.000000
30.000000	0.500	-25,716.000000
30.008333	0.500	-25,113.000000
30.016667	0.500	-24,649.000000
30.025000	0.500	-24,148.000000
30.033333	0.500	-23,975.000000
30.041667	0.500	-24,658.000000
30.050000	0.500	-26,379.000000
30.058333	0.500	-28,503.000000
30.066667	0.500	-30,579.000000
30.075000	0.500	-32,158.000000
30.083333	0.500	-32,763.000000
30.091667	0.500	-31,913.000000
30.100000	0.500	-29,218.000000
30.108333	0.500	-25,407.000000
30.116667	0.500	-21,776.000000
30.125000	0.500	-19,190.000000
30.133333	0.500	-17,764.000000
30.141667	0.500	-17,203.000000
30.150000	0.500	-17,239.000000
30.158333	0.500	-17,530.000000
30.166667	0.500	-17,848.000000
30.175000	0.500	-17,995.000000
30.183333	0.500	-18,502.000000
30.191667	0.500	-20,179.000000
30.200000	0.500	-22,905.000000
30.208333	0.500	-25,803.000000
30.216667	0.500	-28,454.000000
30.225000	0.500	-30,713.000000
30.233333	0.500	-32,283.000000
30.241667	0.500	-33,092.000000
30.250000	0.500	-33,682.000000
30.258333	0.500	-34,405.000000
30.266667	0.500	-35,180.000000
30.275000	0.500	-35,697.000000
30.283333	0.500	-35,911.000000
30.291667	0.500	-35,926.000000
30.300000	0.500	-36,042.000000
30.308333	0.500	-36,690.000000
30.316667	0.500	-37,759.000000
30.325000	0.500	-38,951.000000
30.333333	0.500	-39,816.000000
30.341667	0.500	-40,176.000000
30.350000	0.500	-39,456.000000
30.358333	0.500	-36,694.000000
30.366667	0.500	-32,144.000000
30.375000	0.500	-26,879.000000
30.383333	0.500	-22,069.000000
30.391667	0.500	-18,561.000000
30.400000	0.500	-17,370.000000
30.408333	0.500	-18,487.000000
30.416667	0.500	-21,014.000000
30.425000	0.500	-23,954.000000
30.433333	0.500	-26,313.000000
30.441667	0.500	-27,609.000000
30.450000	0.500	-28,035.000000
30.458333	0.500	-28,486.000000
30.466667	0.500	-29,078.000000
30.475000	0.500	-29,134.000000
30.483333	0.500	-28,185.000000
30.491667	0.500	-26,320.000000
30.500000	0.500	-23,993.000000
30.508333	0.500	-21,297.000000
30.516667	0.500	-18,077.000000
30.525000	0.500	-14,651.000000
30.533333	0.500	-11,557.000000
30.541667	0.500	-9,248.000000
30.550000	0.500	-8,251.000000
30.558333	0.500	-8,744.000000
30.566667	0.500	-9,919.000000
30.575000	0.500	-11,623.000000
30.583333	0.500	-14,245.000000
30.591667	0.500	-17,532.000000
30.600000	0.500	-21,564.000000
30.608333	0.500	-26,089.000000
30.616667	0.500	-30,669.000000
30.625000	0.500	-34,853.000000
30.633333	0.500	-38,048.000000
30.641667	0.500	-40,264.000000
30.650000	0.500	-42,031.000000
30.658333	0.500	-43,466.000000
30.666667	0.500	-44,312.000000
30.675000	0.500	-44,400.000000
30.683333	0.500	-43,397.000000
30.691667	0.500	-41,351.000000
30.700000	0.500	-38,669.000000
30.708333	0.500	-35,953.000000
30.716667	0.500	-33,272.000000
30.725000	0.500	-30,629.000000
30.733333	0.500	-28,384.000000
30.741667	0.500	-26,970.000000
30.750000	0.500	-26,088.000000
30.758333	0.500	-25,399.000000
30.766667	0.500	-25,020.000000
30.775000	0.500	-24,977.000000
30.783333	0.500	-24,724.000000
30.791667	0.500	-23,932.000000
30.800000	0.500	-22,738.000000
30.808333	0.500	-21,827.000000
30.816667	0.500	-21,510.000000
30.825000	0.500	-22,635.000000
30.833333	0.500	-25,597.000000
30.841667	0.500	-30,098.000000
30.850000	0.500	-35,625.000000
30.858333	0.500	-41,456.000000
30.866667	0.500	-46,417.000000
30.875000	0.500	-50,106.000000
30.883333	0.500	-52,301.000000
30.891667	0.500	-52,693.000000
30.900000	0.500	-51,449.000000
30.908333	0.500	-49,075.000000
30.916667	0.500	-46,093.000000
30.925000	0.500	-42,682.000000
30.933333	0.500	-38,955.000000
30.941667	0.500	-35,402.000000
30.950000	0.500	-32,334.000000
30.958333	0.500	-29,778.000000
30.966667	0.500	-27,575.000000
30.975000	0.500	-25,735.000000
30.983333	0.500	-24,403.000000
30.991667	0.500	-23,462.000000
31.000000	0.500	-21,978.000000
