# Supplementary material for: Changes to Serum Sample Tube and Processing Methodology Does Not Cause Inter-Individual Variation in Automated Whole Serum N-Glycan Profiling in Health and Disease
Source: PLoS One. 2015 Apr 1;10(4):e0123028. doi: 10.1371/journal.pone.0123028 (PMC4382121; doi:10.1371/journal.pone.0123028)
Supplement: S2 Data — (ZIP) [file pone.0123028.s007.zip › IgGglycansData/1000+390-Sample 3.txt]

File Path	chrom://acropora/ChromeleonLocal/Archana Data/07 Mar 14/Robot validation of PNG F release- GCP-IgG and GCP-Fet.seq/6.smp/Emission_1.channel/Emission_1.chm
Channel	Emission_1

Injection Information:
Data Vault	ChromeleonLocal
Injection	PNG F rel-GCP-IgG-100µg-F.A+PBM+2AB VP96+T1-110/1000+390-Sample 3
Injection Number	8
Position	RC1
Comment	
Processing Method	beh-gu
Instrument Method	BEH-15cm-30min-right-25ul
Type	Unknown
Status	Finished
Injection Date	07/03/2014
Injection Time	18:56:47
Injection Volume (µL)	25.0000
Dilution Factor	1.0000
Weight	1.0000

Raw Data Information:
Time Min. (min)	0.000000
Time Max. (min)	31.000000
Data Points	3721
Detector	FLD
Exporting Data System	Chromeleon 7.1.1.1127
Operator	
Signal Quantity	
Signal Unit	counts
Signal Min.	-63,111.000000
Signal Max.	7,143,566.000000
Channel	Emission_1
Driver Name	FLD3000.dll
Channel Type	Evaluation
Min. Step (s)	0.500
Max. Step (s)	0.500
Average Step (s)	0.500

Signal Parameter Information:
Signal Info	

Raw Data:
Time (min)	Step (s)	Value (counts)
0.000000	0.000	0.000000
0.008333	0.500	0.000000
0.016667	0.500	0.000000
0.025000	0.500	0.000000
0.033333	0.500	0.000000
0.041667	0.500	604.000000
0.050000	0.500	627.000000
0.058333	0.500	705.000000
0.066667	0.500	817.000000
0.075000	0.500	913.000000
0.083333	0.500	1,000.000000
0.091667	0.500	1,073.000000
0.100000	0.500	1,140.000000
0.108333	0.500	1,204.000000
0.116667	0.500	1,236.000000
0.125000	0.500	1,203.000000
0.133333	0.500	1,087.000000
0.141667	0.500	937.000000
0.150000	0.500	835.000000
0.158333	0.500	811.000000
0.166667	0.500	869.000000
0.175000	0.500	952.000000
0.183333	0.500	1,016.000000
0.191667	0.500	1,045.000000
0.200000	0.500	1,014.000000
0.208333	0.500	945.000000
0.216667	0.500	817.000000
0.225000	0.500	609.000000
0.233333	0.500	323.000000
0.241667	0.500	0.000000
0.250000	0.500	-344.000000
0.258333	0.500	-707.000000
0.266667	0.500	-1,060.000000
0.275000	0.500	-1,362.000000
0.283333	0.500	-1,609.000000
0.291667	0.500	-1,808.000000
0.300000	0.500	-1,939.000000
0.308333	0.500	-2,005.000000
0.316667	0.500	-2,033.000000
0.325000	0.500	-2,011.000000
0.333333	0.500	-1,943.000000
0.341667	0.500	-1,866.000000
0.350000	0.500	-1,752.000000
0.358333	0.500	-1,538.000000
0.366667	0.500	-1,204.000000
0.375000	0.500	-787.000000
0.383333	0.500	-311.000000
0.391667	0.500	175.000000
0.400000	0.500	640.000000
0.408333	0.500	1,050.000000
0.416667	0.500	1,356.000000
0.425000	0.500	1,529.000000
0.433333	0.500	1,640.000000
0.441667	0.500	1,767.000000
0.450000	0.500	1,925.000000
0.458333	0.500	2,077.000000
0.466667	0.500	2,172.000000
0.475000	0.500	2,195.000000
0.483333	0.500	2,167.000000
0.491667	0.500	2,093.000000
0.500000	0.500	1,969.000000
0.508333	0.500	1,797.000000
0.516667	0.500	1,590.000000
0.525000	0.500	1,322.000000
0.533333	0.500	963.000000
0.541667	0.500	498.000000
0.550000	0.500	-10.000000
0.558333	0.500	-468.000000
0.566667	0.500	-777.000000
0.575000	0.500	-896.000000
0.583333	0.500	-832.000000
0.591667	0.500	-616.000000
0.600000	0.500	-283.000000
0.608333	0.500	108.000000
0.616667	0.500	508.000000
0.625000	0.500	924.000000
0.633333	0.500	1,358.000000
0.641667	0.500	1,813.000000
0.650000	0.500	2,339.000000
0.658333	0.500	3,015.000000
0.666667	0.500	3,903.000000
0.675000	0.500	5,034.000000
0.683333	0.500	6,386.000000
0.691667	0.500	7,844.000000
0.700000	0.500	9,191.000000
0.708333	0.500	10,274.000000
0.716667	0.500	11,026.000000
0.725000	0.500	11,454.000000
0.733333	0.500	11,608.000000
0.741667	0.500	11,604.000000
0.750000	0.500	11,831.000000
0.758333	0.500	13,079.000000
0.766667	0.500	16,306.000000
0.775000	0.500	22,068.000000
0.783333	0.500	30,226.000000
0.791667	0.500	39,986.000000
0.800000	0.500	50,124.000000
0.808333	0.500	59,326.000000
0.816667	0.500	66,505.000000
0.825000	0.500	70,967.000000
0.833333	0.500	72,463.000000
0.841667	0.500	71,130.000000
0.850000	0.500	67,398.000000
0.858333	0.500	61,870.000000
0.866667	0.500	55,229.000000
0.875000	0.500	48,062.000000
0.883333	0.500	40,889.000000
0.891667	0.500	34,135.000000
0.900000	0.500	28,116.000000
0.908333	0.500	22,988.000000
0.916667	0.500	18,780.000000
0.925000	0.500	15,427.000000
0.933333	0.500	12,856.000000
0.941667	0.500	10,961.000000
0.950000	0.500	9,618.000000
0.958333	0.500	8,740.000000
0.966667	0.500	8,185.000000
0.975000	0.500	7,806.000000
0.983333	0.500	7,506.000000
0.991667	0.500	7,255.000000
1.000000	0.500	7,081.000000
1.008333	0.500	7,031.000000
1.016667	0.500	7,072.000000
1.025000	0.500	7,178.000000
1.033333	0.500	7,353.000000
1.041667	0.500	7,536.000000
1.050000	0.500	7,692.000000
1.058333	0.500	7,787.000000
1.066667	0.500	7,825.000000
1.075000	0.500	7,891.000000
1.083333	0.500	8,081.000000
1.091667	0.500	8,393.000000
1.100000	0.500	8,766.000000
1.108333	0.500	9,189.000000
1.116667	0.500	9,776.000000
1.125000	0.500	10,801.000000
1.133333	0.500	12,585.000000
1.141667	0.500	15,324.000000
1.150000	0.500	18,961.000000
1.158333	0.500	23,196.000000
1.166667	0.500	27,611.000000
1.175000	0.500	31,760.000000
1.183333	0.500	35,225.000000
1.191667	0.500	37,724.000000
1.200000	0.500	39,141.000000
1.208333	0.500	39,497.000000
1.216667	0.500	38,905.000000
1.225000	0.500	37,527.000000
1.233333	0.500	35,713.000000
1.241667	0.500	33,940.000000
1.250000	0.500	32,495.000000
1.258333	0.500	31,282.000000
1.266667	0.500	30,049.000000
1.275000	0.500	28,623.000000
1.283333	0.500	26,993.000000
1.291667	0.500	25,223.000000
1.300000	0.500	23,437.000000
1.308333	0.500	21,759.000000
1.316667	0.500	20,207.000000
1.325000	0.500	18,811.000000
1.333333	0.500	17,825.000000
1.341667	0.500	18,277.000000
1.350000	0.500	21,745.000000
1.358333	0.500	28,754.000000
1.366667	0.500	38,060.000000
1.375000	0.500	47,509.000000
1.383333	0.500	55,154.000000
1.391667	0.500	59,737.000000
1.400000	0.500	60,889.000000
1.408333	0.500	58,890.000000
1.416667	0.500	54,378.000000
1.425000	0.500	48,192.000000
1.433333	0.500	41,284.000000
1.441667	0.500	34,429.000000
1.450000	0.500	28,205.000000
1.458333	0.500	23,036.000000
1.466667	0.500	19,284.000000
1.475000	0.500	17,260.000000
1.483333	0.500	17,027.000000
1.491667	0.500	18,259.000000
1.500000	0.500	20,330.000000
1.508333	0.500	22,542.000000
1.516667	0.500	24,348.000000
1.525000	0.500	25,345.000000
1.533333	0.500	25,371.000000
1.541667	0.500	24,469.000000
1.550000	0.500	22,772.000000
1.558333	0.500	20,547.000000
1.566667	0.500	18,080.000000
1.575000	0.500	15,582.000000
1.583333	0.500	13,235.000000
1.591667	0.500	11,181.000000
1.600000	0.500	9,509.000000
1.608333	0.500	8,241.000000
1.616667	0.500	7,356.000000
1.625000	0.500	6,885.000000
1.633333	0.500	6,812.000000
1.641667	0.500	7,021.000000
1.650000	0.500	7,415.000000
1.658333	0.500	7,890.000000
1.666667	0.500	8,326.000000
1.675000	0.500	8,644.000000
1.683333	0.500	8,805.000000
1.691667	0.500	8,806.000000
1.700000	0.500	8,632.000000
1.708333	0.500	8,247.000000
1.716667	0.500	7,647.000000
1.725000	0.500	6,973.000000
1.733333	0.500	6,368.000000
1.741667	0.500	5,962.000000
1.750000	0.500	5,803.000000
1.758333	0.500	5,788.000000
1.766667	0.500	5,806.000000
1.775000	0.500	5,775.000000
1.783333	0.500	5,689.000000
1.791667	0.500	5,567.000000
1.800000	0.500	5,400.000000
1.808333	0.500	5,191.000000
1.816667	0.500	4,963.000000
1.825000	0.500	4,726.000000
1.833333	0.500	4,498.000000
1.841667	0.500	4,296.000000
1.850000	0.500	4,077.000000
1.858333	0.500	3,801.000000
1.866667	0.500	3,480.000000
1.875000	0.500	3,157.000000
1.883333	0.500	2,893.000000
1.891667	0.500	2,681.000000
1.900000	0.500	2,477.000000
1.908333	0.500	2,274.000000
1.916667	0.500	2,106.000000
1.925000	0.500	1,997.000000
1.933333	0.500	1,958.000000
1.941667	0.500	1,975.000000
1.950000	0.500	1,997.000000
1.958333	0.500	2,000.000000
1.966667	0.500	1,967.000000
1.975000	0.500	1,879.000000
1.983333	0.500	1,718.000000
1.991667	0.500	1,486.000000
2.000000	0.500	1,241.000000
2.008333	0.500	1,026.000000
2.016667	0.500	890.000000
2.025000	0.500	845.000000
2.033333	0.500	852.000000
2.041667	0.500	950.000000
2.050000	0.500	1,194.000000
2.058333	0.500	1,641.000000
2.066667	0.500	2,311.000000
2.075000	0.500	3,118.000000
2.083333	0.500	3,871.000000
2.091667	0.500	4,367.000000
2.100000	0.500	4,582.000000
2.108333	0.500	4,569.000000
2.116667	0.500	4,391.000000
2.125000	0.500	4,087.000000
2.133333	0.500	3,706.000000
2.141667	0.500	3,330.000000
2.150000	0.500	3,037.000000
2.158333	0.500	2,832.000000
2.166667	0.500	2,681.000000
2.175000	0.500	2,516.000000
2.183333	0.500	2,269.000000
2.191667	0.500	1,963.000000
2.200000	0.500	1,699.000000
2.208333	0.500	1,557.000000
2.216667	0.500	1,513.000000
2.225000	0.500	1,535.000000
2.233333	0.500	1,609.000000
2.241667	0.500	1,718.000000
2.250000	0.500	1,835.000000
2.258333	0.500	1,912.000000
2.266667	0.500	1,945.000000
2.275000	0.500	1,927.000000
2.283333	0.500	1,831.000000
2.291667	0.500	1,642.000000
2.300000	0.500	1,360.000000
2.308333	0.500	1,045.000000
2.316667	0.500	809.000000
2.325000	0.500	710.000000
2.333333	0.500	765.000000
2.341667	0.500	946.000000
2.350000	0.500	1,241.000000
2.358333	0.500	1,660.000000
2.366667	0.500	2,122.000000
2.375000	0.500	2,487.000000
2.383333	0.500	2,681.000000
2.391667	0.500	2,749.000000
2.400000	0.500	2,757.000000
2.408333	0.500	2,770.000000
2.416667	0.500	2,762.000000
2.425000	0.500	2,706.000000
2.433333	0.500	2,633.000000
2.441667	0.500	2,541.000000
2.450000	0.500	2,436.000000
2.458333	0.500	2,348.000000
2.466667	0.500	2,261.000000
2.475000	0.500	2,195.000000
2.483333	0.500	2,126.000000
2.491667	0.500	2,006.000000
2.500000	0.500	1,814.000000
2.508333	0.500	1,553.000000
2.516667	0.500	1,276.000000
2.525000	0.500	1,069.000000
2.533333	0.500	974.000000
2.541667	0.500	942.000000
2.550000	0.500	909.000000
2.558333	0.500	825.000000
2.566667	0.500	700.000000
2.575000	0.500	565.000000
2.583333	0.500	416.000000
2.591667	0.500	276.000000
2.600000	0.500	95.000000
2.608333	0.500	-143.000000
2.616667	0.500	-373.000000
2.625000	0.500	-517.000000
2.633333	0.500	-509.000000
2.641667	0.500	-346.000000
2.650000	0.500	-83.000000
2.658333	0.500	215.000000
2.666667	0.500	499.000000
2.675000	0.500	711.000000
2.683333	0.500	813.000000
2.691667	0.500	795.000000
2.700000	0.500	709.000000
2.708333	0.500	597.000000
2.716667	0.500	515.000000
2.725000	0.500	465.000000
2.733333	0.500	465.000000
2.741667	0.500	561.000000
2.750000	0.500	733.000000
2.758333	0.500	951.000000
2.766667	0.500	1,150.000000
2.775000	0.500	1,284.000000
2.783333	0.500	1,298.000000
2.791667	0.500	1,193.000000
2.800000	0.500	1,034.000000
2.808333	0.500	821.000000
2.816667	0.500	573.000000
2.825000	0.500	326.000000
2.833333	0.500	132.000000
2.841667	0.500	-32.000000
2.850000	0.500	-140.000000
2.858333	0.500	-118.000000
2.866667	0.500	48.000000
2.875000	0.500	284.000000
2.883333	0.500	534.000000
2.891667	0.500	781.000000
2.900000	0.500	1,042.000000
2.908333	0.500	1,308.000000
2.916667	0.500	1,489.000000
2.925000	0.500	1,555.000000
2.933333	0.500	1,532.000000
2.941667	0.500	1,429.000000
2.950000	0.500	1,302.000000
2.958333	0.500	1,149.000000
2.966667	0.500	984.000000
2.975000	0.500	871.000000
2.983333	0.500	824.000000
2.991667	0.500	842.000000
3.000000	0.500	902.000000
3.008333	0.500	902.000000
3.016667	0.500	902.000000
3.025000	0.500	902.000000
3.033333	0.500	902.000000
3.041667	0.500	792.000000
3.050000	0.500	274.000000
3.058333	0.500	-644.000000
3.066667	0.500	-2,208.000000
3.075000	0.500	-4,475.000000
3.083333	0.500	-7,395.000000
3.091667	0.500	-10,858.000000
3.100000	0.500	-14,621.000000
3.108333	0.500	-18,110.000000
3.116667	0.500	-20,928.000000
3.125000	0.500	-22,941.000000
3.133333	0.500	-23,991.000000
3.141667	0.500	-24,633.000000
3.150000	0.500	-25,562.000000
3.158333	0.500	-26,976.000000
3.166667	0.500	-28,789.000000
3.175000	0.500	-30,284.000000
3.183333	0.500	-30,757.000000
3.191667	0.500	-30,065.000000
3.200000	0.500	-28,170.000000
3.208333	0.500	-24,924.000000
3.216667	0.500	-21,101.000000
3.225000	0.500	-17,503.000000
3.233333	0.500	-14,717.000000
3.241667	0.500	-13,080.000000
3.250000	0.500	-12,601.000000
3.258333	0.500	-13,185.000000
3.266667	0.500	-14,611.000000
3.275000	0.500	-16,402.000000
3.283333	0.500	-18,166.000000
3.291667	0.500	-19,308.000000
3.300000	0.500	-19,030.000000
3.308333	0.500	-17,652.000000
3.316667	0.500	-16,418.000000
3.325000	0.500	-17,034.000000
3.333333	0.500	-19,666.000000
3.341667	0.500	-23,383.000000
3.350000	0.500	-27,149.000000
3.358333	0.500	-30,190.000000
3.366667	0.500	-32,005.000000
3.375000	0.500	-32,461.000000
3.383333	0.500	-31,592.000000
3.391667	0.500	-29,546.000000
3.400000	0.500	-26,332.000000
3.408333	0.500	-22,140.000000
3.416667	0.500	-17,443.000000
3.425000	0.500	-12,732.000000
3.433333	0.500	-8,461.000000
3.441667	0.500	-4,830.000000
3.450000	0.500	-1,887.000000
3.458333	0.500	441.000000
3.466667	0.500	2,191.000000
3.475000	0.500	3,496.000000
3.483333	0.500	4,347.000000
3.491667	0.500	4,653.000000
3.500000	0.500	4,234.000000
3.508333	0.500	3,168.000000
3.516667	0.500	2,229.000000
3.525000	0.500	2,345.000000
3.533333	0.500	3,146.000000
3.541667	0.500	4,100.000000
3.550000	0.500	4,685.000000
3.558333	0.500	4,473.000000
3.566667	0.500	3,508.000000
3.575000	0.500	2,388.000000
3.583333	0.500	1,228.000000
3.591667	0.500	-254.000000
3.600000	0.500	-2,058.000000
3.608333	0.500	-4,474.000000
3.616667	0.500	-7,597.000000
3.625000	0.500	-11,125.000000
3.633333	0.500	-14,624.000000
3.641667	0.500	-17,854.000000
3.650000	0.500	-20,761.000000
3.658333	0.500	-23,074.000000
3.666667	0.500	-25,162.000000
3.675000	0.500	-27,050.000000
3.683333	0.500	-28,269.000000
3.691667	0.500	-28,775.000000
3.700000	0.500	-29,165.000000
3.708333	0.500	-29,656.000000
3.716667	0.500	-30,251.000000
3.725000	0.500	-30,614.000000
3.733333	0.500	-30,884.000000
3.741667	0.500	-31,646.000000
3.750000	0.500	-33,189.000000
3.758333	0.500	-35,353.000000
3.766667	0.500	-37,179.000000
3.775000	0.500	-37,741.000000
3.783333	0.500	-37,075.000000
3.791667	0.500	-35,643.000000
3.800000	0.500	-33,724.000000
3.808333	0.500	-31,318.000000
3.816667	0.500	-28,270.000000
3.825000	0.500	-24,856.000000
3.833333	0.500	-21,433.000000
3.841667	0.500	-18,121.000000
3.850000	0.500	-15,540.000000
3.858333	0.500	-14,563.000000
3.866667	0.500	-15,155.000000
3.875000	0.500	-16,854.000000
3.883333	0.500	-19,202.000000
3.891667	0.500	-21,790.000000
3.900000	0.500	-24,170.000000
3.908333	0.500	-26,003.000000
3.916667	0.500	-27,284.000000
3.925000	0.500	-27,698.000000
3.933333	0.500	-27,238.000000
3.941667	0.500	-25,893.000000
3.950000	0.500	-24,218.000000
3.958333	0.500	-22,889.000000
3.966667	0.500	-22,717.000000
3.975000	0.500	-24,255.000000
3.983333	0.500	-27,695.000000
3.991667	0.500	-32,278.000000
4.000000	0.500	-36,768.000000
4.008333	0.500	-39,929.000000
4.016667	0.500	-41,535.000000
4.025000	0.500	-41,683.000000
4.033333	0.500	-40,516.000000
4.041667	0.500	-38,436.000000
4.050000	0.500	-35,891.000000
4.058333	0.500	-33,339.000000
4.066667	0.500	-31,705.000000
4.075000	0.500	-31,663.000000
4.083333	0.500	-32,804.000000
4.091667	0.500	-34,102.000000
4.100000	0.500	-34,724.000000
4.108333	0.500	-34,392.000000
4.116667	0.500	-32,877.000000
4.125000	0.500	-30,346.000000
4.133333	0.500	-27,200.000000
4.141667	0.500	-24,129.000000
4.150000	0.500	-22,187.000000
4.158333	0.500	-21,894.000000
4.166667	0.500	-23,191.000000
4.175000	0.500	-25,513.000000
4.183333	0.500	-28,186.000000
4.191667	0.500	-30,988.000000
4.200000	0.500	-33,254.000000
4.208333	0.500	-34,243.000000
4.216667	0.500	-33,937.000000
4.225000	0.500	-32,808.000000
4.233333	0.500	-31,319.000000
4.241667	0.500	-29,657.000000
4.250000	0.500	-27,623.000000
4.258333	0.500	-25,125.000000
4.266667	0.500	-22,135.000000
4.275000	0.500	-18,681.000000
4.283333	0.500	-15,366.000000
4.291667	0.500	-13,136.000000
4.300000	0.500	-12,074.000000
4.308333	0.500	-12,107.000000
4.316667	0.500	-13,371.000000
4.325000	0.500	-15,984.000000
4.333333	0.500	-19,644.000000
4.341667	0.500	-23,743.000000
4.350000	0.500	-27,677.000000
4.358333	0.500	-30,901.000000
4.366667	0.500	-33,137.000000
4.375000	0.500	-33,954.000000
4.383333	0.500	-33,469.000000
4.391667	0.500	-32,145.000000
4.400000	0.500	-30,288.000000
4.408333	0.500	-28,351.000000
4.416667	0.500	-27,117.000000
4.425000	0.500	-26,854.000000
4.433333	0.500	-27,618.000000
4.441667	0.500	-29,017.000000
4.450000	0.500	-30,170.000000
4.458333	0.500	-30,741.000000
4.466667	0.500	-31,069.000000
4.475000	0.500	-31,708.000000
4.483333	0.500	-32,911.000000
4.491667	0.500	-34,539.000000
4.500000	0.500	-36,216.000000
4.508333	0.500	-37,441.000000
4.516667	0.500	-37,808.000000
4.525000	0.500	-37,347.000000
4.533333	0.500	-36,308.000000
4.541667	0.500	-35,091.000000
4.550000	0.500	-34,374.000000
4.558333	0.500	-34,317.000000
4.566667	0.500	-34,616.000000
4.575000	0.500	-35,190.000000
4.583333	0.500	-35,746.000000
4.591667	0.500	-35,905.000000
4.600000	0.500	-35,336.000000
4.608333	0.500	-34,202.000000
4.616667	0.500	-33,065.000000
4.625000	0.500	-32,611.000000
4.633333	0.500	-32,720.000000
4.641667	0.500	-32,676.000000
4.650000	0.500	-32,091.000000
4.658333	0.500	-31,399.000000
4.666667	0.500	-31,311.000000
4.675000	0.500	-31,911.000000
4.683333	0.500	-32,535.000000
4.691667	0.500	-32,408.000000
4.700000	0.500	-31,413.000000
4.708333	0.500	-29,885.000000
4.716667	0.500	-28,406.000000
4.725000	0.500	-27,511.000000
4.733333	0.500	-27,118.000000
4.741667	0.500	-27,331.000000
4.750000	0.500	-27,786.000000
4.758333	0.500	-27,826.000000
4.766667	0.500	-27,280.000000
4.775000	0.500	-26,422.000000
4.783333	0.500	-25,728.000000
4.791667	0.500	-25,538.000000
4.800000	0.500	-26,093.000000
4.808333	0.500	-27,091.000000
4.816667	0.500	-28,081.000000
4.825000	0.500	-28,910.000000
4.833333	0.500	-29,573.000000
4.841667	0.500	-30,142.000000
4.850000	0.500	-30,871.000000
4.858333	0.500	-32,152.000000
4.866667	0.500	-33,886.000000
4.875000	0.500	-35,418.000000
4.883333	0.500	-36,366.000000
4.891667	0.500	-37,002.000000
4.900000	0.500	-37,578.000000
4.908333	0.500	-37,981.000000
4.916667	0.500	-38,260.000000
4.925000	0.500	-37,888.000000
4.933333	0.500	-36,582.000000
4.941667	0.500	-34,569.000000
4.950000	0.500	-32,384.000000
4.958333	0.500	-30,448.000000
4.966667	0.500	-29,224.000000
4.975000	0.500	-28,414.000000
4.983333	0.500	-27,233.000000
4.991667	0.500	-25,603.000000
5.000000	0.500	-24,250.000000
5.008333	0.500	-23,266.000000
5.016667	0.500	-22,515.000000
5.025000	0.500	-21,901.000000
5.033333	0.500	-21,382.000000
5.041667	0.500	-20,881.000000
5.050000	0.500	-20,617.000000
5.058333	0.500	-20,705.000000
5.066667	0.500	-21,614.000000
5.075000	0.500	-23,882.000000
5.083333	0.500	-27,524.000000
5.091667	0.500	-31,740.000000
5.100000	0.500	-35,632.000000
5.108333	0.500	-38,742.000000
5.116667	0.500	-40,994.000000
5.125000	0.500	-42,379.000000
5.133333	0.500	-42,626.000000
5.141667	0.500	-41,782.000000
5.150000	0.500	-39,916.000000
5.158333	0.500	-37,207.000000
5.166667	0.500	-34,275.000000
5.175000	0.500	-31,872.000000
5.183333	0.500	-30,584.000000
5.191667	0.500	-30,435.000000
5.200000	0.500	-30,694.000000
5.208333	0.500	-30,636.000000
5.216667	0.500	-29,731.000000
5.225000	0.500	-28,124.000000
5.233333	0.500	-25,956.000000
5.241667	0.500	-23,778.000000
5.250000	0.500	-21,896.000000
5.258333	0.500	-20,511.000000
5.266667	0.500	-19,896.000000
5.275000	0.500	-20,366.000000
5.283333	0.500	-21,592.000000
5.291667	0.500	-22,475.000000
5.300000	0.500	-22,524.000000
5.308333	0.500	-21,770.000000
5.316667	0.500	-20,511.000000
5.325000	0.500	-18,957.000000
5.333333	0.500	-17,409.000000
5.341667	0.500	-16,013.000000
5.350000	0.500	-14,925.000000
5.358333	0.500	-14,273.000000
5.366667	0.500	-14,291.000000
5.375000	0.500	-15,157.000000
5.383333	0.500	-16,639.000000
5.391667	0.500	-18,176.000000
5.400000	0.500	-19,697.000000
5.408333	0.500	-21,423.000000
5.416667	0.500	-23,734.000000
5.425000	0.500	-26,565.000000
5.433333	0.500	-29,046.000000
5.441667	0.500	-30,652.000000
5.450000	0.500	-30,998.000000
5.458333	0.500	-30,123.000000
5.466667	0.500	-28,977.000000
5.475000	0.500	-28,279.000000
5.483333	0.500	-28,329.000000
5.491667	0.500	-29,223.000000
5.500000	0.500	-30,255.000000
5.508333	0.500	-30,206.000000
5.516667	0.500	-28,783.000000
5.525000	0.500	-26,741.000000
5.533333	0.500	-24,857.000000
5.541667	0.500	-23,101.000000
5.550000	0.500	-21,169.000000
5.558333	0.500	-19,202.000000
5.566667	0.500	-17,611.000000
5.575000	0.500	-16,984.000000
5.583333	0.500	-17,542.000000
5.591667	0.500	-18,886.000000
5.600000	0.500	-20,198.000000
5.608333	0.500	-21,334.000000
5.616667	0.500	-22,544.000000
5.625000	0.500	-24,221.000000
5.633333	0.500	-26,765.000000
5.641667	0.500	-29,581.000000
5.650000	0.500	-31,720.000000
5.658333	0.500	-32,708.000000
5.666667	0.500	-32,662.000000
5.675000	0.500	-31,776.000000
5.683333	0.500	-30,327.000000
5.691667	0.500	-28,776.000000
5.700000	0.500	-27,694.000000
5.708333	0.500	-27,228.000000
5.716667	0.500	-26,999.000000
5.725000	0.500	-26,389.000000
5.733333	0.500	-25,707.000000
5.741667	0.500	-25,254.000000
5.750000	0.500	-24,636.000000
5.758333	0.500	-23,466.000000
5.766667	0.500	-21,860.000000
5.775000	0.500	-19,957.000000
5.783333	0.500	-18,000.000000
5.791667	0.500	-16,328.000000
5.800000	0.500	-14,934.000000
5.808333	0.500	-13,883.000000
5.816667	0.500	-13,310.000000
5.825000	0.500	-13,406.000000
5.833333	0.500	-14,646.000000
5.841667	0.500	-17,602.000000
5.850000	0.500	-21,578.000000
5.858333	0.500	-24,841.000000
5.866667	0.500	-26,700.000000
5.875000	0.500	-27,456.000000
5.883333	0.500	-27,624.000000
5.891667	0.500	-27,320.000000
5.900000	0.500	-26,914.000000
5.908333	0.500	-26,772.000000
5.916667	0.500	-26,794.000000
5.925000	0.500	-26,908.000000
5.933333	0.500	-27,067.000000
5.941667	0.500	-26,989.000000
5.950000	0.500	-26,212.000000
5.958333	0.500	-24,758.000000
5.966667	0.500	-23,036.000000
5.975000	0.500	-21,822.000000
5.983333	0.500	-21,521.000000
5.991667	0.500	-22,042.000000
6.000000	0.500	-22,864.000000
6.008333	0.500	-23,159.000000
6.016667	0.500	-22,655.000000
6.025000	0.500	-21,858.000000
6.033333	0.500	-21,414.000000
6.041667	0.500	-21,893.000000
6.050000	0.500	-23,639.000000
6.058333	0.500	-26,349.000000
6.066667	0.500	-29,174.000000
6.075000	0.500	-31,136.000000
6.083333	0.500	-31,542.000000
6.091667	0.500	-30,811.000000
6.100000	0.500	-29,584.000000
6.108333	0.500	-28,198.000000
6.116667	0.500	-27,039.000000
6.125000	0.500	-26,378.000000
6.133333	0.500	-26,191.000000
6.141667	0.500	-26,144.000000
6.150000	0.500	-26,529.000000
6.158333	0.500	-27,343.000000
6.166667	0.500	-28,325.000000
6.175000	0.500	-29,380.000000
6.183333	0.500	-29,699.000000
6.191667	0.500	-28,781.000000
6.200000	0.500	-26,266.000000
6.208333	0.500	-22,995.000000
6.216667	0.500	-20,352.000000
6.225000	0.500	-18,937.000000
6.233333	0.500	-18,546.000000
6.241667	0.500	-19,065.000000
6.250000	0.500	-20,634.000000
6.258333	0.500	-22,768.000000
6.266667	0.500	-24,450.000000
6.275000	0.500	-25,359.000000
6.283333	0.500	-26,025.000000
6.291667	0.500	-26,734.000000
6.300000	0.500	-27,785.000000
6.308333	0.500	-29,166.000000
6.316667	0.500	-30,808.000000
6.325000	0.500	-32,259.000000
6.333333	0.500	-32,875.000000
6.341667	0.500	-32,223.000000
6.350000	0.500	-30,251.000000
6.358333	0.500	-27,458.000000
6.366667	0.500	-24,050.000000
6.375000	0.500	-20,249.000000
6.383333	0.500	-16,168.000000
6.391667	0.500	-12,463.000000
6.400000	0.500	-10,238.000000
6.408333	0.500	-9,977.000000
6.416667	0.500	-11,661.000000
6.425000	0.500	-14,810.000000
6.433333	0.500	-18,833.000000
6.441667	0.500	-22,779.000000
6.450000	0.500	-25,881.000000
6.458333	0.500	-27,858.000000
6.466667	0.500	-28,459.000000
6.475000	0.500	-27,822.000000
6.483333	0.500	-26,854.000000
6.491667	0.500	-25,851.000000
6.500000	0.500	-24,480.000000
6.508333	0.500	-22,639.000000
6.516667	0.500	-20,616.000000
6.525000	0.500	-18,342.000000
6.533333	0.500	-15,733.000000
6.541667	0.500	-13,654.000000
6.550000	0.500	-12,787.000000
6.558333	0.500	-13,223.000000
6.566667	0.500	-14,478.000000
6.575000	0.500	-15,994.000000
6.583333	0.500	-17,332.000000
6.591667	0.500	-17,964.000000
6.600000	0.500	-17,374.000000
6.608333	0.500	-16,121.000000
6.616667	0.500	-15,106.000000
6.625000	0.500	-14,641.000000
6.633333	0.500	-14,488.000000
6.641667	0.500	-14,293.000000
6.650000	0.500	-14,114.000000
6.658333	0.500	-13,722.000000
6.666667	0.500	-12,440.000000
6.675000	0.500	-10,284.000000
6.683333	0.500	-7,848.000000
6.691667	0.500	-5,586.000000
6.700000	0.500	-3,669.000000
6.708333	0.500	-2,512.000000
6.716667	0.500	-2,073.000000
6.725000	0.500	-2,020.000000
6.733333	0.500	-1,920.000000
6.741667	0.500	-1,961.000000
6.750000	0.500	-2,665.000000
6.758333	0.500	-4,209.000000
6.766667	0.500	-6,487.000000
6.775000	0.500	-9,268.000000
6.783333	0.500	-12,040.000000
6.791667	0.500	-14,099.000000
6.800000	0.500	-15,619.000000
6.808333	0.500	-17,142.000000
6.816667	0.500	-18,637.000000
6.825000	0.500	-19,910.000000
6.833333	0.500	-20,949.000000
6.841667	0.500	-21,769.000000
6.850000	0.500	-22,211.000000
6.858333	0.500	-22,085.000000
6.866667	0.500	-21,423.000000
6.875000	0.500	-19,986.000000
6.883333	0.500	-17,916.000000
6.891667	0.500	-15,563.000000
6.900000	0.500	-13,409.000000
6.908333	0.500	-11,378.000000
6.916667	0.500	-9,001.000000
6.925000	0.500	-6,008.000000
6.933333	0.500	-3,034.000000
6.941667	0.500	-914.000000
6.950000	0.500	317.000000
6.958333	0.500	716.000000
6.966667	0.500	-279.000000
6.975000	0.500	-3,158.000000
6.983333	0.500	-7,175.000000
6.991667	0.500	-11,327.000000
7.000000	0.500	-14,624.000000
7.008333	0.500	-16,175.000000
7.016667	0.500	-15,878.000000
7.025000	0.500	-14,242.000000
7.033333	0.500	-11,877.000000
7.041667	0.500	-10,262.000000
7.050000	0.500	-10,217.000000
7.058333	0.500	-11,489.000000
7.066667	0.500	-13,493.000000
7.075000	0.500	-15,373.000000
7.083333	0.500	-16,866.000000
7.091667	0.500	-17,334.000000
7.100000	0.500	-16,770.000000
7.108333	0.500	-15,898.000000
7.116667	0.500	-15,794.000000
7.125000	0.500	-16,850.000000
7.133333	0.500	-18,847.000000
7.141667	0.500	-21,591.000000
7.150000	0.500	-24,592.000000
7.158333	0.500	-27,043.000000
7.166667	0.500	-28,268.000000
7.175000	0.500	-28,302.000000
7.183333	0.500	-27,293.000000
7.191667	0.500	-26,041.000000
7.200000	0.500	-25,156.000000
7.208333	0.500	-24,698.000000
7.216667	0.500	-24,453.000000
7.225000	0.500	-23,927.000000
7.233333	0.500	-23,012.000000
7.241667	0.500	-22,181.000000
7.250000	0.500	-21,359.000000
7.258333	0.500	-20,191.000000
7.266667	0.500	-18,333.000000
7.275000	0.500	-15,686.000000
7.283333	0.500	-12,453.000000
7.291667	0.500	-8,887.000000
7.300000	0.500	-5,547.000000
7.308333	0.500	-2,835.000000
7.316667	0.500	-980.000000
7.325000	0.500	121.000000
7.333333	0.500	397.000000
7.341667	0.500	-265.000000
7.350000	0.500	-1,992.000000
7.358333	0.500	-4,640.000000
7.366667	0.500	-7,861.000000
7.375000	0.500	-10,921.000000
7.383333	0.500	-13,351.000000
7.391667	0.500	-14,957.000000
7.400000	0.500	-15,447.000000
7.408333	0.500	-14,917.000000
7.416667	0.500	-13,734.000000
7.425000	0.500	-12,043.000000
7.433333	0.500	-10,308.000000
7.441667	0.500	-9,283.000000
7.450000	0.500	-9,144.000000
7.458333	0.500	-9,649.000000
7.466667	0.500	-10,404.000000
7.475000	0.500	-11,030.000000
7.483333	0.500	-11,550.000000
7.491667	0.500	-12,069.000000
7.500000	0.500	-12,541.000000
7.508333	0.500	-12,990.000000
7.516667	0.500	-13,441.000000
7.525000	0.500	-13,972.000000
7.533333	0.500	-14,644.000000
7.541667	0.500	-15,362.000000
7.550000	0.500	-15,904.000000
7.558333	0.500	-15,888.000000
7.566667	0.500	-15,624.000000
7.575000	0.500	-15,013.000000
7.583333	0.500	-13,684.000000
7.591667	0.500	-11,523.000000
7.600000	0.500	-9,103.000000
7.608333	0.500	-7,316.000000
7.616667	0.500	-6,590.000000
7.625000	0.500	-6,691.000000
7.633333	0.500	-7,119.000000
7.641667	0.500	-6,867.000000
7.650000	0.500	-5,789.000000
7.658333	0.500	-4,542.000000
7.666667	0.500	-4,034.000000
7.675000	0.500	-4,440.000000
7.683333	0.500	-5,307.000000
7.691667	0.500	-6,156.000000
7.700000	0.500	-6,428.000000
7.708333	0.500	-6,180.000000
7.716667	0.500	-5,419.000000
7.725000	0.500	-4,475.000000
7.733333	0.500	-3,961.000000
7.741667	0.500	-3,836.000000
7.750000	0.500	-3,756.000000
7.758333	0.500	-3,279.000000
7.766667	0.500	-2,358.000000
7.775000	0.500	-1,407.000000
7.783333	0.500	-563.000000
7.791667	0.500	467.000000
7.800000	0.500	1,857.000000
7.808333	0.500	3,641.000000
7.816667	0.500	5,330.000000
7.825000	0.500	5,881.000000
7.833333	0.500	4,647.000000
7.841667	0.500	2,199.000000
7.850000	0.500	-406.000000
7.858333	0.500	-2,487.000000
7.866667	0.500	-3,719.000000
7.875000	0.500	-4,224.000000
7.883333	0.500	-4,506.000000
7.891667	0.500	-5,445.000000
7.900000	0.500	-7,761.000000
7.908333	0.500	-10,964.000000
7.916667	0.500	-13,957.000000
7.925000	0.500	-15,395.000000
7.933333	0.500	-14,477.000000
7.941667	0.500	-11,128.000000
7.950000	0.500	-6,357.000000
7.958333	0.500	-1,737.000000
7.966667	0.500	1,711.000000
7.975000	0.500	4,038.000000
7.983333	0.500	5,079.000000
7.991667	0.500	4,764.000000
8.000000	0.500	3,686.000000
8.008333	0.500	2,031.000000
8.016667	0.500	-255.000000
8.025000	0.500	-3,557.000000
8.033333	0.500	-7,369.000000
8.041667	0.500	-10,308.000000
8.050000	0.500	-11,509.000000
8.058333	0.500	-11,170.000000
8.066667	0.500	-9,930.000000
8.075000	0.500	-8,209.000000
8.083333	0.500	-6,238.000000
8.091667	0.500	-4,083.000000
8.100000	0.500	-2,138.000000
8.108333	0.500	-710.000000
8.116667	0.500	-45.000000
8.125000	0.500	-451.000000
8.133333	0.500	-1,931.000000
8.141667	0.500	-3,636.000000
8.150000	0.500	-4,408.000000
8.158333	0.500	-3,647.000000
8.166667	0.500	-1,713.000000
8.175000	0.500	850.000000
8.183333	0.500	3,368.000000
8.191667	0.500	5,789.000000
8.200000	0.500	7,791.000000
8.208333	0.500	8,922.000000
8.216667	0.500	9,000.000000
8.225000	0.500	7,914.000000
8.233333	0.500	5,448.000000
8.241667	0.500	2,035.000000
8.250000	0.500	-1,095.000000
8.258333	0.500	-2,869.000000
8.266667	0.500	-2,604.000000
8.275000	0.500	-282.000000
8.283333	0.500	3,111.000000
8.291667	0.500	6,112.000000
8.300000	0.500	7,548.000000
8.308333	0.500	7,182.000000
8.316667	0.500	5,471.000000
8.325000	0.500	3,299.000000
8.333333	0.500	1,477.000000
8.341667	0.500	678.000000
8.350000	0.500	1,294.000000
8.358333	0.500	3,213.000000
8.366667	0.500	6,355.000000
8.375000	0.500	10,529.000000
8.383333	0.500	15,314.000000
8.391667	0.500	20,047.000000
8.400000	0.500	24,180.000000
8.408333	0.500	27,400.000000
8.416667	0.500	29,210.000000
8.425000	0.500	29,512.000000
8.433333	0.500	28,255.000000
8.441667	0.500	25,492.000000
8.450000	0.500	21,795.000000
8.458333	0.500	17,742.000000
8.466667	0.500	13,960.000000
8.475000	0.500	11,172.000000
8.483333	0.500	9,630.000000
8.491667	0.500	8,912.000000
8.500000	0.500	8,650.000000
8.508333	0.500	8,762.000000
8.516667	0.500	9,234.000000
8.525000	0.500	9,768.000000
8.533333	0.500	10,437.000000
8.541667	0.500	10,916.000000
8.550000	0.500	10,676.000000
8.558333	0.500	9,201.000000
8.566667	0.500	6,211.000000
8.575000	0.500	2,180.000000
8.583333	0.500	-2,182.000000
8.591667	0.500	-5,781.000000
8.600000	0.500	-7,822.000000
8.608333	0.500	-8,191.000000
8.616667	0.500	-6,888.000000
8.625000	0.500	-4,190.000000
8.633333	0.500	-419.000000
8.641667	0.500	3,913.000000
8.650000	0.500	8,125.000000
8.658333	0.500	11,820.000000
8.666667	0.500	15,290.000000
8.675000	0.500	18,744.000000
8.683333	0.500	22,163.000000
8.691667	0.500	26,562.000000
8.700000	0.500	33,383.000000
8.708333	0.500	43,282.000000
8.716667	0.500	56,976.000000
8.725000	0.500	75,079.000000
8.733333	0.500	97,351.000000
8.741667	0.500	122,396.000000
8.750000	0.500	147,820.000000
8.758333	0.500	171,132.000000
8.766667	0.500	190,251.000000
8.775000	0.500	203,614.000000
8.783333	0.500	210,244.000000
8.791667	0.500	209,505.000000
8.800000	0.500	201,823.000000
8.808333	0.500	188,989.000000
8.816667	0.500	172,576.000000
8.825000	0.500	153,903.000000
8.833333	0.500	133,979.000000
8.841667	0.500	113,299.000000
8.850000	0.500	92,931.000000
8.858333	0.500	74,327.000000
8.866667	0.500	57,753.000000
8.875000	0.500	43,224.000000
8.883333	0.500	30,972.000000
8.891667	0.500	20,387.000000
8.900000	0.500	11,237.000000
8.908333	0.500	3,717.000000
8.916667	0.500	-1,788.000000
8.925000	0.500	-5,224.000000
8.933333	0.500	-7,083.000000
8.941667	0.500	-7,510.000000
8.950000	0.500	-6,662.000000
8.958333	0.500	-5,242.000000
8.966667	0.500	-4,023.000000
8.975000	0.500	-3,250.000000
8.983333	0.500	-3,079.000000
8.991667	0.500	-3,572.000000
9.000000	0.500	-4,558.000000
9.008333	0.500	-5,532.000000
9.016667	0.500	-5,929.000000
9.025000	0.500	-5,250.000000
9.033333	0.500	-3,379.000000
9.041667	0.500	-409.000000
9.050000	0.500	2,919.000000
9.058333	0.500	6,128.000000
9.066667	0.500	9,123.000000
9.075000	0.500	11,750.000000
9.083333	0.500	13,423.000000
9.091667	0.500	14,273.000000
9.100000	0.500	14,402.000000
9.108333	0.500	13,851.000000
9.116667	0.500	12,198.000000
9.125000	0.500	9,321.000000
9.133333	0.500	5,910.000000
9.141667	0.500	2,862.000000
9.150000	0.500	660.000000
9.158333	0.500	-75.000000
9.166667	0.500	676.000000
9.175000	0.500	2,807.000000
9.183333	0.500	5,452.000000
9.191667	0.500	7,430.000000
9.200000	0.500	8,282.000000
9.208333	0.500	7,895.000000
9.216667	0.500	6,668.000000
9.225000	0.500	5,516.000000
9.233333	0.500	5,147.000000
9.241667	0.500	5,787.000000
9.250000	0.500	7,434.000000
9.258333	0.500	9,638.000000
9.266667	0.500	11,758.000000
9.275000	0.500	13,657.000000
9.283333	0.500	15,390.000000
9.291667	0.500	16,631.000000
9.300000	0.500	17,127.000000
9.308333	0.500	16,240.000000
9.316667	0.500	13,486.000000
9.325000	0.500	9,257.000000
9.333333	0.500	4,751.000000
9.341667	0.500	642.000000
9.350000	0.500	-3,223.000000
9.358333	0.500	-6,501.000000
9.366667	0.500	-9,229.000000
9.375000	0.500	-11,359.000000
9.383333	0.500	-12,668.000000
9.391667	0.500	-12,372.000000
9.400000	0.500	-9,807.000000
9.408333	0.500	-5,349.000000
9.416667	0.500	160.000000
9.425000	0.500	6,025.000000
9.433333	0.500	11,869.000000
9.441667	0.500	17,243.000000
9.450000	0.500	21,688.000000
9.458333	0.500	25,116.000000
9.466667	0.500	27,659.000000
9.475000	0.500	29,123.000000
9.483333	0.500	29,702.000000
9.491667	0.500	29,693.000000
9.500000	0.500	28,877.000000
9.508333	0.500	27,170.000000
9.516667	0.500	24,856.000000
9.525000	0.500	21,890.000000
9.533333	0.500	18,306.000000
9.541667	0.500	14,651.000000
9.550000	0.500	11,444.000000
9.558333	0.500	9,020.000000
9.566667	0.500	7,749.000000
9.575000	0.500	7,794.000000
9.583333	0.500	9,072.000000
9.591667	0.500	11,021.000000
9.600000	0.500	13,136.000000
9.608333	0.500	15,242.000000
9.616667	0.500	17,491.000000
9.625000	0.500	20,073.000000
9.633333	0.500	22,923.000000
9.641667	0.500	26,081.000000
9.650000	0.500	29,107.000000
9.658333	0.500	31,189.000000
9.666667	0.500	32,359.000000
9.675000	0.500	32,852.000000
9.683333	0.500	32,579.000000
9.691667	0.500	31,008.000000
9.700000	0.500	27,999.000000
9.708333	0.500	24,464.000000
9.716667	0.500	21,633.000000
9.725000	0.500	20,406.000000
9.733333	0.500	21,015.000000
9.741667	0.500	23,886.000000
9.750000	0.500	29,137.000000
9.758333	0.500	36,673.000000
9.766667	0.500	47,165.000000
9.775000	0.500	61,569.000000
9.783333	0.500	81,339.000000
9.791667	0.500	108,343.000000
9.800000	0.500	144,373.000000
9.808333	0.500	192,150.000000
9.816667	0.500	255,486.000000
9.825000	0.500	339,415.000000
9.833333	0.500	449,602.000000
9.841667	0.500	593,516.000000
9.850000	0.500	781,015.000000
9.858333	0.500	1,023,570.000000
9.866667	0.500	1,333,028.000000
9.875000	0.500	1,720,082.000000
9.883333	0.500	2,191,757.000000
9.891667	0.500	2,747,344.000000
9.900000	0.500	3,375,960.000000
9.908333	0.500	4,055,432.000000
9.916667	0.500	4,751,934.000000
9.925000	0.500	5,421,677.000000
9.933333	0.500	6,015,291.000000
9.941667	0.500	6,484,272.000000
9.950000	0.500	6,786,666.000000
9.958333	0.500	6,894,429.000000
9.966667	0.500	6,799,046.000000
9.975000	0.500	6,511,249.000000
9.983333	0.500	6,058,152.000000
9.991667	0.500	5,479,602.000000
10.000000	0.500	4,822,424.000000
10.008333	0.500	4,134,102.000000
10.016667	0.500	3,457,373.000000
10.025000	0.500	2,825,889.000000
10.033333	0.500	2,262,365.000000
10.041667	0.500	1,779,819.000000
10.050000	0.500	1,382,299.000000
10.058333	0.500	1,066,294.000000
10.066667	0.500	822,875.000000
10.075000	0.500	640,040.000000
10.083333	0.500	505,219.000000
10.091667	0.500	406,829.000000
10.100000	0.500	334,436.000000
10.108333	0.500	279,459.000000
10.116667	0.500	235,871.000000
10.125000	0.500	200,229.000000
10.133333	0.500	170,380.000000
10.141667	0.500	145,385.000000
10.150000	0.500	124,466.000000
10.158333	0.500	107,025.000000
10.166667	0.500	92,715.000000
10.175000	0.500	81,341.000000
10.183333	0.500	72,610.000000
10.191667	0.500	65,648.000000
10.200000	0.500	59,752.000000
10.208333	0.500	54,344.000000
10.216667	0.500	48,462.000000
10.225000	0.500	42,329.000000
10.233333	0.500	37,012.000000
10.241667	0.500	33,099.000000
10.250000	0.500	30,628.000000
10.258333	0.500	29,392.000000
10.266667	0.500	29,128.000000
10.275000	0.500	29,564.000000
10.283333	0.500	31,028.000000
10.291667	0.500	33,369.000000
10.300000	0.500	35,974.000000
10.308333	0.500	38,022.000000
10.316667	0.500	38,427.000000
10.325000	0.500	36,572.000000
10.333333	0.500	33,401.000000
10.341667	0.500	30,520.000000
10.350000	0.500	28,906.000000
10.358333	0.500	28,445.000000
10.366667	0.500	28,510.000000
10.375000	0.500	28,867.000000
10.383333	0.500	28,771.000000
10.391667	0.500	27,970.000000
10.400000	0.500	26,930.000000
10.408333	0.500	26,021.000000
10.416667	0.500	25,222.000000
10.425000	0.500	24,734.000000
10.433333	0.500	24,796.000000
10.441667	0.500	25,611.000000
10.450000	0.500	26,754.000000
10.458333	0.500	27,655.000000
10.466667	0.500	27,788.000000
10.475000	0.500	27,176.000000
10.483333	0.500	26,311.000000
10.491667	0.500	25,297.000000
10.500000	0.500	24,326.000000
10.508333	0.500	23,427.000000
10.516667	0.500	22,599.000000
10.525000	0.500	22,051.000000
10.533333	0.500	21,728.000000
10.541667	0.500	21,113.000000
10.550000	0.500	19,809.000000
10.558333	0.500	18,072.000000
10.566667	0.500	16,591.000000
10.575000	0.500	16,110.000000
10.583333	0.500	17,284.000000
10.591667	0.500	19,784.000000
10.600000	0.500	22,879.000000
10.608333	0.500	26,024.000000
10.616667	0.500	28,810.000000
10.625000	0.500	31,051.000000
10.633333	0.500	33,125.000000
10.641667	0.500	34,918.000000
10.650000	0.500	36,070.000000
10.658333	0.500	36,706.000000
10.666667	0.500	37,470.000000
10.675000	0.500	38,924.000000
10.683333	0.500	41,338.000000
10.691667	0.500	44,387.000000
10.700000	0.500	47,976.000000
10.708333	0.500	52,241.000000
10.716667	0.500	57,736.000000
10.725000	0.500	65,215.000000
10.733333	0.500	75,203.000000
10.741667	0.500	86,985.000000
10.750000	0.500	99,030.000000
10.758333	0.500	110,354.000000
10.766667	0.500	119,816.000000
10.775000	0.500	127,192.000000
10.783333	0.500	132,523.000000
10.791667	0.500	135,291.000000
10.800000	0.500	135,277.000000
10.808333	0.500	133,015.000000
10.816667	0.500	129,142.000000
10.825000	0.500	124,147.000000
10.833333	0.500	118,793.000000
10.841667	0.500	114,459.000000
10.850000	0.500	112,560.000000
10.858333	0.500	114,305.000000
10.866667	0.500	120,761.000000
10.875000	0.500	132,570.000000
10.883333	0.500	151,090.000000
10.891667	0.500	178,542.000000
10.900000	0.500	217,791.000000
10.908333	0.500	271,441.000000
10.916667	0.500	341,881.000000
10.925000	0.500	430,082.000000
10.933333	0.500	536,079.000000
10.941667	0.500	659,039.000000
10.950000	0.500	795,881.000000
10.958333	0.500	941,971.000000
10.966667	0.500	1,090,569.000000
10.975000	0.500	1,232,669.000000
10.983333	0.500	1,357,782.000000
10.991667	0.500	1,455,559.000000
11.000000	0.500	1,518,179.000000
11.008333	0.500	1,541,030.000000
11.016667	0.500	1,522,941.000000
11.025000	0.500	1,466,594.000000
11.033333	0.500	1,376,834.000000
11.041667	0.500	1,260,546.000000
11.050000	0.500	1,126,045.000000
11.058333	0.500	982,548.000000
11.066667	0.500	838,839.000000
11.075000	0.500	702,021.000000
11.083333	0.500	577,375.000000
11.091667	0.500	468,088.000000
11.100000	0.500	375,145.000000
11.108333	0.500	297,705.000000
11.116667	0.500	234,433.000000
11.125000	0.500	184,032.000000
11.133333	0.500	145,188.000000
11.141667	0.500	116,446.000000
11.150000	0.500	96,099.000000
11.158333	0.500	81,853.000000
11.166667	0.500	71,988.000000
11.175000	0.500	64,675.000000
11.183333	0.500	58,547.000000
11.191667	0.500	53,563.000000
11.200000	0.500	49,809.000000
11.208333	0.500	47,265.000000
11.216667	0.500	46,125.000000
11.225000	0.500	46,123.000000
11.233333	0.500	47,379.000000
11.241667	0.500	50,123.000000
11.250000	0.500	54,560.000000
11.258333	0.500	60,745.000000
11.266667	0.500	68,684.000000
11.275000	0.500	78,532.000000
11.283333	0.500	89,832.000000
11.291667	0.500	101,749.000000
11.300000	0.500	113,118.000000
11.308333	0.500	122,693.000000
11.316667	0.500	129,671.000000
11.325000	0.500	133,613.000000
11.333333	0.500	133,956.000000
11.341667	0.500	130,808.000000
11.350000	0.500	125,003.000000
11.358333	0.500	117,383.000000
11.366667	0.500	108,008.000000
11.375000	0.500	97,265.000000
11.383333	0.500	86,033.000000
11.391667	0.500	75,284.000000
11.400000	0.500	65,576.000000
11.408333	0.500	57,266.000000
11.416667	0.500	50,791.000000
11.425000	0.500	45,894.000000
11.433333	0.500	42,041.000000
11.441667	0.500	38,347.000000
11.450000	0.500	34,515.000000
11.458333	0.500	30,711.000000
11.466667	0.500	27,014.000000
11.475000	0.500	23,372.000000
11.483333	0.500	19,850.000000
11.491667	0.500	16,593.000000
11.500000	0.500	13,920.000000
11.508333	0.500	12,327.000000
11.516667	0.500	12,213.000000
11.525000	0.500	13,613.000000
11.533333	0.500	15,934.000000
11.541667	0.500	18,356.000000
11.550000	0.500	20,535.000000
11.558333	0.500	22,596.000000
11.566667	0.500	25,022.000000
11.575000	0.500	28,327.000000
11.583333	0.500	32,081.000000
11.591667	0.500	35,282.000000
11.600000	0.500	37,503.000000
11.608333	0.500	38,473.000000
11.616667	0.500	38,304.000000
11.625000	0.500	37,322.000000
11.633333	0.500	35,975.000000
11.641667	0.500	35,451.000000
11.650000	0.500	36,521.000000
11.658333	0.500	38,743.000000
11.666667	0.500	41,052.000000
11.675000	0.500	42,538.000000
11.683333	0.500	43,072.000000
11.691667	0.500	43,106.000000
11.700000	0.500	43,344.000000
11.708333	0.500	44,076.000000
11.716667	0.500	45,356.000000
11.725000	0.500	47,261.000000
11.733333	0.500	49,321.000000
11.741667	0.500	50,748.000000
11.750000	0.500	51,198.000000
11.758333	0.500	50,806.000000
11.766667	0.500	50,295.000000
11.775000	0.500	50,637.000000
11.783333	0.500	51,971.000000
11.791667	0.500	53,949.000000
11.800000	0.500	56,588.000000
11.808333	0.500	59,898.000000
11.816667	0.500	64,130.000000
11.825000	0.500	69,922.000000
11.833333	0.500	77,445.000000
11.841667	0.500	86,440.000000
11.850000	0.500	96,634.000000
11.858333	0.500	108,137.000000
11.866667	0.500	121,012.000000
11.875000	0.500	134,823.000000
11.883333	0.500	148,942.000000
11.891667	0.500	162,596.000000
11.900000	0.500	174,847.000000
11.908333	0.500	184,819.000000
11.916667	0.500	191,893.000000
11.925000	0.500	196,334.000000
11.933333	0.500	198,719.000000
11.941667	0.500	199,435.000000
11.950000	0.500	199,974.000000
11.958333	0.500	202,487.000000
11.966667	0.500	209,935.000000
11.975000	0.500	225,590.000000
11.983333	0.500	252,159.000000
11.991667	0.500	292,827.000000
12.000000	0.500	352,409.000000
12.008333	0.500	436,852.000000
12.016667	0.500	553,292.000000
12.025000	0.500	709,997.000000
12.033333	0.500	916,175.000000
12.041667	0.500	1,182,341.000000
12.050000	0.500	1,519,809.000000
12.058333	0.500	1,937,891.000000
12.066667	0.500	2,441,485.000000
12.075000	0.500	3,026,761.000000
12.083333	0.500	3,679,464.000000
12.091667	0.500	4,374,253.000000
12.100000	0.500	5,075,960.000000
12.108333	0.500	5,741,339.000000
12.116667	0.500	6,322,499.000000
12.125000	0.500	6,773,297.000000
12.133333	0.500	7,055,142.000000
12.141667	0.500	7,143,566.000000
12.150000	0.500	7,031,745.000000
12.158333	0.500	6,730,740.000000
12.166667	0.500	6,268,194.000000
12.175000	0.500	5,682,637.000000
12.183333	0.500	5,018,072.000000
12.191667	0.500	4,319,292.000000
12.200000	0.500	3,626,830.000000
12.208333	0.500	2,974,041.000000
12.216667	0.500	2,384,589.000000
12.225000	0.500	1,872,774.000000
12.233333	0.500	1,444,582.000000
12.241667	0.500	1,099,470.000000
12.250000	0.500	831,552.000000
12.258333	0.500	631,163.000000
12.266667	0.500	486,498.000000
12.275000	0.500	385,941.000000
12.283333	0.500	318,698.000000
12.291667	0.500	276,052.000000
12.300000	0.500	251,101.000000
12.308333	0.500	238,637.000000
12.316667	0.500	235,465.000000
12.325000	0.500	240,460.000000
12.333333	0.500	254,211.000000
12.341667	0.500	278,547.000000
12.350000	0.500	315,387.000000
12.358333	0.500	367,139.000000
12.366667	0.500	437,675.000000
12.375000	0.500	531,494.000000
12.383333	0.500	653,304.000000
12.391667	0.500	807,177.000000
12.400000	0.500	995,247.000000
12.408333	0.500	1,218,000.000000
12.416667	0.500	1,473,115.000000
12.425000	0.500	1,753,159.000000
12.433333	0.500	2,044,712.000000
12.441667	0.500	2,330,014.000000
12.450000	0.500	2,588,923.000000
12.458333	0.500	2,801,139.000000
12.466667	0.500	2,949,021.000000
12.475000	0.500	3,019,820.000000
12.483333	0.500	3,006,893.000000
12.491667	0.500	2,911,255.000000
12.500000	0.500	2,741,713.000000
12.508333	0.500	2,513,887.000000
12.516667	0.500	2,247,036.000000
12.525000	0.500	1,960,523.000000
12.533333	0.500	1,671,811.000000
12.541667	0.500	1,395,277.000000
12.550000	0.500	1,142,248.000000
12.558333	0.500	919,969.000000
12.566667	0.500	732,105.000000
12.575000	0.500	578,413.000000
12.583333	0.500	455,679.000000
12.591667	0.500	359,608.000000
12.600000	0.500	285,765.000000
12.608333	0.500	230,163.000000
12.616667	0.500	188,889.000000
12.625000	0.500	158,106.000000
12.633333	0.500	134,952.000000
12.641667	0.500	117,659.000000
12.650000	0.500	104,979.000000
12.658333	0.500	96,072.000000
12.666667	0.500	89,766.000000
12.675000	0.500	84,974.000000
12.683333	0.500	81,287.000000
12.691667	0.500	78,344.000000
12.700000	0.500	76,076.000000
12.708333	0.500	74,238.000000
12.716667	0.500	72,691.000000
12.725000	0.500	71,620.000000
12.733333	0.500	71,845.000000
12.741667	0.500	73,387.000000
12.750000	0.500	76,129.000000
12.758333	0.500	80,587.000000
12.766667	0.500	87,060.000000
12.775000	0.500	95,760.000000
12.783333	0.500	107,529.000000
12.791667	0.500	123,376.000000
12.800000	0.500	144,447.000000
12.808333	0.500	172,485.000000
12.816667	0.500	209,816.000000
12.825000	0.500	258,942.000000
12.833333	0.500	322,806.000000
12.841667	0.500	403,913.000000
12.850000	0.500	503,779.000000
12.858333	0.500	622,377.000000
12.866667	0.500	758,544.000000
12.875000	0.500	909,074.000000
12.883333	0.500	1,067,598.000000
12.891667	0.500	1,225,279.000000
12.900000	0.500	1,371,874.000000
12.908333	0.500	1,496,848.000000
12.916667	0.500	1,590,747.000000
12.925000	0.500	1,646,292.000000
12.933333	0.500	1,658,973.000000
12.941667	0.500	1,627,742.000000
12.950000	0.500	1,555,399.000000
12.958333	0.500	1,448,669.000000
12.966667	0.500	1,316,403.000000
12.975000	0.500	1,167,960.000000
12.983333	0.500	1,012,616.000000
12.991667	0.500	858,807.000000
13.000000	0.500	713,338.000000
13.008333	0.500	581,432.000000
13.016667	0.500	466,663.000000
13.025000	0.500	370,616.000000
13.033333	0.500	293,030.000000
13.041667	0.500	232,408.000000
13.050000	0.500	186,774.000000
13.058333	0.500	154,268.000000
13.066667	0.500	133,018.000000
13.075000	0.500	121,149.000000
13.083333	0.500	116,735.000000
13.091667	0.500	117,079.000000
13.100000	0.500	119,645.000000
13.108333	0.500	123,092.000000
13.116667	0.500	126,801.000000
13.125000	0.500	130,952.000000
13.133333	0.500	135,387.000000
13.141667	0.500	140,459.000000
13.150000	0.500	146,772.000000
13.158333	0.500	154,629.000000
13.166667	0.500	163,826.000000
13.175000	0.500	173,687.000000
13.183333	0.500	183,786.000000
13.191667	0.500	193,626.000000
13.200000	0.500	202,835.000000
13.208333	0.500	210,458.000000
13.216667	0.500	215,513.000000
13.225000	0.500	217,127.000000
13.233333	0.500	215,069.000000
13.241667	0.500	209,608.000000
13.250000	0.500	201,152.000000
13.258333	0.500	190,454.000000
13.266667	0.500	178,817.000000
13.275000	0.500	167,536.000000
13.283333	0.500	157,630.000000
13.291667	0.500	149,397.000000
13.300000	0.500	142,309.000000
13.308333	0.500	136,002.000000
13.316667	0.500	130,411.000000
13.325000	0.500	125,554.000000
13.333333	0.500	121,248.000000
13.341667	0.500	117,201.000000
13.350000	0.500	112,691.000000
13.358333	0.500	107,182.000000
13.366667	0.500	100,776.000000
13.375000	0.500	94,382.000000
13.383333	0.500	89,296.000000
13.391667	0.500	86,242.000000
13.400000	0.500	85,801.000000
13.408333	0.500	88,277.000000
13.416667	0.500	93,703.000000
13.425000	0.500	102,191.000000
13.433333	0.500	114,108.000000
13.441667	0.500	129,583.000000
13.450000	0.500	148,763.000000
13.458333	0.500	171,487.000000
13.466667	0.500	196,717.000000
13.475000	0.500	222,894.000000
13.483333	0.500	248,306.000000
13.491667	0.500	271,226.000000
13.500000	0.500	290,370.000000
13.508333	0.500	304,220.000000
13.516667	0.500	311,547.000000
13.525000	0.500	311,819.000000
13.533333	0.500	305,429.000000
13.541667	0.500	293,220.000000
13.550000	0.500	276,090.000000
13.558333	0.500	255,215.000000
13.566667	0.500	231,850.000000
13.575000	0.500	207,733.000000
13.583333	0.500	184,444.000000
13.591667	0.500	162,998.000000
13.600000	0.500	144,107.000000
13.608333	0.500	127,779.000000
13.616667	0.500	113,601.000000
13.625000	0.500	101,417.000000
13.633333	0.500	91,362.000000
13.641667	0.500	82,801.000000
13.650000	0.500	75,132.000000
13.658333	0.500	68,241.000000
13.666667	0.500	62,363.000000
13.675000	0.500	58,119.000000
13.683333	0.500	55,602.000000
13.691667	0.500	54,176.000000
13.700000	0.500	53,175.000000
13.708333	0.500	52,337.000000
13.716667	0.500	52,176.000000
13.725000	0.500	53,095.000000
13.733333	0.500	54,723.000000
13.741667	0.500	56,332.000000
13.750000	0.500	57,031.000000
13.758333	0.500	56,214.000000
13.766667	0.500	54,352.000000
13.775000	0.500	52,174.000000
13.783333	0.500	49,942.000000
13.791667	0.500	47,626.000000
13.800000	0.500	45,594.000000
13.808333	0.500	43,725.000000
13.816667	0.500	42,146.000000
13.825000	0.500	41,291.000000
13.833333	0.500	40,696.000000
13.841667	0.500	40,199.000000
13.850000	0.500	40,329.000000
13.858333	0.500	41,428.000000
13.866667	0.500	43,740.000000
13.875000	0.500	46,680.000000
13.883333	0.500	49,620.000000
13.891667	0.500	52,506.000000
13.900000	0.500	55,332.000000
13.908333	0.500	58,031.000000
13.916667	0.500	60,387.000000
13.925000	0.500	62,184.000000
13.933333	0.500	63,171.000000
13.941667	0.500	63,501.000000
13.950000	0.500	63,442.000000
13.958333	0.500	63,146.000000
13.966667	0.500	63,345.000000
13.975000	0.500	64,200.000000
13.983333	0.500	65,493.000000
13.991667	0.500	67,135.000000
14.000000	0.500	69,228.000000
14.008333	0.500	72,048.000000
14.016667	0.500	75,296.000000
14.025000	0.500	78,554.000000
14.033333	0.500	81,587.000000
14.041667	0.500	84,625.000000
14.050000	0.500	88,440.000000
14.058333	0.500	93,785.000000
14.066667	0.500	100,216.000000
14.075000	0.500	106,731.000000
14.083333	0.500	112,395.000000
14.091667	0.500	117,136.000000
14.100000	0.500	121,238.000000
14.108333	0.500	124,720.000000
14.116667	0.500	127,205.000000
14.125000	0.500	128,412.000000
14.133333	0.500	128,877.000000
14.141667	0.500	128,813.000000
14.150000	0.500	127,824.000000
14.158333	0.500	126,018.000000
14.166667	0.500	123,673.000000
14.175000	0.500	121,036.000000
14.183333	0.500	117,960.000000
14.191667	0.500	114,429.000000
14.200000	0.500	111,299.000000
14.208333	0.500	109,157.000000
14.216667	0.500	107,979.000000
14.225000	0.500	107,276.000000
14.233333	0.500	106,590.000000
14.241667	0.500	106,253.000000
14.250000	0.500	106,726.000000
14.258333	0.500	107,703.000000
14.266667	0.500	108,983.000000
14.275000	0.500	110,665.000000
14.283333	0.500	113,275.000000
14.291667	0.500	117,019.000000
14.300000	0.500	121,265.000000
14.308333	0.500	126,190.000000
14.316667	0.500	132,327.000000
14.325000	0.500	139,219.000000
14.333333	0.500	145,987.000000
14.341667	0.500	151,983.000000
14.350000	0.500	157,046.000000
14.358333	0.500	161,406.000000
14.366667	0.500	166,582.000000
14.375000	0.500	174,212.000000
14.383333	0.500	185,106.000000
14.391667	0.500	200,117.000000
14.400000	0.500	221,432.000000
14.408333	0.500	251,705.000000
14.416667	0.500	293,963.000000
14.425000	0.500	351,696.000000
14.433333	0.500	429,793.000000
14.441667	0.500	534,473.000000
14.450000	0.500	672,011.000000
14.458333	0.500	848,428.000000
14.466667	0.500	1,069,839.000000
14.475000	0.500	1,342,422.000000
14.483333	0.500	1,670,411.000000
14.491667	0.500	2,053,489.000000
14.500000	0.500	2,485,405.000000
14.508333	0.500	2,952,997.000000
14.516667	0.500	3,436,205.000000
14.525000	0.500	3,908,635.000000
14.533333	0.500	4,340,200.000000
14.541667	0.500	4,700,355.000000
14.550000	0.500	4,960,810.000000
14.558333	0.500	5,099,344.000000
14.566667	0.500	5,104,641.000000
14.575000	0.500	4,976,666.000000
14.583333	0.500	4,726,774.000000
14.591667	0.500	4,375,512.000000
14.600000	0.500	3,949,759.000000
14.608333	0.500	3,479,057.000000
14.616667	0.500	2,992,422.000000
14.625000	0.500	2,515,501.000000
14.633333	0.500	2,069,489.000000
14.641667	0.500	1,669,823.000000
14.650000	0.500	1,325,309.000000
14.658333	0.500	1,039,077.000000
14.666667	0.500	809,627.000000
14.675000	0.500	631,596.000000
14.683333	0.500	497,337.000000
14.691667	0.500	398,262.000000
14.700000	0.500	326,479.000000
14.708333	0.500	275,353.000000
14.716667	0.500	239,435.000000
14.725000	0.500	214,115.000000
14.733333	0.500	196,149.000000
14.741667	0.500	183,391.000000
14.750000	0.500	174,229.000000
14.758333	0.500	167,016.000000
14.766667	0.500	160,945.000000
14.775000	0.500	155,682.000000
14.783333	0.500	151,050.000000
14.791667	0.500	146,263.000000
14.800000	0.500	141,080.000000
14.808333	0.500	135,840.000000
14.816667	0.500	130,889.000000
14.825000	0.500	126,378.000000
14.833333	0.500	122,402.000000
14.841667	0.500	119,357.000000
14.850000	0.500	117,138.000000
14.858333	0.500	115,084.000000
14.866667	0.500	112,693.000000
14.875000	0.500	110,571.000000
14.883333	0.500	109,438.000000
14.891667	0.500	109,578.000000
14.900000	0.500	111,388.000000
14.908333	0.500	115,816.000000
14.916667	0.500	123,687.000000
14.925000	0.500	135,627.000000
14.933333	0.500	152,363.000000
14.941667	0.500	173,725.000000
14.950000	0.500	199,421.000000
14.958333	0.500	229,718.000000
14.966667	0.500	264,503.000000
14.975000	0.500	302,457.000000
14.983333	0.500	342,273.000000
14.991667	0.500	383,634.000000
15.000000	0.500	425,953.000000
15.008333	0.500	467,795.000000
15.016667	0.500	506,601.000000
15.025000	0.500	539,535.000000
15.033333	0.500	564,837.000000
15.041667	0.500	580,975.000000
15.050000	0.500	586,376.000000
15.058333	0.500	580,258.000000
15.066667	0.500	563,035.000000
15.075000	0.500	535,813.000000
15.083333	0.500	500,451.000000
15.091667	0.500	459,357.000000
15.100000	0.500	415,187.000000
15.108333	0.500	370,236.000000
15.116667	0.500	326,882.000000
15.125000	0.500	287,275.000000
15.133333	0.500	253,461.000000
15.141667	0.500	226,704.000000
15.150000	0.500	206,935.000000
15.158333	0.500	193,727.000000
15.166667	0.500	186,568.000000
15.175000	0.500	184,771.000000
15.183333	0.500	187,226.000000
15.191667	0.500	192,893.000000
15.200000	0.500	201,167.000000
15.208333	0.500	211,665.000000
15.216667	0.500	224,708.000000
15.225000	0.500	241,047.000000
15.233333	0.500	261,079.000000
15.241667	0.500	284,920.000000
15.250000	0.500	313,485.000000
15.258333	0.500	348,018.000000
15.266667	0.500	389,840.000000
15.275000	0.500	439,735.000000
15.283333	0.500	497,484.000000
15.291667	0.500	561,579.000000
15.300000	0.500	629,941.000000
15.308333	0.500	699,877.000000
15.316667	0.500	767,933.000000
15.325000	0.500	828,962.000000
15.333333	0.500	877,517.000000
15.341667	0.500	909,674.000000
15.350000	0.500	923,047.000000
15.358333	0.500	916,457.000000
15.366667	0.500	890,384.000000
15.375000	0.500	847,550.000000
15.383333	0.500	792,209.000000
15.391667	0.500	728,706.000000
15.400000	0.500	660,881.000000
15.408333	0.500	592,768.000000
15.416667	0.500	527,732.000000
15.425000	0.500	467,596.000000
15.433333	0.500	413,119.000000
15.441667	0.500	364,217.000000
15.450000	0.500	320,839.000000
15.458333	0.500	282,739.000000
15.466667	0.500	249,591.000000
15.475000	0.500	220,611.000000
15.483333	0.500	194,548.000000
15.491667	0.500	170,495.000000
15.500000	0.500	148,383.000000
15.508333	0.500	128,393.000000
15.516667	0.500	111,274.000000
15.525000	0.500	97,987.000000
15.533333	0.500	88,859.000000
15.541667	0.500	83,057.000000
15.550000	0.500	79,728.000000
15.558333	0.500	78,218.000000
15.566667	0.500	77,570.000000
15.575000	0.500	77,318.000000
15.583333	0.500	77,429.000000
15.591667	0.500	77,817.000000
15.600000	0.500	78,180.000000
15.608333	0.500	78,589.000000
15.616667	0.500	78,918.000000
15.625000	0.500	79,351.000000
15.633333	0.500	79,734.000000
15.641667	0.500	79,344.000000
15.650000	0.500	77,481.000000
15.658333	0.500	74,075.000000
15.666667	0.500	70,079.000000
15.675000	0.500	67,386.000000
15.683333	0.500	67,323.000000
15.691667	0.500	70,192.000000
15.700000	0.500	75,250.000000
15.708333	0.500	81,608.000000
15.716667	0.500	88,324.000000
15.725000	0.500	94,355.000000
15.733333	0.500	98,889.000000
15.741667	0.500	100,986.000000
15.750000	0.500	100,786.000000
15.758333	0.500	99,102.000000
15.766667	0.500	97,293.000000
15.775000	0.500	96,231.000000
15.783333	0.500	96,177.000000
15.791667	0.500	96,748.000000
15.800000	0.500	97,411.000000
15.808333	0.500	98,234.000000
15.816667	0.500	99,230.000000
15.825000	0.500	100,020.000000
15.833333	0.500	100,168.000000
15.841667	0.500	99,076.000000
15.850000	0.500	96,721.000000
15.858333	0.500	92,943.000000
15.866667	0.500	87,550.000000
15.875000	0.500	81,307.000000
15.883333	0.500	75,437.000000
15.891667	0.500	70,765.000000
15.900000	0.500	67,432.000000
15.908333	0.500	65,498.000000
15.916667	0.500	64,641.000000
15.925000	0.500	64,513.000000
15.933333	0.500	64,825.000000
15.941667	0.500	65,194.000000
15.950000	0.500	65,726.000000
15.958333	0.500	66,870.000000
15.966667	0.500	69,002.000000
15.975000	0.500	72,112.000000
15.983333	0.500	75,927.000000
15.991667	0.500	80,063.000000
16.000000	0.500	84,227.000000
16.008333	0.500	88,390.000000
16.016667	0.500	92,192.000000
16.025000	0.500	95,110.000000
16.033333	0.500	97,442.000000
16.041667	0.500	99,645.000000
16.050000	0.500	102,388.000000
16.058333	0.500	106,459.000000
16.066667	0.500	112,642.000000
16.075000	0.500	121,444.000000
16.083333	0.500	132,884.000000
16.091667	0.500	147,571.000000
16.100000	0.500	166,536.000000
16.108333	0.500	190,789.000000
16.116667	0.500	220,730.000000
16.125000	0.500	255,976.000000
16.133333	0.500	295,833.000000
16.141667	0.500	340,344.000000
16.150000	0.500	389,264.000000
16.158333	0.500	442,528.000000
16.166667	0.500	499,477.000000
16.175000	0.500	558,470.000000
16.183333	0.500	617,465.000000
16.191667	0.500	674,385.000000
16.200000	0.500	726,923.000000
16.208333	0.500	771,172.000000
16.216667	0.500	803,362.000000
16.225000	0.500	820,871.000000
16.233333	0.500	822,163.000000
16.241667	0.500	806,818.000000
16.250000	0.500	775,562.000000
16.258333	0.500	729,754.000000
16.266667	0.500	671,640.000000
16.275000	0.500	604,220.000000
16.283333	0.500	531,518.000000
16.291667	0.500	457,681.000000
16.300000	0.500	386,652.000000
16.308333	0.500	321,503.000000
16.316667	0.500	264,716.000000
16.325000	0.500	217,959.000000
16.333333	0.500	182,097.000000
16.341667	0.500	157,183.000000
16.350000	0.500	142,131.000000
16.358333	0.500	134,529.000000
16.366667	0.500	131,246.000000
16.375000	0.500	130,256.000000
16.383333	0.500	130,334.000000
16.391667	0.500	130,673.000000
16.400000	0.500	130,842.000000
16.408333	0.500	130,758.000000
16.416667	0.500	130,056.000000
16.425000	0.500	128,598.000000
16.433333	0.500	126,370.000000
16.441667	0.500	123,488.000000
16.450000	0.500	120,161.000000
16.458333	0.500	116,349.000000
16.466667	0.500	112,511.000000
16.475000	0.500	109,362.000000
16.483333	0.500	106,680.000000
16.491667	0.500	103,677.000000
16.500000	0.500	100,250.000000
16.508333	0.500	96,225.000000
16.516667	0.500	91,165.000000
16.525000	0.500	85,164.000000
16.533333	0.500	79,670.000000
16.541667	0.500	75,644.000000
16.550000	0.500	73,259.000000
16.558333	0.500	72,598.000000
16.566667	0.500	73,230.000000
16.575000	0.500	74,317.000000
16.583333	0.500	75,077.000000
16.591667	0.500	75,711.000000
16.600000	0.500	76,996.000000
16.608333	0.500	79,051.000000
16.616667	0.500	81,774.000000
16.625000	0.500	85,011.000000
16.633333	0.500	88,427.000000
16.641667	0.500	91,649.000000
16.650000	0.500	94,219.000000
16.658333	0.500	95,550.000000
16.666667	0.500	94,887.000000
16.675000	0.500	91,901.000000
16.683333	0.500	87,463.000000
16.691667	0.500	82,901.000000
16.700000	0.500	79,264.000000
16.708333	0.500	76,932.000000
16.716667	0.500	76,193.000000
16.725000	0.500	77,391.000000
16.733333	0.500	80,914.000000
16.741667	0.500	86,395.000000
16.750000	0.500	92,757.000000
16.758333	0.500	99,390.000000
16.766667	0.500	105,811.000000
16.775000	0.500	110,955.000000
16.783333	0.500	114,325.000000
16.791667	0.500	116,008.000000
16.800000	0.500	116,555.000000
16.808333	0.500	117,575.000000
16.816667	0.500	120,510.000000
16.825000	0.500	125,794.000000
16.833333	0.500	133,124.000000
16.841667	0.500	142,570.000000
16.850000	0.500	154,135.000000
16.858333	0.500	167,526.000000
16.866667	0.500	183,170.000000
16.875000	0.500	201,781.000000
16.883333	0.500	223,447.000000
16.891667	0.500	247,579.000000
16.900000	0.500	273,600.000000
16.908333	0.500	301,032.000000
16.916667	0.500	328,851.000000
16.925000	0.500	355,634.000000
16.933333	0.500	380,574.000000
16.941667	0.500	402,630.000000
16.950000	0.500	421,166.000000
16.958333	0.500	436,533.000000
16.966667	0.500	450,525.000000
16.975000	0.500	466,328.000000
16.983333	0.500	488,063.000000
16.991667	0.500	520,049.000000
17.000000	0.500	566,790.000000
17.008333	0.500	633,049.000000
17.016667	0.500	723,753.000000
17.025000	0.500	843,878.000000
17.033333	0.500	999,353.000000
17.041667	0.500	1,195,400.000000
17.050000	0.500	1,434,004.000000
17.058333	0.500	1,712,998.000000
17.066667	0.500	2,026,302.000000
17.075000	0.500	2,363,067.000000
17.083333	0.500	2,709,201.000000
17.091667	0.500	3,046,285.000000
17.100000	0.500	3,352,800.000000
17.108333	0.500	3,605,272.000000
17.116667	0.500	3,782,381.000000
17.125000	0.500	3,868,134.000000
17.133333	0.500	3,853,991.000000
17.141667	0.500	3,740,258.000000
17.150000	0.500	3,535,503.000000
17.158333	0.500	3,255,703.000000
17.166667	0.500	2,922,758.000000
17.175000	0.500	2,560,854.000000
17.183333	0.500	2,192,949.000000
17.191667	0.500	1,838,793.000000
17.200000	0.500	1,514,454.000000
17.208333	0.500	1,230,686.000000
17.216667	0.500	992,248.000000
17.225000	0.500	799,822.000000
17.233333	0.500	650,834.000000
17.241667	0.500	539,975.000000
17.250000	0.500	460,713.000000
17.258333	0.500	406,209.000000
17.266667	0.500	369,657.000000
17.275000	0.500	345,051.000000
17.283333	0.500	327,458.000000
17.291667	0.500	313,006.000000
17.300000	0.500	298,876.000000
17.308333	0.500	283,116.000000
17.316667	0.500	264,814.000000
17.325000	0.500	244,612.000000
17.333333	0.500	224,562.000000
17.341667	0.500	206,486.000000
17.350000	0.500	191,359.000000
17.358333	0.500	178,617.000000
17.366667	0.500	167,075.000000
17.375000	0.500	155,835.000000
17.383333	0.500	145,085.000000
17.391667	0.500	135,611.000000
17.400000	0.500	128,259.000000
17.408333	0.500	123,016.000000
17.416667	0.500	119,581.000000
17.425000	0.500	117,245.000000
17.433333	0.500	115,426.000000
17.441667	0.500	113,598.000000
17.450000	0.500	111,633.000000
17.458333	0.500	109,991.000000
17.466667	0.500	108,780.000000
17.475000	0.500	107,500.000000
17.483333	0.500	106,350.000000
17.491667	0.500	105,434.000000
17.500000	0.500	104,673.000000
17.508333	0.500	104,214.000000
17.516667	0.500	104,468.000000
17.525000	0.500	105,354.000000
17.533333	0.500	106,763.000000
17.541667	0.500	109,063.000000
17.550000	0.500	112,420.000000
17.558333	0.500	116,291.000000
17.566667	0.500	120,209.000000
17.575000	0.500	124,491.000000
17.583333	0.500	129,844.000000
17.591667	0.500	137,216.000000
17.600000	0.500	147,957.000000
17.608333	0.500	163,095.000000
17.616667	0.500	183,089.000000
17.625000	0.500	208,382.000000
17.633333	0.500	239,144.000000
17.641667	0.500	276,386.000000
17.650000	0.500	321,315.000000
17.658333	0.500	374,612.000000
17.666667	0.500	437,370.000000
17.675000	0.500	509,808.000000
17.683333	0.500	590,867.000000
17.691667	0.500	677,643.000000
17.700000	0.500	765,523.000000
17.708333	0.500	848,673.000000
17.716667	0.500	920,632.000000
17.725000	0.500	975,679.000000
17.733333	0.500	1,009,099.000000
17.741667	0.500	1,017,850.000000
17.750000	0.500	1,001,223.000000
17.758333	0.500	961,252.000000
17.766667	0.500	902,421.000000
17.775000	0.500	830,448.000000
17.783333	0.500	750,914.000000
17.791667	0.500	668,332.000000
17.800000	0.500	586,386.000000
17.808333	0.500	508,652.000000
17.816667	0.500	437,907.000000
17.825000	0.500	375,664.000000
17.833333	0.500	322,473.000000
17.841667	0.500	278,304.000000
17.850000	0.500	242,498.000000
17.858333	0.500	214,270.000000
17.866667	0.500	192,896.000000
17.875000	0.500	177,578.000000
17.883333	0.500	167,451.000000
17.891667	0.500	161,652.000000
17.900000	0.500	158,606.000000
17.908333	0.500	157,071.000000
17.916667	0.500	155,981.000000
17.925000	0.500	154,819.000000
17.933333	0.500	153,999.000000
17.941667	0.500	153,895.000000
17.950000	0.500	154,483.000000
17.958333	0.500	155,155.000000
17.966667	0.500	155,608.000000
17.975000	0.500	155,410.000000
17.983333	0.500	153,875.000000
17.991667	0.500	150,622.000000
18.000000	0.500	145,698.000000
18.008333	0.500	139,493.000000
18.016667	0.500	132,638.000000
18.025000	0.500	125,166.000000
18.033333	0.500	116,976.000000
18.041667	0.500	108,483.000000
18.050000	0.500	100,703.000000
18.058333	0.500	94,511.000000
18.066667	0.500	90,444.000000
18.075000	0.500	88,583.000000
18.083333	0.500	88,855.000000
18.091667	0.500	90,214.000000
18.100000	0.500	91,408.000000
18.108333	0.500	91,724.000000
18.116667	0.500	91,400.000000
18.125000	0.500	90,587.000000
18.133333	0.500	89,690.000000
18.141667	0.500	89,194.000000
18.150000	0.500	89,508.000000
18.158333	0.500	90,332.000000
18.166667	0.500	91,515.000000
18.175000	0.500	93,245.000000
18.183333	0.500	95,714.000000
18.191667	0.500	99,200.000000
18.200000	0.500	103,484.000000
18.208333	0.500	107,735.000000
18.216667	0.500	110,459.000000
18.225000	0.500	110,966.000000
18.233333	0.500	109,621.000000
18.241667	0.500	107,223.000000
18.250000	0.500	104,916.000000
18.258333	0.500	103,889.000000
18.266667	0.500	104,787.000000
18.275000	0.500	107,237.000000
18.283333	0.500	110,957.000000
18.291667	0.500	115,422.000000
18.300000	0.500	119,878.000000
18.308333	0.500	123,359.000000
18.316667	0.500	125,050.000000
18.325000	0.500	124,771.000000
18.333333	0.500	122,957.000000
18.341667	0.500	120,322.000000
18.350000	0.500	117,405.000000
18.358333	0.500	114,654.000000
18.366667	0.500	112,084.000000
18.375000	0.500	109,894.000000
18.383333	0.500	108,634.000000
18.391667	0.500	108,722.000000
18.400000	0.500	110,080.000000
18.408333	0.500	112,455.000000
18.416667	0.500	115,831.000000
18.425000	0.500	120,044.000000
18.433333	0.500	124,708.000000
18.441667	0.500	129,555.000000
18.450000	0.500	134,253.000000
18.458333	0.500	138,468.000000
18.466667	0.500	142,117.000000
18.475000	0.500	145,092.000000
18.483333	0.500	147,150.000000
18.491667	0.500	147,885.000000
18.500000	0.500	147,613.000000
18.508333	0.500	146,247.000000
18.516667	0.500	144,004.000000
18.525000	0.500	141,828.000000
18.533333	0.500	140,337.000000
18.541667	0.500	140,376.000000
18.550000	0.500	142,886.000000
18.558333	0.500	148,210.000000
18.566667	0.500	155,919.000000
18.575000	0.500	165,975.000000
18.583333	0.500	178,639.000000
18.591667	0.500	194,179.000000
18.600000	0.500	213,029.000000
18.608333	0.500	235,940.000000
18.616667	0.500	263,771.000000
18.625000	0.500	296,934.000000
18.633333	0.500	335,258.000000
18.641667	0.500	378,522.000000
18.650000	0.500	425,258.000000
18.658333	0.500	472,078.000000
18.666667	0.500	515,438.000000
18.675000	0.500	552,521.000000
18.683333	0.500	580,753.000000
18.691667	0.500	597,820.000000
18.700000	0.500	602,481.000000
18.708333	0.500	594,554.000000
18.716667	0.500	574,978.000000
18.725000	0.500	545,631.000000
18.733333	0.500	508,588.000000
18.741667	0.500	466,647.000000
18.750000	0.500	422,701.000000
18.758333	0.500	378,541.000000
18.766667	0.500	335,805.000000
18.775000	0.500	296,055.000000
18.783333	0.500	260,556.000000
18.791667	0.500	230,042.000000
18.800000	0.500	204,508.000000
18.808333	0.500	183,139.000000
18.816667	0.500	165,625.000000
18.825000	0.500	151,865.000000
18.833333	0.500	141,290.000000
18.841667	0.500	132,999.000000
18.850000	0.500	126,091.000000
18.858333	0.500	120,050.000000
18.866667	0.500	114,876.000000
18.875000	0.500	110,762.000000
18.883333	0.500	107,600.000000
18.891667	0.500	105,384.000000
18.900000	0.500	104,810.000000
18.908333	0.500	105,770.000000
18.916667	0.500	107,193.000000
18.925000	0.500	108,157.000000
18.933333	0.500	108,892.000000
18.941667	0.500	110,304.000000
18.950000	0.500	113,330.000000
18.958333	0.500	118,856.000000
18.966667	0.500	126,563.000000
18.975000	0.500	135,465.000000
18.983333	0.500	144,642.000000
18.991667	0.500	154,083.000000
19.000000	0.500	163,537.000000
19.008333	0.500	171,916.000000
19.016667	0.500	178,808.000000
19.025000	0.500	185,502.000000
19.033333	0.500	193,298.000000
19.041667	0.500	202,661.000000
19.050000	0.500	213,074.000000
19.058333	0.500	223,681.000000
19.066667	0.500	234,027.000000
19.075000	0.500	243,135.000000
19.083333	0.500	249,549.000000
19.091667	0.500	252,268.000000
19.100000	0.500	250,709.000000
19.108333	0.500	244,907.000000
19.116667	0.500	236,197.000000
19.125000	0.500	226,414.000000
19.133333	0.500	216,593.000000
19.141667	0.500	206,741.000000
19.150000	0.500	196,626.000000
19.158333	0.500	185,999.000000
19.166667	0.500	175,536.000000
19.175000	0.500	166,158.000000
19.183333	0.500	158,306.000000
19.191667	0.500	152,101.000000
19.200000	0.500	147,054.000000
19.208333	0.500	142,836.000000
19.216667	0.500	138,913.000000
19.225000	0.500	135,283.000000
19.233333	0.500	132,397.000000
19.241667	0.500	130,876.000000
19.250000	0.500	131,751.000000
19.258333	0.500	135,849.000000
19.266667	0.500	143,615.000000
19.275000	0.500	154,668.000000
19.283333	0.500	168,462.000000
19.291667	0.500	184,685.000000
19.300000	0.500	203,223.000000
19.308333	0.500	224,381.000000
19.316667	0.500	249,287.000000
19.325000	0.500	279,212.000000
19.333333	0.500	316,269.000000
19.341667	0.500	363,756.000000
19.350000	0.500	424,408.000000
19.358333	0.500	500,249.000000
19.366667	0.500	591,675.000000
19.375000	0.500	697,296.000000
19.383333	0.500	814,005.000000
19.391667	0.500	937,559.000000
19.400000	0.500	1,061,875.000000
19.408333	0.500	1,179,552.000000
19.416667	0.500	1,281,934.000000
19.425000	0.500	1,360,667.000000
19.433333	0.500	1,409,648.000000
19.441667	0.500	1,424,662.000000
19.450000	0.500	1,403,551.000000
19.458333	0.500	1,347,564.000000
19.466667	0.500	1,261,388.000000
19.475000	0.500	1,152,659.000000
19.483333	0.500	1,030,005.000000
19.491667	0.500	901,845.000000
19.500000	0.500	775,874.000000
19.508333	0.500	658,355.000000
19.516667	0.500	553,351.000000
19.525000	0.500	462,932.000000
19.533333	0.500	387,784.000000
19.541667	0.500	327,566.000000
19.550000	0.500	281,363.000000
19.558333	0.500	247,629.000000
19.566667	0.500	224,626.000000
19.575000	0.500	210,803.000000
19.583333	0.500	204,593.000000
19.591667	0.500	204,604.000000
19.600000	0.500	210,130.000000
19.608333	0.500	220,950.000000
19.616667	0.500	237,352.000000
19.625000	0.500	260,121.000000
19.633333	0.500	290,048.000000
19.641667	0.500	328,269.000000
19.650000	0.500	376,406.000000
19.658333	0.500	435,919.000000
19.666667	0.500	508,257.000000
19.675000	0.500	594,222.000000
19.683333	0.500	694,165.000000
19.691667	0.500	807,287.000000
19.700000	0.500	930,971.000000
19.708333	0.500	1,060,363.000000
19.716667	0.500	1,188,012.000000
19.725000	0.500	1,304,988.000000
19.733333	0.500	1,402,765.000000
19.741667	0.500	1,473,047.000000
19.750000	0.500	1,509,518.000000
19.758333	0.500	1,508,728.000000
19.766667	0.500	1,470,861.000000
19.775000	0.500	1,399,275.000000
19.783333	0.500	1,299,855.000000
19.791667	0.500	1,180,035.000000
19.800000	0.500	1,047,931.000000
19.808333	0.500	911,621.000000
19.816667	0.500	778,529.000000
19.825000	0.500	655,079.000000
19.833333	0.500	545,352.000000
19.841667	0.500	451,674.000000
19.850000	0.500	375,340.000000
19.858333	0.500	315,445.000000
19.866667	0.500	269,838.000000
19.875000	0.500	236,158.000000
19.883333	0.500	211,465.000000
19.891667	0.500	193,102.000000
19.900000	0.500	179,664.000000
19.908333	0.500	170,290.000000
19.916667	0.500	164,405.000000
19.925000	0.500	161,578.000000
19.933333	0.500	161,126.000000
19.941667	0.500	161,954.000000
19.950000	0.500	162,877.000000
19.958333	0.500	162,570.000000
19.966667	0.500	160,575.000000
19.975000	0.500	157,434.000000
19.983333	0.500	153,579.000000
19.991667	0.500	149,106.000000
20.000000	0.500	143,389.000000
20.008333	0.500	136,600.000000
20.016667	0.500	129,730.000000
20.025000	0.500	123,485.000000
20.033333	0.500	118,355.000000
20.041667	0.500	114,932.000000
20.050000	0.500	113,239.000000
20.058333	0.500	113,200.000000
20.066667	0.500	114,489.000000
20.075000	0.500	116,333.000000
20.083333	0.500	118,181.000000
20.091667	0.500	119,412.000000
20.100000	0.500	119,782.000000
20.108333	0.500	119,664.000000
20.116667	0.500	119,837.000000
20.125000	0.500	120,838.000000
20.133333	0.500	122,695.000000
20.141667	0.500	124,905.000000
20.150000	0.500	126,802.000000
20.158333	0.500	127,803.000000
20.166667	0.500	127,387.000000
20.175000	0.500	125,597.000000
20.183333	0.500	122,725.000000
20.191667	0.500	119,015.000000
20.200000	0.500	115,195.000000
20.208333	0.500	112,206.000000
20.216667	0.500	110,395.000000
20.225000	0.500	109,721.000000
20.233333	0.500	110,022.000000
20.241667	0.500	111,421.000000
20.250000	0.500	113,397.000000
20.258333	0.500	115,277.000000
20.266667	0.500	116,910.000000
20.275000	0.500	118,200.000000
20.283333	0.500	118,972.000000
20.291667	0.500	118,868.000000
20.300000	0.500	118,207.000000
20.308333	0.500	117,345.000000
20.316667	0.500	116,535.000000
20.325000	0.500	116,473.000000
20.333333	0.500	117,738.000000
20.341667	0.500	120,198.000000
20.350000	0.500	123,846.000000
20.358333	0.500	127,990.000000
20.366667	0.500	131,627.000000
20.375000	0.500	134,156.000000
20.383333	0.500	135,302.000000
20.391667	0.500	135,249.000000
20.400000	0.500	134,597.000000
20.408333	0.500	133,654.000000
20.416667	0.500	132,195.000000
20.425000	0.500	130,258.000000
20.433333	0.500	127,679.000000
20.441667	0.500	125,064.000000
20.450000	0.500	122,798.000000
20.458333	0.500	120,816.000000
20.466667	0.500	118,988.000000
20.475000	0.500	117,204.000000
20.483333	0.500	115,479.000000
20.491667	0.500	114,002.000000
20.500000	0.500	113,003.000000
20.508333	0.500	112,383.000000
20.516667	0.500	112,279.000000
20.525000	0.500	113,048.000000
20.533333	0.500	114,541.000000
20.541667	0.500	116,513.000000
20.550000	0.500	118,326.000000
20.558333	0.500	119,911.000000
20.566667	0.500	121,400.000000
20.575000	0.500	122,806.000000
20.583333	0.500	124,565.000000
20.591667	0.500	126,998.000000
20.600000	0.500	129,522.000000
20.608333	0.500	131,673.000000
20.616667	0.500	133,267.000000
20.625000	0.500	134,138.000000
20.633333	0.500	134,305.000000
20.641667	0.500	133,957.000000
20.650000	0.500	133,314.000000
20.658333	0.500	133,034.000000
20.666667	0.500	133,209.000000
20.675000	0.500	133,430.000000
20.683333	0.500	133,331.000000
20.691667	0.500	132,233.000000
20.700000	0.500	130,339.000000
20.708333	0.500	128,058.000000
20.716667	0.500	125,196.000000
20.725000	0.500	122,496.000000
20.733333	0.500	120,806.000000
20.741667	0.500	120,447.000000
20.750000	0.500	121,458.000000
20.758333	0.500	123,504.000000
20.766667	0.500	126,395.000000
20.775000	0.500	130,319.000000
20.783333	0.500	135,504.000000
20.791667	0.500	142,126.000000
20.800000	0.500	150,226.000000
20.808333	0.500	159,091.000000
20.816667	0.500	167,800.000000
20.825000	0.500	175,674.000000
20.833333	0.500	182,299.000000
20.841667	0.500	187,482.000000
20.850000	0.500	191,198.000000
20.858333	0.500	193,188.000000
20.866667	0.500	193,164.000000
20.875000	0.500	191,170.000000
20.883333	0.500	187,582.000000
20.891667	0.500	182,596.000000
20.900000	0.500	176,738.000000
20.908333	0.500	170,249.000000
20.916667	0.500	163,176.000000
20.925000	0.500	156,191.000000
20.933333	0.500	150,435.000000
20.941667	0.500	146,388.000000
20.950000	0.500	143,808.000000
20.958333	0.500	142,445.000000
20.966667	0.500	141,975.000000
20.975000	0.500	142,236.000000
20.983333	0.500	142,661.000000
20.991667	0.500	142,860.000000
21.000000	0.500	143,162.000000
21.008333	0.500	143,730.000000
21.016667	0.500	144,573.000000
21.025000	0.500	145,092.000000
21.033333	0.500	144,983.000000
21.041667	0.500	144,659.000000
21.050000	0.500	144,517.000000
21.058333	0.500	144,780.000000
21.066667	0.500	145,676.000000
21.075000	0.500	146,757.000000
21.083333	0.500	147,692.000000
21.091667	0.500	148,263.000000
21.100000	0.500	148,457.000000
21.108333	0.500	147,861.000000
21.116667	0.500	145,796.000000
21.125000	0.500	141,415.000000
21.133333	0.500	135,340.000000
21.141667	0.500	128,938.000000
21.150000	0.500	123,737.000000
21.158333	0.500	120,937.000000
21.166667	0.500	120,290.000000
21.175000	0.500	120,430.000000
21.183333	0.500	121,035.000000
21.191667	0.500	122,278.000000
21.200000	0.500	124,192.000000
21.208333	0.500	126,955.000000
21.216667	0.500	130,176.000000
21.225000	0.500	133,764.000000
21.233333	0.500	137,145.000000
21.241667	0.500	138,905.000000
21.250000	0.500	138,587.000000
21.258333	0.500	136,641.000000
21.266667	0.500	133,359.000000
21.275000	0.500	129,359.000000
21.283333	0.500	125,008.000000
21.291667	0.500	120,157.000000
21.300000	0.500	115,382.000000
21.308333	0.500	110,837.000000
21.316667	0.500	107,149.000000
21.325000	0.500	104,760.000000
21.333333	0.500	103,984.000000
21.341667	0.500	104,845.000000
21.350000	0.500	107,208.000000
21.358333	0.500	111,321.000000
21.366667	0.500	117,515.000000
21.375000	0.500	125,572.000000
21.383333	0.500	134,506.000000
21.391667	0.500	142,935.000000
21.400000	0.500	149,656.000000
21.408333	0.500	153,999.000000
21.416667	0.500	155,984.000000
21.425000	0.500	155,693.000000
21.433333	0.500	153,730.000000
21.441667	0.500	150,535.000000
21.450000	0.500	146,223.000000
21.458333	0.500	140,760.000000
21.466667	0.500	134,079.000000
21.475000	0.500	126,701.000000
21.483333	0.500	119,311.000000
21.491667	0.500	112,673.000000
21.500000	0.500	107,761.000000
21.508333	0.500	105,433.000000
21.516667	0.500	105,752.000000
21.525000	0.500	107,475.000000
21.533333	0.500	109,727.000000
21.541667	0.500	112,221.000000
21.550000	0.500	115,380.000000
21.558333	0.500	119,073.000000
21.566667	0.500	122,497.000000
21.575000	0.500	125,649.000000
21.583333	0.500	129,032.000000
21.591667	0.500	132,387.000000
21.600000	0.500	135,137.000000
21.608333	0.500	136,798.000000
21.616667	0.500	137,201.000000
21.625000	0.500	136,174.000000
21.633333	0.500	134,098.000000
21.641667	0.500	131,809.000000
21.650000	0.500	129,880.000000
21.658333	0.500	128,465.000000
21.666667	0.500	127,304.000000
21.675000	0.500	125,529.000000
21.683333	0.500	123,098.000000
21.691667	0.500	120,776.000000
21.700000	0.500	119,104.000000
21.708333	0.500	118,603.000000
21.716667	0.500	119,251.000000
21.725000	0.500	120,325.000000
21.733333	0.500	121,106.000000
21.741667	0.500	121,040.000000
21.750000	0.500	120,599.000000
21.758333	0.500	120,913.000000
21.766667	0.500	122,534.000000
21.775000	0.500	125,545.000000
21.783333	0.500	129,473.000000
21.791667	0.500	133,226.000000
21.800000	0.500	136,517.000000
21.808333	0.500	139,655.000000
21.816667	0.500	142,777.000000
21.825000	0.500	145,721.000000
21.833333	0.500	148,443.000000
21.841667	0.500	151,100.000000
21.850000	0.500	153,422.000000
21.858333	0.500	154,508.000000
21.866667	0.500	154,485.000000
21.875000	0.500	153,931.000000
21.883333	0.500	153,630.000000
21.891667	0.500	153,431.000000
21.900000	0.500	153,074.000000
21.908333	0.500	152,750.000000
21.916667	0.500	152,103.000000
21.925000	0.500	150,436.000000
21.933333	0.500	147,565.000000
21.941667	0.500	143,731.000000
21.950000	0.500	139,346.000000
21.958333	0.500	134,629.000000
21.966667	0.500	129,759.000000
21.975000	0.500	125,355.000000
21.983333	0.500	122,143.000000
21.991667	0.500	120,433.000000
22.000000	0.500	120,464.000000
22.008333	0.500	122,347.000000
22.016667	0.500	125,455.000000
22.025000	0.500	129,050.000000
22.033333	0.500	132,628.000000
22.041667	0.500	135,894.000000
22.050000	0.500	138,706.000000
22.058333	0.500	141,161.000000
22.066667	0.500	143,930.000000
22.075000	0.500	146,930.000000
22.083333	0.500	149,586.000000
22.091667	0.500	151,969.000000
22.100000	0.500	153,857.000000
22.108333	0.500	155,069.000000
22.116667	0.500	155,096.000000
22.125000	0.500	153,848.000000
22.133333	0.500	151,788.000000
22.141667	0.500	148,877.000000
22.150000	0.500	145,382.000000
22.158333	0.500	142,187.000000
22.166667	0.500	139,838.000000
22.175000	0.500	138,386.000000
22.183333	0.500	137,697.000000
22.191667	0.500	137,216.000000
22.200000	0.500	136,735.000000
22.208333	0.500	136,673.000000
22.216667	0.500	136,970.000000
22.225000	0.500	137,703.000000
22.233333	0.500	139,017.000000
22.241667	0.500	141,062.000000
22.250000	0.500	143,691.000000
22.258333	0.500	146,554.000000
22.266667	0.500	148,664.000000
22.275000	0.500	149,224.000000
22.283333	0.500	148,292.000000
22.291667	0.500	146,338.000000
22.300000	0.500	143,612.000000
22.308333	0.500	140,589.000000
22.316667	0.500	137,560.000000
22.325000	0.500	135,121.000000
22.333333	0.500	133,514.000000
22.341667	0.500	132,688.000000
22.350000	0.500	132,197.000000
22.358333	0.500	131,388.000000
22.366667	0.500	130,004.000000
22.375000	0.500	127,873.000000
22.383333	0.500	125,373.000000
22.391667	0.500	123,172.000000
22.400000	0.500	121,834.000000
22.408333	0.500	121,669.000000
22.416667	0.500	122,570.000000
22.425000	0.500	124,160.000000
22.433333	0.500	125,918.000000
22.441667	0.500	127,271.000000
22.450000	0.500	127,496.000000
22.458333	0.500	126,315.000000
22.466667	0.500	124,239.000000
22.475000	0.500	121,993.000000
22.483333	0.500	120,493.000000
22.491667	0.500	120,398.000000
22.500000	0.500	121,900.000000
22.508333	0.500	124,468.000000
22.516667	0.500	126,860.000000
22.525000	0.500	128,317.000000
22.533333	0.500	128,955.000000
22.541667	0.500	129,446.000000
22.550000	0.500	130,399.000000
22.558333	0.500	131,965.000000
22.566667	0.500	134,288.000000
22.575000	0.500	136,910.000000
22.583333	0.500	139,247.000000
22.591667	0.500	140,906.000000
22.600000	0.500	141,685.000000
22.608333	0.500	141,773.000000
22.616667	0.500	141,639.000000
22.625000	0.500	141,184.000000
22.633333	0.500	140,392.000000
22.641667	0.500	139,079.000000
22.650000	0.500	137,335.000000
22.658333	0.500	135,236.000000
22.666667	0.500	133,184.000000
22.675000	0.500	132,050.000000
22.683333	0.500	132,520.000000
22.691667	0.500	134,807.000000
22.700000	0.500	138,222.000000
22.708333	0.500	141,690.000000
22.716667	0.500	144,610.000000
22.725000	0.500	146,832.000000
22.733333	0.500	148,150.000000
22.741667	0.500	148,725.000000
22.750000	0.500	148,809.000000
22.758333	0.500	148,359.000000
22.766667	0.500	147,967.000000
22.775000	0.500	148,366.000000
22.783333	0.500	149,459.000000
22.791667	0.500	149,942.000000
22.800000	0.500	149,053.000000
22.808333	0.500	147,301.000000
22.816667	0.500	145,261.000000
22.825000	0.500	143,394.000000
22.833333	0.500	141,901.000000
22.841667	0.500	140,949.000000
22.850000	0.500	140,814.000000
22.858333	0.500	141,567.000000
22.866667	0.500	142,823.000000
22.875000	0.500	143,977.000000
22.883333	0.500	144,816.000000
22.891667	0.500	145,638.000000
22.900000	0.500	146,614.000000
22.908333	0.500	147,579.000000
22.916667	0.500	148,304.000000
22.925000	0.500	148,488.000000
22.933333	0.500	148,554.000000
22.941667	0.500	148,825.000000
22.950000	0.500	148,765.000000
22.958333	0.500	147,941.000000
22.966667	0.500	146,173.000000
22.975000	0.500	143,671.000000
22.983333	0.500	140,796.000000
22.991667	0.500	138,310.000000
23.000000	0.500	136,720.000000
23.008333	0.500	136,275.000000
23.016667	0.500	136,577.000000
23.025000	0.500	136,842.000000
23.033333	0.500	136,693.000000
23.041667	0.500	136,360.000000
23.050000	0.500	136,107.000000
23.058333	0.500	135,772.000000
23.066667	0.500	135,296.000000
23.075000	0.500	135,007.000000
23.083333	0.500	134,921.000000
23.091667	0.500	135,105.000000
23.100000	0.500	135,507.000000
23.108333	0.500	135,786.000000
23.116667	0.500	135,473.000000
23.125000	0.500	134,832.000000
23.133333	0.500	134,325.000000
23.141667	0.500	134,667.000000
23.150000	0.500	136,170.000000
23.158333	0.500	138,761.000000
23.166667	0.500	141,369.000000
23.175000	0.500	143,086.000000
23.183333	0.500	143,389.000000
23.191667	0.500	142,347.000000
23.200000	0.500	140,598.000000
23.208333	0.500	138,956.000000
23.216667	0.500	138,145.000000
23.225000	0.500	138,110.000000
23.233333	0.500	138,521.000000
23.241667	0.500	139,513.000000
23.250000	0.500	141,392.000000
23.258333	0.500	143,494.000000
23.266667	0.500	145,527.000000
23.275000	0.500	147,731.000000
23.283333	0.500	150,356.000000
23.291667	0.500	152,808.000000
23.300000	0.500	154,773.000000
23.308333	0.500	156,742.000000
23.316667	0.500	158,972.000000
23.325000	0.500	160,941.000000
23.333333	0.500	162,214.000000
23.341667	0.500	162,518.000000
23.350000	0.500	161,525.000000
23.358333	0.500	159,526.000000
23.366667	0.500	157,208.000000
23.375000	0.500	155,307.000000
23.383333	0.500	154,053.000000
23.391667	0.500	153,846.000000
23.400000	0.500	154,559.000000
23.408333	0.500	155,421.000000
23.416667	0.500	155,957.000000
23.425000	0.500	156,272.000000
23.433333	0.500	156,512.000000
23.441667	0.500	156,693.000000
23.450000	0.500	156,216.000000
23.458333	0.500	154,238.000000
23.466667	0.500	150,718.000000
23.475000	0.500	146,216.000000
23.483333	0.500	141,412.000000
23.491667	0.500	136,913.000000
23.500000	0.500	132,825.000000
23.508333	0.500	129,326.000000
23.516667	0.500	126,088.000000
23.525000	0.500	123,326.000000
23.533333	0.500	121,674.000000
23.541667	0.500	121,636.000000
23.550000	0.500	123,103.000000
23.558333	0.500	125,349.000000
23.566667	0.500	127,720.000000
23.575000	0.500	130,143.000000
23.583333	0.500	132,957.000000
23.591667	0.500	136,333.000000
23.600000	0.500	139,703.000000
23.608333	0.500	142,461.000000
23.616667	0.500	144,782.000000
23.625000	0.500	146,529.000000
23.633333	0.500	147,441.000000
23.641667	0.500	147,633.000000
23.650000	0.500	147,393.000000
23.658333	0.500	146,687.000000
23.666667	0.500	145,633.000000
23.675000	0.500	144,255.000000
23.683333	0.500	142,741.000000
23.691667	0.500	141,250.000000
23.700000	0.500	139,757.000000
23.708333	0.500	138,007.000000
23.716667	0.500	135,918.000000
23.725000	0.500	134,120.000000
23.733333	0.500	133,920.000000
23.741667	0.500	135,804.000000
23.750000	0.500	139,355.000000
23.758333	0.500	144,288.000000
23.766667	0.500	150,042.000000
23.775000	0.500	155,327.000000
23.783333	0.500	159,198.000000
23.791667	0.500	161,208.000000
23.800000	0.500	161,434.000000
23.808333	0.500	160,344.000000
23.816667	0.500	158,855.000000
23.825000	0.500	157,781.000000
23.833333	0.500	157,681.000000
23.841667	0.500	158,494.000000
23.850000	0.500	159,540.000000
23.858333	0.500	159,780.000000
23.866667	0.500	158,646.000000
23.875000	0.500	156,148.000000
23.883333	0.500	152,652.000000
23.891667	0.500	148,850.000000
23.900000	0.500	145,280.000000
23.908333	0.500	142,021.000000
23.916667	0.500	139,053.000000
23.925000	0.500	136,279.000000
23.933333	0.500	133,761.000000
23.941667	0.500	132,042.000000
23.950000	0.500	131,767.000000
23.958333	0.500	133,225.000000
23.966667	0.500	136,146.000000
23.975000	0.500	139,843.000000
23.983333	0.500	143,152.000000
23.991667	0.500	145,587.000000
24.000000	0.500	146,908.000000
24.008333	0.500	146,832.000000
24.016667	0.500	145,763.000000
24.025000	0.500	143,860.000000
24.033333	0.500	141,573.000000
24.041667	0.500	139,670.000000
24.050000	0.500	138,909.000000
24.058333	0.500	139,814.000000
24.066667	0.500	141,755.000000
24.075000	0.500	143,843.000000
24.083333	0.500	145,551.000000
24.091667	0.500	146,778.000000
24.100000	0.500	147,341.000000
24.108333	0.500	147,125.000000
24.116667	0.500	146,446.000000
24.125000	0.500	145,618.000000
24.133333	0.500	145,104.000000
24.141667	0.500	144,977.000000
24.150000	0.500	145,457.000000
24.158333	0.500	146,615.000000
24.166667	0.500	148,150.000000
24.175000	0.500	149,950.000000
24.183333	0.500	152,065.000000
24.191667	0.500	153,721.000000
24.200000	0.500	154,361.000000
24.208333	0.500	154,211.000000
24.216667	0.500	153,747.000000
24.225000	0.500	153,729.000000
24.233333	0.500	154,335.000000
24.241667	0.500	155,147.000000
24.250000	0.500	156,226.000000
24.258333	0.500	157,758.000000
24.266667	0.500	159,526.000000
24.275000	0.500	161,051.000000
24.283333	0.500	162,016.000000
24.291667	0.500	162,290.000000
24.300000	0.500	161,694.000000
24.308333	0.500	160,644.000000
24.316667	0.500	159,908.000000
24.325000	0.500	159,575.000000
24.333333	0.500	158,830.000000
24.341667	0.500	157,537.000000
24.350000	0.500	156,132.000000
24.358333	0.500	155,071.000000
24.366667	0.500	154,302.000000
24.375000	0.500	153,835.000000
24.383333	0.500	153,545.000000
24.391667	0.500	153,207.000000
24.400000	0.500	152,996.000000
24.408333	0.500	153,173.000000
24.416667	0.500	152,937.000000
24.425000	0.500	151,687.000000
24.433333	0.500	149,935.000000
24.441667	0.500	148,387.000000
24.450000	0.500	147,729.000000
24.458333	0.500	147,977.000000
24.466667	0.500	149,091.000000
24.475000	0.500	150,819.000000
24.483333	0.500	152,936.000000
24.491667	0.500	155,103.000000
24.500000	0.500	157,040.000000
24.508333	0.500	158,000.000000
24.516667	0.500	157,202.000000
24.525000	0.500	154,921.000000
24.533333	0.500	152,212.000000
24.541667	0.500	150,078.000000
24.550000	0.500	149,186.000000
24.558333	0.500	149,873.000000
24.566667	0.500	152,190.000000
24.575000	0.500	156,016.000000
24.583333	0.500	161,265.000000
24.591667	0.500	167,095.000000
24.600000	0.500	171,956.000000
24.608333	0.500	174,328.000000
24.616667	0.500	174,143.000000
24.625000	0.500	172,751.000000
24.633333	0.500	171,362.000000
24.641667	0.500	170,439.000000
24.650000	0.500	169,970.000000
24.658333	0.500	169,567.000000
24.666667	0.500	169,219.000000
24.675000	0.500	169,176.000000
24.683333	0.500	169,541.000000
24.691667	0.500	169,935.000000
24.700000	0.500	169,851.000000
24.708333	0.500	168,731.000000
24.716667	0.500	166,066.000000
24.725000	0.500	161,900.000000
24.733333	0.500	157,020.000000
24.741667	0.500	152,427.000000
24.750000	0.500	148,689.000000
24.758333	0.500	145,879.000000
24.766667	0.500	144,116.000000
24.775000	0.500	143,656.000000
24.783333	0.500	144,607.000000
24.791667	0.500	146,780.000000
24.800000	0.500	149,749.000000
24.808333	0.500	152,707.000000
24.816667	0.500	155,146.000000
24.825000	0.500	157,396.000000
24.833333	0.500	159,706.000000
24.841667	0.500	162,229.000000
24.850000	0.500	165,200.000000
24.858333	0.500	168,717.000000
24.866667	0.500	171,811.000000
24.875000	0.500	173,550.000000
24.883333	0.500	173,313.000000
24.891667	0.500	170,970.000000
24.900000	0.500	167,087.000000
24.908333	0.500	162,547.000000
24.916667	0.500	158,164.000000
24.925000	0.500	154,469.000000
24.933333	0.500	152,291.000000
24.941667	0.500	151,986.000000
24.950000	0.500	153,177.000000
24.958333	0.500	155,503.000000
24.966667	0.500	158,513.000000
24.975000	0.500	161,517.000000
24.983333	0.500	164,119.000000
24.991667	0.500	166,220.000000
25.000000	0.500	167,419.000000
25.008333	0.500	167,113.000000
25.016667	0.500	165,419.000000
25.025000	0.500	162,711.000000
25.033333	0.500	159,149.000000
25.041667	0.500	155,297.000000
25.050000	0.500	151,961.000000
25.058333	0.500	149,701.000000
25.066667	0.500	148,841.000000
25.075000	0.500	149,845.000000
25.083333	0.500	152,619.000000
25.091667	0.500	156,195.000000
25.100000	0.500	159,553.000000
25.108333	0.500	161,758.000000
25.116667	0.500	162,758.000000
25.125000	0.500	162,526.000000
25.133333	0.500	161,475.000000
25.141667	0.500	160,297.000000
25.150000	0.500	159,100.000000
25.158333	0.500	157,545.000000
25.166667	0.500	155,641.000000
25.175000	0.500	153,799.000000
25.183333	0.500	152,074.000000
25.191667	0.500	150,422.000000
25.200000	0.500	149,053.000000
25.208333	0.500	148,574.000000
25.216667	0.500	149,456.000000
25.225000	0.500	151,469.000000
25.233333	0.500	154,220.000000
25.241667	0.500	157,037.000000
25.250000	0.500	159,053.000000
25.258333	0.500	160,060.000000
25.266667	0.500	160,025.000000
25.275000	0.500	159,073.000000
25.283333	0.500	157,755.000000
25.291667	0.500	156,604.000000
25.300000	0.500	156,119.000000
25.308333	0.500	156,543.000000
25.316667	0.500	157,643.000000
25.325000	0.500	158,907.000000
25.333333	0.500	160,152.000000
25.341667	0.500	161,410.000000
25.350000	0.500	162,867.000000
25.358333	0.500	164,583.000000
25.366667	0.500	166,894.000000
25.375000	0.500	170,128.000000
25.383333	0.500	173,816.000000
25.391667	0.500	177,104.000000
25.400000	0.500	179,326.000000
25.408333	0.500	180,218.000000
25.416667	0.500	179,578.000000
25.425000	0.500	177,576.000000
25.433333	0.500	175,140.000000
25.441667	0.500	173,309.000000
25.450000	0.500	173,016.000000
25.458333	0.500	174,908.000000
25.466667	0.500	178,229.000000
25.475000	0.500	181,630.000000
25.483333	0.500	184,153.000000
25.491667	0.500	185,016.000000
25.500000	0.500	184,597.000000
25.508333	0.500	183,319.000000
25.516667	0.500	180,576.000000
25.525000	0.500	176,483.000000
25.533333	0.500	171,531.000000
25.541667	0.500	166,230.000000
25.550000	0.500	161,390.000000
25.558333	0.500	157,450.000000
25.566667	0.500	154,611.000000
25.575000	0.500	153,131.000000
25.583333	0.500	153,122.000000
25.591667	0.500	154,737.000000
25.600000	0.500	157,613.000000
25.608333	0.500	161,498.000000
25.616667	0.500	166,315.000000
25.625000	0.500	171,828.000000
25.633333	0.500	177,440.000000
25.641667	0.500	181,604.000000
25.650000	0.500	183,327.000000
25.658333	0.500	182,578.000000
25.666667	0.500	180,254.000000
25.675000	0.500	177,098.000000
25.683333	0.500	173,525.000000
25.691667	0.500	170,035.000000
25.700000	0.500	167,629.000000
25.708333	0.500	167,399.000000
25.716667	0.500	169,406.000000
25.725000	0.500	172,122.000000
25.733333	0.500	174,035.000000
25.741667	0.500	174,540.000000
25.750000	0.500	173,355.000000
25.758333	0.500	170,970.000000
25.766667	0.500	168,127.000000
25.775000	0.500	165,001.000000
25.783333	0.500	162,044.000000
25.791667	0.500	160,263.000000
25.800000	0.500	160,179.000000
25.808333	0.500	161,874.000000
25.816667	0.500	165,373.000000
25.825000	0.500	169,849.000000
25.833333	0.500	173,975.000000
25.841667	0.500	177,014.000000
25.850000	0.500	178,535.000000
25.858333	0.500	178,135.000000
25.866667	0.500	176,398.000000
25.875000	0.500	174,144.000000
25.883333	0.500	172,292.000000
25.891667	0.500	171,076.000000
25.900000	0.500	170,279.000000
25.908333	0.500	169,611.000000
25.916667	0.500	168,826.000000
25.925000	0.500	167,934.000000
25.933333	0.500	166,992.000000
25.941667	0.500	166,489.000000
25.950000	0.500	166,769.000000
25.958333	0.500	167,963.000000
25.966667	0.500	170,328.000000
25.975000	0.500	173,831.000000
25.983333	0.500	177,904.000000
25.991667	0.500	181,843.000000
26.000000	0.500	185,274.000000
26.008333	0.500	188,033.000000
26.016667	0.500	189,358.000000
26.025000	0.500	188,554.000000
26.033333	0.500	185,608.000000
26.041667	0.500	180,875.000000
26.050000	0.500	175,209.000000
26.058333	0.500	169,486.000000
26.066667	0.500	164,866.000000
26.075000	0.500	162,259.000000
26.083333	0.500	161,785.000000
26.091667	0.500	163,110.000000
26.100000	0.500	165,971.000000
26.108333	0.500	169,908.000000
26.116667	0.500	174,211.000000
26.125000	0.500	177,951.000000
26.133333	0.500	180,269.000000
26.141667	0.500	180,844.000000
26.150000	0.500	179,676.000000
26.158333	0.500	176,711.000000
26.166667	0.500	172,537.000000
26.175000	0.500	168,541.000000
26.183333	0.500	165,963.000000
26.191667	0.500	165,054.000000
26.200000	0.500	165,794.000000
26.208333	0.500	168,025.000000
26.216667	0.500	171,121.000000
26.225000	0.500	174,284.000000
26.233333	0.500	177,143.000000
26.241667	0.500	179,816.000000
26.250000	0.500	182,226.000000
26.258333	0.500	184,106.000000
26.266667	0.500	185,878.000000
26.275000	0.500	188,025.000000
26.283333	0.500	190,612.000000
26.291667	0.500	193,134.000000
26.300000	0.500	194,962.000000
26.308333	0.500	196,158.000000
26.316667	0.500	196,914.000000
26.325000	0.500	197,451.000000
26.333333	0.500	197,865.000000
26.341667	0.500	197,936.000000
26.350000	0.500	197,224.000000
26.358333	0.500	195,035.000000
26.366667	0.500	191,465.000000
26.375000	0.500	187,347.000000
26.383333	0.500	183,007.000000
26.391667	0.500	178,688.000000
26.400000	0.500	174,804.000000
26.408333	0.500	171,137.000000
26.416667	0.500	167,329.000000
26.425000	0.500	163,275.000000
26.433333	0.500	159,692.000000
26.441667	0.500	157,692.000000
26.450000	0.500	158,023.000000
26.458333	0.500	160,604.000000
26.466667	0.500	164,672.000000
26.475000	0.500	169,433.000000
26.483333	0.500	173,934.000000
26.491667	0.500	176,765.000000
26.500000	0.500	177,273.000000
26.508333	0.500	175,943.000000
26.516667	0.500	173,707.000000
26.525000	0.500	171,445.000000
26.533333	0.500	170,199.000000
26.541667	0.500	170,624.000000
26.550000	0.500	173,103.000000
26.558333	0.500	177,606.000000
26.566667	0.500	183,144.000000
26.575000	0.500	188,006.000000
26.583333	0.500	190,935.000000
26.591667	0.500	192,026.000000
26.600000	0.500	192,009.000000
26.608333	0.500	191,769.000000
26.616667	0.500	191,393.000000
26.625000	0.500	190,641.000000
26.633333	0.500	189,209.000000
26.641667	0.500	187,174.000000
26.650000	0.500	184,928.000000
26.658333	0.500	183,394.000000
26.666667	0.500	182,809.000000
26.675000	0.500	182,711.000000
26.683333	0.500	182,835.000000
26.691667	0.500	183,566.000000
26.700000	0.500	185,095.000000
26.708333	0.500	187,076.000000
26.716667	0.500	189,369.000000
26.725000	0.500	191,761.000000
26.733333	0.500	193,985.000000
26.741667	0.500	196,102.000000
26.750000	0.500	198,513.000000
26.758333	0.500	201,084.000000
26.766667	0.500	203,024.000000
26.775000	0.500	203,614.000000
26.783333	0.500	202,318.000000
26.791667	0.500	199,088.000000
26.800000	0.500	195,142.000000
26.808333	0.500	191,511.000000
26.816667	0.500	188,646.000000
26.825000	0.500	186,426.000000
26.833333	0.500	185,219.000000
26.841667	0.500	185,270.000000
26.850000	0.500	186,478.000000
26.858333	0.500	189,229.000000
26.866667	0.500	193,961.000000
26.875000	0.500	199,768.000000
26.883333	0.500	205,004.000000
26.891667	0.500	208,628.000000
26.900000	0.500	210,186.000000
26.908333	0.500	209,698.000000
26.916667	0.500	207,780.000000
26.925000	0.500	205,253.000000
26.933333	0.500	202,712.000000
26.941667	0.500	200,723.000000
26.950000	0.500	199,854.000000
26.958333	0.500	200,707.000000
26.966667	0.500	202,989.000000
26.975000	0.500	205,573.000000
26.983333	0.500	207,715.000000
26.991667	0.500	209,384.000000
27.000000	0.500	210,858.000000
27.008333	0.500	212,115.000000
27.016667	0.500	213,206.000000
27.025000	0.500	214,448.000000
27.033333	0.500	215,868.000000
27.041667	0.500	217,407.000000
27.050000	0.500	219,316.000000
27.058333	0.500	221,572.000000
27.066667	0.500	223,901.000000
27.075000	0.500	225,834.000000
27.083333	0.500	226,647.000000
27.091667	0.500	226,139.000000
27.100000	0.500	224,503.000000
27.108333	0.500	222,690.000000
27.116667	0.500	221,319.000000
27.125000	0.500	220,425.000000
27.133333	0.500	220,397.000000
27.141667	0.500	221,577.000000
27.150000	0.500	224,194.000000
27.158333	0.500	228,324.000000
27.166667	0.500	233,628.000000
27.175000	0.500	239,079.000000
27.183333	0.500	243,842.000000
27.191667	0.500	247,724.000000
27.200000	0.500	250,675.000000
27.208333	0.500	252,766.000000
27.216667	0.500	254,199.000000
27.225000	0.500	255,535.000000
27.233333	0.500	256,738.000000
27.241667	0.500	257,623.000000
27.250000	0.500	257,940.000000
27.258333	0.500	257,428.000000
27.266667	0.500	256,289.000000
27.275000	0.500	254,578.000000
27.283333	0.500	252,490.000000
27.291667	0.500	250,084.000000
27.300000	0.500	247,805.000000
27.308333	0.500	245,865.000000
27.316667	0.500	244,554.000000
27.325000	0.500	244,064.000000
27.333333	0.500	244,047.000000
27.341667	0.500	244,344.000000
27.350000	0.500	244,681.000000
27.358333	0.500	245,393.000000
27.366667	0.500	247,111.000000
27.375000	0.500	250,149.000000
27.383333	0.500	254,159.000000
27.391667	0.500	258,930.000000
27.400000	0.500	264,574.000000
27.408333	0.500	270,978.000000
27.416667	0.500	277,949.000000
27.425000	0.500	284,829.000000
27.433333	0.500	291,284.000000
27.441667	0.500	297,125.000000
27.450000	0.500	302,286.000000
27.458333	0.500	306,654.000000
27.466667	0.500	310,039.000000
27.475000	0.500	312,468.000000
27.483333	0.500	313,735.000000
27.491667	0.500	314,000.000000
27.500000	0.500	313,869.000000
27.508333	0.500	314,034.000000
27.516667	0.500	314,908.000000
27.525000	0.500	316,225.000000
27.533333	0.500	317,289.000000
27.541667	0.500	317,667.000000
27.550000	0.500	317,489.000000
27.558333	0.500	317,630.000000
27.566667	0.500	318,846.000000
27.575000	0.500	321,278.000000
27.583333	0.500	324,739.000000
27.591667	0.500	328,783.000000
27.600000	0.500	332,610.000000
27.608333	0.500	335,345.000000
27.616667	0.500	336,678.000000
27.625000	0.500	337,302.000000
27.633333	0.500	338,095.000000
27.641667	0.500	340,017.000000
27.650000	0.500	342,650.000000
27.658333	0.500	345,047.000000
27.666667	0.500	346,623.000000
27.675000	0.500	347,094.000000
27.683333	0.500	346,291.000000
27.691667	0.500	344,303.000000
27.700000	0.500	341,776.000000
27.708333	0.500	339,032.000000
27.716667	0.500	336,513.000000
27.725000	0.500	334,666.000000
27.733333	0.500	333,345.000000
27.741667	0.500	332,092.000000
27.750000	0.500	330,405.000000
27.758333	0.500	328,840.000000
27.766667	0.500	327,762.000000
27.775000	0.500	326,657.000000
27.783333	0.500	324,794.000000
27.791667	0.500	322,319.000000
27.800000	0.500	319,594.000000
27.808333	0.500	317,083.000000
27.816667	0.500	314,809.000000
27.825000	0.500	313,031.000000
27.833333	0.500	311,814.000000
27.841667	0.500	310,832.000000
27.850000	0.500	309,676.000000
27.858333	0.500	308,061.000000
27.866667	0.500	305,673.000000
27.875000	0.500	302,688.000000
27.883333	0.500	299,173.000000
27.891667	0.500	295,015.000000
27.900000	0.500	290,244.000000
27.908333	0.500	285,059.000000
27.916667	0.500	279,582.000000
27.925000	0.500	273,490.000000
27.933333	0.500	266,597.000000
27.941667	0.500	259,616.000000
27.950000	0.500	253,137.000000
27.958333	0.500	247,413.000000
27.966667	0.500	242,656.000000
27.975000	0.500	238,688.000000
27.983333	0.500	235,762.000000
27.991667	0.500	233,623.000000
28.000000	0.500	231,411.000000
28.008333	0.500	228,839.000000
28.016667	0.500	226,114.000000
28.025000	0.500	223,636.000000
28.033333	0.500	220,991.000000
28.041667	0.500	217,851.000000
28.050000	0.500	214,351.000000
28.058333	0.500	210,712.000000
28.066667	0.500	207,591.000000
28.075000	0.500	205,560.000000
28.083333	0.500	204,875.000000
28.091667	0.500	205,268.000000
28.100000	0.500	205,380.000000
28.108333	0.500	203,768.000000
28.116667	0.500	200,002.000000
28.125000	0.500	193,997.000000
28.133333	0.500	186,316.000000
28.141667	0.500	177,484.000000
28.150000	0.500	168,029.000000
28.158333	0.500	158,922.000000
28.166667	0.500	151,598.000000
28.175000	0.500	146,883.000000
28.183333	0.500	144,929.000000
28.191667	0.500	144,678.000000
28.200000	0.500	145,000.000000
28.208333	0.500	145,319.000000
28.216667	0.500	146,069.000000
28.225000	0.500	147,098.000000
28.233333	0.500	147,809.000000
28.241667	0.500	147,655.000000
28.250000	0.500	146,462.000000
28.258333	0.500	144,242.000000
28.266667	0.500	140,776.000000
28.275000	0.500	136,162.000000
28.283333	0.500	130,972.000000
28.291667	0.500	126,150.000000
28.300000	0.500	122,384.000000
28.308333	0.500	119,999.000000
28.316667	0.500	118,878.000000
28.325000	0.500	118,469.000000
28.333333	0.500	117,920.000000
28.341667	0.500	116,871.000000
28.350000	0.500	115,134.000000
28.358333	0.500	112,818.000000
28.366667	0.500	109,980.000000
28.375000	0.500	106,643.000000
28.383333	0.500	103,345.000000
28.391667	0.500	100,170.000000
28.400000	0.500	97,157.000000
28.408333	0.500	94,107.000000
28.416667	0.500	90,841.000000
28.425000	0.500	87,709.000000
28.433333	0.500	84,834.000000
28.441667	0.500	81,992.000000
28.450000	0.500	79,096.000000
28.458333	0.500	76,586.000000
28.466667	0.500	74,501.000000
28.475000	0.500	72,612.000000
28.483333	0.500	70,764.000000
28.491667	0.500	68,624.000000
28.500000	0.500	65,837.000000
28.508333	0.500	62,667.000000
28.516667	0.500	59,621.000000
28.525000	0.500	57,086.000000
28.533333	0.500	55,115.000000
28.541667	0.500	53,545.000000
28.550000	0.500	52,337.000000
28.558333	0.500	51,488.000000
28.566667	0.500	51,315.000000
28.575000	0.500	52,136.000000
28.583333	0.500	53,504.000000
28.591667	0.500	54,930.000000
28.600000	0.500	55,784.000000
28.608333	0.500	55,535.000000
28.616667	0.500	54,114.000000
28.625000	0.500	52,015.000000
28.633333	0.500	49,788.000000
28.641667	0.500	47,549.000000
28.650000	0.500	44,975.000000
28.658333	0.500	41,981.000000
28.666667	0.500	38,517.000000
28.675000	0.500	34,659.000000
28.683333	0.500	30,959.000000
28.691667	0.500	27,868.000000
28.700000	0.500	25,750.000000
28.708333	0.500	24,897.000000
28.716667	0.500	25,425.000000
28.725000	0.500	26,795.000000
28.733333	0.500	27,827.000000
28.741667	0.500	27,873.000000
28.750000	0.500	26,772.000000
28.758333	0.500	25,076.000000
28.766667	0.500	23,263.000000
28.775000	0.500	21,475.000000
28.783333	0.500	19,945.000000
28.791667	0.500	18,853.000000
28.800000	0.500	18,413.000000
28.808333	0.500	18,035.000000
28.816667	0.500	16,680.000000
28.825000	0.500	14,005.000000
28.833333	0.500	10,522.000000
28.841667	0.500	6,991.000000
28.850000	0.500	4,415.000000
28.858333	0.500	3,360.000000
28.866667	0.500	3,799.000000
28.875000	0.500	5,163.000000
28.883333	0.500	6,768.000000
28.891667	0.500	7,941.000000
28.900000	0.500	8,419.000000
28.908333	0.500	8,135.000000
28.916667	0.500	7,575.000000
28.925000	0.500	7,019.000000
28.933333	0.500	6,690.000000
28.941667	0.500	6,603.000000
28.950000	0.500	6,821.000000
28.958333	0.500	7,231.000000
28.966667	0.500	8,062.000000
28.975000	0.500	9,189.000000
28.983333	0.500	10,044.000000
28.991667	0.500	10,406.000000
29.000000	0.500	10,390.000000
29.008333	0.500	10,479.000000
29.016667	0.500	10,703.000000
29.025000	0.500	11,000.000000
29.033333	0.500	10,710.000000
29.041667	0.500	9,602.000000
29.050000	0.500	7,531.000000
29.058333	0.500	4,346.000000
29.066667	0.500	538.000000
29.075000	0.500	-3,155.000000
29.083333	0.500	-6,235.000000
29.091667	0.500	-8,627.000000
29.100000	0.500	-10,667.000000
29.108333	0.500	-12,337.000000
29.116667	0.500	-13,543.000000
29.125000	0.500	-14,043.000000
29.133333	0.500	-13,897.000000
29.141667	0.500	-13,076.000000
29.150000	0.500	-11,677.000000
29.158333	0.500	-10,097.000000
29.166667	0.500	-8,990.000000
29.175000	0.500	-9,121.000000
29.183333	0.500	-10,275.000000
29.191667	0.500	-11,607.000000
29.200000	0.500	-12,317.000000
29.208333	0.500	-11,922.000000
29.216667	0.500	-10,958.000000
29.225000	0.500	-10,652.000000
29.233333	0.500	-10,933.000000
29.241667	0.500	-11,383.000000
29.250000	0.500	-11,679.000000
29.258333	0.500	-11,670.000000
29.266667	0.500	-11,240.000000
29.275000	0.500	-10,419.000000
29.283333	0.500	-9,593.000000
29.291667	0.500	-9,309.000000
29.300000	0.500	-9,916.000000
29.308333	0.500	-11,145.000000
29.316667	0.500	-12,505.000000
29.325000	0.500	-13,679.000000
29.333333	0.500	-14,620.000000
29.341667	0.500	-15,279.000000
29.350000	0.500	-15,262.000000
29.358333	0.500	-14,431.000000
29.366667	0.500	-12,853.000000
29.375000	0.500	-10,921.000000
29.383333	0.500	-9,587.000000
29.391667	0.500	-9,262.000000
29.400000	0.500	-9,950.000000
29.408333	0.500	-11,288.000000
29.416667	0.500	-12,652.000000
29.425000	0.500	-14,159.000000
29.433333	0.500	-15,994.000000
29.441667	0.500	-17,857.000000
29.450000	0.500	-19,469.000000
29.458333	0.500	-20,899.000000
29.466667	0.500	-22,318.000000
29.475000	0.500	-23,760.000000
29.483333	0.500	-24,867.000000
29.491667	0.500	-25,298.000000
29.500000	0.500	-25,031.000000
29.508333	0.500	-24,435.000000
29.516667	0.500	-23,794.000000
29.525000	0.500	-23,458.000000
29.533333	0.500	-23,753.000000
29.541667	0.500	-24,662.000000
29.550000	0.500	-26,002.000000
29.558333	0.500	-27,379.000000
29.566667	0.500	-28,510.000000
29.575000	0.500	-29,567.000000
29.583333	0.500	-31,011.000000
29.591667	0.500	-33,134.000000
29.600000	0.500	-35,741.000000
29.608333	0.500	-38,108.000000
29.616667	0.500	-39,233.000000
29.625000	0.500	-38,891.000000
29.633333	0.500	-37,254.000000
29.641667	0.500	-34,481.000000
29.650000	0.500	-31,682.000000
29.658333	0.500	-29,802.000000
29.666667	0.500	-29,047.000000
29.675000	0.500	-29,171.000000
29.683333	0.500	-29,679.000000
29.691667	0.500	-30,380.000000
29.700000	0.500	-31,400.000000
29.708333	0.500	-32,883.000000
29.716667	0.500	-34,793.000000
29.725000	0.500	-36,969.000000
29.733333	0.500	-39,077.000000
29.741667	0.500	-41,085.000000
29.750000	0.500	-42,964.000000
29.758333	0.500	-44,450.000000
29.766667	0.500	-45,127.000000
29.775000	0.500	-44,086.000000
29.783333	0.500	-41,648.000000
29.791667	0.500	-39,100.000000
29.800000	0.500	-37,127.000000
29.808333	0.500	-35,336.000000
29.816667	0.500	-33,493.000000
29.825000	0.500	-31,937.000000
29.833333	0.500	-30,626.000000
29.841667	0.500	-29,689.000000
29.850000	0.500	-29,569.000000
29.858333	0.500	-30,317.000000
29.866667	0.500	-31,816.000000
29.875000	0.500	-33,816.000000
29.883333	0.500	-35,800.000000
29.891667	0.500	-37,432.000000
29.900000	0.500	-38,666.000000
29.908333	0.500	-39,914.000000
29.916667	0.500	-41,586.000000
29.925000	0.500	-43,558.000000
29.933333	0.500	-45,254.000000
29.941667	0.500	-46,414.000000
29.950000	0.500	-46,991.000000
29.958333	0.500	-46,808.000000
29.966667	0.500	-45,844.000000
29.975000	0.500	-44,542.000000
29.983333	0.500	-43,580.000000
29.991667	0.500	-43,634.000000
30.000000	0.500	-44,745.000000
30.008333	0.500	-47,001.000000
30.016667	0.500	-50,052.000000
30.025000	0.500	-53,047.000000
30.033333	0.500	-55,435.000000
30.041667	0.500	-56,939.000000
30.050000	0.500	-57,768.000000
30.058333	0.500	-58,052.000000
30.066667	0.500	-57,559.000000
30.075000	0.500	-56,736.000000
30.083333	0.500	-55,921.000000
30.091667	0.500	-54,954.000000
30.100000	0.500	-53,668.000000
30.108333	0.500	-51,965.000000
30.116667	0.500	-49,839.000000
30.125000	0.500	-47,488.000000
30.133333	0.500	-45,285.000000
30.141667	0.500	-43,241.000000
30.150000	0.500	-41,514.000000
30.158333	0.500	-39,916.000000
30.166667	0.500	-37,984.000000
30.175000	0.500	-35,864.000000
30.183333	0.500	-33,852.000000
30.191667	0.500	-32,292.000000
30.200000	0.500	-31,865.000000
30.208333	0.500	-32,460.000000
30.216667	0.500	-33,524.000000
30.225000	0.500	-34,242.000000
30.233333	0.500	-34,652.000000
30.241667	0.500	-35,464.000000
30.250000	0.500	-37,587.000000
30.258333	0.500	-41,144.000000
30.266667	0.500	-45,533.000000
30.275000	0.500	-50,539.000000
30.283333	0.500	-55,763.000000
30.291667	0.500	-60,121.000000
30.300000	0.500	-62,802.000000
30.308333	0.500	-63,111.000000
30.316667	0.500	-61,538.000000
30.325000	0.500	-58,917.000000
30.333333	0.500	-56,081.000000
30.341667	0.500	-53,374.000000
30.350000	0.500	-50,969.000000
30.358333	0.500	-48,473.000000
30.366667	0.500	-45,789.000000
30.375000	0.500	-43,378.000000
30.383333	0.500	-42,145.000000
30.391667	0.500	-42,004.000000
30.400000	0.500	-42,296.000000
30.408333	0.500	-42,610.000000
30.416667	0.500	-42,666.000000
30.425000	0.500	-42,007.000000
30.433333	0.500	-40,847.000000
30.441667	0.500	-39,711.000000
30.450000	0.500	-38,841.000000
30.458333	0.500	-38,353.000000
30.466667	0.500	-38,034.000000
30.475000	0.500	-37,845.000000
30.483333	0.500	-38,312.000000
30.491667	0.500	-39,485.000000
30.500000	0.500	-40,401.000000
30.508333	0.500	-40,490.000000
30.516667	0.500	-39,762.000000
30.525000	0.500	-38,461.000000
30.533333	0.500	-37,028.000000
30.541667	0.500	-35,752.000000
30.550000	0.500	-35,098.000000
30.558333	0.500	-35,256.000000
30.566667	0.500	-36,209.000000
30.575000	0.500	-37,460.000000
30.583333	0.500	-38,683.000000
30.591667	0.500	-40,035.000000
30.600000	0.500	-41,458.000000
30.608333	0.500	-42,978.000000
30.616667	0.500	-44,924.000000
30.625000	0.500	-47,025.000000
30.633333	0.500	-48,997.000000
30.641667	0.500	-50,570.000000
30.650000	0.500	-51,543.000000
30.658333	0.500	-51,865.000000
30.666667	0.500	-51,678.000000
30.675000	0.500	-51,498.000000
30.683333	0.500	-51,484.000000
30.691667	0.500	-51,286.000000
30.700000	0.500	-50,617.000000
30.708333	0.500	-49,587.000000
30.716667	0.500	-48,438.000000
30.725000	0.500	-47,332.000000
30.733333	0.500	-46,806.000000
30.741667	0.500	-47,332.000000
30.750000	0.500	-48,633.000000
30.758333	0.500	-49,877.000000
30.766667	0.500	-50,936.000000
30.775000	0.500	-52,071.000000
30.783333	0.500	-53,339.000000
30.791667	0.500	-54,455.000000
30.800000	0.500	-55,242.000000
30.808333	0.500	-55,449.000000
30.816667	0.500	-55,212.000000
30.825000	0.500	-55,437.000000
30.833333	0.500	-56,091.000000
30.841667	0.500	-56,320.000000
30.850000	0.500	-55,573.000000
30.858333	0.500	-53,716.000000
30.866667	0.500	-50,892.000000
30.875000	0.500	-47,389.000000
30.883333	0.500	-43,917.000000
30.891667	0.500	-41,080.000000
30.900000	0.500	-38,915.000000
30.908333	0.500	-37,058.000000
30.916667	0.500	-35,301.000000
30.925000	0.500	-33,820.000000
30.933333	0.500	-32,934.000000
30.941667	0.500	-32,919.000000
30.950000	0.500	-33,358.000000
30.958333	0.500	-33,300.000000
30.966667	0.500	-32,382.000000
30.975000	0.500	-30,513.000000
30.983333	0.500	-28,390.000000
30.991667	0.500	-27,316.000000
31.000000	0.500	-30,526.000000
