# Supplementary material for: Changes to Serum Sample Tube and Processing Methodology Does Not Cause Inter-Individual Variation in Automated Whole Serum N-Glycan Profiling in Health and Disease
Source: PLoS One. 2015 Apr 1;10(4):e0123028. doi: 10.1371/journal.pone.0123028 (PMC4382121; doi:10.1371/journal.pone.0123028)
Supplement: S2 Data — (ZIP) [file pone.0123028.s007.zip › IgGglycansData/1000+390-Sample 30.txt]

File Path	chrom://acropora/ChromeleonLocal/Archana Data/07 Mar 14/Robot validation of PNG F release- GCP-IgG and GCP-Fet.seq/33.smp/Emission_1.channel/Emission_1.chm
Channel	Emission_1

Injection Information:
Data Vault	ChromeleonLocal
Injection	PNG F rel-GCP-IgG-100µg-F.A+PBM+2AB VP96+T1-110/1000+390-Sample 30
Injection Number	35
Position	RF4
Comment	
Processing Method	beh-gu
Instrument Method	BEH-15cm-30min-right-25ul
Type	Unknown
Status	Finished
Injection Date	08/03/2014
Injection Time	09:17:05
Injection Volume (µL)	25.0000
Dilution Factor	1.0000
Weight	1.0000

Raw Data Information:
Time Min. (min)	0.000000
Time Max. (min)	31.000000
Data Points	3721
Detector	FLD
Exporting Data System	Chromeleon 7.1.1.1127
Operator	
Signal Quantity	
Signal Unit	counts
Signal Min.	-16,094.000000
Signal Max.	8,121,087.000000
Channel	Emission_1
Driver Name	FLD3000.dll
Channel Type	Evaluation
Min. Step (s)	0.500
Max. Step (s)	0.500
Average Step (s)	0.500

Signal Parameter Information:
Signal Info	

Raw Data:
Time (min)	Step (s)	Value (counts)
0.000000	0.000	0.000000
0.008333	0.500	0.000000
0.016667	0.500	0.000000
0.025000	0.500	0.000000
0.033333	0.500	0.000000
0.041667	0.500	4,975.000000
0.050000	0.500	5,179.000000
0.058333	0.500	5,673.000000
0.066667	0.500	6,667.000000
0.075000	0.500	8,034.000000
0.083333	0.500	9,447.000000
0.091667	0.500	10,523.000000
0.100000	0.500	10,996.000000
0.108333	0.500	10,787.000000
0.116667	0.500	9,907.000000
0.125000	0.500	8,498.000000
0.133333	0.500	6,797.000000
0.141667	0.500	4,963.000000
0.150000	0.500	3,146.000000
0.158333	0.500	1,486.000000
0.166667	0.500	81.000000
0.175000	0.500	-1,050.000000
0.183333	0.500	-1,945.000000
0.191667	0.500	-2,622.000000
0.200000	0.500	-3,159.000000
0.208333	0.500	-3,670.000000
0.216667	0.500	-4,242.000000
0.225000	0.500	-4,851.000000
0.233333	0.500	-5,455.000000
0.241667	0.500	-6,014.000000
0.250000	0.500	-6,488.000000
0.258333	0.500	-6,827.000000
0.266667	0.500	-7,009.000000
0.275000	0.500	-7,043.000000
0.283333	0.500	-6,965.000000
0.291667	0.500	-6,798.000000
0.300000	0.500	-6,536.000000
0.308333	0.500	-6,204.000000
0.316667	0.500	-5,849.000000
0.325000	0.500	-5,542.000000
0.333333	0.500	-5,303.000000
0.341667	0.500	-5,145.000000
0.350000	0.500	-5,073.000000
0.358333	0.500	-5,121.000000
0.366667	0.500	-5,298.000000
0.375000	0.500	-5,551.000000
0.383333	0.500	-5,856.000000
0.391667	0.500	-6,191.000000
0.400000	0.500	-6,486.000000
0.408333	0.500	-6,693.000000
0.416667	0.500	-6,809.000000
0.425000	0.500	-6,840.000000
0.433333	0.500	-6,782.000000
0.441667	0.500	-6,623.000000
0.450000	0.500	-6,394.000000
0.458333	0.500	-6,121.000000
0.466667	0.500	-5,837.000000
0.475000	0.500	-5,607.000000
0.483333	0.500	-5,481.000000
0.491667	0.500	-5,493.000000
0.500000	0.500	-5,672.000000
0.508333	0.500	-6,003.000000
0.516667	0.500	-6,415.000000
0.525000	0.500	-6,768.000000
0.533333	0.500	-6,948.000000
0.541667	0.500	-6,898.000000
0.550000	0.500	-6,604.000000
0.558333	0.500	-6,121.000000
0.566667	0.500	-5,566.000000
0.575000	0.500	-5,127.000000
0.583333	0.500	-4,952.000000
0.591667	0.500	-5,080.000000
0.600000	0.500	-5,411.000000
0.608333	0.500	-5,764.000000
0.616667	0.500	-5,996.000000
0.625000	0.500	-6,015.000000
0.633333	0.500	-5,739.000000
0.641667	0.500	-5,116.000000
0.650000	0.500	-4,170.000000
0.658333	0.500	-2,931.000000
0.666667	0.500	-1,459.000000
0.675000	0.500	117.000000
0.683333	0.500	1,660.000000
0.691667	0.500	3,057.000000
0.700000	0.500	4,226.000000
0.708333	0.500	5,073.000000
0.716667	0.500	5,550.000000
0.725000	0.500	5,670.000000
0.733333	0.500	5,624.000000
0.741667	0.500	6,101.000000
0.750000	0.500	8,245.000000
0.758333	0.500	13,035.000000
0.766667	0.500	20,824.000000
0.775000	0.500	31,180.000000
0.783333	0.500	42,993.000000
0.791667	0.500	54,849.000000
0.800000	0.500	65,361.000000
0.808333	0.500	73,308.000000
0.816667	0.500	77,916.000000
0.825000	0.500	78,993.000000
0.833333	0.500	76,785.000000
0.841667	0.500	71,883.000000
0.850000	0.500	65,097.000000
0.858333	0.500	57,208.000000
0.866667	0.500	48,915.000000
0.875000	0.500	40,812.000000
0.883333	0.500	33,345.000000
0.891667	0.500	26,803.000000
0.900000	0.500	21,372.000000
0.908333	0.500	17,059.000000
0.916667	0.500	13,738.000000
0.925000	0.500	11,205.000000
0.933333	0.500	9,251.000000
0.941667	0.500	7,742.000000
0.950000	0.500	6,615.000000
0.958333	0.500	5,828.000000
0.966667	0.500	5,381.000000
0.975000	0.500	5,251.000000
0.983333	0.500	5,342.000000
0.991667	0.500	5,566.000000
1.000000	0.500	5,871.000000
1.008333	0.500	6,213.000000
1.016667	0.500	6,594.000000
1.025000	0.500	7,082.000000
1.033333	0.500	7,906.000000
1.041667	0.500	9,453.000000
1.050000	0.500	12,108.000000
1.058333	0.500	16,028.000000
1.066667	0.500	20,989.000000
1.075000	0.500	26,415.000000
1.083333	0.500	31,614.000000
1.091667	0.500	35,979.000000
1.100000	0.500	39,100.000000
1.108333	0.500	40,764.000000
1.116667	0.500	40,930.000000
1.125000	0.500	39,829.000000
1.133333	0.500	37,996.000000
1.141667	0.500	36,092.000000
1.150000	0.500	34,678.000000
1.158333	0.500	34,124.000000
1.166667	0.500	34,578.000000
1.175000	0.500	35,919.000000
1.183333	0.500	37,899.000000
1.191667	0.500	40,236.000000
1.200000	0.500	42,664.000000
1.208333	0.500	44,944.000000
1.216667	0.500	46,789.000000
1.225000	0.500	47,922.000000
1.233333	0.500	48,139.000000
1.241667	0.500	47,344.000000
1.250000	0.500	45,630.000000
1.258333	0.500	43,320.000000
1.266667	0.500	40,763.000000
1.275000	0.500	38,104.000000
1.283333	0.500	35,400.000000
1.291667	0.500	32,726.000000
1.300000	0.500	30,370.000000
1.308333	0.500	28,883.000000
1.316667	0.500	28,606.000000
1.325000	0.500	29,292.000000
1.333333	0.500	30,326.000000
1.341667	0.500	31,027.000000
1.350000	0.500	30,847.000000
1.358333	0.500	29,545.000000
1.366667	0.500	27,158.000000
1.375000	0.500	23,935.000000
1.383333	0.500	20,271.000000
1.391667	0.500	16,581.000000
1.400000	0.500	13,190.000000
1.408333	0.500	10,318.000000
1.416667	0.500	8,104.000000
1.425000	0.500	6,590.000000
1.433333	0.500	5,702.000000
1.441667	0.500	5,304.000000
1.450000	0.500	5,205.000000
1.458333	0.500	5,230.000000
1.466667	0.500	5,210.000000
1.475000	0.500	4,988.000000
1.483333	0.500	4,560.000000
1.491667	0.500	3,994.000000
1.500000	0.500	3,392.000000
1.508333	0.500	2,873.000000
1.516667	0.500	2,517.000000
1.525000	0.500	2,385.000000
1.533333	0.500	2,454.000000
1.541667	0.500	2,597.000000
1.550000	0.500	2,717.000000
1.558333	0.500	2,753.000000
1.566667	0.500	2,662.000000
1.575000	0.500	2,449.000000
1.583333	0.500	2,153.000000
1.591667	0.500	1,835.000000
1.600000	0.500	1,498.000000
1.608333	0.500	1,150.000000
1.616667	0.500	782.000000
1.625000	0.500	400.000000
1.633333	0.500	14.000000
1.641667	0.500	-346.000000
1.650000	0.500	-683.000000
1.658333	0.500	-984.000000
1.666667	0.500	-1,244.000000
1.675000	0.500	-1,474.000000
1.683333	0.500	-1,706.000000
1.691667	0.500	-1,955.000000
1.700000	0.500	-2,230.000000
1.708333	0.500	-2,525.000000
1.716667	0.500	-2,858.000000
1.725000	0.500	-3,223.000000
1.733333	0.500	-3,584.000000
1.741667	0.500	-3,880.000000
1.750000	0.500	-4,087.000000
1.758333	0.500	-4,228.000000
1.766667	0.500	-4,313.000000
1.775000	0.500	-4,336.000000
1.783333	0.500	-4,324.000000
1.791667	0.500	-4,376.000000
1.800000	0.500	-4,495.000000
1.808333	0.500	-4,710.000000
1.816667	0.500	-5,032.000000
1.825000	0.500	-5,383.000000
1.833333	0.500	-5,655.000000
1.841667	0.500	-5,816.000000
1.850000	0.500	-5,816.000000
1.858333	0.500	-5,663.000000
1.866667	0.500	-5,380.000000
1.875000	0.500	-4,977.000000
1.883333	0.500	-4,480.000000
1.891667	0.500	-3,938.000000
1.900000	0.500	-3,470.000000
1.908333	0.500	-3,141.000000
1.916667	0.500	-2,995.000000
1.925000	0.500	-3,049.000000
1.933333	0.500	-3,255.000000
1.941667	0.500	-3,524.000000
1.950000	0.500	-3,789.000000
1.958333	0.500	-4,036.000000
1.966667	0.500	-4,241.000000
1.975000	0.500	-4,416.000000
1.983333	0.500	-4,583.000000
1.991667	0.500	-4,754.000000
2.000000	0.500	-4,902.000000
2.008333	0.500	-4,996.000000
2.016667	0.500	-4,946.000000
2.025000	0.500	-4,710.000000
2.033333	0.500	-4,326.000000
2.041667	0.500	-3,876.000000
2.050000	0.500	-3,479.000000
2.058333	0.500	-3,237.000000
2.066667	0.500	-3,152.000000
2.075000	0.500	-3,179.000000
2.083333	0.500	-3,296.000000
2.091667	0.500	-3,442.000000
2.100000	0.500	-3,489.000000
2.108333	0.500	-3,364.000000
2.116667	0.500	-3,073.000000
2.125000	0.500	-2,713.000000
2.133333	0.500	-2,392.000000
2.141667	0.500	-2,195.000000
2.150000	0.500	-2,200.000000
2.158333	0.500	-2,469.000000
2.166667	0.500	-2,969.000000
2.175000	0.500	-3,547.000000
2.183333	0.500	-4,046.000000
2.191667	0.500	-4,399.000000
2.200000	0.500	-4,649.000000
2.208333	0.500	-4,856.000000
2.216667	0.500	-5,143.000000
2.225000	0.500	-5,509.000000
2.233333	0.500	-5,798.000000
2.241667	0.500	-5,924.000000
2.250000	0.500	-5,864.000000
2.258333	0.500	-5,646.000000
2.266667	0.500	-5,326.000000
2.275000	0.500	-5,061.000000
2.283333	0.500	-4,972.000000
2.291667	0.500	-5,052.000000
2.300000	0.500	-5,266.000000
2.308333	0.500	-5,502.000000
2.316667	0.500	-5,677.000000
2.325000	0.500	-5,736.000000
2.333333	0.500	-5,678.000000
2.341667	0.500	-5,518.000000
2.350000	0.500	-5,283.000000
2.358333	0.500	-5,086.000000
2.366667	0.500	-5,014.000000
2.375000	0.500	-5,054.000000
2.383333	0.500	-5,143.000000
2.391667	0.500	-5,155.000000
2.400000	0.500	-5,003.000000
2.408333	0.500	-4,747.000000
2.416667	0.500	-4,477.000000
2.425000	0.500	-4,233.000000
2.433333	0.500	-4,050.000000
2.441667	0.500	-3,932.000000
2.450000	0.500	-3,921.000000
2.458333	0.500	-4,039.000000
2.466667	0.500	-4,260.000000
2.475000	0.500	-4,534.000000
2.483333	0.500	-4,801.000000
2.491667	0.500	-5,045.000000
2.500000	0.500	-5,244.000000
2.508333	0.500	-5,383.000000
2.516667	0.500	-5,453.000000
2.525000	0.500	-5,458.000000
2.533333	0.500	-5,414.000000
2.541667	0.500	-5,346.000000
2.550000	0.500	-5,268.000000
2.558333	0.500	-5,217.000000
2.566667	0.500	-5,214.000000
2.575000	0.500	-5,286.000000
2.583333	0.500	-5,423.000000
2.591667	0.500	-5,611.000000
2.600000	0.500	-5,803.000000
2.608333	0.500	-5,929.000000
2.616667	0.500	-5,913.000000
2.625000	0.500	-5,755.000000
2.633333	0.500	-5,477.000000
2.641667	0.500	-5,148.000000
2.650000	0.500	-4,851.000000
2.658333	0.500	-4,630.000000
2.666667	0.500	-4,507.000000
2.675000	0.500	-4,504.000000
2.683333	0.500	-4,695.000000
2.691667	0.500	-5,059.000000
2.700000	0.500	-5,506.000000
2.708333	0.500	-5,919.000000
2.716667	0.500	-6,186.000000
2.725000	0.500	-6,264.000000
2.733333	0.500	-6,150.000000
2.741667	0.500	-5,847.000000
2.750000	0.500	-5,420.000000
2.758333	0.500	-4,965.000000
2.766667	0.500	-4,587.000000
2.775000	0.500	-4,367.000000
2.783333	0.500	-4,317.000000
2.791667	0.500	-4,420.000000
2.800000	0.500	-4,640.000000
2.808333	0.500	-4,913.000000
2.816667	0.500	-5,167.000000
2.825000	0.500	-5,342.000000
2.833333	0.500	-5,444.000000
2.841667	0.500	-5,512.000000
2.850000	0.500	-5,569.000000
2.858333	0.500	-5,624.000000
2.866667	0.500	-5,656.000000
2.875000	0.500	-5,615.000000
2.883333	0.500	-5,482.000000
2.891667	0.500	-5,313.000000
2.900000	0.500	-5,220.000000
2.908333	0.500	-5,262.000000
2.916667	0.500	-5,426.000000
2.925000	0.500	-5,659.000000
2.933333	0.500	-5,884.000000
2.941667	0.500	-6,037.000000
2.950000	0.500	-6,099.000000
2.958333	0.500	-6,081.000000
2.966667	0.500	-5,979.000000
2.975000	0.500	-5,802.000000
2.983333	0.500	-5,601.000000
2.991667	0.500	-5,436.000000
3.000000	0.500	-5,324.000000
3.008333	0.500	-5,324.000000
3.016667	0.500	-5,324.000000
3.025000	0.500	-5,324.000000
3.033333	0.500	-5,324.000000
3.041667	0.500	-4,471.000000
3.050000	0.500	-1,504.000000
3.058333	0.500	1,766.000000
3.066667	0.500	4,569.000000
3.075000	0.500	6,720.000000
3.083333	0.500	8,722.000000
3.091667	0.500	11,481.000000
3.100000	0.500	15,253.000000
3.108333	0.500	18,974.000000
3.116667	0.500	21,453.000000
3.125000	0.500	22,313.000000
3.133333	0.500	22,234.000000
3.141667	0.500	21,678.000000
3.150000	0.500	20,591.000000
3.158333	0.500	19,163.000000
3.166667	0.500	17,973.000000
3.175000	0.500	17,214.000000
3.183333	0.500	16,894.000000
3.191667	0.500	17,557.000000
3.200000	0.500	18,973.000000
3.208333	0.500	20,279.000000
3.216667	0.500	20,815.000000
3.225000	0.500	20,123.000000
3.233333	0.500	18,416.000000
3.241667	0.500	16,445.000000
3.250000	0.500	14,675.000000
3.258333	0.500	12,965.000000
3.266667	0.500	11,379.000000
3.275000	0.500	9,921.000000
3.283333	0.500	9,070.000000
3.291667	0.500	9,365.000000
3.300000	0.500	10,831.000000
3.308333	0.500	13,341.000000
3.316667	0.500	16,053.000000
3.325000	0.500	18,221.000000
3.333333	0.500	20,100.000000
3.341667	0.500	21,818.000000
3.350000	0.500	23,173.000000
3.358333	0.500	23,731.000000
3.366667	0.500	23,639.000000
3.375000	0.500	23,185.000000
3.383333	0.500	22,451.000000
3.391667	0.500	21,579.000000
3.400000	0.500	19,957.000000
3.408333	0.500	17,330.000000
3.416667	0.500	14,212.000000
3.425000	0.500	11,359.000000
3.433333	0.500	9,309.000000
3.441667	0.500	8,198.000000
3.450000	0.500	8,610.000000
3.458333	0.500	10,155.000000
3.466667	0.500	11,950.000000
3.475000	0.500	13,612.000000
3.483333	0.500	15,265.000000
3.491667	0.500	17,190.000000
3.500000	0.500	19,299.000000
3.508333	0.500	21,332.000000
3.516667	0.500	23,411.000000
3.525000	0.500	25,291.000000
3.533333	0.500	26,477.000000
3.541667	0.500	27,069.000000
3.550000	0.500	27,081.000000
3.558333	0.500	26,548.000000
3.566667	0.500	25,613.000000
3.575000	0.500	24,693.000000
3.583333	0.500	23,826.000000
3.591667	0.500	22,729.000000
3.600000	0.500	21,520.000000
3.608333	0.500	20,762.000000
3.616667	0.500	20,761.000000
3.625000	0.500	21,082.000000
3.633333	0.500	21,476.000000
3.641667	0.500	22,260.000000
3.650000	0.500	23,805.000000
3.658333	0.500	25,793.000000
3.666667	0.500	27,059.000000
3.675000	0.500	26,492.000000
3.683333	0.500	24,359.000000
3.691667	0.500	21,695.000000
3.700000	0.500	19,365.000000
3.708333	0.500	17,962.000000
3.716667	0.500	17,784.000000
3.725000	0.500	18,501.000000
3.733333	0.500	19,348.000000
3.741667	0.500	19,294.000000
3.750000	0.500	18,063.000000
3.758333	0.500	15,961.000000
3.766667	0.500	13,590.000000
3.775000	0.500	11,403.000000
3.783333	0.500	9,493.000000
3.791667	0.500	7,560.000000
3.800000	0.500	5,434.000000
3.808333	0.500	3,300.000000
3.816667	0.500	1,537.000000
3.825000	0.500	603.000000
3.833333	0.500	541.000000
3.841667	0.500	951.000000
3.850000	0.500	1,984.000000
3.858333	0.500	3,866.000000
3.866667	0.500	6,339.000000
3.875000	0.500	9,191.000000
3.883333	0.500	12,316.000000
3.891667	0.500	15,057.000000
3.900000	0.500	17,211.000000
3.908333	0.500	18,863.000000
3.916667	0.500	20,022.000000
3.925000	0.500	20,676.000000
3.933333	0.500	20,741.000000
3.941667	0.500	19,844.000000
3.950000	0.500	17,883.000000
3.958333	0.500	14,614.000000
3.966667	0.500	10,402.000000
3.975000	0.500	5,851.000000
3.983333	0.500	1,191.000000
3.991667	0.500	-3,019.000000
4.000000	0.500	-6,041.000000
4.008333	0.500	-7,564.000000
4.016667	0.500	-7,294.000000
4.025000	0.500	-5,333.000000
4.033333	0.500	-2,918.000000
4.041667	0.500	-952.000000
4.050000	0.500	613.000000
4.058333	0.500	1,855.000000
4.066667	0.500	2,657.000000
4.075000	0.500	2,869.000000
4.083333	0.500	2,452.000000
4.091667	0.500	1,856.000000
4.100000	0.500	1,933.000000
4.108333	0.500	3,269.000000
4.116667	0.500	5,674.000000
4.125000	0.500	8,397.000000
4.133333	0.500	10,781.000000
4.141667	0.500	12,264.000000
4.150000	0.500	12,696.000000
4.158333	0.500	12,419.000000
4.166667	0.500	11,914.000000
4.175000	0.500	11,103.000000
4.183333	0.500	9,710.000000
4.191667	0.500	7,803.000000
4.200000	0.500	5,759.000000
4.208333	0.500	3,679.000000
4.216667	0.500	1,212.000000
4.225000	0.500	-1,531.000000
4.233333	0.500	-4,303.000000
4.241667	0.500	-6,651.000000
4.250000	0.500	-7,964.000000
4.258333	0.500	-7,620.000000
4.266667	0.500	-5,762.000000
4.275000	0.500	-3,066.000000
4.283333	0.500	225.000000
4.291667	0.500	3,432.000000
4.300000	0.500	6,217.000000
4.308333	0.500	8,952.000000
4.316667	0.500	11,660.000000
4.325000	0.500	14,152.000000
4.333333	0.500	16,277.000000
4.341667	0.500	17,976.000000
4.350000	0.500	19,262.000000
4.358333	0.500	20,444.000000
4.366667	0.500	21,127.000000
4.375000	0.500	21,280.000000
4.383333	0.500	20,539.000000
4.391667	0.500	18,634.000000
4.400000	0.500	15,905.000000
4.408333	0.500	13,324.000000
4.416667	0.500	11,333.000000
4.425000	0.500	9,820.000000
4.433333	0.500	8,752.000000
4.441667	0.500	8,283.000000
4.450000	0.500	8,265.000000
4.458333	0.500	8,549.000000
4.466667	0.500	9,212.000000
4.475000	0.500	9,682.000000
4.483333	0.500	9,570.000000
4.491667	0.500	9,369.000000
4.500000	0.500	9,675.000000
4.508333	0.500	10,559.000000
4.516667	0.500	11,361.000000
4.525000	0.500	11,586.000000
4.533333	0.500	11,488.000000
4.541667	0.500	11,219.000000
4.550000	0.500	10,921.000000
4.558333	0.500	10,621.000000
4.566667	0.500	10,272.000000
4.575000	0.500	9,678.000000
4.583333	0.500	9,196.000000
4.591667	0.500	9,414.000000
4.600000	0.500	10,198.000000
4.608333	0.500	11,317.000000
4.616667	0.500	12,903.000000
4.625000	0.500	14,883.000000
4.633333	0.500	16,419.000000
4.641667	0.500	17,152.000000
4.650000	0.500	17,441.000000
4.658333	0.500	17,215.000000
4.666667	0.500	16,263.000000
4.675000	0.500	14,849.000000
4.683333	0.500	13,198.000000
4.691667	0.500	11,611.000000
4.700000	0.500	10,350.000000
4.708333	0.500	9,609.000000
4.716667	0.500	9,088.000000
4.725000	0.500	8,296.000000
4.733333	0.500	7,736.000000
4.741667	0.500	7,942.000000
4.750000	0.500	9,500.000000
4.758333	0.500	12,164.000000
4.766667	0.500	15,371.000000
4.775000	0.500	18,916.000000
4.783333	0.500	22,238.000000
4.791667	0.500	24,961.000000
4.800000	0.500	26,874.000000
4.808333	0.500	27,937.000000
4.816667	0.500	28,320.000000
4.825000	0.500	28,402.000000
4.833333	0.500	28,428.000000
4.841667	0.500	28,123.000000
4.850000	0.500	26,948.000000
4.858333	0.500	24,817.000000
4.866667	0.500	21,785.000000
4.875000	0.500	18,053.000000
4.883333	0.500	13,563.000000
4.891667	0.500	8,414.000000
4.900000	0.500	3,402.000000
4.908333	0.500	-65.000000
4.916667	0.500	-1,269.000000
4.925000	0.500	-242.000000
4.933333	0.500	2,219.000000
4.941667	0.500	5,386.000000
4.950000	0.500	8,952.000000
4.958333	0.500	12,328.000000
4.966667	0.500	14,663.000000
4.975000	0.500	15,608.000000
4.983333	0.500	15,225.000000
4.991667	0.500	13,724.000000
5.000000	0.500	11,242.000000
5.008333	0.500	8,255.000000
5.016667	0.500	5,633.000000
5.025000	0.500	3,820.000000
5.033333	0.500	2,858.000000
5.041667	0.500	2,895.000000
5.050000	0.500	3,361.000000
5.058333	0.500	3,646.000000
5.066667	0.500	4,209.000000
5.075000	0.500	6,180.000000
5.083333	0.500	9,949.000000
5.091667	0.500	15,127.000000
5.100000	0.500	21,067.000000
5.108333	0.500	27,391.000000
5.116667	0.500	33,507.000000
5.125000	0.500	38,910.000000
5.133333	0.500	43,859.000000
5.141667	0.500	48,197.000000
5.150000	0.500	51,072.000000
5.158333	0.500	51,539.000000
5.166667	0.500	49,370.000000
5.175000	0.500	45,428.000000
5.183333	0.500	40,706.000000
5.191667	0.500	35,985.000000
5.200000	0.500	32,224.000000
5.208333	0.500	29,465.000000
5.216667	0.500	27,582.000000
5.225000	0.500	26,428.000000
5.233333	0.500	25,981.000000
5.241667	0.500	26,054.000000
5.250000	0.500	26,523.000000
5.258333	0.500	26,997.000000
5.266667	0.500	27,100.000000
5.275000	0.500	27,342.000000
5.283333	0.500	28,464.000000
5.291667	0.500	30,221.000000
5.300000	0.500	32,300.000000
5.308333	0.500	34,089.000000
5.316667	0.500	35,308.000000
5.325000	0.500	36,091.000000
5.333333	0.500	36,097.000000
5.341667	0.500	35,047.000000
5.350000	0.500	32,761.000000
5.358333	0.500	29,179.000000
5.366667	0.500	24,992.000000
5.375000	0.500	21,417.000000
5.383333	0.500	19,452.000000
5.391667	0.500	19,371.000000
5.400000	0.500	20,775.000000
5.408333	0.500	23,105.000000
5.416667	0.500	25,650.000000
5.425000	0.500	27,628.000000
5.433333	0.500	28,601.000000
5.441667	0.500	28,581.000000
5.450000	0.500	27,753.000000
5.458333	0.500	26,366.000000
5.466667	0.500	24,592.000000
5.475000	0.500	22,441.000000
5.483333	0.500	19,788.000000
5.491667	0.500	16,831.000000
5.500000	0.500	13,780.000000
5.508333	0.500	10,847.000000
5.516667	0.500	8,503.000000
5.525000	0.500	7,446.000000
5.533333	0.500	8,431.000000
5.541667	0.500	10,447.000000
5.550000	0.500	12,262.000000
5.558333	0.500	13,621.000000
5.566667	0.500	14,667.000000
5.575000	0.500	16,042.000000
5.583333	0.500	17,825.000000
5.591667	0.500	19,664.000000
5.600000	0.500	21,288.000000
5.608333	0.500	22,769.000000
5.616667	0.500	24,167.000000
5.625000	0.500	25,739.000000
5.633333	0.500	27,551.000000
5.641667	0.500	29,288.000000
5.650000	0.500	30,193.000000
5.658333	0.500	29,597.000000
5.666667	0.500	27,413.000000
5.675000	0.500	24,076.000000
5.683333	0.500	20,614.000000
5.691667	0.500	17,924.000000
5.700000	0.500	16,153.000000
5.708333	0.500	15,500.000000
5.716667	0.500	15,688.000000
5.725000	0.500	16,478.000000
5.733333	0.500	17,736.000000
5.741667	0.500	19,547.000000
5.750000	0.500	21,673.000000
5.758333	0.500	24,110.000000
5.766667	0.500	26,588.000000
5.775000	0.500	28,392.000000
5.783333	0.500	29,392.000000
5.791667	0.500	29,857.000000
5.800000	0.500	29,754.000000
5.808333	0.500	28,551.000000
5.816667	0.500	26,043.000000
5.825000	0.500	22,871.000000
5.833333	0.500	19,687.000000
5.841667	0.500	16,767.000000
5.850000	0.500	14,796.000000
5.858333	0.500	14,949.000000
5.866667	0.500	17,474.000000
5.875000	0.500	21,472.000000
5.883333	0.500	25,353.000000
5.891667	0.500	27,544.000000
5.900000	0.500	27,312.000000
5.908333	0.500	24,767.000000
5.916667	0.500	20,861.000000
5.925000	0.500	16,947.000000
5.933333	0.500	13,811.000000
5.941667	0.500	11,710.000000
5.950000	0.500	10,712.000000
5.958333	0.500	10,816.000000
5.966667	0.500	11,736.000000
5.975000	0.500	12,886.000000
5.983333	0.500	13,736.000000
5.991667	0.500	14,151.000000
6.000000	0.500	13,966.000000
6.008333	0.500	13,066.000000
6.016667	0.500	11,349.000000
6.025000	0.500	8,665.000000
6.033333	0.500	5,300.000000
6.041667	0.500	1,697.000000
6.050000	0.500	-1,591.000000
6.058333	0.500	-3,558.000000
6.066667	0.500	-3,501.000000
6.075000	0.500	-1,744.000000
6.083333	0.500	1,194.000000
6.091667	0.500	4,852.000000
6.100000	0.500	8,758.000000
6.108333	0.500	12,251.000000
6.116667	0.500	14,927.000000
6.125000	0.500	16,783.000000
6.133333	0.500	18,036.000000
6.141667	0.500	18,923.000000
6.150000	0.500	19,574.000000
6.158333	0.500	20,309.000000
6.166667	0.500	20,899.000000
6.175000	0.500	20,926.000000
6.183333	0.500	20,289.000000
6.191667	0.500	18,998.000000
6.200000	0.500	17,700.000000
6.208333	0.500	17,338.000000
6.216667	0.500	18,355.000000
6.225000	0.500	19,834.000000
6.233333	0.500	20,481.000000
6.241667	0.500	19,639.000000
6.250000	0.500	17,218.000000
6.258333	0.500	14,053.000000
6.266667	0.500	11,195.000000
6.275000	0.500	8,903.000000
6.283333	0.500	7,196.000000
6.291667	0.500	5,974.000000
6.300000	0.500	4,952.000000
6.308333	0.500	3,689.000000
6.316667	0.500	2,347.000000
6.325000	0.500	1,520.000000
6.333333	0.500	1,578.000000
6.341667	0.500	2,722.000000
6.350000	0.500	5,146.000000
6.358333	0.500	8,640.000000
6.366667	0.500	12,131.000000
6.375000	0.500	15,024.000000
6.383333	0.500	17,690.000000
6.391667	0.500	20,466.000000
6.400000	0.500	23,165.000000
6.408333	0.500	25,708.000000
6.416667	0.500	27,594.000000
6.425000	0.500	28,403.000000
6.433333	0.500	28,421.000000
6.441667	0.500	27,613.000000
6.450000	0.500	26,240.000000
6.458333	0.500	24,862.000000
6.466667	0.500	23,288.000000
6.475000	0.500	21,146.000000
6.483333	0.500	18,824.000000
6.491667	0.500	16,759.000000
6.500000	0.500	14,995.000000
6.508333	0.500	13,766.000000
6.516667	0.500	12,898.000000
6.525000	0.500	12,051.000000
6.533333	0.500	10,770.000000
6.541667	0.500	9,495.000000
6.550000	0.500	9,136.000000
6.558333	0.500	10,310.000000
6.566667	0.500	13,295.000000
6.575000	0.500	17,753.000000
6.583333	0.500	22,511.000000
6.591667	0.500	25,939.000000
6.600000	0.500	26,992.000000
6.608333	0.500	25,572.000000
6.616667	0.500	22,606.000000
6.625000	0.500	19,302.000000
6.633333	0.500	16,633.000000
6.641667	0.500	15,067.000000
6.650000	0.500	14,680.000000
6.658333	0.500	15,446.000000
6.666667	0.500	16,737.000000
6.675000	0.500	18,144.000000
6.683333	0.500	19,525.000000
6.691667	0.500	20,708.000000
6.700000	0.500	21,563.000000
6.708333	0.500	22,216.000000
6.716667	0.500	22,914.000000
6.725000	0.500	23,688.000000
6.733333	0.500	24,272.000000
6.741667	0.500	24,725.000000
6.750000	0.500	25,146.000000
6.758333	0.500	25,771.000000
6.766667	0.500	26,700.000000
6.775000	0.500	27,620.000000
6.783333	0.500	28,542.000000
6.791667	0.500	29,380.000000
6.800000	0.500	30,109.000000
6.808333	0.500	31,042.000000
6.816667	0.500	32,176.000000
6.825000	0.500	33,607.000000
6.833333	0.500	35,464.000000
6.841667	0.500	37,112.000000
6.850000	0.500	38,037.000000
6.858333	0.500	38,677.000000
6.866667	0.500	39,024.000000
6.875000	0.500	39,370.000000
6.883333	0.500	40,167.000000
6.891667	0.500	40,970.000000
6.900000	0.500	41,364.000000
6.908333	0.500	40,827.000000
6.916667	0.500	39,443.000000
6.925000	0.500	37,458.000000
6.933333	0.500	34,908.000000
6.941667	0.500	32,346.000000
6.950000	0.500	30,157.000000
6.958333	0.500	28,787.000000
6.966667	0.500	28,314.000000
6.975000	0.500	28,714.000000
6.983333	0.500	30,124.000000
6.991667	0.500	32,079.000000
7.000000	0.500	34,092.000000
7.008333	0.500	35,890.000000
7.016667	0.500	37,493.000000
7.025000	0.500	39,155.000000
7.033333	0.500	40,667.000000
7.041667	0.500	41,538.000000
7.050000	0.500	41,704.000000
7.058333	0.500	41,260.000000
7.066667	0.500	40,170.000000
7.075000	0.500	38,741.000000
7.083333	0.500	37,869.000000
7.091667	0.500	37,586.000000
7.100000	0.500	37,257.000000
7.108333	0.500	36,688.000000
7.116667	0.500	35,831.000000
7.125000	0.500	34,706.000000
7.133333	0.500	33,559.000000
7.141667	0.500	32,620.000000
7.150000	0.500	31,551.000000
7.158333	0.500	30,048.000000
7.166667	0.500	28,242.000000
7.175000	0.500	26,387.000000
7.183333	0.500	24,635.000000
7.191667	0.500	23,126.000000
7.200000	0.500	21,469.000000
7.208333	0.500	19,126.000000
7.216667	0.500	16,767.000000
7.225000	0.500	15,253.000000
7.233333	0.500	14,988.000000
7.241667	0.500	16,144.000000
7.250000	0.500	18,472.000000
7.258333	0.500	21,101.000000
7.266667	0.500	23,650.000000
7.275000	0.500	26,029.000000
7.283333	0.500	27,744.000000
7.291667	0.500	28,291.000000
7.300000	0.500	28,127.000000
7.308333	0.500	27,994.000000
7.316667	0.500	27,971.000000
7.325000	0.500	27,974.000000
7.333333	0.500	28,025.000000
7.341667	0.500	28,480.000000
7.350000	0.500	28,983.000000
7.358333	0.500	29,509.000000
7.366667	0.500	30,037.000000
7.375000	0.500	30,112.000000
7.383333	0.500	29,190.000000
7.391667	0.500	27,195.000000
7.400000	0.500	24,372.000000
7.408333	0.500	21,184.000000
7.416667	0.500	18,576.000000
7.425000	0.500	17,235.000000
7.433333	0.500	17,534.000000
7.441667	0.500	19,316.000000
7.450000	0.500	22,173.000000
7.458333	0.500	25,703.000000
7.466667	0.500	29,199.000000
7.475000	0.500	31,933.000000
7.483333	0.500	33,531.000000
7.491667	0.500	34,127.000000
7.500000	0.500	34,601.000000
7.508333	0.500	35,596.000000
7.516667	0.500	36,597.000000
7.525000	0.500	37,158.000000
7.533333	0.500	37,344.000000
7.541667	0.500	37,856.000000
7.550000	0.500	39,319.000000
7.558333	0.500	41,204.000000
7.566667	0.500	43,298.000000
7.575000	0.500	45,744.000000
7.583333	0.500	48,657.000000
7.591667	0.500	51,417.000000
7.600000	0.500	53,267.000000
7.608333	0.500	53,538.000000
7.616667	0.500	51,551.000000
7.625000	0.500	47,579.000000
7.633333	0.500	43,038.000000
7.641667	0.500	38,942.000000
7.650000	0.500	35,797.000000
7.658333	0.500	34,040.000000
7.666667	0.500	33,446.000000
7.675000	0.500	33,796.000000
7.683333	0.500	34,811.000000
7.691667	0.500	36,310.000000
7.700000	0.500	38,132.000000
7.708333	0.500	39,344.000000
7.716667	0.500	39,485.000000
7.725000	0.500	38,373.000000
7.733333	0.500	36,716.000000
7.741667	0.500	34,681.000000
7.750000	0.500	31,934.000000
7.758333	0.500	29,336.000000
7.766667	0.500	28,065.000000
7.775000	0.500	28,795.000000
7.783333	0.500	31,385.000000
7.791667	0.500	34,989.000000
7.800000	0.500	38,491.000000
7.808333	0.500	40,998.000000
7.816667	0.500	41,752.000000
7.825000	0.500	40,432.000000
7.833333	0.500	37,916.000000
7.841667	0.500	35,180.000000
7.850000	0.500	33,068.000000
7.858333	0.500	31,614.000000
7.866667	0.500	30,391.000000
7.875000	0.500	29,071.000000
7.883333	0.500	26,961.000000
7.891667	0.500	24,325.000000
7.900000	0.500	22,118.000000
7.908333	0.500	20,896.000000
7.916667	0.500	20,697.000000
7.925000	0.500	20,983.000000
7.933333	0.500	21,202.000000
7.941667	0.500	21,436.000000
7.950000	0.500	22,196.000000
7.958333	0.500	23,833.000000
7.966667	0.500	26,008.000000
7.975000	0.500	28,247.000000
7.983333	0.500	30,387.000000
7.991667	0.500	32,809.000000
8.000000	0.500	36,144.000000
8.008333	0.500	40,247.000000
8.016667	0.500	44,853.000000
8.025000	0.500	49,413.000000
8.033333	0.500	53,622.000000
8.041667	0.500	57,473.000000
8.050000	0.500	60,894.000000
8.058333	0.500	64,131.000000
8.066667	0.500	67,359.000000
8.075000	0.500	70,306.000000
8.083333	0.500	72,811.000000
8.091667	0.500	75,079.000000
8.100000	0.500	77,238.000000
8.108333	0.500	78,728.000000
8.116667	0.500	78,956.000000
8.125000	0.500	77,742.000000
8.133333	0.500	75,176.000000
8.141667	0.500	71,862.000000
8.150000	0.500	68,483.000000
8.158333	0.500	65,729.000000
8.166667	0.500	64,147.000000
8.175000	0.500	63,379.000000
8.183333	0.500	63,480.000000
8.191667	0.500	64,451.000000
8.200000	0.500	65,447.000000
8.208333	0.500	65,644.000000
8.216667	0.500	64,933.000000
8.225000	0.500	62,820.000000
8.233333	0.500	59,252.000000
8.241667	0.500	55,151.000000
8.250000	0.500	51,096.000000
8.258333	0.500	46,890.000000
8.266667	0.500	43,246.000000
8.275000	0.500	41,019.000000
8.283333	0.500	40,474.000000
8.291667	0.500	41,028.000000
8.300000	0.500	41,460.000000
8.308333	0.500	41,212.000000
8.316667	0.500	40,437.000000
8.325000	0.500	39,468.000000
8.333333	0.500	38,573.000000
8.341667	0.500	38,626.000000
8.350000	0.500	40,637.000000
8.358333	0.500	44,987.000000
8.366667	0.500	51,663.000000
8.375000	0.500	60,739.000000
8.383333	0.500	73,142.000000
8.391667	0.500	89,754.000000
8.400000	0.500	110,374.000000
8.408333	0.500	133,844.000000
8.416667	0.500	158,990.000000
8.425000	0.500	184,714.000000
8.433333	0.500	209,390.000000
8.441667	0.500	231,955.000000
8.450000	0.500	251,759.000000
8.458333	0.500	267,663.000000
8.466667	0.500	278,413.000000
8.475000	0.500	283,492.000000
8.483333	0.500	283,102.000000
8.491667	0.500	277,369.000000
8.500000	0.500	266,730.000000
8.508333	0.500	251,567.000000
8.516667	0.500	232,313.000000
8.525000	0.500	209,214.000000
8.533333	0.500	183,502.000000
8.541667	0.500	157,845.000000
8.550000	0.500	134,417.000000
8.558333	0.500	114,319.000000
8.566667	0.500	97,856.000000
8.575000	0.500	85,053.000000
8.583333	0.500	75,009.000000
8.591667	0.500	66,679.000000
8.600000	0.500	59,805.000000
8.608333	0.500	54,729.000000
8.616667	0.500	51,162.000000
8.625000	0.500	48,053.000000
8.633333	0.500	44,892.000000
8.641667	0.500	41,891.000000
8.650000	0.500	39,307.000000
8.658333	0.500	37,470.000000
8.666667	0.500	36,401.000000
8.675000	0.500	35,846.000000
8.683333	0.500	35,857.000000
8.691667	0.500	36,500.000000
8.700000	0.500	37,752.000000
8.708333	0.500	39,351.000000
8.716667	0.500	41,556.000000
8.725000	0.500	44,667.000000
8.733333	0.500	48,446.000000
8.741667	0.500	52,546.000000
8.750000	0.500	56,532.000000
8.758333	0.500	59,813.000000
8.766667	0.500	61,690.000000
8.775000	0.500	62,026.000000
8.783333	0.500	60,883.000000
8.791667	0.500	57,996.000000
8.800000	0.500	54,024.000000
8.808333	0.500	50,118.000000
8.816667	0.500	46,669.000000
8.825000	0.500	43,697.000000
8.833333	0.500	40,983.000000
8.841667	0.500	38,464.000000
8.850000	0.500	36,309.000000
8.858333	0.500	35,061.000000
8.866667	0.500	34,715.000000
8.875000	0.500	34,712.000000
8.883333	0.500	34,666.000000
8.891667	0.500	34,352.000000
8.900000	0.500	33,834.000000
8.908333	0.500	33,664.000000
8.916667	0.500	33,537.000000
8.925000	0.500	32,862.000000
8.933333	0.500	31,394.000000
8.941667	0.500	29,782.000000
8.950000	0.500	29,016.000000
8.958333	0.500	29,242.000000
8.966667	0.500	29,846.000000
8.975000	0.500	29,965.000000
8.983333	0.500	29,372.000000
8.991667	0.500	28,232.000000
9.000000	0.500	27,069.000000
9.008333	0.500	26,690.000000
9.016667	0.500	27,588.000000
9.025000	0.500	29,787.000000
9.033333	0.500	32,657.000000
9.041667	0.500	34,819.000000
9.050000	0.500	35,605.000000
9.058333	0.500	35,115.000000
9.066667	0.500	33,506.000000
9.075000	0.500	31,367.000000
9.083333	0.500	29,506.000000
9.091667	0.500	28,654.000000
9.100000	0.500	29,549.000000
9.108333	0.500	32,116.000000
9.116667	0.500	35,513.000000
9.125000	0.500	38,725.000000
9.133333	0.500	41,637.000000
9.141667	0.500	44,338.000000
9.150000	0.500	46,731.000000
9.158333	0.500	48,777.000000
9.166667	0.500	50,901.000000
9.175000	0.500	53,025.000000
9.183333	0.500	55,394.000000
9.191667	0.500	58,988.000000
9.200000	0.500	64,141.000000
9.208333	0.500	70,060.000000
9.216667	0.500	75,626.000000
9.225000	0.500	80,151.000000
9.233333	0.500	83,384.000000
9.241667	0.500	85,163.000000
9.250000	0.500	85,618.000000
9.258333	0.500	84,987.000000
9.266667	0.500	83,128.000000
9.275000	0.500	79,724.000000
9.283333	0.500	74,904.000000
9.291667	0.500	69,467.000000
9.300000	0.500	64,509.000000
9.308333	0.500	60,825.000000
9.316667	0.500	58,468.000000
9.325000	0.500	57,141.000000
9.333333	0.500	56,212.000000
9.341667	0.500	54,914.000000
9.350000	0.500	53,254.000000
9.358333	0.500	51,847.000000
9.366667	0.500	51,016.000000
9.375000	0.500	50,860.000000
9.383333	0.500	51,588.000000
9.391667	0.500	53,388.000000
9.400000	0.500	56,302.000000
9.408333	0.500	60,099.000000
9.416667	0.500	64,157.000000
9.425000	0.500	67,516.000000
9.433333	0.500	69,441.000000
9.441667	0.500	69,924.000000
9.450000	0.500	69,678.000000
9.458333	0.500	69,438.000000
9.466667	0.500	69,704.000000
9.475000	0.500	71,059.000000
9.483333	0.500	74,333.000000
9.491667	0.500	80,902.000000
9.500000	0.500	92,199.000000
9.508333	0.500	109,359.000000
9.516667	0.500	133,402.000000
9.525000	0.500	165,527.000000
9.533333	0.500	207,508.000000
9.541667	0.500	262,139.000000
9.550000	0.500	333,465.000000
9.558333	0.500	427,177.000000
9.566667	0.500	550,010.000000
9.575000	0.500	710,280.000000
9.583333	0.500	918,706.000000
9.591667	0.500	1,187,351.000000
9.600000	0.500	1,527,911.000000
9.608333	0.500	1,951,204.000000
9.616667	0.500	2,463,562.000000
9.625000	0.500	3,063,914.000000
9.633333	0.500	3,743,158.000000
9.641667	0.500	4,481,759.000000
9.650000	0.500	5,247,715.000000
9.658333	0.500	5,996,638.000000
9.666667	0.500	6,676,172.000000
9.675000	0.500	7,233,799.000000
9.683333	0.500	7,624,441.000000
9.691667	0.500	7,816,709.000000
9.700000	0.500	7,796,207.000000
9.708333	0.500	7,567,778.000000
9.716667	0.500	7,153,584.000000
9.725000	0.500	6,589,204.000000
9.733333	0.500	5,918,332.000000
9.741667	0.500	5,188,294.000000
9.750000	0.500	4,444,421.000000
9.758333	0.500	3,725,669.000000
9.766667	0.500	3,062,280.000000
9.775000	0.500	2,474,573.000000
9.783333	0.500	1,972,974.000000
9.791667	0.500	1,559,722.000000
9.800000	0.500	1,230,687.000000
9.808333	0.500	976,135.000000
9.816667	0.500	783,282.000000
9.825000	0.500	638,295.000000
9.833333	0.500	528,853.000000
9.841667	0.500	445,527.000000
9.850000	0.500	380,938.000000
9.858333	0.500	330,047.000000
9.866667	0.500	289,519.000000
9.875000	0.500	256,840.000000
9.883333	0.500	229,080.000000
9.891667	0.500	204,145.000000
9.900000	0.500	181,277.000000
9.908333	0.500	160,300.000000
9.916667	0.500	141,540.000000
9.925000	0.500	124,742.000000
9.933333	0.500	109,853.000000
9.941667	0.500	97,360.000000
9.950000	0.500	87,755.000000
9.958333	0.500	81,159.000000
9.966667	0.500	76,709.000000
9.975000	0.500	73,322.000000
9.983333	0.500	70,685.000000
9.991667	0.500	68,693.000000
10.000000	0.500	67,230.000000
10.008333	0.500	66,229.000000
10.016667	0.500	65,278.000000
10.025000	0.500	63,838.000000
10.033333	0.500	61,844.000000
10.041667	0.500	59,004.000000
10.050000	0.500	55,369.000000
10.058333	0.500	51,997.000000
10.066667	0.500	49,545.000000
10.075000	0.500	48,383.000000
10.083333	0.500	48,769.000000
10.091667	0.500	50,646.000000
10.100000	0.500	54,044.000000
10.108333	0.500	58,513.000000
10.116667	0.500	63,490.000000
10.125000	0.500	68,376.000000
10.133333	0.500	72,791.000000
10.141667	0.500	76,167.000000
10.150000	0.500	78,561.000000
10.158333	0.500	79,872.000000
10.166667	0.500	79,829.000000
10.175000	0.500	78,672.000000
10.183333	0.500	76,501.000000
10.191667	0.500	73,454.000000
10.200000	0.500	69,789.000000
10.208333	0.500	66,243.000000
10.216667	0.500	64,035.000000
10.225000	0.500	63,768.000000
10.233333	0.500	65,103.000000
10.241667	0.500	67,667.000000
10.250000	0.500	71,025.000000
10.258333	0.500	74,276.000000
10.266667	0.500	77,207.000000
10.275000	0.500	79,693.000000
10.283333	0.500	81,098.000000
10.291667	0.500	80,969.000000
10.300000	0.500	79,177.000000
10.308333	0.500	75,910.000000
10.316667	0.500	71,952.000000
10.325000	0.500	67,838.000000
10.333333	0.500	64,183.000000
10.341667	0.500	61,317.000000
10.350000	0.500	58,857.000000
10.358333	0.500	56,477.000000
10.366667	0.500	54,028.000000
10.375000	0.500	51,289.000000
10.383333	0.500	48,942.000000
10.391667	0.500	48,097.000000
10.400000	0.500	49,365.000000
10.408333	0.500	52,868.000000
10.416667	0.500	58,180.000000
10.425000	0.500	64,739.000000
10.433333	0.500	72,449.000000
10.441667	0.500	80,870.000000
10.450000	0.500	89,692.000000
10.458333	0.500	98,917.000000
10.466667	0.500	108,588.000000
10.475000	0.500	118,826.000000
10.483333	0.500	129,804.000000
10.491667	0.500	141,497.000000
10.500000	0.500	152,979.000000
10.508333	0.500	163,604.000000
10.516667	0.500	173,569.000000
10.525000	0.500	182,830.000000
10.533333	0.500	190,366.000000
10.541667	0.500	195,079.000000
10.550000	0.500	196,147.000000
10.558333	0.500	193,517.000000
10.566667	0.500	187,725.000000
10.575000	0.500	179,616.000000
10.583333	0.500	170,471.000000
10.591667	0.500	161,851.000000
10.600000	0.500	155,128.000000
10.608333	0.500	151,377.000000
10.616667	0.500	151,019.000000
10.625000	0.500	153,749.000000
10.633333	0.500	159,774.000000
10.641667	0.500	170,645.000000
10.650000	0.500	189,711.000000
10.658333	0.500	220,713.000000
10.666667	0.500	266,650.000000
10.675000	0.500	329,209.000000
10.683333	0.500	409,433.000000
10.691667	0.500	508,646.000000
10.700000	0.500	627,217.000000
10.708333	0.500	764,247.000000
10.716667	0.500	917,516.000000
10.725000	0.500	1,082,253.000000
10.733333	0.500	1,251,521.000000
10.741667	0.500	1,416,311.000000
10.750000	0.500	1,564,887.000000
10.758333	0.500	1,686,479.000000
10.766667	0.500	1,771,927.000000
10.775000	0.500	1,814,486.000000
10.783333	0.500	1,811,270.000000
10.791667	0.500	1,763,771.000000
10.800000	0.500	1,677,093.000000
10.808333	0.500	1,558,248.000000
10.816667	0.500	1,415,440.000000
10.825000	0.500	1,258,418.000000
10.833333	0.500	1,097,345.000000
10.841667	0.500	940,716.000000
10.850000	0.500	794,891.000000
10.858333	0.500	663,683.000000
10.866667	0.500	548,648.000000
10.875000	0.500	450,555.000000
10.883333	0.500	369,408.000000
10.891667	0.500	303,884.000000
10.900000	0.500	251,539.000000
10.908333	0.500	210,051.000000
10.916667	0.500	177,566.000000
10.925000	0.500	152,524.000000
10.933333	0.500	133,230.000000
10.941667	0.500	117,811.000000
10.950000	0.500	104,838.000000
10.958333	0.500	94,199.000000
10.966667	0.500	86,132.000000
10.975000	0.500	80,942.000000
10.983333	0.500	78,778.000000
10.991667	0.500	79,734.000000
11.000000	0.500	83,608.000000
11.008333	0.500	90,252.000000
11.016667	0.500	99,459.000000
11.025000	0.500	111,438.000000
11.033333	0.500	125,431.000000
11.041667	0.500	140,163.000000
11.050000	0.500	154,647.000000
11.058333	0.500	167,686.000000
11.066667	0.500	178,843.000000
11.075000	0.500	188,325.000000
11.083333	0.500	196,284.000000
11.091667	0.500	202,366.000000
11.100000	0.500	206,065.000000
11.108333	0.500	206,479.000000
11.116667	0.500	203,320.000000
11.125000	0.500	197,100.000000
11.133333	0.500	188,758.000000
11.141667	0.500	179,236.000000
11.150000	0.500	169,018.000000
11.158333	0.500	158,729.000000
11.166667	0.500	148,516.000000
11.175000	0.500	138,449.000000
11.183333	0.500	129,273.000000
11.191667	0.500	121,148.000000
11.200000	0.500	114,067.000000
11.208333	0.500	108,163.000000
11.216667	0.500	102,904.000000
11.225000	0.500	98,076.000000
11.233333	0.500	93,922.000000
11.241667	0.500	90,209.000000
11.250000	0.500	86,793.000000
11.258333	0.500	83,883.000000
11.266667	0.500	81,628.000000
11.275000	0.500	79,548.000000
11.283333	0.500	77,241.000000
11.291667	0.500	74,948.000000
11.300000	0.500	73,344.000000
11.308333	0.500	72,691.000000
11.316667	0.500	72,791.000000
11.325000	0.500	73,291.000000
11.333333	0.500	73,806.000000
11.341667	0.500	73,777.000000
11.350000	0.500	73,124.000000
11.358333	0.500	71,718.000000
11.366667	0.500	69,658.000000
11.375000	0.500	67,344.000000
11.383333	0.500	65,118.000000
11.391667	0.500	63,137.000000
11.400000	0.500	61,817.000000
11.408333	0.500	61,357.000000
11.416667	0.500	61,921.000000
11.425000	0.500	63,641.000000
11.433333	0.500	66,915.000000
11.441667	0.500	71,470.000000
11.450000	0.500	76,751.000000
11.458333	0.500	82,199.000000
11.466667	0.500	87,399.000000
11.475000	0.500	91,669.000000
11.483333	0.500	94,278.000000
11.491667	0.500	95,077.000000
11.500000	0.500	94,443.000000
11.508333	0.500	93,056.000000
11.516667	0.500	91,636.000000
11.525000	0.500	90,308.000000
11.533333	0.500	89,289.000000
11.541667	0.500	88,705.000000
11.550000	0.500	88,187.000000
11.558333	0.500	87,351.000000
11.566667	0.500	86,226.000000
11.575000	0.500	85,456.000000
11.583333	0.500	85,276.000000
11.591667	0.500	85,703.000000
11.600000	0.500	86,760.000000
11.608333	0.500	88,927.000000
11.616667	0.500	92,910.000000
11.625000	0.500	99,054.000000
11.633333	0.500	107,928.000000
11.641667	0.500	119,814.000000
11.650000	0.500	134,279.000000
11.658333	0.500	149,975.000000
11.666667	0.500	165,848.000000
11.675000	0.500	181,550.000000
11.683333	0.500	197,233.000000
11.691667	0.500	212,432.000000
11.700000	0.500	225,593.000000
11.708333	0.500	235,488.000000
11.716667	0.500	241,718.000000
11.725000	0.500	244,749.000000
11.733333	0.500	245,940.000000
11.741667	0.500	245,971.000000
11.750000	0.500	246,068.000000
11.758333	0.500	248,449.000000
11.766667	0.500	255,525.000000
11.775000	0.500	269,962.000000
11.783333	0.500	294,529.000000
11.791667	0.500	332,310.000000
11.800000	0.500	387,847.000000
11.808333	0.500	467,224.000000
11.816667	0.500	577,809.000000
11.825000	0.500	729,026.000000
11.833333	0.500	931,907.000000
11.841667	0.500	1,198,864.000000
11.850000	0.500	1,542,613.000000
11.858333	0.500	1,974,621.000000
11.866667	0.500	2,501,747.000000
11.875000	0.500	3,121,769.000000
11.883333	0.500	3,822,864.000000
11.891667	0.500	4,583,578.000000
11.900000	0.500	5,370,195.000000
11.908333	0.500	6,139,201.000000
11.916667	0.500	6,842,969.000000
11.925000	0.500	7,432,842.000000
11.933333	0.500	7,863,899.000000
11.941667	0.500	8,099,943.000000
11.950000	0.500	8,121,087.000000
11.958333	0.500	7,927,361.000000
11.966667	0.500	7,536,622.000000
11.975000	0.500	6,981,559.000000
11.983333	0.500	6,305,407.000000
11.991667	0.500	5,556,305.000000
12.000000	0.500	4,780,916.000000
12.008333	0.500	4,020,686.000000
12.016667	0.500	3,309,106.000000
12.025000	0.500	2,670,292.000000
12.033333	0.500	2,118,466.000000
12.041667	0.500	1,658,808.000000
12.050000	0.500	1,289,073.000000
12.058333	0.500	1,001,461.000000
12.066667	0.500	784,843.000000
12.075000	0.500	627,001.000000
12.083333	0.500	515,741.000000
12.091667	0.500	439,932.000000
12.100000	0.500	390,020.000000
12.108333	0.500	358,505.000000
12.116667	0.500	339,719.000000
12.125000	0.500	330,264.000000
12.133333	0.500	328,315.000000
12.141667	0.500	333,259.000000
12.150000	0.500	346,306.000000
12.158333	0.500	370,576.000000
12.166667	0.500	411,099.000000
12.175000	0.500	472,732.000000
12.183333	0.500	559,975.000000
12.191667	0.500	677,800.000000
12.200000	0.500	831,530.000000
12.208333	0.500	1,025,209.000000
12.216667	0.500	1,260,768.000000
12.225000	0.500	1,535,735.000000
12.233333	0.500	1,842,706.000000
12.241667	0.500	2,168,937.000000
12.250000	0.500	2,497,215.000000
12.258333	0.500	2,807,731.000000
12.266667	0.500	3,080,381.000000
12.275000	0.500	3,295,449.000000
12.283333	0.500	3,436,842.000000
12.291667	0.500	3,492,666.000000
12.300000	0.500	3,457,909.000000
12.308333	0.500	3,336,183.000000
12.316667	0.500	3,137,838.000000
12.325000	0.500	2,879,451.000000
12.333333	0.500	2,581,495.000000
12.341667	0.500	2,263,906.000000
12.350000	0.500	1,944,395.000000
12.358333	0.500	1,637,798.000000
12.366667	0.500	1,355,654.000000
12.375000	0.500	1,105,858.000000
12.383333	0.500	892,629.000000
12.391667	0.500	716,354.000000
12.400000	0.500	574,647.000000
12.408333	0.500	464,008.000000
12.416667	0.500	380,175.000000
12.425000	0.500	318,398.000000
12.433333	0.500	273,465.000000
12.441667	0.500	240,685.000000
12.450000	0.500	216,310.000000
12.458333	0.500	197,423.000000
12.466667	0.500	181,646.000000
12.475000	0.500	167,549.000000
12.483333	0.500	154,482.000000
12.491667	0.500	142,131.000000
12.500000	0.500	130,761.000000
12.508333	0.500	121,238.000000
12.516667	0.500	114,376.000000
12.525000	0.500	110,543.000000
12.533333	0.500	109,150.000000
12.541667	0.500	109,364.000000
12.550000	0.500	110,019.000000
12.558333	0.500	110,492.000000
12.566667	0.500	110,849.000000
12.575000	0.500	111,589.000000
12.583333	0.500	113,368.000000
12.591667	0.500	117,363.000000
12.600000	0.500	125,444.000000
12.608333	0.500	139,446.000000
12.616667	0.500	160,747.000000
12.625000	0.500	191,199.000000
12.633333	0.500	232,964.000000
12.641667	0.500	287,738.000000
12.650000	0.500	357,225.000000
12.658333	0.500	444,266.000000
12.666667	0.500	550,957.000000
12.675000	0.500	677,914.000000
12.683333	0.500	824,349.000000
12.691667	0.500	987,814.000000
12.700000	0.500	1,163,475.000000
12.708333	0.500	1,343,733.000000
12.716667	0.500	1,518,339.000000
12.725000	0.500	1,676,531.000000
12.733333	0.500	1,807,811.000000
12.741667	0.500	1,902,799.000000
12.750000	0.500	1,954,013.000000
12.758333	0.500	1,956,933.000000
12.766667	0.500	1,911,307.000000
12.775000	0.500	1,821,277.000000
12.783333	0.500	1,693,671.000000
12.791667	0.500	1,538,097.000000
12.800000	0.500	1,365,562.000000
12.808333	0.500	1,186,439.000000
12.816667	0.500	1,010,221.000000
12.825000	0.500	844,875.000000
12.833333	0.500	695,799.000000
12.841667	0.500	566,037.000000
12.850000	0.500	457,420.000000
12.858333	0.500	370,434.000000
12.866667	0.500	303,967.000000
12.875000	0.500	255,538.000000
12.883333	0.500	221,826.000000
12.891667	0.500	199,872.000000
12.900000	0.500	187,213.000000
12.908333	0.500	181,157.000000
12.916667	0.500	179,004.000000
12.925000	0.500	179,023.000000
12.933333	0.500	180,271.000000
12.941667	0.500	181,873.000000
12.950000	0.500	183,546.000000
12.958333	0.500	185,515.000000
12.966667	0.500	187,701.000000
12.975000	0.500	190,859.000000
12.983333	0.500	195,599.000000
12.991667	0.500	202,085.000000
13.000000	0.500	210,336.000000
13.008333	0.500	220,233.000000
13.016667	0.500	231,328.000000
13.025000	0.500	242,976.000000
13.033333	0.500	254,839.000000
13.041667	0.500	265,627.000000
13.050000	0.500	274,008.000000
13.058333	0.500	279,094.000000
13.066667	0.500	280,603.000000
13.075000	0.500	278,013.000000
13.083333	0.500	271,075.000000
13.091667	0.500	260,755.000000
13.100000	0.500	248,484.000000
13.108333	0.500	235,441.000000
13.116667	0.500	222,697.000000
13.125000	0.500	210,933.000000
13.133333	0.500	199,694.000000
13.141667	0.500	188,379.000000
13.150000	0.500	177,276.000000
13.158333	0.500	167,112.000000
13.166667	0.500	158,120.000000
13.175000	0.500	150,403.000000
13.183333	0.500	144,063.000000
13.191667	0.500	138,881.000000
13.200000	0.500	135,078.000000
13.208333	0.500	132,945.000000
13.216667	0.500	132,644.000000
13.225000	0.500	134,077.000000
13.233333	0.500	137,228.000000
13.241667	0.500	142,434.000000
13.250000	0.500	149,684.000000
13.258333	0.500	159,189.000000
13.266667	0.500	171,677.000000
13.275000	0.500	188,034.000000
13.283333	0.500	208,916.000000
13.291667	0.500	234,345.000000
13.300000	0.500	263,701.000000
13.308333	0.500	295,598.000000
13.316667	0.500	327,435.000000
13.325000	0.500	356,647.000000
13.333333	0.500	381,012.000000
13.341667	0.500	398,230.000000
13.350000	0.500	406,616.000000
13.358333	0.500	405,222.000000
13.366667	0.500	394,226.000000
13.375000	0.500	374,888.000000
13.383333	0.500	349,204.000000
13.391667	0.500	319,550.000000
13.400000	0.500	288,128.000000
13.408333	0.500	257,124.000000
13.416667	0.500	228,010.000000
13.425000	0.500	201,202.000000
13.433333	0.500	177,316.000000
13.441667	0.500	156,914.000000
13.450000	0.500	140,129.000000
13.458333	0.500	126,747.000000
13.466667	0.500	116,061.000000
13.475000	0.500	107,769.000000
13.483333	0.500	101,867.000000
13.491667	0.500	97,634.000000
13.500000	0.500	94,338.000000
13.508333	0.500	91,419.000000
13.516667	0.500	88,643.000000
13.525000	0.500	86,503.000000
13.533333	0.500	85,448.000000
13.541667	0.500	85,693.000000
13.550000	0.500	87,348.000000
13.558333	0.500	90,241.000000
13.566667	0.500	93,998.000000
13.575000	0.500	97,742.000000
13.583333	0.500	100,764.000000
13.591667	0.500	102,839.000000
13.600000	0.500	103,955.000000
13.608333	0.500	104,211.000000
13.616667	0.500	103,649.000000
13.625000	0.500	102,514.000000
13.633333	0.500	100,855.000000
13.641667	0.500	98,522.000000
13.650000	0.500	95,274.000000
13.658333	0.500	91,002.000000
13.666667	0.500	86,204.000000
13.675000	0.500	81,739.000000
13.683333	0.500	77,922.000000
13.691667	0.500	75,457.000000
13.700000	0.500	75,258.000000
13.708333	0.500	77,542.000000
13.716667	0.500	81,737.000000
13.725000	0.500	86,847.000000
13.733333	0.500	91,667.000000
13.741667	0.500	95,024.000000
13.750000	0.500	96,356.000000
13.758333	0.500	95,885.000000
13.766667	0.500	94,394.000000
13.775000	0.500	92,410.000000
13.783333	0.500	90,896.000000
13.791667	0.500	90,486.000000
13.800000	0.500	90,975.000000
13.808333	0.500	91,313.000000
13.816667	0.500	91,649.000000
13.825000	0.500	92,558.000000
13.833333	0.500	94,171.000000
13.841667	0.500	96,526.000000
13.850000	0.500	99,745.000000
13.858333	0.500	103,677.000000
13.866667	0.500	108,029.000000
13.875000	0.500	112,703.000000
13.883333	0.500	118,497.000000
13.891667	0.500	125,901.000000
13.900000	0.500	134,887.000000
13.908333	0.500	145,207.000000
13.916667	0.500	155,856.000000
13.925000	0.500	165,379.000000
13.933333	0.500	172,782.000000
13.941667	0.500	177,983.000000
13.950000	0.500	180,987.000000
13.958333	0.500	181,734.000000
13.966667	0.500	180,362.000000
13.975000	0.500	177,055.000000
13.983333	0.500	171,845.000000
13.991667	0.500	164,352.000000
14.000000	0.500	155,174.000000
14.008333	0.500	145,921.000000
14.016667	0.500	137,477.000000
14.025000	0.500	130,382.000000
14.033333	0.500	125,151.000000
14.041667	0.500	122,175.000000
14.050000	0.500	121,700.000000
14.058333	0.500	123,624.000000
14.066667	0.500	127,878.000000
14.075000	0.500	134,305.000000
14.083333	0.500	142,281.000000
14.091667	0.500	151,263.000000
14.100000	0.500	160,287.000000
14.108333	0.500	168,662.000000
14.116667	0.500	176,637.000000
14.125000	0.500	183,752.000000
14.133333	0.500	189,645.000000
14.141667	0.500	194,641.000000
14.150000	0.500	198,962.000000
14.158333	0.500	202,291.000000
14.166667	0.500	204,781.000000
14.175000	0.500	206,667.000000
14.183333	0.500	207,965.000000
14.191667	0.500	208,545.000000
14.200000	0.500	208,989.000000
14.208333	0.500	211,152.000000
14.216667	0.500	216,930.000000
14.225000	0.500	227,003.000000
14.233333	0.500	241,153.000000
14.241667	0.500	260,753.000000
14.250000	0.500	287,985.000000
14.258333	0.500	324,970.000000
14.266667	0.500	374,491.000000
14.275000	0.500	440,570.000000
14.283333	0.500	528,793.000000
14.291667	0.500	645,724.000000
14.300000	0.500	798,630.000000
14.308333	0.500	995,795.000000
14.316667	0.500	1,245,983.000000
14.325000	0.500	1,557,159.000000
14.333333	0.500	1,933,425.000000
14.341667	0.500	2,373,871.000000
14.350000	0.500	2,871,564.000000
14.358333	0.500	3,411,093.000000
14.366667	0.500	3,967,672.000000
14.375000	0.500	4,511,707.000000
14.383333	0.500	5,010,792.000000
14.391667	0.500	5,430,470.000000
14.400000	0.500	5,739,255.000000
14.408333	0.500	5,913,122.000000
14.416667	0.500	5,938,311.000000
14.425000	0.500	5,813,650.000000
14.433333	0.500	5,549,924.000000
14.441667	0.500	5,168,317.000000
14.450000	0.500	4,697,552.000000
14.458333	0.500	4,169,308.000000
14.466667	0.500	3,615,591.000000
14.475000	0.500	3,066,304.000000
14.483333	0.500	2,546,631.000000
14.491667	0.500	2,075,499.000000
14.500000	0.500	1,664,917.000000
14.508333	0.500	1,320,079.000000
14.516667	0.500	1,040,660.000000
14.525000	0.500	822,124.000000
14.533333	0.500	656,707.000000
14.541667	0.500	535,140.000000
14.550000	0.500	447,906.000000
14.558333	0.500	386,710.000000
14.566667	0.500	344,537.000000
14.575000	0.500	315,120.000000
14.583333	0.500	293,376.000000
14.591667	0.500	275,224.000000
14.600000	0.500	258,222.000000
14.608333	0.500	242,210.000000
14.616667	0.500	227,600.000000
14.625000	0.500	214,695.000000
14.633333	0.500	203,758.000000
14.641667	0.500	194,730.000000
14.650000	0.500	187,792.000000
14.658333	0.500	182,584.000000
14.666667	0.500	178,143.000000
14.675000	0.500	173,272.000000
14.683333	0.500	167,654.000000
14.691667	0.500	162,010.000000
14.700000	0.500	157,286.000000
14.708333	0.500	153,651.000000
14.716667	0.500	150,693.000000
14.725000	0.500	148,227.000000
14.733333	0.500	146,523.000000
14.741667	0.500	145,746.000000
14.750000	0.500	146,076.000000
14.758333	0.500	147,839.000000
14.766667	0.500	151,880.000000
14.775000	0.500	159,625.000000
14.783333	0.500	172,463.000000
14.791667	0.500	190,426.000000
14.800000	0.500	213,152.000000
14.808333	0.500	240,290.000000
14.816667	0.500	272,036.000000
14.825000	0.500	308,696.000000
14.833333	0.500	350,285.000000
14.841667	0.500	396,096.000000
14.850000	0.500	445,266.000000
14.858333	0.500	496,259.000000
14.866667	0.500	547,629.000000
14.875000	0.500	597,537.000000
14.883333	0.500	643,286.000000
14.891667	0.500	680,793.000000
14.900000	0.500	706,376.000000
14.908333	0.500	718,209.000000
14.916667	0.500	715,706.000000
14.925000	0.500	698,571.000000
14.933333	0.500	667,979.000000
14.941667	0.500	626,056.000000
14.950000	0.500	575,439.000000
14.958333	0.500	519,575.000000
14.966667	0.500	462,278.000000
14.975000	0.500	406,940.000000
14.983333	0.500	356,589.000000
14.991667	0.500	313,082.000000
15.000000	0.500	276,867.000000
15.008333	0.500	247,570.000000
15.016667	0.500	225,563.000000
15.025000	0.500	211,776.000000
15.033333	0.500	205,973.000000
15.041667	0.500	206,185.000000
15.050000	0.500	210,666.000000
15.058333	0.500	218,793.000000
15.066667	0.500	230,567.000000
15.075000	0.500	245,781.000000
15.083333	0.500	264,184.000000
15.091667	0.500	285,830.000000
15.100000	0.500	310,225.000000
15.108333	0.500	337,496.000000
15.116667	0.500	368,268.000000
15.125000	0.500	403,161.000000
15.133333	0.500	444,165.000000
15.141667	0.500	493,619.000000
15.150000	0.500	552,469.000000
15.158333	0.500	620,440.000000
15.166667	0.500	696,192.000000
15.175000	0.500	776,758.000000
15.183333	0.500	858,146.000000
15.191667	0.500	935,355.000000
15.200000	0.500	1,002,466.000000
15.208333	0.500	1,054,304.000000
15.216667	0.500	1,086,673.000000
15.225000	0.500	1,096,818.000000
15.233333	0.500	1,085,098.000000
15.241667	0.500	1,053,561.000000
15.250000	0.500	1,004,928.000000
15.258333	0.500	942,933.000000
15.266667	0.500	871,680.000000
15.275000	0.500	795,377.000000
15.283333	0.500	718,215.000000
15.291667	0.500	643,721.000000
15.300000	0.500	574,527.000000
15.308333	0.500	511,859.000000
15.316667	0.500	455,419.000000
15.325000	0.500	404,479.000000
15.333333	0.500	358,503.000000
15.341667	0.500	317,034.000000
15.350000	0.500	280,186.000000
15.358333	0.500	247,739.000000
15.366667	0.500	219,397.000000
15.375000	0.500	195,348.000000
15.383333	0.500	175,508.000000
15.391667	0.500	159,727.000000
15.400000	0.500	147,844.000000
15.408333	0.500	139,193.000000
15.416667	0.500	132,933.000000
15.425000	0.500	128,230.000000
15.433333	0.500	124,543.000000
15.441667	0.500	121,925.000000
15.450000	0.500	120,147.000000
15.458333	0.500	118,754.000000
15.466667	0.500	117,610.000000
15.475000	0.500	116,657.000000
15.483333	0.500	115,985.000000
15.491667	0.500	116,055.000000
15.500000	0.500	117,011.000000
15.508333	0.500	118,488.000000
15.516667	0.500	119,642.000000
15.525000	0.500	119,860.000000
15.533333	0.500	119,667.000000
15.541667	0.500	120,164.000000
15.550000	0.500	121,788.000000
15.558333	0.500	124,326.000000
15.566667	0.500	127,183.000000
15.575000	0.500	129,993.000000
15.583333	0.500	133,206.000000
15.591667	0.500	136,838.000000
15.600000	0.500	140,777.000000
15.608333	0.500	144,640.000000
15.616667	0.500	147,827.000000
15.625000	0.500	149,862.000000
15.633333	0.500	150,511.000000
15.641667	0.500	149,954.000000
15.650000	0.500	148,376.000000
15.658333	0.500	145,608.000000
15.666667	0.500	142,034.000000
15.675000	0.500	138,043.000000
15.683333	0.500	134,163.000000
15.691667	0.500	130,710.000000
15.700000	0.500	127,801.000000
15.708333	0.500	125,210.000000
15.716667	0.500	122,756.000000
15.725000	0.500	120,555.000000
15.733333	0.500	119,065.000000
15.741667	0.500	118,245.000000
15.750000	0.500	118,338.000000
15.758333	0.500	119,401.000000
15.766667	0.500	121,130.000000
15.775000	0.500	123,493.000000
15.783333	0.500	125,840.000000
15.791667	0.500	127,872.000000
15.800000	0.500	129,741.000000
15.808333	0.500	130,885.000000
15.816667	0.500	130,892.000000
15.825000	0.500	129,637.000000
15.833333	0.500	126,840.000000
15.841667	0.500	122,814.000000
15.850000	0.500	118,689.000000
15.858333	0.500	115,002.000000
15.866667	0.500	112,364.000000
15.875000	0.500	111,102.000000
15.883333	0.500	110,847.000000
15.891667	0.500	110,719.000000
15.900000	0.500	110,937.000000
15.908333	0.500	112,328.000000
15.916667	0.500	115,436.000000
15.925000	0.500	120,604.000000
15.933333	0.500	127,462.000000
15.941667	0.500	135,178.000000
15.950000	0.500	143,676.000000
15.958333	0.500	153,183.000000
15.966667	0.500	164,081.000000
15.975000	0.500	176,851.000000
15.983333	0.500	192,285.000000
15.991667	0.500	211,673.000000
16.000000	0.500	235,835.000000
16.008333	0.500	264,887.000000
16.016667	0.500	298,995.000000
16.025000	0.500	338,996.000000
16.033333	0.500	385,700.000000
16.041667	0.500	439,821.000000
16.050000	0.500	501,753.000000
16.058333	0.500	570,721.000000
16.066667	0.500	644,186.000000
16.075000	0.500	719,114.000000
16.083333	0.500	791,956.000000
16.091667	0.500	858,231.000000
16.100000	0.500	913,475.000000
16.108333	0.500	953,896.000000
16.116667	0.500	975,957.000000
16.125000	0.500	977,390.000000
16.133333	0.500	957,627.000000
16.141667	0.500	918,282.000000
16.150000	0.500	862,744.000000
16.158333	0.500	794,544.000000
16.166667	0.500	718,030.000000
16.175000	0.500	637,857.000000
16.183333	0.500	558,233.000000
16.191667	0.500	482,800.000000
16.200000	0.500	414,386.000000
16.208333	0.500	354,837.000000
16.216667	0.500	305,568.000000
16.225000	0.500	266,464.000000
16.233333	0.500	236,249.000000
16.241667	0.500	213,584.000000
16.250000	0.500	197,014.000000
16.258333	0.500	184,402.000000
16.266667	0.500	174,257.000000
16.275000	0.500	166,197.000000
16.283333	0.500	160,145.000000
16.291667	0.500	155,735.000000
16.300000	0.500	152,682.000000
16.308333	0.500	151,256.000000
16.316667	0.500	151,425.000000
16.325000	0.500	152,451.000000
16.333333	0.500	154,012.000000
16.341667	0.500	155,722.000000
16.350000	0.500	157,346.000000
16.358333	0.500	158,836.000000
16.366667	0.500	160,279.000000
16.375000	0.500	161,583.000000
16.383333	0.500	162,408.000000
16.391667	0.500	162,451.000000
16.400000	0.500	161,339.000000
16.408333	0.500	159,251.000000
16.416667	0.500	156,693.000000
16.425000	0.500	153,967.000000
16.433333	0.500	150,721.000000
16.441667	0.500	146,996.000000
16.450000	0.500	143,428.000000
16.458333	0.500	141,325.000000
16.466667	0.500	141,529.000000
16.475000	0.500	143,396.000000
16.483333	0.500	145,981.000000
16.491667	0.500	148,283.000000
16.500000	0.500	149,086.000000
16.508333	0.500	148,252.000000
16.516667	0.500	146,107.000000
16.525000	0.500	143,245.000000
16.533333	0.500	140,042.000000
16.541667	0.500	136,793.000000
16.550000	0.500	133,558.000000
16.558333	0.500	130,977.000000
16.566667	0.500	130,081.000000
16.575000	0.500	131,525.000000
16.583333	0.500	135,725.000000
16.591667	0.500	142,224.000000
16.600000	0.500	149,491.000000
16.608333	0.500	156,567.000000
16.616667	0.500	162,705.000000
16.625000	0.500	167,400.000000
16.633333	0.500	170,793.000000
16.641667	0.500	173,325.000000
16.650000	0.500	175,383.000000
16.658333	0.500	177,241.000000
16.666667	0.500	178,267.000000
16.675000	0.500	177,766.000000
16.683333	0.500	175,579.000000
16.691667	0.500	172,090.000000
16.700000	0.500	167,831.000000
16.708333	0.500	163,761.000000
16.716667	0.500	160,917.000000
16.725000	0.500	160,836.000000
16.733333	0.500	164,571.000000
16.741667	0.500	172,544.000000
16.750000	0.500	185,122.000000
16.758333	0.500	203,248.000000
16.766667	0.500	226,969.000000
16.775000	0.500	255,705.000000
16.783333	0.500	288,503.000000
16.791667	0.500	323,461.000000
16.800000	0.500	358,810.000000
16.808333	0.500	393,028.000000
16.816667	0.500	424,814.000000
16.825000	0.500	452,963.000000
16.833333	0.500	476,549.000000
16.841667	0.500	495,379.000000
16.850000	0.500	510,217.000000
16.858333	0.500	522,537.000000
16.866667	0.500	534,714.000000
16.875000	0.500	549,543.000000
16.883333	0.500	569,842.000000
16.891667	0.500	599,570.000000
16.900000	0.500	644,217.000000
16.908333	0.500	709,495.000000
16.916667	0.500	800,853.000000
16.925000	0.500	924,648.000000
16.933333	0.500	1,088,140.000000
16.941667	0.500	1,297,073.000000
16.950000	0.500	1,554,709.000000
16.958333	0.500	1,861,333.000000
16.966667	0.500	2,212,255.000000
16.975000	0.500	2,597,681.000000
16.983333	0.500	3,001,927.000000
16.991667	0.500	3,402,960.000000
17.000000	0.500	3,775,169.000000
17.008333	0.500	4,091,818.000000
17.016667	0.500	4,329,398.000000
17.025000	0.500	4,468,634.000000
17.033333	0.500	4,497,161.000000
17.041667	0.500	4,413,093.000000
17.050000	0.500	4,223,459.000000
17.058333	0.500	3,942,573.000000
17.066667	0.500	3,590,552.000000
17.075000	0.500	3,192,133.000000
17.083333	0.500	2,773,286.000000
17.091667	0.500	2,358,489.000000
17.100000	0.500	1,968,172.000000
17.108333	0.500	1,617,025.000000
17.116667	0.500	1,314,665.000000
17.125000	0.500	1,065,168.000000
17.133333	0.500	867,373.000000
17.141667	0.500	716,382.000000
17.150000	0.500	605,168.000000
17.158333	0.500	525,803.000000
17.166667	0.500	469,966.000000
17.175000	0.500	429,970.000000
17.183333	0.500	399,289.000000
17.191667	0.500	373,390.000000
17.200000	0.500	349,732.000000
17.208333	0.500	326,985.000000
17.216667	0.500	304,605.000000
17.225000	0.500	282,830.000000
17.233333	0.500	262,513.000000
17.241667	0.500	244,383.000000
17.250000	0.500	228,718.000000
17.258333	0.500	215,466.000000
17.266667	0.500	204,416.000000
17.275000	0.500	195,290.000000
17.283333	0.500	187,350.000000
17.291667	0.500	180,354.000000
17.300000	0.500	175,075.000000
17.308333	0.500	171,723.000000
17.316667	0.500	169,304.000000
17.325000	0.500	167,108.000000
17.333333	0.500	164,822.000000
17.341667	0.500	162,174.000000
17.350000	0.500	159,372.000000
17.358333	0.500	157,189.000000
17.366667	0.500	155,585.000000
17.375000	0.500	154,012.000000
17.383333	0.500	152,331.000000
17.391667	0.500	151,056.000000
17.400000	0.500	150,516.000000
17.408333	0.500	150,880.000000
17.416667	0.500	152,306.000000
17.425000	0.500	154,781.000000
17.433333	0.500	158,403.000000
17.441667	0.500	163,162.000000
17.450000	0.500	169,187.000000
17.458333	0.500	176,150.000000
17.466667	0.500	183,363.000000
17.475000	0.500	190,114.000000
17.483333	0.500	195,579.000000
17.491667	0.500	199,817.000000
17.500000	0.500	204,152.000000
17.508333	0.500	210,703.000000
17.516667	0.500	221,394.000000
17.525000	0.500	237,910.000000
17.533333	0.500	261,944.000000
17.541667	0.500	295,760.000000
17.550000	0.500	341,367.000000
17.558333	0.500	399,863.000000
17.566667	0.500	471,315.000000
17.575000	0.500	554,946.000000
17.583333	0.500	649,028.000000
17.591667	0.500	750,348.000000
17.600000	0.500	853,521.000000
17.608333	0.500	951,985.000000
17.616667	0.500	1,039,309.000000
17.625000	0.500	1,109,612.000000
17.633333	0.500	1,158,684.000000
17.641667	0.500	1,184,057.000000
17.650000	0.500	1,184,377.000000
17.658333	0.500	1,159,887.000000
17.666667	0.500	1,113,067.000000
17.675000	0.500	1,047,664.000000
17.683333	0.500	967,810.000000
17.691667	0.500	878,518.000000
17.700000	0.500	785,308.000000
17.708333	0.500	692,985.000000
17.716667	0.500	605,299.000000
17.725000	0.500	525,144.000000
17.733333	0.500	454,504.000000
17.741667	0.500	394,810.000000
17.750000	0.500	346,726.000000
17.758333	0.500	309,542.000000
17.766667	0.500	281,662.000000
17.775000	0.500	261,038.000000
17.783333	0.500	245,355.000000
17.791667	0.500	233,231.000000
17.800000	0.500	223,871.000000
17.808333	0.500	216,606.000000
17.816667	0.500	210,853.000000
17.825000	0.500	205,705.000000
17.833333	0.500	200,528.000000
17.841667	0.500	195,227.000000
17.850000	0.500	190,568.000000
17.858333	0.500	186,896.000000
17.866667	0.500	183,841.000000
17.875000	0.500	180,937.000000
17.883333	0.500	177,726.000000
17.891667	0.500	173,641.000000
17.900000	0.500	168,925.000000
17.908333	0.500	164,026.000000
17.916667	0.500	158,859.000000
17.925000	0.500	153,249.000000
17.933333	0.500	147,470.000000
17.941667	0.500	141,643.000000
17.950000	0.500	136,521.000000
17.958333	0.500	132,771.000000
17.966667	0.500	130,822.000000
17.975000	0.500	130,884.000000
17.983333	0.500	132,419.000000
17.991667	0.500	134,692.000000
18.000000	0.500	136,967.000000
18.008333	0.500	138,677.000000
18.016667	0.500	139,867.000000
18.025000	0.500	140,545.000000
18.033333	0.500	140,831.000000
18.041667	0.500	141,267.000000
18.050000	0.500	142,376.000000
18.058333	0.500	143,861.000000
18.066667	0.500	145,165.000000
18.075000	0.500	145,831.000000
18.083333	0.500	145,448.000000
18.091667	0.500	143,999.000000
18.100000	0.500	142,172.000000
18.108333	0.500	140,845.000000
18.116667	0.500	140,394.000000
18.125000	0.500	140,459.000000
18.133333	0.500	141,044.000000
18.141667	0.500	142,334.000000
18.150000	0.500	144,700.000000
18.158333	0.500	148,131.000000
18.166667	0.500	152,518.000000
18.175000	0.500	157,301.000000
18.183333	0.500	161,745.000000
18.191667	0.500	165,036.000000
18.200000	0.500	166,640.000000
18.208333	0.500	166,220.000000
18.216667	0.500	163,953.000000
18.225000	0.500	160,360.000000
18.233333	0.500	156,074.000000
18.241667	0.500	151,511.000000
18.250000	0.500	147,221.000000
18.258333	0.500	144,033.000000
18.266667	0.500	142,817.000000
18.275000	0.500	143,604.000000
18.283333	0.500	145,772.000000
18.291667	0.500	148,761.000000
18.300000	0.500	152,421.000000
18.308333	0.500	156,615.000000
18.316667	0.500	161,640.000000
18.325000	0.500	167,591.000000
18.333333	0.500	174,178.000000
18.341667	0.500	180,412.000000
18.350000	0.500	185,288.000000
18.358333	0.500	188,944.000000
18.366667	0.500	191,700.000000
18.375000	0.500	193,793.000000
18.383333	0.500	194,950.000000
18.391667	0.500	194,721.000000
18.400000	0.500	193,380.000000
18.408333	0.500	191,171.000000
18.416667	0.500	188,131.000000
18.425000	0.500	184,329.000000
18.433333	0.500	180,302.000000
18.441667	0.500	177,221.000000
18.450000	0.500	175,997.000000
18.458333	0.500	177,601.000000
18.466667	0.500	182,204.000000
18.475000	0.500	189,082.000000
18.483333	0.500	197,964.000000
18.491667	0.500	208,463.000000
18.500000	0.500	220,663.000000
18.508333	0.500	235,360.000000
18.516667	0.500	253,823.000000
18.525000	0.500	277,265.000000
18.533333	0.500	306,697.000000
18.541667	0.500	343,070.000000
18.550000	0.500	387,152.000000
18.558333	0.500	438,146.000000
18.566667	0.500	494,062.000000
18.575000	0.500	552,343.000000
18.583333	0.500	609,049.000000
18.591667	0.500	659,663.000000
18.600000	0.500	700,250.000000
18.608333	0.500	727,781.000000
18.616667	0.500	739,892.000000
18.625000	0.500	735,202.000000
18.633333	0.500	713,612.000000
18.641667	0.500	677,236.000000
18.650000	0.500	630,347.000000
18.658333	0.500	577,418.000000
18.666667	0.500	522,008.000000
18.675000	0.500	467,508.000000
18.683333	0.500	416,715.000000
18.691667	0.500	370,969.000000
18.700000	0.500	330,303.000000
18.708333	0.500	294,693.000000
18.716667	0.500	264,500.000000
18.725000	0.500	240,006.000000
18.733333	0.500	221,011.000000
18.741667	0.500	206,512.000000
18.750000	0.500	195,407.000000
18.758333	0.500	187,046.000000
18.766667	0.500	180,996.000000
18.775000	0.500	177,367.000000
18.783333	0.500	175,814.000000
18.791667	0.500	175,911.000000
18.800000	0.500	177,152.000000
18.808333	0.500	178,796.000000
18.816667	0.500	180,387.000000
18.825000	0.500	181,649.000000
18.833333	0.500	182,839.000000
18.841667	0.500	183,883.000000
18.850000	0.500	184,846.000000
18.858333	0.500	185,850.000000
18.866667	0.500	187,180.000000
18.875000	0.500	189,270.000000
18.883333	0.500	192,591.000000
18.891667	0.500	197,475.000000
18.900000	0.500	203,959.000000
18.908333	0.500	211,632.000000
18.916667	0.500	220,041.000000
18.925000	0.500	229,177.000000
18.933333	0.500	239,244.000000
18.941667	0.500	250,290.000000
18.950000	0.500	261,812.000000
18.958333	0.500	273,442.000000
18.966667	0.500	284,706.000000
18.975000	0.500	295,064.000000
18.983333	0.500	303,945.000000
18.991667	0.500	310,861.000000
19.000000	0.500	315,701.000000
19.008333	0.500	318,314.000000
19.016667	0.500	318,432.000000
19.025000	0.500	315,650.000000
19.033333	0.500	309,204.000000
19.041667	0.500	298,833.000000
19.050000	0.500	285,721.000000
19.058333	0.500	270,959.000000
19.066667	0.500	255,540.000000
19.075000	0.500	240,629.000000
19.083333	0.500	227,310.000000
19.091667	0.500	215,736.000000
19.100000	0.500	206,260.000000
19.108333	0.500	198,761.000000
19.116667	0.500	192,918.000000
19.125000	0.500	188,712.000000
19.133333	0.500	186,404.000000
19.141667	0.500	185,643.000000
19.150000	0.500	185,797.000000
19.158333	0.500	186,610.000000
19.166667	0.500	187,827.000000
19.175000	0.500	189,767.000000
19.183333	0.500	193,043.000000
19.191667	0.500	198,595.000000
19.200000	0.500	207,028.000000
19.208333	0.500	218,846.000000
19.216667	0.500	234,900.000000
19.225000	0.500	255,834.000000
19.233333	0.500	281,806.000000
19.241667	0.500	313,662.000000
19.250000	0.500	353,224.000000
19.258333	0.500	402,798.000000
19.266667	0.500	465,612.000000
19.275000	0.500	545,006.000000
19.283333	0.500	642,678.000000
19.291667	0.500	757,587.000000
19.300000	0.500	887,412.000000
19.308333	0.500	1,028,568.000000
19.316667	0.500	1,175,272.000000
19.325000	0.500	1,319,025.000000
19.333333	0.500	1,449,796.000000
19.341667	0.500	1,557,523.000000
19.350000	0.500	1,633,610.000000
19.358333	0.500	1,672,027.000000
19.366667	0.500	1,669,852.000000
19.375000	0.500	1,627,225.000000
19.383333	0.500	1,547,667.000000
19.391667	0.500	1,437,782.000000
19.400000	0.500	1,306,006.000000
19.408333	0.500	1,161,533.000000
19.416667	0.500	1,013,011.000000
19.425000	0.500	868,473.000000
19.433333	0.500	735,350.000000
19.441667	0.500	618,588.000000
19.450000	0.500	520,428.000000
19.458333	0.500	441,137.000000
19.466667	0.500	379,940.000000
19.475000	0.500	335,234.000000
19.483333	0.500	304,434.000000
19.491667	0.500	285,033.000000
19.500000	0.500	275,392.000000
19.508333	0.500	274,013.000000
19.516667	0.500	279,116.000000
19.525000	0.500	289,692.000000
19.533333	0.500	305,678.000000
19.541667	0.500	327,081.000000
19.550000	0.500	354,467.000000
19.558333	0.500	389,625.000000
19.566667	0.500	435,179.000000
19.575000	0.500	493,527.000000
19.583333	0.500	566,756.000000
19.591667	0.500	656,501.000000
19.600000	0.500	763,857.000000
19.608333	0.500	888,962.000000
19.616667	0.500	1,029,853.000000
19.625000	0.500	1,181,985.000000
19.633333	0.500	1,337,564.000000
19.641667	0.500	1,486,616.000000
19.650000	0.500	1,617,615.000000
19.658333	0.500	1,719,902.000000
19.666667	0.500	1,784,442.000000
19.675000	0.500	1,804,961.000000
19.683333	0.500	1,778,904.000000
19.691667	0.500	1,708,343.000000
19.700000	0.500	1,600,241.000000
19.708333	0.500	1,463,538.000000
19.716667	0.500	1,308,548.000000
19.725000	0.500	1,145,913.000000
19.733333	0.500	985,107.000000
19.741667	0.500	833,333.000000
19.750000	0.500	696,312.000000
19.758333	0.500	578,186.000000
19.766667	0.500	480,544.000000
19.775000	0.500	402,708.000000
19.783333	0.500	342,125.000000
19.791667	0.500	295,630.000000
19.800000	0.500	260,382.000000
19.808333	0.500	234,291.000000
19.816667	0.500	215,597.000000
19.825000	0.500	202,731.000000
19.833333	0.500	194,773.000000
19.841667	0.500	191,034.000000
19.850000	0.500	191,026.000000
19.858333	0.500	193,711.000000
19.866667	0.500	197,364.000000
19.875000	0.500	200,360.000000
19.883333	0.500	201,623.000000
19.891667	0.500	200,856.000000
19.900000	0.500	198,190.000000
19.908333	0.500	194,061.000000
19.916667	0.500	189,049.000000
19.925000	0.500	183,584.000000
19.933333	0.500	178,434.000000
19.941667	0.500	174,411.000000
19.950000	0.500	171,356.000000
19.958333	0.500	168,475.000000
19.966667	0.500	165,299.000000
19.975000	0.500	161,815.000000
19.983333	0.500	158,263.000000
19.991667	0.500	155,325.000000
20.000000	0.500	153,505.000000
20.008333	0.500	152,970.000000
20.016667	0.500	153,842.000000
20.025000	0.500	156,016.000000
20.033333	0.500	158,883.000000
20.041667	0.500	161,841.000000
20.050000	0.500	164,583.000000
20.058333	0.500	166,734.000000
20.066667	0.500	167,765.000000
20.075000	0.500	167,924.000000
20.083333	0.500	167,563.000000
20.091667	0.500	166,809.000000
20.100000	0.500	165,702.000000
20.108333	0.500	164,635.000000
20.116667	0.500	164,222.000000
20.125000	0.500	164,514.000000
20.133333	0.500	165,538.000000
20.141667	0.500	167,304.000000
20.150000	0.500	169,730.000000
20.158333	0.500	172,146.000000
20.166667	0.500	174,043.000000
20.175000	0.500	174,540.000000
20.183333	0.500	173,478.000000
20.191667	0.500	171,750.000000
20.200000	0.500	169,870.000000
20.208333	0.500	167,406.000000
20.216667	0.500	164,102.000000
20.225000	0.500	159,910.000000
20.233333	0.500	155,164.000000
20.241667	0.500	150,707.000000
20.250000	0.500	146,959.000000
20.258333	0.500	144,143.000000
20.266667	0.500	142,947.000000
20.275000	0.500	144,061.000000
20.283333	0.500	147,459.000000
20.291667	0.500	152,616.000000
20.300000	0.500	158,944.000000
20.308333	0.500	165,468.000000
20.316667	0.500	171,106.000000
20.325000	0.500	175,058.000000
20.333333	0.500	176,889.000000
20.341667	0.500	176,788.000000
20.350000	0.500	175,529.000000
20.358333	0.500	173,497.000000
20.366667	0.500	171,100.000000
20.375000	0.500	168,672.000000
20.383333	0.500	166,434.000000
20.391667	0.500	164,462.000000
20.400000	0.500	162,528.000000
20.408333	0.500	160,795.000000
20.416667	0.500	159,714.000000
20.425000	0.500	159,783.000000
20.433333	0.500	161,037.000000
20.441667	0.500	162,471.000000
20.450000	0.500	163,332.000000
20.458333	0.500	163,373.000000
20.466667	0.500	162,897.000000
20.475000	0.500	162,174.000000
20.483333	0.500	161,373.000000
20.491667	0.500	160,836.000000
20.500000	0.500	160,932.000000
20.508333	0.500	161,507.000000
20.516667	0.500	162,027.000000
20.525000	0.500	162,652.000000
20.533333	0.500	163,583.000000
20.541667	0.500	165,224.000000
20.550000	0.500	167,683.000000
20.558333	0.500	170,692.000000
20.566667	0.500	173,424.000000
20.575000	0.500	175,068.000000
20.583333	0.500	174,941.000000
20.591667	0.500	172,999.000000
20.600000	0.500	169,718.000000
20.608333	0.500	165,403.000000
20.616667	0.500	160,775.000000
20.625000	0.500	156,528.000000
20.633333	0.500	153,178.000000
20.641667	0.500	150,916.000000
20.650000	0.500	150,088.000000
20.658333	0.500	150,972.000000
20.666667	0.500	152,851.000000
20.675000	0.500	155,099.000000
20.683333	0.500	157,773.000000
20.691667	0.500	161,239.000000
20.700000	0.500	165,780.000000
20.708333	0.500	170,945.000000
20.716667	0.500	176,303.000000
20.725000	0.500	181,487.000000
20.733333	0.500	186,241.000000
20.741667	0.500	190,538.000000
20.750000	0.500	194,567.000000
20.758333	0.500	199,258.000000
20.766667	0.500	205,364.000000
20.775000	0.500	212,622.000000
20.783333	0.500	219,555.000000
20.791667	0.500	224,114.000000
20.800000	0.500	225,322.000000
20.808333	0.500	223,508.000000
20.816667	0.500	219,837.000000
20.825000	0.500	215,266.000000
20.833333	0.500	210,113.000000
20.841667	0.500	204,340.000000
20.850000	0.500	197,909.000000
20.858333	0.500	191,063.000000
20.866667	0.500	184,369.000000
20.875000	0.500	177,716.000000
20.883333	0.500	170,952.000000
20.891667	0.500	165,049.000000
20.900000	0.500	161,028.000000
20.908333	0.500	159,025.000000
20.916667	0.500	158,725.000000
20.925000	0.500	159,064.000000
20.933333	0.500	159,230.000000
20.941667	0.500	159,054.000000
20.950000	0.500	159,006.000000
20.958333	0.500	159,275.000000
20.966667	0.500	160,036.000000
20.975000	0.500	161,719.000000
20.983333	0.500	163,989.000000
20.991667	0.500	166,441.000000
21.000000	0.500	169,098.000000
21.008333	0.500	171,467.000000
21.016667	0.500	172,962.000000
21.025000	0.500	173,547.000000
21.033333	0.500	173,751.000000
21.041667	0.500	173,522.000000
21.050000	0.500	172,965.000000
21.058333	0.500	172,490.000000
21.066667	0.500	172,538.000000
21.075000	0.500	173,097.000000
21.083333	0.500	173,885.000000
21.091667	0.500	174,529.000000
21.100000	0.500	174,663.000000
21.108333	0.500	174,246.000000
21.116667	0.500	173,081.000000
21.125000	0.500	170,987.000000
21.133333	0.500	168,629.000000
21.141667	0.500	166,968.000000
21.150000	0.500	165,589.000000
21.158333	0.500	163,617.000000
21.166667	0.500	160,438.000000
21.175000	0.500	156,707.000000
21.183333	0.500	153,758.000000
21.191667	0.500	152,575.000000
21.200000	0.500	153,492.000000
21.208333	0.500	156,457.000000
21.216667	0.500	160,988.000000
21.225000	0.500	166,770.000000
21.233333	0.500	172,595.000000
21.241667	0.500	177,662.000000
21.250000	0.500	181,782.000000
21.258333	0.500	184,504.000000
21.266667	0.500	185,468.000000
21.275000	0.500	184,938.000000
21.283333	0.500	183,658.000000
21.291667	0.500	182,257.000000
21.300000	0.500	181,006.000000
21.308333	0.500	180,288.000000
21.316667	0.500	180,212.000000
21.325000	0.500	181,030.000000
21.333333	0.500	182,255.000000
21.341667	0.500	183,002.000000
21.350000	0.500	182,789.000000
21.358333	0.500	181,815.000000
21.366667	0.500	180,532.000000
21.375000	0.500	178,945.000000
21.383333	0.500	177,344.000000
21.391667	0.500	175,949.000000
21.400000	0.500	174,803.000000
21.408333	0.500	174,029.000000
21.416667	0.500	173,565.000000
21.425000	0.500	172,860.000000
21.433333	0.500	171,911.000000
21.441667	0.500	171,089.000000
21.450000	0.500	170,851.000000
21.458333	0.500	171,634.000000
21.466667	0.500	172,808.000000
21.475000	0.500	173,463.000000
21.483333	0.500	173,592.000000
21.491667	0.500	173,498.000000
21.500000	0.500	172,741.000000
21.508333	0.500	171,276.000000
21.516667	0.500	169,300.000000
21.525000	0.500	167,264.000000
21.533333	0.500	165,649.000000
21.541667	0.500	164,409.000000
21.550000	0.500	163,270.000000
21.558333	0.500	161,517.000000
21.566667	0.500	158,939.000000
21.575000	0.500	155,860.000000
21.583333	0.500	152,651.000000
21.591667	0.500	150,099.000000
21.600000	0.500	148,434.000000
21.608333	0.500	147,827.000000
21.616667	0.500	148,814.000000
21.625000	0.500	150,904.000000
21.633333	0.500	152,886.000000
21.641667	0.500	153,583.000000
21.650000	0.500	152,770.000000
21.658333	0.500	151,505.000000
21.666667	0.500	150,423.000000
21.675000	0.500	149,826.000000
21.683333	0.500	150,203.000000
21.691667	0.500	152,030.000000
21.700000	0.500	154,927.000000
21.708333	0.500	158,116.000000
21.716667	0.500	161,447.000000
21.725000	0.500	164,800.000000
21.733333	0.500	168,355.000000
21.741667	0.500	171,891.000000
21.750000	0.500	174,768.000000
21.758333	0.500	176,397.000000
21.766667	0.500	176,599.000000
21.775000	0.500	175,400.000000
21.783333	0.500	173,029.000000
21.791667	0.500	170,458.000000
21.800000	0.500	168,953.000000
21.808333	0.500	168,438.000000
21.816667	0.500	168,406.000000
21.825000	0.500	168,730.000000
21.833333	0.500	169,806.000000
21.841667	0.500	171,731.000000
21.850000	0.500	174,151.000000
21.858333	0.500	176,745.000000
21.866667	0.500	179,295.000000
21.875000	0.500	181,339.000000
21.883333	0.500	182,875.000000
21.891667	0.500	184,193.000000
21.900000	0.500	185,339.000000
21.908333	0.500	186,205.000000
21.916667	0.500	186,442.000000
21.925000	0.500	185,769.000000
21.933333	0.500	184,162.000000
21.941667	0.500	181,504.000000
21.950000	0.500	178,023.000000
21.958333	0.500	174,214.000000
21.966667	0.500	170,830.000000
21.975000	0.500	168,462.000000
21.983333	0.500	167,379.000000
21.991667	0.500	167,288.000000
22.000000	0.500	167,614.000000
22.008333	0.500	167,622.000000
22.016667	0.500	167,303.000000
22.025000	0.500	167,182.000000
22.033333	0.500	167,464.000000
22.041667	0.500	168,211.000000
22.050000	0.500	169,474.000000
22.058333	0.500	171,145.000000
22.066667	0.500	172,910.000000
22.075000	0.500	174,974.000000
22.083333	0.500	177,538.000000
22.091667	0.500	180,677.000000
22.100000	0.500	183,749.000000
22.108333	0.500	185,654.000000
22.116667	0.500	185,695.000000
22.125000	0.500	184,037.000000
22.133333	0.500	181,493.000000
22.141667	0.500	178,596.000000
22.150000	0.500	175,918.000000
22.158333	0.500	173,553.000000
22.166667	0.500	171,412.000000
22.175000	0.500	169,932.000000
22.183333	0.500	169,211.000000
22.191667	0.500	169,053.000000
22.200000	0.500	169,592.000000
22.208333	0.500	171,010.000000
22.216667	0.500	173,104.000000
22.225000	0.500	175,634.000000
22.233333	0.500	178,141.000000
22.241667	0.500	180,348.000000
22.250000	0.500	182,071.000000
22.258333	0.500	183,352.000000
22.266667	0.500	184,774.000000
22.275000	0.500	186,683.000000
22.283333	0.500	188,917.000000
22.291667	0.500	191,039.000000
22.300000	0.500	192,586.000000
22.308333	0.500	193,118.000000
22.316667	0.500	192,831.000000
22.325000	0.500	192,583.000000
22.333333	0.500	192,327.000000
22.341667	0.500	191,544.000000
22.350000	0.500	190,060.000000
22.358333	0.500	188,514.000000
22.366667	0.500	187,599.000000
22.375000	0.500	187,302.000000
22.383333	0.500	187,223.000000
22.391667	0.500	186,450.000000
22.400000	0.500	184,328.000000
22.408333	0.500	181,014.000000
22.416667	0.500	177,223.000000
22.425000	0.500	173,742.000000
22.433333	0.500	171,170.000000
22.441667	0.500	169,373.000000
22.450000	0.500	167,918.000000
22.458333	0.500	166,903.000000
22.466667	0.500	166,732.000000
22.475000	0.500	167,667.000000
22.483333	0.500	169,485.000000
22.491667	0.500	171,365.000000
22.500000	0.500	172,501.000000
22.508333	0.500	172,873.000000
22.516667	0.500	173,042.000000
22.525000	0.500	173,498.000000
22.533333	0.500	173,929.000000
22.541667	0.500	174,263.000000
22.550000	0.500	174,951.000000
22.558333	0.500	175,958.000000
22.566667	0.500	177,271.000000
22.575000	0.500	178,886.000000
22.583333	0.500	180,455.000000
22.591667	0.500	181,606.000000
22.600000	0.500	182,244.000000
22.608333	0.500	182,133.000000
22.616667	0.500	181,119.000000
22.625000	0.500	179,484.000000
22.633333	0.500	178,087.000000
22.641667	0.500	177,777.000000
22.650000	0.500	178,863.000000
22.658333	0.500	181,503.000000
22.666667	0.500	185,372.000000
22.675000	0.500	189,683.000000
22.683333	0.500	193,867.000000
22.691667	0.500	197,650.000000
22.700000	0.500	200,814.000000
22.708333	0.500	203,373.000000
22.716667	0.500	205,106.000000
22.725000	0.500	205,691.000000
22.733333	0.500	205,315.000000
22.741667	0.500	204,336.000000
22.750000	0.500	202,817.000000
22.758333	0.500	200,406.000000
22.766667	0.500	197,579.000000
22.775000	0.500	194,745.000000
22.783333	0.500	191,829.000000
22.791667	0.500	189,091.000000
22.800000	0.500	186,924.000000
22.808333	0.500	185,666.000000
22.816667	0.500	185,010.000000
22.825000	0.500	184,756.000000
22.833333	0.500	185,070.000000
22.841667	0.500	185,427.000000
22.850000	0.500	184,939.000000
22.858333	0.500	183,803.000000
22.866667	0.500	182,605.000000
22.875000	0.500	181,815.000000
22.883333	0.500	181,719.000000
22.891667	0.500	182,667.000000
22.900000	0.500	184,157.000000
22.908333	0.500	185,822.000000
22.916667	0.500	187,331.000000
22.925000	0.500	188,612.000000
22.933333	0.500	189,748.000000
22.941667	0.500	190,957.000000
22.950000	0.500	192,347.000000
22.958333	0.500	194,155.000000
22.966667	0.500	196,448.000000
22.975000	0.500	198,463.000000
22.983333	0.500	199,130.000000
22.991667	0.500	198,250.000000
23.000000	0.500	196,469.000000
23.008333	0.500	194,308.000000
23.016667	0.500	192,053.000000
23.025000	0.500	190,272.000000
23.033333	0.500	189,456.000000
23.041667	0.500	189,789.000000
23.050000	0.500	190,499.000000
23.058333	0.500	190,616.000000
23.066667	0.500	189,821.000000
23.075000	0.500	188,676.000000
23.083333	0.500	187,787.000000
23.091667	0.500	186,889.000000
23.100000	0.500	185,769.000000
23.108333	0.500	184,784.000000
23.116667	0.500	184,516.000000
23.125000	0.500	185,189.000000
23.133333	0.500	186,909.000000
23.141667	0.500	189,684.000000
23.150000	0.500	193,146.000000
23.158333	0.500	196,903.000000
23.166667	0.500	200,519.000000
23.175000	0.500	203,321.000000
23.183333	0.500	204,811.000000
23.191667	0.500	205,117.000000
23.200000	0.500	204,181.000000
23.208333	0.500	202,382.000000
23.216667	0.500	199,929.000000
23.225000	0.500	197,067.000000
23.233333	0.500	194,029.000000
23.241667	0.500	191,012.000000
23.250000	0.500	188,629.000000
23.258333	0.500	187,325.000000
23.266667	0.500	187,043.000000
23.275000	0.500	187,486.000000
23.283333	0.500	188,743.000000
23.291667	0.500	190,693.000000
23.300000	0.500	192,972.000000
23.308333	0.500	195,234.000000
23.316667	0.500	196,777.000000
23.325000	0.500	197,029.000000
23.333333	0.500	196,382.000000
23.341667	0.500	195,016.000000
23.350000	0.500	193,298.000000
23.358333	0.500	192,068.000000
23.366667	0.500	191,817.000000
23.375000	0.500	192,316.000000
23.383333	0.500	193,233.000000
23.391667	0.500	194,747.000000
23.400000	0.500	197,050.000000
23.408333	0.500	200,200.000000
23.416667	0.500	203,557.000000
23.425000	0.500	205,977.000000
23.433333	0.500	206,782.000000
23.441667	0.500	206,303.000000
23.450000	0.500	205,041.000000
23.458333	0.500	203,244.000000
23.466667	0.500	200,964.000000
23.475000	0.500	198,129.000000
23.483333	0.500	194,889.000000
23.491667	0.500	191,550.000000
23.500000	0.500	188,864.000000
23.508333	0.500	187,015.000000
23.516667	0.500	185,568.000000
23.525000	0.500	184,144.000000
23.533333	0.500	182,851.000000
23.541667	0.500	181,457.000000
23.550000	0.500	180,177.000000
23.558333	0.500	179,379.000000
23.566667	0.500	179,332.000000
23.575000	0.500	179,743.000000
23.583333	0.500	179,874.000000
23.591667	0.500	179,892.000000
23.600000	0.500	180,078.000000
23.608333	0.500	180,863.000000
23.616667	0.500	182,272.000000
23.625000	0.500	184,209.000000
23.633333	0.500	186,830.000000
23.641667	0.500	189,344.000000
23.650000	0.500	191,720.000000
23.658333	0.500	193,927.000000
23.666667	0.500	195,467.000000
23.675000	0.500	195,674.000000
23.683333	0.500	194,575.000000
23.691667	0.500	192,942.000000
23.700000	0.500	191,094.000000
23.708333	0.500	189,269.000000
23.716667	0.500	187,870.000000
23.725000	0.500	187,177.000000
23.733333	0.500	187,690.000000
23.741667	0.500	189,292.000000
23.750000	0.500	191,161.000000
23.758333	0.500	192,746.000000
23.766667	0.500	193,867.000000
23.775000	0.500	194,359.000000
23.783333	0.500	194,445.000000
23.791667	0.500	194,267.000000
23.800000	0.500	194,253.000000
23.808333	0.500	194,420.000000
23.816667	0.500	194,295.000000
23.825000	0.500	193,583.000000
23.833333	0.500	192,527.000000
23.841667	0.500	191,649.000000
23.850000	0.500	191,354.000000
23.858333	0.500	191,526.000000
23.866667	0.500	192,387.000000
23.875000	0.500	194,201.000000
23.883333	0.500	196,631.000000
23.891667	0.500	199,321.000000
23.900000	0.500	201,838.000000
23.908333	0.500	203,450.000000
23.916667	0.500	204,024.000000
23.925000	0.500	203,938.000000
23.933333	0.500	203,542.000000
23.941667	0.500	203,000.000000
23.950000	0.500	202,099.000000
23.958333	0.500	200,772.000000
23.966667	0.500	199,526.000000
23.975000	0.500	198,898.000000
23.983333	0.500	198,600.000000
23.991667	0.500	198,054.000000
24.000000	0.500	196,901.000000
24.008333	0.500	195,218.000000
24.016667	0.500	193,536.000000
24.025000	0.500	192,089.000000
24.033333	0.500	191,035.000000
24.041667	0.500	190,720.000000
24.050000	0.500	191,390.000000
24.058333	0.500	192,403.000000
24.066667	0.500	193,067.000000
24.075000	0.500	193,176.000000
24.083333	0.500	192,925.000000
24.091667	0.500	192,660.000000
24.100000	0.500	192,297.000000
24.108333	0.500	191,885.000000
24.116667	0.500	191,870.000000
24.125000	0.500	192,534.000000
24.133333	0.500	193,336.000000
24.141667	0.500	193,351.000000
24.150000	0.500	192,557.000000
24.158333	0.500	191,497.000000
24.166667	0.500	190,495.000000
24.175000	0.500	189,245.000000
24.183333	0.500	187,905.000000
24.191667	0.500	187,175.000000
24.200000	0.500	187,285.000000
24.208333	0.500	188,096.000000
24.216667	0.500	189,299.000000
24.225000	0.500	190,712.000000
24.233333	0.500	192,215.000000
24.241667	0.500	193,827.000000
24.250000	0.500	195,864.000000
24.258333	0.500	197,858.000000
24.266667	0.500	199,317.000000
24.275000	0.500	199,735.000000
24.283333	0.500	199,681.000000
24.291667	0.500	199,954.000000
24.300000	0.500	200,436.000000
24.308333	0.500	200,383.000000
24.316667	0.500	199,288.000000
24.325000	0.500	197,359.000000
24.333333	0.500	195,145.000000
24.341667	0.500	193,889.000000
24.350000	0.500	193,872.000000
24.358333	0.500	194,520.000000
24.366667	0.500	195,343.000000
24.375000	0.500	196,348.000000
24.383333	0.500	197,526.000000
24.391667	0.500	198,071.000000
24.400000	0.500	197,455.000000
24.408333	0.500	196,282.000000
24.416667	0.500	194,761.000000
24.425000	0.500	193,595.000000
24.433333	0.500	193,282.000000
24.441667	0.500	193,648.000000
24.450000	0.500	194,759.000000
24.458333	0.500	196,817.000000
24.466667	0.500	199,473.000000
24.475000	0.500	201,969.000000
24.483333	0.500	203,790.000000
24.491667	0.500	204,719.000000
24.500000	0.500	203,734.000000
24.508333	0.500	200,281.000000
24.516667	0.500	195,242.000000
24.525000	0.500	189,799.000000
24.533333	0.500	184,982.000000
24.541667	0.500	181,411.000000
24.550000	0.500	179,069.000000
24.558333	0.500	177,834.000000
24.566667	0.500	177,336.000000
24.575000	0.500	177,396.000000
24.583333	0.500	177,987.000000
24.591667	0.500	179,272.000000
24.600000	0.500	181,015.000000
24.608333	0.500	182,903.000000
24.616667	0.500	184,735.000000
24.625000	0.500	186,532.000000
24.633333	0.500	188,627.000000
24.641667	0.500	191,167.000000
24.650000	0.500	193,921.000000
24.658333	0.500	197,012.000000
24.666667	0.500	200,714.000000
24.675000	0.500	204,914.000000
24.683333	0.500	209,690.000000
24.691667	0.500	215,206.000000
24.700000	0.500	220,770.000000
24.708333	0.500	224,989.000000
24.716667	0.500	227,074.000000
24.725000	0.500	226,642.000000
24.733333	0.500	224,136.000000
24.741667	0.500	220,297.000000
24.750000	0.500	215,806.000000
24.758333	0.500	211,239.000000
24.766667	0.500	206,819.000000
24.775000	0.500	203,034.000000
24.783333	0.500	200,462.000000
24.791667	0.500	199,443.000000
24.800000	0.500	200,151.000000
24.808333	0.500	202,639.000000
24.816667	0.500	205,932.000000
24.825000	0.500	209,188.000000
24.833333	0.500	211,514.000000
24.841667	0.500	212,177.000000
24.850000	0.500	210,994.000000
24.858333	0.500	208,243.000000
24.866667	0.500	205,153.000000
24.875000	0.500	202,908.000000
24.883333	0.500	201,798.000000
24.891667	0.500	201,717.000000
24.900000	0.500	202,640.000000
24.908333	0.500	204,297.000000
24.916667	0.500	206,262.000000
24.925000	0.500	208,041.000000
24.933333	0.500	209,207.000000
24.941667	0.500	209,536.000000
24.950000	0.500	209,120.000000
24.958333	0.500	208,203.000000
24.966667	0.500	207,300.000000
24.975000	0.500	206,760.000000
24.983333	0.500	206,273.000000
24.991667	0.500	205,545.000000
25.000000	0.500	204,856.000000
25.008333	0.500	204,458.000000
25.016667	0.500	204,000.000000
25.025000	0.500	203,049.000000
25.033333	0.500	201,876.000000
25.041667	0.500	200,815.000000
25.050000	0.500	199,765.000000
25.058333	0.500	198,957.000000
25.066667	0.500	198,819.000000
25.075000	0.500	199,341.000000
25.083333	0.500	201,145.000000
25.091667	0.500	204,563.000000
25.100000	0.500	209,221.000000
25.108333	0.500	214,067.000000
25.116667	0.500	217,940.000000
25.125000	0.500	220,132.000000
25.133333	0.500	220,583.000000
25.141667	0.500	219,574.000000
25.150000	0.500	216,873.000000
25.158333	0.500	212,625.000000
25.166667	0.500	208,175.000000
25.175000	0.500	205,076.000000
25.183333	0.500	203,495.000000
25.191667	0.500	203,322.000000
25.200000	0.500	204,428.000000
25.208333	0.500	206,894.000000
25.216667	0.500	210,532.000000
25.225000	0.500	214,498.000000
25.233333	0.500	217,788.000000
25.241667	0.500	220,080.000000
25.250000	0.500	221,634.000000
25.258333	0.500	222,696.000000
25.266667	0.500	223,773.000000
25.275000	0.500	225,497.000000
25.283333	0.500	226,821.000000
25.291667	0.500	226,533.000000
25.300000	0.500	224,264.000000
25.308333	0.500	220,568.000000
25.316667	0.500	216,581.000000
25.325000	0.500	213,253.000000
25.333333	0.500	211,114.000000
25.341667	0.500	210,264.000000
25.350000	0.500	210,625.000000
25.358333	0.500	212,006.000000
25.366667	0.500	214,109.000000
25.375000	0.500	216,448.000000
25.383333	0.500	218,658.000000
25.391667	0.500	220,306.000000
25.400000	0.500	221,085.000000
25.408333	0.500	221,372.000000
25.416667	0.500	221,779.000000
25.425000	0.500	222,398.000000
25.433333	0.500	222,771.000000
25.441667	0.500	222,483.000000
25.450000	0.500	221,195.000000
25.458333	0.500	219,156.000000
25.466667	0.500	217,063.000000
25.475000	0.500	215,127.000000
25.483333	0.500	212,991.000000
25.491667	0.500	210,751.000000
25.500000	0.500	208,825.000000
25.508333	0.500	207,735.000000
25.516667	0.500	208,138.000000
25.525000	0.500	209,904.000000
25.533333	0.500	212,383.000000
25.541667	0.500	214,831.000000
25.550000	0.500	216,704.000000
25.558333	0.500	217,342.000000
25.566667	0.500	216,507.000000
25.575000	0.500	214,319.000000
25.583333	0.500	211,484.000000
25.591667	0.500	208,633.000000
25.600000	0.500	206,293.000000
25.608333	0.500	205,170.000000
25.616667	0.500	205,995.000000
25.625000	0.500	208,589.000000
25.633333	0.500	212,162.000000
25.641667	0.500	216,133.000000
25.650000	0.500	219,415.000000
25.658333	0.500	221,442.000000
25.666667	0.500	222,424.000000
25.675000	0.500	222,347.000000
25.683333	0.500	220,626.000000
25.691667	0.500	217,582.000000
25.700000	0.500	214,795.000000
25.708333	0.500	212,836.000000
25.716667	0.500	211,504.000000
25.725000	0.500	211,087.000000
25.733333	0.500	211,430.000000
25.741667	0.500	212,443.000000
25.750000	0.500	213,819.000000
25.758333	0.500	215,386.000000
25.766667	0.500	217,050.000000
25.775000	0.500	218,618.000000
25.783333	0.500	219,505.000000
25.791667	0.500	219,273.000000
25.800000	0.500	217,749.000000
25.808333	0.500	215,310.000000
25.816667	0.500	212,467.000000
25.825000	0.500	210,338.000000
25.833333	0.500	209,553.000000
25.841667	0.500	209,687.000000
25.850000	0.500	209,953.000000
25.858333	0.500	209,595.000000
25.866667	0.500	208,706.000000
25.875000	0.500	207,248.000000
25.883333	0.500	205,138.000000
25.891667	0.500	203,383.000000
25.900000	0.500	202,610.000000
25.908333	0.500	202,798.000000
25.916667	0.500	203,470.000000
25.925000	0.500	203,971.000000
25.933333	0.500	203,957.000000
25.941667	0.500	203,867.000000
25.950000	0.500	204,025.000000
25.958333	0.500	204,593.000000
25.966667	0.500	205,572.000000
25.975000	0.500	206,909.000000
25.983333	0.500	208,431.000000
25.991667	0.500	209,994.000000
26.000000	0.500	212,300.000000
26.008333	0.500	215,762.000000
26.016667	0.500	219,434.000000
26.025000	0.500	221,823.000000
26.033333	0.500	222,084.000000
26.041667	0.500	220,236.000000
26.050000	0.500	216,646.000000
26.058333	0.500	211,917.000000
26.066667	0.500	206,535.000000
26.075000	0.500	201,079.000000
26.083333	0.500	196,563.000000
26.091667	0.500	193,623.000000
26.100000	0.500	191,772.000000
26.108333	0.500	190,245.000000
26.116667	0.500	188,592.000000
26.125000	0.500	187,170.000000
26.133333	0.500	186,502.000000
26.141667	0.500	186,755.000000
26.150000	0.500	188,095.000000
26.158333	0.500	191,194.000000
26.166667	0.500	196,334.000000
26.175000	0.500	203,239.000000
26.183333	0.500	211,100.000000
26.191667	0.500	219,343.000000
26.200000	0.500	227,051.000000
26.208333	0.500	233,345.000000
26.216667	0.500	237,657.000000
26.225000	0.500	239,734.000000
26.233333	0.500	239,900.000000
26.241667	0.500	238,502.000000
26.250000	0.500	236,253.000000
26.258333	0.500	233,685.000000
26.266667	0.500	230,847.000000
26.275000	0.500	227,705.000000
26.283333	0.500	224,648.000000
26.291667	0.500	222,139.000000
26.300000	0.500	220,162.000000
26.308333	0.500	218,513.000000
26.316667	0.500	217,803.000000
26.325000	0.500	218,185.000000
26.333333	0.500	219,063.000000
26.341667	0.500	220,082.000000
26.350000	0.500	221,163.000000
26.358333	0.500	222,804.000000
26.366667	0.500	225,379.000000
26.375000	0.500	228,655.000000
26.383333	0.500	231,712.000000
26.391667	0.500	234,104.000000
26.400000	0.500	235,649.000000
26.408333	0.500	236,256.000000
26.416667	0.500	236,174.000000
26.425000	0.500	235,988.000000
26.433333	0.500	236,044.000000
26.441667	0.500	236,489.000000
26.450000	0.500	237,390.000000
26.458333	0.500	238,408.000000
26.466667	0.500	238,772.000000
26.475000	0.500	237,935.000000
26.483333	0.500	235,958.000000
26.491667	0.500	233,972.000000
26.500000	0.500	232,729.000000
26.508333	0.500	232,055.000000
26.516667	0.500	231,694.000000
26.525000	0.500	231,579.000000
26.533333	0.500	232,200.000000
26.541667	0.500	233,210.000000
26.550000	0.500	233,723.000000
26.558333	0.500	233,457.000000
26.566667	0.500	232,705.000000
26.575000	0.500	231,436.000000
26.583333	0.500	229,516.000000
26.591667	0.500	227,012.000000
26.600000	0.500	224,711.000000
26.608333	0.500	223,030.000000
26.616667	0.500	222,227.000000
26.625000	0.500	222,017.000000
26.633333	0.500	221,818.000000
26.641667	0.500	221,342.000000
26.650000	0.500	220,601.000000
26.658333	0.500	219,555.000000
26.666667	0.500	217,991.000000
26.675000	0.500	216,422.000000
26.683333	0.500	215,549.000000
26.691667	0.500	215,607.000000
26.700000	0.500	216,096.000000
26.708333	0.500	216,703.000000
26.716667	0.500	217,242.000000
26.725000	0.500	218,128.000000
26.733333	0.500	219,504.000000
26.741667	0.500	221,094.000000
26.750000	0.500	223,274.000000
26.758333	0.500	226,172.000000
26.766667	0.500	229,366.000000
26.775000	0.500	232,622.000000
26.783333	0.500	235,517.000000
26.791667	0.500	238,341.000000
26.800000	0.500	241,442.000000
26.808333	0.500	244,409.000000
26.816667	0.500	246,287.000000
26.825000	0.500	246,435.000000
26.833333	0.500	245,257.000000
26.841667	0.500	243,080.000000
26.850000	0.500	240,337.000000
26.858333	0.500	237,732.000000
26.866667	0.500	235,795.000000
26.875000	0.500	235,416.000000
26.883333	0.500	236,600.000000
26.891667	0.500	238,084.000000
26.900000	0.500	239,058.000000
26.908333	0.500	239,435.000000
26.916667	0.500	239,521.000000
26.925000	0.500	239,738.000000
26.933333	0.500	240,506.000000
26.941667	0.500	242,007.000000
26.950000	0.500	243,535.000000
26.958333	0.500	244,809.000000
26.966667	0.500	246,293.000000
26.975000	0.500	247,800.000000
26.983333	0.500	249,439.000000
26.991667	0.500	251,404.000000
27.000000	0.500	253,838.000000
27.008333	0.500	256,060.000000
27.016667	0.500	257,641.000000
27.025000	0.500	258,242.000000
27.033333	0.500	257,824.000000
27.041667	0.500	256,719.000000
27.050000	0.500	255,232.000000
27.058333	0.500	254,162.000000
27.066667	0.500	253,714.000000
27.075000	0.500	253,968.000000
27.083333	0.500	254,564.000000
27.091667	0.500	255,065.000000
27.100000	0.500	254,669.000000
27.108333	0.500	253,121.000000
27.116667	0.500	250,968.000000
27.125000	0.500	249,029.000000
27.133333	0.500	247,802.000000
27.141667	0.500	247,909.000000
27.150000	0.500	249,860.000000
27.158333	0.500	253,129.000000
27.166667	0.500	256,976.000000
27.175000	0.500	260,726.000000
27.183333	0.500	264,150.000000
27.191667	0.500	267,437.000000
27.200000	0.500	270,197.000000
27.208333	0.500	272,130.000000
27.216667	0.500	273,452.000000
27.225000	0.500	274,682.000000
27.233333	0.500	276,234.000000
27.241667	0.500	278,304.000000
27.250000	0.500	280,500.000000
27.258333	0.500	282,621.000000
27.266667	0.500	284,883.000000
27.275000	0.500	287,203.000000
27.283333	0.500	289,765.000000
27.291667	0.500	292,885.000000
27.300000	0.500	296,049.000000
27.308333	0.500	298,573.000000
27.316667	0.500	300,530.000000
27.325000	0.500	301,829.000000
27.333333	0.500	302,496.000000
27.341667	0.500	303,138.000000
27.350000	0.500	304,129.000000
27.358333	0.500	306,173.000000
27.366667	0.500	309,960.000000
27.375000	0.500	315,660.000000
27.383333	0.500	322,430.000000
27.391667	0.500	329,017.000000
27.400000	0.500	334,660.000000
27.408333	0.500	339,371.000000
27.416667	0.500	343,353.000000
27.425000	0.500	346,496.000000
27.433333	0.500	348,975.000000
27.441667	0.500	351,827.000000
27.450000	0.500	355,555.000000
27.458333	0.500	359,794.000000
27.466667	0.500	364,272.000000
27.475000	0.500	368,929.000000
27.483333	0.500	373,810.000000
27.491667	0.500	379,286.000000
27.500000	0.500	385,143.000000
27.508333	0.500	391,122.000000
27.516667	0.500	397,268.000000
27.525000	0.500	403,238.000000
27.533333	0.500	408,395.000000
27.541667	0.500	411,951.000000
27.550000	0.500	413,668.000000
27.558333	0.500	414,461.000000
27.566667	0.500	415,393.000000
27.575000	0.500	416,522.000000
27.583333	0.500	417,302.000000
27.591667	0.500	417,453.000000
27.600000	0.500	417,029.000000
27.608333	0.500	416,417.000000
27.616667	0.500	415,975.000000
27.625000	0.500	415,445.000000
27.633333	0.500	414,477.000000
27.641667	0.500	413,172.000000
27.650000	0.500	411,734.000000
27.658333	0.500	410,558.000000
27.666667	0.500	409,971.000000
27.675000	0.500	409,822.000000
27.683333	0.500	409,324.000000
27.691667	0.500	408,136.000000
27.700000	0.500	406,059.000000
27.708333	0.500	403,460.000000
27.716667	0.500	400,556.000000
27.725000	0.500	397,566.000000
27.733333	0.500	394,905.000000
27.741667	0.500	392,442.000000
27.750000	0.500	389,732.000000
27.758333	0.500	386,560.000000
27.766667	0.500	382,274.000000
27.775000	0.500	376,652.000000
27.783333	0.500	370,073.000000
27.791667	0.500	362,997.000000
27.800000	0.500	356,196.000000
27.808333	0.500	350,691.000000
27.816667	0.500	347,140.000000
27.825000	0.500	345,554.000000
27.833333	0.500	345,089.000000
27.841667	0.500	344,707.000000
27.850000	0.500	343,865.000000
27.858333	0.500	342,345.000000
27.866667	0.500	340,414.000000
27.875000	0.500	338,433.000000
27.883333	0.500	336,522.000000
27.891667	0.500	334,494.000000
27.900000	0.500	332,302.000000
27.908333	0.500	329,923.000000
27.916667	0.500	327,008.000000
27.925000	0.500	323,622.000000
27.933333	0.500	319,767.000000
27.941667	0.500	315,240.000000
27.950000	0.500	309,650.000000
27.958333	0.500	302,850.000000
27.966667	0.500	295,462.000000
27.975000	0.500	288,390.000000
27.983333	0.500	282,080.000000
27.991667	0.500	276,962.000000
28.000000	0.500	272,630.000000
28.008333	0.500	268,492.000000
28.016667	0.500	264,017.000000
28.025000	0.500	259,247.000000
28.033333	0.500	254,531.000000
28.041667	0.500	250,195.000000
28.050000	0.500	246,791.000000
28.058333	0.500	244,983.000000
28.066667	0.500	245,084.000000
28.075000	0.500	246,385.000000
28.083333	0.500	248,108.000000
28.091667	0.500	249,690.000000
28.100000	0.500	251,343.000000
28.108333	0.500	252,839.000000
28.116667	0.500	253,851.000000
28.125000	0.500	253,852.000000
28.133333	0.500	252,768.000000
28.141667	0.500	250,823.000000
28.150000	0.500	247,825.000000
28.158333	0.500	243,381.000000
28.166667	0.500	237,906.000000
28.175000	0.500	231,873.000000
28.183333	0.500	225,356.000000
28.191667	0.500	218,599.000000
28.200000	0.500	212,331.000000
28.208333	0.500	207,294.000000
28.216667	0.500	203,825.000000
28.225000	0.500	201,334.000000
28.233333	0.500	198,803.000000
28.241667	0.500	195,265.000000
28.250000	0.500	190,625.000000
28.258333	0.500	185,605.000000
28.266667	0.500	180,962.000000
28.275000	0.500	177,552.000000
28.283333	0.500	175,349.000000
28.291667	0.500	173,374.000000
28.300000	0.500	170,897.000000
28.308333	0.500	168,115.000000
28.316667	0.500	165,158.000000
28.325000	0.500	162,198.000000
28.333333	0.500	159,349.000000
28.341667	0.500	156,668.000000
28.350000	0.500	154,014.000000
28.358333	0.500	151,232.000000
28.366667	0.500	148,107.000000
28.375000	0.500	144,468.000000
28.383333	0.500	139,940.000000
28.391667	0.500	134,771.000000
28.400000	0.500	129,845.000000
28.408333	0.500	126,161.000000
28.416667	0.500	124,069.000000
28.425000	0.500	123,701.000000
28.433333	0.500	124,514.000000
28.441667	0.500	125,768.000000
28.450000	0.500	126,786.000000
28.458333	0.500	127,344.000000
28.466667	0.500	127,860.000000
28.475000	0.500	127,989.000000
28.483333	0.500	127,227.000000
28.491667	0.500	125,600.000000
28.500000	0.500	123,064.000000
28.508333	0.500	119,743.000000
28.516667	0.500	116,043.000000
28.525000	0.500	112,636.000000
28.533333	0.500	109,804.000000
28.541667	0.500	107,522.000000
28.550000	0.500	105,814.000000
28.558333	0.500	104,564.000000
28.566667	0.500	103,476.000000
28.575000	0.500	102,139.000000
28.583333	0.500	100,164.000000
28.591667	0.500	97,809.000000
28.600000	0.500	95,628.000000
28.608333	0.500	93,947.000000
28.616667	0.500	92,788.000000
28.625000	0.500	92,267.000000
28.633333	0.500	92,178.000000
28.641667	0.500	92,483.000000
28.650000	0.500	93,213.000000
28.658333	0.500	94,046.000000
28.666667	0.500	94,213.000000
28.675000	0.500	93,483.000000
28.683333	0.500	91,893.000000
28.691667	0.500	89,437.000000
28.700000	0.500	86,577.000000
28.708333	0.500	83,915.000000
28.716667	0.500	81,746.000000
28.725000	0.500	79,952.000000
28.733333	0.500	78,048.000000
28.741667	0.500	76,167.000000
28.750000	0.500	74,988.000000
28.758333	0.500	74,732.000000
28.766667	0.500	74,970.000000
28.775000	0.500	75,081.000000
28.783333	0.500	74,132.000000
28.791667	0.500	71,848.000000
28.800000	0.500	68,256.000000
28.808333	0.500	63,730.000000
28.816667	0.500	58,990.000000
28.825000	0.500	55,070.000000
28.833333	0.500	52,495.000000
28.841667	0.500	51,002.000000
28.850000	0.500	50,090.000000
28.858333	0.500	49,299.000000
28.866667	0.500	48,420.000000
28.875000	0.500	47,331.000000
28.883333	0.500	45,809.000000
28.891667	0.500	43,634.000000
28.900000	0.500	40,904.000000
28.908333	0.500	38,820.000000
28.916667	0.500	38,503.000000
28.925000	0.500	39,667.000000
28.933333	0.500	41,084.000000
28.941667	0.500	42,480.000000
28.950000	0.500	43,765.000000
28.958333	0.500	44,699.000000
28.966667	0.500	45,785.000000
28.975000	0.500	47,792.000000
28.983333	0.500	50,500.000000
28.991667	0.500	53,373.000000
29.000000	0.500	55,919.000000
29.008333	0.500	57,709.000000
29.016667	0.500	58,844.000000
29.025000	0.500	59,752.000000
29.033333	0.500	60,543.000000
29.041667	0.500	60,464.000000
29.050000	0.500	59,034.000000
29.058333	0.500	56,304.000000
29.066667	0.500	52,846.000000
29.075000	0.500	49,431.000000
29.083333	0.500	46,364.000000
29.091667	0.500	43,876.000000
29.100000	0.500	42,233.000000
29.108333	0.500	41,984.000000
29.116667	0.500	43,596.000000
29.125000	0.500	46,618.000000
29.133333	0.500	49,860.000000
29.141667	0.500	52,839.000000
29.150000	0.500	55,544.000000
29.158333	0.500	57,707.000000
29.166667	0.500	58,732.000000
29.175000	0.500	57,908.000000
29.183333	0.500	55,029.000000
29.191667	0.500	50,242.000000
29.200000	0.500	44,189.000000
29.208333	0.500	38,053.000000
29.216667	0.500	32,468.000000
29.225000	0.500	28,093.000000
29.233333	0.500	24,601.000000
29.241667	0.500	21,902.000000
29.250000	0.500	20,146.000000
29.258333	0.500	18,608.000000
29.266667	0.500	16,930.000000
29.275000	0.500	15,500.000000
29.283333	0.500	14,817.000000
29.291667	0.500	15,449.000000
29.300000	0.500	17,566.000000
29.308333	0.500	20,940.000000
29.316667	0.500	24,823.000000
29.325000	0.500	28,092.000000
29.333333	0.500	30,204.000000
29.341667	0.500	31,387.000000
29.350000	0.500	31,762.000000
29.358333	0.500	31,773.000000
29.366667	0.500	31,901.000000
29.375000	0.500	32,328.000000
29.383333	0.500	33,137.000000
29.391667	0.500	34,332.000000
29.400000	0.500	35,533.000000
29.408333	0.500	36,142.000000
29.416667	0.500	35,708.000000
29.425000	0.500	34,353.000000
29.433333	0.500	32,766.000000
29.441667	0.500	31,490.000000
29.450000	0.500	30,968.000000
29.458333	0.500	31,396.000000
29.466667	0.500	32,080.000000
29.475000	0.500	32,211.000000
29.483333	0.500	32,078.000000
29.491667	0.500	31,583.000000
29.500000	0.500	30,562.000000
29.508333	0.500	29,778.000000
29.516667	0.500	29,634.000000
29.525000	0.500	30,207.000000
29.533333	0.500	31,678.000000
29.541667	0.500	33,594.000000
29.550000	0.500	34,979.000000
29.558333	0.500	34,858.000000
29.566667	0.500	33,142.000000
29.575000	0.500	30,459.000000
29.583333	0.500	27,572.000000
29.591667	0.500	25,447.000000
29.600000	0.500	24,555.000000
29.608333	0.500	24,296.000000
29.616667	0.500	24,121.000000
29.625000	0.500	23,511.000000
29.633333	0.500	22,218.000000
29.641667	0.500	20,271.000000
29.650000	0.500	17,236.000000
29.658333	0.500	13,451.000000
29.666667	0.500	10,039.000000
29.675000	0.500	7,496.000000
29.683333	0.500	5,748.000000
29.691667	0.500	4,413.000000
29.700000	0.500	3,158.000000
29.708333	0.500	2,365.000000
29.716667	0.500	2,617.000000
29.725000	0.500	4,211.000000
29.733333	0.500	6,850.000000
29.741667	0.500	9,876.000000
29.750000	0.500	12,747.000000
29.758333	0.500	14,987.000000
29.766667	0.500	16,224.000000
29.775000	0.500	16,365.000000
29.783333	0.500	15,259.000000
29.791667	0.500	13,063.000000
29.800000	0.500	9,849.000000
29.808333	0.500	5,911.000000
29.816667	0.500	2,297.000000
29.825000	0.500	19.000000
29.833333	0.500	-523.000000
29.841667	0.500	78.000000
29.850000	0.500	975.000000
29.858333	0.500	2,012.000000
29.866667	0.500	3,128.000000
29.875000	0.500	4,441.000000
29.883333	0.500	6,270.000000
29.891667	0.500	8,676.000000
29.900000	0.500	10,781.000000
29.908333	0.500	12,133.000000
29.916667	0.500	12,951.000000
29.925000	0.500	13,799.000000
29.933333	0.500	14,752.000000
29.941667	0.500	15,374.000000
29.950000	0.500	15,661.000000
29.958333	0.500	16,140.000000
29.966667	0.500	17,328.000000
29.975000	0.500	19,224.000000
29.983333	0.500	21,631.000000
29.991667	0.500	24,296.000000
30.000000	0.500	27,242.000000
30.008333	0.500	29,851.000000
30.016667	0.500	31,086.000000
30.025000	0.500	31,058.000000
30.033333	0.500	30,419.000000
30.041667	0.500	29,597.000000
30.050000	0.500	29,033.000000
30.058333	0.500	28,669.000000
30.066667	0.500	28,345.000000
30.075000	0.500	28,348.000000
30.083333	0.500	28,857.000000
30.091667	0.500	29,569.000000
30.100000	0.500	30,137.000000
30.108333	0.500	29,929.000000
30.116667	0.500	28,354.000000
30.125000	0.500	25,410.000000
30.133333	0.500	21,840.000000
30.141667	0.500	18,358.000000
30.150000	0.500	15,354.000000
30.158333	0.500	13,112.000000
30.166667	0.500	11,543.000000
30.175000	0.500	10,031.000000
30.183333	0.500	8,714.000000
30.191667	0.500	8,029.000000
30.200000	0.500	7,621.000000
30.208333	0.500	7,007.000000
30.216667	0.500	5,443.000000
30.225000	0.500	2,721.000000
30.233333	0.500	-915.000000
30.241667	0.500	-4,544.000000
30.250000	0.500	-7,398.000000
30.258333	0.500	-9,345.000000
30.266667	0.500	-11,092.000000
30.275000	0.500	-12,883.000000
30.283333	0.500	-14,437.000000
30.291667	0.500	-15,541.000000
30.300000	0.500	-16,094.000000
30.308333	0.500	-15,517.000000
30.316667	0.500	-13,713.000000
30.325000	0.500	-11,308.000000
30.333333	0.500	-8,205.000000
30.341667	0.500	-4,138.000000
30.350000	0.500	501.000000
30.358333	0.500	4,987.000000
30.366667	0.500	9,036.000000
30.375000	0.500	12,142.000000
30.383333	0.500	13,771.000000
30.391667	0.500	13,680.000000
30.400000	0.500	12,162.000000
30.408333	0.500	9,598.000000
30.416667	0.500	6,448.000000
30.425000	0.500	3,160.000000
30.433333	0.500	348.000000
30.441667	0.500	-1,336.000000
30.450000	0.500	-1,777.000000
30.458333	0.500	-1,602.000000
30.466667	0.500	-1,306.000000
30.475000	0.500	-960.000000
30.483333	0.500	-1,005.000000
30.491667	0.500	-1,380.000000
30.500000	0.500	-1,805.000000
30.508333	0.500	-2,003.000000
30.516667	0.500	-2,296.000000
30.525000	0.500	-2,422.000000
30.533333	0.500	-2,273.000000
30.541667	0.500	-1,765.000000
30.550000	0.500	-873.000000
30.558333	0.500	-47.000000
30.566667	0.500	536.000000
30.575000	0.500	1,093.000000
30.583333	0.500	2,330.000000
30.591667	0.500	4,367.000000
30.600000	0.500	6,794.000000
30.608333	0.500	9,238.000000
30.616667	0.500	10,870.000000
30.625000	0.500	11,065.000000
30.633333	0.500	10,139.000000
30.641667	0.500	8,657.000000
30.650000	0.500	6,928.000000
30.658333	0.500	5,480.000000
30.666667	0.500	4,508.000000
30.675000	0.500	3,973.000000
30.683333	0.500	3,389.000000
30.691667	0.500	2,198.000000
30.700000	0.500	456.000000
30.708333	0.500	-1,367.000000
30.716667	0.500	-2,399.000000
30.725000	0.500	-2,244.000000
30.733333	0.500	-1,112.000000
30.741667	0.500	857.000000
30.750000	0.500	3,557.000000
30.758333	0.500	6,322.000000
30.766667	0.500	8,136.000000
30.775000	0.500	8,558.000000
30.783333	0.500	7,326.000000
30.791667	0.500	4,694.000000
30.800000	0.500	1,556.000000
30.808333	0.500	-1,310.000000
30.816667	0.500	-3,692.000000
30.825000	0.500	-5,399.000000
30.833333	0.500	-6,191.000000
30.841667	0.500	-6,344.000000
30.850000	0.500	-5,910.000000
30.858333	0.500	-4,447.000000
30.866667	0.500	-2,432.000000
30.875000	0.500	-708.000000
30.883333	0.500	680.000000
30.891667	0.500	1,911.000000
30.900000	0.500	3,173.000000
30.908333	0.500	4,441.000000
30.916667	0.500	5,518.000000
30.925000	0.500	6,169.000000
30.933333	0.500	6,068.000000
30.941667	0.500	5,462.000000
30.950000	0.500	4,734.000000
30.958333	0.500	3,964.000000
30.966667	0.500	3,434.000000
30.975000	0.500	3,388.000000
30.983333	0.500	3,422.000000
30.991667	0.500	3,109.000000
31.000000	0.500	460.000000
