# Supplementary material for: Changes to Serum Sample Tube and Processing Methodology Does Not Cause Inter-Individual Variation in Automated Whole Serum N-Glycan Profiling in Health and Disease
Source: PLoS One. 2015 Apr 1;10(4):e0123028. doi: 10.1371/journal.pone.0123028 (PMC4382121; doi:10.1371/journal.pone.0123028)
Supplement: S2 Data — (ZIP) [file pone.0123028.s007.zip › IgGglycansData/1000+390-Sample 31.txt]

File Path	chrom://acropora/ChromeleonLocal/Archana Data/07 Mar 14/Robot validation of PNG F release- GCP-IgG and GCP-Fet.seq/34.smp/Emission_1.channel/Emission_1.chm
Channel	Emission_1

Injection Information:
Data Vault	ChromeleonLocal
Injection	PNG F rel-GCP-IgG-100µg-F.A+PBM+2AB VP96+T1-110/1000+390-Sample 31
Injection Number	36
Position	RG4
Comment	
Processing Method	beh-gu
Instrument Method	BEH-15cm-30min-right-25ul
Type	Unknown
Status	Finished
Injection Date	08/03/2014
Injection Time	09:48:57
Injection Volume (µL)	25.0000
Dilution Factor	1.0000
Weight	1.0000

Raw Data Information:
Time Min. (min)	0.000000
Time Max. (min)	31.000000
Data Points	3721
Detector	FLD
Exporting Data System	Chromeleon 7.1.1.1127
Operator	
Signal Quantity	
Signal Unit	counts
Signal Min.	-29,147.000000
Signal Max.	7,884,404.000000
Channel	Emission_1
Driver Name	FLD3000.dll
Channel Type	Evaluation
Min. Step (s)	0.500
Max. Step (s)	0.500
Average Step (s)	0.500

Signal Parameter Information:
Signal Info	

Raw Data:
Time (min)	Step (s)	Value (counts)
0.000000	0.000	0.000000
0.008333	0.500	0.000000
0.016667	0.500	0.000000
0.025000	0.500	0.000000
0.033333	0.500	0.000000
0.041667	0.500	4,221.000000
0.050000	0.500	4,388.000000
0.058333	0.500	4,831.000000
0.066667	0.500	5,808.000000
0.075000	0.500	7,232.000000
0.083333	0.500	8,789.000000
0.091667	0.500	10,130.000000
0.100000	0.500	10,972.000000
0.108333	0.500	11,174.000000
0.116667	0.500	10,755.000000
0.125000	0.500	9,825.000000
0.133333	0.500	8,516.000000
0.141667	0.500	6,985.000000
0.150000	0.500	5,368.000000
0.158333	0.500	3,763.000000
0.166667	0.500	2,228.000000
0.175000	0.500	812.000000
0.183333	0.500	-431.000000
0.191667	0.500	-1,453.000000
0.200000	0.500	-2,191.000000
0.208333	0.500	-2,635.000000
0.216667	0.500	-2,943.000000
0.225000	0.500	-3,243.000000
0.233333	0.500	-3,532.000000
0.241667	0.500	-3,754.000000
0.250000	0.500	-3,913.000000
0.258333	0.500	-4,077.000000
0.266667	0.500	-4,284.000000
0.275000	0.500	-4,556.000000
0.283333	0.500	-4,861.000000
0.291667	0.500	-5,090.000000
0.300000	0.500	-5,215.000000
0.308333	0.500	-5,247.000000
0.316667	0.500	-5,209.000000
0.325000	0.500	-5,069.000000
0.333333	0.500	-4,793.000000
0.341667	0.500	-4,478.000000
0.350000	0.500	-4,220.000000
0.358333	0.500	-4,026.000000
0.366667	0.500	-3,921.000000
0.375000	0.500	-3,913.000000
0.383333	0.500	-3,997.000000
0.391667	0.500	-4,145.000000
0.400000	0.500	-4,322.000000
0.408333	0.500	-4,529.000000
0.416667	0.500	-4,731.000000
0.425000	0.500	-4,873.000000
0.433333	0.500	-4,905.000000
0.441667	0.500	-4,811.000000
0.450000	0.500	-4,596.000000
0.458333	0.500	-4,298.000000
0.466667	0.500	-3,991.000000
0.475000	0.500	-3,770.000000
0.483333	0.500	-3,703.000000
0.491667	0.500	-3,851.000000
0.500000	0.500	-4,196.000000
0.508333	0.500	-4,651.000000
0.516667	0.500	-5,151.000000
0.525000	0.500	-5,651.000000
0.533333	0.500	-6,066.000000
0.541667	0.500	-6,345.000000
0.550000	0.500	-6,456.000000
0.558333	0.500	-6,373.000000
0.566667	0.500	-6,117.000000
0.575000	0.500	-5,696.000000
0.583333	0.500	-5,139.000000
0.591667	0.500	-4,515.000000
0.600000	0.500	-3,896.000000
0.608333	0.500	-3,365.000000
0.616667	0.500	-2,995.000000
0.625000	0.500	-2,774.000000
0.633333	0.500	-2,556.000000
0.641667	0.500	-2,155.000000
0.650000	0.500	-1,462.000000
0.658333	0.500	-420.000000
0.666667	0.500	898.000000
0.675000	0.500	2,286.000000
0.683333	0.500	3,523.000000
0.691667	0.500	4,476.000000
0.700000	0.500	5,117.000000
0.708333	0.500	5,447.000000
0.716667	0.500	5,475.000000
0.725000	0.500	5,241.000000
0.733333	0.500	5,045.000000
0.741667	0.500	5,765.000000
0.750000	0.500	8,733.000000
0.758333	0.500	15,041.000000
0.766667	0.500	24,966.000000
0.775000	0.500	37,831.000000
0.783333	0.500	52,196.000000
0.791667	0.500	66,291.000000
0.800000	0.500	78,416.000000
0.808333	0.500	87,228.000000
0.816667	0.500	92,031.000000
0.825000	0.500	92,684.000000
0.833333	0.500	89,502.000000
0.841667	0.500	83,224.000000
0.850000	0.500	74,814.000000
0.858333	0.500	65,328.000000
0.866667	0.500	55,700.000000
0.875000	0.500	46,622.000000
0.883333	0.500	38,521.000000
0.891667	0.500	31,605.000000
0.900000	0.500	25,926.000000
0.908333	0.500	21,435.000000
0.916667	0.500	17,982.000000
0.925000	0.500	15,354.000000
0.933333	0.500	13,336.000000
0.941667	0.500	11,713.000000
0.950000	0.500	10,329.000000
0.958333	0.500	9,157.000000
0.966667	0.500	8,227.000000
0.975000	0.500	7,599.000000
0.983333	0.500	7,328.000000
0.991667	0.500	7,406.000000
1.000000	0.500	7,756.000000
1.008333	0.500	8,281.000000
1.016667	0.500	8,906.000000
1.025000	0.500	9,696.000000
1.033333	0.500	10,902.000000
1.041667	0.500	12,934.000000
1.050000	0.500	16,157.000000
1.058333	0.500	20,655.000000
1.066667	0.500	26,176.000000
1.075000	0.500	32,182.000000
1.083333	0.500	37,921.000000
1.091667	0.500	42,671.000000
1.100000	0.500	45,889.000000
1.108333	0.500	47,337.000000
1.116667	0.500	47,130.000000
1.125000	0.500	45,715.000000
1.133333	0.500	43,658.000000
1.141667	0.500	41,597.000000
1.150000	0.500	40,098.000000
1.158333	0.500	39,417.000000
1.166667	0.500	39,546.000000
1.175000	0.500	40,385.000000
1.183333	0.500	41,807.000000
1.191667	0.500	43,671.000000
1.200000	0.500	45,752.000000
1.208333	0.500	47,732.000000
1.216667	0.500	49,279.000000
1.225000	0.500	50,071.000000
1.233333	0.500	49,886.000000
1.241667	0.500	48,678.000000
1.250000	0.500	46,654.000000
1.258333	0.500	44,177.000000
1.266667	0.500	41,654.000000
1.275000	0.500	39,259.000000
1.283333	0.500	36,921.000000
1.291667	0.500	34,554.000000
1.300000	0.500	32,339.000000
1.308333	0.500	30,831.000000
1.316667	0.500	30,423.000000
1.325000	0.500	30,925.000000
1.333333	0.500	31,777.000000
1.341667	0.500	32,250.000000
1.350000	0.500	31,770.000000
1.358333	0.500	30,157.000000
1.366667	0.500	27,573.000000
1.375000	0.500	24,294.000000
1.383333	0.500	20,584.000000
1.391667	0.500	16,764.000000
1.400000	0.500	13,145.000000
1.408333	0.500	9,975.000000
1.416667	0.500	7,459.000000
1.425000	0.500	5,699.000000
1.433333	0.500	4,714.000000
1.441667	0.500	4,370.000000
1.450000	0.500	4,418.000000
1.458333	0.500	4,635.000000
1.466667	0.500	4,855.000000
1.475000	0.500	4,948.000000
1.483333	0.500	4,867.000000
1.491667	0.500	4,558.000000
1.500000	0.500	4,036.000000
1.508333	0.500	3,427.000000
1.516667	0.500	2,842.000000
1.525000	0.500	2,347.000000
1.533333	0.500	2,020.000000
1.541667	0.500	1,848.000000
1.550000	0.500	1,715.000000
1.558333	0.500	1,521.000000
1.566667	0.500	1,249.000000
1.575000	0.500	962.000000
1.583333	0.500	759.000000
1.591667	0.500	622.000000
1.600000	0.500	502.000000
1.608333	0.500	447.000000
1.616667	0.500	465.000000
1.625000	0.500	497.000000
1.633333	0.500	475.000000
1.641667	0.500	366.000000
1.650000	0.500	149.000000
1.658333	0.500	-170.000000
1.666667	0.500	-557.000000
1.675000	0.500	-952.000000
1.683333	0.500	-1,333.000000
1.691667	0.500	-1,673.000000
1.700000	0.500	-1,954.000000
1.708333	0.500	-2,204.000000
1.716667	0.500	-2,448.000000
1.725000	0.500	-2,685.000000
1.733333	0.500	-2,886.000000
1.741667	0.500	-3,016.000000
1.750000	0.500	-3,105.000000
1.758333	0.500	-3,235.000000
1.766667	0.500	-3,450.000000
1.775000	0.500	-3,696.000000
1.783333	0.500	-3,904.000000
1.791667	0.500	-4,066.000000
1.800000	0.500	-4,152.000000
1.808333	0.500	-4,121.000000
1.816667	0.500	-4,020.000000
1.825000	0.500	-3,860.000000
1.833333	0.500	-3,671.000000
1.841667	0.500	-3,546.000000
1.850000	0.500	-3,541.000000
1.858333	0.500	-3,683.000000
1.866667	0.500	-3,871.000000
1.875000	0.500	-4,004.000000
1.883333	0.500	-4,020.000000
1.891667	0.500	-3,889.000000
1.900000	0.500	-3,626.000000
1.908333	0.500	-3,285.000000
1.916667	0.500	-2,929.000000
1.925000	0.500	-2,652.000000
1.933333	0.500	-2,546.000000
1.941667	0.500	-2,660.000000
1.950000	0.500	-3,012.000000
1.958333	0.500	-3,508.000000
1.966667	0.500	-3,993.000000
1.975000	0.500	-4,375.000000
1.983333	0.500	-4,593.000000
1.991667	0.500	-4,620.000000
2.000000	0.500	-4,512.000000
2.008333	0.500	-4,353.000000
2.016667	0.500	-4,185.000000
2.025000	0.500	-4,001.000000
2.033333	0.500	-3,780.000000
2.041667	0.500	-3,539.000000
2.050000	0.500	-3,284.000000
2.058333	0.500	-2,999.000000
2.066667	0.500	-2,706.000000
2.075000	0.500	-2,429.000000
2.083333	0.500	-2,213.000000
2.091667	0.500	-2,095.000000
2.100000	0.500	-2,097.000000
2.108333	0.500	-2,232.000000
2.116667	0.500	-2,458.000000
2.125000	0.500	-2,741.000000
2.133333	0.500	-3,054.000000
2.141667	0.500	-3,335.000000
2.150000	0.500	-3,525.000000
2.158333	0.500	-3,567.000000
2.166667	0.500	-3,498.000000
2.175000	0.500	-3,404.000000
2.183333	0.500	-3,332.000000
2.191667	0.500	-3,353.000000
2.200000	0.500	-3,516.000000
2.208333	0.500	-3,761.000000
2.216667	0.500	-3,996.000000
2.225000	0.500	-4,192.000000
2.233333	0.500	-4,326.000000
2.241667	0.500	-4,424.000000
2.250000	0.500	-4,465.000000
2.258333	0.500	-4,365.000000
2.266667	0.500	-4,154.000000
2.275000	0.500	-3,912.000000
2.283333	0.500	-3,677.000000
2.291667	0.500	-3,495.000000
2.300000	0.500	-3,450.000000
2.308333	0.500	-3,562.000000
2.316667	0.500	-3,741.000000
2.325000	0.500	-3,851.000000
2.333333	0.500	-3,877.000000
2.341667	0.500	-3,851.000000
2.350000	0.500	-3,834.000000
2.358333	0.500	-3,873.000000
2.366667	0.500	-3,937.000000
2.375000	0.500	-3,999.000000
2.383333	0.500	-4,067.000000
2.391667	0.500	-4,166.000000
2.400000	0.500	-4,277.000000
2.408333	0.500	-4,319.000000
2.416667	0.500	-4,239.000000
2.425000	0.500	-4,043.000000
2.433333	0.500	-3,765.000000
2.441667	0.500	-3,441.000000
2.450000	0.500	-3,131.000000
2.458333	0.500	-2,892.000000
2.466667	0.500	-2,792.000000
2.475000	0.500	-2,838.000000
2.483333	0.500	-2,961.000000
2.491667	0.500	-3,090.000000
2.500000	0.500	-3,180.000000
2.508333	0.500	-3,201.000000
2.516667	0.500	-3,121.000000
2.525000	0.500	-2,956.000000
2.533333	0.500	-2,752.000000
2.541667	0.500	-2,586.000000
2.550000	0.500	-2,569.000000
2.558333	0.500	-2,737.000000
2.566667	0.500	-2,967.000000
2.575000	0.500	-3,089.000000
2.583333	0.500	-3,029.000000
2.591667	0.500	-2,818.000000
2.600000	0.500	-2,552.000000
2.608333	0.500	-2,364.000000
2.616667	0.500	-2,342.000000
2.625000	0.500	-2,471.000000
2.633333	0.500	-2,704.000000
2.641667	0.500	-2,949.000000
2.650000	0.500	-3,135.000000
2.658333	0.500	-3,239.000000
2.666667	0.500	-3,326.000000
2.675000	0.500	-3,458.000000
2.683333	0.500	-3,619.000000
2.691667	0.500	-3,737.000000
2.700000	0.500	-3,776.000000
2.708333	0.500	-3,741.000000
2.716667	0.500	-3,662.000000
2.725000	0.500	-3,575.000000
2.733333	0.500	-3,545.000000
2.741667	0.500	-3,616.000000
2.750000	0.500	-3,778.000000
2.758333	0.500	-4,009.000000
2.766667	0.500	-4,292.000000
2.775000	0.500	-4,619.000000
2.783333	0.500	-4,982.000000
2.791667	0.500	-5,339.000000
2.800000	0.500	-5,686.000000
2.808333	0.500	-5,986.000000
2.816667	0.500	-6,224.000000
2.825000	0.500	-6,417.000000
2.833333	0.500	-6,566.000000
2.841667	0.500	-6,625.000000
2.850000	0.500	-6,513.000000
2.858333	0.500	-6,185.000000
2.866667	0.500	-5,680.000000
2.875000	0.500	-5,105.000000
2.883333	0.500	-4,540.000000
2.891667	0.500	-4,020.000000
2.900000	0.500	-3,587.000000
2.908333	0.500	-3,298.000000
2.916667	0.500	-3,229.000000
2.925000	0.500	-3,398.000000
2.933333	0.500	-3,708.000000
2.941667	0.500	-4,008.000000
2.950000	0.500	-4,191.000000
2.958333	0.500	-4,277.000000
2.966667	0.500	-4,323.000000
2.975000	0.500	-4,298.000000
2.983333	0.500	-4,187.000000
2.991667	0.500	-4,011.000000
3.000000	0.500	-3,784.000000
3.008333	0.500	-3,784.000000
3.016667	0.500	-3,784.000000
3.025000	0.500	-3,784.000000
3.033333	0.500	-3,784.000000
3.041667	0.500	-3,696.000000
3.050000	0.500	-3,315.000000
3.058333	0.500	-2,751.000000
3.066667	0.500	-2,225.000000
3.075000	0.500	-1,835.000000
3.083333	0.500	-728.000000
3.091667	0.500	1,894.000000
3.100000	0.500	6,190.000000
3.108333	0.500	11,514.000000
3.116667	0.500	16,377.000000
3.125000	0.500	19,601.000000
3.133333	0.500	20,897.000000
3.141667	0.500	20,346.000000
3.150000	0.500	18,584.000000
3.158333	0.500	16,607.000000
3.166667	0.500	14,818.000000
3.175000	0.500	12,858.000000
3.183333	0.500	10,632.000000
3.191667	0.500	8,405.000000
3.200000	0.500	5,959.000000
3.208333	0.500	3,511.000000
3.216667	0.500	1,618.000000
3.225000	0.500	765.000000
3.233333	0.500	536.000000
3.241667	0.500	-75.000000
3.250000	0.500	-1,911.000000
3.258333	0.500	-4,884.000000
3.266667	0.500	-8,444.000000
3.275000	0.500	-11,672.000000
3.283333	0.500	-14,391.000000
3.291667	0.500	-16,908.000000
3.300000	0.500	-18,627.000000
3.308333	0.500	-18,878.000000
3.316667	0.500	-18,048.000000
3.325000	0.500	-16,714.000000
3.333333	0.500	-15,197.000000
3.341667	0.500	-14,076.000000
3.350000	0.500	-13,939.000000
3.358333	0.500	-15,207.000000
3.366667	0.500	-17,670.000000
3.375000	0.500	-20,108.000000
3.383333	0.500	-21,843.000000
3.391667	0.500	-23,337.000000
3.400000	0.500	-25,212.000000
3.408333	0.500	-27,315.000000
3.416667	0.500	-28,973.000000
3.425000	0.500	-29,147.000000
3.433333	0.500	-27,499.000000
3.441667	0.500	-24,412.000000
3.450000	0.500	-21,114.000000
3.458333	0.500	-19,166.000000
3.466667	0.500	-18,999.000000
3.475000	0.500	-19,861.000000
3.483333	0.500	-21,099.000000
3.491667	0.500	-22,443.000000
3.500000	0.500	-23,763.000000
3.508333	0.500	-24,594.000000
3.516667	0.500	-24,004.000000
3.525000	0.500	-21,525.000000
3.533333	0.500	-17,555.000000
3.541667	0.500	-12,841.000000
3.550000	0.500	-7,754.000000
3.558333	0.500	-2,608.000000
3.566667	0.500	1,756.000000
3.575000	0.500	5,006.000000
3.583333	0.500	7,074.000000
3.591667	0.500	8,129.000000
3.600000	0.500	8,716.000000
3.608333	0.500	8,662.000000
3.616667	0.500	7,481.000000
3.625000	0.500	5,289.000000
3.633333	0.500	2,537.000000
3.641667	0.500	-213.000000
3.650000	0.500	-2,634.000000
3.658333	0.500	-4,567.000000
3.666667	0.500	-5,420.000000
3.675000	0.500	-5,102.000000
3.683333	0.500	-4,011.000000
3.691667	0.500	-2,643.000000
3.700000	0.500	-1,267.000000
3.708333	0.500	-21.000000
3.716667	0.500	939.000000
3.725000	0.500	1,667.000000
3.733333	0.500	2,432.000000
3.741667	0.500	2,841.000000
3.750000	0.500	2,568.000000
3.758333	0.500	1,455.000000
3.766667	0.500	-360.000000
3.775000	0.500	-2,451.000000
3.783333	0.500	-4,404.000000
3.791667	0.500	-5,862.000000
3.800000	0.500	-6,974.000000
3.808333	0.500	-8,068.000000
3.816667	0.500	-8,996.000000
3.825000	0.500	-9,648.000000
3.833333	0.500	-10,134.000000
3.841667	0.500	-10,408.000000
3.850000	0.500	-10,018.000000
3.858333	0.500	-9,277.000000
3.866667	0.500	-8,265.000000
3.875000	0.500	-6,884.000000
3.883333	0.500	-4,977.000000
3.891667	0.500	-2,909.000000
3.900000	0.500	-1,710.000000
3.908333	0.500	-1,999.000000
3.916667	0.500	-3,499.000000
3.925000	0.500	-5,583.000000
3.933333	0.500	-7,599.000000
3.941667	0.500	-9,033.000000
3.950000	0.500	-9,700.000000
3.958333	0.500	-9,753.000000
3.966667	0.500	-9,455.000000
3.975000	0.500	-9,115.000000
3.983333	0.500	-9,243.000000
3.991667	0.500	-10,183.000000
4.000000	0.500	-11,599.000000
4.008333	0.500	-13,113.000000
4.016667	0.500	-14,579.000000
4.025000	0.500	-15,245.000000
4.033333	0.500	-14,932.000000
4.041667	0.500	-13,787.000000
4.050000	0.500	-12,191.000000
4.058333	0.500	-10,710.000000
4.066667	0.500	-9,776.000000
4.075000	0.500	-9,811.000000
4.083333	0.500	-10,686.000000
4.091667	0.500	-12,208.000000
4.100000	0.500	-14,209.000000
4.108333	0.500	-15,871.000000
4.116667	0.500	-16,917.000000
4.125000	0.500	-17,759.000000
4.133333	0.500	-19,000.000000
4.141667	0.500	-20,336.000000
4.150000	0.500	-20,419.000000
4.158333	0.500	-18,371.000000
4.166667	0.500	-14,456.000000
4.175000	0.500	-9,330.000000
4.183333	0.500	-4,159.000000
4.191667	0.500	217.000000
4.200000	0.500	3,433.000000
4.208333	0.500	5,502.000000
4.216667	0.500	6,124.000000
4.225000	0.500	4,806.000000
4.233333	0.500	1,643.000000
4.241667	0.500	-2,719.000000
4.250000	0.500	-7,317.000000
4.258333	0.500	-11,393.000000
4.266667	0.500	-14,466.000000
4.275000	0.500	-16,458.000000
4.283333	0.500	-17,280.000000
4.291667	0.500	-17,276.000000
4.300000	0.500	-16,706.000000
4.308333	0.500	-15,157.000000
4.316667	0.500	-12,287.000000
4.325000	0.500	-8,316.000000
4.333333	0.500	-4,128.000000
4.341667	0.500	-801.000000
4.350000	0.500	1,168.000000
4.358333	0.500	1,796.000000
4.366667	0.500	1,191.000000
4.375000	0.500	-308.000000
4.383333	0.500	-1,587.000000
4.391667	0.500	-2,100.000000
4.400000	0.500	-1,721.000000
4.408333	0.500	-697.000000
4.416667	0.500	399.000000
4.425000	0.500	826.000000
4.433333	0.500	235.000000
4.441667	0.500	-1,405.000000
4.450000	0.500	-4,098.000000
4.458333	0.500	-7,475.000000
4.466667	0.500	-10,609.000000
4.475000	0.500	-12,849.000000
4.483333	0.500	-14,382.000000
4.491667	0.500	-15,509.000000
4.500000	0.500	-16,568.000000
4.508333	0.500	-17,226.000000
4.516667	0.500	-17,126.000000
4.525000	0.500	-16,424.000000
4.533333	0.500	-15,633.000000
4.541667	0.500	-14,967.000000
4.550000	0.500	-14,270.000000
4.558333	0.500	-13,514.000000
4.566667	0.500	-12,560.000000
4.575000	0.500	-11,043.000000
4.583333	0.500	-9,093.000000
4.591667	0.500	-6,854.000000
4.600000	0.500	-4,739.000000
4.608333	0.500	-3,415.000000
4.616667	0.500	-3,499.000000
4.625000	0.500	-5,141.000000
4.633333	0.500	-7,928.000000
4.641667	0.500	-11,124.000000
4.650000	0.500	-14,222.000000
4.658333	0.500	-16,315.000000
4.666667	0.500	-16,686.000000
4.675000	0.500	-15,649.000000
4.683333	0.500	-13,784.000000
4.691667	0.500	-11,624.000000
4.700000	0.500	-9,571.000000
4.708333	0.500	-8,133.000000
4.716667	0.500	-7,628.000000
4.725000	0.500	-8,274.000000
4.733333	0.500	-10,017.000000
4.741667	0.500	-12,663.000000
4.750000	0.500	-15,368.000000
4.758333	0.500	-17,129.000000
4.766667	0.500	-17,079.000000
4.775000	0.500	-15,005.000000
4.783333	0.500	-11,465.000000
4.791667	0.500	-7,509.000000
4.800000	0.500	-3,848.000000
4.808333	0.500	-851.000000
4.816667	0.500	1,446.000000
4.825000	0.500	3,236.000000
4.833333	0.500	4,519.000000
4.841667	0.500	5,363.000000
4.850000	0.500	5,246.000000
4.858333	0.500	4,107.000000
4.866667	0.500	2,463.000000
4.875000	0.500	285.000000
4.883333	0.500	-2,186.000000
4.891667	0.500	-4,718.000000
4.900000	0.500	-7,170.000000
4.908333	0.500	-9,515.000000
4.916667	0.500	-11,786.000000
4.925000	0.500	-13,603.000000
4.933333	0.500	-14,825.000000
4.941667	0.500	-15,241.000000
4.950000	0.500	-14,305.000000
4.958333	0.500	-11,926.000000
4.966667	0.500	-8,831.000000
4.975000	0.500	-6,212.000000
4.983333	0.500	-4,478.000000
4.991667	0.500	-3,424.000000
5.000000	0.500	-2,785.000000
5.008333	0.500	-2,031.000000
5.016667	0.500	-675.000000
5.025000	0.500	875.000000
5.033333	0.500	1,744.000000
5.041667	0.500	1,498.000000
5.050000	0.500	440.000000
5.058333	0.500	-834.000000
5.066667	0.500	-1,852.000000
5.075000	0.500	-2,180.000000
5.083333	0.500	-1,656.000000
5.091667	0.500	-512.000000
5.100000	0.500	1,103.000000
5.108333	0.500	3,019.000000
5.116667	0.500	4,496.000000
5.125000	0.500	4,883.000000
5.133333	0.500	4,373.000000
5.141667	0.500	3,248.000000
5.150000	0.500	1,862.000000
5.158333	0.500	680.000000
5.166667	0.500	-409.000000
5.175000	0.500	-1,955.000000
5.183333	0.500	-3,852.000000
5.191667	0.500	-5,483.000000
5.200000	0.500	-6,618.000000
5.208333	0.500	-7,290.000000
5.216667	0.500	-7,652.000000
5.225000	0.500	-8,087.000000
5.233333	0.500	-8,823.000000
5.241667	0.500	-9,722.000000
5.250000	0.500	-10,480.000000
5.258333	0.500	-11,253.000000
5.266667	0.500	-12,325.000000
5.275000	0.500	-13,805.000000
5.283333	0.500	-15,545.000000
5.291667	0.500	-17,255.000000
5.300000	0.500	-18,167.000000
5.308333	0.500	-17,587.000000
5.316667	0.500	-15,229.000000
5.325000	0.500	-11,441.000000
5.333333	0.500	-7,088.000000
5.341667	0.500	-2,975.000000
5.350000	0.500	53.000000
5.358333	0.500	1,528.000000
5.366667	0.500	1,535.000000
5.375000	0.500	284.000000
5.383333	0.500	-1,763.000000
5.391667	0.500	-4,030.000000
5.400000	0.500	-5,714.000000
5.408333	0.500	-6,794.000000
5.416667	0.500	-7,674.000000
5.425000	0.500	-8,488.000000
5.433333	0.500	-9,461.000000
5.441667	0.500	-11,027.000000
5.450000	0.500	-13,281.000000
5.458333	0.500	-15,773.000000
5.466667	0.500	-17,837.000000
5.475000	0.500	-18,936.000000
5.483333	0.500	-18,617.000000
5.491667	0.500	-16,979.000000
5.500000	0.500	-13,992.000000
5.508333	0.500	-9,600.000000
5.516667	0.500	-4,542.000000
5.525000	0.500	475.000000
5.533333	0.500	4,927.000000
5.541667	0.500	8,596.000000
5.550000	0.500	10,940.000000
5.558333	0.500	12,091.000000
5.566667	0.500	12,723.000000
5.575000	0.500	13,194.000000
5.583333	0.500	13,167.000000
5.591667	0.500	12,237.000000
5.600000	0.500	9,949.000000
5.608333	0.500	6,277.000000
5.616667	0.500	1,618.000000
5.625000	0.500	-3,747.000000
5.633333	0.500	-9,273.000000
5.641667	0.500	-14,283.000000
5.650000	0.500	-17,883.000000
5.658333	0.500	-19,969.000000
5.666667	0.500	-20,580.000000
5.675000	0.500	-19,709.000000
5.683333	0.500	-17,409.000000
5.691667	0.500	-14,317.000000
5.700000	0.500	-11,728.000000
5.708333	0.500	-10,212.000000
5.716667	0.500	-9,630.000000
5.725000	0.500	-9,823.000000
5.733333	0.500	-10,312.000000
5.741667	0.500	-10,716.000000
5.750000	0.500	-10,801.000000
5.758333	0.500	-10,311.000000
5.766667	0.500	-9,198.000000
5.775000	0.500	-7,265.000000
5.783333	0.500	-5,008.000000
5.791667	0.500	-2,949.000000
5.800000	0.500	-1,149.000000
5.808333	0.500	675.000000
5.816667	0.500	2,264.000000
5.825000	0.500	3,099.000000
5.833333	0.500	2,818.000000
5.841667	0.500	1,325.000000
5.850000	0.500	-726.000000
5.858333	0.500	-3,121.000000
5.866667	0.500	-6,107.000000
5.875000	0.500	-9,470.000000
5.883333	0.500	-12,403.000000
5.891667	0.500	-14,772.000000
5.900000	0.500	-16,434.000000
5.908333	0.500	-17,076.000000
5.916667	0.500	-16,653.000000
5.925000	0.500	-15,377.000000
5.933333	0.500	-13,521.000000
5.941667	0.500	-11,872.000000
5.950000	0.500	-10,273.000000
5.958333	0.500	-8,509.000000
5.966667	0.500	-6,637.000000
5.975000	0.500	-4,725.000000
5.983333	0.500	-2,886.000000
5.991667	0.500	-1,008.000000
6.000000	0.500	1,031.000000
6.008333	0.500	3,247.000000
6.016667	0.500	5,391.000000
6.025000	0.500	7,113.000000
6.033333	0.500	8,250.000000
6.041667	0.500	8,839.000000
6.050000	0.500	8,774.000000
6.058333	0.500	8,193.000000
6.066667	0.500	7,656.000000
6.075000	0.500	6,967.000000
6.083333	0.500	5,924.000000
6.091667	0.500	4,898.000000
6.100000	0.500	4,090.000000
6.108333	0.500	3,429.000000
6.116667	0.500	2,712.000000
6.125000	0.500	1,734.000000
6.133333	0.500	-233.000000
6.141667	0.500	-3,408.000000
6.150000	0.500	-6,865.000000
6.158333	0.500	-9,319.000000
6.166667	0.500	-10,072.000000
6.175000	0.500	-9,460.000000
6.183333	0.500	-8,002.000000
6.191667	0.500	-6,480.000000
6.200000	0.500	-5,673.000000
6.208333	0.500	-6,156.000000
6.216667	0.500	-7,779.000000
6.225000	0.500	-9,677.000000
6.233333	0.500	-10,892.000000
6.241667	0.500	-10,667.000000
6.250000	0.500	-9,011.000000
6.258333	0.500	-6,563.000000
6.266667	0.500	-4,029.000000
6.275000	0.500	-1,544.000000
6.283333	0.500	389.000000
6.291667	0.500	1,162.000000
6.300000	0.500	987.000000
6.308333	0.500	678.000000
6.316667	0.500	433.000000
6.325000	0.500	731.000000
6.333333	0.500	1,527.000000
6.341667	0.500	2,310.000000
6.350000	0.500	2,771.000000
6.358333	0.500	3,226.000000
6.366667	0.500	4,035.000000
6.375000	0.500	4,890.000000
6.383333	0.500	5,180.000000
6.391667	0.500	4,832.000000
6.400000	0.500	4,330.000000
6.408333	0.500	3,937.000000
6.416667	0.500	3,175.000000
6.425000	0.500	1,364.000000
6.433333	0.500	-1,312.000000
6.441667	0.500	-4,058.000000
6.450000	0.500	-6,387.000000
6.458333	0.500	-7,968.000000
6.466667	0.500	-8,510.000000
6.475000	0.500	-7,833.000000
6.483333	0.500	-5,806.000000
6.491667	0.500	-2,866.000000
6.500000	0.500	39.000000
6.508333	0.500	2,751.000000
6.516667	0.500	4,891.000000
6.525000	0.500	5,784.000000
6.533333	0.500	5,778.000000
6.541667	0.500	5,438.000000
6.550000	0.500	5,193.000000
6.558333	0.500	4,946.000000
6.566667	0.500	4,785.000000
6.575000	0.500	4,729.000000
6.583333	0.500	4,778.000000
6.591667	0.500	5,225.000000
6.600000	0.500	6,071.000000
6.608333	0.500	7,230.000000
6.616667	0.500	8,341.000000
6.625000	0.500	9,248.000000
6.633333	0.500	9,829.000000
6.641667	0.500	9,863.000000
6.650000	0.500	9,245.000000
6.658333	0.500	8,015.000000
6.666667	0.500	6,244.000000
6.675000	0.500	4,117.000000
6.683333	0.500	2,188.000000
6.691667	0.500	341.000000
6.700000	0.500	-1,751.000000
6.708333	0.500	-3,884.000000
6.716667	0.500	-5,567.000000
6.725000	0.500	-6,451.000000
6.733333	0.500	-6,030.000000
6.741667	0.500	-4,234.000000
6.750000	0.500	-1,350.000000
6.758333	0.500	2,454.000000
6.766667	0.500	6,134.000000
6.775000	0.500	8,559.000000
6.783333	0.500	9,673.000000
6.791667	0.500	9,562.000000
6.800000	0.500	8,171.000000
6.808333	0.500	6,417.000000
6.816667	0.500	5,236.000000
6.825000	0.500	4,921.000000
6.833333	0.500	5,609.000000
6.841667	0.500	7,443.000000
6.850000	0.500	9,633.000000
6.858333	0.500	11,208.000000
6.866667	0.500	11,699.000000
6.875000	0.500	11,434.000000
6.883333	0.500	10,712.000000
6.891667	0.500	9,584.000000
6.900000	0.500	7,877.000000
6.908333	0.500	5,719.000000
6.916667	0.500	4,117.000000
6.925000	0.500	4,158.000000
6.933333	0.500	5,396.000000
6.941667	0.500	6,916.000000
6.950000	0.500	8,405.000000
6.958333	0.500	9,768.000000
6.966667	0.500	10,450.000000
6.975000	0.500	10,419.000000
6.983333	0.500	10,175.000000
6.991667	0.500	9,774.000000
7.000000	0.500	9,343.000000
7.008333	0.500	9,119.000000
7.016667	0.500	9,306.000000
7.025000	0.500	9,888.000000
7.033333	0.500	10,668.000000
7.041667	0.500	11,686.000000
7.050000	0.500	13,281.000000
7.058333	0.500	15,025.000000
7.066667	0.500	16,417.000000
7.075000	0.500	17,238.000000
7.083333	0.500	17,926.000000
7.091667	0.500	18,565.000000
7.100000	0.500	19,610.000000
7.108333	0.500	20,718.000000
7.116667	0.500	21,043.000000
7.125000	0.500	20,193.000000
7.133333	0.500	18,621.000000
7.141667	0.500	17,400.000000
7.150000	0.500	16,851.000000
7.158333	0.500	16,603.000000
7.166667	0.500	16,661.000000
7.175000	0.500	17,350.000000
7.183333	0.500	18,595.000000
7.191667	0.500	20,706.000000
7.200000	0.500	23,377.000000
7.208333	0.500	25,916.000000
7.216667	0.500	27,636.000000
7.225000	0.500	27,655.000000
7.233333	0.500	25,837.000000
7.241667	0.500	22,678.000000
7.250000	0.500	18,969.000000
7.258333	0.500	15,320.000000
7.266667	0.500	12,271.000000
7.275000	0.500	10,001.000000
7.283333	0.500	8,515.000000
7.291667	0.500	7,626.000000
7.300000	0.500	6,924.000000
7.308333	0.500	5,864.000000
7.316667	0.500	4,323.000000
7.325000	0.500	2,415.000000
7.333333	0.500	235.000000
7.341667	0.500	-1,768.000000
7.350000	0.500	-3,317.000000
7.358333	0.500	-4,339.000000
7.366667	0.500	-4,850.000000
7.375000	0.500	-5,125.000000
7.383333	0.500	-5,247.000000
7.391667	0.500	-5,473.000000
7.400000	0.500	-6,010.000000
7.408333	0.500	-6,811.000000
7.416667	0.500	-7,604.000000
7.425000	0.500	-7,644.000000
7.433333	0.500	-6,348.000000
7.441667	0.500	-3,574.000000
7.450000	0.500	857.000000
7.458333	0.500	6,375.000000
7.466667	0.500	12,058.000000
7.475000	0.500	16,925.000000
7.483333	0.500	20,178.000000
7.491667	0.500	21,328.000000
7.500000	0.500	20,583.000000
7.508333	0.500	18,599.000000
7.516667	0.500	16,415.000000
7.525000	0.500	14,663.000000
7.533333	0.500	13,063.000000
7.541667	0.500	11,125.000000
7.550000	0.500	8,267.000000
7.558333	0.500	4,262.000000
7.566667	0.500	-247.000000
7.575000	0.500	-4,679.000000
7.583333	0.500	-8,157.000000
7.591667	0.500	-10,012.000000
7.600000	0.500	-9,775.000000
7.608333	0.500	-7,818.000000
7.616667	0.500	-5,229.000000
7.625000	0.500	-2,801.000000
7.633333	0.500	-576.000000
7.641667	0.500	2,170.000000
7.650000	0.500	6,108.000000
7.658333	0.500	11,151.000000
7.666667	0.500	16,525.000000
7.675000	0.500	21,976.000000
7.683333	0.500	26,932.000000
7.691667	0.500	30,389.000000
7.700000	0.500	31,502.000000
7.708333	0.500	30,402.000000
7.716667	0.500	28,012.000000
7.725000	0.500	25,571.000000
7.733333	0.500	23,859.000000
7.741667	0.500	22,851.000000
7.750000	0.500	22,718.000000
7.758333	0.500	23,226.000000
7.766667	0.500	23,957.000000
7.775000	0.500	24,745.000000
7.783333	0.500	25,532.000000
7.791667	0.500	25,872.000000
7.800000	0.500	25,764.000000
7.808333	0.500	25,626.000000
7.816667	0.500	25,608.000000
7.825000	0.500	25,530.000000
7.833333	0.500	25,200.000000
7.841667	0.500	23,903.000000
7.850000	0.500	21,463.000000
7.858333	0.500	18,203.000000
7.866667	0.500	14,376.000000
7.875000	0.500	10,479.000000
7.883333	0.500	7,264.000000
7.891667	0.500	5,032.000000
7.900000	0.500	3,694.000000
7.908333	0.500	2,869.000000
7.916667	0.500	2,509.000000
7.925000	0.500	2,743.000000
7.933333	0.500	3,568.000000
7.941667	0.500	4,628.000000
7.950000	0.500	5,941.000000
7.958333	0.500	7,738.000000
7.966667	0.500	10,265.000000
7.975000	0.500	13,806.000000
7.983333	0.500	17,750.000000
7.991667	0.500	21,482.000000
8.000000	0.500	24,846.000000
8.008333	0.500	28,151.000000
8.016667	0.500	31,487.000000
8.025000	0.500	34,477.000000
8.033333	0.500	36,932.000000
8.041667	0.500	39,242.000000
8.050000	0.500	41,813.000000
8.058333	0.500	44,379.000000
8.066667	0.500	46,277.000000
8.075000	0.500	47,413.000000
8.083333	0.500	48,064.000000
8.091667	0.500	48,815.000000
8.100000	0.500	49,827.000000
8.108333	0.500	50,590.000000
8.116667	0.500	50,226.000000
8.125000	0.500	48,265.000000
8.133333	0.500	44,918.000000
8.141667	0.500	40,610.000000
8.150000	0.500	36,226.000000
8.158333	0.500	32,139.000000
8.166667	0.500	27,967.000000
8.175000	0.500	24,108.000000
8.183333	0.500	21,129.000000
8.191667	0.500	19,777.000000
8.200000	0.500	20,178.000000
8.208333	0.500	21,072.000000
8.216667	0.500	21,731.000000
8.225000	0.500	22,602.000000
8.233333	0.500	23,781.000000
8.241667	0.500	24,560.000000
8.250000	0.500	24,877.000000
8.258333	0.500	24,891.000000
8.266667	0.500	24,689.000000
8.275000	0.500	24,539.000000
8.283333	0.500	24,983.000000
8.291667	0.500	25,969.000000
8.300000	0.500	27,173.000000
8.308333	0.500	28,482.000000
8.316667	0.500	30,031.000000
8.325000	0.500	32,123.000000
8.333333	0.500	34,908.000000
8.341667	0.500	38,236.000000
8.350000	0.500	41,551.000000
8.358333	0.500	44,996.000000
8.366667	0.500	49,476.000000
8.375000	0.500	56,131.000000
8.383333	0.500	66,417.000000
8.391667	0.500	81,356.000000
8.400000	0.500	100,718.000000
8.408333	0.500	123,537.000000
8.416667	0.500	148,823.000000
8.425000	0.500	175,964.000000
8.433333	0.500	203,760.000000
8.441667	0.500	230,146.000000
8.450000	0.500	251,825.000000
8.458333	0.500	266,167.000000
8.466667	0.500	272,602.000000
8.475000	0.500	271,771.000000
8.483333	0.500	264,677.000000
8.491667	0.500	252,100.000000
8.500000	0.500	235,079.000000
8.508333	0.500	215,068.000000
8.516667	0.500	193,335.000000
8.525000	0.500	170,187.000000
8.533333	0.500	146,115.000000
8.541667	0.500	121,948.000000
8.550000	0.500	98,766.000000
8.558333	0.500	77,937.000000
8.566667	0.500	60,585.000000
8.575000	0.500	47,724.000000
8.583333	0.500	39,697.000000
8.591667	0.500	35,418.000000
8.600000	0.500	33,194.000000
8.608333	0.500	32,520.000000
8.616667	0.500	32,658.000000
8.625000	0.500	33,040.000000
8.633333	0.500	33,360.000000
8.641667	0.500	33,642.000000
8.650000	0.500	33,862.000000
8.658333	0.500	33,788.000000
8.666667	0.500	33,121.000000
8.675000	0.500	31,668.000000
8.683333	0.500	29,897.000000
8.691667	0.500	28,353.000000
8.700000	0.500	27,305.000000
8.708333	0.500	27,192.000000
8.716667	0.500	28,290.000000
8.725000	0.500	30,065.000000
8.733333	0.500	31,992.000000
8.741667	0.500	33,815.000000
8.750000	0.500	35,436.000000
8.758333	0.500	36,907.000000
8.766667	0.500	38,051.000000
8.775000	0.500	39,003.000000
8.783333	0.500	39,768.000000
8.791667	0.500	40,418.000000
8.800000	0.500	40,957.000000
8.808333	0.500	41,407.000000
8.816667	0.500	41,331.000000
8.825000	0.500	40,784.000000
8.833333	0.500	40,230.000000
8.841667	0.500	39,540.000000
8.850000	0.500	38,019.000000
8.858333	0.500	35,721.000000
8.866667	0.500	33,515.000000
8.875000	0.500	32,113.000000
8.883333	0.500	31,453.000000
8.891667	0.500	31,412.000000
8.900000	0.500	32,028.000000
8.908333	0.500	33,026.000000
8.916667	0.500	34,278.000000
8.925000	0.500	35,704.000000
8.933333	0.500	37,273.000000
8.941667	0.500	38,772.000000
8.950000	0.500	39,095.000000
8.958333	0.500	37,488.000000
8.966667	0.500	34,172.000000
8.975000	0.500	29,867.000000
8.983333	0.500	25,397.000000
8.991667	0.500	20,941.000000
9.000000	0.500	16,557.000000
9.008333	0.500	13,021.000000
9.016667	0.500	11,015.000000
9.025000	0.500	10,940.000000
9.033333	0.500	12,561.000000
9.041667	0.500	15,544.000000
9.050000	0.500	19,339.000000
9.058333	0.500	23,503.000000
9.066667	0.500	27,734.000000
9.075000	0.500	31,745.000000
9.083333	0.500	34,871.000000
9.091667	0.500	36,370.000000
9.100000	0.500	36,468.000000
9.108333	0.500	36,407.000000
9.116667	0.500	36,889.000000
9.125000	0.500	37,530.000000
9.133333	0.500	38,034.000000
9.141667	0.500	38,249.000000
9.150000	0.500	37,989.000000
9.158333	0.500	37,190.000000
9.166667	0.500	36,404.000000
9.175000	0.500	36,382.000000
9.183333	0.500	37,583.000000
9.191667	0.500	40,017.000000
9.200000	0.500	43,187.000000
9.208333	0.500	46,238.000000
9.216667	0.500	48,113.000000
9.225000	0.500	48,380.000000
9.233333	0.500	47,439.000000
9.241667	0.500	46,275.000000
9.250000	0.500	45,430.000000
9.258333	0.500	45,008.000000
9.266667	0.500	44,956.000000
9.275000	0.500	45,217.000000
9.283333	0.500	45,389.000000
9.291667	0.500	45,224.000000
9.300000	0.500	44,456.000000
9.308333	0.500	42,999.000000
9.316667	0.500	41,235.000000
9.325000	0.500	39,320.000000
9.333333	0.500	37,127.000000
9.341667	0.500	35,263.000000
9.350000	0.500	34,223.000000
9.358333	0.500	33,925.000000
9.366667	0.500	34,069.000000
9.375000	0.500	34,445.000000
9.383333	0.500	35,107.000000
9.391667	0.500	36,304.000000
9.400000	0.500	37,858.000000
9.408333	0.500	39,903.000000
9.416667	0.500	42,694.000000
9.425000	0.500	45,749.000000
9.433333	0.500	48,560.000000
9.441667	0.500	50,998.000000
9.450000	0.500	53,463.000000
9.458333	0.500	56,448.000000
9.466667	0.500	59,861.000000
9.475000	0.500	63,490.000000
9.483333	0.500	67,867.000000
9.491667	0.500	74,122.000000
9.500000	0.500	83,784.000000
9.508333	0.500	98,618.000000
9.516667	0.500	120,607.000000
9.525000	0.500	152,266.000000
9.533333	0.500	196,525.000000
9.541667	0.500	256,954.000000
9.550000	0.500	337,917.000000
9.558333	0.500	444,762.000000
9.566667	0.500	584,234.000000
9.575000	0.500	764,099.000000
9.583333	0.500	992,893.000000
9.591667	0.500	1,281,405.000000
9.600000	0.500	1,641,587.000000
9.608333	0.500	2,082,822.000000
9.616667	0.500	2,609,612.000000
9.625000	0.500	3,218,834.000000
9.633333	0.500	3,897,071.000000
9.641667	0.500	4,620,389.000000
9.650000	0.500	5,351,723.000000
9.658333	0.500	6,045,027.000000
9.666667	0.500	6,650,832.000000
9.675000	0.500	7,123,056.000000
9.683333	0.500	7,424,848.000000
9.691667	0.500	7,533,065.000000
9.700000	0.500	7,440,774.000000
9.708333	0.500	7,157,643.000000
9.716667	0.500	6,707,870.000000
9.725000	0.500	6,127,833.000000
9.733333	0.500	5,460,486.000000
9.741667	0.500	4,750,255.000000
9.750000	0.500	4,038,326.000000
9.758333	0.500	3,359,141.000000
9.766667	0.500	2,738,933.000000
9.775000	0.500	2,195,202.000000
9.783333	0.500	1,735,949.000000
9.791667	0.500	1,361,240.000000
9.800000	0.500	1,065,100.000000
9.808333	0.500	837,711.000000
9.816667	0.500	666,951.000000
9.825000	0.500	540,658.000000
9.833333	0.500	447,724.000000
9.841667	0.500	378,349.000000
9.850000	0.500	324,860.000000
9.858333	0.500	282,106.000000
9.866667	0.500	246,604.000000
9.875000	0.500	216,487.000000
9.883333	0.500	190,294.000000
9.891667	0.500	166,938.000000
9.900000	0.500	145,763.000000
9.908333	0.500	126,802.000000
9.916667	0.500	110,315.000000
9.925000	0.500	96,889.000000
9.933333	0.500	86,701.000000
9.941667	0.500	79,429.000000
9.950000	0.500	74,863.000000
9.958333	0.500	72,417.000000
9.966667	0.500	71,220.000000
9.975000	0.500	69,684.000000
9.983333	0.500	66,391.000000
9.991667	0.500	61,400.000000
10.000000	0.500	55,581.000000
10.008333	0.500	50,065.000000
10.016667	0.500	45,297.000000
10.025000	0.500	41,402.000000
10.033333	0.500	38,636.000000
10.041667	0.500	37,600.000000
10.050000	0.500	38,698.000000
10.058333	0.500	41,351.000000
10.066667	0.500	44,521.000000
10.075000	0.500	47,282.000000
10.083333	0.500	49,479.000000
10.091667	0.500	50,760.000000
10.100000	0.500	50,541.000000
10.108333	0.500	48,481.000000
10.116667	0.500	45,005.000000
10.125000	0.500	41,109.000000
10.133333	0.500	38,294.000000
10.141667	0.500	37,602.000000
10.150000	0.500	39,309.000000
10.158333	0.500	42,825.000000
10.166667	0.500	46,698.000000
10.175000	0.500	49,983.000000
10.183333	0.500	52,643.000000
10.191667	0.500	54,695.000000
10.200000	0.500	55,410.000000
10.208333	0.500	54,912.000000
10.216667	0.500	54,094.000000
10.225000	0.500	53,741.000000
10.233333	0.500	54,118.000000
10.241667	0.500	55,069.000000
10.250000	0.500	55,649.000000
10.258333	0.500	54,851.000000
10.266667	0.500	52,499.000000
10.275000	0.500	48,532.000000
10.283333	0.500	43,923.000000
10.291667	0.500	39,987.000000
10.300000	0.500	37,267.000000
10.308333	0.500	35,961.000000
10.316667	0.500	35,886.000000
10.325000	0.500	36,645.000000
10.333333	0.500	37,883.000000
10.341667	0.500	39,566.000000
10.350000	0.500	41,639.000000
10.358333	0.500	43,692.000000
10.366667	0.500	45,342.000000
10.375000	0.500	46,245.000000
10.383333	0.500	46,552.000000
10.391667	0.500	46,628.000000
10.400000	0.500	46,849.000000
10.408333	0.500	47,796.000000
10.416667	0.500	49,598.000000
10.425000	0.500	51,985.000000
10.433333	0.500	55,116.000000
10.441667	0.500	59,230.000000
10.450000	0.500	64,376.000000
10.458333	0.500	70,873.000000
10.466667	0.500	79,464.000000
10.475000	0.500	90,064.000000
10.483333	0.500	102,081.000000
10.491667	0.500	114,317.000000
10.500000	0.500	125,547.000000
10.508333	0.500	135,102.000000
10.516667	0.500	142,379.000000
10.525000	0.500	146,984.000000
10.533333	0.500	149,231.000000
10.541667	0.500	149,735.000000
10.550000	0.500	148,583.000000
10.558333	0.500	145,802.000000
10.566667	0.500	141,363.000000
10.575000	0.500	135,495.000000
10.583333	0.500	129,232.000000
10.591667	0.500	123,269.000000
10.600000	0.500	118,453.000000
10.608333	0.500	115,904.000000
10.616667	0.500	117,179.000000
10.625000	0.500	123,958.000000
10.633333	0.500	137,000.000000
10.641667	0.500	156,710.000000
10.650000	0.500	184,460.000000
10.658333	0.500	222,604.000000
10.666667	0.500	274,037.000000
10.675000	0.500	341,255.000000
10.683333	0.500	426,146.000000
10.691667	0.500	530,167.000000
10.700000	0.500	654,418.000000
10.708333	0.500	796,832.000000
10.716667	0.500	952,319.000000
10.725000	0.500	1,113,786.000000
10.733333	0.500	1,272,227.000000
10.741667	0.500	1,418,266.000000
10.750000	0.500	1,543,138.000000
10.758333	0.500	1,639,568.000000
10.766667	0.500	1,701,487.000000
10.775000	0.500	1,724,470.000000
10.783333	0.500	1,706,487.000000
10.791667	0.500	1,648,041.000000
10.800000	0.500	1,553,153.000000
10.808333	0.500	1,429,433.000000
10.816667	0.500	1,286,190.000000
10.825000	0.500	1,133,252.000000
10.833333	0.500	979,130.000000
10.841667	0.500	830,895.000000
10.850000	0.500	694,308.000000
10.858333	0.500	573,474.000000
10.866667	0.500	470,309.000000
10.875000	0.500	384,742.000000
10.883333	0.500	315,689.000000
10.891667	0.500	260,777.000000
10.900000	0.500	216,935.000000
10.908333	0.500	181,400.000000
10.916667	0.500	152,368.000000
10.925000	0.500	128,912.000000
10.933333	0.500	110,072.000000
10.941667	0.500	95,117.000000
10.950000	0.500	84,033.000000
10.958333	0.500	76,896.000000
10.966667	0.500	73,258.000000
10.975000	0.500	72,313.000000
10.983333	0.500	73,168.000000
10.991667	0.500	75,376.000000
11.000000	0.500	78,802.000000
11.008333	0.500	83,398.000000
11.016667	0.500	89,250.000000
11.025000	0.500	96,278.000000
11.033333	0.500	104,359.000000
11.041667	0.500	113,548.000000
11.050000	0.500	123,796.000000
11.058333	0.500	134,413.000000
11.066667	0.500	145,079.000000
11.075000	0.500	155,417.000000
11.083333	0.500	164,697.000000
11.091667	0.500	172,323.000000
11.100000	0.500	178,080.000000
11.108333	0.500	181,200.000000
11.116667	0.500	181,399.000000
11.125000	0.500	179,218.000000
11.133333	0.500	175,362.000000
11.141667	0.500	169,745.000000
11.150000	0.500	161,517.000000
11.158333	0.500	150,598.000000
11.166667	0.500	137,816.000000
11.175000	0.500	123,909.000000
11.183333	0.500	109,930.000000
11.191667	0.500	96,844.000000
11.200000	0.500	85,311.000000
11.208333	0.500	75,589.000000
11.216667	0.500	67,391.000000
11.225000	0.500	60,306.000000
11.233333	0.500	54,515.000000
11.241667	0.500	50,569.000000
11.250000	0.500	48,684.000000
11.258333	0.500	48,311.000000
11.266667	0.500	49,165.000000
11.275000	0.500	50,713.000000
11.283333	0.500	52,280.000000
11.291667	0.500	53,783.000000
11.300000	0.500	55,334.000000
11.308333	0.500	57,149.000000
11.316667	0.500	59,476.000000
11.325000	0.500	62,102.000000
11.333333	0.500	64,852.000000
11.341667	0.500	67,340.000000
11.350000	0.500	69,319.000000
11.358333	0.500	70,220.000000
11.366667	0.500	70,136.000000
11.375000	0.500	69,462.000000
11.383333	0.500	68,362.000000
11.391667	0.500	66,818.000000
11.400000	0.500	64,770.000000
11.408333	0.500	62,259.000000
11.416667	0.500	59,792.000000
11.425000	0.500	57,986.000000
11.433333	0.500	57,000.000000
11.441667	0.500	56,490.000000
11.450000	0.500	56,007.000000
11.458333	0.500	55,482.000000
11.466667	0.500	55,169.000000
11.475000	0.500	55,140.000000
11.483333	0.500	55,304.000000
11.491667	0.500	55,324.000000
11.500000	0.500	55,131.000000
11.508333	0.500	55,187.000000
11.516667	0.500	55,754.000000
11.525000	0.500	57,135.000000
11.533333	0.500	59,165.000000
11.541667	0.500	61,375.000000
11.550000	0.500	63,715.000000
11.558333	0.500	66,523.000000
11.566667	0.500	69,762.000000
11.575000	0.500	73,277.000000
11.583333	0.500	77,028.000000
11.591667	0.500	80,824.000000
11.600000	0.500	84,451.000000
11.608333	0.500	87,774.000000
11.616667	0.500	90,993.000000
11.625000	0.500	95,038.000000
11.633333	0.500	100,737.000000
11.641667	0.500	108,142.000000
11.650000	0.500	117,208.000000
11.658333	0.500	128,021.000000
11.666667	0.500	140,555.000000
11.675000	0.500	154,718.000000
11.683333	0.500	169,971.000000
11.691667	0.500	185,203.000000
11.700000	0.500	198,905.000000
11.708333	0.500	209,818.000000
11.716667	0.500	217,148.000000
11.725000	0.500	220,893.000000
11.733333	0.500	221,707.000000
11.741667	0.500	220,832.000000
11.750000	0.500	220,159.000000
11.758333	0.500	222,167.000000
11.766667	0.500	229,749.000000
11.775000	0.500	246,380.000000
11.783333	0.500	276,015.000000
11.791667	0.500	323,154.000000
11.800000	0.500	393,270.000000
11.808333	0.500	492,006.000000
11.816667	0.500	626,795.000000
11.825000	0.500	807,250.000000
11.833333	0.500	1,043,297.000000
11.841667	0.500	1,345,598.000000
11.850000	0.500	1,723,326.000000
11.858333	0.500	2,182,830.000000
11.866667	0.500	2,726,920.000000
11.875000	0.500	3,352,805.000000
11.883333	0.500	4,048,566.000000
11.891667	0.500	4,790,188.000000
11.900000	0.500	5,542,373.000000
11.908333	0.500	6,261,099.000000
11.916667	0.500	6,897,292.000000
11.925000	0.500	7,404,198.000000
11.933333	0.500	7,742,378.000000
11.941667	0.500	7,884,404.000000
11.950000	0.500	7,820,137.000000
11.958333	0.500	7,557,155.000000
11.966667	0.500	7,117,376.000000
11.975000	0.500	6,534,086.000000
11.983333	0.500	5,849,549.000000
11.991667	0.500	5,109,593.000000
12.000000	0.500	4,357,917.000000
12.008333	0.500	3,632,298.000000
12.016667	0.500	2,962,921.000000
12.025000	0.500	2,370,804.000000
12.033333	0.500	1,867,153.000000
12.041667	0.500	1,454,227.000000
12.050000	0.500	1,127,270.000000
12.058333	0.500	876,743.000000
12.066667	0.500	690,805.000000
12.075000	0.500	557,061.000000
12.083333	0.500	463,432.000000
12.091667	0.500	399,331.000000
12.100000	0.500	356,606.000000
12.108333	0.500	329,325.000000
12.116667	0.500	313,454.000000
12.125000	0.500	306,374.000000
12.133333	0.500	306,942.000000
12.141667	0.500	315,836.000000
12.150000	0.500	335,456.000000
12.158333	0.500	368,894.000000
12.166667	0.500	420,083.000000
12.175000	0.500	493,229.000000
12.183333	0.500	592,298.000000
12.191667	0.500	721,450.000000
12.200000	0.500	885,005.000000
12.208333	0.500	1,086,527.000000
12.216667	0.500	1,326,573.000000
12.225000	0.500	1,600,500.000000
12.233333	0.500	1,899,120.000000
12.241667	0.500	2,210,088.000000
12.250000	0.500	2,517,342.000000
12.258333	0.500	2,801,462.000000
12.266667	0.500	3,041,924.000000
12.275000	0.500	3,220,123.000000
12.283333	0.500	3,321,653.000000
12.291667	0.500	3,338,372.000000
12.300000	0.500	3,269,504.000000
12.308333	0.500	3,121,752.000000
12.316667	0.500	2,908,024.000000
12.325000	0.500	2,645,547.000000
12.333333	0.500	2,352,811.000000
12.341667	0.500	2,048,132.000000
12.350000	0.500	1,748,147.000000
12.358333	0.500	1,465,746.000000
12.366667	0.500	1,209,554.000000
12.375000	0.500	984,915.000000
12.383333	0.500	794,259.000000
12.391667	0.500	637,172.000000
12.400000	0.500	511,115.000000
12.408333	0.500	412,347.000000
12.416667	0.500	336,292.000000
12.425000	0.500	278,296.000000
12.433333	0.500	233,761.000000
12.441667	0.500	198,901.000000
12.450000	0.500	171,155.000000
12.458333	0.500	148,959.000000
12.466667	0.500	131,739.000000
12.475000	0.500	118,706.000000
12.483333	0.500	108,748.000000
12.491667	0.500	100,732.000000
12.500000	0.500	94,067.000000
12.508333	0.500	88,724.000000
12.516667	0.500	84,549.000000
12.525000	0.500	81,508.000000
12.533333	0.500	80,193.000000
12.541667	0.500	80,810.000000
12.550000	0.500	83,095.000000
12.558333	0.500	86,951.000000
12.566667	0.500	91,921.000000
12.575000	0.500	98,312.000000
12.583333	0.500	106,963.000000
12.591667	0.500	118,487.000000
12.600000	0.500	133,216.000000
12.608333	0.500	152,065.000000
12.616667	0.500	176,692.000000
12.625000	0.500	209,007.000000
12.633333	0.500	251,776.000000
12.641667	0.500	308,006.000000
12.650000	0.500	380,363.000000
12.658333	0.500	470,329.000000
12.666667	0.500	579,232.000000
12.675000	0.500	707,909.000000
12.683333	0.500	855,490.000000
12.691667	0.500	1,018,912.000000
12.700000	0.500	1,193,241.000000
12.708333	0.500	1,370,383.000000
12.716667	0.500	1,539,341.000000
12.725000	0.500	1,688,338.000000
12.733333	0.500	1,806,208.000000
12.741667	0.500	1,884,294.000000
12.750000	0.500	1,917,089.000000
12.758333	0.500	1,901,769.000000
12.766667	0.500	1,838,552.000000
12.775000	0.500	1,732,143.000000
12.783333	0.500	1,591,129.000000
12.791667	0.500	1,426,227.000000
12.800000	0.500	1,248,591.000000
12.808333	0.500	1,068,288.000000
12.816667	0.500	893,856.000000
12.825000	0.500	732,854.000000
12.833333	0.500	591,223.000000
12.841667	0.500	472,466.000000
12.850000	0.500	377,319.000000
12.858333	0.500	304,613.000000
12.866667	0.500	251,498.000000
12.875000	0.500	214,341.000000
12.883333	0.500	189,725.000000
12.891667	0.500	174,237.000000
12.900000	0.500	165,051.000000
12.908333	0.500	160,407.000000
12.916667	0.500	158,700.000000
12.925000	0.500	158,758.000000
12.933333	0.500	160,039.000000
12.941667	0.500	162,337.000000
12.950000	0.500	165,566.000000
12.958333	0.500	169,144.000000
12.966667	0.500	173,207.000000
12.975000	0.500	177,702.000000
12.983333	0.500	182,354.000000
12.991667	0.500	187,444.000000
13.000000	0.500	193,831.000000
13.008333	0.500	202,167.000000
13.016667	0.500	212,893.000000
13.025000	0.500	225,418.000000
13.033333	0.500	238,371.000000
13.041667	0.500	250,374.000000
13.050000	0.500	260,222.000000
13.058333	0.500	266,650.000000
13.066667	0.500	268,525.000000
13.075000	0.500	265,306.000000
13.083333	0.500	257,512.000000
13.091667	0.500	246,101.000000
13.100000	0.500	232,236.000000
13.108333	0.500	217,578.000000
13.116667	0.500	202,796.000000
13.125000	0.500	188,223.000000
13.133333	0.500	174,255.000000
13.141667	0.500	161,089.000000
13.150000	0.500	148,642.000000
13.158333	0.500	136,938.000000
13.166667	0.500	126,118.000000
13.175000	0.500	116,208.000000
13.183333	0.500	107,993.000000
13.191667	0.500	101,809.000000
13.200000	0.500	97,945.000000
13.208333	0.500	96,760.000000
13.216667	0.500	97,726.000000
13.225000	0.500	99,819.000000
13.233333	0.500	102,356.000000
13.241667	0.500	105,920.000000
13.250000	0.500	112,370.000000
13.258333	0.500	123,503.000000
13.266667	0.500	140,060.000000
13.275000	0.500	161,648.000000
13.283333	0.500	187,113.000000
13.291667	0.500	215,005.000000
13.300000	0.500	244,148.000000
13.308333	0.500	273,237.000000
13.316667	0.500	300,786.000000
13.325000	0.500	324,691.000000
13.333333	0.500	342,883.000000
13.341667	0.500	354,141.000000
13.350000	0.500	357,968.000000
13.358333	0.500	354,121.000000
13.366667	0.500	342,926.000000
13.375000	0.500	325,744.000000
13.383333	0.500	304,758.000000
13.391667	0.500	281,202.000000
13.400000	0.500	255,779.000000
13.408333	0.500	229,631.000000
13.416667	0.500	204,776.000000
13.425000	0.500	182,927.000000
13.433333	0.500	164,981.000000
13.441667	0.500	150,791.000000
13.450000	0.500	139,336.000000
13.458333	0.500	129,811.000000
13.466667	0.500	121,125.000000
13.475000	0.500	112,063.000000
13.483333	0.500	102,904.000000
13.491667	0.500	94,663.000000
13.500000	0.500	88,328.000000
13.508333	0.500	84,131.000000
13.516667	0.500	81,618.000000
13.525000	0.500	80,191.000000
13.533333	0.500	79,535.000000
13.541667	0.500	79,579.000000
13.550000	0.500	80,330.000000
13.558333	0.500	81,865.000000
13.566667	0.500	83,857.000000
13.575000	0.500	86,258.000000
13.583333	0.500	88,773.000000
13.591667	0.500	91,257.000000
13.600000	0.500	93,631.000000
13.608333	0.500	95,276.000000
13.616667	0.500	95,619.000000
13.625000	0.500	94,440.000000
13.633333	0.500	92,348.000000
13.641667	0.500	89,997.000000
13.650000	0.500	87,611.000000
13.658333	0.500	85,137.000000
13.666667	0.500	82,963.000000
13.675000	0.500	81,825.000000
13.683333	0.500	82,397.000000
13.691667	0.500	84,543.000000
13.700000	0.500	86,890.000000
13.708333	0.500	88,369.000000
13.716667	0.500	88,660.000000
13.725000	0.500	87,802.000000
13.733333	0.500	86,113.000000
13.741667	0.500	84,106.000000
13.750000	0.500	82,282.000000
13.758333	0.500	80,826.000000
13.766667	0.500	79,669.000000
13.775000	0.500	79,163.000000
13.783333	0.500	79,610.000000
13.791667	0.500	80,582.000000
13.800000	0.500	81,553.000000
13.808333	0.500	81,953.000000
13.816667	0.500	82,084.000000
13.825000	0.500	83,316.000000
13.833333	0.500	86,115.000000
13.841667	0.500	90,250.000000
13.850000	0.500	95,660.000000
13.858333	0.500	102,015.000000
13.866667	0.500	109,139.000000
13.875000	0.500	116,629.000000
13.883333	0.500	123,635.000000
13.891667	0.500	129,749.000000
13.900000	0.500	135,120.000000
13.908333	0.500	140,611.000000
13.916667	0.500	146,411.000000
13.925000	0.500	151,956.000000
13.933333	0.500	156,764.000000
13.941667	0.500	160,743.000000
13.950000	0.500	163,972.000000
13.958333	0.500	166,524.000000
13.966667	0.500	167,889.000000
13.975000	0.500	167,129.000000
13.983333	0.500	163,765.000000
13.991667	0.500	158,228.000000
14.000000	0.500	151,278.000000
14.008333	0.500	143,744.000000
14.016667	0.500	135,994.000000
14.025000	0.500	128,142.000000
14.033333	0.500	121,174.000000
14.041667	0.500	115,986.000000
14.050000	0.500	112,691.000000
14.058333	0.500	111,341.000000
14.066667	0.500	111,629.000000
14.075000	0.500	113,005.000000
14.083333	0.500	115,474.000000
14.091667	0.500	119,164.000000
14.100000	0.500	123,936.000000
14.108333	0.500	128,868.000000
14.116667	0.500	133,382.000000
14.125000	0.500	137,292.000000
14.133333	0.500	141,191.000000
14.141667	0.500	145,687.000000
14.150000	0.500	150,820.000000
14.158333	0.500	156,180.000000
14.166667	0.500	161,411.000000
14.175000	0.500	166,390.000000
14.183333	0.500	170,683.000000
14.191667	0.500	174,113.000000
14.200000	0.500	176,893.000000
14.208333	0.500	179,782.000000
14.216667	0.500	183,580.000000
14.225000	0.500	188,717.000000
14.233333	0.500	196,305.000000
14.241667	0.500	209,329.000000
14.250000	0.500	231,213.000000
14.258333	0.500	264,773.000000
14.266667	0.500	312,515.000000
14.275000	0.500	377,631.000000
14.283333	0.500	464,343.000000
14.291667	0.500	578,224.000000
14.300000	0.500	725,618.000000
14.308333	0.500	912,934.000000
14.316667	0.500	1,146,346.000000
14.325000	0.500	1,431,143.000000
14.333333	0.500	1,771,294.000000
14.341667	0.500	2,168,453.000000
14.350000	0.500	2,619,486.000000
14.358333	0.500	3,113,836.000000
14.366667	0.500	3,633,541.000000
14.375000	0.500	4,155,147.000000
14.383333	0.500	4,649,719.000000
14.391667	0.500	5,083,374.000000
14.400000	0.500	5,423,303.000000
14.408333	0.500	5,643,273.000000
14.416667	0.500	5,725,852.000000
14.425000	0.500	5,664,224.000000
14.433333	0.500	5,463,906.000000
14.441667	0.500	5,141,020.000000
14.450000	0.500	4,719,749.000000
14.458333	0.500	4,229,476.000000
14.466667	0.500	3,701,828.000000
14.475000	0.500	3,167,321.000000
14.483333	0.500	2,652,081.000000
14.491667	0.500	2,176,484.000000
14.500000	0.500	1,754,209.000000
14.508333	0.500	1,393,186.000000
14.516667	0.500	1,095,637.000000
14.525000	0.500	858,389.000000
14.533333	0.500	674,732.000000
14.541667	0.500	536,672.000000
14.550000	0.500	436,030.000000
14.558333	0.500	364,790.000000
14.566667	0.500	315,522.000000
14.575000	0.500	281,605.000000
14.583333	0.500	257,735.000000
14.591667	0.500	239,966.000000
14.600000	0.500	225,179.000000
14.608333	0.500	211,579.000000
14.616667	0.500	198,465.000000
14.625000	0.500	185,427.000000
14.633333	0.500	171,980.000000
14.641667	0.500	158,289.000000
14.650000	0.500	145,280.000000
14.658333	0.500	134,123.000000
14.666667	0.500	125,496.000000
14.675000	0.500	119,993.000000
14.683333	0.500	117,560.000000
14.691667	0.500	117,717.000000
14.700000	0.500	119,422.000000
14.708333	0.500	121,619.000000
14.716667	0.500	123,941.000000
14.725000	0.500	126,532.000000
14.733333	0.500	129,752.000000
14.741667	0.500	133,285.000000
14.750000	0.500	136,826.000000
14.758333	0.500	140,870.000000
14.766667	0.500	146,416.000000
14.775000	0.500	153,871.000000
14.783333	0.500	163,955.000000
14.791667	0.500	177,683.000000
14.800000	0.500	196,379.000000
14.808333	0.500	220,740.000000
14.816667	0.500	251,028.000000
14.825000	0.500	286,977.000000
14.833333	0.500	328,358.000000
14.841667	0.500	374,131.000000
14.850000	0.500	423,063.000000
14.858333	0.500	473,623.000000
14.866667	0.500	523,140.000000
14.875000	0.500	568,595.000000
14.883333	0.500	607,407.000000
14.891667	0.500	637,469.000000
14.900000	0.500	656,943.000000
14.908333	0.500	664,543.000000
14.916667	0.500	659,734.000000
14.925000	0.500	643,309.000000
14.933333	0.500	616,318.000000
14.941667	0.500	580,184.000000
14.950000	0.500	536,647.000000
14.958333	0.500	488,028.000000
14.966667	0.500	436,649.000000
14.975000	0.500	385,480.000000
14.983333	0.500	337,470.000000
14.991667	0.500	294,833.000000
15.000000	0.500	258,911.000000
15.008333	0.500	230,355.000000
15.016667	0.500	209,502.000000
15.025000	0.500	196,306.000000
15.033333	0.500	190,753.000000
15.041667	0.500	192,345.000000
15.050000	0.500	199,936.000000
15.058333	0.500	211,997.000000
15.066667	0.500	226,927.000000
15.075000	0.500	243,234.000000
15.083333	0.500	260,446.000000
15.091667	0.500	279,165.000000
15.100000	0.500	300,247.000000
15.108333	0.500	324,506.000000
15.116667	0.500	352,525.000000
15.125000	0.500	385,535.000000
15.133333	0.500	425,149.000000
15.141667	0.500	472,206.000000
15.150000	0.500	526,841.000000
15.158333	0.500	588,438.000000
15.166667	0.500	655,842.000000
15.175000	0.500	727,448.000000
15.183333	0.500	800,075.000000
15.191667	0.500	869,487.000000
15.200000	0.500	930,938.000000
15.208333	0.500	979,671.000000
15.216667	0.500	1,011,690.000000
15.225000	0.500	1,024,402.000000
15.233333	0.500	1,017,364.000000
15.241667	0.500	992,182.000000
15.250000	0.500	951,157.000000
15.258333	0.500	897,011.000000
15.266667	0.500	832,337.000000
15.275000	0.500	760,748.000000
15.283333	0.500	686,397.000000
15.291667	0.500	612,788.000000
15.300000	0.500	542,955.000000
15.308333	0.500	478,642.000000
15.316667	0.500	420,801.000000
15.325000	0.500	369,377.000000
15.333333	0.500	323,934.000000
15.341667	0.500	283,962.000000
15.350000	0.500	248,856.000000
15.358333	0.500	218,696.000000
15.366667	0.500	193,190.000000
15.375000	0.500	171,681.000000
15.383333	0.500	154,074.000000
15.391667	0.500	140,329.000000
15.400000	0.500	129,741.000000
15.408333	0.500	121,542.000000
15.416667	0.500	115,074.000000
15.425000	0.500	109,941.000000
15.433333	0.500	106,250.000000
15.441667	0.500	103,709.000000
15.450000	0.500	101,814.000000
15.458333	0.500	100,099.000000
15.466667	0.500	97,924.000000
15.475000	0.500	95,307.000000
15.483333	0.500	92,720.000000
15.491667	0.500	90,678.000000
15.500000	0.500	89,735.000000
15.508333	0.500	90,224.000000
15.516667	0.500	91,876.000000
15.525000	0.500	94,008.000000
15.533333	0.500	95,790.000000
15.541667	0.500	96,896.000000
15.550000	0.500	98,002.000000
15.558333	0.500	100,017.000000
15.566667	0.500	102,978.000000
15.575000	0.500	106,393.000000
15.583333	0.500	109,776.000000
15.591667	0.500	112,711.000000
15.600000	0.500	114,960.000000
15.608333	0.500	116,617.000000
15.616667	0.500	118,273.000000
15.625000	0.500	119,759.000000
15.633333	0.500	120,314.000000
15.641667	0.500	119,620.000000
15.650000	0.500	118,170.000000
15.658333	0.500	117,044.000000
15.666667	0.500	117,130.000000
15.675000	0.500	118,326.000000
15.683333	0.500	119,968.000000
15.691667	0.500	121,323.000000
15.700000	0.500	121,800.000000
15.708333	0.500	121,164.000000
15.716667	0.500	119,576.000000
15.725000	0.500	117,307.000000
15.733333	0.500	114,954.000000
15.741667	0.500	112,560.000000
15.750000	0.500	109,709.000000
15.758333	0.500	106,584.000000
15.766667	0.500	103,760.000000
15.775000	0.500	101,706.000000
15.783333	0.500	100,694.000000
15.791667	0.500	101,299.000000
15.800000	0.500	103,285.000000
15.808333	0.500	105,559.000000
15.816667	0.500	107,147.000000
15.825000	0.500	107,933.000000
15.833333	0.500	107,924.000000
15.841667	0.500	107,425.000000
15.850000	0.500	107,226.000000
15.858333	0.500	107,693.000000
15.866667	0.500	108,576.000000
15.875000	0.500	109,684.000000
15.883333	0.500	110,826.000000
15.891667	0.500	112,061.000000
15.900000	0.500	113,980.000000
15.908333	0.500	116,487.000000
15.916667	0.500	119,322.000000
15.925000	0.500	122,234.000000
15.933333	0.500	125,812.000000
15.941667	0.500	130,855.000000
15.950000	0.500	138,265.000000
15.958333	0.500	148,162.000000
15.966667	0.500	160,612.000000
15.975000	0.500	175,515.000000
15.983333	0.500	192,997.000000
15.991667	0.500	213,103.000000
16.000000	0.500	236,406.000000
16.008333	0.500	264,323.000000
16.016667	0.500	297,993.000000
16.025000	0.500	338,194.000000
16.033333	0.500	385,469.000000
16.041667	0.500	439,766.000000
16.050000	0.500	500,228.000000
16.058333	0.500	565,282.000000
16.066667	0.500	633,166.000000
16.075000	0.500	701,597.000000
16.083333	0.500	767,095.000000
16.091667	0.500	826,323.000000
16.100000	0.500	876,143.000000
16.108333	0.500	913,139.000000
16.116667	0.500	933,887.000000
16.125000	0.500	936,071.000000
16.133333	0.500	918,845.000000
16.141667	0.500	883,319.000000
16.150000	0.500	831,772.000000
16.158333	0.500	766,840.000000
16.166667	0.500	692,139.000000
16.175000	0.500	612,088.000000
16.183333	0.500	531,077.000000
16.191667	0.500	453,163.000000
16.200000	0.500	381,704.000000
16.208333	0.500	319,497.000000
16.216667	0.500	267,920.000000
16.225000	0.500	226,950.000000
16.233333	0.500	195,988.000000
16.241667	0.500	174,065.000000
16.250000	0.500	159,131.000000
16.258333	0.500	148,889.000000
16.266667	0.500	141,798.000000
16.275000	0.500	136,793.000000
16.283333	0.500	132,873.000000
16.291667	0.500	129,595.000000
16.300000	0.500	127,017.000000
16.308333	0.500	125,092.000000
16.316667	0.500	123,574.000000
16.325000	0.500	122,586.000000
16.333333	0.500	121,655.000000
16.341667	0.500	120,108.000000
16.350000	0.500	118,142.000000
16.358333	0.500	115,975.000000
16.366667	0.500	114,287.000000
16.375000	0.500	113,818.000000
16.383333	0.500	114,846.000000
16.391667	0.500	116,427.000000
16.400000	0.500	116,907.000000
16.408333	0.500	115,449.000000
16.416667	0.500	112,321.000000
16.425000	0.500	108,407.000000
16.433333	0.500	104,554.000000
16.441667	0.500	102,110.000000
16.450000	0.500	102,138.000000
16.458333	0.500	104,724.000000
16.466667	0.500	108,886.000000
16.475000	0.500	113,311.000000
16.483333	0.500	117,156.000000
16.491667	0.500	119,657.000000
16.500000	0.500	120,669.000000
16.508333	0.500	120,547.000000
16.516667	0.500	120,115.000000
16.525000	0.500	120,326.000000
16.533333	0.500	121,465.000000
16.541667	0.500	123,099.000000
16.550000	0.500	124,634.000000
16.558333	0.500	125,621.000000
16.566667	0.500	126,156.000000
16.575000	0.500	126,701.000000
16.583333	0.500	127,031.000000
16.591667	0.500	127,141.000000
16.600000	0.500	126,862.000000
16.608333	0.500	126,631.000000
16.616667	0.500	126,980.000000
16.625000	0.500	127,853.000000
16.633333	0.500	128,977.000000
16.641667	0.500	130,418.000000
16.650000	0.500	131,775.000000
16.658333	0.500	132,688.000000
16.666667	0.500	133,254.000000
16.675000	0.500	133,453.000000
16.683333	0.500	132,609.000000
16.691667	0.500	130,976.000000
16.700000	0.500	129,458.000000
16.708333	0.500	129,017.000000
16.716667	0.500	130,175.000000
16.725000	0.500	133,717.000000
16.733333	0.500	140,757.000000
16.741667	0.500	152,298.000000
16.750000	0.500	169,149.000000
16.758333	0.500	191,483.000000
16.766667	0.500	218,639.000000
16.775000	0.500	249,473.000000
16.783333	0.500	282,344.000000
16.791667	0.500	316,011.000000
16.800000	0.500	349,000.000000
16.808333	0.500	380,193.000000
16.816667	0.500	408,552.000000
16.825000	0.500	432,830.000000
16.833333	0.500	452,194.000000
16.841667	0.500	467,429.000000
16.850000	0.500	480,390.000000
16.858333	0.500	493,789.000000
16.866667	0.500	510,707.000000
16.875000	0.500	534,436.000000
16.883333	0.500	568,734.000000
16.891667	0.500	617,884.000000
16.900000	0.500	685,740.000000
16.908333	0.500	776,833.000000
16.916667	0.500	896,770.000000
16.925000	0.500	1,052,371.000000
16.933333	0.500	1,249,653.000000
16.941667	0.500	1,492,255.000000
16.950000	0.500	1,780,470.000000
16.958333	0.500	2,110,049.000000
16.966667	0.500	2,471,518.000000
16.975000	0.500	2,849,961.000000
16.983333	0.500	3,226,831.000000
16.991667	0.500	3,580,191.000000
17.000000	0.500	3,885,688.000000
17.008333	0.500	4,119,933.000000
17.016667	0.500	4,264,181.000000
17.025000	0.500	4,306,883.000000
17.033333	0.500	4,244,345.000000
17.041667	0.500	4,080,959.000000
17.050000	0.500	3,829,324.000000
17.058333	0.500	3,508,272.000000
17.066667	0.500	3,140,041.000000
17.075000	0.500	2,748,053.000000
17.083333	0.500	2,354,612.000000
17.091667	0.500	1,978,874.000000
17.100000	0.500	1,635,614.000000
17.108333	0.500	1,334,788.000000
17.116667	0.500	1,082,063.000000
17.125000	0.500	878,033.000000
17.133333	0.500	719,081.000000
17.141667	0.500	599,286.000000
17.150000	0.500	511,676.000000
17.158333	0.500	449,502.000000
17.166667	0.500	406,375.000000
17.175000	0.500	376,576.000000
17.183333	0.500	355,144.000000
17.191667	0.500	338,098.000000
17.200000	0.500	322,668.000000
17.208333	0.500	306,778.000000
17.216667	0.500	289,529.000000
17.225000	0.500	271,658.000000
17.233333	0.500	253,782.000000
17.241667	0.500	236,032.000000
17.250000	0.500	218,797.000000
17.258333	0.500	202,655.000000
17.266667	0.500	188,287.000000
17.275000	0.500	175,762.000000
17.283333	0.500	165,039.000000
17.291667	0.500	155,621.000000
17.300000	0.500	146,945.000000
17.308333	0.500	139,016.000000
17.316667	0.500	131,775.000000
17.325000	0.500	125,190.000000
17.333333	0.500	119,425.000000
17.341667	0.500	114,408.000000
17.350000	0.500	109,800.000000
17.358333	0.500	106,592.000000
17.366667	0.500	105,796.000000
17.375000	0.500	107,613.000000
17.383333	0.500	111,229.000000
17.391667	0.500	115,755.000000
17.400000	0.500	121,093.000000
17.408333	0.500	126,643.000000
17.416667	0.500	131,777.000000
17.425000	0.500	135,927.000000
17.433333	0.500	138,543.000000
17.441667	0.500	140,148.000000
17.450000	0.500	141,647.000000
17.458333	0.500	143,605.000000
17.466667	0.500	146,752.000000
17.475000	0.500	151,828.000000
17.483333	0.500	158,559.000000
17.491667	0.500	166,782.000000
17.500000	0.500	177,135.000000
17.508333	0.500	191,487.000000
17.516667	0.500	211,703.000000
17.525000	0.500	238,318.000000
17.533333	0.500	271,713.000000
17.541667	0.500	313,083.000000
17.550000	0.500	363,344.000000
17.558333	0.500	423,198.000000
17.566667	0.500	492,671.000000
17.575000	0.500	571,137.000000
17.583333	0.500	657,690.000000
17.591667	0.500	750,077.000000
17.600000	0.500	843,724.000000
17.608333	0.500	932,286.000000
17.616667	0.500	1,009,468.000000
17.625000	0.500	1,070,061.000000
17.633333	0.500	1,109,716.000000
17.641667	0.500	1,126,082.000000
17.650000	0.500	1,118,693.000000
17.658333	0.500	1,088,268.000000
17.666667	0.500	1,036,388.000000
17.675000	0.500	966,472.000000
17.683333	0.500	883,421.000000
17.691667	0.500	792,701.000000
17.700000	0.500	700,006.000000
17.708333	0.500	610,191.000000
17.716667	0.500	526,967.000000
17.725000	0.500	452,921.000000
17.733333	0.500	389,119.000000
17.741667	0.500	335,980.000000
17.750000	0.500	293,623.000000
17.758333	0.500	261,554.000000
17.766667	0.500	238,875.000000
17.775000	0.500	223,647.000000
17.783333	0.500	213,220.000000
17.791667	0.500	205,133.000000
17.800000	0.500	198,350.000000
17.808333	0.500	193,006.000000
17.816667	0.500	189,179.000000
17.825000	0.500	186,587.000000
17.833333	0.500	184,913.000000
17.841667	0.500	183,619.000000
17.850000	0.500	182,504.000000
17.858333	0.500	181,247.000000
17.866667	0.500	179,574.000000
17.875000	0.500	177,133.000000
17.883333	0.500	173,500.000000
17.891667	0.500	169,114.000000
17.900000	0.500	164,668.000000
17.908333	0.500	160,865.000000
17.916667	0.500	157,890.000000
17.925000	0.500	155,259.000000
17.933333	0.500	152,003.000000
17.941667	0.500	147,889.000000
17.950000	0.500	142,939.000000
17.958333	0.500	137,595.000000
17.966667	0.500	132,640.000000
17.975000	0.500	128,839.000000
17.983333	0.500	126,411.000000
17.991667	0.500	124,969.000000
18.000000	0.500	124,174.000000
18.008333	0.500	123,837.000000
18.016667	0.500	123,880.000000
18.025000	0.500	123,614.000000
18.033333	0.500	122,357.000000
18.041667	0.500	120,006.000000
18.050000	0.500	116,511.000000
18.058333	0.500	112,459.000000
18.066667	0.500	108,709.000000
18.075000	0.500	105,925.000000
18.083333	0.500	104,950.000000
18.091667	0.500	106,248.000000
18.100000	0.500	110,080.000000
18.108333	0.500	115,929.000000
18.116667	0.500	122,663.000000
18.125000	0.500	129,287.000000
18.133333	0.500	134,930.000000
18.141667	0.500	138,937.000000
18.150000	0.500	141,138.000000
18.158333	0.500	141,538.000000
18.166667	0.500	140,738.000000
18.175000	0.500	139,007.000000
18.183333	0.500	136,422.000000
18.191667	0.500	133,005.000000
18.200000	0.500	128,889.000000
18.208333	0.500	124,967.000000
18.216667	0.500	121,737.000000
18.225000	0.500	119,250.000000
18.233333	0.500	117,231.000000
18.241667	0.500	115,732.000000
18.250000	0.500	114,730.000000
18.258333	0.500	114,269.000000
18.266667	0.500	114,232.000000
18.275000	0.500	114,983.000000
18.283333	0.500	116,455.000000
18.291667	0.500	118,503.000000
18.300000	0.500	121,047.000000
18.308333	0.500	124,168.000000
18.316667	0.500	127,873.000000
18.325000	0.500	131,840.000000
18.333333	0.500	135,411.000000
18.341667	0.500	138,185.000000
18.350000	0.500	140,338.000000
18.358333	0.500	142,566.000000
18.366667	0.500	145,198.000000
18.375000	0.500	148,407.000000
18.383333	0.500	152,315.000000
18.391667	0.500	157,074.000000
18.400000	0.500	162,199.000000
18.408333	0.500	167,130.000000
18.416667	0.500	171,329.000000
18.425000	0.500	174,422.000000
18.433333	0.500	176,606.000000
18.441667	0.500	178,024.000000
18.450000	0.500	178,461.000000
18.458333	0.500	177,923.000000
18.466667	0.500	177,248.000000
18.475000	0.500	177,740.000000
18.483333	0.500	180,544.000000
18.491667	0.500	186,656.000000
18.500000	0.500	197,609.000000
18.508333	0.500	214,407.000000
18.516667	0.500	236,908.000000
18.525000	0.500	265,508.000000
18.533333	0.500	300,948.000000
18.541667	0.500	343,287.000000
18.550000	0.500	391,892.000000
18.558333	0.500	444,819.000000
18.566667	0.500	499,142.000000
18.575000	0.500	551,420.000000
18.583333	0.500	597,389.000000
18.591667	0.500	633,851.000000
18.600000	0.500	659,358.000000
18.608333	0.500	672,784.000000
18.616667	0.500	673,336.000000
18.625000	0.500	661,054.000000
18.633333	0.500	636,581.000000
18.641667	0.500	601,456.000000
18.650000	0.500	558,087.000000
18.658333	0.500	509,100.000000
18.666667	0.500	457,509.000000
18.675000	0.500	406,106.000000
18.683333	0.500	357,360.000000
18.691667	0.500	313,088.000000
18.700000	0.500	274,468.000000
18.708333	0.500	242,354.000000
18.716667	0.500	217,123.000000
18.725000	0.500	198,299.000000
18.733333	0.500	184,824.000000
18.741667	0.500	175,770.000000
18.750000	0.500	170,251.000000
18.758333	0.500	166,638.000000
18.766667	0.500	163,717.000000
18.775000	0.500	160,469.000000
18.783333	0.500	156,355.000000
18.791667	0.500	151,367.000000
18.800000	0.500	146,090.000000
18.808333	0.500	141,152.000000
18.816667	0.500	137,126.000000
18.825000	0.500	134,171.000000
18.833333	0.500	132,346.000000
18.841667	0.500	131,877.000000
18.850000	0.500	133,026.000000
18.858333	0.500	135,773.000000
18.866667	0.500	140,212.000000
18.875000	0.500	146,753.000000
18.883333	0.500	155,300.000000
18.891667	0.500	164,874.000000
18.900000	0.500	175,300.000000
18.908333	0.500	186,187.000000
18.916667	0.500	197,057.000000
18.925000	0.500	207,612.000000
18.933333	0.500	217,159.000000
18.941667	0.500	225,363.000000
18.950000	0.500	232,835.000000
18.958333	0.500	240,166.000000
18.966667	0.500	247,063.000000
18.975000	0.500	253,168.000000
18.983333	0.500	258,607.000000
18.991667	0.500	263,112.000000
19.000000	0.500	265,806.000000
19.008333	0.500	266,288.000000
19.016667	0.500	264,915.000000
19.025000	0.500	262,111.000000
19.033333	0.500	258,044.000000
19.041667	0.500	252,940.000000
19.050000	0.500	247,158.000000
19.058333	0.500	241,032.000000
19.066667	0.500	234,991.000000
19.075000	0.500	229,170.000000
19.083333	0.500	223,260.000000
19.091667	0.500	217,125.000000
19.100000	0.500	210,645.000000
19.108333	0.500	204,227.000000
19.116667	0.500	198,162.000000
19.125000	0.500	192,681.000000
19.133333	0.500	187,753.000000
19.141667	0.500	183,142.000000
19.150000	0.500	179,210.000000
19.158333	0.500	176,725.000000
19.166667	0.500	176,256.000000
19.175000	0.500	176,993.000000
19.183333	0.500	178,708.000000
19.191667	0.500	181,842.000000
19.200000	0.500	187,421.000000
19.208333	0.500	196,066.000000
19.216667	0.500	208,210.000000
19.225000	0.500	224,733.000000
19.233333	0.500	247,172.000000
19.241667	0.500	277,139.000000
19.250000	0.500	316,501.000000
19.258333	0.500	367,789.000000
19.266667	0.500	433,258.000000
19.275000	0.500	514,490.000000
19.283333	0.500	612,360.000000
19.291667	0.500	726,170.000000
19.300000	0.500	854,060.000000
19.308333	0.500	991,684.000000
19.316667	0.500	1,132,851.000000
19.325000	0.500	1,269,787.000000
19.333333	0.500	1,393,650.000000
19.341667	0.500	1,495,889.000000
19.350000	0.500	1,568,452.000000
19.358333	0.500	1,604,946.000000
19.366667	0.500	1,602,686.000000
19.375000	0.500	1,562,289.000000
19.383333	0.500	1,487,378.000000
19.391667	0.500	1,384,057.000000
19.400000	0.500	1,259,758.000000
19.408333	0.500	1,122,989.000000
19.416667	0.500	982,017.000000
19.425000	0.500	844,319.000000
19.433333	0.500	716,264.000000
19.441667	0.500	602,233.000000
19.450000	0.500	504,854.000000
19.458333	0.500	424,828.000000
19.466667	0.500	361,643.000000
19.475000	0.500	314,331.000000
19.483333	0.500	282,215.000000
19.491667	0.500	263,375.000000
19.500000	0.500	254,961.000000
19.508333	0.500	254,287.000000
19.516667	0.500	259,561.000000
19.525000	0.500	269,962.000000
19.533333	0.500	285,435.000000
19.541667	0.500	306,805.000000
19.550000	0.500	335,542.000000
19.558333	0.500	372,167.000000
19.566667	0.500	417,486.000000
19.575000	0.500	473,918.000000
19.583333	0.500	544,385.000000
19.591667	0.500	631,155.000000
19.600000	0.500	734,993.000000
19.608333	0.500	854,945.000000
19.616667	0.500	988,104.000000
19.625000	0.500	1,129,452.000000
19.633333	0.500	1,272,511.000000
19.641667	0.500	1,409,559.000000
19.650000	0.500	1,531,534.000000
19.658333	0.500	1,629,330.000000
19.666667	0.500	1,694,759.000000
19.675000	0.500	1,722,532.000000
19.683333	0.500	1,710,467.000000
19.691667	0.500	1,658,289.000000
19.700000	0.500	1,569,258.000000
19.708333	0.500	1,449,733.000000
19.716667	0.500	1,308,304.000000
19.725000	0.500	1,155,138.000000
19.733333	0.500	1,000,367.000000
19.741667	0.500	851,903.000000
19.750000	0.500	715,118.000000
19.758333	0.500	594,246.000000
19.766667	0.500	491,498.000000
19.775000	0.500	407,285.000000
19.783333	0.500	340,337.000000
19.791667	0.500	288,447.000000
19.800000	0.500	249,234.000000
19.808333	0.500	220,927.000000
19.816667	0.500	201,788.000000
19.825000	0.500	190,561.000000
19.833333	0.500	186,191.000000
19.841667	0.500	186,908.000000
19.850000	0.500	190,416.000000
19.858333	0.500	194,954.000000
19.866667	0.500	198,988.000000
19.875000	0.500	201,571.000000
19.883333	0.500	201,809.000000
19.891667	0.500	199,391.000000
19.900000	0.500	195,026.000000
19.908333	0.500	189,061.000000
19.916667	0.500	181,556.000000
19.925000	0.500	172,746.000000
19.933333	0.500	163,404.000000
19.941667	0.500	154,540.000000
19.950000	0.500	147,346.000000
19.958333	0.500	142,642.000000
19.966667	0.500	141,037.000000
19.975000	0.500	141,709.000000
19.983333	0.500	143,343.000000
19.991667	0.500	145,364.000000
20.000000	0.500	147,200.000000
20.008333	0.500	148,394.000000
20.016667	0.500	148,923.000000
20.025000	0.500	149,281.000000
20.033333	0.500	149,600.000000
20.041667	0.500	149,953.000000
20.050000	0.500	150,400.000000
20.058333	0.500	150,779.000000
20.066667	0.500	150,804.000000
20.075000	0.500	150,197.000000
20.083333	0.500	148,626.000000
20.091667	0.500	145,900.000000
20.100000	0.500	142,558.000000
20.108333	0.500	139,218.000000
20.116667	0.500	136,325.000000
20.125000	0.500	134,591.000000
20.133333	0.500	134,101.000000
20.141667	0.500	134,700.000000
20.150000	0.500	135,529.000000
20.158333	0.500	135,652.000000
20.166667	0.500	134,892.000000
20.175000	0.500	134,276.000000
20.183333	0.500	134,864.000000
20.191667	0.500	136,850.000000
20.200000	0.500	139,738.000000
20.208333	0.500	143,008.000000
20.216667	0.500	146,220.000000
20.225000	0.500	148,859.000000
20.233333	0.500	150,597.000000
20.241667	0.500	151,363.000000
20.250000	0.500	151,044.000000
20.258333	0.500	149,277.000000
20.266667	0.500	146,392.000000
20.275000	0.500	143,036.000000
20.283333	0.500	140,056.000000
20.291667	0.500	138,180.000000
20.300000	0.500	137,512.000000
20.308333	0.500	137,482.000000
20.316667	0.500	137,828.000000
20.325000	0.500	139,064.000000
20.333333	0.500	141,141.000000
20.341667	0.500	143,834.000000
20.350000	0.500	147,066.000000
20.358333	0.500	150,140.000000
20.366667	0.500	152,318.000000
20.375000	0.500	153,618.000000
20.383333	0.500	154,211.000000
20.391667	0.500	154,006.000000
20.400000	0.500	153,213.000000
20.408333	0.500	152,194.000000
20.416667	0.500	151,328.000000
20.425000	0.500	150,456.000000
20.433333	0.500	149,034.000000
20.441667	0.500	147,556.000000
20.450000	0.500	146,437.000000
20.458333	0.500	145,566.000000
20.466667	0.500	144,703.000000
20.475000	0.500	143,308.000000
20.483333	0.500	140,840.000000
20.491667	0.500	137,700.000000
20.500000	0.500	134,974.000000
20.508333	0.500	133,612.000000
20.516667	0.500	133,870.000000
20.525000	0.500	135,912.000000
20.533333	0.500	139,494.000000
20.541667	0.500	143,541.000000
20.550000	0.500	146,770.000000
20.558333	0.500	148,789.000000
20.566667	0.500	149,586.000000
20.575000	0.500	149,400.000000
20.583333	0.500	148,819.000000
20.591667	0.500	148,263.000000
20.600000	0.500	147,550.000000
20.608333	0.500	146,099.000000
20.616667	0.500	143,553.000000
20.625000	0.500	140,185.000000
20.633333	0.500	137,040.000000
20.641667	0.500	134,719.000000
20.650000	0.500	133,579.000000
20.658333	0.500	133,360.000000
20.666667	0.500	133,901.000000
20.675000	0.500	135,296.000000
20.683333	0.500	137,331.000000
20.691667	0.500	140,047.000000
20.700000	0.500	143,377.000000
20.708333	0.500	147,423.000000
20.716667	0.500	152,262.000000
20.725000	0.500	157,879.000000
20.733333	0.500	164,278.000000
20.741667	0.500	170,686.000000
20.750000	0.500	176,420.000000
20.758333	0.500	181,151.000000
20.766667	0.500	184,798.000000
20.775000	0.500	187,425.000000
20.783333	0.500	188,504.000000
20.791667	0.500	187,579.000000
20.800000	0.500	184,857.000000
20.808333	0.500	181,206.000000
20.816667	0.500	177,718.000000
20.825000	0.500	175,038.000000
20.833333	0.500	173,026.000000
20.841667	0.500	171,557.000000
20.850000	0.500	170,518.000000
20.858333	0.500	169,551.000000
20.866667	0.500	167,955.000000
20.875000	0.500	165,462.000000
20.883333	0.500	162,139.000000
20.891667	0.500	158,820.000000
20.900000	0.500	156,161.000000
20.908333	0.500	154,208.000000
20.916667	0.500	153,220.000000
20.925000	0.500	153,746.000000
20.933333	0.500	155,144.000000
20.941667	0.500	156,168.000000
20.950000	0.500	155,800.000000
20.958333	0.500	154,110.000000
20.966667	0.500	151,484.000000
20.975000	0.500	148,618.000000
20.983333	0.500	146,208.000000
20.991667	0.500	144,602.000000
21.000000	0.500	144,266.000000
21.008333	0.500	144,985.000000
21.016667	0.500	146,259.000000
21.025000	0.500	147,578.000000
21.033333	0.500	148,702.000000
21.041667	0.500	150,025.000000
21.050000	0.500	151,816.000000
21.058333	0.500	153,200.000000
21.066667	0.500	153,442.000000
21.075000	0.500	152,472.000000
21.083333	0.500	150,738.000000
21.091667	0.500	148,625.000000
21.100000	0.500	146,609.000000
21.108333	0.500	144,849.000000
21.116667	0.500	143,102.000000
21.125000	0.500	141,408.000000
21.133333	0.500	140,410.000000
21.141667	0.500	140,293.000000
21.150000	0.500	140,671.000000
21.158333	0.500	141,179.000000
21.166667	0.500	141,736.000000
21.175000	0.500	142,115.000000
21.183333	0.500	141,978.000000
21.191667	0.500	140,899.000000
21.200000	0.500	139,087.000000
21.208333	0.500	137,712.000000
21.216667	0.500	137,356.000000
21.225000	0.500	137,969.000000
21.233333	0.500	139,613.000000
21.241667	0.500	141,940.000000
21.250000	0.500	144,058.000000
21.258333	0.500	145,812.000000
21.266667	0.500	147,369.000000
21.275000	0.500	148,496.000000
21.283333	0.500	149,630.000000
21.291667	0.500	151,106.000000
21.300000	0.500	153,111.000000
21.308333	0.500	155,617.000000
21.316667	0.500	158,604.000000
21.325000	0.500	161,950.000000
21.333333	0.500	165,358.000000
21.341667	0.500	168,424.000000
21.350000	0.500	171,192.000000
21.358333	0.500	173,761.000000
21.366667	0.500	176,076.000000
21.375000	0.500	177,788.000000
21.383333	0.500	178,624.000000
21.391667	0.500	178,568.000000
21.400000	0.500	177,765.000000
21.408333	0.500	176,459.000000
21.416667	0.500	174,453.000000
21.425000	0.500	171,710.000000
21.433333	0.500	168,329.000000
21.441667	0.500	164,342.000000
21.450000	0.500	159,867.000000
21.458333	0.500	155,178.000000
21.466667	0.500	150,562.000000
21.475000	0.500	146,847.000000
21.483333	0.500	144,986.000000
21.491667	0.500	145,222.000000
21.500000	0.500	146,841.000000
21.508333	0.500	149,539.000000
21.516667	0.500	153,081.000000
21.525000	0.500	156,494.000000
21.533333	0.500	159,214.000000
21.541667	0.500	160,898.000000
21.550000	0.500	160,771.000000
21.558333	0.500	158,152.000000
21.566667	0.500	153,131.000000
21.575000	0.500	146,476.000000
21.583333	0.500	139,425.000000
21.591667	0.500	133,208.000000
21.600000	0.500	129,034.000000
21.608333	0.500	127,116.000000
21.616667	0.500	127,192.000000
21.625000	0.500	128,906.000000
21.633333	0.500	131,523.000000
21.641667	0.500	134,706.000000
21.650000	0.500	138,926.000000
21.658333	0.500	143,894.000000
21.666667	0.500	148,423.000000
21.675000	0.500	151,586.000000
21.683333	0.500	152,947.000000
21.691667	0.500	152,400.000000
21.700000	0.500	150,040.000000
21.708333	0.500	146,780.000000
21.716667	0.500	143,794.000000
21.725000	0.500	141,738.000000
21.733333	0.500	140,599.000000
21.741667	0.500	140,087.000000
21.750000	0.500	139,611.000000
21.758333	0.500	138,999.000000
21.766667	0.500	138,941.000000
21.775000	0.500	140,014.000000
21.783333	0.500	142,193.000000
21.791667	0.500	145,006.000000
21.800000	0.500	148,399.000000
21.808333	0.500	152,594.000000
21.816667	0.500	157,336.000000
21.825000	0.500	162,158.000000
21.833333	0.500	166,550.000000
21.841667	0.500	170,024.000000
21.850000	0.500	172,378.000000
21.858333	0.500	173,192.000000
21.866667	0.500	172,808.000000
21.875000	0.500	171,761.000000
21.883333	0.500	169,972.000000
21.891667	0.500	167,388.000000
21.900000	0.500	164,682.000000
21.908333	0.500	162,748.000000
21.916667	0.500	161,886.000000
21.925000	0.500	161,809.000000
21.933333	0.500	162,181.000000
21.941667	0.500	163,044.000000
21.950000	0.500	164,083.000000
21.958333	0.500	165,133.000000
21.966667	0.500	166,596.000000
21.975000	0.500	168,439.000000
21.983333	0.500	170,096.000000
21.991667	0.500	170,928.000000
22.000000	0.500	170,802.000000
22.008333	0.500	169,839.000000
22.016667	0.500	168,168.000000
22.025000	0.500	166,207.000000
22.033333	0.500	164,470.000000
22.041667	0.500	163,357.000000
22.050000	0.500	163,103.000000
22.058333	0.500	163,631.000000
22.066667	0.500	164,525.000000
22.075000	0.500	165,266.000000
22.083333	0.500	165,656.000000
22.091667	0.500	165,595.000000
22.100000	0.500	164,897.000000
22.108333	0.500	164,049.000000
22.116667	0.500	164,078.000000
22.125000	0.500	165,313.000000
22.133333	0.500	166,817.000000
22.141667	0.500	167,366.000000
22.150000	0.500	166,381.000000
22.158333	0.500	163,903.000000
22.166667	0.500	160,024.000000
22.175000	0.500	155,622.000000
22.183333	0.500	151,707.000000
22.191667	0.500	149,343.000000
22.200000	0.500	148,707.000000
22.208333	0.500	149,196.000000
22.216667	0.500	150,314.000000
22.225000	0.500	151,536.000000
22.233333	0.500	152,221.000000
22.241667	0.500	151,873.000000
22.250000	0.500	150,293.000000
22.258333	0.500	147,811.000000
22.266667	0.500	145,293.000000
22.275000	0.500	143,708.000000
22.283333	0.500	143,455.000000
22.291667	0.500	144,662.000000
22.300000	0.500	147,181.000000
22.308333	0.500	150,371.000000
22.316667	0.500	153,558.000000
22.325000	0.500	156,541.000000
22.333333	0.500	159,339.000000
22.341667	0.500	162,021.000000
22.350000	0.500	164,654.000000
22.358333	0.500	166,835.000000
22.366667	0.500	168,454.000000
22.375000	0.500	169,404.000000
22.383333	0.500	169,269.000000
22.391667	0.500	168,509.000000
22.400000	0.500	167,062.000000
22.408333	0.500	164,931.000000
22.416667	0.500	162,406.000000
22.425000	0.500	159,731.000000
22.433333	0.500	157,030.000000
22.441667	0.500	155,264.000000
22.450000	0.500	154,817.000000
22.458333	0.500	155,699.000000
22.466667	0.500	157,466.000000
22.475000	0.500	159,348.000000
22.483333	0.500	160,558.000000
22.491667	0.500	160,936.000000
22.500000	0.500	160,679.000000
22.508333	0.500	160,495.000000
22.516667	0.500	161,132.000000
22.525000	0.500	162,454.000000
22.533333	0.500	163,891.000000
22.541667	0.500	164,875.000000
22.550000	0.500	164,917.000000
22.558333	0.500	164,019.000000
22.566667	0.500	162,505.000000
22.575000	0.500	160,164.000000
22.583333	0.500	156,585.000000
22.591667	0.500	152,195.000000
22.600000	0.500	148,512.000000
22.608333	0.500	146,707.000000
22.616667	0.500	146,856.000000
22.625000	0.500	148,121.000000
22.633333	0.500	150,398.000000
22.641667	0.500	153,411.000000
22.650000	0.500	156,729.000000
22.658333	0.500	160,494.000000
22.666667	0.500	164,291.000000
22.675000	0.500	167,707.000000
22.683333	0.500	170,793.000000
22.691667	0.500	173,589.000000
22.700000	0.500	176,284.000000
22.708333	0.500	178,700.000000
22.716667	0.500	181,067.000000
22.725000	0.500	184,126.000000
22.733333	0.500	187,990.000000
22.741667	0.500	192,064.000000
22.750000	0.500	194,892.000000
22.758333	0.500	195,682.000000
22.766667	0.500	194,187.000000
22.775000	0.500	190,761.000000
22.783333	0.500	186,687.000000
22.791667	0.500	183,453.000000
22.800000	0.500	181,625.000000
22.808333	0.500	180,916.000000
22.816667	0.500	180,606.000000
22.825000	0.500	180,154.000000
22.833333	0.500	179,187.000000
22.841667	0.500	177,588.000000
22.850000	0.500	175,262.000000
22.858333	0.500	172,736.000000
22.866667	0.500	170,168.000000
22.875000	0.500	167,447.000000
22.883333	0.500	164,773.000000
22.891667	0.500	162,749.000000
22.900000	0.500	161,613.000000
22.908333	0.500	161,334.000000
22.916667	0.500	161,331.000000
22.925000	0.500	161,130.000000
22.933333	0.500	160,648.000000
22.941667	0.500	160,026.000000
22.950000	0.500	159,241.000000
22.958333	0.500	158,439.000000
22.966667	0.500	158,007.000000
22.975000	0.500	157,970.000000
22.983333	0.500	158,378.000000
22.991667	0.500	159,476.000000
23.000000	0.500	161,165.000000
23.008333	0.500	163,090.000000
23.016667	0.500	164,590.000000
23.025000	0.500	165,474.000000
23.033333	0.500	165,769.000000
23.041667	0.500	165,389.000000
23.050000	0.500	164,825.000000
23.058333	0.500	164,521.000000
23.066667	0.500	164,883.000000
23.075000	0.500	166,349.000000
23.083333	0.500	168,715.000000
23.091667	0.500	171,105.000000
23.100000	0.500	172,886.000000
23.108333	0.500	174,151.000000
23.116667	0.500	174,646.000000
23.125000	0.500	174,394.000000
23.133333	0.500	173,580.000000
23.141667	0.500	172,592.000000
23.150000	0.500	171,629.000000
23.158333	0.500	171,181.000000
23.166667	0.500	171,521.000000
23.175000	0.500	173,016.000000
23.183333	0.500	176,022.000000
23.191667	0.500	180,232.000000
23.200000	0.500	184,777.000000
23.208333	0.500	188,634.000000
23.216667	0.500	191,084.000000
23.225000	0.500	191,935.000000
23.233333	0.500	191,467.000000
23.241667	0.500	190,279.000000
23.250000	0.500	188,788.000000
23.258333	0.500	187,029.000000
23.266667	0.500	185,532.000000
23.275000	0.500	184,260.000000
23.283333	0.500	182,536.000000
23.291667	0.500	179,702.000000
23.300000	0.500	176,029.000000
23.308333	0.500	172,015.000000
23.316667	0.500	168,238.000000
23.325000	0.500	164,851.000000
23.333333	0.500	161,891.000000
23.341667	0.500	159,579.000000
23.350000	0.500	158,633.000000
23.358333	0.500	159,984.000000
23.366667	0.500	163,697.000000
23.375000	0.500	168,798.000000
23.383333	0.500	173,716.000000
23.391667	0.500	176,931.000000
23.400000	0.500	178,281.000000
23.408333	0.500	178,089.000000
23.416667	0.500	176,616.000000
23.425000	0.500	173,743.000000
23.433333	0.500	170,104.000000
23.441667	0.500	166,787.000000
23.450000	0.500	164,594.000000
23.458333	0.500	163,483.000000
23.466667	0.500	163,278.000000
23.475000	0.500	163,752.000000
23.483333	0.500	164,877.000000
23.491667	0.500	166,602.000000
23.500000	0.500	168,994.000000
23.508333	0.500	171,865.000000
23.516667	0.500	174,272.000000
23.525000	0.500	175,217.000000
23.533333	0.500	174,279.000000
23.541667	0.500	171,937.000000
23.550000	0.500	169,707.000000
23.558333	0.500	168,497.000000
23.566667	0.500	168,468.000000
23.575000	0.500	169,631.000000
23.583333	0.500	171,182.000000
23.591667	0.500	172,626.000000
23.600000	0.500	173,829.000000
23.608333	0.500	174,541.000000
23.616667	0.500	174,671.000000
23.625000	0.500	174,461.000000
23.633333	0.500	174,340.000000
23.641667	0.500	174,062.000000
23.650000	0.500	173,190.000000
23.658333	0.500	171,770.000000
23.666667	0.500	169,999.000000
23.675000	0.500	168,543.000000
23.683333	0.500	167,670.000000
23.691667	0.500	167,210.000000
23.700000	0.500	167,109.000000
23.708333	0.500	167,967.000000
23.716667	0.500	169,649.000000
23.725000	0.500	171,349.000000
23.733333	0.500	172,512.000000
23.741667	0.500	172,636.000000
23.750000	0.500	171,749.000000
23.758333	0.500	170,264.000000
23.766667	0.500	168,561.000000
23.775000	0.500	166,822.000000
23.783333	0.500	165,085.000000
23.791667	0.500	163,161.000000
23.800000	0.500	161,055.000000
23.808333	0.500	159,326.000000
23.816667	0.500	158,845.000000
23.825000	0.500	159,564.000000
23.833333	0.500	161,119.000000
23.841667	0.500	163,052.000000
23.850000	0.500	165,546.000000
23.858333	0.500	169,055.000000
23.866667	0.500	173,114.000000
23.875000	0.500	176,221.000000
23.883333	0.500	177,272.000000
23.891667	0.500	176,267.000000
23.900000	0.500	173,790.000000
23.908333	0.500	170,217.000000
23.916667	0.500	166,269.000000
23.925000	0.500	163,059.000000
23.933333	0.500	161,104.000000
23.941667	0.500	160,343.000000
23.950000	0.500	161,025.000000
23.958333	0.500	163,740.000000
23.966667	0.500	168,279.000000
23.975000	0.500	173,904.000000
23.983333	0.500	179,459.000000
23.991667	0.500	184,285.000000
24.000000	0.500	187,971.000000
24.008333	0.500	190,027.000000
24.016667	0.500	190,527.000000
24.025000	0.500	190,030.000000
24.033333	0.500	189,316.000000
24.041667	0.500	188,317.000000
24.050000	0.500	186,602.000000
24.058333	0.500	184,314.000000
24.066667	0.500	181,648.000000
24.075000	0.500	178,979.000000
24.083333	0.500	176,667.000000
24.091667	0.500	174,509.000000
24.100000	0.500	172,696.000000
24.108333	0.500	171,658.000000
24.116667	0.500	171,442.000000
24.125000	0.500	171,844.000000
24.133333	0.500	172,342.000000
24.141667	0.500	172,781.000000
24.150000	0.500	173,519.000000
24.158333	0.500	175,000.000000
24.166667	0.500	176,997.000000
24.175000	0.500	178,737.000000
24.183333	0.500	179,535.000000
24.191667	0.500	179,647.000000
24.200000	0.500	179,862.000000
24.208333	0.500	180,084.000000
24.216667	0.500	180,233.000000
24.225000	0.500	180,636.000000
24.233333	0.500	181,564.000000
24.241667	0.500	182,796.000000
24.250000	0.500	183,988.000000
24.258333	0.500	184,933.000000
24.266667	0.500	185,370.000000
24.275000	0.500	185,535.000000
24.283333	0.500	185,624.000000
24.291667	0.500	185,126.000000
24.300000	0.500	183,740.000000
24.308333	0.500	181,961.000000
24.316667	0.500	180,437.000000
24.325000	0.500	180,035.000000
24.333333	0.500	181,278.000000
24.341667	0.500	183,417.000000
24.350000	0.500	185,840.000000
24.358333	0.500	188,290.000000
24.366667	0.500	190,176.000000
24.375000	0.500	190,643.000000
24.383333	0.500	189,216.000000
24.391667	0.500	186,008.000000
24.400000	0.500	181,844.000000
24.408333	0.500	177,835.000000
24.416667	0.500	174,500.000000
24.425000	0.500	172,145.000000
24.433333	0.500	171,183.000000
24.441667	0.500	171,903.000000
24.450000	0.500	173,205.000000
24.458333	0.500	174,382.000000
24.466667	0.500	175,266.000000
24.475000	0.500	176,149.000000
24.483333	0.500	177,204.000000
24.491667	0.500	178,392.000000
24.500000	0.500	179,558.000000
24.508333	0.500	180,181.000000
24.516667	0.500	180,063.000000
24.525000	0.500	179,108.000000
24.533333	0.500	177,362.000000
24.541667	0.500	175,456.000000
24.550000	0.500	174,706.000000
24.558333	0.500	175,595.000000
24.566667	0.500	177,437.000000
24.575000	0.500	179,398.000000
24.583333	0.500	180,614.000000
24.591667	0.500	180,686.000000
24.600000	0.500	179,524.000000
24.608333	0.500	177,542.000000
24.616667	0.500	175,839.000000
24.625000	0.500	174,957.000000
24.633333	0.500	174,523.000000
24.641667	0.500	174,252.000000
24.650000	0.500	174,234.000000
24.658333	0.500	174,617.000000
24.666667	0.500	176,045.000000
24.675000	0.500	178,539.000000
24.683333	0.500	181,211.000000
24.691667	0.500	182,983.000000
24.700000	0.500	183,321.000000
24.708333	0.500	181,934.000000
24.716667	0.500	179,303.000000
24.725000	0.500	175,950.000000
24.733333	0.500	172,325.000000
24.741667	0.500	169,425.000000
24.750000	0.500	168,300.000000
24.758333	0.500	168,985.000000
24.766667	0.500	170,716.000000
24.775000	0.500	172,946.000000
24.783333	0.500	175,452.000000
24.791667	0.500	178,101.000000
24.800000	0.500	181,082.000000
24.808333	0.500	183,830.000000
24.816667	0.500	186,048.000000
24.825000	0.500	187,772.000000
24.833333	0.500	189,157.000000
24.841667	0.500	190,478.000000
24.850000	0.500	191,724.000000
24.858333	0.500	192,368.000000
24.866667	0.500	192,885.000000
24.875000	0.500	193,560.000000
24.883333	0.500	194,435.000000
24.891667	0.500	195,314.000000
24.900000	0.500	196,035.000000
24.908333	0.500	196,718.000000
24.916667	0.500	197,075.000000
24.925000	0.500	197,072.000000
24.933333	0.500	196,665.000000
24.941667	0.500	195,653.000000
24.950000	0.500	193,985.000000
24.958333	0.500	191,985.000000
24.966667	0.500	189,847.000000
24.975000	0.500	187,762.000000
24.983333	0.500	185,550.000000
24.991667	0.500	183,660.000000
25.000000	0.500	182,739.000000
25.008333	0.500	182,419.000000
25.016667	0.500	181,921.000000
25.025000	0.500	181,250.000000
25.033333	0.500	180,443.000000
25.041667	0.500	179,149.000000
25.050000	0.500	176,973.000000
25.058333	0.500	174,425.000000
25.066667	0.500	172,674.000000
25.075000	0.500	171,957.000000
25.083333	0.500	172,108.000000
25.091667	0.500	172,906.000000
25.100000	0.500	174,231.000000
25.108333	0.500	176,471.000000
25.116667	0.500	179,550.000000
25.125000	0.500	182,582.000000
25.133333	0.500	185,210.000000
25.141667	0.500	187,473.000000
25.150000	0.500	189,113.000000
25.158333	0.500	189,766.000000
25.166667	0.500	189,208.000000
25.175000	0.500	187,702.000000
25.183333	0.500	185,973.000000
25.191667	0.500	184,544.000000
25.200000	0.500	183,671.000000
25.208333	0.500	183,463.000000
25.216667	0.500	183,662.000000
25.225000	0.500	184,882.000000
25.233333	0.500	187,459.000000
25.241667	0.500	190,409.000000
25.250000	0.500	192,368.000000
25.258333	0.500	192,889.000000
25.266667	0.500	192,559.000000
25.275000	0.500	191,804.000000
25.283333	0.500	190,950.000000
25.291667	0.500	190,567.000000
25.300000	0.500	190,874.000000
25.308333	0.500	191,829.000000
25.316667	0.500	193,394.000000
25.325000	0.500	194,990.000000
25.333333	0.500	195,728.000000
25.341667	0.500	195,545.000000
25.350000	0.500	194,971.000000
25.358333	0.500	193,865.000000
25.366667	0.500	191,817.000000
25.375000	0.500	188,990.000000
25.383333	0.500	185,525.000000
25.391667	0.500	182,250.000000
25.400000	0.500	179,677.000000
25.408333	0.500	178,218.000000
25.416667	0.500	178,173.000000
25.425000	0.500	178,813.000000
25.433333	0.500	179,243.000000
25.441667	0.500	179,032.000000
25.450000	0.500	178,589.000000
25.458333	0.500	178,430.000000
25.466667	0.500	178,289.000000
25.475000	0.500	178,044.000000
25.483333	0.500	177,745.000000
25.491667	0.500	177,786.000000
25.500000	0.500	178,834.000000
25.508333	0.500	181,493.000000
25.516667	0.500	185,301.000000
25.525000	0.500	189,055.000000
25.533333	0.500	192,632.000000
25.541667	0.500	196,033.000000
25.550000	0.500	198,981.000000
25.558333	0.500	200,713.000000
25.566667	0.500	201,068.000000
25.575000	0.500	200,253.000000
25.583333	0.500	198,335.000000
25.591667	0.500	196,052.000000
25.600000	0.500	194,312.000000
25.608333	0.500	193,573.000000
25.616667	0.500	193,605.000000
25.625000	0.500	194,554.000000
25.633333	0.500	196,976.000000
25.641667	0.500	200,867.000000
25.650000	0.500	205,176.000000
25.658333	0.500	208,831.000000
25.666667	0.500	211,477.000000
25.675000	0.500	212,874.000000
25.683333	0.500	212,868.000000
25.691667	0.500	211,465.000000
25.700000	0.500	209,048.000000
25.708333	0.500	206,292.000000
25.716667	0.500	203,237.000000
25.725000	0.500	199,957.000000
25.733333	0.500	196,542.000000
25.741667	0.500	193,191.000000
25.750000	0.500	190,069.000000
25.758333	0.500	187,215.000000
25.766667	0.500	184,908.000000
25.775000	0.500	183,833.000000
25.783333	0.500	183,907.000000
25.791667	0.500	184,954.000000
25.800000	0.500	186,789.000000
25.808333	0.500	189,129.000000
25.816667	0.500	191,385.000000
25.825000	0.500	192,958.000000
25.833333	0.500	194,006.000000
25.841667	0.500	195,043.000000
25.850000	0.500	196,169.000000
25.858333	0.500	197,521.000000
25.866667	0.500	198,894.000000
25.875000	0.500	199,705.000000
25.883333	0.500	199,861.000000
25.891667	0.500	199,824.000000
25.900000	0.500	199,871.000000
25.908333	0.500	199,664.000000
25.916667	0.500	198,836.000000
25.925000	0.500	197,366.000000
25.933333	0.500	195,657.000000
25.941667	0.500	194,616.000000
25.950000	0.500	194,364.000000
25.958333	0.500	194,291.000000
25.966667	0.500	194,118.000000
25.975000	0.500	194,179.000000
25.983333	0.500	195,383.000000
25.991667	0.500	198,020.000000
26.000000	0.500	201,327.000000
26.008333	0.500	204,537.000000
26.016667	0.500	207,234.000000
26.025000	0.500	208,626.000000
26.033333	0.500	208,634.000000
26.041667	0.500	207,862.000000
26.050000	0.500	206,508.000000
26.058333	0.500	204,668.000000
26.066667	0.500	202,652.000000
26.075000	0.500	201,133.000000
26.083333	0.500	200,179.000000
26.091667	0.500	199,669.000000
26.100000	0.500	199,466.000000
26.108333	0.500	199,771.000000
26.116667	0.500	200,401.000000
26.125000	0.500	201,395.000000
26.133333	0.500	202,624.000000
26.141667	0.500	203,769.000000
26.150000	0.500	204,998.000000
26.158333	0.500	206,377.000000
26.166667	0.500	207,959.000000
26.175000	0.500	209,056.000000
26.183333	0.500	209,322.000000
26.191667	0.500	209,185.000000
26.200000	0.500	209,099.000000
26.208333	0.500	208,836.000000
26.216667	0.500	208,715.000000
26.225000	0.500	208,889.000000
26.233333	0.500	209,251.000000
26.241667	0.500	209,612.000000
26.250000	0.500	209,583.000000
26.258333	0.500	208,892.000000
26.266667	0.500	207,521.000000
26.275000	0.500	206,118.000000
26.283333	0.500	205,053.000000
26.291667	0.500	204,256.000000
26.300000	0.500	203,504.000000
26.308333	0.500	202,905.000000
26.316667	0.500	202,507.000000
26.325000	0.500	202,379.000000
26.333333	0.500	202,568.000000
26.341667	0.500	203,119.000000
26.350000	0.500	204,070.000000
26.358333	0.500	205,418.000000
26.366667	0.500	206,586.000000
26.375000	0.500	206,923.000000
26.383333	0.500	206,640.000000
26.391667	0.500	206,109.000000
26.400000	0.500	204,911.000000
26.408333	0.500	202,722.000000
26.416667	0.500	199,722.000000
26.425000	0.500	196,305.000000
26.433333	0.500	193,217.000000
26.441667	0.500	191,267.000000
26.450000	0.500	190,633.000000
26.458333	0.500	191,173.000000
26.466667	0.500	192,359.000000
26.475000	0.500	193,085.000000
26.483333	0.500	193,375.000000
26.491667	0.500	193,961.000000
26.500000	0.500	195,409.000000
26.508333	0.500	197,749.000000
26.516667	0.500	200,065.000000
26.525000	0.500	201,444.000000
26.533333	0.500	201,589.000000
26.541667	0.500	200,876.000000
26.550000	0.500	199,825.000000
26.558333	0.500	198,588.000000
26.566667	0.500	197,521.000000
26.575000	0.500	196,975.000000
26.583333	0.500	197,151.000000
26.591667	0.500	198,181.000000
26.600000	0.500	199,940.000000
26.608333	0.500	202,088.000000
26.616667	0.500	204,205.000000
26.625000	0.500	206,365.000000
26.633333	0.500	208,665.000000
26.641667	0.500	211,110.000000
26.650000	0.500	213,717.000000
26.658333	0.500	216,255.000000
26.666667	0.500	218,518.000000
26.675000	0.500	219,848.000000
26.683333	0.500	219,509.000000
26.691667	0.500	217,294.000000
26.700000	0.500	213,563.000000
26.708333	0.500	209,201.000000
26.716667	0.500	205,219.000000
26.725000	0.500	202,299.000000
26.733333	0.500	200,242.000000
26.741667	0.500	198,636.000000
26.750000	0.500	196,804.000000
26.758333	0.500	194,927.000000
26.766667	0.500	193,909.000000
26.775000	0.500	194,056.000000
26.783333	0.500	194,796.000000
26.791667	0.500	195,650.000000
26.800000	0.500	197,070.000000
26.808333	0.500	199,057.000000
26.816667	0.500	201,502.000000
26.825000	0.500	203,641.000000
26.833333	0.500	204,694.000000
26.841667	0.500	204,594.000000
26.850000	0.500	204,235.000000
26.858333	0.500	204,367.000000
26.866667	0.500	205,191.000000
26.875000	0.500	206,494.000000
26.883333	0.500	207,819.000000
26.891667	0.500	208,698.000000
26.900000	0.500	209,474.000000
26.908333	0.500	210,927.000000
26.916667	0.500	213,620.000000
26.925000	0.500	216,744.000000
26.933333	0.500	219,320.000000
26.941667	0.500	221,296.000000
26.950000	0.500	223,166.000000
26.958333	0.500	225,080.000000
26.966667	0.500	226,768.000000
26.975000	0.500	228,291.000000
26.983333	0.500	229,499.000000
26.991667	0.500	230,111.000000
27.000000	0.500	230,394.000000
27.008333	0.500	230,651.000000
27.016667	0.500	231,338.000000
27.025000	0.500	232,669.000000
27.033333	0.500	234,571.000000
27.041667	0.500	236,690.000000
27.050000	0.500	239,090.000000
27.058333	0.500	241,902.000000
27.066667	0.500	244,539.000000
27.075000	0.500	246,182.000000
27.083333	0.500	246,427.000000
27.091667	0.500	245,906.000000
27.100000	0.500	245,428.000000
27.108333	0.500	245,603.000000
27.116667	0.500	246,067.000000
27.125000	0.500	246,267.000000
27.133333	0.500	245,622.000000
27.141667	0.500	244,425.000000
27.150000	0.500	243,596.000000
27.158333	0.500	243,982.000000
27.166667	0.500	245,768.000000
27.175000	0.500	248,911.000000
27.183333	0.500	253,236.000000
27.191667	0.500	258,319.000000
27.200000	0.500	263,538.000000
27.208333	0.500	268,383.000000
27.216667	0.500	272,844.000000
27.225000	0.500	277,563.000000
27.233333	0.500	282,865.000000
27.241667	0.500	288,044.000000
27.250000	0.500	292,345.000000
27.258333	0.500	295,565.000000
27.266667	0.500	297,054.000000
27.275000	0.500	296,372.000000
27.283333	0.500	293,985.000000
27.291667	0.500	290,529.000000
27.300000	0.500	286,507.000000
27.308333	0.500	282,717.000000
27.316667	0.500	279,784.000000
27.325000	0.500	277,764.000000
27.333333	0.500	276,787.000000
27.341667	0.500	277,160.000000
27.350000	0.500	278,947.000000
27.358333	0.500	281,858.000000
27.366667	0.500	285,866.000000
27.375000	0.500	290,853.000000
27.383333	0.500	297,043.000000
27.391667	0.500	304,679.000000
27.400000	0.500	313,305.000000
27.408333	0.500	322,259.000000
27.416667	0.500	331,044.000000
27.425000	0.500	339,555.000000
27.433333	0.500	347,264.000000
27.441667	0.500	353,278.000000
27.450000	0.500	357,339.000000
27.458333	0.500	360,203.000000
27.466667	0.500	362,997.000000
27.475000	0.500	365,659.000000
27.483333	0.500	368,031.000000
27.491667	0.500	370,133.000000
27.500000	0.500	371,922.000000
27.508333	0.500	373,098.000000
27.516667	0.500	373,296.000000
27.525000	0.500	372,837.000000
27.533333	0.500	372,670.000000
27.541667	0.500	373,505.000000
27.550000	0.500	375,563.000000
27.558333	0.500	378,196.000000
27.566667	0.500	380,327.000000
27.575000	0.500	381,774.000000
27.583333	0.500	382,931.000000
27.591667	0.500	383,761.000000
27.600000	0.500	383,905.000000
27.608333	0.500	383,556.000000
27.616667	0.500	383,241.000000
27.625000	0.500	383,095.000000
27.633333	0.500	382,645.000000
27.641667	0.500	381,628.000000
27.650000	0.500	380,127.000000
27.658333	0.500	378,803.000000
27.666667	0.500	378,595.000000
27.675000	0.500	379,142.000000
27.683333	0.500	379,783.000000
27.691667	0.500	379,827.000000
27.700000	0.500	379,209.000000
27.708333	0.500	378,398.000000
27.716667	0.500	377,712.000000
27.725000	0.500	377,402.000000
27.733333	0.500	377,105.000000
27.741667	0.500	376,577.000000
27.750000	0.500	375,653.000000
27.758333	0.500	373,750.000000
27.766667	0.500	370,378.000000
27.775000	0.500	365,462.000000
27.783333	0.500	359,683.000000
27.791667	0.500	354,009.000000
27.800000	0.500	348,615.000000
27.808333	0.500	342,792.000000
27.816667	0.500	335,870.000000
27.825000	0.500	328,051.000000
27.833333	0.500	319,835.000000
27.841667	0.500	311,382.000000
27.850000	0.500	302,992.000000
27.858333	0.500	295,628.000000
27.866667	0.500	290,484.000000
27.875000	0.500	287,533.000000
27.883333	0.500	285,865.000000
27.891667	0.500	285,020.000000
27.900000	0.500	284,525.000000
27.908333	0.500	284,294.000000
27.916667	0.500	284,548.000000
27.925000	0.500	285,257.000000
27.933333	0.500	286,121.000000
27.941667	0.500	286,826.000000
27.950000	0.500	287,121.000000
27.958333	0.500	286,845.000000
27.966667	0.500	284,987.000000
27.975000	0.500	281,120.000000
27.983333	0.500	275,904.000000
27.991667	0.500	270,173.000000
28.000000	0.500	264,175.000000
28.008333	0.500	257,988.000000
28.016667	0.500	251,660.000000
28.025000	0.500	245,684.000000
28.033333	0.500	241,142.000000
28.041667	0.500	238,343.000000
28.050000	0.500	236,345.000000
28.058333	0.500	234,873.000000
28.066667	0.500	234,023.000000
28.075000	0.500	233,512.000000
28.083333	0.500	232,972.000000
28.091667	0.500	231,861.000000
28.100000	0.500	230,072.000000
28.108333	0.500	227,802.000000
28.116667	0.500	225,078.000000
28.125000	0.500	222,351.000000
28.133333	0.500	220,082.000000
28.141667	0.500	218,232.000000
28.150000	0.500	216,574.000000
28.158333	0.500	214,631.000000
28.166667	0.500	212,210.000000
28.175000	0.500	209,061.000000
28.183333	0.500	205,221.000000
28.191667	0.500	200,664.000000
28.200000	0.500	195,342.000000
28.208333	0.500	189,269.000000
28.216667	0.500	182,286.000000
28.225000	0.500	175,247.000000
28.233333	0.500	169,453.000000
28.241667	0.500	165,238.000000
28.250000	0.500	162,394.000000
28.258333	0.500	160,358.000000
28.266667	0.500	158,802.000000
28.275000	0.500	157,426.000000
28.283333	0.500	155,393.000000
28.291667	0.500	152,113.000000
28.300000	0.500	148,334.000000
28.308333	0.500	144,851.000000
28.316667	0.500	141,829.000000
28.325000	0.500	139,519.000000
28.333333	0.500	138,254.000000
28.341667	0.500	137,647.000000
28.350000	0.500	137,068.000000
28.358333	0.500	136,200.000000
28.366667	0.500	134,824.000000
28.375000	0.500	133,129.000000
28.383333	0.500	130,944.000000
28.391667	0.500	127,937.000000
28.400000	0.500	124,070.000000
28.408333	0.500	119,749.000000
28.416667	0.500	115,655.000000
28.425000	0.500	112,388.000000
28.433333	0.500	109,831.000000
28.441667	0.500	108,225.000000
28.450000	0.500	107,894.000000
28.458333	0.500	109,011.000000
28.466667	0.500	110,997.000000
28.475000	0.500	112,787.000000
28.483333	0.500	113,656.000000
28.491667	0.500	113,569.000000
28.500000	0.500	113,349.000000
28.508333	0.500	113,529.000000
28.516667	0.500	113,834.000000
28.525000	0.500	113,495.000000
28.533333	0.500	112,041.000000
28.541667	0.500	109,000.000000
28.550000	0.500	104,376.000000
28.558333	0.500	98,387.000000
28.566667	0.500	91,967.000000
28.575000	0.500	86,371.000000
28.583333	0.500	82,277.000000
28.591667	0.500	80,056.000000
28.600000	0.500	79,388.000000
28.608333	0.500	79,856.000000
28.616667	0.500	80,758.000000
28.625000	0.500	81,143.000000
28.633333	0.500	80,945.000000
28.641667	0.500	80,802.000000
28.650000	0.500	81,235.000000
28.658333	0.500	81,945.000000
28.666667	0.500	82,150.000000
28.675000	0.500	81,423.000000
28.683333	0.500	79,559.000000
28.691667	0.500	76,788.000000
28.700000	0.500	73,339.000000
28.708333	0.500	70,090.000000
28.716667	0.500	67,459.000000
28.725000	0.500	65,139.000000
28.733333	0.500	62,748.000000
28.741667	0.500	60,048.000000
28.750000	0.500	57,305.000000
28.758333	0.500	54,813.000000
28.766667	0.500	52,602.000000
28.775000	0.500	50,471.000000
28.783333	0.500	48,093.000000
28.791667	0.500	45,379.000000
28.800000	0.500	42,337.000000
28.808333	0.500	39,280.000000
28.816667	0.500	36,547.000000
28.825000	0.500	34,538.000000
28.833333	0.500	33,646.000000
28.841667	0.500	33,314.000000
28.850000	0.500	32,896.000000
28.858333	0.500	32,803.000000
28.866667	0.500	33,240.000000
28.875000	0.500	33,686.000000
28.883333	0.500	34,042.000000
28.891667	0.500	34,072.000000
28.900000	0.500	33,499.000000
28.908333	0.500	32,030.000000
28.916667	0.500	29,517.000000
28.925000	0.500	26,507.000000
28.933333	0.500	23,521.000000
28.941667	0.500	21,017.000000
28.950000	0.500	18,912.000000
28.958333	0.500	17,086.000000
28.966667	0.500	15,749.000000
28.975000	0.500	15,466.000000
28.983333	0.500	16,284.000000
28.991667	0.500	17,817.000000
29.000000	0.500	19,207.000000
29.008333	0.500	20,349.000000
29.016667	0.500	22,034.000000
29.025000	0.500	24,383.000000
29.033333	0.500	27,074.000000
29.041667	0.500	29,576.000000
29.050000	0.500	31,896.000000
29.058333	0.500	33,485.000000
29.066667	0.500	33,452.000000
29.075000	0.500	31,735.000000
29.083333	0.500	28,801.000000
29.091667	0.500	25,619.000000
29.100000	0.500	22,932.000000
29.108333	0.500	20,792.000000
29.116667	0.500	18,899.000000
29.125000	0.500	17,112.000000
29.133333	0.500	15,773.000000
29.141667	0.500	15,005.000000
29.150000	0.500	14,365.000000
29.158333	0.500	13,564.000000
29.166667	0.500	12,735.000000
29.175000	0.500	11,817.000000
29.183333	0.500	10,562.000000
29.191667	0.500	8,817.000000
29.200000	0.500	6,218.000000
29.208333	0.500	3,291.000000
29.216667	0.500	608.000000
29.225000	0.500	-1,750.000000
29.233333	0.500	-3,748.000000
29.241667	0.500	-5,602.000000
29.250000	0.500	-7,500.000000
29.258333	0.500	-9,657.000000
29.266667	0.500	-12,181.000000
29.275000	0.500	-14,479.000000
29.283333	0.500	-15,643.000000
29.291667	0.500	-15,332.000000
29.300000	0.500	-13,707.000000
29.308333	0.500	-11,214.000000
29.316667	0.500	-8,359.000000
29.325000	0.500	-5,970.000000
29.333333	0.500	-4,214.000000
29.341667	0.500	-2,333.000000
29.350000	0.500	102.000000
29.358333	0.500	2,938.000000
29.366667	0.500	5,377.000000
29.375000	0.500	6,474.000000
29.383333	0.500	6,673.000000
29.391667	0.500	6,784.000000
29.400000	0.500	7,000.000000
29.408333	0.500	7,269.000000
29.416667	0.500	7,314.000000
29.425000	0.500	7,488.000000
29.433333	0.500	7,978.000000
29.441667	0.500	8,535.000000
29.450000	0.500	8,636.000000
29.458333	0.500	7,943.000000
29.466667	0.500	6,832.000000
29.475000	0.500	5,433.000000
29.483333	0.500	3,859.000000
29.491667	0.500	2,631.000000
29.500000	0.500	1,627.000000
29.508333	0.500	200.000000
29.516667	0.500	-1,457.000000
29.525000	0.500	-2,936.000000
29.533333	0.500	-3,912.000000
29.541667	0.500	-4,226.000000
29.550000	0.500	-4,264.000000
29.558333	0.500	-4,575.000000
29.566667	0.500	-5,085.000000
29.575000	0.500	-5,705.000000
29.583333	0.500	-6,943.000000
29.591667	0.500	-8,847.000000
29.600000	0.500	-10,708.000000
29.608333	0.500	-12,149.000000
29.616667	0.500	-13,186.000000
29.625000	0.500	-13,669.000000
29.633333	0.500	-13,699.000000
29.641667	0.500	-13,392.000000
29.650000	0.500	-12,724.000000
29.658333	0.500	-12,093.000000
29.666667	0.500	-11,896.000000
29.675000	0.500	-12,107.000000
29.683333	0.500	-12,598.000000
29.691667	0.500	-13,476.000000
29.700000	0.500	-14,697.000000
29.708333	0.500	-15,981.000000
29.716667	0.500	-16,810.000000
29.725000	0.500	-16,519.000000
29.733333	0.500	-15,265.000000
29.741667	0.500	-14,011.000000
29.750000	0.500	-13,656.000000
29.758333	0.500	-14,133.000000
29.766667	0.500	-14,910.000000
29.775000	0.500	-16,066.000000
29.783333	0.500	-17,604.000000
29.791667	0.500	-19,305.000000
29.800000	0.500	-20,493.000000
29.808333	0.500	-21,092.000000
29.816667	0.500	-21,441.000000
29.825000	0.500	-21,434.000000
29.833333	0.500	-20,758.000000
29.841667	0.500	-19,533.000000
29.850000	0.500	-17,542.000000
29.858333	0.500	-14,423.000000
29.866667	0.500	-10,241.000000
29.875000	0.500	-5,382.000000
29.883333	0.500	-700.000000
29.891667	0.500	2,833.000000
29.900000	0.500	5,084.000000
29.908333	0.500	6,341.000000
29.916667	0.500	6,771.000000
29.925000	0.500	6,112.000000
29.933333	0.500	4,264.000000
29.941667	0.500	1,633.000000
29.950000	0.500	-1,056.000000
29.958333	0.500	-3,856.000000
29.966667	0.500	-6,263.000000
29.975000	0.500	-7,861.000000
29.983333	0.500	-9,093.000000
29.991667	0.500	-10,367.000000
30.000000	0.500	-11,628.000000
30.008333	0.500	-12,916.000000
30.016667	0.500	-14,132.000000
30.025000	0.500	-14,906.000000
30.033333	0.500	-14,553.000000
30.041667	0.500	-13,476.000000
30.050000	0.500	-12,340.000000
30.058333	0.500	-11,501.000000
30.066667	0.500	-11,397.000000
30.075000	0.500	-12,414.000000
30.083333	0.500	-14,483.000000
30.091667	0.500	-16,781.000000
30.100000	0.500	-18,412.000000
30.108333	0.500	-18,982.000000
30.116667	0.500	-18,017.000000
30.125000	0.500	-15,939.000000
30.133333	0.500	-13,782.000000
30.141667	0.500	-12,331.000000
30.150000	0.500	-11,854.000000
30.158333	0.500	-11,857.000000
30.166667	0.500	-11,220.000000
30.175000	0.500	-9,048.000000
30.183333	0.500	-5,491.000000
30.191667	0.500	-1,264.000000
30.200000	0.500	2,344.000000
30.208333	0.500	4,487.000000
30.216667	0.500	5,171.000000
30.225000	0.500	4,778.000000
30.233333	0.500	3,776.000000
30.241667	0.500	2,486.000000
30.250000	0.500	1,247.000000
30.258333	0.500	-228.000000
30.266667	0.500	-2,169.000000
30.275000	0.500	-4,612.000000
30.283333	0.500	-7,788.000000
30.291667	0.500	-11,702.000000
30.300000	0.500	-15,928.000000
30.308333	0.500	-19,873.000000
30.316667	0.500	-23,023.000000
30.325000	0.500	-24,785.000000
30.333333	0.500	-24,363.000000
30.341667	0.500	-22,208.000000
30.350000	0.500	-19,106.000000
30.358333	0.500	-16,103.000000
30.366667	0.500	-14,118.000000
30.375000	0.500	-13,381.000000
30.383333	0.500	-14,185.000000
30.391667	0.500	-16,746.000000
30.400000	0.500	-20,222.000000
30.408333	0.500	-22,837.000000
30.416667	0.500	-23,226.000000
30.425000	0.500	-21,493.000000
30.433333	0.500	-18,581.000000
30.441667	0.500	-15,876.000000
30.450000	0.500	-14,552.000000
30.458333	0.500	-14,146.000000
30.466667	0.500	-13,863.000000
30.475000	0.500	-13,310.000000
30.483333	0.500	-12,535.000000
30.491667	0.500	-12,071.000000
30.500000	0.500	-12,340.000000
30.508333	0.500	-12,913.000000
30.516667	0.500	-13,667.000000
30.525000	0.500	-15,002.000000
30.533333	0.500	-17,149.000000
30.541667	0.500	-19,609.000000
30.550000	0.500	-21,800.000000
30.558333	0.500	-23,444.000000
30.566667	0.500	-24,822.000000
30.575000	0.500	-25,947.000000
30.583333	0.500	-26,420.000000
30.591667	0.500	-25,816.000000
30.600000	0.500	-23,994.000000
30.608333	0.500	-21,624.000000
30.616667	0.500	-19,238.000000
30.625000	0.500	-17,248.000000
30.633333	0.500	-16,620.000000
30.641667	0.500	-17,415.000000
30.650000	0.500	-19,006.000000
30.658333	0.500	-20,481.000000
30.666667	0.500	-20,985.000000
30.675000	0.500	-20,178.000000
30.683333	0.500	-18,167.000000
30.691667	0.500	-15,807.000000
30.700000	0.500	-13,805.000000
30.708333	0.500	-12,508.000000
30.716667	0.500	-12,012.000000
30.725000	0.500	-12,241.000000
30.733333	0.500	-13,175.000000
30.741667	0.500	-14,634.000000
30.750000	0.500	-16,496.000000
30.758333	0.500	-18,425.000000
30.766667	0.500	-19,827.000000
30.775000	0.500	-20,685.000000
30.783333	0.500	-20,917.000000
30.791667	0.500	-20,112.000000
30.800000	0.500	-18,436.000000
30.808333	0.500	-16,511.000000
30.816667	0.500	-14,939.000000
30.825000	0.500	-13,858.000000
30.833333	0.500	-13,310.000000
30.841667	0.500	-13,465.000000
30.850000	0.500	-14,267.000000
30.858333	0.500	-14,942.000000
30.866667	0.500	-15,028.000000
30.875000	0.500	-15,094.000000
30.883333	0.500	-15,558.000000
30.891667	0.500	-16,566.000000
30.900000	0.500	-18,007.000000
30.908333	0.500	-19,450.000000
30.916667	0.500	-20,272.000000
30.925000	0.500	-20,203.000000
30.933333	0.500	-19,459.000000
30.941667	0.500	-18,673.000000
30.950000	0.500	-18,050.000000
30.958333	0.500	-17,503.000000
30.966667	0.500	-17,044.000000
30.975000	0.500	-16,319.000000
30.983333	0.500	-15,104.000000
30.991667	0.500	-13,354.000000
31.000000	0.500	-9,365.000000
