# Supplementary material for: Changes to Serum Sample Tube and Processing Methodology Does Not Cause Inter-Individual Variation in Automated Whole Serum N-Glycan Profiling in Health and Disease
Source: PLoS One. 2015 Apr 1;10(4):e0123028. doi: 10.1371/journal.pone.0123028 (PMC4382121; doi:10.1371/journal.pone.0123028)
Supplement: S2 Data — (ZIP) [file pone.0123028.s007.zip › IgGglycansData/1000+390-Sample 32.txt]

File Path	chrom://acropora/ChromeleonLocal/Archana Data/07 Mar 14/Robot validation of PNG F release- GCP-IgG and GCP-Fet.seq/35.smp/Emission_1.channel/Emission_1.chm
Channel	Emission_1

Injection Information:
Data Vault	ChromeleonLocal
Injection	PNG F rel-GCP-IgG-100µg-F.A+PBM+2AB VP96+T1-110/1000+390-Sample 32
Injection Number	37
Position	RH4
Comment	
Processing Method	beh-gu
Instrument Method	BEH-15cm-30min-right-25ul
Type	Unknown
Status	Finished
Injection Date	08/03/2014
Injection Time	10:20:49
Injection Volume (µL)	25.0000
Dilution Factor	1.0000
Weight	1.0000

Raw Data Information:
Time Min. (min)	0.000000
Time Max. (min)	31.000000
Data Points	3721
Detector	FLD
Exporting Data System	Chromeleon 7.1.1.1127
Operator	
Signal Quantity	
Signal Unit	counts
Signal Min.	-47,093.000000
Signal Max.	8,359,958.000000
Channel	Emission_1
Driver Name	FLD3000.dll
Channel Type	Evaluation
Min. Step (s)	0.500
Max. Step (s)	0.500
Average Step (s)	0.500

Signal Parameter Information:
Signal Info	

Raw Data:
Time (min)	Step (s)	Value (counts)
0.000000	0.000	0.000000
0.008333	0.500	0.000000
0.016667	0.500	0.000000
0.025000	0.500	0.000000
0.033333	0.500	0.000000
0.041667	0.500	4,279.000000
0.050000	0.500	4,435.000000
0.058333	0.500	4,874.000000
0.066667	0.500	5,759.000000
0.075000	0.500	6,937.000000
0.083333	0.500	8,144.000000
0.091667	0.500	9,114.000000
0.100000	0.500	9,597.000000
0.108333	0.500	9,458.000000
0.116667	0.500	8,707.000000
0.125000	0.500	7,406.000000
0.133333	0.500	5,695.000000
0.141667	0.500	3,802.000000
0.150000	0.500	1,908.000000
0.158333	0.500	152.000000
0.166667	0.500	-1,347.000000
0.175000	0.500	-2,543.000000
0.183333	0.500	-3,450.000000
0.191667	0.500	-4,134.000000
0.200000	0.500	-4,626.000000
0.208333	0.500	-4,951.000000
0.216667	0.500	-5,139.000000
0.225000	0.500	-5,224.000000
0.233333	0.500	-5,248.000000
0.241667	0.500	-5,265.000000
0.250000	0.500	-5,321.000000
0.258333	0.500	-5,430.000000
0.266667	0.500	-5,574.000000
0.275000	0.500	-5,761.000000
0.283333	0.500	-6,002.000000
0.291667	0.500	-6,260.000000
0.300000	0.500	-6,481.000000
0.308333	0.500	-6,600.000000
0.316667	0.500	-6,591.000000
0.325000	0.500	-6,459.000000
0.333333	0.500	-6,239.000000
0.341667	0.500	-5,988.000000
0.350000	0.500	-5,695.000000
0.358333	0.500	-5,374.000000
0.366667	0.500	-5,059.000000
0.375000	0.500	-4,782.000000
0.383333	0.500	-4,581.000000
0.391667	0.500	-4,470.000000
0.400000	0.500	-4,461.000000
0.408333	0.500	-4,554.000000
0.416667	0.500	-4,737.000000
0.425000	0.500	-5,005.000000
0.433333	0.500	-5,332.000000
0.441667	0.500	-5,638.000000
0.450000	0.500	-5,899.000000
0.458333	0.500	-6,085.000000
0.466667	0.500	-6,224.000000
0.475000	0.500	-6,377.000000
0.483333	0.500	-6,560.000000
0.491667	0.500	-6,708.000000
0.500000	0.500	-6,751.000000
0.508333	0.500	-6,698.000000
0.516667	0.500	-6,621.000000
0.525000	0.500	-6,541.000000
0.533333	0.500	-6,490.000000
0.541667	0.500	-6,481.000000
0.550000	0.500	-6,433.000000
0.558333	0.500	-6,233.000000
0.566667	0.500	-5,877.000000
0.575000	0.500	-5,469.000000
0.583333	0.500	-5,093.000000
0.591667	0.500	-4,787.000000
0.600000	0.500	-4,589.000000
0.608333	0.500	-4,477.000000
0.616667	0.500	-4,392.000000
0.625000	0.500	-4,334.000000
0.633333	0.500	-4,288.000000
0.641667	0.500	-4,144.000000
0.650000	0.500	-3,725.000000
0.658333	0.500	-2,935.000000
0.666667	0.500	-1,797.000000
0.675000	0.500	-417.000000
0.683333	0.500	1,060.000000
0.691667	0.500	2,511.000000
0.700000	0.500	3,792.000000
0.708333	0.500	4,788.000000
0.716667	0.500	5,441.000000
0.725000	0.500	5,737.000000
0.733333	0.500	5,898.000000
0.741667	0.500	6,605.000000
0.750000	0.500	8,933.000000
0.758333	0.500	13,837.000000
0.766667	0.500	21,588.000000
0.775000	0.500	31,644.000000
0.783333	0.500	42,958.000000
0.791667	0.500	54,103.000000
0.800000	0.500	63,642.000000
0.808333	0.500	70,490.000000
0.816667	0.500	74,093.000000
0.825000	0.500	74,423.000000
0.833333	0.500	71,853.000000
0.841667	0.500	66,965.000000
0.850000	0.500	60,398.000000
0.858333	0.500	52,926.000000
0.866667	0.500	45,219.000000
0.875000	0.500	37,802.000000
0.883333	0.500	31,094.000000
0.891667	0.500	25,300.000000
0.900000	0.500	20,494.000000
0.908333	0.500	16,622.000000
0.916667	0.500	13,563.000000
0.925000	0.500	11,247.000000
0.933333	0.500	9,607.000000
0.941667	0.500	8,529.000000
0.950000	0.500	7,902.000000
0.958333	0.500	7,630.000000
0.966667	0.500	7,607.000000
0.975000	0.500	7,750.000000
0.983333	0.500	8,009.000000
0.991667	0.500	8,330.000000
1.000000	0.500	8,687.000000
1.008333	0.500	9,015.000000
1.016667	0.500	9,310.000000
1.025000	0.500	9,659.000000
1.033333	0.500	10,297.000000
1.041667	0.500	11,688.000000
1.050000	0.500	14,302.000000
1.058333	0.500	18,304.000000
1.066667	0.500	23,435.000000
1.075000	0.500	29,148.000000
1.083333	0.500	34,736.000000
1.091667	0.500	39,465.000000
1.100000	0.500	42,779.000000
1.108333	0.500	44,426.000000
1.116667	0.500	44,487.000000
1.125000	0.500	43,284.000000
1.133333	0.500	41,311.000000
1.141667	0.500	39,198.000000
1.150000	0.500	37,517.000000
1.158333	0.500	36,692.000000
1.166667	0.500	36,854.000000
1.175000	0.500	37,969.000000
1.183333	0.500	39,903.000000
1.191667	0.500	42,342.000000
1.200000	0.500	44,870.000000
1.208333	0.500	47,061.000000
1.216667	0.500	48,577.000000
1.225000	0.500	49,161.000000
1.233333	0.500	48,719.000000
1.241667	0.500	47,307.000000
1.250000	0.500	45,103.000000
1.258333	0.500	42,419.000000
1.266667	0.500	39,584.000000
1.275000	0.500	36,795.000000
1.283333	0.500	34,100.000000
1.291667	0.500	31,520.000000
1.300000	0.500	29,290.000000
1.308333	0.500	27,945.000000
1.316667	0.500	27,885.000000
1.325000	0.500	28,892.000000
1.333333	0.500	30,262.000000
1.341667	0.500	31,211.000000
1.350000	0.500	31,197.000000
1.358333	0.500	30,030.000000
1.366667	0.500	27,785.000000
1.375000	0.500	24,755.000000
1.383333	0.500	21,314.000000
1.391667	0.500	17,826.000000
1.400000	0.500	14,602.000000
1.408333	0.500	11,806.000000
1.416667	0.500	9,518.000000
1.425000	0.500	7,756.000000
1.433333	0.500	6,472.000000
1.441667	0.500	5,548.000000
1.450000	0.500	4,856.000000
1.458333	0.500	4,283.000000
1.466667	0.500	3,746.000000
1.475000	0.500	3,244.000000
1.483333	0.500	2,832.000000
1.491667	0.500	2,522.000000
1.500000	0.500	2,284.000000
1.508333	0.500	2,111.000000
1.516667	0.500	1,995.000000
1.525000	0.500	1,912.000000
1.533333	0.500	1,857.000000
1.541667	0.500	1,820.000000
1.550000	0.500	1,785.000000
1.558333	0.500	1,752.000000
1.566667	0.500	1,705.000000
1.575000	0.500	1,596.000000
1.583333	0.500	1,368.000000
1.591667	0.500	1,002.000000
1.600000	0.500	515.000000
1.608333	0.500	-65.000000
1.616667	0.500	-701.000000
1.625000	0.500	-1,330.000000
1.633333	0.500	-1,894.000000
1.641667	0.500	-2,353.000000
1.650000	0.500	-2,667.000000
1.658333	0.500	-2,810.000000
1.666667	0.500	-2,866.000000
1.675000	0.500	-2,901.000000
1.683333	0.500	-2,907.000000
1.691667	0.500	-2,919.000000
1.700000	0.500	-2,992.000000
1.708333	0.500	-3,155.000000
1.716667	0.500	-3,400.000000
1.725000	0.500	-3,665.000000
1.733333	0.500	-3,883.000000
1.741667	0.500	-4,030.000000
1.750000	0.500	-4,117.000000
1.758333	0.500	-4,194.000000
1.766667	0.500	-4,244.000000
1.775000	0.500	-4,235.000000
1.783333	0.500	-4,172.000000
1.791667	0.500	-4,046.000000
1.800000	0.500	-3,820.000000
1.808333	0.500	-3,494.000000
1.816667	0.500	-3,126.000000
1.825000	0.500	-2,819.000000
1.833333	0.500	-2,676.000000
1.841667	0.500	-2,701.000000
1.850000	0.500	-2,866.000000
1.858333	0.500	-3,131.000000
1.866667	0.500	-3,440.000000
1.875000	0.500	-3,747.000000
1.883333	0.500	-3,966.000000
1.891667	0.500	-4,108.000000
1.900000	0.500	-4,210.000000
1.908333	0.500	-4,333.000000
1.916667	0.500	-4,543.000000
1.925000	0.500	-4,871.000000
1.933333	0.500	-5,300.000000
1.941667	0.500	-5,806.000000
1.950000	0.500	-6,299.000000
1.958333	0.500	-6,699.000000
1.966667	0.500	-6,919.000000
1.975000	0.500	-6,925.000000
1.983333	0.500	-6,802.000000
1.991667	0.500	-6,576.000000
2.000000	0.500	-6,241.000000
2.008333	0.500	-5,776.000000
2.016667	0.500	-5,287.000000
2.025000	0.500	-4,868.000000
2.033333	0.500	-4,549.000000
2.041667	0.500	-4,312.000000
2.050000	0.500	-4,176.000000
2.058333	0.500	-4,141.000000
2.066667	0.500	-4,157.000000
2.075000	0.500	-4,166.000000
2.083333	0.500	-4,159.000000
2.091667	0.500	-4,158.000000
2.100000	0.500	-4,129.000000
2.108333	0.500	-4,038.000000
2.116667	0.500	-3,933.000000
2.125000	0.500	-3,852.000000
2.133333	0.500	-3,789.000000
2.141667	0.500	-3,719.000000
2.150000	0.500	-3,645.000000
2.158333	0.500	-3,653.000000
2.166667	0.500	-3,821.000000
2.175000	0.500	-4,118.000000
2.183333	0.500	-4,481.000000
2.191667	0.500	-4,882.000000
2.200000	0.500	-5,282.000000
2.208333	0.500	-5,592.000000
2.216667	0.500	-5,796.000000
2.225000	0.500	-5,938.000000
2.233333	0.500	-6,039.000000
2.241667	0.500	-6,082.000000
2.250000	0.500	-6,043.000000
2.258333	0.500	-5,959.000000
2.266667	0.500	-5,823.000000
2.275000	0.500	-5,665.000000
2.283333	0.500	-5,522.000000
2.291667	0.500	-5,453.000000
2.300000	0.500	-5,475.000000
2.308333	0.500	-5,578.000000
2.316667	0.500	-5,680.000000
2.325000	0.500	-5,683.000000
2.333333	0.500	-5,606.000000
2.341667	0.500	-5,528.000000
2.350000	0.500	-5,520.000000
2.358333	0.500	-5,594.000000
2.366667	0.500	-5,708.000000
2.375000	0.500	-5,823.000000
2.383333	0.500	-5,895.000000
2.391667	0.500	-5,909.000000
2.400000	0.500	-5,837.000000
2.408333	0.500	-5,652.000000
2.416667	0.500	-5,399.000000
2.425000	0.500	-5,149.000000
2.433333	0.500	-4,984.000000
2.441667	0.500	-4,946.000000
2.450000	0.500	-4,992.000000
2.458333	0.500	-5,066.000000
2.466667	0.500	-5,073.000000
2.475000	0.500	-4,929.000000
2.483333	0.500	-4,667.000000
2.491667	0.500	-4,357.000000
2.500000	0.500	-4,055.000000
2.508333	0.500	-3,814.000000
2.516667	0.500	-3,683.000000
2.525000	0.500	-3,663.000000
2.533333	0.500	-3,697.000000
2.541667	0.500	-3,733.000000
2.550000	0.500	-3,746.000000
2.558333	0.500	-3,713.000000
2.566667	0.500	-3,612.000000
2.575000	0.500	-3,516.000000
2.583333	0.500	-3,516.000000
2.591667	0.500	-3,659.000000
2.600000	0.500	-3,912.000000
2.608333	0.500	-4,150.000000
2.616667	0.500	-4,264.000000
2.625000	0.500	-4,214.000000
2.633333	0.500	-4,067.000000
2.641667	0.500	-3,966.000000
2.650000	0.500	-3,992.000000
2.658333	0.500	-4,143.000000
2.666667	0.500	-4,374.000000
2.675000	0.500	-4,622.000000
2.683333	0.500	-4,795.000000
2.691667	0.500	-4,834.000000
2.700000	0.500	-4,769.000000
2.708333	0.500	-4,669.000000
2.716667	0.500	-4,573.000000
2.725000	0.500	-4,496.000000
2.733333	0.500	-4,483.000000
2.741667	0.500	-4,514.000000
2.750000	0.500	-4,521.000000
2.758333	0.500	-4,490.000000
2.766667	0.500	-4,448.000000
2.775000	0.500	-4,438.000000
2.783333	0.500	-4,509.000000
2.791667	0.500	-4,618.000000
2.800000	0.500	-4,719.000000
2.808333	0.500	-4,858.000000
2.816667	0.500	-5,037.000000
2.825000	0.500	-5,277.000000
2.833333	0.500	-5,566.000000
2.841667	0.500	-5,832.000000
2.850000	0.500	-6,051.000000
2.858333	0.500	-6,208.000000
2.866667	0.500	-6,288.000000
2.875000	0.500	-6,285.000000
2.883333	0.500	-6,223.000000
2.891667	0.500	-6,116.000000
2.900000	0.500	-5,959.000000
2.908333	0.500	-5,737.000000
2.916667	0.500	-5,441.000000
2.925000	0.500	-5,114.000000
2.933333	0.500	-4,822.000000
2.941667	0.500	-4,614.000000
2.950000	0.500	-4,523.000000
2.958333	0.500	-4,589.000000
2.966667	0.500	-4,777.000000
2.975000	0.500	-4,990.000000
2.983333	0.500	-5,140.000000
2.991667	0.500	-5,192.000000
3.000000	0.500	-5,144.000000
3.008333	0.500	-5,144.000000
3.016667	0.500	-5,144.000000
3.025000	0.500	-5,144.000000
3.033333	0.500	-5,144.000000
3.041667	0.500	-5,327.000000
3.050000	0.500	-6,284.000000
3.058333	0.500	-8,208.000000
3.066667	0.500	-10,595.000000
3.075000	0.500	-12,944.000000
3.083333	0.500	-14,884.000000
3.091667	0.500	-16,118.000000
3.100000	0.500	-16,299.000000
3.108333	0.500	-15,335.000000
3.116667	0.500	-13,658.000000
3.125000	0.500	-11,701.000000
3.133333	0.500	-9,937.000000
3.141667	0.500	-8,226.000000
3.150000	0.500	-5,586.000000
3.158333	0.500	-1,495.000000
3.166667	0.500	3,531.000000
3.175000	0.500	8,675.000000
3.183333	0.500	12,870.000000
3.191667	0.500	15,358.000000
3.200000	0.500	15,726.000000
3.208333	0.500	13,592.000000
3.216667	0.500	8,943.000000
3.225000	0.500	2,460.000000
3.233333	0.500	-4,926.000000
3.241667	0.500	-12,213.000000
3.250000	0.500	-18,585.000000
3.258333	0.500	-23,737.000000
3.266667	0.500	-27,630.000000
3.275000	0.500	-29,890.000000
3.283333	0.500	-30,491.000000
3.291667	0.500	-29,386.000000
3.300000	0.500	-26,634.000000
3.308333	0.500	-21,941.000000
3.316667	0.500	-15,304.000000
3.325000	0.500	-8,059.000000
3.333333	0.500	-1,539.000000
3.341667	0.500	3,944.000000
3.350000	0.500	8,309.000000
3.358333	0.500	11,617.000000
3.366667	0.500	13,676.000000
3.375000	0.500	14,354.000000
3.383333	0.500	13,706.000000
3.391667	0.500	11,720.000000
3.400000	0.500	8,883.000000
3.408333	0.500	5,550.000000
3.416667	0.500	1,663.000000
3.425000	0.500	-2,310.000000
3.433333	0.500	-6,021.000000
3.441667	0.500	-9,357.000000
3.450000	0.500	-11,939.000000
3.458333	0.500	-13,583.000000
3.466667	0.500	-14,364.000000
3.475000	0.500	-14,641.000000
3.483333	0.500	-14,687.000000
3.491667	0.500	-14,605.000000
3.500000	0.500	-14,820.000000
3.508333	0.500	-15,511.000000
3.516667	0.500	-16,710.000000
3.525000	0.500	-18,299.000000
3.533333	0.500	-19,937.000000
3.541667	0.500	-20,653.000000
3.550000	0.500	-19,820.000000
3.558333	0.500	-17,840.000000
3.566667	0.500	-15,843.000000
3.575000	0.500	-14,891.000000
3.583333	0.500	-15,429.000000
3.591667	0.500	-17,151.000000
3.600000	0.500	-19,487.000000
3.608333	0.500	-22,209.000000
3.616667	0.500	-25,681.000000
3.625000	0.500	-30,144.000000
3.633333	0.500	-35,006.000000
3.641667	0.500	-39,516.000000
3.650000	0.500	-42,697.000000
3.658333	0.500	-43,698.000000
3.666667	0.500	-42,183.000000
3.675000	0.500	-38,544.000000
3.683333	0.500	-33,533.000000
3.691667	0.500	-27,904.000000
3.700000	0.500	-22,408.000000
3.708333	0.500	-17,528.000000
3.716667	0.500	-13,486.000000
3.725000	0.500	-10,266.000000
3.733333	0.500	-7,683.000000
3.741667	0.500	-4,821.000000
3.750000	0.500	-1,115.000000
3.758333	0.500	2,734.000000
3.766667	0.500	5,896.000000
3.775000	0.500	7,169.000000
3.783333	0.500	6,014.000000
3.791667	0.500	3,055.000000
3.800000	0.500	-880.000000
3.808333	0.500	-4,956.000000
3.816667	0.500	-8,646.000000
3.825000	0.500	-11,838.000000
3.833333	0.500	-14,434.000000
3.841667	0.500	-16,459.000000
3.850000	0.500	-17,909.000000
3.858333	0.500	-19,557.000000
3.866667	0.500	-21,794.000000
3.875000	0.500	-24,729.000000
3.883333	0.500	-27,686.000000
3.891667	0.500	-29,702.000000
3.900000	0.500	-29,958.000000
3.908333	0.500	-28,198.000000
3.916667	0.500	-25,133.000000
3.925000	0.500	-21,999.000000
3.933333	0.500	-19,410.000000
3.941667	0.500	-16,852.000000
3.950000	0.500	-13,630.000000
3.958333	0.500	-10,124.000000
3.966667	0.500	-7,018.000000
3.975000	0.500	-4,613.000000
3.983333	0.500	-2,729.000000
3.991667	0.500	-1,721.000000
4.000000	0.500	-2,330.000000
4.008333	0.500	-4,646.000000
4.016667	0.500	-8,613.000000
4.025000	0.500	-13,764.000000
4.033333	0.500	-19,408.000000
4.041667	0.500	-24,773.000000
4.050000	0.500	-29,000.000000
4.058333	0.500	-31,398.000000
4.066667	0.500	-31,284.000000
4.075000	0.500	-29,071.000000
4.083333	0.500	-25,595.000000
4.091667	0.500	-21,826.000000
4.100000	0.500	-18,647.000000
4.108333	0.500	-16,190.000000
4.116667	0.500	-14,406.000000
4.125000	0.500	-12,954.000000
4.133333	0.500	-11,422.000000
4.141667	0.500	-9,715.000000
4.150000	0.500	-8,204.000000
4.158333	0.500	-7,699.000000
4.166667	0.500	-8,803.000000
4.175000	0.500	-11,170.000000
4.183333	0.500	-13,687.000000
4.191667	0.500	-15,295.000000
4.200000	0.500	-16,172.000000
4.208333	0.500	-17,012.000000
4.216667	0.500	-18,234.000000
4.225000	0.500	-19,092.000000
4.233333	0.500	-18,950.000000
4.241667	0.500	-18,055.000000
4.250000	0.500	-16,937.000000
4.258333	0.500	-15,418.000000
4.266667	0.500	-13,628.000000
4.275000	0.500	-11,970.000000
4.283333	0.500	-10,834.000000
4.291667	0.500	-10,707.000000
4.300000	0.500	-11,811.000000
4.308333	0.500	-14,126.000000
4.316667	0.500	-17,469.000000
4.325000	0.500	-21,214.000000
4.333333	0.500	-24,554.000000
4.341667	0.500	-26,841.000000
4.350000	0.500	-27,735.000000
4.358333	0.500	-27,224.000000
4.366667	0.500	-25,213.000000
4.375000	0.500	-22,384.000000
4.383333	0.500	-19,233.000000
4.391667	0.500	-15,824.000000
4.400000	0.500	-12,741.000000
4.408333	0.500	-10,462.000000
4.416667	0.500	-9,120.000000
4.425000	0.500	-8,620.000000
4.433333	0.500	-8,712.000000
4.441667	0.500	-8,872.000000
4.450000	0.500	-8,651.000000
4.458333	0.500	-8,471.000000
4.466667	0.500	-8,542.000000
4.475000	0.500	-9,115.000000
4.483333	0.500	-10,121.000000
4.491667	0.500	-11,362.000000
4.500000	0.500	-12,619.000000
4.508333	0.500	-13,691.000000
4.516667	0.500	-14,757.000000
4.525000	0.500	-15,676.000000
4.533333	0.500	-16,125.000000
4.541667	0.500	-15,865.000000
4.550000	0.500	-15,601.000000
4.558333	0.500	-16,177.000000
4.566667	0.500	-17,484.000000
4.575000	0.500	-18,940.000000
4.583333	0.500	-20,490.000000
4.591667	0.500	-22,057.000000
4.600000	0.500	-23,954.000000
4.608333	0.500	-25,974.000000
4.616667	0.500	-27,371.000000
4.625000	0.500	-27,771.000000
4.633333	0.500	-27,631.000000
4.641667	0.500	-27,574.000000
4.650000	0.500	-27,410.000000
4.658333	0.500	-26,420.000000
4.666667	0.500	-24,467.000000
4.675000	0.500	-21,751.000000
4.683333	0.500	-18,563.000000
4.691667	0.500	-15,291.000000
4.700000	0.500	-12,642.000000
4.708333	0.500	-11,231.000000
4.716667	0.500	-11,453.000000
4.725000	0.500	-13,687.000000
4.733333	0.500	-18,084.000000
4.741667	0.500	-24,040.000000
4.750000	0.500	-30,262.000000
4.758333	0.500	-35,459.000000
4.766667	0.500	-38,781.000000
4.775000	0.500	-39,812.000000
4.783333	0.500	-38,601.000000
4.791667	0.500	-35,489.000000
4.800000	0.500	-31,373.000000
4.808333	0.500	-27,156.000000
4.816667	0.500	-23,477.000000
4.825000	0.500	-20,898.000000
4.833333	0.500	-19,648.000000
4.841667	0.500	-19,838.000000
4.850000	0.500	-20,480.000000
4.858333	0.500	-20,409.000000
4.866667	0.500	-19,531.000000
4.875000	0.500	-18,426.000000
4.883333	0.500	-17,512.000000
4.891667	0.500	-16,880.000000
4.900000	0.500	-16,678.000000
4.908333	0.500	-16,688.000000
4.916667	0.500	-16,463.000000
4.925000	0.500	-15,947.000000
4.933333	0.500	-14,832.000000
4.941667	0.500	-13,332.000000
4.950000	0.500	-12,022.000000
4.958333	0.500	-10,923.000000
4.966667	0.500	-9,762.000000
4.975000	0.500	-8,020.000000
4.983333	0.500	-5,614.000000
4.991667	0.500	-2,941.000000
5.000000	0.500	-554.000000
5.008333	0.500	1,133.000000
5.016667	0.500	2,362.000000
5.025000	0.500	3,923.000000
5.033333	0.500	6,197.000000
5.041667	0.500	8,743.000000
5.050000	0.500	10,999.000000
5.058333	0.500	12,212.000000
5.066667	0.500	11,575.000000
5.075000	0.500	9,213.000000
5.083333	0.500	5,511.000000
5.091667	0.500	948.000000
5.100000	0.500	-4,233.000000
5.108333	0.500	-9,577.000000
5.116667	0.500	-14,479.000000
5.125000	0.500	-18,738.000000
5.133333	0.500	-21,979.000000
5.141667	0.500	-23,718.000000
5.150000	0.500	-23,825.000000
5.158333	0.500	-22,895.000000
5.166667	0.500	-21,770.000000
5.175000	0.500	-20,750.000000
5.183333	0.500	-20,367.000000
5.191667	0.500	-20,489.000000
5.200000	0.500	-20,793.000000
5.208333	0.500	-20,969.000000
5.216667	0.500	-20,277.000000
5.225000	0.500	-18,283.000000
5.233333	0.500	-15,622.000000
5.241667	0.500	-12,626.000000
5.250000	0.500	-9,896.000000
5.258333	0.500	-8,072.000000
5.266667	0.500	-7,308.000000
5.275000	0.500	-7,697.000000
5.283333	0.500	-9,063.000000
5.291667	0.500	-10,766.000000
5.300000	0.500	-12,046.000000
5.308333	0.500	-12,128.000000
5.316667	0.500	-10,865.000000
5.325000	0.500	-9,200.000000
5.333333	0.500	-7,887.000000
5.341667	0.500	-7,223.000000
5.350000	0.500	-6,918.000000
5.358333	0.500	-6,590.000000
5.366667	0.500	-6,320.000000
5.375000	0.500	-6,163.000000
5.383333	0.500	-5,641.000000
5.391667	0.500	-4,455.000000
5.400000	0.500	-3,024.000000
5.408333	0.500	-1,960.000000
5.416667	0.500	-1,774.000000
5.425000	0.500	-2,784.000000
5.433333	0.500	-4,642.000000
5.441667	0.500	-6,568.000000
5.450000	0.500	-8,042.000000
5.458333	0.500	-8,829.000000
5.466667	0.500	-8,882.000000
5.475000	0.500	-8,570.000000
5.483333	0.500	-8,199.000000
5.491667	0.500	-7,383.000000
5.500000	0.500	-6,158.000000
5.508333	0.500	-4,820.000000
5.516667	0.500	-3,703.000000
5.525000	0.500	-3,270.000000
5.533333	0.500	-3,318.000000
5.541667	0.500	-3,057.000000
5.550000	0.500	-1,948.000000
5.558333	0.500	-271.000000
5.566667	0.500	1,607.000000
5.575000	0.500	3,468.000000
5.583333	0.500	4,764.000000
5.591667	0.500	4,725.000000
5.600000	0.500	3,261.000000
5.608333	0.500	954.000000
5.616667	0.500	-1,512.000000
5.625000	0.500	-3,312.000000
5.633333	0.500	-3,909.000000
5.641667	0.500	-3,164.000000
5.650000	0.500	-1,843.000000
5.658333	0.500	-804.000000
5.666667	0.500	-334.000000
5.675000	0.500	-659.000000
5.683333	0.500	-1,802.000000
5.691667	0.500	-3,501.000000
5.700000	0.500	-5,325.000000
5.708333	0.500	-7,045.000000
5.716667	0.500	-8,868.000000
5.725000	0.500	-10,645.000000
5.733333	0.500	-12,118.000000
5.741667	0.500	-13,385.000000
5.750000	0.500	-14,337.000000
5.758333	0.500	-14,601.000000
5.766667	0.500	-14,185.000000
5.775000	0.500	-13,767.000000
5.783333	0.500	-13,752.000000
5.791667	0.500	-14,243.000000
5.800000	0.500	-14,971.000000
5.808333	0.500	-16,058.000000
5.816667	0.500	-17,616.000000
5.825000	0.500	-19,181.000000
5.833333	0.500	-20,231.000000
5.841667	0.500	-20,206.000000
5.850000	0.500	-18,850.000000
5.858333	0.500	-16,131.000000
5.866667	0.500	-12,399.000000
5.875000	0.500	-7,801.000000
5.883333	0.500	-3,324.000000
5.891667	0.500	-196.000000
5.900000	0.500	1,101.000000
5.908333	0.500	1,390.000000
5.916667	0.500	1,653.000000
5.925000	0.500	2,409.000000
5.933333	0.500	3,711.000000
5.941667	0.500	4,680.000000
5.950000	0.500	4,735.000000
5.958333	0.500	3,767.000000
5.966667	0.500	1,861.000000
5.975000	0.500	-1,195.000000
5.983333	0.500	-5,454.000000
5.991667	0.500	-10,174.000000
6.000000	0.500	-14,124.000000
6.008333	0.500	-16,329.000000
6.016667	0.500	-16,125.000000
6.025000	0.500	-14,154.000000
6.033333	0.500	-11,411.000000
6.041667	0.500	-8,600.000000
6.050000	0.500	-6,104.000000
6.058333	0.500	-3,758.000000
6.066667	0.500	-1,722.000000
6.075000	0.500	-196.000000
6.083333	0.500	324.000000
6.091667	0.500	253.000000
6.100000	0.500	340.000000
6.108333	0.500	889.000000
6.116667	0.500	1,604.000000
6.125000	0.500	2,317.000000
6.133333	0.500	2,488.000000
6.141667	0.500	1,659.000000
6.150000	0.500	-201.000000
6.158333	0.500	-3,375.000000
6.166667	0.500	-7,771.000000
6.175000	0.500	-12,387.000000
6.183333	0.500	-16,503.000000
6.191667	0.500	-19,131.000000
6.200000	0.500	-19,837.000000
6.208333	0.500	-19,284.000000
6.216667	0.500	-18,174.000000
6.225000	0.500	-16,774.000000
6.233333	0.500	-15,102.000000
6.241667	0.500	-13,237.000000
6.250000	0.500	-11,339.000000
6.258333	0.500	-9,970.000000
6.266667	0.500	-9,546.000000
6.275000	0.500	-9,997.000000
6.283333	0.500	-10,943.000000
6.291667	0.500	-12,185.000000
6.300000	0.500	-13,884.000000
6.308333	0.500	-16,019.000000
6.316667	0.500	-18,405.000000
6.325000	0.500	-20,617.000000
6.333333	0.500	-22,010.000000
6.341667	0.500	-22,653.000000
6.350000	0.500	-22,535.000000
6.358333	0.500	-21,557.000000
6.366667	0.500	-19,759.000000
6.375000	0.500	-17,464.000000
6.383333	0.500	-14,974.000000
6.391667	0.500	-12,729.000000
6.400000	0.500	-11,007.000000
6.408333	0.500	-9,566.000000
6.416667	0.500	-8,524.000000
6.425000	0.500	-7,889.000000
6.433333	0.500	-7,575.000000
6.441667	0.500	-7,993.000000
6.450000	0.500	-9,300.000000
6.458333	0.500	-10,791.000000
6.466667	0.500	-11,885.000000
6.475000	0.500	-12,320.000000
6.483333	0.500	-11,693.000000
6.491667	0.500	-10,456.000000
6.500000	0.500	-9,430.000000
6.508333	0.500	-9,073.000000
6.516667	0.500	-9,670.000000
6.525000	0.500	-10,503.000000
6.533333	0.500	-10,560.000000
6.541667	0.500	-9,711.000000
6.550000	0.500	-8,044.000000
6.558333	0.500	-5,986.000000
6.566667	0.500	-4,164.000000
6.575000	0.500	-2,943.000000
6.583333	0.500	-2,524.000000
6.591667	0.500	-2,855.000000
6.600000	0.500	-3,505.000000
6.608333	0.500	-4,011.000000
6.616667	0.500	-4,058.000000
6.625000	0.500	-3,490.000000
6.633333	0.500	-1,788.000000
6.641667	0.500	728.000000
6.650000	0.500	3,241.000000
6.658333	0.500	4,821.000000
6.666667	0.500	5,287.000000
6.675000	0.500	5,515.000000
6.683333	0.500	6,081.000000
6.691667	0.500	7,092.000000
6.700000	0.500	8,213.000000
6.708333	0.500	8,771.000000
6.716667	0.500	8,240.000000
6.725000	0.500	6,181.000000
6.733333	0.500	3,389.000000
6.741667	0.500	1,354.000000
6.750000	0.500	1,019.000000
6.758333	0.500	2,245.000000
6.766667	0.500	4,162.000000
6.775000	0.500	6,568.000000
6.783333	0.500	9,214.000000
6.791667	0.500	11,914.000000
6.800000	0.500	14,208.000000
6.808333	0.500	15,517.000000
6.816667	0.500	15,532.000000
6.825000	0.500	14,103.000000
6.833333	0.500	11,425.000000
6.841667	0.500	8,053.000000
6.850000	0.500	4,617.000000
6.858333	0.500	1,774.000000
6.866667	0.500	-376.000000
6.875000	0.500	-2,265.000000
6.883333	0.500	-3,632.000000
6.891667	0.500	-4,244.000000
6.900000	0.500	-4,456.000000
6.908333	0.500	-4,320.000000
6.916667	0.500	-4,068.000000
6.925000	0.500	-4,501.000000
6.933333	0.500	-6,088.000000
6.941667	0.500	-8,119.000000
6.950000	0.500	-9,515.000000
6.958333	0.500	-9,910.000000
6.966667	0.500	-9,456.000000
6.975000	0.500	-8,066.000000
6.983333	0.500	-5,469.000000
6.991667	0.500	-1,984.000000
7.000000	0.500	1,422.000000
7.008333	0.500	4,233.000000
7.016667	0.500	6,680.000000
7.025000	0.500	8,743.000000
7.033333	0.500	10,121.000000
7.041667	0.500	10,410.000000
7.050000	0.500	9,277.000000
7.058333	0.500	7,528.000000
7.066667	0.500	6,499.000000
7.075000	0.500	6,475.000000
7.083333	0.500	7,193.000000
7.091667	0.500	8,178.000000
7.100000	0.500	8,442.000000
7.108333	0.500	7,572.000000
7.116667	0.500	5,944.000000
7.125000	0.500	4,782.000000
7.133333	0.500	5,032.000000
7.141667	0.500	6,871.000000
7.150000	0.500	9,562.000000
7.158333	0.500	12,151.000000
7.166667	0.500	14,075.000000
7.175000	0.500	14,882.000000
7.183333	0.500	14,398.000000
7.191667	0.500	12,346.000000
7.200000	0.500	8,229.000000
7.208333	0.500	2,542.000000
7.216667	0.500	-3,391.000000
7.225000	0.500	-8,402.000000
7.233333	0.500	-11,842.000000
7.241667	0.500	-13,373.000000
7.250000	0.500	-13,370.000000
7.258333	0.500	-12,364.000000
7.266667	0.500	-10,423.000000
7.275000	0.500	-7,387.000000
7.283333	0.500	-3,407.000000
7.291667	0.500	889.000000
7.300000	0.500	5,038.000000
7.308333	0.500	8,641.000000
7.316667	0.500	11,817.000000
7.325000	0.500	15,120.000000
7.333333	0.500	18,316.000000
7.341667	0.500	21,214.000000
7.350000	0.500	23,179.000000
7.358333	0.500	23,547.000000
7.366667	0.500	22,587.000000
7.375000	0.500	20,307.000000
7.383333	0.500	16,638.000000
7.391667	0.500	12,193.000000
7.400000	0.500	8,183.000000
7.408333	0.500	5,091.000000
7.416667	0.500	2,776.000000
7.425000	0.500	971.000000
7.433333	0.500	-535.000000
7.441667	0.500	-1,911.000000
7.450000	0.500	-3,517.000000
7.458333	0.500	-5,365.000000
7.466667	0.500	-7,081.000000
7.475000	0.500	-8,358.000000
7.483333	0.500	-9,011.000000
7.491667	0.500	-8,819.000000
7.500000	0.500	-7,920.000000
7.508333	0.500	-6,685.000000
7.516667	0.500	-5,027.000000
7.525000	0.500	-2,874.000000
7.533333	0.500	-491.000000
7.541667	0.500	2,284.000000
7.550000	0.500	5,493.000000
7.558333	0.500	8,943.000000
7.566667	0.500	12,196.000000
7.575000	0.500	15,150.000000
7.583333	0.500	17,628.000000
7.591667	0.500	19,309.000000
7.600000	0.500	19,874.000000
7.608333	0.500	19,224.000000
7.616667	0.500	18,027.000000
7.625000	0.500	16,986.000000
7.633333	0.500	16,531.000000
7.641667	0.500	16,503.000000
7.650000	0.500	16,321.000000
7.658333	0.500	15,853.000000
7.666667	0.500	15,304.000000
7.675000	0.500	14,478.000000
7.683333	0.500	13,104.000000
7.691667	0.500	11,482.000000
7.700000	0.500	9,880.000000
7.708333	0.500	8,032.000000
7.716667	0.500	5,886.000000
7.725000	0.500	3,954.000000
7.733333	0.500	2,333.000000
7.741667	0.500	926.000000
7.750000	0.500	-196.000000
7.758333	0.500	-1,073.000000
7.766667	0.500	-1,865.000000
7.775000	0.500	-2,518.000000
7.783333	0.500	-2,704.000000
7.791667	0.500	-2,454.000000
7.800000	0.500	-2,002.000000
7.808333	0.500	-1,473.000000
7.816667	0.500	-949.000000
7.825000	0.500	-865.000000
7.833333	0.500	-751.000000
7.841667	0.500	195.000000
7.850000	0.500	1,941.000000
7.858333	0.500	3,780.000000
7.866667	0.500	4,805.000000
7.875000	0.500	4,425.000000
7.883333	0.500	3,371.000000
7.891667	0.500	2,486.000000
7.900000	0.500	2,165.000000
7.908333	0.500	2,624.000000
7.916667	0.500	4,243.000000
7.925000	0.500	7,058.000000
7.933333	0.500	10,645.000000
7.941667	0.500	14,583.000000
7.950000	0.500	18,124.000000
7.958333	0.500	20,510.000000
7.966667	0.500	21,162.000000
7.975000	0.500	20,049.000000
7.983333	0.500	17,491.000000
7.991667	0.500	14,425.000000
8.000000	0.500	11,525.000000
8.008333	0.500	9,278.000000
8.016667	0.500	8,090.000000
8.025000	0.500	7,821.000000
8.033333	0.500	8,928.000000
8.041667	0.500	11,961.000000
8.050000	0.500	16,502.000000
8.058333	0.500	22,524.000000
8.066667	0.500	29,786.000000
8.075000	0.500	37,193.000000
8.083333	0.500	43,634.000000
8.091667	0.500	48,473.000000
8.100000	0.500	51,716.000000
8.108333	0.500	53,393.000000
8.116667	0.500	53,552.000000
8.125000	0.500	52,697.000000
8.133333	0.500	51,442.000000
8.141667	0.500	49,691.000000
8.150000	0.500	47,650.000000
8.158333	0.500	45,750.000000
8.166667	0.500	43,817.000000
8.175000	0.500	41,299.000000
8.183333	0.500	37,677.000000
8.191667	0.500	32,835.000000
8.200000	0.500	27,192.000000
8.208333	0.500	21,888.000000
8.216667	0.500	17,767.000000
8.225000	0.500	14,848.000000
8.233333	0.500	12,534.000000
8.241667	0.500	10,765.000000
8.250000	0.500	9,604.000000
8.258333	0.500	8,949.000000
8.266667	0.500	8,947.000000
8.275000	0.500	8,946.000000
8.283333	0.500	8,023.000000
8.291667	0.500	6,206.000000
8.300000	0.500	4,208.000000
8.308333	0.500	3,061.000000
8.316667	0.500	2,934.000000
8.325000	0.500	3,833.000000
8.333333	0.500	6,221.000000
8.341667	0.500	10,380.000000
8.350000	0.500	16,949.000000
8.358333	0.500	26,070.000000
8.366667	0.500	37,305.000000
8.375000	0.500	49,985.000000
8.383333	0.500	64,264.000000
8.391667	0.500	80,868.000000
8.400000	0.500	100,409.000000
8.408333	0.500	122,695.000000
8.416667	0.500	147,341.000000
8.425000	0.500	173,124.000000
8.433333	0.500	198,552.000000
8.441667	0.500	222,010.000000
8.450000	0.500	241,575.000000
8.458333	0.500	255,044.000000
8.466667	0.500	261,289.000000
8.475000	0.500	260,168.000000
8.483333	0.500	251,909.000000
8.491667	0.500	237,517.000000
8.500000	0.500	218,465.000000
8.508333	0.500	196,350.000000
8.516667	0.500	172,455.000000
8.525000	0.500	147,798.000000
8.533333	0.500	123,085.000000
8.541667	0.500	99,122.000000
8.550000	0.500	77,352.000000
8.558333	0.500	58,789.000000
8.566667	0.500	43,935.000000
8.575000	0.500	32,709.000000
8.583333	0.500	24,401.000000
8.591667	0.500	17,947.000000
8.600000	0.500	12,719.000000
8.608333	0.500	8,452.000000
8.616667	0.500	5,116.000000
8.625000	0.500	2,506.000000
8.633333	0.500	689.000000
8.641667	0.500	-291.000000
8.650000	0.500	-750.000000
8.658333	0.500	-988.000000
8.666667	0.500	-890.000000
8.675000	0.500	-128.000000
8.683333	0.500	1,822.000000
8.691667	0.500	4,773.000000
8.700000	0.500	8,239.000000
8.708333	0.500	11,573.000000
8.716667	0.500	14,153.000000
8.725000	0.500	15,783.000000
8.733333	0.500	16,675.000000
8.741667	0.500	17,309.000000
8.750000	0.500	17,663.000000
8.758333	0.500	17,357.000000
8.766667	0.500	16,353.000000
8.775000	0.500	15,069.000000
8.783333	0.500	14,064.000000
8.791667	0.500	13,876.000000
8.800000	0.500	14,593.000000
8.808333	0.500	16,286.000000
8.816667	0.500	18,888.000000
8.825000	0.500	21,889.000000
8.833333	0.500	24,905.000000
8.841667	0.500	27,967.000000
8.850000	0.500	30,917.000000
8.858333	0.500	32,934.000000
8.866667	0.500	33,125.000000
8.875000	0.500	31,713.000000
8.883333	0.500	29,238.000000
8.891667	0.500	26,426.000000
8.900000	0.500	23,594.000000
8.908333	0.500	20,713.000000
8.916667	0.500	17,741.000000
8.925000	0.500	14,685.000000
8.933333	0.500	12,239.000000
8.941667	0.500	10,764.000000
8.950000	0.500	9,675.000000
8.958333	0.500	8,964.000000
8.966667	0.500	8,981.000000
8.975000	0.500	9,707.000000
8.983333	0.500	11,009.000000
8.991667	0.500	12,609.000000
9.000000	0.500	14,442.000000
9.008333	0.500	16,413.000000
9.016667	0.500	18,028.000000
9.025000	0.500	18,824.000000
9.033333	0.500	18,511.000000
9.041667	0.500	16,789.000000
9.050000	0.500	14,070.000000
9.058333	0.500	11,552.000000
9.066667	0.500	9,889.000000
9.075000	0.500	9,359.000000
9.083333	0.500	9,912.000000
9.091667	0.500	11,351.000000
9.100000	0.500	13,614.000000
9.108333	0.500	16,891.000000
9.116667	0.500	20,580.000000
9.125000	0.500	23,884.000000
9.133333	0.500	26,508.000000
9.141667	0.500	28,520.000000
9.150000	0.500	30,121.000000
9.158333	0.500	31,801.000000
9.166667	0.500	33,849.000000
9.175000	0.500	36,250.000000
9.183333	0.500	39,162.000000
9.191667	0.500	42,225.000000
9.200000	0.500	44,873.000000
9.208333	0.500	47,039.000000
9.216667	0.500	48,645.000000
9.225000	0.500	49,413.000000
9.233333	0.500	49,088.000000
9.241667	0.500	47,869.000000
9.250000	0.500	46,105.000000
9.258333	0.500	44,213.000000
9.266667	0.500	42,203.000000
9.275000	0.500	40,255.000000
9.283333	0.500	38,495.000000
9.291667	0.500	36,983.000000
9.300000	0.500	35,545.000000
9.308333	0.500	34,280.000000
9.316667	0.500	33,157.000000
9.325000	0.500	31,815.000000
9.333333	0.500	29,991.000000
9.341667	0.500	27,692.000000
9.350000	0.500	24,992.000000
9.358333	0.500	22,501.000000
9.366667	0.500	20,930.000000
9.375000	0.500	20,406.000000
9.383333	0.500	20,827.000000
9.391667	0.500	21,553.000000
9.400000	0.500	22,069.000000
9.408333	0.500	22,525.000000
9.416667	0.500	23,014.000000
9.425000	0.500	24,234.000000
9.433333	0.500	26,751.000000
9.441667	0.500	30,708.000000
9.450000	0.500	35,374.000000
9.458333	0.500	40,126.000000
9.466667	0.500	45,075.000000
9.475000	0.500	51,284.000000
9.483333	0.500	60,141.000000
9.491667	0.500	72,614.000000
9.500000	0.500	89,620.000000
9.508333	0.500	112,737.000000
9.516667	0.500	143,668.000000
9.525000	0.500	184,557.000000
9.533333	0.500	237,422.000000
9.541667	0.500	305,418.000000
9.550000	0.500	393,176.000000
9.558333	0.500	507,614.000000
9.566667	0.500	657,983.000000
9.575000	0.500	854,459.000000
9.583333	0.500	1,108,627.000000
9.591667	0.500	1,433,530.000000
9.600000	0.500	1,840,661.000000
9.608333	0.500	2,336,571.000000
9.616667	0.500	2,922,994.000000
9.625000	0.500	3,593,840.000000
9.633333	0.500	4,332,042.000000
9.641667	0.500	5,109,809.000000
9.650000	0.500	5,887,402.000000
9.658333	0.500	6,616,433.000000
9.666667	0.500	7,244,135.000000
9.675000	0.500	7,719,477.000000
9.683333	0.500	8,001,728.000000
9.691667	0.500	8,066,794.000000
9.700000	0.500	7,909,922.000000
9.708333	0.500	7,546,890.000000
9.716667	0.500	7,011,085.000000
9.725000	0.500	6,346,922.000000
9.733333	0.500	5,603,664.000000
9.741667	0.500	4,830,532.000000
9.750000	0.500	4,071,613.000000
9.758333	0.500	3,361,898.000000
9.766667	0.500	2,725,438.000000
9.775000	0.500	2,175,050.000000
9.783333	0.500	1,714,548.000000
9.791667	0.500	1,340,367.000000
9.800000	0.500	1,043,929.000000
9.808333	0.500	814,602.000000
9.816667	0.500	640,918.000000
9.825000	0.500	511,593.000000
9.833333	0.500	416,132.000000
9.841667	0.500	345,571.000000
9.850000	0.500	292,796.000000
9.858333	0.500	252,567.000000
9.866667	0.500	220,744.000000
9.875000	0.500	194,369.000000
9.883333	0.500	171,488.000000
9.891667	0.500	150,997.000000
9.900000	0.500	132,978.000000
9.908333	0.500	117,837.000000
9.916667	0.500	105,282.000000
9.925000	0.500	94,396.000000
9.933333	0.500	84,181.000000
9.941667	0.500	74,106.000000
9.950000	0.500	64,408.000000
9.958333	0.500	55,661.000000
9.966667	0.500	48,269.000000
9.975000	0.500	42,112.000000
9.983333	0.500	37,214.000000
9.991667	0.500	33,614.000000
10.000000	0.500	30,684.000000
10.008333	0.500	28,103.000000
10.016667	0.500	25,813.000000
10.025000	0.500	23,807.000000
10.033333	0.500	22,684.000000
10.041667	0.500	23,172.000000
10.050000	0.500	25,295.000000
10.058333	0.500	28,563.000000
10.066667	0.500	32,561.000000
10.075000	0.500	36,398.000000
10.083333	0.500	39,615.000000
10.091667	0.500	42,145.000000
10.100000	0.500	43,826.000000
10.108333	0.500	44,790.000000
10.116667	0.500	45,199.000000
10.125000	0.500	45,199.000000
10.133333	0.500	44,656.000000
10.141667	0.500	43,171.000000
10.150000	0.500	40,851.000000
10.158333	0.500	38,351.000000
10.166667	0.500	35,939.000000
10.175000	0.500	33,619.000000
10.183333	0.500	30,988.000000
10.191667	0.500	27,842.000000
10.200000	0.500	25,168.000000
10.208333	0.500	23,756.000000
10.216667	0.500	23,659.000000
10.225000	0.500	24,522.000000
10.233333	0.500	25,748.000000
10.241667	0.500	26,947.000000
10.250000	0.500	28,201.000000
10.258333	0.500	29,158.000000
10.266667	0.500	29,762.000000
10.275000	0.500	30,185.000000
10.283333	0.500	30,488.000000
10.291667	0.500	30,309.000000
10.300000	0.500	29,424.000000
10.308333	0.500	27,621.000000
10.316667	0.500	25,095.000000
10.325000	0.500	22,911.000000
10.333333	0.500	21,992.000000
10.341667	0.500	22,054.000000
10.350000	0.500	23,043.000000
10.358333	0.500	25,636.000000
10.366667	0.500	30,360.000000
10.375000	0.500	37,269.000000
10.383333	0.500	45,571.000000
10.391667	0.500	53,929.000000
10.400000	0.500	60,947.000000
10.408333	0.500	66,228.000000
10.416667	0.500	70,364.000000
10.425000	0.500	73,924.000000
10.433333	0.500	77,408.000000
10.441667	0.500	81,013.000000
10.450000	0.500	85,308.000000
10.458333	0.500	91,240.000000
10.466667	0.500	99,167.000000
10.475000	0.500	109,016.000000
10.483333	0.500	120,763.000000
10.491667	0.500	134,298.000000
10.500000	0.500	149,048.000000
10.508333	0.500	163,829.000000
10.516667	0.500	177,081.000000
10.525000	0.500	187,183.000000
10.533333	0.500	193,065.000000
10.541667	0.500	193,947.000000
10.550000	0.500	189,843.000000
10.558333	0.500	181,099.000000
10.566667	0.500	168,538.000000
10.575000	0.500	153,751.000000
10.583333	0.500	138,953.000000
10.591667	0.500	125,920.000000
10.600000	0.500	115,711.000000
10.608333	0.500	109,498.000000
10.616667	0.500	109,201.000000
10.625000	0.500	116,729.000000
10.633333	0.500	133,774.000000
10.641667	0.500	162,168.000000
10.650000	0.500	203,104.000000
10.658333	0.500	257,737.000000
10.666667	0.500	327,537.000000
10.675000	0.500	414,196.000000
10.683333	0.500	519,549.000000
10.691667	0.500	644,894.000000
10.700000	0.500	789,403.000000
10.708333	0.500	949,906.000000
10.716667	0.500	1,120,875.000000
10.725000	0.500	1,294,133.000000
10.733333	0.500	1,459,970.000000
10.741667	0.500	1,607,616.000000
10.750000	0.500	1,727,047.000000
10.758333	0.500	1,809,879.000000
10.766667	0.500	1,850,348.000000
10.775000	0.500	1,845,395.000000
10.783333	0.500	1,796,231.000000
10.791667	0.500	1,707,927.000000
10.800000	0.500	1,587,354.000000
10.808333	0.500	1,442,765.000000
10.816667	0.500	1,283,066.000000
10.825000	0.500	1,116,740.000000
10.833333	0.500	952,084.000000
10.841667	0.500	796,678.000000
10.850000	0.500	655,622.000000
10.858333	0.500	531,900.000000
10.866667	0.500	426,404.000000
10.875000	0.500	338,595.000000
10.883333	0.500	266,918.000000
10.891667	0.500	209,756.000000
10.900000	0.500	166,161.000000
10.908333	0.500	134,122.000000
10.916667	0.500	111,509.000000
10.925000	0.500	96,877.000000
10.933333	0.500	87,763.000000
10.941667	0.500	81,930.000000
10.950000	0.500	77,855.000000
10.958333	0.500	74,607.000000
10.966667	0.500	71,829.000000
10.975000	0.500	69,641.000000
10.983333	0.500	68,062.000000
10.991667	0.500	67,299.000000
11.000000	0.500	67,836.000000
11.008333	0.500	70,073.000000
11.016667	0.500	74,357.000000
11.025000	0.500	80,984.000000
11.033333	0.500	89,838.000000
11.041667	0.500	100,649.000000
11.050000	0.500	112,566.000000
11.058333	0.500	124,769.000000
11.066667	0.500	136,824.000000
11.075000	0.500	148,308.000000
11.083333	0.500	158,538.000000
11.091667	0.500	166,995.000000
11.100000	0.500	172,734.000000
11.108333	0.500	174,715.000000
11.116667	0.500	172,244.000000
11.125000	0.500	165,684.000000
11.133333	0.500	155,888.000000
11.141667	0.500	143,921.000000
11.150000	0.500	131,041.000000
11.158333	0.500	118,402.000000
11.166667	0.500	106,606.000000
11.175000	0.500	95,806.000000
11.183333	0.500	85,834.000000
11.191667	0.500	76,669.000000
11.200000	0.500	68,582.000000
11.208333	0.500	61,743.000000
11.216667	0.500	56,166.000000
11.225000	0.500	52,101.000000
11.233333	0.500	49,521.000000
11.241667	0.500	48,359.000000
11.250000	0.500	48,517.000000
11.258333	0.500	49,574.000000
11.266667	0.500	50,971.000000
11.275000	0.500	52,218.000000
11.283333	0.500	53,399.000000
11.291667	0.500	54,346.000000
11.300000	0.500	54,346.000000
11.308333	0.500	53,370.000000
11.316667	0.500	51,937.000000
11.325000	0.500	50,794.000000
11.333333	0.500	50,266.000000
11.341667	0.500	50,219.000000
11.350000	0.500	50,330.000000
11.358333	0.500	50,318.000000
11.366667	0.500	49,571.000000
11.375000	0.500	47,474.000000
11.383333	0.500	44,241.000000
11.391667	0.500	40,629.000000
11.400000	0.500	37,348.000000
11.408333	0.500	35,072.000000
11.416667	0.500	34,615.000000
11.425000	0.500	35,907.000000
11.433333	0.500	38,617.000000
11.441667	0.500	42,129.000000
11.450000	0.500	45,936.000000
11.458333	0.500	49,812.000000
11.466667	0.500	53,150.000000
11.475000	0.500	55,822.000000
11.483333	0.500	58,550.000000
11.491667	0.500	61,597.000000
11.500000	0.500	64,396.000000
11.508333	0.500	66,609.000000
11.516667	0.500	67,871.000000
11.525000	0.500	68,089.000000
11.533333	0.500	67,578.000000
11.541667	0.500	67,011.000000
11.550000	0.500	67,395.000000
11.558333	0.500	69,044.000000
11.566667	0.500	71,378.000000
11.575000	0.500	74,360.000000
11.583333	0.500	78,221.000000
11.591667	0.500	82,318.000000
11.600000	0.500	86,583.000000
11.608333	0.500	91,132.000000
11.616667	0.500	95,934.000000
11.625000	0.500	101,735.000000
11.633333	0.500	109,711.000000
11.641667	0.500	120,397.000000
11.650000	0.500	133,208.000000
11.658333	0.500	146,637.000000
11.666667	0.500	159,874.000000
11.675000	0.500	172,998.000000
11.683333	0.500	185,676.000000
11.691667	0.500	196,954.000000
11.700000	0.500	205,912.000000
11.708333	0.500	212,066.000000
11.716667	0.500	215,221.000000
11.725000	0.500	216,198.000000
11.733333	0.500	216,821.000000
11.741667	0.500	219,092.000000
11.750000	0.500	225,305.000000
11.758333	0.500	237,882.000000
11.766667	0.500	260,113.000000
11.775000	0.500	295,867.000000
11.783333	0.500	349,424.000000
11.791667	0.500	426,101.000000
11.800000	0.500	532,341.000000
11.808333	0.500	675,409.000000
11.816667	0.500	864,313.000000
11.825000	0.500	1,109,718.000000
11.833333	0.500	1,423,709.000000
11.841667	0.500	1,818,516.000000
11.850000	0.500	2,303,457.000000
11.858333	0.500	2,881,763.000000
11.866667	0.500	3,548,438.000000
11.875000	0.500	4,287,302.000000
11.883333	0.500	5,072,847.000000
11.891667	0.500	5,870,232.000000
11.900000	0.500	6,634,292.000000
11.908333	0.500	7,312,802.000000
11.916667	0.500	7,853,401.000000
11.925000	0.500	8,211,988.000000
11.933333	0.500	8,359,958.000000
11.941667	0.500	8,286,139.000000
11.950000	0.500	7,998,621.000000
11.958333	0.500	7,523,446.000000
11.966667	0.500	6,899,041.000000
11.975000	0.500	6,170,930.000000
11.983333	0.500	5,387,063.000000
11.991667	0.500	4,592,829.000000
12.000000	0.500	3,828,060.000000
12.008333	0.500	3,123,817.000000
12.016667	0.500	2,500,564.000000
12.025000	0.500	1,968,717.000000
12.033333	0.500	1,530,036.000000
12.041667	0.500	1,179,484.000000
12.050000	0.500	908,112.000000
12.058333	0.500	704,909.000000
12.066667	0.500	557,778.000000
12.075000	0.500	454,124.000000
12.083333	0.500	383,035.000000
12.091667	0.500	335,763.000000
12.100000	0.500	306,148.000000
12.108333	0.500	289,936.000000
12.116667	0.500	284,045.000000
12.125000	0.500	287,178.000000
12.133333	0.500	299,860.000000
12.141667	0.500	323,794.000000
12.150000	0.500	361,870.000000
12.158333	0.500	418,070.000000
12.166667	0.500	496,784.000000
12.175000	0.500	601,907.000000
12.183333	0.500	737,257.000000
12.191667	0.500	907,448.000000
12.200000	0.500	1,116,317.000000
12.208333	0.500	1,364,568.000000
12.216667	0.500	1,648,700.000000
12.225000	0.500	1,960,941.000000
12.233333	0.500	2,289,083.000000
12.241667	0.500	2,616,666.000000
12.250000	0.500	2,924,092.000000
12.258333	0.500	3,189,183.000000
12.266667	0.500	3,391,406.000000
12.275000	0.500	3,515,027.000000
12.283333	0.500	3,550,090.000000
12.291667	0.500	3,494,306.000000
12.300000	0.500	3,352,558.000000
12.308333	0.500	3,136,517.000000
12.316667	0.500	2,863,395.000000
12.325000	0.500	2,553,544.000000
12.333333	0.500	2,227,149.000000
12.341667	0.500	1,902,370.000000
12.350000	0.500	1,594,051.000000
12.358333	0.500	1,312,923.000000
12.366667	0.500	1,065,582.000000
12.375000	0.500	855,117.000000
12.383333	0.500	681,179.000000
12.391667	0.500	540,873.000000
12.400000	0.500	430,396.000000
12.408333	0.500	345,671.000000
12.416667	0.500	281,952.000000
12.425000	0.500	234,853.000000
12.433333	0.500	200,228.000000
12.441667	0.500	174,461.000000
12.450000	0.500	154,789.000000
12.458333	0.500	139,312.000000
12.466667	0.500	126,509.000000
12.475000	0.500	115,401.000000
12.483333	0.500	105,541.000000
12.491667	0.500	96,680.000000
12.500000	0.500	88,971.000000
12.508333	0.500	82,677.000000
12.516667	0.500	78,068.000000
12.525000	0.500	74,656.000000
12.533333	0.500	71,749.000000
12.541667	0.500	69,343.000000
12.550000	0.500	67,879.000000
12.558333	0.500	67,684.000000
12.566667	0.500	69,624.000000
12.575000	0.500	74,570.000000
12.583333	0.500	82,901.000000
12.591667	0.500	95,168.000000
12.600000	0.500	112,454.000000
12.608333	0.500	136,395.000000
12.616667	0.500	169,676.000000
12.625000	0.500	214,943.000000
12.633333	0.500	274,568.000000
12.641667	0.500	350,392.000000
12.650000	0.500	444,077.000000
12.658333	0.500	557,572.000000
12.666667	0.500	692,185.000000
12.675000	0.500	847,266.000000
12.683333	0.500	1,019,266.000000
12.691667	0.500	1,202,216.000000
12.700000	0.500	1,387,641.000000
12.708333	0.500	1,565,139.000000
12.716667	0.500	1,723,283.000000
12.725000	0.500	1,851,092.000000
12.733333	0.500	1,939,750.000000
12.741667	0.500	1,982,111.000000
12.750000	0.500	1,973,975.000000
12.758333	0.500	1,916,219.000000
12.766667	0.500	1,814,107.000000
12.775000	0.500	1,675,856.000000
12.783333	0.500	1,511,472.000000
12.791667	0.500	1,331,663.000000
12.800000	0.500	1,146,684.000000
12.808333	0.500	965,965.000000
12.816667	0.500	797,771.000000
12.825000	0.500	648,069.000000
12.833333	0.500	520,137.000000
12.841667	0.500	415,049.000000
12.850000	0.500	332,060.000000
12.858333	0.500	268,756.000000
12.866667	0.500	221,995.000000
12.875000	0.500	188,725.000000
12.883333	0.500	165,950.000000
12.891667	0.500	151,023.000000
12.900000	0.500	142,142.000000
12.908333	0.500	137,519.000000
12.916667	0.500	136,103.000000
12.925000	0.500	137,500.000000
12.933333	0.500	141,797.000000
12.941667	0.500	148,479.000000
12.950000	0.500	156,781.000000
12.958333	0.500	165,919.000000
12.966667	0.500	175,321.000000
12.975000	0.500	184,914.000000
12.983333	0.500	195,159.000000
12.991667	0.500	206,335.000000
13.000000	0.500	218,102.000000
13.008333	0.500	229,985.000000
13.016667	0.500	241,440.000000
13.025000	0.500	251,472.000000
13.033333	0.500	259,173.000000
13.041667	0.500	263,895.000000
13.050000	0.500	264,958.000000
13.058333	0.500	262,165.000000
13.066667	0.500	255,592.000000
13.075000	0.500	245,569.000000
13.083333	0.500	233,171.000000
13.091667	0.500	219,497.000000
13.100000	0.500	205,037.000000
13.108333	0.500	190,436.000000
13.116667	0.500	176,145.000000
13.125000	0.500	162,854.000000
13.133333	0.500	151,050.000000
13.141667	0.500	140,598.000000
13.150000	0.500	131,593.000000
13.158333	0.500	124,184.000000
13.166667	0.500	118,008.000000
13.175000	0.500	113,086.000000
13.183333	0.500	110,234.000000
13.191667	0.500	110,171.000000
13.200000	0.500	112,481.000000
13.208333	0.500	116,367.000000
13.216667	0.500	121,291.000000
13.225000	0.500	126,994.000000
13.233333	0.500	133,286.000000
13.241667	0.500	140,632.000000
13.250000	0.500	149,532.000000
13.258333	0.500	160,672.000000
13.266667	0.500	175,060.000000
13.275000	0.500	193,789.000000
13.283333	0.500	217,129.000000
13.291667	0.500	244,257.000000
13.300000	0.500	273,752.000000
13.308333	0.500	303,368.000000
13.316667	0.500	329,897.000000
13.325000	0.500	351,117.000000
13.333333	0.500	366,751.000000
13.341667	0.500	376,192.000000
13.350000	0.500	378,058.000000
13.358333	0.500	371,841.000000
13.366667	0.500	357,939.000000
13.375000	0.500	337,282.000000
13.383333	0.500	311,257.000000
13.391667	0.500	281,596.000000
13.400000	0.500	250,096.000000
13.408333	0.500	218,524.000000
13.416667	0.500	188,526.000000
13.425000	0.500	161,374.000000
13.433333	0.500	137,622.000000
13.441667	0.500	117,637.000000
13.450000	0.500	101,578.000000
13.458333	0.500	88,892.000000
13.466667	0.500	78,648.000000
13.475000	0.500	70,259.000000
13.483333	0.500	63,312.000000
13.491667	0.500	57,886.000000
13.500000	0.500	54,093.000000
13.508333	0.500	52,134.000000
13.516667	0.500	52,282.000000
13.525000	0.500	53,624.000000
13.533333	0.500	54,956.000000
13.541667	0.500	55,440.000000
13.550000	0.500	55,257.000000
13.558333	0.500	55,046.000000
13.566667	0.500	55,118.000000
13.575000	0.500	55,756.000000
13.583333	0.500	57,501.000000
13.591667	0.500	61,170.000000
13.600000	0.500	66,285.000000
13.608333	0.500	71,381.000000
13.616667	0.500	75,468.000000
13.625000	0.500	78,311.000000
13.633333	0.500	79,872.000000
13.641667	0.500	80,358.000000
13.650000	0.500	79,795.000000
13.658333	0.500	78,088.000000
13.666667	0.500	75,394.000000
13.675000	0.500	72,530.000000
13.683333	0.500	70,266.000000
13.691667	0.500	68,416.000000
13.700000	0.500	67,179.000000
13.708333	0.500	67,008.000000
13.716667	0.500	68,015.000000
13.725000	0.500	70,160.000000
13.733333	0.500	73,111.000000
13.741667	0.500	76,509.000000
13.750000	0.500	79,699.000000
13.758333	0.500	82,092.000000
13.766667	0.500	83,136.000000
13.775000	0.500	82,867.000000
13.783333	0.500	81,756.000000
13.791667	0.500	80,502.000000
13.800000	0.500	79,492.000000
13.808333	0.500	79,134.000000
13.816667	0.500	79,651.000000
13.825000	0.500	80,803.000000
13.833333	0.500	81,877.000000
13.841667	0.500	83,002.000000
13.850000	0.500	84,875.000000
13.858333	0.500	87,841.000000
13.866667	0.500	91,944.000000
13.875000	0.500	97,011.000000
13.883333	0.500	103,131.000000
13.891667	0.500	110,661.000000
13.900000	0.500	119,793.000000
13.908333	0.500	130,044.000000
13.916667	0.500	140,404.000000
13.925000	0.500	150,262.000000
13.933333	0.500	158,908.000000
13.941667	0.500	165,531.000000
13.950000	0.500	169,575.000000
13.958333	0.500	170,655.000000
13.966667	0.500	168,958.000000
13.975000	0.500	165,044.000000
13.983333	0.500	158,966.000000
13.991667	0.500	151,336.000000
14.000000	0.500	142,860.000000
14.008333	0.500	133,676.000000
14.016667	0.500	124,212.000000
14.025000	0.500	115,067.000000
14.033333	0.500	107,331.000000
14.041667	0.500	101,497.000000
14.050000	0.500	97,385.000000
14.058333	0.500	95,367.000000
14.066667	0.500	95,888.000000
14.075000	0.500	98,880.000000
14.083333	0.500	103,897.000000
14.091667	0.500	110,054.000000
14.100000	0.500	116,773.000000
14.108333	0.500	123,879.000000
14.116667	0.500	131,224.000000
14.125000	0.500	138,782.000000
14.133333	0.500	146,218.000000
14.141667	0.500	153,310.000000
14.150000	0.500	159,884.000000
14.158333	0.500	165,737.000000
14.166667	0.500	170,920.000000
14.175000	0.500	175,828.000000
14.183333	0.500	180,137.000000
14.191667	0.500	183,850.000000
14.200000	0.500	187,534.000000
14.208333	0.500	192,399.000000
14.216667	0.500	199,848.000000
14.225000	0.500	211,290.000000
14.233333	0.500	228,050.000000
14.241667	0.500	252,337.000000
14.250000	0.500	287,682.000000
14.258333	0.500	337,980.000000
14.266667	0.500	406,945.000000
14.275000	0.500	499,717.000000
14.283333	0.500	622,134.000000
14.291667	0.500	781,033.000000
14.300000	0.500	984,243.000000
14.308333	0.500	1,239,847.000000
14.316667	0.500	1,553,862.000000
14.325000	0.500	1,930,096.000000
14.333333	0.500	2,369,417.000000
14.341667	0.500	2,867,271.000000
14.350000	0.500	3,410,715.000000
14.358333	0.500	3,977,404.000000
14.366667	0.500	4,537,289.000000
14.375000	0.500	5,056,988.000000
14.383333	0.500	5,502,576.000000
14.391667	0.500	5,842,036.000000
14.400000	0.500	6,048,452.000000
14.408333	0.500	6,104,795.000000
14.416667	0.500	6,006,411.000000
14.425000	0.500	5,762,195.000000
14.433333	0.500	5,392,405.000000
14.441667	0.500	4,924,831.000000
14.450000	0.500	4,391,688.000000
14.458333	0.500	3,826,326.000000
14.466667	0.500	3,259,904.000000
14.475000	0.500	2,718,738.000000
14.483333	0.500	2,222,886.000000
14.491667	0.500	1,785,914.000000
14.500000	0.500	1,414,658.000000
14.508333	0.500	1,109,955.000000
14.516667	0.500	868,189.000000
14.525000	0.500	682,601.000000
14.533333	0.500	543,866.000000
14.541667	0.500	442,383.000000
14.550000	0.500	369,402.000000
14.558333	0.500	317,869.000000
14.566667	0.500	281,979.000000
14.575000	0.500	256,744.000000
14.583333	0.500	237,929.000000
14.591667	0.500	221,869.000000
14.600000	0.500	207,030.000000
14.608333	0.500	193,217.000000
14.616667	0.500	180,259.000000
14.625000	0.500	167,882.000000
14.633333	0.500	156,323.000000
14.641667	0.500	145,773.000000
14.650000	0.500	136,732.000000
14.658333	0.500	129,954.000000
14.666667	0.500	125,676.000000
14.675000	0.500	123,606.000000
14.683333	0.500	123,111.000000
14.691667	0.500	123,052.000000
14.700000	0.500	122,409.000000
14.708333	0.500	120,875.000000
14.716667	0.500	118,564.000000
14.725000	0.500	115,852.000000
14.733333	0.500	113,880.000000
14.741667	0.500	114,266.000000
14.750000	0.500	117,812.000000
14.758333	0.500	124,676.000000
14.766667	0.500	135,223.000000
14.775000	0.500	149,777.000000
14.783333	0.500	168,637.000000
14.791667	0.500	192,024.000000
14.800000	0.500	220,172.000000
14.808333	0.500	253,306.000000
14.816667	0.500	291,399.000000
14.825000	0.500	334,929.000000
14.833333	0.500	383,722.000000
14.841667	0.500	437,001.000000
14.850000	0.500	493,127.000000
14.858333	0.500	549,424.000000
14.866667	0.500	602,410.000000
14.875000	0.500	648,644.000000
14.883333	0.500	685,111.000000
14.891667	0.500	709,544.000000
14.900000	0.500	720,023.000000
14.908333	0.500	715,487.000000
14.916667	0.500	695,786.000000
14.925000	0.500	662,227.000000
14.933333	0.500	617,754.000000
14.941667	0.500	565,613.000000
14.950000	0.500	508,854.000000
14.958333	0.500	451,060.000000
14.966667	0.500	395,733.000000
14.975000	0.500	345,171.000000
14.983333	0.500	301,380.000000
14.991667	0.500	266,183.000000
15.000000	0.500	239,853.000000
15.008333	0.500	221,318.000000
15.016667	0.500	209,425.000000
15.025000	0.500	203,412.000000
15.033333	0.500	202,864.000000
15.041667	0.500	206,438.000000
15.050000	0.500	212,865.000000
15.058333	0.500	221,935.000000
15.066667	0.500	233,661.000000
15.075000	0.500	248,196.000000
15.083333	0.500	266,154.000000
15.091667	0.500	287,901.000000
15.100000	0.500	313,706.000000
15.108333	0.500	344,324.000000
15.116667	0.500	380,962.000000
15.125000	0.500	425,168.000000
15.133333	0.500	478,846.000000
15.141667	0.500	542,913.000000
15.150000	0.500	616,221.000000
15.158333	0.500	696,263.000000
15.166667	0.500	779,545.000000
15.175000	0.500	862,149.000000
15.183333	0.500	939,946.000000
15.191667	0.500	1,008,340.000000
15.200000	0.500	1,062,040.000000
15.208333	0.500	1,096,170.000000
15.216667	0.500	1,107,182.000000
15.225000	0.500	1,094,262.000000
15.233333	0.500	1,059,637.000000
15.241667	0.500	1,007,306.000000
15.250000	0.500	941,562.000000
15.258333	0.500	867,244.000000
15.266667	0.500	788,689.000000
15.275000	0.500	709,190.000000
15.283333	0.500	631,696.000000
15.291667	0.500	558,144.000000
15.300000	0.500	489,806.000000
15.308333	0.500	427,641.000000
15.316667	0.500	372,842.000000
15.325000	0.500	325,906.000000
15.333333	0.500	287,114.000000
15.341667	0.500	255,673.000000
15.350000	0.500	229,843.000000
15.358333	0.500	207,788.000000
15.366667	0.500	187,788.000000
15.375000	0.500	169,098.000000
15.383333	0.500	151,878.000000
15.391667	0.500	136,564.000000
15.400000	0.500	123,885.000000
15.408333	0.500	114,085.000000
15.416667	0.500	107,096.000000
15.425000	0.500	102,746.000000
15.433333	0.500	100,199.000000
15.441667	0.500	98,679.000000
15.450000	0.500	97,569.000000
15.458333	0.500	96,761.000000
15.466667	0.500	96,334.000000
15.475000	0.500	96,293.000000
15.483333	0.500	96,520.000000
15.491667	0.500	97,164.000000
15.500000	0.500	98,041.000000
15.508333	0.500	98,895.000000
15.516667	0.500	99,339.000000
15.525000	0.500	98,943.000000
15.533333	0.500	98,115.000000
15.541667	0.500	97,485.000000
15.550000	0.500	97,315.000000
15.558333	0.500	97,483.000000
15.566667	0.500	98,000.000000
15.575000	0.500	98,489.000000
15.583333	0.500	98,667.000000
15.591667	0.500	98,691.000000
15.600000	0.500	98,802.000000
15.608333	0.500	99,454.000000
15.616667	0.500	100,737.000000
15.625000	0.500	102,374.000000
15.633333	0.500	104,580.000000
15.641667	0.500	107,625.000000
15.650000	0.500	110,893.000000
15.658333	0.500	113,324.000000
15.666667	0.500	114,127.000000
15.675000	0.500	112,722.000000
15.683333	0.500	108,972.000000
15.691667	0.500	103,379.000000
15.700000	0.500	97,201.000000
15.708333	0.500	91,706.000000
15.716667	0.500	87,698.000000
15.725000	0.500	85,261.000000
15.733333	0.500	84,347.000000
15.741667	0.500	84,632.000000
15.750000	0.500	85,957.000000
15.758333	0.500	88,093.000000
15.766667	0.500	90,529.000000
15.775000	0.500	92,644.000000
15.783333	0.500	94,506.000000
15.791667	0.500	96,420.000000
15.800000	0.500	97,904.000000
15.808333	0.500	98,641.000000
15.816667	0.500	97,849.000000
15.825000	0.500	94,943.000000
15.833333	0.500	90,692.000000
15.841667	0.500	86,327.000000
15.850000	0.500	82,673.000000
15.858333	0.500	80,163.000000
15.866667	0.500	79,680.000000
15.875000	0.500	81,528.000000
15.883333	0.500	85,754.000000
15.891667	0.500	91,860.000000
15.900000	0.500	99,043.000000
15.908333	0.500	105,975.000000
15.916667	0.500	112,249.000000
15.925000	0.500	118,546.000000
15.933333	0.500	125,552.000000
15.941667	0.500	133,471.000000
15.950000	0.500	142,719.000000
15.958333	0.500	153,976.000000
15.966667	0.500	167,893.000000
15.975000	0.500	185,258.000000
15.983333	0.500	207,523.000000
15.991667	0.500	235,117.000000
16.000000	0.500	268,591.000000
16.008333	0.500	309,197.000000
16.016667	0.500	357,723.000000
16.025000	0.500	414,180.000000
16.033333	0.500	477,665.000000
16.041667	0.500	546,874.000000
16.050000	0.500	619,737.000000
16.058333	0.500	693,877.000000
16.066667	0.500	766,379.000000
16.075000	0.500	833,358.000000
16.083333	0.500	890,208.000000
16.091667	0.500	933,046.000000
16.100000	0.500	959,485.000000
16.108333	0.500	967,264.000000
16.116667	0.500	954,577.000000
16.125000	0.500	921,633.000000
16.133333	0.500	870,695.000000
16.141667	0.500	805,186.000000
16.150000	0.500	729,129.000000
16.158333	0.500	647,306.000000
16.166667	0.500	564,717.000000
16.175000	0.500	485,482.000000
16.183333	0.500	412,232.000000
16.191667	0.500	346,307.000000
16.200000	0.500	288,368.000000
16.208333	0.500	239,128.000000
16.216667	0.500	198,908.000000
16.225000	0.500	167,669.000000
16.233333	0.500	144,603.000000
16.241667	0.500	128,652.000000
16.250000	0.500	118,359.000000
16.258333	0.500	112,097.000000
16.266667	0.500	108,321.000000
16.275000	0.500	106,126.000000
16.283333	0.500	105,370.000000
16.291667	0.500	106,153.000000
16.300000	0.500	108,753.000000
16.308333	0.500	112,521.000000
16.316667	0.500	116,283.000000
16.325000	0.500	119,398.000000
16.333333	0.500	121,266.000000
16.341667	0.500	121,898.000000
16.350000	0.500	122,198.000000
16.358333	0.500	122,561.000000
16.366667	0.500	122,949.000000
16.375000	0.500	123,690.000000
16.383333	0.500	124,678.000000
16.391667	0.500	125,022.000000
16.400000	0.500	124,185.000000
16.408333	0.500	122,290.000000
16.416667	0.500	119,908.000000
16.425000	0.500	117,649.000000
16.433333	0.500	115,204.000000
16.441667	0.500	111,917.000000
16.450000	0.500	108,231.000000
16.458333	0.500	104,461.000000
16.466667	0.500	101,108.000000
16.475000	0.500	98,517.000000
16.483333	0.500	96,882.000000
16.491667	0.500	96,333.000000
16.500000	0.500	96,808.000000
16.508333	0.500	97,832.000000
16.516667	0.500	99,218.000000
16.525000	0.500	100,229.000000
16.533333	0.500	100,959.000000
16.541667	0.500	102,002.000000
16.550000	0.500	103,174.000000
16.558333	0.500	104,049.000000
16.566667	0.500	103,819.000000
16.575000	0.500	102,237.000000
16.583333	0.500	100,084.000000
16.591667	0.500	98,702.000000
16.600000	0.500	99,036.000000
16.608333	0.500	101,334.000000
16.616667	0.500	105,400.000000
16.625000	0.500	110,616.000000
16.633333	0.500	116,274.000000
16.641667	0.500	122,027.000000
16.650000	0.500	127,661.000000
16.658333	0.500	132,617.000000
16.666667	0.500	136,028.000000
16.675000	0.500	137,934.000000
16.683333	0.500	139,152.000000
16.691667	0.500	140,125.000000
16.700000	0.500	141,307.000000
16.708333	0.500	143,739.000000
16.716667	0.500	148,399.000000
16.725000	0.500	155,623.000000
16.733333	0.500	165,747.000000
16.741667	0.500	179,297.000000
16.750000	0.500	196,724.000000
16.758333	0.500	218,793.000000
16.766667	0.500	245,628.000000
16.775000	0.500	276,995.000000
16.783333	0.500	312,074.000000
16.791667	0.500	349,160.000000
16.800000	0.500	385,546.000000
16.808333	0.500	419,094.000000
16.816667	0.500	448,611.000000
16.825000	0.500	473,704.000000
16.833333	0.500	494,247.000000
16.841667	0.500	511,064.000000
16.850000	0.500	525,689.000000
16.858333	0.500	541,031.000000
16.866667	0.500	560,235.000000
16.875000	0.500	588,362.000000
16.883333	0.500	631,493.000000
16.891667	0.500	695,402.000000
16.900000	0.500	786,216.000000
16.908333	0.500	909,529.000000
16.916667	0.500	1,070,841.000000
16.925000	0.500	1,275,662.000000
16.933333	0.500	1,527,058.000000
16.941667	0.500	1,825,344.000000
16.950000	0.500	2,167,871.000000
16.958333	0.500	2,547,252.000000
16.966667	0.500	2,950,403.000000
16.975000	0.500	3,356,720.000000
16.983333	0.500	3,741,349.000000
16.991667	0.500	4,078,879.000000
17.000000	0.500	4,344,601.000000
17.008333	0.500	4,515,994.000000
17.016667	0.500	4,576,829.000000
17.025000	0.500	4,520,693.000000
17.033333	0.500	4,352,610.000000
17.041667	0.500	4,086,473.000000
17.050000	0.500	3,742,568.000000
17.058333	0.500	3,345,334.000000
17.066667	0.500	2,921,432.000000
17.075000	0.500	2,496,415.000000
17.083333	0.500	2,091,839.000000
17.091667	0.500	1,724,022.000000
17.100000	0.500	1,403,186.000000
17.108333	0.500	1,134,103.000000
17.116667	0.500	916,714.000000
17.125000	0.500	747,410.000000
17.133333	0.500	620,072.000000
17.141667	0.500	527,522.000000
17.150000	0.500	461,695.000000
17.158333	0.500	414,641.000000
17.166667	0.500	379,100.000000
17.175000	0.500	350,026.000000
17.183333	0.500	324,881.000000
17.191667	0.500	301,852.000000
17.200000	0.500	279,628.000000
17.208333	0.500	257,686.000000
17.216667	0.500	236,438.000000
17.225000	0.500	216,631.000000
17.233333	0.500	198,701.000000
17.241667	0.500	182,682.000000
17.250000	0.500	168,474.000000
17.258333	0.500	155,398.000000
17.266667	0.500	143,137.000000
17.275000	0.500	132,109.000000
17.283333	0.500	123,088.000000
17.291667	0.500	116,170.000000
17.300000	0.500	111,032.000000
17.308333	0.500	107,522.000000
17.316667	0.500	105,336.000000
17.325000	0.500	104,385.000000
17.333333	0.500	104,685.000000
17.341667	0.500	105,634.000000
17.350000	0.500	106,388.000000
17.358333	0.500	106,897.000000
17.366667	0.500	107,521.000000
17.375000	0.500	108,145.000000
17.383333	0.500	108,428.000000
17.391667	0.500	108,387.000000
17.400000	0.500	108,531.000000
17.408333	0.500	109,432.000000
17.416667	0.500	111,411.000000
17.425000	0.500	114,450.000000
17.433333	0.500	118,510.000000
17.441667	0.500	123,474.000000
17.450000	0.500	128,621.000000
17.458333	0.500	133,922.000000
17.466667	0.500	139,783.000000
17.475000	0.500	146,887.000000
17.483333	0.500	156,282.000000
17.491667	0.500	169,226.000000
17.500000	0.500	186,643.000000
17.508333	0.500	209,122.000000
17.516667	0.500	237,284.000000
17.525000	0.500	272,201.000000
17.533333	0.500	315,637.000000
17.541667	0.500	369,147.000000
17.550000	0.500	433,336.000000
17.558333	0.500	508,370.000000
17.566667	0.500	593,250.000000
17.575000	0.500	685,619.000000
17.583333	0.500	782,235.000000
17.591667	0.500	879,474.000000
17.600000	0.500	972,482.000000
17.608333	0.500	1,055,753.000000
17.616667	0.500	1,124,018.000000
17.625000	0.500	1,171,892.000000
17.633333	0.500	1,195,620.000000
17.641667	0.500	1,193,355.000000
17.650000	0.500	1,164,978.000000
17.658333	0.500	1,112,208.000000
17.666667	0.500	1,038,779.000000
17.675000	0.500	950,700.000000
17.683333	0.500	854,768.000000
17.691667	0.500	756,345.000000
17.700000	0.500	659,339.000000
17.708333	0.500	567,239.000000
17.716667	0.500	483,539.000000
17.725000	0.500	410,589.000000
17.733333	0.500	349,081.000000
17.741667	0.500	298,663.000000
17.750000	0.500	258,746.000000
17.758333	0.500	228,222.000000
17.766667	0.500	205,202.000000
17.775000	0.500	187,965.000000
17.783333	0.500	175,428.000000
17.791667	0.500	166,538.000000
17.800000	0.500	160,463.000000
17.808333	0.500	156,716.000000
17.816667	0.500	154,671.000000
17.825000	0.500	153,850.000000
17.833333	0.500	154,028.000000
17.841667	0.500	154,992.000000
17.850000	0.500	156,359.000000
17.858333	0.500	157,556.000000
17.866667	0.500	158,118.000000
17.875000	0.500	157,168.000000
17.883333	0.500	154,315.000000
17.891667	0.500	150,100.000000
17.900000	0.500	145,787.000000
17.908333	0.500	142,466.000000
17.916667	0.500	140,205.000000
17.925000	0.500	138,542.000000
17.933333	0.500	136,436.000000
17.941667	0.500	133,171.000000
17.950000	0.500	128,954.000000
17.958333	0.500	124,620.000000
17.966667	0.500	120,620.000000
17.975000	0.500	116,901.000000
17.983333	0.500	113,367.000000
17.991667	0.500	110,274.000000
18.000000	0.500	108,053.000000
18.008333	0.500	106,583.000000
18.016667	0.500	105,578.000000
18.025000	0.500	104,982.000000
18.033333	0.500	104,630.000000
18.041667	0.500	104,486.000000
18.050000	0.500	104,628.000000
18.058333	0.500	105,314.000000
18.066667	0.500	106,578.000000
18.075000	0.500	108,190.000000
18.083333	0.500	110,157.000000
18.091667	0.500	112,380.000000
18.100000	0.500	114,559.000000
18.108333	0.500	116,651.000000
18.116667	0.500	118,888.000000
18.125000	0.500	121,596.000000
18.133333	0.500	124,770.000000
18.141667	0.500	128,151.000000
18.150000	0.500	130,961.000000
18.158333	0.500	132,096.000000
18.166667	0.500	130,851.000000
18.175000	0.500	127,669.000000
18.183333	0.500	123,109.000000
18.191667	0.500	117,768.000000
18.200000	0.500	112,967.000000
18.208333	0.500	109,555.000000
18.216667	0.500	107,848.000000
18.225000	0.500	107,848.000000
18.233333	0.500	109,043.000000
18.241667	0.500	111,032.000000
18.250000	0.500	113,864.000000
18.258333	0.500	117,282.000000
18.266667	0.500	120,815.000000
18.275000	0.500	124,314.000000
18.283333	0.500	127,571.000000
18.291667	0.500	130,246.000000
18.300000	0.500	132,614.000000
18.308333	0.500	134,326.000000
18.316667	0.500	135,034.000000
18.325000	0.500	134,933.000000
18.333333	0.500	134,609.000000
18.341667	0.500	134,416.000000
18.350000	0.500	134,464.000000
18.358333	0.500	135,046.000000
18.366667	0.500	136,410.000000
18.375000	0.500	138,638.000000
18.383333	0.500	141,070.000000
18.391667	0.500	142,833.000000
18.400000	0.500	143,874.000000
18.408333	0.500	144,141.000000
18.416667	0.500	143,526.000000
18.425000	0.500	142,239.000000
18.433333	0.500	140,701.000000
18.441667	0.500	139,567.000000
18.450000	0.500	139,901.000000
18.458333	0.500	142,760.000000
18.466667	0.500	148,735.000000
18.475000	0.500	157,978.000000
18.483333	0.500	170,739.000000
18.491667	0.500	187,077.000000
18.500000	0.500	207,126.000000
18.508333	0.500	231,089.000000
18.516667	0.500	259,522.000000
18.525000	0.500	292,248.000000
18.533333	0.500	328,712.000000
18.541667	0.500	369,032.000000
18.550000	0.500	413,328.000000
18.558333	0.500	460,914.000000
18.566667	0.500	509,840.000000
18.575000	0.500	557,566.000000
18.583333	0.500	601,333.000000
18.591667	0.500	638,050.000000
18.600000	0.500	665,361.000000
18.608333	0.500	680,986.000000
18.616667	0.500	682,985.000000
18.625000	0.500	670,465.000000
18.633333	0.500	644,241.000000
18.641667	0.500	606,511.000000
18.650000	0.500	560,224.000000
18.658333	0.500	508,141.000000
18.666667	0.500	453,453.000000
18.675000	0.500	400,086.000000
18.683333	0.500	351,208.000000
18.691667	0.500	308,374.000000
18.700000	0.500	272,492.000000
18.708333	0.500	243,397.000000
18.716667	0.500	220,099.000000
18.725000	0.500	201,415.000000
18.733333	0.500	186,470.000000
18.741667	0.500	174,393.000000
18.750000	0.500	165,161.000000
18.758333	0.500	158,335.000000
18.766667	0.500	153,117.000000
18.775000	0.500	149,157.000000
18.783333	0.500	146,186.000000
18.791667	0.500	143,707.000000
18.800000	0.500	141,132.000000
18.808333	0.500	138,545.000000
18.816667	0.500	136,204.000000
18.825000	0.500	133,937.000000
18.833333	0.500	131,918.000000
18.841667	0.500	130,675.000000
18.850000	0.500	131,333.000000
18.858333	0.500	135,031.000000
18.866667	0.500	141,226.000000
18.875000	0.500	148,309.000000
18.883333	0.500	155,402.000000
18.891667	0.500	162,408.000000
18.900000	0.500	169,846.000000
18.908333	0.500	177,899.000000
18.916667	0.500	186,258.000000
18.925000	0.500	194,575.000000
18.933333	0.500	203,090.000000
18.941667	0.500	211,939.000000
18.950000	0.500	221,380.000000
18.958333	0.500	231,975.000000
18.966667	0.500	243,637.000000
18.975000	0.500	255,035.000000
18.983333	0.500	264,843.000000
18.991667	0.500	272,597.000000
19.000000	0.500	277,800.000000
19.008333	0.500	279,405.000000
19.016667	0.500	276,196.000000
19.025000	0.500	268,245.000000
19.033333	0.500	256,903.000000
19.041667	0.500	243,558.000000
19.050000	0.500	229,457.000000
19.058333	0.500	215,402.000000
19.066667	0.500	202,167.000000
19.075000	0.500	190,572.000000
19.083333	0.500	181,303.000000
19.091667	0.500	174,633.000000
19.100000	0.500	169,620.000000
19.108333	0.500	165,607.000000
19.116667	0.500	162,727.000000
19.125000	0.500	161,041.000000
19.133333	0.500	160,632.000000
19.141667	0.500	160,994.000000
19.150000	0.500	161,182.000000
19.158333	0.500	161,343.000000
19.166667	0.500	161,928.000000
19.175000	0.500	163,559.000000
19.183333	0.500	166,919.000000
19.191667	0.500	172,606.000000
19.200000	0.500	181,368.000000
19.208333	0.500	194,207.000000
19.216667	0.500	212,754.000000
19.225000	0.500	238,443.000000
19.233333	0.500	272,759.000000
19.241667	0.500	317,393.000000
19.250000	0.500	373,523.000000
19.258333	0.500	442,851.000000
19.266667	0.500	526,712.000000
19.275000	0.500	626,483.000000
19.283333	0.500	743,600.000000
19.291667	0.500	877,288.000000
19.300000	0.500	1,022,770.000000
19.308333	0.500	1,172,845.000000
19.316667	0.500	1,318,319.000000
19.325000	0.500	1,448,430.000000
19.333333	0.500	1,553,304.000000
19.341667	0.500	1,625,303.000000
19.350000	0.500	1,659,590.000000
19.358333	0.500	1,653,751.000000
19.366667	0.500	1,608,153.000000
19.375000	0.500	1,526,579.000000
19.383333	0.500	1,415,847.000000
19.391667	0.500	1,284,108.000000
19.400000	0.500	1,140,208.000000
19.408333	0.500	992,659.000000
19.416667	0.500	849,100.000000
19.425000	0.500	715,775.000000
19.433333	0.500	597,340.000000
19.441667	0.500	496,595.000000
19.450000	0.500	414,308.000000
19.458333	0.500	350,169.000000
19.466667	0.500	303,326.000000
19.475000	0.500	271,899.000000
19.483333	0.500	253,327.000000
19.491667	0.500	245,129.000000
19.500000	0.500	245,064.000000
19.508333	0.500	251,069.000000
19.516667	0.500	262,328.000000
19.525000	0.500	278,319.000000
19.533333	0.500	298,619.000000
19.541667	0.500	323,886.000000
19.550000	0.500	356,420.000000
19.558333	0.500	399,459.000000
19.566667	0.500	456,937.000000
19.575000	0.500	532,102.000000
19.583333	0.500	626,747.000000
19.591667	0.500	741,027.000000
19.600000	0.500	873,255.000000
19.608333	0.500	1,019,782.000000
19.616667	0.500	1,174,773.000000
19.625000	0.500	1,330,605.000000
19.633333	0.500	1,478,404.000000
19.641667	0.500	1,609,005.000000
19.650000	0.500	1,713,098.000000
19.658333	0.500	1,781,467.000000
19.666667	0.500	1,807,446.000000
19.675000	0.500	1,788,707.000000
19.683333	0.500	1,727,113.000000
19.691667	0.500	1,627,573.000000
19.700000	0.500	1,497,196.000000
19.708333	0.500	1,345,154.000000
19.716667	0.500	1,181,433.000000
19.725000	0.500	1,016,204.000000
19.733333	0.500	858,745.000000
19.741667	0.500	715,812.000000
19.750000	0.500	591,087.000000
19.758333	0.500	485,453.000000
19.766667	0.500	398,542.000000
19.775000	0.500	329,860.000000
19.783333	0.500	277,868.000000
19.791667	0.500	240,109.000000
19.800000	0.500	213,538.000000
19.808333	0.500	195,874.000000
19.816667	0.500	184,902.000000
19.825000	0.500	178,352.000000
19.833333	0.500	174,533.000000
19.841667	0.500	172,281.000000
19.850000	0.500	170,651.000000
19.858333	0.500	168,797.000000
19.866667	0.500	166,256.000000
19.875000	0.500	163,143.000000
19.883333	0.500	159,806.000000
19.891667	0.500	156,799.000000
19.900000	0.500	154,720.000000
19.908333	0.500	153,384.000000
19.916667	0.500	152,198.000000
19.925000	0.500	150,982.000000
19.933333	0.500	150,139.000000
19.941667	0.500	149,672.000000
19.950000	0.500	149,396.000000
19.958333	0.500	149,042.000000
19.966667	0.500	148,196.000000
19.975000	0.500	146,858.000000
19.983333	0.500	145,579.000000
19.991667	0.500	144,890.000000
20.000000	0.500	145,098.000000
20.008333	0.500	146,035.000000
20.016667	0.500	147,162.000000
20.025000	0.500	148,023.000000
20.033333	0.500	148,076.000000
20.041667	0.500	147,005.000000
20.050000	0.500	145,100.000000
20.058333	0.500	142,953.000000
20.066667	0.500	141,170.000000
20.075000	0.500	139,974.000000
20.083333	0.500	139,396.000000
20.091667	0.500	139,661.000000
20.100000	0.500	140,325.000000
20.108333	0.500	140,375.000000
20.116667	0.500	139,243.000000
20.125000	0.500	137,148.000000
20.133333	0.500	134,424.000000
20.141667	0.500	131,763.000000
20.150000	0.500	129,317.000000
20.158333	0.500	126,813.000000
20.166667	0.500	124,399.000000
20.175000	0.500	122,583.000000
20.183333	0.500	122,557.000000
20.191667	0.500	124,610.000000
20.200000	0.500	128,442.000000
20.208333	0.500	132,982.000000
20.216667	0.500	137,138.000000
20.225000	0.500	140,518.000000
20.233333	0.500	142,827.000000
20.241667	0.500	143,733.000000
20.250000	0.500	143,109.000000
20.258333	0.500	141,656.000000
20.266667	0.500	140,075.000000
20.275000	0.500	138,505.000000
20.283333	0.500	136,924.000000
20.291667	0.500	135,320.000000
20.300000	0.500	133,617.000000
20.308333	0.500	131,939.000000
20.316667	0.500	130,545.000000
20.325000	0.500	129,488.000000
20.333333	0.500	128,444.000000
20.341667	0.500	127,369.000000
20.350000	0.500	126,711.000000
20.358333	0.500	126,435.000000
20.366667	0.500	126,072.000000
20.375000	0.500	125,610.000000
20.383333	0.500	125,454.000000
20.391667	0.500	126,155.000000
20.400000	0.500	127,642.000000
20.408333	0.500	129,463.000000
20.416667	0.500	131,237.000000
20.425000	0.500	132,791.000000
20.433333	0.500	133,890.000000
20.441667	0.500	134,430.000000
20.450000	0.500	134,922.000000
20.458333	0.500	135,818.000000
20.466667	0.500	136,863.000000
20.475000	0.500	137,902.000000
20.483333	0.500	138,775.000000
20.491667	0.500	139,441.000000
20.500000	0.500	140,353.000000
20.508333	0.500	141,465.000000
20.516667	0.500	141,856.000000
20.525000	0.500	141,090.000000
20.533333	0.500	139,570.000000
20.541667	0.500	137,460.000000
20.550000	0.500	134,524.000000
20.558333	0.500	130,530.000000
20.566667	0.500	125,627.000000
20.575000	0.500	120,646.000000
20.583333	0.500	116,780.000000
20.591667	0.500	114,259.000000
20.600000	0.500	113,068.000000
20.608333	0.500	113,027.000000
20.616667	0.500	113,756.000000
20.625000	0.500	115,154.000000
20.633333	0.500	117,556.000000
20.641667	0.500	121,175.000000
20.650000	0.500	126,283.000000
20.658333	0.500	132,414.000000
20.666667	0.500	138,279.000000
20.675000	0.500	143,052.000000
20.683333	0.500	146,864.000000
20.691667	0.500	149,885.000000
20.700000	0.500	152,250.000000
20.708333	0.500	154,439.000000
20.716667	0.500	156,791.000000
20.725000	0.500	159,442.000000
20.733333	0.500	162,639.000000
20.741667	0.500	166,734.000000
20.750000	0.500	172,037.000000
20.758333	0.500	179,487.000000
20.766667	0.500	188,709.000000
20.775000	0.500	197,804.000000
20.783333	0.500	204,565.000000
20.791667	0.500	207,061.000000
20.800000	0.500	204,870.000000
20.808333	0.500	198,743.000000
20.816667	0.500	189,764.000000
20.825000	0.500	179,436.000000
20.833333	0.500	168,817.000000
20.841667	0.500	158,739.000000
20.850000	0.500	149,472.000000
20.858333	0.500	141,763.000000
20.866667	0.500	136,370.000000
20.875000	0.500	133,445.000000
20.883333	0.500	132,312.000000
20.891667	0.500	132,430.000000
20.900000	0.500	133,404.000000
20.908333	0.500	134,566.000000
20.916667	0.500	135,834.000000
20.925000	0.500	137,777.000000
20.933333	0.500	140,233.000000
20.941667	0.500	142,605.000000
20.950000	0.500	144,594.000000
20.958333	0.500	146,035.000000
20.966667	0.500	146,817.000000
20.975000	0.500	147,165.000000
20.983333	0.500	147,353.000000
20.991667	0.500	147,910.000000
21.000000	0.500	148,916.000000
21.008333	0.500	149,383.000000
21.016667	0.500	148,343.000000
21.025000	0.500	145,636.000000
21.033333	0.500	141,568.000000
21.041667	0.500	137,421.000000
21.050000	0.500	134,198.000000
21.058333	0.500	132,302.000000
21.066667	0.500	131,346.000000
21.075000	0.500	130,996.000000
21.083333	0.500	130,880.000000
21.091667	0.500	130,486.000000
21.100000	0.500	130,160.000000
21.108333	0.500	130,996.000000
21.116667	0.500	133,417.000000
21.125000	0.500	136,722.000000
21.133333	0.500	139,965.000000
21.141667	0.500	142,128.000000
21.150000	0.500	142,082.000000
21.158333	0.500	140,044.000000
21.166667	0.500	137,228.000000
21.175000	0.500	134,953.000000
21.183333	0.500	134,055.000000
21.191667	0.500	134,574.000000
21.200000	0.500	136,241.000000
21.208333	0.500	138,882.000000
21.216667	0.500	141,891.000000
21.225000	0.500	144,747.000000
21.233333	0.500	147,050.000000
21.241667	0.500	148,775.000000
21.250000	0.500	150,107.000000
21.258333	0.500	151,268.000000
21.266667	0.500	152,545.000000
21.275000	0.500	153,363.000000
21.283333	0.500	152,486.000000
21.291667	0.500	149,349.000000
21.300000	0.500	144,991.000000
21.308333	0.500	140,558.000000
21.316667	0.500	136,626.000000
21.325000	0.500	133,233.000000
21.333333	0.500	130,609.000000
21.341667	0.500	129,288.000000
21.350000	0.500	129,750.000000
21.358333	0.500	131,856.000000
21.366667	0.500	135,076.000000
21.375000	0.500	138,582.000000
21.383333	0.500	141,549.000000
21.391667	0.500	143,466.000000
21.400000	0.500	144,056.000000
21.408333	0.500	143,203.000000
21.416667	0.500	140,989.000000
21.425000	0.500	138,199.000000
21.433333	0.500	135,375.000000
21.441667	0.500	133,088.000000
21.450000	0.500	131,768.000000
21.458333	0.500	131,428.000000
21.466667	0.500	131,751.000000
21.475000	0.500	132,701.000000
21.483333	0.500	133,804.000000
21.491667	0.500	134,887.000000
21.500000	0.500	135,421.000000
21.508333	0.500	135,142.000000
21.516667	0.500	133,715.000000
21.525000	0.500	131,459.000000
21.533333	0.500	129,013.000000
21.541667	0.500	126,861.000000
21.550000	0.500	125,165.000000
21.558333	0.500	123,991.000000
21.566667	0.500	123,381.000000
21.575000	0.500	123,491.000000
21.583333	0.500	124,715.000000
21.591667	0.500	127,115.000000
21.600000	0.500	130,300.000000
21.608333	0.500	133,134.000000
21.616667	0.500	134,693.000000
21.625000	0.500	135,243.000000
21.633333	0.500	135,687.000000
21.641667	0.500	136,494.000000
21.650000	0.500	137,678.000000
21.658333	0.500	138,911.000000
21.666667	0.500	140,335.000000
21.675000	0.500	141,847.000000
21.683333	0.500	143,565.000000
21.691667	0.500	145,458.000000
21.700000	0.500	147,298.000000
21.708333	0.500	148,903.000000
21.716667	0.500	150,243.000000
21.725000	0.500	151,232.000000
21.733333	0.500	151,684.000000
21.741667	0.500	151,328.000000
21.750000	0.500	149,960.000000
21.758333	0.500	148,086.000000
21.766667	0.500	146,821.000000
21.775000	0.500	147,011.000000
21.783333	0.500	148,823.000000
21.791667	0.500	152,042.000000
21.800000	0.500	156,111.000000
21.808333	0.500	160,320.000000
21.816667	0.500	163,752.000000
21.825000	0.500	166,147.000000
21.833333	0.500	167,385.000000
21.841667	0.500	167,077.000000
21.850000	0.500	165,782.000000
21.858333	0.500	164,354.000000
21.866667	0.500	163,250.000000
21.875000	0.500	162,739.000000
21.883333	0.500	162,944.000000
21.891667	0.500	163,581.000000
21.900000	0.500	164,050.000000
21.908333	0.500	163,542.000000
21.916667	0.500	161,972.000000
21.925000	0.500	159,600.000000
21.933333	0.500	156,534.000000
21.941667	0.500	153,301.000000
21.950000	0.500	150,274.000000
21.958333	0.500	147,851.000000
21.966667	0.500	146,467.000000
21.975000	0.500	145,886.000000
21.983333	0.500	145,803.000000
21.991667	0.500	145,814.000000
22.000000	0.500	146,083.000000
22.008333	0.500	147,196.000000
22.016667	0.500	149,316.000000
22.025000	0.500	151,856.000000
22.033333	0.500	154,282.000000
22.041667	0.500	156,228.000000
22.050000	0.500	157,562.000000
22.058333	0.500	158,333.000000
22.066667	0.500	158,211.000000
22.075000	0.500	156,786.000000
22.083333	0.500	154,245.000000
22.091667	0.500	150,727.000000
22.100000	0.500	146,432.000000
22.108333	0.500	141,735.000000
22.116667	0.500	137,733.000000
22.125000	0.500	135,206.000000
22.133333	0.500	134,483.000000
22.141667	0.500	135,323.000000
22.150000	0.500	136,873.000000
22.158333	0.500	138,459.000000
22.166667	0.500	140,257.000000
22.175000	0.500	143,092.000000
22.183333	0.500	147,154.000000
22.191667	0.500	151,376.000000
22.200000	0.500	154,150.000000
22.208333	0.500	155,046.000000
22.216667	0.500	154,535.000000
22.225000	0.500	152,933.000000
22.233333	0.500	150,818.000000
22.241667	0.500	148,946.000000
22.250000	0.500	147,316.000000
22.258333	0.500	145,375.000000
22.266667	0.500	143,051.000000
22.275000	0.500	141,475.000000
22.283333	0.500	140,867.000000
22.291667	0.500	141,460.000000
22.300000	0.500	143,771.000000
22.308333	0.500	147,480.000000
22.316667	0.500	151,452.000000
22.325000	0.500	155,132.000000
22.333333	0.500	158,287.000000
22.341667	0.500	160,744.000000
22.350000	0.500	162,800.000000
22.358333	0.500	164,382.000000
22.366667	0.500	164,860.000000
22.375000	0.500	164,335.000000
22.383333	0.500	163,396.000000
22.391667	0.500	162,101.000000
22.400000	0.500	161,100.000000
22.408333	0.500	160,907.000000
22.416667	0.500	161,163.000000
22.425000	0.500	161,624.000000
22.433333	0.500	162,348.000000
22.441667	0.500	163,551.000000
22.450000	0.500	165,197.000000
22.458333	0.500	166,459.000000
22.466667	0.500	166,789.000000
22.475000	0.500	166,303.000000
22.483333	0.500	165,015.000000
22.491667	0.500	162,770.000000
22.500000	0.500	159,934.000000
22.508333	0.500	156,909.000000
22.516667	0.500	154,035.000000
22.525000	0.500	151,722.000000
22.533333	0.500	150,205.000000
22.541667	0.500	149,702.000000
22.550000	0.500	150,334.000000
22.558333	0.500	152,156.000000
22.566667	0.500	154,572.000000
22.575000	0.500	156,613.000000
22.583333	0.500	158,043.000000
22.591667	0.500	158,517.000000
22.600000	0.500	157,817.000000
22.608333	0.500	156,437.000000
22.616667	0.500	155,112.000000
22.625000	0.500	154,036.000000
22.633333	0.500	153,948.000000
22.641667	0.500	155,394.000000
22.650000	0.500	158,038.000000
22.658333	0.500	161,082.000000
22.666667	0.500	162,915.000000
22.675000	0.500	162,769.000000
22.683333	0.500	161,042.000000
22.691667	0.500	158,160.000000
22.700000	0.500	154,972.000000
22.708333	0.500	152,905.000000
22.716667	0.500	152,736.000000
22.725000	0.500	154,394.000000
22.733333	0.500	157,175.000000
22.741667	0.500	160,223.000000
22.750000	0.500	162,992.000000
22.758333	0.500	165,357.000000
22.766667	0.500	166,912.000000
22.775000	0.500	167,452.000000
22.783333	0.500	166,966.000000
22.791667	0.500	165,818.000000
22.800000	0.500	164,292.000000
22.808333	0.500	163,157.000000
22.816667	0.500	162,917.000000
22.825000	0.500	163,318.000000
22.833333	0.500	163,455.000000
22.841667	0.500	162,674.000000
22.850000	0.500	161,045.000000
22.858333	0.500	158,932.000000
22.866667	0.500	156,821.000000
22.875000	0.500	154,701.000000
22.883333	0.500	152,449.000000
22.891667	0.500	150,226.000000
22.900000	0.500	148,079.000000
22.908333	0.500	146,354.000000
22.916667	0.500	145,314.000000
22.925000	0.500	144,854.000000
22.933333	0.500	144,784.000000
22.941667	0.500	144,936.000000
22.950000	0.500	145,810.000000
22.958333	0.500	148,090.000000
22.966667	0.500	151,084.000000
22.975000	0.500	153,808.000000
22.983333	0.500	156,128.000000
22.991667	0.500	157,707.000000
23.000000	0.500	158,334.000000
23.008333	0.500	158,621.000000
23.016667	0.500	158,994.000000
23.025000	0.500	159,796.000000
23.033333	0.500	161,444.000000
23.041667	0.500	163,620.000000
23.050000	0.500	165,373.000000
23.058333	0.500	166,712.000000
23.066667	0.500	167,992.000000
23.075000	0.500	169,027.000000
23.083333	0.500	170,016.000000
23.091667	0.500	171,228.000000
23.100000	0.500	172,750.000000
23.108333	0.500	174,602.000000
23.116667	0.500	176,617.000000
23.125000	0.500	178,652.000000
23.133333	0.500	180,406.000000
23.141667	0.500	181,612.000000
23.150000	0.500	182,458.000000
23.158333	0.500	183,168.000000
23.166667	0.500	183,773.000000
23.175000	0.500	183,854.000000
23.183333	0.500	182,521.000000
23.191667	0.500	179,922.000000
23.200000	0.500	176,822.000000
23.208333	0.500	174,462.000000
23.216667	0.500	173,104.000000
23.225000	0.500	172,565.000000
23.233333	0.500	172,631.000000
23.241667	0.500	172,130.000000
23.250000	0.500	170,210.000000
23.258333	0.500	167,172.000000
23.266667	0.500	163,824.000000
23.275000	0.500	160,986.000000
23.283333	0.500	158,982.000000
23.291667	0.500	157,936.000000
23.300000	0.500	157,553.000000
23.308333	0.500	157,387.000000
23.316667	0.500	157,787.000000
23.325000	0.500	158,785.000000
23.333333	0.500	160,478.000000
23.341667	0.500	162,798.000000
23.350000	0.500	165,662.000000
23.358333	0.500	168,852.000000
23.366667	0.500	172,230.000000
23.375000	0.500	174,828.000000
23.383333	0.500	175,877.000000
23.391667	0.500	175,312.000000
23.400000	0.500	173,945.000000
23.408333	0.500	172,390.000000
23.416667	0.500	170,652.000000
23.425000	0.500	168,706.000000
23.433333	0.500	166,205.000000
23.441667	0.500	163,553.000000
23.450000	0.500	161,800.000000
23.458333	0.500	161,227.000000
23.466667	0.500	161,581.000000
23.475000	0.500	162,447.000000
23.483333	0.500	163,301.000000
23.491667	0.500	163,783.000000
23.500000	0.500	163,895.000000
23.508333	0.500	163,511.000000
23.516667	0.500	162,656.000000
23.525000	0.500	162,003.000000
23.533333	0.500	162,213.000000
23.541667	0.500	163,246.000000
23.550000	0.500	164,340.000000
23.558333	0.500	165,231.000000
23.566667	0.500	166,021.000000
23.575000	0.500	166,366.000000
23.583333	0.500	165,908.000000
23.591667	0.500	164,813.000000
23.600000	0.500	163,794.000000
23.608333	0.500	163,373.000000
23.616667	0.500	163,709.000000
23.625000	0.500	164,205.000000
23.633333	0.500	164,648.000000
23.641667	0.500	165,846.000000
23.650000	0.500	167,750.000000
23.658333	0.500	170,007.000000
23.666667	0.500	172,161.000000
23.675000	0.500	173,631.000000
23.683333	0.500	174,300.000000
23.691667	0.500	174,413.000000
23.700000	0.500	173,971.000000
23.708333	0.500	172,638.000000
23.716667	0.500	170,421.000000
23.725000	0.500	168,056.000000
23.733333	0.500	166,458.000000
23.741667	0.500	165,960.000000
23.750000	0.500	165,860.000000
23.758333	0.500	165,747.000000
23.766667	0.500	165,556.000000
23.775000	0.500	164,949.000000
23.783333	0.500	164,165.000000
23.791667	0.500	163,646.000000
23.800000	0.500	164,060.000000
23.808333	0.500	165,729.000000
23.816667	0.500	168,147.000000
23.825000	0.500	170,556.000000
23.833333	0.500	172,538.000000
23.841667	0.500	173,830.000000
23.850000	0.500	174,600.000000
23.858333	0.500	174,982.000000
23.866667	0.500	174,726.000000
23.875000	0.500	174,005.000000
23.883333	0.500	172,685.000000
23.891667	0.500	170,542.000000
23.900000	0.500	167,846.000000
23.908333	0.500	165,238.000000
23.916667	0.500	163,095.000000
23.925000	0.500	161,820.000000
23.933333	0.500	161,911.000000
23.941667	0.500	163,398.000000
23.950000	0.500	165,309.000000
23.958333	0.500	166,992.000000
23.966667	0.500	168,361.000000
23.975000	0.500	169,201.000000
23.983333	0.500	169,353.000000
23.991667	0.500	168,409.000000
24.000000	0.500	166,452.000000
24.008333	0.500	164,085.000000
24.016667	0.500	162,102.000000
24.025000	0.500	161,185.000000
24.033333	0.500	161,574.000000
24.041667	0.500	163,059.000000
24.050000	0.500	165,126.000000
24.058333	0.500	167,239.000000
24.066667	0.500	168,463.000000
24.075000	0.500	168,815.000000
24.083333	0.500	169,170.000000
24.091667	0.500	170,309.000000
24.100000	0.500	172,924.000000
24.108333	0.500	176,736.000000
24.116667	0.500	180,127.000000
24.125000	0.500	181,211.000000
24.133333	0.500	179,640.000000
24.141667	0.500	176,508.000000
24.150000	0.500	173,013.000000
24.158333	0.500	169,745.000000
24.166667	0.500	166,463.000000
24.175000	0.500	163,216.000000
24.183333	0.500	160,227.000000
24.191667	0.500	156,932.000000
24.200000	0.500	153,211.000000
24.208333	0.500	149,912.000000
24.216667	0.500	147,797.000000
24.225000	0.500	146,646.000000
24.233333	0.500	145,913.000000
24.241667	0.500	145,665.000000
24.250000	0.500	145,773.000000
24.258333	0.500	146,156.000000
24.266667	0.500	146,563.000000
24.275000	0.500	146,704.000000
24.283333	0.500	146,589.000000
24.291667	0.500	146,163.000000
24.300000	0.500	145,616.000000
24.308333	0.500	145,237.000000
24.316667	0.500	145,024.000000
24.325000	0.500	145,620.000000
24.333333	0.500	147,794.000000
24.341667	0.500	151,296.000000
24.350000	0.500	155,117.000000
24.358333	0.500	158,793.000000
24.366667	0.500	162,065.000000
24.375000	0.500	164,832.000000
24.383333	0.500	166,929.000000
24.391667	0.500	167,861.000000
24.400000	0.500	167,996.000000
24.408333	0.500	167,533.000000
24.416667	0.500	166,676.000000
24.425000	0.500	165,678.000000
24.433333	0.500	165,032.000000
24.441667	0.500	165,110.000000
24.450000	0.500	166,506.000000
24.458333	0.500	169,330.000000
24.466667	0.500	173,104.000000
24.475000	0.500	176,976.000000
24.483333	0.500	180,143.000000
24.491667	0.500	182,367.000000
24.500000	0.500	183,750.000000
24.508333	0.500	184,191.000000
24.516667	0.500	183,878.000000
24.525000	0.500	182,791.000000
24.533333	0.500	180,623.000000
24.541667	0.500	177,160.000000
24.550000	0.500	172,825.000000
24.558333	0.500	168,808.000000
24.566667	0.500	165,837.000000
24.575000	0.500	164,475.000000
24.583333	0.500	164,579.000000
24.591667	0.500	164,879.000000
24.600000	0.500	164,701.000000
24.608333	0.500	164,352.000000
24.616667	0.500	164,259.000000
24.625000	0.500	164,759.000000
24.633333	0.500	165,663.000000
24.641667	0.500	166,813.000000
24.650000	0.500	168,060.000000
24.658333	0.500	169,796.000000
24.666667	0.500	172,227.000000
24.675000	0.500	174,788.000000
24.683333	0.500	176,946.000000
24.691667	0.500	178,263.000000
24.700000	0.500	178,481.000000
24.708333	0.500	177,518.000000
24.716667	0.500	175,355.000000
24.725000	0.500	172,787.000000
24.733333	0.500	170,813.000000
24.741667	0.500	169,929.000000
24.750000	0.500	169,677.000000
24.758333	0.500	169,510.000000
24.766667	0.500	168,671.000000
24.775000	0.500	166,793.000000
24.783333	0.500	164,021.000000
24.791667	0.500	161,221.000000
24.800000	0.500	159,372.000000
24.808333	0.500	158,959.000000
24.816667	0.500	160,646.000000
24.825000	0.500	164,277.000000
24.833333	0.500	168,752.000000
24.841667	0.500	173,106.000000
24.850000	0.500	176,839.000000
24.858333	0.500	179,265.000000
24.866667	0.500	180,271.000000
24.875000	0.500	180,103.000000
24.883333	0.500	178,801.000000
24.891667	0.500	176,923.000000
24.900000	0.500	174,842.000000
24.908333	0.500	172,770.000000
24.916667	0.500	170,983.000000
24.925000	0.500	169,505.000000
24.933333	0.500	168,578.000000
24.941667	0.500	168,218.000000
24.950000	0.500	168,310.000000
24.958333	0.500	169,131.000000
24.966667	0.500	171,144.000000
24.975000	0.500	174,344.000000
24.983333	0.500	178,093.000000
24.991667	0.500	181,992.000000
25.000000	0.500	185,806.000000
25.008333	0.500	188,796.000000
25.016667	0.500	190,497.000000
25.025000	0.500	190,371.000000
25.033333	0.500	188,482.000000
25.041667	0.500	185,474.000000
25.050000	0.500	182,010.000000
25.058333	0.500	179,113.000000
25.066667	0.500	177,168.000000
25.075000	0.500	175,833.000000
25.083333	0.500	174,464.000000
25.091667	0.500	172,529.000000
25.100000	0.500	170,081.000000
25.108333	0.500	167,922.000000
25.116667	0.500	166,531.000000
25.125000	0.500	165,575.000000
25.133333	0.500	164,626.000000
25.141667	0.500	163,888.000000
25.150000	0.500	163,713.000000
25.158333	0.500	164,611.000000
25.166667	0.500	166,440.000000
25.175000	0.500	168,554.000000
25.183333	0.500	170,587.000000
25.191667	0.500	172,089.000000
25.200000	0.500	172,992.000000
25.208333	0.500	173,492.000000
25.216667	0.500	173,505.000000
25.225000	0.500	173,127.000000
25.233333	0.500	172,772.000000
25.241667	0.500	172,290.000000
25.250000	0.500	171,433.000000
25.258333	0.500	170,486.000000
25.266667	0.500	170,539.000000
25.275000	0.500	172,553.000000
25.283333	0.500	176,764.000000
25.291667	0.500	182,326.000000
25.300000	0.500	187,660.000000
25.308333	0.500	191,864.000000
25.316667	0.500	194,055.000000
25.325000	0.500	194,070.000000
25.333333	0.500	193,251.000000
25.341667	0.500	192,618.000000
25.350000	0.500	192,601.000000
25.358333	0.500	192,908.000000
25.366667	0.500	192,781.000000
25.375000	0.500	192,405.000000
25.383333	0.500	192,361.000000
25.391667	0.500	192,909.000000
25.400000	0.500	193,666.000000
25.408333	0.500	194,208.000000
25.416667	0.500	193,862.000000
25.425000	0.500	192,263.000000
25.433333	0.500	189,606.000000
25.441667	0.500	186,320.000000
25.450000	0.500	183,521.000000
25.458333	0.500	182,079.000000
25.466667	0.500	182,080.000000
25.475000	0.500	183,497.000000
25.483333	0.500	185,811.000000
25.491667	0.500	188,554.000000
25.500000	0.500	191,441.000000
25.508333	0.500	194,073.000000
25.516667	0.500	196,216.000000
25.525000	0.500	197,159.000000
25.533333	0.500	196,703.000000
25.541667	0.500	195,203.000000
25.550000	0.500	192,677.000000
25.558333	0.500	188,968.000000
25.566667	0.500	184,206.000000
25.575000	0.500	178,904.000000
25.583333	0.500	173,641.000000
25.591667	0.500	169,153.000000
25.600000	0.500	166,154.000000
25.608333	0.500	164,673.000000
25.616667	0.500	164,082.000000
25.625000	0.500	163,984.000000
25.633333	0.500	164,285.000000
25.641667	0.500	165,267.000000
25.650000	0.500	167,153.000000
25.658333	0.500	169,864.000000
25.666667	0.500	173,427.000000
25.675000	0.500	177,461.000000
25.683333	0.500	181,115.000000
25.691667	0.500	183,778.000000
25.700000	0.500	185,323.000000
25.708333	0.500	185,568.000000
25.716667	0.500	184,368.000000
25.725000	0.500	182,137.000000
25.733333	0.500	179,664.000000
25.741667	0.500	177,689.000000
25.750000	0.500	176,792.000000
25.758333	0.500	176,968.000000
25.766667	0.500	177,956.000000
25.775000	0.500	179,766.000000
25.783333	0.500	182,138.000000
25.791667	0.500	184,797.000000
25.800000	0.500	187,966.000000
25.808333	0.500	191,100.000000
25.816667	0.500	193,742.000000
25.825000	0.500	195,104.000000
25.833333	0.500	195,040.000000
25.841667	0.500	194,173.000000
25.850000	0.500	193,101.000000
25.858333	0.500	192,542.000000
25.866667	0.500	192,552.000000
25.875000	0.500	192,917.000000
25.883333	0.500	193,424.000000
25.891667	0.500	193,916.000000
25.900000	0.500	194,313.000000
25.908333	0.500	194,868.000000
25.916667	0.500	195,424.000000
25.925000	0.500	195,751.000000
25.933333	0.500	195,979.000000
25.941667	0.500	196,189.000000
25.950000	0.500	196,158.000000
25.958333	0.500	195,591.000000
25.966667	0.500	194,757.000000
25.975000	0.500	193,957.000000
25.983333	0.500	192,830.000000
25.991667	0.500	191,587.000000
26.000000	0.500	190,683.000000
26.008333	0.500	190,381.000000
26.016667	0.500	190,588.000000
26.025000	0.500	191,063.000000
26.033333	0.500	191,918.000000
26.041667	0.500	193,016.000000
26.050000	0.500	193,962.000000
26.058333	0.500	194,372.000000
26.066667	0.500	194,224.000000
26.075000	0.500	194,081.000000
26.083333	0.500	194,124.000000
26.091667	0.500	193,809.000000
26.100000	0.500	192,535.000000
26.108333	0.500	189,802.000000
26.116667	0.500	185,737.000000
26.125000	0.500	181,382.000000
26.133333	0.500	177,481.000000
26.141667	0.500	174,813.000000
26.150000	0.500	174,015.000000
26.158333	0.500	175,524.000000
26.166667	0.500	179,461.000000
26.175000	0.500	185,273.000000
26.183333	0.500	191,626.000000
26.191667	0.500	197,217.000000
26.200000	0.500	201,227.000000
26.208333	0.500	203,494.000000
26.216667	0.500	204,588.000000
26.225000	0.500	204,843.000000
26.233333	0.500	204,026.000000
26.241667	0.500	202,146.000000
26.250000	0.500	199,739.000000
26.258333	0.500	197,173.000000
26.266667	0.500	194,153.000000
26.275000	0.500	190,359.000000
26.283333	0.500	186,507.000000
26.291667	0.500	183,635.000000
26.300000	0.500	181,807.000000
26.308333	0.500	180,846.000000
26.316667	0.500	180,760.000000
26.325000	0.500	181,661.000000
26.333333	0.500	183,123.000000
26.341667	0.500	184,757.000000
26.350000	0.500	186,322.000000
26.358333	0.500	187,713.000000
26.366667	0.500	188,994.000000
26.375000	0.500	190,186.000000
26.383333	0.500	191,029.000000
26.391667	0.500	191,804.000000
26.400000	0.500	193,445.000000
26.408333	0.500	196,659.000000
26.416667	0.500	200,822.000000
26.425000	0.500	205,140.000000
26.433333	0.500	209,339.000000
26.441667	0.500	212,872.000000
26.450000	0.500	215,274.000000
26.458333	0.500	216,260.000000
26.466667	0.500	215,333.000000
26.475000	0.500	212,362.000000
26.483333	0.500	207,921.000000
26.491667	0.500	202,792.000000
26.500000	0.500	197,405.000000
26.508333	0.500	192,218.000000
26.516667	0.500	187,762.000000
26.525000	0.500	184,250.000000
26.533333	0.500	181,681.000000
26.541667	0.500	179,920.000000
26.550000	0.500	178,746.000000
26.558333	0.500	178,105.000000
26.566667	0.500	177,839.000000
26.575000	0.500	177,985.000000
26.583333	0.500	178,335.000000
26.591667	0.500	178,478.000000
26.600000	0.500	178,464.000000
26.608333	0.500	178,529.000000
26.616667	0.500	179,095.000000
26.625000	0.500	181,116.000000
26.633333	0.500	184,696.000000
26.641667	0.500	188,896.000000
26.650000	0.500	192,677.000000
26.658333	0.500	195,568.000000
26.666667	0.500	197,730.000000
26.675000	0.500	199,061.000000
26.683333	0.500	199,424.000000
26.691667	0.500	198,520.000000
26.700000	0.500	196,628.000000
26.708333	0.500	194,593.000000
26.716667	0.500	192,817.000000
26.725000	0.500	191,724.000000
26.733333	0.500	191,055.000000
26.741667	0.500	190,652.000000
26.750000	0.500	190,322.000000
26.758333	0.500	189,845.000000
26.766667	0.500	189,561.000000
26.775000	0.500	189,840.000000
26.783333	0.500	191,984.000000
26.791667	0.500	196,325.000000
26.800000	0.500	201,718.000000
26.808333	0.500	206,948.000000
26.816667	0.500	210,925.000000
26.825000	0.500	212,992.000000
26.833333	0.500	213,416.000000
26.841667	0.500	212,816.000000
26.850000	0.500	211,611.000000
26.858333	0.500	209,899.000000
26.866667	0.500	208,027.000000
26.875000	0.500	206,432.000000
26.883333	0.500	205,302.000000
26.891667	0.500	204,892.000000
26.900000	0.500	205,352.000000
26.908333	0.500	206,513.000000
26.916667	0.500	208,221.000000
26.925000	0.500	210,101.000000
26.933333	0.500	211,959.000000
26.941667	0.500	213,561.000000
26.950000	0.500	214,968.000000
26.958333	0.500	215,984.000000
26.966667	0.500	216,321.000000
26.975000	0.500	215,750.000000
26.983333	0.500	214,492.000000
26.991667	0.500	213,219.000000
27.000000	0.500	212,480.000000
27.008333	0.500	212,284.000000
27.016667	0.500	212,164.000000
27.025000	0.500	211,828.000000
27.033333	0.500	211,144.000000
27.041667	0.500	210,573.000000
27.050000	0.500	210,188.000000
27.058333	0.500	210,187.000000
27.066667	0.500	210,554.000000
27.075000	0.500	211,196.000000
27.083333	0.500	212,033.000000
27.091667	0.500	213,387.000000
27.100000	0.500	215,913.000000
27.108333	0.500	219,777.000000
27.116667	0.500	224,615.000000
27.125000	0.500	230,191.000000
27.133333	0.500	235,853.000000
27.141667	0.500	240,842.000000
27.150000	0.500	245,137.000000
27.158333	0.500	248,868.000000
27.166667	0.500	251,626.000000
27.175000	0.500	253,163.000000
27.183333	0.500	254,011.000000
27.191667	0.500	255,328.000000
27.200000	0.500	257,530.000000
27.208333	0.500	260,420.000000
27.216667	0.500	263,453.000000
27.225000	0.500	265,920.000000
27.233333	0.500	267,714.000000
27.241667	0.500	269,048.000000
27.250000	0.500	269,901.000000
27.258333	0.500	270,824.000000
27.266667	0.500	272,171.000000
27.275000	0.500	273,843.000000
27.283333	0.500	275,901.000000
27.291667	0.500	278,323.000000
27.300000	0.500	280,608.000000
27.308333	0.500	281,756.000000
27.316667	0.500	281,105.000000
27.325000	0.500	278,481.000000
27.333333	0.500	274,776.000000
27.341667	0.500	271,251.000000
27.350000	0.500	269,218.000000
27.358333	0.500	269,393.000000
27.366667	0.500	271,993.000000
27.375000	0.500	276,395.000000
27.383333	0.500	281,360.000000
27.391667	0.500	286,153.000000
27.400000	0.500	290,821.000000
27.408333	0.500	295,722.000000
27.416667	0.500	301,108.000000
27.425000	0.500	307,315.000000
27.433333	0.500	314,206.000000
27.441667	0.500	321,274.000000
27.450000	0.500	327,491.000000
27.458333	0.500	332,343.000000
27.466667	0.500	336,078.000000
27.475000	0.500	339,665.000000
27.483333	0.500	342,956.000000
27.491667	0.500	345,185.000000
27.500000	0.500	346,434.000000
27.508333	0.500	347,611.000000
27.516667	0.500	349,128.000000
27.525000	0.500	350,939.000000
27.533333	0.500	353,093.000000
27.541667	0.500	355,524.000000
27.550000	0.500	357,932.000000
27.558333	0.500	360,512.000000
27.566667	0.500	363,654.000000
27.575000	0.500	367,371.000000
27.583333	0.500	371,229.000000
27.591667	0.500	374,822.000000
27.600000	0.500	377,996.000000
27.608333	0.500	380,621.000000
27.616667	0.500	382,986.000000
27.625000	0.500	385,060.000000
27.633333	0.500	386,348.000000
27.641667	0.500	386,701.000000
27.650000	0.500	386,356.000000
27.658333	0.500	385,696.000000
27.666667	0.500	385,070.000000
27.675000	0.500	384,595.000000
27.683333	0.500	384,418.000000
27.691667	0.500	384,315.000000
27.700000	0.500	383,652.000000
27.708333	0.500	381,276.000000
27.716667	0.500	376,870.000000
27.725000	0.500	371,158.000000
27.733333	0.500	365,014.000000
27.741667	0.500	359,722.000000
27.750000	0.500	355,460.000000
27.758333	0.500	351,510.000000
27.766667	0.500	347,586.000000
27.775000	0.500	343,695.000000
27.783333	0.500	339,544.000000
27.791667	0.500	334,531.000000
27.800000	0.500	328,524.000000
27.808333	0.500	322,685.000000
27.816667	0.500	317,709.000000
27.825000	0.500	313,479.000000
27.833333	0.500	309,597.000000
27.841667	0.500	305,514.000000
27.850000	0.500	301,416.000000
27.858333	0.500	297,726.000000
27.866667	0.500	294,218.000000
27.875000	0.500	290,913.000000
27.883333	0.500	288,244.000000
27.891667	0.500	286,341.000000
27.900000	0.500	285,095.000000
27.908333	0.500	284,302.000000
27.916667	0.500	283,549.000000
27.925000	0.500	282,487.000000
27.933333	0.500	281,040.000000
27.941667	0.500	279,251.000000
27.950000	0.500	276,642.000000
27.958333	0.500	273,010.000000
27.966667	0.500	268,782.000000
27.975000	0.500	264,174.000000
27.983333	0.500	259,096.000000
27.991667	0.500	253,979.000000
28.000000	0.500	249,973.000000
28.008333	0.500	247,909.000000
28.016667	0.500	246,953.000000
28.025000	0.500	246,378.000000
28.033333	0.500	245,900.000000
28.041667	0.500	245,112.000000
28.050000	0.500	243,751.000000
28.058333	0.500	241,640.000000
28.066667	0.500	238,649.000000
28.075000	0.500	234,870.000000
28.083333	0.500	230,289.000000
28.091667	0.500	224,854.000000
28.100000	0.500	219,116.000000
28.108333	0.500	213,494.000000
28.116667	0.500	208,371.000000
28.125000	0.500	203,890.000000
28.133333	0.500	199,580.000000
28.141667	0.500	195,132.000000
28.150000	0.500	190,542.000000
28.158333	0.500	185,686.000000
28.166667	0.500	180,211.000000
28.175000	0.500	174,115.000000
28.183333	0.500	168,400.000000
28.191667	0.500	163,999.000000
28.200000	0.500	161,149.000000
28.208333	0.500	159,500.000000
28.216667	0.500	158,351.000000
28.225000	0.500	157,068.000000
28.233333	0.500	154,853.000000
28.241667	0.500	152,065.000000
28.250000	0.500	149,146.000000
28.258333	0.500	146,282.000000
28.266667	0.500	143,169.000000
28.275000	0.500	139,360.000000
28.283333	0.500	134,986.000000
28.291667	0.500	130,877.000000
28.300000	0.500	127,395.000000
28.308333	0.500	124,769.000000
28.316667	0.500	122,976.000000
28.325000	0.500	121,471.000000
28.333333	0.500	119,918.000000
28.341667	0.500	117,941.000000
28.350000	0.500	115,864.000000
28.358333	0.500	114,218.000000
28.366667	0.500	113,025.000000
28.375000	0.500	112,499.000000
28.383333	0.500	112,073.000000
28.391667	0.500	111,729.000000
28.400000	0.500	111,816.000000
28.408333	0.500	112,258.000000
28.416667	0.500	113,077.000000
28.425000	0.500	113,519.000000
28.433333	0.500	112,635.000000
28.441667	0.500	110,516.000000
28.450000	0.500	107,460.000000
28.458333	0.500	103,958.000000
28.466667	0.500	101,041.000000
28.475000	0.500	98,978.000000
28.483333	0.500	97,349.000000
28.491667	0.500	95,645.000000
28.500000	0.500	93,842.000000
28.508333	0.500	91,948.000000
28.516667	0.500	89,882.000000
28.525000	0.500	87,639.000000
28.533333	0.500	85,344.000000
28.541667	0.500	83,109.000000
28.550000	0.500	80,644.000000
28.558333	0.500	77,982.000000
28.566667	0.500	75,299.000000
28.575000	0.500	73,371.000000
28.583333	0.500	72,343.000000
28.591667	0.500	71,560.000000
28.600000	0.500	70,244.000000
28.608333	0.500	68,347.000000
28.616667	0.500	66,563.000000
28.625000	0.500	65,571.000000
28.633333	0.500	65,297.000000
28.641667	0.500	65,496.000000
28.650000	0.500	65,957.000000
28.658333	0.500	66,369.000000
28.666667	0.500	65,972.000000
28.675000	0.500	64,777.000000
28.683333	0.500	63,284.000000
28.691667	0.500	61,488.000000
28.700000	0.500	59,519.000000
28.708333	0.500	57,426.000000
28.716667	0.500	55,511.000000
28.725000	0.500	53,749.000000
28.733333	0.500	51,638.000000
28.741667	0.500	49,084.000000
28.750000	0.500	46,555.000000
28.758333	0.500	44,223.000000
28.766667	0.500	41,645.000000
28.775000	0.500	38,734.000000
28.783333	0.500	35,489.000000
28.791667	0.500	32,216.000000
28.800000	0.500	29,011.000000
28.808333	0.500	26,181.000000
28.816667	0.500	23,997.000000
28.825000	0.500	22,631.000000
28.833333	0.500	22,112.000000
28.841667	0.500	22,097.000000
28.850000	0.500	22,444.000000
28.858333	0.500	23,433.000000
28.866667	0.500	25,796.000000
28.875000	0.500	29,301.000000
28.883333	0.500	32,338.000000
28.891667	0.500	33,563.000000
28.900000	0.500	32,860.000000
28.908333	0.500	30,927.000000
28.916667	0.500	28,552.000000
28.925000	0.500	26,575.000000
28.933333	0.500	25,385.000000
28.941667	0.500	24,722.000000
28.950000	0.500	24,398.000000
28.958333	0.500	24,281.000000
28.966667	0.500	23,894.000000
28.975000	0.500	22,990.000000
28.983333	0.500	21,753.000000
28.991667	0.500	20,178.000000
29.000000	0.500	18,112.000000
29.008333	0.500	15,701.000000
29.016667	0.500	12,958.000000
29.025000	0.500	10,146.000000
29.033333	0.500	8,244.000000
29.041667	0.500	7,646.000000
29.050000	0.500	7,575.000000
29.058333	0.500	7,028.000000
29.066667	0.500	6,000.000000
29.075000	0.500	4,733.000000
29.083333	0.500	3,361.000000
29.091667	0.500	1,820.000000
29.100000	0.500	262.000000
29.108333	0.500	-1,208.000000
29.116667	0.500	-2,319.000000
29.125000	0.500	-2,953.000000
29.133333	0.500	-2,686.000000
29.141667	0.500	-1,177.000000
29.150000	0.500	889.000000
29.158333	0.500	2,823.000000
29.166667	0.500	4,361.000000
29.175000	0.500	5,606.000000
29.183333	0.500	6,656.000000
29.191667	0.500	7,534.000000
29.200000	0.500	8,203.000000
29.208333	0.500	8,721.000000
29.216667	0.500	9,326.000000
29.225000	0.500	9,294.000000
29.233333	0.500	8,822.000000
29.241667	0.500	9,177.000000
29.250000	0.500	11,178.000000
29.258333	0.500	14,251.000000
29.266667	0.500	17,663.000000
29.275000	0.500	21,373.000000
29.283333	0.500	24,957.000000
29.291667	0.500	27,125.000000
29.300000	0.500	27,542.000000
29.308333	0.500	25,875.000000
29.316667	0.500	22,049.000000
29.325000	0.500	17,129.000000
29.333333	0.500	12,664.000000
29.341667	0.500	9,474.000000
29.350000	0.500	7,302.000000
29.358333	0.500	5,062.000000
29.366667	0.500	2,103.000000
29.375000	0.500	-1,686.000000
29.383333	0.500	-5,481.000000
29.391667	0.500	-8,838.000000
29.400000	0.500	-12,143.000000
29.408333	0.500	-15,227.000000
29.416667	0.500	-17,585.000000
29.425000	0.500	-19,468.000000
29.433333	0.500	-21,418.000000
29.441667	0.500	-23,762.000000
29.450000	0.500	-25,945.000000
29.458333	0.500	-27,058.000000
29.466667	0.500	-26,317.000000
29.475000	0.500	-23,612.000000
29.483333	0.500	-19,340.000000
29.491667	0.500	-14,516.000000
29.500000	0.500	-10,492.000000
29.508333	0.500	-7,808.000000
29.516667	0.500	-6,390.000000
29.525000	0.500	-5,970.000000
29.533333	0.500	-6,318.000000
29.541667	0.500	-7,328.000000
29.550000	0.500	-8,829.000000
29.558333	0.500	-10,280.000000
29.566667	0.500	-11,334.000000
29.575000	0.500	-11,973.000000
29.583333	0.500	-12,344.000000
29.591667	0.500	-12,793.000000
29.600000	0.500	-13,590.000000
29.608333	0.500	-14,868.000000
29.616667	0.500	-16,282.000000
29.625000	0.500	-17,837.000000
29.633333	0.500	-19,413.000000
29.641667	0.500	-20,569.000000
29.650000	0.500	-20,995.000000
29.658333	0.500	-20,619.000000
29.666667	0.500	-19,920.000000
29.675000	0.500	-18,951.000000
29.683333	0.500	-17,671.000000
29.691667	0.500	-16,674.000000
29.700000	0.500	-16,056.000000
29.708333	0.500	-15,444.000000
29.716667	0.500	-14,626.000000
29.725000	0.500	-13,728.000000
29.733333	0.500	-13,133.000000
29.741667	0.500	-13,548.000000
29.750000	0.500	-14,911.000000
29.758333	0.500	-16,936.000000
29.766667	0.500	-19,322.000000
29.775000	0.500	-21,527.000000
29.783333	0.500	-23,499.000000
29.791667	0.500	-25,334.000000
29.800000	0.500	-26,797.000000
29.808333	0.500	-27,725.000000
29.816667	0.500	-27,750.000000
29.825000	0.500	-26,915.000000
29.833333	0.500	-25,494.000000
29.841667	0.500	-23,313.000000
29.850000	0.500	-20,557.000000
29.858333	0.500	-17,614.000000
29.866667	0.500	-15,139.000000
29.875000	0.500	-13,390.000000
29.883333	0.500	-12,813.000000
29.891667	0.500	-13,602.000000
29.900000	0.500	-15,320.000000
29.908333	0.500	-17,306.000000
29.916667	0.500	-19,386.000000
29.925000	0.500	-21,664.000000
29.933333	0.500	-23,620.000000
29.941667	0.500	-25,100.000000
29.950000	0.500	-25,901.000000
29.958333	0.500	-25,537.000000
29.966667	0.500	-24,133.000000
29.975000	0.500	-22,745.000000
29.983333	0.500	-22,037.000000
29.991667	0.500	-21,799.000000
30.000000	0.500	-21,193.000000
30.008333	0.500	-19,950.000000
30.016667	0.500	-18,519.000000
30.025000	0.500	-17,189.000000
30.033333	0.500	-16,306.000000
30.041667	0.500	-16,692.000000
30.050000	0.500	-18,515.000000
30.058333	0.500	-21,472.000000
30.066667	0.500	-25,015.000000
30.075000	0.500	-28,292.000000
30.083333	0.500	-30,800.000000
30.091667	0.500	-32,589.000000
30.100000	0.500	-34,226.000000
30.108333	0.500	-35,922.000000
30.116667	0.500	-37,262.000000
30.125000	0.500	-38,061.000000
30.133333	0.500	-38,309.000000
30.141667	0.500	-38,278.000000
30.150000	0.500	-37,737.000000
30.158333	0.500	-36,315.000000
30.166667	0.500	-34,100.000000
30.175000	0.500	-31,940.000000
30.183333	0.500	-30,341.000000
30.191667	0.500	-29,494.000000
30.200000	0.500	-29,357.000000
30.208333	0.500	-29,858.000000
30.216667	0.500	-30,505.000000
30.225000	0.500	-30,677.000000
30.233333	0.500	-30,390.000000
30.241667	0.500	-29,901.000000
30.250000	0.500	-29,815.000000
30.258333	0.500	-30,647.000000
30.266667	0.500	-32,374.000000
30.275000	0.500	-34,912.000000
30.283333	0.500	-38,168.000000
30.291667	0.500	-41,600.000000
30.300000	0.500	-44,681.000000
30.308333	0.500	-46,777.000000
30.316667	0.500	-47,093.000000
30.325000	0.500	-45,523.000000
30.333333	0.500	-42,864.000000
30.341667	0.500	-39,538.000000
30.350000	0.500	-36,132.000000
30.358333	0.500	-33,237.000000
30.366667	0.500	-31,088.000000
30.375000	0.500	-29,837.000000
30.383333	0.500	-29,463.000000
30.391667	0.500	-29,790.000000
30.400000	0.500	-30,994.000000
30.408333	0.500	-32,947.000000
30.416667	0.500	-35,252.000000
30.425000	0.500	-37,617.000000
30.433333	0.500	-39,132.000000
30.441667	0.500	-39,328.000000
30.450000	0.500	-38,338.000000
30.458333	0.500	-36,354.000000
30.466667	0.500	-33,628.000000
30.475000	0.500	-30,905.000000
30.483333	0.500	-29,113.000000
30.491667	0.500	-28,388.000000
30.500000	0.500	-28,202.000000
30.508333	0.500	-27,354.000000
30.516667	0.500	-25,119.000000
30.525000	0.500	-21,702.000000
30.533333	0.500	-18,584.000000
30.541667	0.500	-16,935.000000
30.550000	0.500	-17,363.000000
30.558333	0.500	-19,918.000000
30.566667	0.500	-23,886.000000
30.575000	0.500	-27,674.000000
30.583333	0.500	-29,583.000000
30.591667	0.500	-29,073.000000
30.600000	0.500	-27,174.000000
30.608333	0.500	-25,192.000000
30.616667	0.500	-23,983.000000
30.625000	0.500	-23,074.000000
30.633333	0.500	-22,590.000000
30.641667	0.500	-23,520.000000
30.650000	0.500	-26,109.000000
30.658333	0.500	-29,577.000000
30.666667	0.500	-33,093.000000
30.675000	0.500	-36,552.000000
30.683333	0.500	-39,839.000000
30.691667	0.500	-41,950.000000
30.700000	0.500	-42,076.000000
30.708333	0.500	-40,757.000000
30.716667	0.500	-38,837.000000
30.725000	0.500	-36,864.000000
30.733333	0.500	-35,555.000000
30.741667	0.500	-35,153.000000
30.750000	0.500	-35,437.000000
30.758333	0.500	-36,088.000000
30.766667	0.500	-36,826.000000
30.775000	0.500	-37,625.000000
30.783333	0.500	-38,419.000000
30.791667	0.500	-39,057.000000
30.800000	0.500	-39,416.000000
30.808333	0.500	-39,139.000000
30.816667	0.500	-38,248.000000
30.825000	0.500	-36,896.000000
30.833333	0.500	-35,725.000000
30.841667	0.500	-34,962.000000
30.850000	0.500	-34,021.000000
30.858333	0.500	-32,790.000000
30.866667	0.500	-31,637.000000
30.875000	0.500	-30,818.000000
30.883333	0.500	-29,901.000000
30.891667	0.500	-28,877.000000
30.900000	0.500	-27,904.000000
30.908333	0.500	-26,771.000000
30.916667	0.500	-25,860.000000
30.925000	0.500	-25,819.000000
30.933333	0.500	-26,340.000000
30.941667	0.500	-27,132.000000
30.950000	0.500	-27,820.000000
30.958333	0.500	-28,639.000000
30.966667	0.500	-29,878.000000
30.975000	0.500	-31,255.000000
30.983333	0.500	-32,436.000000
30.991667	0.500	-33,592.000000
31.000000	0.500	-34,643.000000
