# Supplementary material for: Changes to Serum Sample Tube and Processing Methodology Does Not Cause Inter-Individual Variation in Automated Whole Serum N-Glycan Profiling in Health and Disease
Source: PLoS One. 2015 Apr 1;10(4):e0123028. doi: 10.1371/journal.pone.0123028 (PMC4382121; doi:10.1371/journal.pone.0123028)
Supplement: S2 Data — (ZIP) [file pone.0123028.s007.zip › IgGglycansData/1000+390-Sample 33.txt]

File Path	chrom://acropora/ChromeleonLocal/Archana Data/07 Mar 14/Robot validation of PNG F release- GCP-IgG and GCP-Fet.seq/36.smp/Emission_1.channel/Emission_1.chm
Channel	Emission_1

Injection Information:
Data Vault	ChromeleonLocal
Injection	PNG F rel-GCP-IgG-100µg-F.A+PBM+2AB VP96+T1-110/1000+390-Sample 33
Injection Number	38
Position	RA5
Comment	
Processing Method	beh-gu
Instrument Method	BEH-15cm-30min-right-25ul
Type	Unknown
Status	Finished
Injection Date	08/03/2014
Injection Time	10:52:41
Injection Volume (µL)	25.0000
Dilution Factor	1.0000
Weight	1.0000

Raw Data Information:
Time Min. (min)	0.000000
Time Max. (min)	31.000000
Data Points	3721
Detector	FLD
Exporting Data System	Chromeleon 7.1.1.1127
Operator	
Signal Quantity	
Signal Unit	counts
Signal Min.	-14,503.000000
Signal Max.	7,803,409.000000
Channel	Emission_1
Driver Name	FLD3000.dll
Channel Type	Evaluation
Min. Step (s)	0.500
Max. Step (s)	0.500
Average Step (s)	0.500

Signal Parameter Information:
Signal Info	

Raw Data:
Time (min)	Step (s)	Value (counts)
0.000000	0.000	0.000000
0.008333	0.500	0.000000
0.016667	0.500	0.000000
0.025000	0.500	0.000000
0.033333	0.500	0.000000
0.041667	0.500	5,835.000000
0.050000	0.500	6,000.000000
0.058333	0.500	6,424.000000
0.066667	0.500	7,421.000000
0.075000	0.500	8,892.000000
0.083333	0.500	10,485.000000
0.091667	0.500	11,863.000000
0.100000	0.500	12,821.000000
0.108333	0.500	13,311.000000
0.116667	0.500	13,353.000000
0.125000	0.500	12,995.000000
0.133333	0.500	12,324.000000
0.141667	0.500	11,398.000000
0.150000	0.500	10,262.000000
0.158333	0.500	9,051.000000
0.166667	0.500	7,877.000000
0.175000	0.500	6,768.000000
0.183333	0.500	5,758.000000
0.191667	0.500	4,874.000000
0.200000	0.500	4,122.000000
0.208333	0.500	3,477.000000
0.216667	0.500	2,904.000000
0.225000	0.500	2,408.000000
0.233333	0.500	2,008.000000
0.241667	0.500	1,676.000000
0.250000	0.500	1,434.000000
0.258333	0.500	1,276.000000
0.266667	0.500	1,173.000000
0.275000	0.500	1,093.000000
0.283333	0.500	965.000000
0.291667	0.500	777.000000
0.300000	0.500	560.000000
0.308333	0.500	367.000000
0.316667	0.500	268.000000
0.325000	0.500	304.000000
0.333333	0.500	434.000000
0.341667	0.500	583.000000
0.350000	0.500	681.000000
0.358333	0.500	687.000000
0.366667	0.500	618.000000
0.375000	0.500	561.000000
0.383333	0.500	550.000000
0.391667	0.500	590.000000
0.400000	0.500	670.000000
0.408333	0.500	738.000000
0.416667	0.500	767.000000
0.425000	0.500	767.000000
0.433333	0.500	778.000000
0.441667	0.500	812.000000
0.450000	0.500	820.000000
0.458333	0.500	786.000000
0.466667	0.500	713.000000
0.475000	0.500	593.000000
0.483333	0.500	426.000000
0.491667	0.500	233.000000
0.500000	0.500	6.000000
0.508333	0.500	-284.000000
0.516667	0.500	-611.000000
0.525000	0.500	-969.000000
0.533333	0.500	-1,304.000000
0.541667	0.500	-1,560.000000
0.550000	0.500	-1,656.000000
0.558333	0.500	-1,569.000000
0.566667	0.500	-1,380.000000
0.575000	0.500	-1,182.000000
0.583333	0.500	-970.000000
0.591667	0.500	-707.000000
0.600000	0.500	-378.000000
0.608333	0.500	-1.000000
0.616667	0.500	386.000000
0.625000	0.500	733.000000
0.633333	0.500	1,081.000000
0.641667	0.500	1,538.000000
0.650000	0.500	2,197.000000
0.658333	0.500	3,127.000000
0.666667	0.500	4,340.000000
0.675000	0.500	5,735.000000
0.683333	0.500	7,113.000000
0.691667	0.500	8,332.000000
0.700000	0.500	9,301.000000
0.708333	0.500	9,981.000000
0.716667	0.500	10,401.000000
0.725000	0.500	10,574.000000
0.733333	0.500	10,688.000000
0.741667	0.500	11,426.000000
0.750000	0.500	13,933.000000
0.758333	0.500	19,253.000000
0.766667	0.500	27,649.000000
0.775000	0.500	38,522.000000
0.783333	0.500	50,644.000000
0.791667	0.500	62,475.000000
0.800000	0.500	72,587.000000
0.808333	0.500	79,891.000000
0.816667	0.500	83,862.000000
0.825000	0.500	84,442.000000
0.833333	0.500	81,978.000000
0.841667	0.500	77,089.000000
0.850000	0.500	70,499.000000
0.858333	0.500	62,883.000000
0.866667	0.500	54,871.000000
0.875000	0.500	47,023.000000
0.883333	0.500	39,761.000000
0.891667	0.500	33,357.000000
0.900000	0.500	27,919.000000
0.908333	0.500	23,493.000000
0.916667	0.500	20,011.000000
0.925000	0.500	17,327.000000
0.933333	0.500	15,283.000000
0.941667	0.500	13,772.000000
0.950000	0.500	12,683.000000
0.958333	0.500	11,958.000000
0.966667	0.500	11,624.000000
0.975000	0.500	11,706.000000
0.983333	0.500	12,142.000000
0.991667	0.500	12,803.000000
1.000000	0.500	13,564.000000
1.008333	0.500	14,317.000000
1.016667	0.500	15,034.000000
1.025000	0.500	15,784.000000
1.033333	0.500	16,801.000000
1.041667	0.500	18,456.000000
1.050000	0.500	21,081.000000
1.058333	0.500	24,793.000000
1.066667	0.500	29,441.000000
1.075000	0.500	34,595.000000
1.083333	0.500	39,588.000000
1.091667	0.500	43,742.000000
1.100000	0.500	46,596.000000
1.108333	0.500	47,959.000000
1.116667	0.500	47,908.000000
1.125000	0.500	46,768.000000
1.133333	0.500	45,007.000000
1.141667	0.500	43,193.000000
1.150000	0.500	41,836.000000
1.158333	0.500	41,254.000000
1.166667	0.500	41,583.000000
1.175000	0.500	42,798.000000
1.183333	0.500	44,729.000000
1.191667	0.500	47,108.000000
1.200000	0.500	49,562.000000
1.208333	0.500	51,782.000000
1.216667	0.500	53,513.000000
1.225000	0.500	54,538.000000
1.233333	0.500	54,636.000000
1.241667	0.500	53,704.000000
1.250000	0.500	51,861.000000
1.258333	0.500	49,422.000000
1.266667	0.500	46,771.000000
1.275000	0.500	44,051.000000
1.283333	0.500	41,227.000000
1.291667	0.500	38,297.000000
1.300000	0.500	35,497.000000
1.308333	0.500	33,450.000000
1.316667	0.500	32,743.000000
1.325000	0.500	33,377.000000
1.333333	0.500	34,724.000000
1.341667	0.500	35,994.000000
1.350000	0.500	36,540.000000
1.358333	0.500	36,008.000000
1.366667	0.500	34,343.000000
1.375000	0.500	31,748.000000
1.383333	0.500	28,558.000000
1.391667	0.500	25,156.000000
1.400000	0.500	21,904.000000
1.408333	0.500	19,088.000000
1.416667	0.500	16,861.000000
1.425000	0.500	15,197.000000
1.433333	0.500	14,015.000000
1.441667	0.500	13,225.000000
1.450000	0.500	12,736.000000
1.458333	0.500	12,424.000000
1.466667	0.500	12,156.000000
1.475000	0.500	11,798.000000
1.483333	0.500	11,269.000000
1.491667	0.500	10,592.000000
1.500000	0.500	9,829.000000
1.508333	0.500	9,052.000000
1.516667	0.500	8,341.000000
1.525000	0.500	7,707.000000
1.533333	0.500	7,154.000000
1.541667	0.500	6,719.000000
1.550000	0.500	6,408.000000
1.558333	0.500	6,142.000000
1.566667	0.500	5,868.000000
1.575000	0.500	5,570.000000
1.583333	0.500	5,281.000000
1.591667	0.500	5,015.000000
1.600000	0.500	4,729.000000
1.608333	0.500	4,380.000000
1.616667	0.500	3,949.000000
1.625000	0.500	3,432.000000
1.633333	0.500	2,922.000000
1.641667	0.500	2,514.000000
1.650000	0.500	2,246.000000
1.658333	0.500	2,136.000000
1.666667	0.500	2,224.000000
1.675000	0.500	2,464.000000
1.683333	0.500	2,819.000000
1.691667	0.500	3,246.000000
1.700000	0.500	3,649.000000
1.708333	0.500	3,935.000000
1.716667	0.500	4,084.000000
1.725000	0.500	4,114.000000
1.733333	0.500	4,016.000000
1.741667	0.500	3,762.000000
1.750000	0.500	3,347.000000
1.758333	0.500	2,855.000000
1.766667	0.500	2,392.000000
1.775000	0.500	2,020.000000
1.783333	0.500	1,758.000000
1.791667	0.500	1,579.000000
1.800000	0.500	1,465.000000
1.808333	0.500	1,389.000000
1.816667	0.500	1,332.000000
1.825000	0.500	1,306.000000
1.833333	0.500	1,347.000000
1.841667	0.500	1,430.000000
1.850000	0.500	1,517.000000
1.858333	0.500	1,577.000000
1.866667	0.500	1,551.000000
1.875000	0.500	1,411.000000
1.883333	0.500	1,182.000000
1.891667	0.500	924.000000
1.900000	0.500	681.000000
1.908333	0.500	492.000000
1.916667	0.500	388.000000
1.925000	0.500	368.000000
1.933333	0.500	410.000000
1.941667	0.500	461.000000
1.950000	0.500	440.000000
1.958333	0.500	319.000000
1.966667	0.500	159.000000
1.975000	0.500	37.000000
1.983333	0.500	-24.000000
1.991667	0.500	-23.000000
2.000000	0.500	-4.000000
2.008333	0.500	19.000000
2.016667	0.500	56.000000
2.025000	0.500	170.000000
2.033333	0.500	355.000000
2.041667	0.500	583.000000
2.050000	0.500	816.000000
2.058333	0.500	1,030.000000
2.066667	0.500	1,195.000000
2.075000	0.500	1,298.000000
2.083333	0.500	1,352.000000
2.091667	0.500	1,394.000000
2.100000	0.500	1,417.000000
2.108333	0.500	1,363.000000
2.116667	0.500	1,243.000000
2.125000	0.500	1,114.000000
2.133333	0.500	993.000000
2.141667	0.500	943.000000
2.150000	0.500	1,018.000000
2.158333	0.500	1,195.000000
2.166667	0.500	1,423.000000
2.175000	0.500	1,644.000000
2.183333	0.500	1,813.000000
2.191667	0.500	1,948.000000
2.200000	0.500	2,083.000000
2.208333	0.500	2,250.000000
2.216667	0.500	2,483.000000
2.225000	0.500	2,793.000000
2.233333	0.500	3,120.000000
2.241667	0.500	3,361.000000
2.250000	0.500	3,444.000000
2.258333	0.500	3,389.000000
2.266667	0.500	3,244.000000
2.275000	0.500	2,986.000000
2.283333	0.500	2,557.000000
2.291667	0.500	2,001.000000
2.300000	0.500	1,414.000000
2.308333	0.500	878.000000
2.316667	0.500	465.000000
2.325000	0.500	273.000000
2.333333	0.500	328.000000
2.341667	0.500	524.000000
2.350000	0.500	735.000000
2.358333	0.500	868.000000
2.366667	0.500	845.000000
2.375000	0.500	652.000000
2.383333	0.500	365.000000
2.391667	0.500	85.000000
2.400000	0.500	-123.000000
2.408333	0.500	-212.000000
2.416667	0.500	-176.000000
2.425000	0.500	-26.000000
2.433333	0.500	173.000000
2.441667	0.500	297.000000
2.450000	0.500	305.000000
2.458333	0.500	218.000000
2.466667	0.500	45.000000
2.475000	0.500	-172.000000
2.483333	0.500	-344.000000
2.491667	0.500	-415.000000
2.500000	0.500	-384.000000
2.508333	0.500	-239.000000
2.516667	0.500	-21.000000
2.525000	0.500	188.000000
2.533333	0.500	332.000000
2.541667	0.500	381.000000
2.550000	0.500	345.000000
2.558333	0.500	241.000000
2.566667	0.500	87.000000
2.575000	0.500	-110.000000
2.583333	0.500	-338.000000
2.591667	0.500	-557.000000
2.600000	0.500	-677.000000
2.608333	0.500	-629.000000
2.616667	0.500	-428.000000
2.625000	0.500	-118.000000
2.633333	0.500	257.000000
2.641667	0.500	620.000000
2.650000	0.500	857.000000
2.658333	0.500	859.000000
2.666667	0.500	592.000000
2.675000	0.500	166.000000
2.683333	0.500	-241.000000
2.691667	0.500	-566.000000
2.700000	0.500	-792.000000
2.708333	0.500	-834.000000
2.716667	0.500	-693.000000
2.725000	0.500	-474.000000
2.733333	0.500	-295.000000
2.741667	0.500	-229.000000
2.750000	0.500	-284.000000
2.758333	0.500	-413.000000
2.766667	0.500	-531.000000
2.775000	0.500	-582.000000
2.783333	0.500	-575.000000
2.791667	0.500	-576.000000
2.800000	0.500	-598.000000
2.808333	0.500	-574.000000
2.816667	0.500	-447.000000
2.825000	0.500	-219.000000
2.833333	0.500	92.000000
2.841667	0.500	459.000000
2.850000	0.500	806.000000
2.858333	0.500	1,027.000000
2.866667	0.500	1,098.000000
2.875000	0.500	1,003.000000
2.883333	0.500	802.000000
2.891667	0.500	538.000000
2.900000	0.500	244.000000
2.908333	0.500	-52.000000
2.916667	0.500	-333.000000
2.925000	0.500	-579.000000
2.933333	0.500	-742.000000
2.941667	0.500	-791.000000
2.950000	0.500	-771.000000
2.958333	0.500	-736.000000
2.966667	0.500	-700.000000
2.975000	0.500	-695.000000
2.983333	0.500	-748.000000
2.991667	0.500	-844.000000
3.000000	0.500	-939.000000
3.008333	0.500	-939.000000
3.016667	0.500	-939.000000
3.025000	0.500	-939.000000
3.033333	0.500	-939.000000
3.041667	0.500	-1,061.000000
3.050000	0.500	-1,609.000000
3.058333	0.500	-2,013.000000
3.066667	0.500	-1,625.000000
3.075000	0.500	-480.000000
3.083333	0.500	910.000000
3.091667	0.500	2,270.000000
3.100000	0.500	4,029.000000
3.108333	0.500	6,623.000000
3.116667	0.500	10,259.000000
3.125000	0.500	14,801.000000
3.133333	0.500	19,942.000000
3.141667	0.500	25,559.000000
3.150000	0.500	31,389.000000
3.158333	0.500	37,136.000000
3.166667	0.500	42,166.000000
3.175000	0.500	45,906.000000
3.183333	0.500	47,907.000000
3.191667	0.500	47,727.000000
3.200000	0.500	45,359.000000
3.208333	0.500	40,937.000000
3.216667	0.500	34,956.000000
3.225000	0.500	28,621.000000
3.233333	0.500	22,719.000000
3.241667	0.500	17,912.000000
3.250000	0.500	15,252.000000
3.258333	0.500	15,033.000000
3.266667	0.500	16,195.000000
3.275000	0.500	17,676.000000
3.283333	0.500	19,069.000000
3.291667	0.500	20,606.000000
3.300000	0.500	22,672.000000
3.308333	0.500	25,444.000000
3.316667	0.500	29,078.000000
3.325000	0.500	33,215.000000
3.333333	0.500	37,486.000000
3.341667	0.500	41,193.000000
3.350000	0.500	43,442.000000
3.358333	0.500	43,872.000000
3.366667	0.500	42,575.000000
3.375000	0.500	39,658.000000
3.383333	0.500	35,442.000000
3.391667	0.500	30,734.000000
3.400000	0.500	26,479.000000
3.408333	0.500	23,708.000000
3.416667	0.500	22,895.000000
3.425000	0.500	23,456.000000
3.433333	0.500	24,435.000000
3.441667	0.500	25,245.000000
3.450000	0.500	25,301.000000
3.458333	0.500	24,603.000000
3.466667	0.500	23,347.000000
3.475000	0.500	21,602.000000
3.483333	0.500	19,606.000000
3.491667	0.500	17,801.000000
3.500000	0.500	16,819.000000
3.508333	0.500	16,933.000000
3.516667	0.500	18,133.000000
3.525000	0.500	19,598.000000
3.533333	0.500	20,570.000000
3.541667	0.500	21,073.000000
3.550000	0.500	21,364.000000
3.558333	0.500	21,908.000000
3.566667	0.500	22,687.000000
3.575000	0.500	23,380.000000
3.583333	0.500	23,147.000000
3.591667	0.500	21,254.000000
3.600000	0.500	17,889.000000
3.608333	0.500	13,691.000000
3.616667	0.500	9,021.000000
3.625000	0.500	4,173.000000
3.633333	0.500	-10.000000
3.641667	0.500	-2,404.000000
3.650000	0.500	-2,138.000000
3.658333	0.500	505.000000
3.666667	0.500	4,491.000000
3.675000	0.500	8,416.000000
3.683333	0.500	11,178.000000
3.691667	0.500	12,446.000000
3.700000	0.500	12,322.000000
3.708333	0.500	11,254.000000
3.716667	0.500	9,373.000000
3.725000	0.500	7,030.000000
3.733333	0.500	5,063.000000
3.741667	0.500	3,970.000000
3.750000	0.500	3,902.000000
3.758333	0.500	4,733.000000
3.766667	0.500	6,119.000000
3.775000	0.500	7,466.000000
3.783333	0.500	8,444.000000
3.791667	0.500	8,343.000000
3.800000	0.500	7,058.000000
3.808333	0.500	5,189.000000
3.816667	0.500	3,836.000000
3.825000	0.500	3,809.000000
3.833333	0.500	5,495.000000
3.841667	0.500	8,896.000000
3.850000	0.500	13,079.000000
3.858333	0.500	16,684.000000
3.866667	0.500	19,083.000000
3.875000	0.500	20,150.000000
3.883333	0.500	19,930.000000
3.891667	0.500	18,701.000000
3.900000	0.500	16,450.000000
3.908333	0.500	13,235.000000
3.916667	0.500	9,826.000000
3.925000	0.500	7,320.000000
3.933333	0.500	6,199.000000
3.941667	0.500	5,908.000000
3.950000	0.500	5,603.000000
3.958333	0.500	4,949.000000
3.966667	0.500	4,093.000000
3.975000	0.500	3,245.000000
3.983333	0.500	2,577.000000
3.991667	0.500	2,292.000000
4.000000	0.500	2,159.000000
4.008333	0.500	1,999.000000
4.016667	0.500	1,875.000000
4.025000	0.500	1,826.000000
4.033333	0.500	1,729.000000
4.041667	0.500	1,627.000000
4.050000	0.500	1,567.000000
4.058333	0.500	1,567.000000
4.066667	0.500	942.000000
4.075000	0.500	-702.000000
4.083333	0.500	-2,764.000000
4.091667	0.500	-4,501.000000
4.100000	0.500	-5,331.000000
4.108333	0.500	-4,180.000000
4.116667	0.500	-644.000000
4.125000	0.500	4,992.000000
4.133333	0.500	12,364.000000
4.141667	0.500	20,864.000000
4.150000	0.500	29,146.000000
4.158333	0.500	36,021.000000
4.166667	0.500	40,917.000000
4.175000	0.500	43,536.000000
4.183333	0.500	44,009.000000
4.191667	0.500	42,824.000000
4.200000	0.500	40,177.000000
4.208333	0.500	36,635.000000
4.216667	0.500	32,563.000000
4.225000	0.500	28,255.000000
4.233333	0.500	23,710.000000
4.241667	0.500	18,873.000000
4.250000	0.500	13,958.000000
4.258333	0.500	9,587.000000
4.266667	0.500	6,750.000000
4.275000	0.500	5,317.000000
4.283333	0.500	4,621.000000
4.291667	0.500	4,492.000000
4.300000	0.500	4,623.000000
4.308333	0.500	4,698.000000
4.316667	0.500	4,661.000000
4.325000	0.500	4,860.000000
4.333333	0.500	6,151.000000
4.341667	0.500	8,631.000000
4.350000	0.500	11,484.000000
4.358333	0.500	14,437.000000
4.366667	0.500	17,914.000000
4.375000	0.500	21,352.000000
4.383333	0.500	23,837.000000
4.391667	0.500	24,917.000000
4.400000	0.500	25,060.000000
4.408333	0.500	25,163.000000
4.416667	0.500	25,026.000000
4.425000	0.500	24,125.000000
4.433333	0.500	22,300.000000
4.441667	0.500	19,740.000000
4.450000	0.500	16,422.000000
4.458333	0.500	13,056.000000
4.466667	0.500	10,586.000000
4.475000	0.500	8,834.000000
4.483333	0.500	7,504.000000
4.491667	0.500	6,567.000000
4.500000	0.500	5,843.000000
4.508333	0.500	5,500.000000
4.516667	0.500	5,543.000000
4.525000	0.500	5,808.000000
4.533333	0.500	6,038.000000
4.541667	0.500	5,762.000000
4.550000	0.500	4,873.000000
4.558333	0.500	3,209.000000
4.566667	0.500	1,000.000000
4.575000	0.500	-908.000000
4.583333	0.500	-2,372.000000
4.591667	0.500	-3,336.000000
4.600000	0.500	-3,534.000000
4.608333	0.500	-2,976.000000
4.616667	0.500	-1,740.000000
4.625000	0.500	290.000000
4.633333	0.500	2,865.000000
4.641667	0.500	5,317.000000
4.650000	0.500	7,434.000000
4.658333	0.500	9,108.000000
4.666667	0.500	9,996.000000
4.675000	0.500	9,801.000000
4.683333	0.500	8,567.000000
4.691667	0.500	6,740.000000
4.700000	0.500	5,258.000000
4.708333	0.500	4,426.000000
4.716667	0.500	4,293.000000
4.725000	0.500	5,002.000000
4.733333	0.500	6,610.000000
4.741667	0.500	9,093.000000
4.750000	0.500	12,441.000000
4.758333	0.500	15,709.000000
4.766667	0.500	17,752.000000
4.775000	0.500	17,933.000000
4.783333	0.500	16,143.000000
4.791667	0.500	13,187.000000
4.800000	0.500	10,001.000000
4.808333	0.500	7,495.000000
4.816667	0.500	6,012.000000
4.825000	0.500	5,450.000000
4.833333	0.500	5,334.000000
4.841667	0.500	5,160.000000
4.850000	0.500	4,729.000000
4.858333	0.500	3,603.000000
4.866667	0.500	1,994.000000
4.875000	0.500	625.000000
4.883333	0.500	182.000000
4.891667	0.500	1,125.000000
4.900000	0.500	3,299.000000
4.908333	0.500	5,998.000000
4.916667	0.500	8,905.000000
4.925000	0.500	12,139.000000
4.933333	0.500	15,327.000000
4.941667	0.500	18,183.000000
4.950000	0.500	20,651.000000
4.958333	0.500	22,641.000000
4.966667	0.500	23,783.000000
4.975000	0.500	23,897.000000
4.983333	0.500	22,840.000000
4.991667	0.500	20,724.000000
5.000000	0.500	17,953.000000
5.008333	0.500	15,486.000000
5.016667	0.500	13,647.000000
5.025000	0.500	12,014.000000
5.033333	0.500	9,976.000000
5.041667	0.500	7,601.000000
5.050000	0.500	5,427.000000
5.058333	0.500	3,957.000000
5.066667	0.500	3,311.000000
5.075000	0.500	2,876.000000
5.083333	0.500	1,964.000000
5.091667	0.500	873.000000
5.100000	0.500	-251.000000
5.108333	0.500	-1,337.000000
5.116667	0.500	-2,004.000000
5.125000	0.500	-1,817.000000
5.133333	0.500	-458.000000
5.141667	0.500	1,815.000000
5.150000	0.500	4,074.000000
5.158333	0.500	6,044.000000
5.166667	0.500	7,685.000000
5.175000	0.500	8,774.000000
5.183333	0.500	9,141.000000
5.191667	0.500	9,261.000000
5.200000	0.500	9,197.000000
5.208333	0.500	8,595.000000
5.216667	0.500	7,466.000000
5.225000	0.500	6,440.000000
5.233333	0.500	5,821.000000
5.241667	0.500	5,297.000000
5.250000	0.500	4,921.000000
5.258333	0.500	4,541.000000
5.266667	0.500	4,036.000000
5.275000	0.500	3,787.000000
5.283333	0.500	4,284.000000
5.291667	0.500	5,719.000000
5.300000	0.500	7,905.000000
5.308333	0.500	10,407.000000
5.316667	0.500	12,762.000000
5.325000	0.500	14,471.000000
5.333333	0.500	15,644.000000
5.341667	0.500	16,827.000000
5.350000	0.500	18,045.000000
5.358333	0.500	18,712.000000
5.366667	0.500	18,368.000000
5.375000	0.500	17,528.000000
5.383333	0.500	17,445.000000
5.391667	0.500	18,609.000000
5.400000	0.500	20,308.000000
5.408333	0.500	21,468.000000
5.416667	0.500	21,628.000000
5.425000	0.500	20,829.000000
5.433333	0.500	19,324.000000
5.441667	0.500	17,590.000000
5.450000	0.500	16,168.000000
5.458333	0.500	15,657.000000
5.466667	0.500	15,861.000000
5.475000	0.500	16,179.000000
5.483333	0.500	15,805.000000
5.491667	0.500	14,125.000000
5.500000	0.500	11,338.000000
5.508333	0.500	8,133.000000
5.516667	0.500	5,142.000000
5.525000	0.500	2,362.000000
5.533333	0.500	345.000000
5.541667	0.500	-104.000000
5.550000	0.500	921.000000
5.558333	0.500	2,512.000000
5.566667	0.500	3,628.000000
5.575000	0.500	3,568.000000
5.583333	0.500	1,839.000000
5.591667	0.500	-1,215.000000
5.600000	0.500	-4,600.000000
5.608333	0.500	-7,042.000000
5.616667	0.500	-7,544.000000
5.625000	0.500	-6,247.000000
5.633333	0.500	-4,111.000000
5.641667	0.500	-1,701.000000
5.650000	0.500	924.000000
5.658333	0.500	3,934.000000
5.666667	0.500	7,104.000000
5.675000	0.500	10,419.000000
5.683333	0.500	13,776.000000
5.691667	0.500	16,599.000000
5.700000	0.500	18,503.000000
5.708333	0.500	19,249.000000
5.716667	0.500	18,734.000000
5.725000	0.500	17,375.000000
5.733333	0.500	15,534.000000
5.741667	0.500	13,586.000000
5.750000	0.500	12,373.000000
5.758333	0.500	12,032.000000
5.766667	0.500	12,146.000000
5.775000	0.500	11,859.000000
5.783333	0.500	10,502.000000
5.791667	0.500	8,715.000000
5.800000	0.500	7,212.000000
5.808333	0.500	6,318.000000
5.816667	0.500	6,048.000000
5.825000	0.500	6,389.000000
5.833333	0.500	6,991.000000
5.841667	0.500	7,304.000000
5.850000	0.500	7,526.000000
5.858333	0.500	7,520.000000
5.866667	0.500	7,190.000000
5.875000	0.500	7,043.000000
5.883333	0.500	7,370.000000
5.891667	0.500	8,823.000000
5.900000	0.500	11,519.000000
5.908333	0.500	14,734.000000
5.916667	0.500	17,369.000000
5.925000	0.500	18,969.000000
5.933333	0.500	19,541.000000
5.941667	0.500	19,628.000000
5.950000	0.500	19,736.000000
5.958333	0.500	20,087.000000
5.966667	0.500	20,649.000000
5.975000	0.500	20,943.000000
5.983333	0.500	20,700.000000
5.991667	0.500	19,965.000000
6.000000	0.500	18,882.000000
6.008333	0.500	17,926.000000
6.016667	0.500	17,625.000000
6.025000	0.500	18,245.000000
6.033333	0.500	19,365.000000
6.041667	0.500	20,636.000000
6.050000	0.500	22,080.000000
6.058333	0.500	23,988.000000
6.066667	0.500	26,465.000000
6.075000	0.500	29,350.000000
6.083333	0.500	31,711.000000
6.091667	0.500	32,739.000000
6.100000	0.500	32,509.000000
6.108333	0.500	31,597.000000
6.116667	0.500	30,375.000000
6.125000	0.500	28,842.000000
6.133333	0.500	27,058.000000
6.141667	0.500	24,818.000000
6.150000	0.500	21,882.000000
6.158333	0.500	19,062.000000
6.166667	0.500	17,091.000000
6.175000	0.500	15,746.000000
6.183333	0.500	14,527.000000
6.191667	0.500	13,024.000000
6.200000	0.500	11,558.000000
6.208333	0.500	11,240.000000
6.216667	0.500	11,918.000000
6.225000	0.500	12,631.000000
6.233333	0.500	13,013.000000
6.241667	0.500	13,095.000000
6.250000	0.500	13,247.000000
6.258333	0.500	13,778.000000
6.266667	0.500	14,377.000000
6.275000	0.500	14,651.000000
6.283333	0.500	15,078.000000
6.291667	0.500	16,542.000000
6.300000	0.500	19,184.000000
6.308333	0.500	23,258.000000
6.316667	0.500	28,662.000000
6.325000	0.500	34,393.000000
6.333333	0.500	39,355.000000
6.341667	0.500	42,727.000000
6.350000	0.500	44,139.000000
6.358333	0.500	44,442.000000
6.366667	0.500	44,766.000000
6.375000	0.500	45,801.000000
6.383333	0.500	47,250.000000
6.391667	0.500	48,741.000000
6.400000	0.500	49,829.000000
6.408333	0.500	49,826.000000
6.416667	0.500	48,588.000000
6.425000	0.500	46,248.000000
6.433333	0.500	43,031.000000
6.441667	0.500	39,401.000000
6.450000	0.500	35,461.000000
6.458333	0.500	31,281.000000
6.466667	0.500	27,472.000000
6.475000	0.500	25,003.000000
6.483333	0.500	24,237.000000
6.491667	0.500	25,137.000000
6.500000	0.500	26,932.000000
6.508333	0.500	28,883.000000
6.516667	0.500	30,477.000000
6.525000	0.500	31,407.000000
6.533333	0.500	31,535.000000
6.541667	0.500	31,222.000000
6.550000	0.500	30,786.000000
6.558333	0.500	30,371.000000
6.566667	0.500	30,263.000000
6.575000	0.500	30,423.000000
6.583333	0.500	30,130.000000
6.591667	0.500	29,141.000000
6.600000	0.500	27,627.000000
6.608333	0.500	25,502.000000
6.616667	0.500	22,714.000000
6.625000	0.500	19,824.000000
6.633333	0.500	17,117.000000
6.641667	0.500	14,759.000000
6.650000	0.500	12,762.000000
6.658333	0.500	11,009.000000
6.666667	0.500	9,643.000000
6.675000	0.500	8,926.000000
6.683333	0.500	9,082.000000
6.691667	0.500	9,855.000000
6.700000	0.500	10,561.000000
6.708333	0.500	11,093.000000
6.716667	0.500	12,311.000000
6.725000	0.500	14,592.000000
6.733333	0.500	17,787.000000
6.741667	0.500	21,132.000000
6.750000	0.500	24,274.000000
6.758333	0.500	27,399.000000
6.766667	0.500	30,533.000000
6.775000	0.500	33,863.000000
6.783333	0.500	37,440.000000
6.791667	0.500	40,725.000000
6.800000	0.500	42,768.000000
6.808333	0.500	43,298.000000
6.816667	0.500	42,341.000000
6.825000	0.500	40,098.000000
6.833333	0.500	37,062.000000
6.841667	0.500	33,394.000000
6.850000	0.500	29,911.000000
6.858333	0.500	27,949.000000
6.866667	0.500	27,816.000000
6.875000	0.500	29,184.000000
6.883333	0.500	31,378.000000
6.891667	0.500	33,742.000000
6.900000	0.500	35,864.000000
6.908333	0.500	37,638.000000
6.916667	0.500	39,347.000000
6.925000	0.500	41,389.000000
6.933333	0.500	43,928.000000
6.941667	0.500	46,121.000000
6.950000	0.500	46,842.000000
6.958333	0.500	45,745.000000
6.966667	0.500	43,496.000000
6.975000	0.500	41,091.000000
6.983333	0.500	39,502.000000
6.991667	0.500	39,567.000000
7.000000	0.500	40,936.000000
7.008333	0.500	42,599.000000
7.016667	0.500	43,852.000000
7.025000	0.500	44,226.000000
7.033333	0.500	43,659.000000
7.041667	0.500	42,429.000000
7.050000	0.500	40,973.000000
7.058333	0.500	39,569.000000
7.066667	0.500	38,680.000000
7.075000	0.500	38,580.000000
7.083333	0.500	39,370.000000
7.091667	0.500	40,515.000000
7.100000	0.500	41,170.000000
7.108333	0.500	40,896.000000
7.116667	0.500	40,041.000000
7.125000	0.500	39,297.000000
7.133333	0.500	38,528.000000
7.141667	0.500	37,230.000000
7.150000	0.500	35,314.000000
7.158333	0.500	33,063.000000
7.166667	0.500	30,122.000000
7.175000	0.500	26,805.000000
7.183333	0.500	23,990.000000
7.191667	0.500	21,669.000000
7.200000	0.500	19,564.000000
7.208333	0.500	17,707.000000
7.216667	0.500	16,462.000000
7.225000	0.500	15,817.000000
7.233333	0.500	15,848.000000
7.241667	0.500	16,431.000000
7.250000	0.500	17,436.000000
7.258333	0.500	18,698.000000
7.266667	0.500	19,889.000000
7.275000	0.500	20,820.000000
7.283333	0.500	21,727.000000
7.291667	0.500	23,072.000000
7.300000	0.500	24,440.000000
7.308333	0.500	25,381.000000
7.316667	0.500	25,881.000000
7.325000	0.500	26,102.000000
7.333333	0.500	26,340.000000
7.341667	0.500	26,746.000000
7.350000	0.500	27,012.000000
7.358333	0.500	26,635.000000
7.366667	0.500	25,249.000000
7.375000	0.500	22,918.000000
7.383333	0.500	19,869.000000
7.391667	0.500	17,194.000000
7.400000	0.500	16,261.000000
7.408333	0.500	17,734.000000
7.416667	0.500	21,608.000000
7.425000	0.500	26,975.000000
7.433333	0.500	32,812.000000
7.441667	0.500	37,916.000000
7.450000	0.500	41,446.000000
7.458333	0.500	43,104.000000
7.466667	0.500	43,291.000000
7.475000	0.500	42,210.000000
7.483333	0.500	39,667.000000
7.491667	0.500	36,025.000000
7.500000	0.500	32,106.000000
7.508333	0.500	28,803.000000
7.516667	0.500	27,033.000000
7.525000	0.500	26,947.000000
7.533333	0.500	27,431.000000
7.541667	0.500	27,127.000000
7.550000	0.500	26,100.000000
7.558333	0.500	24,835.000000
7.566667	0.500	23,626.000000
7.575000	0.500	22,923.000000
7.583333	0.500	22,853.000000
7.591667	0.500	23,424.000000
7.600000	0.500	24,665.000000
7.608333	0.500	26,410.000000
7.616667	0.500	28,031.000000
7.625000	0.500	29,830.000000
7.633333	0.500	32,364.000000
7.641667	0.500	35,673.000000
7.650000	0.500	39,424.000000
7.658333	0.500	43,434.000000
7.666667	0.500	46,985.000000
7.675000	0.500	49,587.000000
7.683333	0.500	51,174.000000
7.691667	0.500	51,755.000000
7.700000	0.500	50,968.000000
7.708333	0.500	48,604.000000
7.716667	0.500	45,319.000000
7.725000	0.500	42,080.000000
7.733333	0.500	39,289.000000
7.741667	0.500	37,202.000000
7.750000	0.500	35,656.000000
7.758333	0.500	34,604.000000
7.766667	0.500	34,088.000000
7.775000	0.500	33,734.000000
7.783333	0.500	32,966.000000
7.791667	0.500	32,030.000000
7.800000	0.500	31,533.000000
7.808333	0.500	31,597.000000
7.816667	0.500	32,018.000000
7.825000	0.500	32,304.000000
7.833333	0.500	32,778.000000
7.841667	0.500	33,788.000000
7.850000	0.500	35,651.000000
7.858333	0.500	37,843.000000
7.866667	0.500	39,921.000000
7.875000	0.500	41,763.000000
7.883333	0.500	43,527.000000
7.891667	0.500	45,052.000000
7.900000	0.500	45,880.000000
7.908333	0.500	45,947.000000
7.916667	0.500	45,337.000000
7.925000	0.500	44,072.000000
7.933333	0.500	42,424.000000
7.941667	0.500	40,608.000000
7.950000	0.500	38,801.000000
7.958333	0.500	37,135.000000
7.966667	0.500	35,411.000000
7.975000	0.500	33,709.000000
7.983333	0.500	32,378.000000
7.991667	0.500	31,479.000000
8.000000	0.500	31,455.000000
8.008333	0.500	32,840.000000
8.016667	0.500	35,656.000000
8.025000	0.500	39,745.000000
8.033333	0.500	44,818.000000
8.041667	0.500	50,131.000000
8.050000	0.500	55,294.000000
8.058333	0.500	60,304.000000
8.066667	0.500	65,201.000000
8.075000	0.500	69,883.000000
8.083333	0.500	73,954.000000
8.091667	0.500	76,542.000000
8.100000	0.500	77,073.000000
8.108333	0.500	75,273.000000
8.116667	0.500	71,335.000000
8.125000	0.500	65,804.000000
8.133333	0.500	59,635.000000
8.141667	0.500	54,069.000000
8.150000	0.500	50,155.000000
8.158333	0.500	48,304.000000
8.166667	0.500	48,319.000000
8.175000	0.500	49,083.000000
8.183333	0.500	49,519.000000
8.191667	0.500	49,281.000000
8.200000	0.500	48,878.000000
8.208333	0.500	48,800.000000
8.216667	0.500	48,974.000000
8.225000	0.500	48,602.000000
8.233333	0.500	47,320.000000
8.241667	0.500	45,510.000000
8.250000	0.500	43,953.000000
8.258333	0.500	43,669.000000
8.266667	0.500	44,767.000000
8.275000	0.500	46,747.000000
8.283333	0.500	48,836.000000
8.291667	0.500	50,129.000000
8.300000	0.500	50,093.000000
8.308333	0.500	48,688.000000
8.316667	0.500	46,245.000000
8.325000	0.500	43,566.000000
8.333333	0.500	41,355.000000
8.341667	0.500	40,109.000000
8.350000	0.500	40,618.000000
8.358333	0.500	43,638.000000
8.366667	0.500	49,228.000000
8.375000	0.500	57,395.000000
8.383333	0.500	67,917.000000
8.391667	0.500	80,759.000000
8.400000	0.500	96,058.000000
8.408333	0.500	113,857.000000
8.416667	0.500	134,283.000000
8.425000	0.500	156,927.000000
8.433333	0.500	181,093.000000
8.441667	0.500	205,466.000000
8.450000	0.500	228,337.000000
8.458333	0.500	247,535.000000
8.466667	0.500	261,618.000000
8.475000	0.500	269,805.000000
8.483333	0.500	271,709.000000
8.491667	0.500	267,377.000000
8.500000	0.500	257,097.000000
8.508333	0.500	241,443.000000
8.516667	0.500	221,292.000000
8.525000	0.500	198,122.000000
8.533333	0.500	173,627.000000
8.541667	0.500	149,317.000000
8.550000	0.500	126,576.000000
8.558333	0.500	106,145.000000
8.566667	0.500	88,579.000000
8.575000	0.500	74,002.000000
8.583333	0.500	62,605.000000
8.591667	0.500	54,406.000000
8.600000	0.500	49,059.000000
8.608333	0.500	46,184.000000
8.616667	0.500	45,785.000000
8.625000	0.500	47,771.000000
8.633333	0.500	51,262.000000
8.641667	0.500	55,362.000000
8.650000	0.500	58,977.000000
8.658333	0.500	61,114.000000
8.666667	0.500	61,082.000000
8.675000	0.500	59,322.000000
8.683333	0.500	56,793.000000
8.691667	0.500	54,283.000000
8.700000	0.500	52,006.000000
8.708333	0.500	50,265.000000
8.716667	0.500	49,045.000000
8.725000	0.500	48,126.000000
8.733333	0.500	48,085.000000
8.741667	0.500	49,190.000000
8.750000	0.500	50,726.000000
8.758333	0.500	52,044.000000
8.766667	0.500	53,087.000000
8.775000	0.500	53,945.000000
8.783333	0.500	54,645.000000
8.791667	0.500	55,167.000000
8.800000	0.500	54,975.000000
8.808333	0.500	53,577.000000
8.816667	0.500	51,477.000000
8.825000	0.500	49,630.000000
8.833333	0.500	48,122.000000
8.841667	0.500	46,846.000000
8.850000	0.500	45,856.000000
8.858333	0.500	44,816.000000
8.866667	0.500	43,946.000000
8.875000	0.500	44,062.000000
8.883333	0.500	45,464.000000
8.891667	0.500	47,888.000000
8.900000	0.500	50,309.000000
8.908333	0.500	52,219.000000
8.916667	0.500	53,483.000000
8.925000	0.500	54,313.000000
8.933333	0.500	55,053.000000
8.941667	0.500	55,720.000000
8.950000	0.500	56,465.000000
8.958333	0.500	57,285.000000
8.966667	0.500	57,253.000000
8.975000	0.500	56,202.000000
8.983333	0.500	54,679.000000
8.991667	0.500	53,454.000000
9.000000	0.500	52,694.000000
9.008333	0.500	52,076.000000
9.016667	0.500	51,435.000000
9.025000	0.500	50,763.000000
9.033333	0.500	50,238.000000
9.041667	0.500	49,901.000000
9.050000	0.500	49,999.000000
9.058333	0.500	50,451.000000
9.066667	0.500	51,519.000000
9.075000	0.500	53,419.000000
9.083333	0.500	55,580.000000
9.091667	0.500	57,576.000000
9.100000	0.500	59,189.000000
9.108333	0.500	59,890.000000
9.116667	0.500	58,798.000000
9.125000	0.500	56,000.000000
9.133333	0.500	52,722.000000
9.141667	0.500	49,680.000000
9.150000	0.500	47,231.000000
9.158333	0.500	45,528.000000
9.166667	0.500	44,992.000000
9.175000	0.500	45,647.000000
9.183333	0.500	47,063.000000
9.191667	0.500	48,963.000000
9.200000	0.500	50,949.000000
9.208333	0.500	52,999.000000
9.216667	0.500	55,951.000000
9.225000	0.500	59,856.000000
9.233333	0.500	64,172.000000
9.241667	0.500	68,562.000000
9.250000	0.500	72,522.000000
9.258333	0.500	75,488.000000
9.266667	0.500	76,694.000000
9.275000	0.500	75,839.000000
9.283333	0.500	73,384.000000
9.291667	0.500	69,572.000000
9.300000	0.500	64,835.000000
9.308333	0.500	60,008.000000
9.316667	0.500	55,606.000000
9.325000	0.500	52,218.000000
9.333333	0.500	50,536.000000
9.341667	0.500	50,516.000000
9.350000	0.500	50,961.000000
9.358333	0.500	50,944.000000
9.366667	0.500	50,043.000000
9.375000	0.500	48,126.000000
9.383333	0.500	45,364.000000
9.391667	0.500	42,601.000000
9.400000	0.500	40,335.000000
9.408333	0.500	39,229.000000
9.416667	0.500	39,648.000000
9.425000	0.500	41,103.000000
9.433333	0.500	43,285.000000
9.441667	0.500	46,086.000000
9.450000	0.500	49,341.000000
9.458333	0.500	52,862.000000
9.466667	0.500	56,694.000000
9.475000	0.500	61,032.000000
9.483333	0.500	66,182.000000
9.491667	0.500	72,917.000000
9.500000	0.500	82,978.000000
9.508333	0.500	98,552.000000
9.516667	0.500	121,448.000000
9.525000	0.500	152,424.000000
9.533333	0.500	192,349.000000
9.541667	0.500	242,644.000000
9.550000	0.500	306,510.000000
9.558333	0.500	389,407.000000
9.566667	0.500	498,583.000000
9.575000	0.500	642,764.000000
9.583333	0.500	832,200.000000
9.591667	0.500	1,078,174.000000
9.600000	0.500	1,391,764.000000
9.608333	0.500	1,783,075.000000
9.616667	0.500	2,258,123.000000
9.625000	0.500	2,817,186.000000
9.633333	0.500	3,452,484.000000
9.641667	0.500	4,145,322.000000
9.650000	0.500	4,867,731.000000
9.658333	0.500	5,582,082.000000
9.666667	0.500	6,242,868.000000
9.675000	0.500	6,803,695.000000
9.683333	0.500	7,220,089.000000
9.691667	0.500	7,456,387.000000
9.700000	0.500	7,491,914.000000
9.708333	0.500	7,324,441.000000
9.716667	0.500	6,971,222.000000
9.725000	0.500	6,463,534.000000
9.733333	0.500	5,842,506.000000
9.741667	0.500	5,153,820.000000
9.750000	0.500	4,441,995.000000
9.758333	0.500	3,745,291.000000
9.766667	0.500	3,094,037.000000
9.775000	0.500	2,509,965.000000
9.783333	0.500	2,005,523.000000
9.791667	0.500	1,584,312.000000
9.800000	0.500	1,243,081.000000
9.808333	0.500	974,274.000000
9.816667	0.500	768,082.000000
9.825000	0.500	613,378.000000
9.833333	0.500	499,024.000000
9.841667	0.500	414,929.000000
9.850000	0.500	352,277.000000
9.858333	0.500	304,637.000000
9.866667	0.500	267,220.000000
9.875000	0.500	236,342.000000
9.883333	0.500	209,706.000000
9.891667	0.500	186,073.000000
9.900000	0.500	164,940.000000
9.908333	0.500	146,884.000000
9.916667	0.500	132,547.000000
9.925000	0.500	121,706.000000
9.933333	0.500	113,155.000000
9.941667	0.500	105,652.000000
9.950000	0.500	98,268.000000
9.958333	0.500	90,372.000000
9.966667	0.500	82,262.000000
9.975000	0.500	74,821.000000
9.983333	0.500	68,277.000000
9.991667	0.500	62,344.000000
10.000000	0.500	57,192.000000
10.008333	0.500	53,504.000000
10.016667	0.500	51,451.000000
10.025000	0.500	50,659.000000
10.033333	0.500	51,013.000000
10.041667	0.500	52,483.000000
10.050000	0.500	55,000.000000
10.058333	0.500	57,476.000000
10.066667	0.500	58,784.000000
10.075000	0.500	58,609.000000
10.083333	0.500	57,351.000000
10.091667	0.500	55,948.000000
10.100000	0.500	54,876.000000
10.108333	0.500	54,135.000000
10.116667	0.500	54,040.000000
10.125000	0.500	54,937.000000
10.133333	0.500	56,679.000000
10.141667	0.500	59,157.000000
10.150000	0.500	62,245.000000
10.158333	0.500	65,979.000000
10.166667	0.500	70,190.000000
10.175000	0.500	73,899.000000
10.183333	0.500	76,112.000000
10.191667	0.500	76,636.000000
10.200000	0.500	75,393.000000
10.208333	0.500	72,727.000000
10.216667	0.500	69,373.000000
10.225000	0.500	66,301.000000
10.233333	0.500	64,204.000000
10.241667	0.500	63,018.000000
10.250000	0.500	62,655.000000
10.258333	0.500	62,569.000000
10.266667	0.500	62,103.000000
10.275000	0.500	60,827.000000
10.283333	0.500	58,954.000000
10.291667	0.500	57,169.000000
10.300000	0.500	55,928.000000
10.308333	0.500	55,160.000000
10.316667	0.500	54,563.000000
10.325000	0.500	53,961.000000
10.333333	0.500	53,255.000000
10.341667	0.500	53,048.000000
10.350000	0.500	53,722.000000
10.358333	0.500	55,098.000000
10.366667	0.500	56,847.000000
10.375000	0.500	58,891.000000
10.383333	0.500	61,420.000000
10.391667	0.500	64,126.000000
10.400000	0.500	67,052.000000
10.408333	0.500	70,635.000000
10.416667	0.500	75,017.000000
10.425000	0.500	79,636.000000
10.433333	0.500	84,378.000000
10.441667	0.500	89,782.000000
10.450000	0.500	95,888.000000
10.458333	0.500	102,477.000000
10.466667	0.500	109,377.000000
10.475000	0.500	116,490.000000
10.483333	0.500	123,887.000000
10.491667	0.500	132,108.000000
10.500000	0.500	141,458.000000
10.508333	0.500	151,896.000000
10.516667	0.500	162,766.000000
10.525000	0.500	172,651.000000
10.533333	0.500	179,748.000000
10.541667	0.500	183,044.000000
10.550000	0.500	182,472.000000
10.558333	0.500	178,606.000000
10.566667	0.500	172,450.000000
10.575000	0.500	164,769.000000
10.583333	0.500	156,090.000000
10.591667	0.500	146,906.000000
10.600000	0.500	138,228.000000
10.608333	0.500	132,103.000000
10.616667	0.500	130,406.000000
10.625000	0.500	134,003.000000
10.633333	0.500	143,909.000000
10.641667	0.500	161,159.000000
10.650000	0.500	187,274.000000
10.658333	0.500	223,903.000000
10.666667	0.500	272,977.000000
10.675000	0.500	336,530.000000
10.683333	0.500	416,336.000000
10.691667	0.500	513,487.000000
10.700000	0.500	628,529.000000
10.708333	0.500	760,606.000000
10.716667	0.500	906,650.000000
10.725000	0.500	1,061,524.000000
10.733333	0.500	1,217,402.000000
10.741667	0.500	1,365,391.000000
10.750000	0.500	1,496,452.000000
10.758333	0.500	1,602,263.000000
10.766667	0.500	1,676,102.000000
10.775000	0.500	1,712,447.000000
10.783333	0.500	1,708,110.000000
10.791667	0.500	1,663,438.000000
10.800000	0.500	1,582,325.000000
10.808333	0.500	1,471,144.000000
10.816667	0.500	1,337,907.000000
10.825000	0.500	1,191,306.000000
10.833333	0.500	1,040,111.000000
10.841667	0.500	891,859.000000
10.850000	0.500	752,185.000000
10.858333	0.500	625,351.000000
10.866667	0.500	514,305.000000
10.875000	0.500	420,140.000000
10.883333	0.500	342,221.000000
10.891667	0.500	279,130.000000
10.900000	0.500	228,729.000000
10.908333	0.500	188,779.000000
10.916667	0.500	157,560.000000
10.925000	0.500	133,904.000000
10.933333	0.500	116,545.000000
10.941667	0.500	103,848.000000
10.950000	0.500	94,841.000000
10.958333	0.500	88,940.000000
10.966667	0.500	85,719.000000
10.975000	0.500	84,120.000000
10.983333	0.500	82,907.000000
10.991667	0.500	82,276.000000
11.000000	0.500	82,887.000000
11.008333	0.500	85,137.000000
11.016667	0.500	88,901.000000
11.025000	0.500	93,897.000000
11.033333	0.500	99,793.000000
11.041667	0.500	107,258.000000
11.050000	0.500	116,697.000000
11.058333	0.500	127,844.000000
11.066667	0.500	140,355.000000
11.075000	0.500	153,767.000000
11.083333	0.500	167,423.000000
11.091667	0.500	180,326.000000
11.100000	0.500	191,020.000000
11.108333	0.500	198,158.000000
11.116667	0.500	201,318.000000
11.125000	0.500	200,582.000000
11.133333	0.500	196,764.000000
11.141667	0.500	191,012.000000
11.150000	0.500	183,227.000000
11.158333	0.500	173,037.000000
11.166667	0.500	160,473.000000
11.175000	0.500	146,652.000000
11.183333	0.500	132,558.000000
11.191667	0.500	119,165.000000
11.200000	0.500	107,470.000000
11.208333	0.500	97,848.000000
11.216667	0.500	90,229.000000
11.225000	0.500	84,358.000000
11.233333	0.500	79,599.000000
11.241667	0.500	75,791.000000
11.250000	0.500	73,298.000000
11.258333	0.500	72,221.000000
11.266667	0.500	71,796.000000
11.275000	0.500	71,190.000000
11.283333	0.500	70,006.000000
11.291667	0.500	68,561.000000
11.300000	0.500	67,306.000000
11.308333	0.500	66,506.000000
11.316667	0.500	66,091.000000
11.325000	0.500	66,193.000000
11.333333	0.500	67,109.000000
11.341667	0.500	68,805.000000
11.350000	0.500	70,283.000000
11.358333	0.500	71,068.000000
11.366667	0.500	71,730.000000
11.375000	0.500	72,547.000000
11.383333	0.500	73,613.000000
11.391667	0.500	74,894.000000
11.400000	0.500	75,983.000000
11.408333	0.500	76,947.000000
11.416667	0.500	78,108.000000
11.425000	0.500	79,384.000000
11.433333	0.500	80,125.000000
11.441667	0.500	79,993.000000
11.450000	0.500	79,398.000000
11.458333	0.500	78,931.000000
11.466667	0.500	78,903.000000
11.475000	0.500	79,272.000000
11.483333	0.500	80,292.000000
11.491667	0.500	82,044.000000
11.500000	0.500	83,889.000000
11.508333	0.500	85,316.000000
11.516667	0.500	85,850.000000
11.525000	0.500	85,435.000000
11.533333	0.500	84,775.000000
11.541667	0.500	84,388.000000
11.550000	0.500	84,319.000000
11.558333	0.500	84,647.000000
11.566667	0.500	85,464.000000
11.575000	0.500	86,850.000000
11.583333	0.500	88,369.000000
11.591667	0.500	89,195.000000
11.600000	0.500	89,873.000000
11.608333	0.500	91,575.000000
11.616667	0.500	95,948.000000
11.625000	0.500	103,568.000000
11.633333	0.500	113,734.000000
11.641667	0.500	125,648.000000
11.650000	0.500	138,694.000000
11.658333	0.500	152,368.000000
11.666667	0.500	166,180.000000
11.675000	0.500	179,768.000000
11.683333	0.500	192,842.000000
11.691667	0.500	204,971.000000
11.700000	0.500	215,892.000000
11.708333	0.500	225,101.000000
11.716667	0.500	232,041.000000
11.725000	0.500	236,828.000000
11.733333	0.500	239,498.000000
11.741667	0.500	240,590.000000
11.750000	0.500	241,478.000000
11.758333	0.500	243,920.000000
11.766667	0.500	250,465.000000
11.775000	0.500	263,469.000000
11.783333	0.500	286,390.000000
11.791667	0.500	323,862.000000
11.800000	0.500	381,249.000000
11.808333	0.500	465,105.000000
11.816667	0.500	582,510.000000
11.825000	0.500	741,039.000000
11.833333	0.500	950,021.000000
11.841667	0.500	1,219,871.000000
11.850000	0.500	1,561,548.000000
11.858333	0.500	1,984,076.000000
11.866667	0.500	2,492,733.000000
11.875000	0.500	3,085,599.000000
11.883333	0.500	3,752,951.000000
11.891667	0.500	4,474,962.000000
11.900000	0.500	5,221,377.000000
11.908333	0.500	5,951,448.000000
11.916667	0.500	6,618,712.000000
11.925000	0.500	7,175,329.000000
11.933333	0.500	7,577,510.000000
11.941667	0.500	7,792,868.000000
11.950000	0.500	7,803,409.000000
11.958333	0.500	7,608,681.000000
11.966667	0.500	7,226,107.000000
11.975000	0.500	6,687,494.000000
11.983333	0.500	6,034,354.000000
11.991667	0.500	5,312,164.000000
12.000000	0.500	4,565,937.000000
12.008333	0.500	3,835,868.000000
12.016667	0.500	3,154,356.000000
12.025000	0.500	2,544,118.000000
12.033333	0.500	2,018,214.000000
12.041667	0.500	1,580,451.000000
12.050000	0.500	1,227,857.000000
12.058333	0.500	952,845.000000
12.066667	0.500	745,391.000000
12.075000	0.500	593,582.000000
12.083333	0.500	485,451.000000
12.091667	0.500	410,884.000000
12.100000	0.500	361,748.000000
12.108333	0.500	331,312.000000
12.116667	0.500	314,110.000000
12.125000	0.500	306,018.000000
12.133333	0.500	304,643.000000
12.141667	0.500	310,429.000000
12.150000	0.500	325,337.000000
12.158333	0.500	353,372.000000
12.166667	0.500	398,691.000000
12.175000	0.500	465,406.000000
12.183333	0.500	558,355.000000
12.191667	0.500	682,746.000000
12.200000	0.500	842,681.000000
12.208333	0.500	1,040,289.000000
12.216667	0.500	1,275,506.000000
12.225000	0.500	1,545,440.000000
12.233333	0.500	1,841,388.000000
12.241667	0.500	2,150,484.000000
12.250000	0.500	2,457,755.000000
12.258333	0.500	2,746,123.000000
12.266667	0.500	2,996,393.000000
12.275000	0.500	3,190,686.000000
12.283333	0.500	3,313,920.000000
12.291667	0.500	3,355,986.000000
12.300000	0.500	3,313,208.000000
12.308333	0.500	3,188,311.000000
12.316667	0.500	2,991,917.000000
12.325000	0.500	2,739,213.000000
12.333333	0.500	2,447,775.000000
12.341667	0.500	2,137,033.000000
12.350000	0.500	1,825,877.000000
12.358333	0.500	1,530,038.000000
12.366667	0.500	1,260,887.000000
12.375000	0.500	1,025,509.000000
12.383333	0.500	826,479.000000
12.391667	0.500	663,264.000000
12.400000	0.500	533,124.000000
12.408333	0.500	432,072.000000
12.416667	0.500	355,597.000000
12.425000	0.500	299,215.000000
12.433333	0.500	258,386.000000
12.441667	0.500	228,756.000000
12.450000	0.500	206,124.000000
12.458333	0.500	187,354.000000
12.466667	0.500	170,502.000000
12.475000	0.500	154,806.000000
12.483333	0.500	140,528.000000
12.491667	0.500	128,285.000000
12.500000	0.500	118,420.000000
12.508333	0.500	110,967.000000
12.516667	0.500	105,682.000000
12.525000	0.500	102,160.000000
12.533333	0.500	100,330.000000
12.541667	0.500	99,788.000000
12.550000	0.500	100,139.000000
12.558333	0.500	101,303.000000
12.566667	0.500	103,271.000000
12.575000	0.500	106,043.000000
12.583333	0.500	110,071.000000
12.591667	0.500	116,642.000000
12.600000	0.500	127,974.000000
12.608333	0.500	146,808.000000
12.616667	0.500	174,681.000000
12.625000	0.500	212,204.000000
12.633333	0.500	260,188.000000
12.641667	0.500	319,562.000000
12.650000	0.500	391,854.000000
12.658333	0.500	479,497.000000
12.666667	0.500	584,704.000000
12.675000	0.500	708,330.000000
12.683333	0.500	850,596.000000
12.691667	0.500	1,009,974.000000
12.700000	0.500	1,180,828.000000
12.708333	0.500	1,354,453.000000
12.716667	0.500	1,520,438.000000
12.725000	0.500	1,667,266.000000
12.733333	0.500	1,783,769.000000
12.741667	0.500	1,861,064.000000
12.750000	0.500	1,893,642.000000
12.758333	0.500	1,879,866.000000
12.766667	0.500	1,821,629.000000
12.775000	0.500	1,723,609.000000
12.783333	0.500	1,592,849.000000
12.791667	0.500	1,437,888.000000
12.800000	0.500	1,268,144.000000
12.808333	0.500	1,093,671.000000
12.816667	0.500	924,281.000000
12.825000	0.500	768,177.000000
12.833333	0.500	630,885.000000
12.841667	0.500	515,180.000000
12.850000	0.500	420,781.000000
12.858333	0.500	345,757.000000
12.866667	0.500	287,703.000000
12.875000	0.500	244,151.000000
12.883333	0.500	212,707.000000
12.891667	0.500	190,677.000000
12.900000	0.500	175,748.000000
12.908333	0.500	166,087.000000
12.916667	0.500	160,170.000000
12.925000	0.500	157,251.000000
12.933333	0.500	157,150.000000
12.941667	0.500	159,648.000000
12.950000	0.500	164,425.000000
12.958333	0.500	171,084.000000
12.966667	0.500	179,469.000000
12.975000	0.500	189,252.000000
12.983333	0.500	200,381.000000
12.991667	0.500	212,471.000000
13.000000	0.500	224,881.000000
13.008333	0.500	237,149.000000
13.016667	0.500	249,068.000000
13.025000	0.500	260,462.000000
13.033333	0.500	270,936.000000
13.041667	0.500	279,659.000000
13.050000	0.500	285,549.000000
13.058333	0.500	287,423.000000
13.066667	0.500	284,734.000000
13.075000	0.500	277,733.000000
13.083333	0.500	267,257.000000
13.091667	0.500	254,846.000000
13.100000	0.500	241,853.000000
13.108333	0.500	228,958.000000
13.116667	0.500	217,051.000000
13.125000	0.500	206,686.000000
13.133333	0.500	197,945.000000
13.141667	0.500	190,365.000000
13.150000	0.500	183,124.000000
13.158333	0.500	175,706.000000
13.166667	0.500	168,261.000000
13.175000	0.500	160,725.000000
13.183333	0.500	152,871.000000
13.191667	0.500	145,265.000000
13.200000	0.500	138,733.000000
13.208333	0.500	133,880.000000
13.216667	0.500	131,069.000000
13.225000	0.500	131,194.000000
13.233333	0.500	134,906.000000
13.241667	0.500	142,481.000000
13.250000	0.500	154,328.000000
13.258333	0.500	169,982.000000
13.266667	0.500	188,188.000000
13.275000	0.500	208,325.000000
13.283333	0.500	230,310.000000
13.291667	0.500	253,556.000000
13.300000	0.500	276,798.000000
13.308333	0.500	299,332.000000
13.316667	0.500	321,222.000000
13.325000	0.500	341,940.000000
13.333333	0.500	359,658.000000
13.341667	0.500	372,096.000000
13.350000	0.500	378,187.000000
13.358333	0.500	377,671.000000
13.366667	0.500	370,724.000000
13.375000	0.500	358,013.000000
13.383333	0.500	340,405.000000
13.391667	0.500	319,120.000000
13.400000	0.500	295,466.000000
13.408333	0.500	270,452.000000
13.416667	0.500	245,181.000000
13.425000	0.500	220,984.000000
13.433333	0.500	198,657.000000
13.441667	0.500	178,549.000000
13.450000	0.500	160,932.000000
13.458333	0.500	146,168.000000
13.466667	0.500	134,643.000000
13.475000	0.500	126,260.000000
13.483333	0.500	120,656.000000
13.491667	0.500	117,487.000000
13.500000	0.500	116,150.000000
13.508333	0.500	115,566.000000
13.516667	0.500	114,899.000000
13.525000	0.500	113,857.000000
13.533333	0.500	112,558.000000
13.541667	0.500	111,457.000000
13.550000	0.500	110,486.000000
13.558333	0.500	109,277.000000
13.566667	0.500	107,680.000000
13.575000	0.500	105,323.000000
13.583333	0.500	102,181.000000
13.591667	0.500	98,741.000000
13.600000	0.500	95,470.000000
13.608333	0.500	93,200.000000
13.616667	0.500	92,177.000000
13.625000	0.500	91,776.000000
13.633333	0.500	91,420.000000
13.641667	0.500	90,970.000000
13.650000	0.500	90,771.000000
13.658333	0.500	91,223.000000
13.666667	0.500	92,684.000000
13.675000	0.500	94,922.000000
13.683333	0.500	97,103.000000
13.691667	0.500	98,716.000000
13.700000	0.500	99,694.000000
13.708333	0.500	100,269.000000
13.716667	0.500	100,735.000000
13.725000	0.500	100,820.000000
13.733333	0.500	100,046.000000
13.741667	0.500	98,018.000000
13.750000	0.500	94,751.000000
13.758333	0.500	90,987.000000
13.766667	0.500	87,713.000000
13.775000	0.500	85,691.000000
13.783333	0.500	84,822.000000
13.791667	0.500	85,169.000000
13.800000	0.500	86,586.000000
13.808333	0.500	88,516.000000
13.816667	0.500	90,359.000000
13.825000	0.500	91,888.000000
13.833333	0.500	93,036.000000
13.841667	0.500	94,033.000000
13.850000	0.500	95,653.000000
13.858333	0.500	98,595.000000
13.866667	0.500	103,605.000000
13.875000	0.500	110,383.000000
13.883333	0.500	118,315.000000
13.891667	0.500	126,627.000000
13.900000	0.500	134,832.000000
13.908333	0.500	142,700.000000
13.916667	0.500	150,516.000000
13.925000	0.500	158,324.000000
13.933333	0.500	165,723.000000
13.941667	0.500	172,170.000000
13.950000	0.500	178,008.000000
13.958333	0.500	183,153.000000
13.966667	0.500	186,876.000000
13.975000	0.500	188,069.000000
13.983333	0.500	186,226.000000
13.991667	0.500	181,644.000000
14.000000	0.500	175,185.000000
14.008333	0.500	168,228.000000
14.016667	0.500	161,557.000000
14.025000	0.500	155,406.000000
14.033333	0.500	150,307.000000
14.041667	0.500	146,698.000000
14.050000	0.500	144,798.000000
14.058333	0.500	144,664.000000
14.066667	0.500	145,981.000000
14.075000	0.500	147,879.000000
14.083333	0.500	150,182.000000
14.091667	0.500	152,771.000000
14.100000	0.500	155,158.000000
14.108333	0.500	157,746.000000
14.116667	0.500	161,283.000000
14.125000	0.500	165,548.000000
14.133333	0.500	170,266.000000
14.141667	0.500	175,167.000000
14.150000	0.500	179,604.000000
14.158333	0.500	183,227.000000
14.166667	0.500	185,892.000000
14.175000	0.500	187,493.000000
14.183333	0.500	188,291.000000
14.191667	0.500	189,081.000000
14.200000	0.500	191,081.000000
14.208333	0.500	195,151.000000
14.216667	0.500	201,346.000000
14.225000	0.500	210,197.000000
14.233333	0.500	222,705.000000
14.241667	0.500	240,966.000000
14.250000	0.500	267,516.000000
14.258333	0.500	305,382.000000
14.266667	0.500	357,581.000000
14.275000	0.500	427,732.000000
14.283333	0.500	520,436.000000
14.291667	0.500	641,085.000000
14.300000	0.500	796,356.000000
14.308333	0.500	993,642.000000
14.316667	0.500	1,239,742.000000
14.325000	0.500	1,541,048.000000
14.333333	0.500	1,901,104.000000
14.341667	0.500	2,317,636.000000
14.350000	0.500	2,784,684.000000
14.358333	0.500	3,289,718.000000
14.366667	0.500	3,812,615.000000
14.375000	0.500	4,328,241.000000
14.383333	0.500	4,806,635.000000
14.391667	0.500	5,215,269.000000
14.400000	0.500	5,523,597.000000
14.408333	0.500	5,706,968.000000
14.416667	0.500	5,749,722.000000
14.425000	0.500	5,646,820.000000
14.433333	0.500	5,406,014.000000
14.441667	0.500	5,046,447.000000
14.450000	0.500	4,594,651.000000
14.458333	0.500	4,082,029.000000
14.466667	0.500	3,541,802.000000
14.475000	0.500	3,004,954.000000
14.483333	0.500	2,496,960.000000
14.491667	0.500	2,036,292.000000
14.500000	0.500	1,634,114.000000
14.508333	0.500	1,295,368.000000
14.516667	0.500	1,019,192.000000
14.525000	0.500	800,045.000000
14.533333	0.500	630,525.000000
14.541667	0.500	502,858.000000
14.550000	0.500	409,331.000000
14.558333	0.500	342,699.000000
14.566667	0.500	295,927.000000
14.575000	0.500	263,946.000000
14.583333	0.500	242,962.000000
14.591667	0.500	229,364.000000
14.600000	0.500	219,979.000000
14.608333	0.500	212,026.000000
14.616667	0.500	204,419.000000
14.625000	0.500	197,528.000000
14.633333	0.500	191,584.000000
14.641667	0.500	186,165.000000
14.650000	0.500	181,210.000000
14.658333	0.500	176,493.000000
14.666667	0.500	171,734.000000
14.675000	0.500	167,030.000000
14.683333	0.500	162,421.000000
14.691667	0.500	157,579.000000
14.700000	0.500	152,946.000000
14.708333	0.500	149,317.000000
14.716667	0.500	147,140.000000
14.725000	0.500	146,762.000000
14.733333	0.500	147,988.000000
14.741667	0.500	150,334.000000
14.750000	0.500	153,700.000000
14.758333	0.500	158,073.000000
14.766667	0.500	163,417.000000
14.775000	0.500	170,495.000000
14.783333	0.500	180,696.000000
14.791667	0.500	196,212.000000
14.800000	0.500	219,081.000000
14.808333	0.500	249,386.000000
14.816667	0.500	286,276.000000
14.825000	0.500	329,113.000000
14.833333	0.500	376,737.000000
14.841667	0.500	427,416.000000
14.850000	0.500	479,191.000000
14.858333	0.500	530,581.000000
14.866667	0.500	579,828.000000
14.875000	0.500	624,644.000000
14.883333	0.500	662,716.000000
14.891667	0.500	691,610.000000
14.900000	0.500	708,454.000000
14.908333	0.500	711,483.000000
14.916667	0.500	700,233.000000
14.925000	0.500	675,418.000000
14.933333	0.500	639,197.000000
14.941667	0.500	594,572.000000
14.950000	0.500	544,403.000000
14.958333	0.500	491,385.000000
14.966667	0.500	438,131.000000
14.975000	0.500	387,194.000000
14.983333	0.500	340,806.000000
14.991667	0.500	300,744.000000
15.000000	0.500	267,927.000000
15.008333	0.500	242,416.000000
15.016667	0.500	224,138.000000
15.025000	0.500	212,664.000000
15.033333	0.500	207,526.000000
15.041667	0.500	208,104.000000
15.050000	0.500	213,810.000000
15.058333	0.500	224,036.000000
15.066667	0.500	237,366.000000
15.075000	0.500	252,679.000000
15.083333	0.500	270,051.000000
15.091667	0.500	289,956.000000
15.100000	0.500	312,871.000000
15.108333	0.500	339,592.000000
15.116667	0.500	371,322.000000
15.125000	0.500	408,816.000000
15.133333	0.500	452,675.000000
15.141667	0.500	503,682.000000
15.150000	0.500	562,067.000000
15.158333	0.500	627,376.000000
15.166667	0.500	698,756.000000
15.175000	0.500	773,417.000000
15.183333	0.500	846,740.000000
15.191667	0.500	913,681.000000
15.200000	0.500	970,035.000000
15.208333	0.500	1,011,837.000000
15.216667	0.500	1,036,239.000000
15.225000	0.500	1,041,968.000000
15.233333	0.500	1,028,475.000000
15.241667	0.500	996,971.000000
15.250000	0.500	950,153.000000
15.258333	0.500	891,475.000000
15.266667	0.500	824,498.000000
15.275000	0.500	752,376.000000
15.283333	0.500	678,021.000000
15.291667	0.500	604,347.000000
15.300000	0.500	534,143.000000
15.308333	0.500	469,732.000000
15.316667	0.500	412,311.000000
15.325000	0.500	361,897.000000
15.333333	0.500	318,224.000000
15.341667	0.500	281,660.000000
15.350000	0.500	252,231.000000
15.358333	0.500	229,081.000000
15.366667	0.500	210,417.000000
15.375000	0.500	194,864.000000
15.383333	0.500	181,284.000000
15.391667	0.500	168,987.000000
15.400000	0.500	157,894.000000
15.408333	0.500	147,804.000000
15.416667	0.500	138,575.000000
15.425000	0.500	130,658.000000
15.433333	0.500	124,162.000000
15.441667	0.500	119,631.000000
15.450000	0.500	117,394.000000
15.458333	0.500	117,104.000000
15.466667	0.500	117,728.000000
15.475000	0.500	118,989.000000
15.483333	0.500	120,822.000000
15.491667	0.500	122,413.000000
15.500000	0.500	123,575.000000
15.508333	0.500	124,579.000000
15.516667	0.500	125,638.000000
15.525000	0.500	127,197.000000
15.533333	0.500	129,228.000000
15.541667	0.500	131,561.000000
15.550000	0.500	133,910.000000
15.558333	0.500	136,642.000000
15.566667	0.500	139,353.000000
15.575000	0.500	140,902.000000
15.583333	0.500	141,190.000000
15.591667	0.500	140,303.000000
15.600000	0.500	137,868.000000
15.608333	0.500	134,068.000000
15.616667	0.500	130,100.000000
15.625000	0.500	127,149.000000
15.633333	0.500	125,098.000000
15.641667	0.500	123,400.000000
15.650000	0.500	122,228.000000
15.658333	0.500	121,796.000000
15.666667	0.500	122,421.000000
15.675000	0.500	123,774.000000
15.683333	0.500	124,787.000000
15.691667	0.500	124,708.000000
15.700000	0.500	123,573.000000
15.708333	0.500	122,009.000000
15.716667	0.500	120,430.000000
15.725000	0.500	118,755.000000
15.733333	0.500	116,679.000000
15.741667	0.500	113,972.000000
15.750000	0.500	110,704.000000
15.758333	0.500	107,413.000000
15.766667	0.500	104,768.000000
15.775000	0.500	103,222.000000
15.783333	0.500	103,054.000000
15.791667	0.500	104,041.000000
15.800000	0.500	106,155.000000
15.808333	0.500	109,338.000000
15.816667	0.500	113,112.000000
15.825000	0.500	116,943.000000
15.833333	0.500	120,528.000000
15.841667	0.500	123,318.000000
15.850000	0.500	124,648.000000
15.858333	0.500	125,000.000000
15.866667	0.500	125,042.000000
15.875000	0.500	125,216.000000
15.883333	0.500	125,352.000000
15.891667	0.500	125,716.000000
15.900000	0.500	126,688.000000
15.908333	0.500	128,622.000000
15.916667	0.500	131,607.000000
15.925000	0.500	135,201.000000
15.933333	0.500	139,206.000000
15.941667	0.500	143,604.000000
15.950000	0.500	148,871.000000
15.958333	0.500	156,126.000000
15.966667	0.500	166,050.000000
15.975000	0.500	179,001.000000
15.983333	0.500	195,331.000000
15.991667	0.500	215,415.000000
16.000000	0.500	239,253.000000
16.008333	0.500	267,826.000000
16.016667	0.500	302,865.000000
16.025000	0.500	345,622.000000
16.033333	0.500	396,535.000000
16.041667	0.500	454,804.000000
16.050000	0.500	519,002.000000
16.058333	0.500	587,183.000000
16.066667	0.500	657,008.000000
16.075000	0.500	725,405.000000
16.083333	0.500	788,444.000000
16.091667	0.500	842,540.000000
16.100000	0.500	884,280.000000
16.108333	0.500	910,660.000000
16.116667	0.500	920,087.000000
16.125000	0.500	912,387.000000
16.133333	0.500	888,188.000000
16.141667	0.500	848,562.000000
16.150000	0.500	796,005.000000
16.158333	0.500	733,964.000000
16.166667	0.500	666,415.000000
16.175000	0.500	596,537.000000
16.183333	0.500	527,048.000000
16.191667	0.500	460,061.000000
16.200000	0.500	397,794.000000
16.208333	0.500	342,594.000000
16.216667	0.500	295,582.000000
16.225000	0.500	257,044.000000
16.233333	0.500	226,827.000000
16.241667	0.500	203,863.000000
16.250000	0.500	186,614.000000
16.258333	0.500	173,552.000000
16.266667	0.500	163,297.000000
16.275000	0.500	155,472.000000
16.283333	0.500	150,205.000000
16.291667	0.500	147,624.000000
16.300000	0.500	147,355.000000
16.308333	0.500	148,277.000000
16.316667	0.500	149,204.000000
16.325000	0.500	149,651.000000
16.333333	0.500	149,947.000000
16.341667	0.500	150,335.000000
16.350000	0.500	150,761.000000
16.358333	0.500	150,859.000000
16.366667	0.500	150,652.000000
16.375000	0.500	150,446.000000
16.383333	0.500	150,265.000000
16.391667	0.500	150,142.000000
16.400000	0.500	150,343.000000
16.408333	0.500	151,126.000000
16.416667	0.500	152,092.000000
16.425000	0.500	152,946.000000
16.433333	0.500	153,988.000000
16.441667	0.500	154,714.000000
16.450000	0.500	154,239.000000
16.458333	0.500	152,411.000000
16.466667	0.500	150,000.000000
16.475000	0.500	147,280.000000
16.483333	0.500	144,393.000000
16.491667	0.500	142,031.000000
16.500000	0.500	140,582.000000
16.508333	0.500	139,989.000000
16.516667	0.500	139,674.000000
16.525000	0.500	138,807.000000
16.533333	0.500	137,527.000000
16.541667	0.500	136,300.000000
16.550000	0.500	135,363.000000
16.558333	0.500	135,277.000000
16.566667	0.500	136,486.000000
16.575000	0.500	139,449.000000
16.583333	0.500	143,139.000000
16.591667	0.500	146,585.000000
16.600000	0.500	149,032.000000
16.608333	0.500	150,345.000000
16.616667	0.500	150,983.000000
16.625000	0.500	151,627.000000
16.633333	0.500	152,605.000000
16.641667	0.500	154,004.000000
16.650000	0.500	155,320.000000
16.658333	0.500	156,105.000000
16.666667	0.500	157,061.000000
16.675000	0.500	158,323.000000
16.683333	0.500	160,341.000000
16.691667	0.500	163,126.000000
16.700000	0.500	166,588.000000
16.708333	0.500	171,016.000000
16.716667	0.500	176,287.000000
16.725000	0.500	182,124.000000
16.733333	0.500	188,336.000000
16.741667	0.500	195,377.000000
16.750000	0.500	204,727.000000
16.758333	0.500	218,011.000000
16.766667	0.500	235,721.000000
16.775000	0.500	257,336.000000
16.783333	0.500	282,403.000000
16.791667	0.500	310,210.000000
16.800000	0.500	339,756.000000
16.808333	0.500	369,937.000000
16.816667	0.500	399,701.000000
16.825000	0.500	427,360.000000
16.833333	0.500	451,051.000000
16.841667	0.500	469,627.000000
16.850000	0.500	483,488.000000
16.858333	0.500	495,309.000000
16.866667	0.500	509,134.000000
16.875000	0.500	528,502.000000
16.883333	0.500	556,799.000000
16.891667	0.500	597,692.000000
16.900000	0.500	655,099.000000
16.908333	0.500	734,402.000000
16.916667	0.500	842,370.000000
16.925000	0.500	985,665.000000
16.933333	0.500	1,169,320.000000
16.941667	0.500	1,396,544.000000
16.950000	0.500	1,668,552.000000
16.958333	0.500	1,983,150.000000
16.966667	0.500	2,333,059.000000
16.975000	0.500	2,705,199.000000
16.983333	0.500	3,081,872.000000
16.991667	0.500	3,440,636.000000
17.000000	0.500	3,757,092.000000
17.008333	0.500	4,007,474.000000
17.016667	0.500	4,172,677.000000
17.025000	0.500	4,239,404.000000
17.033333	0.500	4,201,576.000000
17.041667	0.500	4,061,276.000000
17.050000	0.500	3,828,521.000000
17.058333	0.500	3,521,136.000000
17.066667	0.500	3,162,497.000000
17.075000	0.500	2,777,736.000000
17.083333	0.500	2,389,671.000000
17.091667	0.500	2,017,744.000000
17.100000	0.500	1,676,405.000000
17.108333	0.500	1,374,925.000000
17.116667	0.500	1,118,509.000000
17.125000	0.500	908,238.000000
17.133333	0.500	742,092.000000
17.141667	0.500	615,215.000000
17.150000	0.500	521,231.000000
17.158333	0.500	453,985.000000
17.166667	0.500	407,607.000000
17.175000	0.500	376,913.000000
17.183333	0.500	356,774.000000
17.191667	0.500	342,618.000000
17.200000	0.500	330,501.000000
17.208333	0.500	317,590.000000
17.216667	0.500	302,823.000000
17.225000	0.500	286,238.000000
17.233333	0.500	268,062.000000
17.241667	0.500	248,854.000000
17.250000	0.500	229,705.000000
17.258333	0.500	211,393.000000
17.266667	0.500	194,359.000000
17.275000	0.500	178,770.000000
17.283333	0.500	164,813.000000
17.291667	0.500	153,284.000000
17.300000	0.500	144,362.000000
17.308333	0.500	137,476.000000
17.316667	0.500	131,765.000000
17.325000	0.500	126,885.000000
17.333333	0.500	123,183.000000
17.341667	0.500	121,096.000000
17.350000	0.500	120,980.000000
17.358333	0.500	122,590.000000
17.366667	0.500	125,287.000000
17.375000	0.500	128,953.000000
17.383333	0.500	133,995.000000
17.391667	0.500	139,889.000000
17.400000	0.500	145,424.000000
17.408333	0.500	149,788.000000
17.416667	0.500	153,273.000000
17.425000	0.500	156,453.000000
17.433333	0.500	159,599.000000
17.441667	0.500	163,066.000000
17.450000	0.500	166,814.000000
17.458333	0.500	170,413.000000
17.466667	0.500	173,903.000000
17.475000	0.500	177,354.000000
17.483333	0.500	181,070.000000
17.491667	0.500	185,754.000000
17.500000	0.500	192,576.000000
17.508333	0.500	202,527.000000
17.516667	0.500	216,520.000000
17.525000	0.500	235,893.000000
17.533333	0.500	261,874.000000
17.541667	0.500	295,146.000000
17.550000	0.500	336,729.000000
17.558333	0.500	387,934.000000
17.566667	0.500	449,793.000000
17.575000	0.500	522,555.000000
17.583333	0.500	605,181.000000
17.591667	0.500	695,661.000000
17.600000	0.500	790,958.000000
17.608333	0.500	886,670.000000
17.616667	0.500	976,730.000000
17.625000	0.500	1,054,146.000000
17.633333	0.500	1,112,822.000000
17.641667	0.500	1,148,197.000000
17.650000	0.500	1,157,413.000000
17.658333	0.500	1,139,979.000000
17.666667	0.500	1,097,529.000000
17.675000	0.500	1,033,789.000000
17.683333	0.500	954,295.000000
17.691667	0.500	865,654.000000
17.700000	0.500	773,673.000000
17.708333	0.500	682,711.000000
17.716667	0.500	596,059.000000
17.725000	0.500	516,550.000000
17.733333	0.500	446,218.000000
17.741667	0.500	386,203.000000
17.750000	0.500	336,261.000000
17.758333	0.500	295,482.000000
17.766667	0.500	263,526.000000
17.775000	0.500	239,586.000000
17.783333	0.500	221,667.000000
17.791667	0.500	208,412.000000
17.800000	0.500	198,997.000000
17.808333	0.500	192,635.000000
17.816667	0.500	189,062.000000
17.825000	0.500	188,275.000000
17.833333	0.500	189,644.000000
17.841667	0.500	191,775.000000
17.850000	0.500	193,045.000000
17.858333	0.500	192,234.000000
17.866667	0.500	188,963.000000
17.875000	0.500	183,661.000000
17.883333	0.500	177,096.000000
17.891667	0.500	170,225.000000
17.900000	0.500	163,665.000000
17.908333	0.500	157,549.000000
17.916667	0.500	152,260.000000
17.925000	0.500	148,010.000000
17.933333	0.500	144,595.000000
17.941667	0.500	142,206.000000
17.950000	0.500	141,064.000000
17.958333	0.500	141,201.000000
17.966667	0.500	142,132.000000
17.975000	0.500	143,288.000000
17.983333	0.500	144,210.000000
17.991667	0.500	144,393.000000
18.000000	0.500	143,489.000000
18.008333	0.500	141,215.000000
18.016667	0.500	138,104.000000
18.025000	0.500	134,791.000000
18.033333	0.500	131,830.000000
18.041667	0.500	129,594.000000
18.050000	0.500	129,100.000000
18.058333	0.500	131,080.000000
18.066667	0.500	135,231.000000
18.075000	0.500	140,411.000000
18.083333	0.500	145,301.000000
18.091667	0.500	148,870.000000
18.100000	0.500	150,472.000000
18.108333	0.500	150,050.000000
18.116667	0.500	148,855.000000
18.125000	0.500	148,105.000000
18.133333	0.500	148,004.000000
18.141667	0.500	148,324.000000
18.150000	0.500	148,781.000000
18.158333	0.500	149,226.000000
18.166667	0.500	149,599.000000
18.175000	0.500	149,561.000000
18.183333	0.500	148,719.000000
18.191667	0.500	146,874.000000
18.200000	0.500	144,125.000000
18.208333	0.500	140,900.000000
18.216667	0.500	137,960.000000
18.225000	0.500	135,812.000000
18.233333	0.500	134,286.000000
18.241667	0.500	132,907.000000
18.250000	0.500	131,644.000000
18.258333	0.500	131,071.000000
18.266667	0.500	131,485.000000
18.275000	0.500	133,121.000000
18.283333	0.500	135,992.000000
18.291667	0.500	139,831.000000
18.300000	0.500	144,463.000000
18.308333	0.500	149,528.000000
18.316667	0.500	154,646.000000
18.325000	0.500	159,791.000000
18.333333	0.500	164,979.000000
18.341667	0.500	169,803.000000
18.350000	0.500	173,935.000000
18.358333	0.500	177,176.000000
18.366667	0.500	179,470.000000
18.375000	0.500	181,002.000000
18.383333	0.500	181,872.000000
18.391667	0.500	181,793.000000
18.400000	0.500	180,583.000000
18.408333	0.500	178,399.000000
18.416667	0.500	176,022.000000
18.425000	0.500	174,187.000000
18.433333	0.500	172,992.000000
18.441667	0.500	172,877.000000
18.450000	0.500	174,185.000000
18.458333	0.500	176,816.000000
18.466667	0.500	180,166.000000
18.475000	0.500	184,097.000000
18.483333	0.500	189,023.000000
18.491667	0.500	195,446.000000
18.500000	0.500	204,102.000000
18.508333	0.500	215,904.000000
18.516667	0.500	232,174.000000
18.525000	0.500	254,236.000000
18.533333	0.500	282,894.000000
18.541667	0.500	318,314.000000
18.550000	0.500	360,383.000000
18.558333	0.500	408,042.000000
18.566667	0.500	459,266.000000
18.575000	0.500	511,596.000000
18.583333	0.500	562,254.000000
18.591667	0.500	607,609.000000
18.600000	0.500	643,434.000000
18.608333	0.500	666,435.000000
18.616667	0.500	674,979.000000
18.625000	0.500	668,643.000000
18.633333	0.500	647,999.000000
18.641667	0.500	614,809.000000
18.650000	0.500	572,428.000000
18.658333	0.500	524,817.000000
18.666667	0.500	475,183.000000
18.675000	0.500	425,871.000000
18.683333	0.500	379,314.000000
18.691667	0.500	337,479.000000
18.700000	0.500	300,969.000000
18.708333	0.500	269,857.000000
18.716667	0.500	243,862.000000
18.725000	0.500	222,447.000000
18.733333	0.500	204,765.000000
18.741667	0.500	189,929.000000
18.750000	0.500	177,519.000000
18.758333	0.500	167,616.000000
18.766667	0.500	159,891.000000
18.775000	0.500	153,776.000000
18.783333	0.500	148,686.000000
18.791667	0.500	144,374.000000
18.800000	0.500	141,095.000000
18.808333	0.500	139,046.000000
18.816667	0.500	138,278.000000
18.825000	0.500	138,619.000000
18.833333	0.500	139,722.000000
18.841667	0.500	141,513.000000
18.850000	0.500	144,297.000000
18.858333	0.500	148,157.000000
18.866667	0.500	152,396.000000
18.875000	0.500	156,373.000000
18.883333	0.500	160,331.000000
18.891667	0.500	165,258.000000
18.900000	0.500	171,955.000000
18.908333	0.500	180,631.000000
18.916667	0.500	191,109.000000
18.925000	0.500	202,973.000000
18.933333	0.500	215,008.000000
18.941667	0.500	226,293.000000
18.950000	0.500	236,046.000000
18.958333	0.500	244,070.000000
18.966667	0.500	251,101.000000
18.975000	0.500	257,626.000000
18.983333	0.500	264,044.000000
18.991667	0.500	270,158.000000
19.000000	0.500	275,144.000000
19.008333	0.500	277,823.000000
19.016667	0.500	277,353.000000
19.025000	0.500	273,606.000000
19.033333	0.500	266,931.000000
19.041667	0.500	257,976.000000
19.050000	0.500	247,298.000000
19.058333	0.500	235,486.000000
19.066667	0.500	223,402.000000
19.075000	0.500	212,358.000000
19.083333	0.500	203,039.000000
19.091667	0.500	195,882.000000
19.100000	0.500	190,644.000000
19.108333	0.500	186,797.000000
19.116667	0.500	183,917.000000
19.125000	0.500	181,602.000000
19.133333	0.500	179,517.000000
19.141667	0.500	177,626.000000
19.150000	0.500	175,824.000000
19.158333	0.500	173,890.000000
19.166667	0.500	171,795.000000
19.175000	0.500	170,397.000000
19.183333	0.500	170,952.000000
19.191667	0.500	174,395.000000
19.200000	0.500	181,196.000000
19.208333	0.500	191,908.000000
19.216667	0.500	207,329.000000
19.225000	0.500	227,989.000000
19.233333	0.500	254,857.000000
19.241667	0.500	289,626.000000
19.250000	0.500	333,993.000000
19.258333	0.500	389,487.000000
19.266667	0.500	457,512.000000
19.275000	0.500	539,102.000000
19.283333	0.500	635,166.000000
19.291667	0.500	745,407.000000
19.300000	0.500	868,049.000000
19.308333	0.500	999,945.000000
19.316667	0.500	1,135,854.000000
19.325000	0.500	1,267,982.000000
19.333333	0.500	1,386,559.000000
19.341667	0.500	1,481,583.000000
19.350000	0.500	1,544,518.000000
19.358333	0.500	1,570,408.000000
19.366667	0.500	1,557,680.000000
19.375000	0.500	1,508,073.000000
19.383333	0.500	1,425,623.000000
19.391667	0.500	1,315,914.000000
19.400000	0.500	1,186,971.000000
19.408333	0.500	1,048,024.000000
19.416667	0.500	907,696.000000
19.425000	0.500	773,201.000000
19.433333	0.500	650,112.000000
19.441667	0.500	542,682.000000
19.450000	0.500	452,911.000000
19.458333	0.500	380,893.000000
19.466667	0.500	325,466.000000
19.475000	0.500	285,255.000000
19.483333	0.500	258,123.000000
19.491667	0.500	241,811.000000
19.500000	0.500	234,740.000000
19.508333	0.500	235,846.000000
19.516667	0.500	244,475.000000
19.525000	0.500	260,364.000000
19.533333	0.500	282,844.000000
19.541667	0.500	310,777.000000
19.550000	0.500	343,757.000000
19.558333	0.500	382,781.000000
19.566667	0.500	429,714.000000
19.575000	0.500	486,895.000000
19.583333	0.500	556,982.000000
19.591667	0.500	642,703.000000
19.600000	0.500	744,963.000000
19.608333	0.500	862,895.000000
19.616667	0.500	994,260.000000
19.625000	0.500	1,135,213.000000
19.633333	0.500	1,279,004.000000
19.641667	0.500	1,415,563.000000
19.650000	0.500	1,533,903.000000
19.658333	0.500	1,623,927.000000
19.666667	0.500	1,677,531.000000
19.675000	0.500	1,690,109.000000
19.683333	0.500	1,660,733.000000
19.691667	0.500	1,592,552.000000
19.700000	0.500	1,491,716.000000
19.708333	0.500	1,366,157.000000
19.716667	0.500	1,224,379.000000
19.725000	0.500	1,074,951.000000
19.733333	0.500	926,009.000000
19.741667	0.500	784,952.000000
19.750000	0.500	657,455.000000
19.758333	0.500	546,820.000000
19.766667	0.500	454,036.000000
19.775000	0.500	378,834.000000
19.783333	0.500	320,367.000000
19.791667	0.500	276,607.000000
19.800000	0.500	244,854.000000
19.808333	0.500	222,296.000000
19.816667	0.500	206,551.000000
19.825000	0.500	195,459.000000
19.833333	0.500	187,565.000000
19.841667	0.500	182,166.000000
19.850000	0.500	178,848.000000
19.858333	0.500	177,465.000000
19.866667	0.500	177,402.000000
19.875000	0.500	177,898.000000
19.883333	0.500	178,718.000000
19.891667	0.500	179,099.000000
19.900000	0.500	178,422.000000
19.908333	0.500	176,777.000000
19.916667	0.500	174,332.000000
19.925000	0.500	170,894.000000
19.933333	0.500	166,986.000000
19.941667	0.500	162,911.000000
19.950000	0.500	158,723.000000
19.958333	0.500	154,622.000000
19.966667	0.500	150,763.000000
19.975000	0.500	147,372.000000
19.983333	0.500	144,771.000000
19.991667	0.500	142,972.000000
20.000000	0.500	141,695.000000
20.008333	0.500	141,047.000000
20.016667	0.500	141,154.000000
20.025000	0.500	141,694.000000
20.033333	0.500	141,775.000000
20.041667	0.500	140,977.000000
20.050000	0.500	139,762.000000
20.058333	0.500	138,878.000000
20.066667	0.500	138,206.000000
20.075000	0.500	137,411.000000
20.083333	0.500	136,545.000000
20.091667	0.500	135,779.000000
20.100000	0.500	135,038.000000
20.108333	0.500	134,692.000000
20.116667	0.500	135,289.000000
20.125000	0.500	137,440.000000
20.133333	0.500	141,031.000000
20.141667	0.500	145,340.000000
20.150000	0.500	150,011.000000
20.158333	0.500	154,730.000000
20.166667	0.500	158,409.000000
20.175000	0.500	160,419.000000
20.183333	0.500	161,152.000000
20.191667	0.500	161,406.000000
20.200000	0.500	161,729.000000
20.208333	0.500	162,268.000000
20.216667	0.500	162,447.000000
20.225000	0.500	161,847.000000
20.233333	0.500	160,854.000000
20.241667	0.500	159,471.000000
20.250000	0.500	157,583.000000
20.258333	0.500	155,666.000000
20.266667	0.500	154,512.000000
20.275000	0.500	154,857.000000
20.283333	0.500	156,840.000000
20.291667	0.500	159,952.000000
20.300000	0.500	163,452.000000
20.308333	0.500	166,597.000000
20.316667	0.500	169,031.000000
20.325000	0.500	170,230.000000
20.333333	0.500	170,245.000000
20.341667	0.500	168,601.000000
20.350000	0.500	164,928.000000
20.358333	0.500	159,534.000000
20.366667	0.500	153,417.000000
20.375000	0.500	148,138.000000
20.383333	0.500	144,231.000000
20.391667	0.500	142,058.000000
20.400000	0.500	142,068.000000
20.408333	0.500	143,805.000000
20.416667	0.500	145,755.000000
20.425000	0.500	146,976.000000
20.433333	0.500	147,215.000000
20.441667	0.500	146,946.000000
20.450000	0.500	146,488.000000
20.458333	0.500	146,408.000000
20.466667	0.500	147,163.000000
20.475000	0.500	148,333.000000
20.483333	0.500	149,595.000000
20.491667	0.500	151,379.000000
20.500000	0.500	154,000.000000
20.508333	0.500	157,123.000000
20.516667	0.500	160,058.000000
20.525000	0.500	162,815.000000
20.533333	0.500	165,245.000000
20.541667	0.500	166,653.000000
20.550000	0.500	166,849.000000
20.558333	0.500	166,082.000000
20.566667	0.500	164,907.000000
20.575000	0.500	163,234.000000
20.583333	0.500	160,907.000000
20.591667	0.500	158,253.000000
20.600000	0.500	155,495.000000
20.608333	0.500	152,950.000000
20.616667	0.500	150,548.000000
20.625000	0.500	147,894.000000
20.633333	0.500	145,117.000000
20.641667	0.500	142,967.000000
20.650000	0.500	141,831.000000
20.658333	0.500	142,116.000000
20.666667	0.500	144,044.000000
20.675000	0.500	147,707.000000
20.683333	0.500	152,466.000000
20.691667	0.500	157,523.000000
20.700000	0.500	162,518.000000
20.708333	0.500	167,495.000000
20.716667	0.500	172,738.000000
20.725000	0.500	178,487.000000
20.733333	0.500	184,215.000000
20.741667	0.500	189,912.000000
20.750000	0.500	195,886.000000
20.758333	0.500	201,759.000000
20.766667	0.500	207,027.000000
20.775000	0.500	211,312.000000
20.783333	0.500	214,497.000000
20.791667	0.500	216,168.000000
20.800000	0.500	215,435.000000
20.808333	0.500	212,356.000000
20.816667	0.500	207,455.000000
20.825000	0.500	201,485.000000
20.833333	0.500	194,743.000000
20.841667	0.500	187,410.000000
20.850000	0.500	180,185.000000
20.858333	0.500	173,620.000000
20.866667	0.500	167,681.000000
20.875000	0.500	162,529.000000
20.883333	0.500	158,787.000000
20.891667	0.500	157,109.000000
20.900000	0.500	157,310.000000
20.908333	0.500	158,858.000000
20.916667	0.500	161,384.000000
20.925000	0.500	164,499.000000
20.933333	0.500	167,955.000000
20.941667	0.500	171,670.000000
20.950000	0.500	174,887.000000
20.958333	0.500	176,485.000000
20.966667	0.500	176,224.000000
20.975000	0.500	175,095.000000
20.983333	0.500	174,147.000000
20.991667	0.500	173,964.000000
21.000000	0.500	174,226.000000
21.008333	0.500	174,298.000000
21.016667	0.500	173,575.000000
21.025000	0.500	171,810.000000
21.033333	0.500	169,454.000000
21.041667	0.500	167,042.000000
21.050000	0.500	165,062.000000
21.058333	0.500	163,840.000000
21.066667	0.500	163,855.000000
21.075000	0.500	164,922.000000
21.083333	0.500	165,918.000000
21.091667	0.500	166,250.000000
21.100000	0.500	166,011.000000
21.108333	0.500	165,471.000000
21.116667	0.500	165,320.000000
21.125000	0.500	165,848.000000
21.133333	0.500	167,142.000000
21.141667	0.500	168,704.000000
21.150000	0.500	169,416.000000
21.158333	0.500	168,873.000000
21.166667	0.500	167,106.000000
21.175000	0.500	164,681.000000
21.183333	0.500	162,209.000000
21.191667	0.500	160,097.000000
21.200000	0.500	159,029.000000
21.208333	0.500	159,175.000000
21.216667	0.500	159,841.000000
21.225000	0.500	160,541.000000
21.233333	0.500	161,049.000000
21.241667	0.500	161,168.000000
21.250000	0.500	161,465.000000
21.258333	0.500	162,634.000000
21.266667	0.500	164,895.000000
21.275000	0.500	168,263.000000
21.283333	0.500	172,524.000000
21.291667	0.500	177,229.000000
21.300000	0.500	181,839.000000
21.308333	0.500	186,016.000000
21.316667	0.500	189,236.000000
21.325000	0.500	191,213.000000
21.333333	0.500	192,324.000000
21.341667	0.500	192,614.000000
21.350000	0.500	192,130.000000
21.358333	0.500	190,609.000000
21.366667	0.500	187,635.000000
21.375000	0.500	183,623.000000
21.383333	0.500	179,480.000000
21.391667	0.500	175,655.000000
21.400000	0.500	172,295.000000
21.408333	0.500	169,704.000000
21.416667	0.500	168,145.000000
21.425000	0.500	167,542.000000
21.433333	0.500	167,517.000000
21.441667	0.500	167,728.000000
21.450000	0.500	168,049.000000
21.458333	0.500	168,350.000000
21.466667	0.500	168,601.000000
21.475000	0.500	168,839.000000
21.483333	0.500	169,247.000000
21.491667	0.500	169,777.000000
21.500000	0.500	170,555.000000
21.508333	0.500	171,114.000000
21.516667	0.500	171,127.000000
21.525000	0.500	170,302.000000
21.533333	0.500	168,485.000000
21.541667	0.500	165,990.000000
21.550000	0.500	163,464.000000
21.558333	0.500	161,383.000000
21.566667	0.500	159,790.000000
21.575000	0.500	158,733.000000
21.583333	0.500	158,056.000000
21.591667	0.500	157,697.000000
21.600000	0.500	157,578.000000
21.608333	0.500	157,144.000000
21.616667	0.500	156,157.000000
21.625000	0.500	154,705.000000
21.633333	0.500	153,040.000000
21.641667	0.500	150,992.000000
21.650000	0.500	148,646.000000
21.658333	0.500	146,659.000000
21.666667	0.500	145,428.000000
21.675000	0.500	145,123.000000
21.683333	0.500	146,207.000000
21.691667	0.500	148,637.000000
21.700000	0.500	151,946.000000
21.708333	0.500	155,009.000000
21.716667	0.500	157,028.000000
21.725000	0.500	157,886.000000
21.733333	0.500	158,437.000000
21.741667	0.500	159,566.000000
21.750000	0.500	161,639.000000
21.758333	0.500	164,661.000000
21.766667	0.500	168,104.000000
21.775000	0.500	171,346.000000
21.783333	0.500	173,934.000000
21.791667	0.500	175,556.000000
21.800000	0.500	176,370.000000
21.808333	0.500	176,146.000000
21.816667	0.500	175,054.000000
21.825000	0.500	173,820.000000
21.833333	0.500	173,057.000000
21.841667	0.500	173,037.000000
21.850000	0.500	173,825.000000
21.858333	0.500	174,576.000000
21.866667	0.500	174,414.000000
21.875000	0.500	173,492.000000
21.883333	0.500	172,637.000000
21.891667	0.500	172,454.000000
21.900000	0.500	172,893.000000
21.908333	0.500	173,374.000000
21.916667	0.500	173,410.000000
21.925000	0.500	173,405.000000
21.933333	0.500	174,192.000000
21.941667	0.500	175,530.000000
21.950000	0.500	176,820.000000
21.958333	0.500	177,676.000000
21.966667	0.500	178,355.000000
21.975000	0.500	178,709.000000
21.983333	0.500	178,269.000000
21.991667	0.500	176,963.000000
22.000000	0.500	175,224.000000
22.008333	0.500	173,654.000000
22.016667	0.500	172,720.000000
22.025000	0.500	172,547.000000
22.033333	0.500	172,902.000000
22.041667	0.500	173,354.000000
22.050000	0.500	173,797.000000
22.058333	0.500	174,452.000000
22.066667	0.500	175,254.000000
22.075000	0.500	176,007.000000
22.083333	0.500	177,074.000000
22.091667	0.500	178,526.000000
22.100000	0.500	180,226.000000
22.108333	0.500	181,653.000000
22.116667	0.500	182,466.000000
22.125000	0.500	182,586.000000
22.133333	0.500	181,816.000000
22.141667	0.500	180,620.000000
22.150000	0.500	179,460.000000
22.158333	0.500	178,632.000000
22.166667	0.500	178,425.000000
22.175000	0.500	179,101.000000
22.183333	0.500	180,405.000000
22.191667	0.500	182,194.000000
22.200000	0.500	184,078.000000
22.208333	0.500	185,268.000000
22.216667	0.500	185,450.000000
22.225000	0.500	184,359.000000
22.233333	0.500	182,015.000000
22.241667	0.500	178,832.000000
22.250000	0.500	175,597.000000
22.258333	0.500	172,844.000000
22.266667	0.500	170,692.000000
22.275000	0.500	168,397.000000
22.283333	0.500	165,843.000000
22.291667	0.500	163,840.000000
22.300000	0.500	162,901.000000
22.308333	0.500	163,280.000000
22.316667	0.500	164,839.000000
22.325000	0.500	166,263.000000
22.333333	0.500	166,380.000000
22.341667	0.500	165,394.000000
22.350000	0.500	163,930.000000
22.358333	0.500	162,589.000000
22.366667	0.500	162,232.000000
22.375000	0.500	163,404.000000
22.383333	0.500	165,306.000000
22.391667	0.500	166,782.000000
22.400000	0.500	167,926.000000
22.408333	0.500	169,532.000000
22.416667	0.500	171,657.000000
22.425000	0.500	174,096.000000
22.433333	0.500	176,881.000000
22.441667	0.500	179,774.000000
22.450000	0.500	182,166.000000
22.458333	0.500	183,621.000000
22.466667	0.500	183,933.000000
22.475000	0.500	183,339.000000
22.483333	0.500	182,352.000000
22.491667	0.500	181,127.000000
22.500000	0.500	179,398.000000
22.508333	0.500	177,208.000000
22.516667	0.500	174,654.000000
22.525000	0.500	172,305.000000
22.533333	0.500	170,707.000000
22.541667	0.500	170,070.000000
22.550000	0.500	169,680.000000
22.558333	0.500	168,707.000000
22.566667	0.500	167,399.000000
22.575000	0.500	166,240.000000
22.583333	0.500	165,472.000000
22.591667	0.500	165,193.000000
22.600000	0.500	165,136.000000
22.608333	0.500	164,797.000000
22.616667	0.500	163,894.000000
22.625000	0.500	162,282.000000
22.633333	0.500	160,365.000000
22.641667	0.500	158,679.000000
22.650000	0.500	157,711.000000
22.658333	0.500	158,123.000000
22.666667	0.500	160,343.000000
22.675000	0.500	164,548.000000
22.683333	0.500	169,896.000000
22.691667	0.500	175,491.000000
22.700000	0.500	180,786.000000
22.708333	0.500	185,520.000000
22.716667	0.500	189,718.000000
22.725000	0.500	193,850.000000
22.733333	0.500	197,943.000000
22.741667	0.500	201,066.000000
22.750000	0.500	202,467.000000
22.758333	0.500	202,309.000000
22.766667	0.500	201,314.000000
22.775000	0.500	200,249.000000
22.783333	0.500	198,881.000000
22.791667	0.500	196,980.000000
22.800000	0.500	194,906.000000
22.808333	0.500	192,967.000000
22.816667	0.500	190,916.000000
22.825000	0.500	188,328.000000
22.833333	0.500	185,507.000000
22.841667	0.500	183,051.000000
22.850000	0.500	181,094.000000
22.858333	0.500	179,075.000000
22.866667	0.500	176,253.000000
22.875000	0.500	172,813.000000
22.883333	0.500	169,716.000000
22.891667	0.500	167,350.000000
22.900000	0.500	165,955.000000
22.908333	0.500	165,070.000000
22.916667	0.500	164,268.000000
22.925000	0.500	163,912.000000
22.933333	0.500	164,025.000000
22.941667	0.500	164,536.000000
22.950000	0.500	165,144.000000
22.958333	0.500	165,598.000000
22.966667	0.500	166,213.000000
22.975000	0.500	167,150.000000
22.983333	0.500	168,310.000000
22.991667	0.500	169,727.000000
23.000000	0.500	171,609.000000
23.008333	0.500	173,979.000000
23.016667	0.500	176,528.000000
23.025000	0.500	178,691.000000
23.033333	0.500	179,980.000000
23.041667	0.500	180,584.000000
23.050000	0.500	180,558.000000
23.058333	0.500	179,853.000000
23.066667	0.500	179,072.000000
23.075000	0.500	178,573.000000
23.083333	0.500	178,762.000000
23.091667	0.500	179,748.000000
23.100000	0.500	181,366.000000
23.108333	0.500	183,012.000000
23.116667	0.500	184,416.000000
23.125000	0.500	185,912.000000
23.133333	0.500	187,842.000000
23.141667	0.500	190,092.000000
23.150000	0.500	191,907.000000
23.158333	0.500	192,977.000000
23.166667	0.500	194,057.000000
23.175000	0.500	195,196.000000
23.183333	0.500	196,296.000000
23.191667	0.500	197,659.000000
23.200000	0.500	199,376.000000
23.208333	0.500	201,016.000000
23.216667	0.500	202,378.000000
23.225000	0.500	202,956.000000
23.233333	0.500	202,112.000000
23.241667	0.500	200,087.000000
23.250000	0.500	197,716.000000
23.258333	0.500	195,794.000000
23.266667	0.500	194,404.000000
23.275000	0.500	193,365.000000
23.283333	0.500	192,568.000000
23.291667	0.500	191,635.000000
23.300000	0.500	190,413.000000
23.308333	0.500	189,314.000000
23.316667	0.500	188,322.000000
23.325000	0.500	186,913.000000
23.333333	0.500	185,152.000000
23.341667	0.500	183,464.000000
23.350000	0.500	182,449.000000
23.358333	0.500	182,267.000000
23.366667	0.500	182,418.000000
23.375000	0.500	182,532.000000
23.383333	0.500	182,774.000000
23.391667	0.500	183,212.000000
23.400000	0.500	183,694.000000
23.408333	0.500	184,124.000000
23.416667	0.500	184,458.000000
23.425000	0.500	184,824.000000
23.433333	0.500	185,527.000000
23.441667	0.500	186,176.000000
23.450000	0.500	186,460.000000
23.458333	0.500	186,712.000000
23.466667	0.500	187,053.000000
23.475000	0.500	187,804.000000
23.483333	0.500	188,823.000000
23.491667	0.500	189,129.000000
23.500000	0.500	188,510.000000
23.508333	0.500	187,712.000000
23.516667	0.500	187,327.000000
23.525000	0.500	187,784.000000
23.533333	0.500	188,627.000000
23.541667	0.500	188,983.000000
23.550000	0.500	188,510.000000
23.558333	0.500	187,186.000000
23.566667	0.500	185,729.000000
23.575000	0.500	184,299.000000
23.583333	0.500	183,282.000000
23.591667	0.500	183,524.000000
23.600000	0.500	184,608.000000
23.608333	0.500	185,221.000000
23.616667	0.500	185,055.000000
23.625000	0.500	184,373.000000
23.633333	0.500	183,469.000000
23.641667	0.500	182,595.000000
23.650000	0.500	181,755.000000
23.658333	0.500	181,211.000000
23.666667	0.500	180,819.000000
23.675000	0.500	180,347.000000
23.683333	0.500	179,719.000000
23.691667	0.500	179,038.000000
23.700000	0.500	178,554.000000
23.708333	0.500	178,350.000000
23.716667	0.500	178,010.000000
23.725000	0.500	177,484.000000
23.733333	0.500	177,052.000000
23.741667	0.500	176,929.000000
23.750000	0.500	177,317.000000
23.758333	0.500	178,316.000000
23.766667	0.500	179,886.000000
23.775000	0.500	181,391.000000
23.783333	0.500	182,594.000000
23.791667	0.500	183,464.000000
23.800000	0.500	184,552.000000
23.808333	0.500	186,271.000000
23.816667	0.500	188,777.000000
23.825000	0.500	191,557.000000
23.833333	0.500	193,455.000000
23.841667	0.500	193,610.000000
23.850000	0.500	192,280.000000
23.858333	0.500	190,299.000000
23.866667	0.500	188,824.000000
23.875000	0.500	188,486.000000
23.883333	0.500	189,145.000000
23.891667	0.500	190,138.000000
23.900000	0.500	190,884.000000
23.908333	0.500	191,418.000000
23.916667	0.500	192,316.000000
23.925000	0.500	192,918.000000
23.933333	0.500	192,850.000000
23.941667	0.500	192,973.000000
23.950000	0.500	193,531.000000
23.958333	0.500	193,786.000000
23.966667	0.500	193,502.000000
23.975000	0.500	192,365.000000
23.983333	0.500	191,246.000000
23.991667	0.500	191,055.000000
24.000000	0.500	191,535.000000
24.008333	0.500	192,616.000000
24.016667	0.500	194,554.000000
24.025000	0.500	197,143.000000
24.033333	0.500	199,465.000000
24.041667	0.500	200,906.000000
24.050000	0.500	201,039.000000
24.058333	0.500	199,654.000000
24.066667	0.500	196,810.000000
24.075000	0.500	192,855.000000
24.083333	0.500	188,716.000000
24.091667	0.500	184,615.000000
24.100000	0.500	180,422.000000
24.108333	0.500	176,923.000000
24.116667	0.500	175,201.000000
24.125000	0.500	175,508.000000
24.133333	0.500	177,402.000000
24.141667	0.500	180,298.000000
24.150000	0.500	183,399.000000
24.158333	0.500	185,936.000000
24.166667	0.500	187,393.000000
24.175000	0.500	187,694.000000
24.183333	0.500	187,321.000000
24.191667	0.500	186,232.000000
24.200000	0.500	184,084.000000
24.208333	0.500	181,033.000000
24.216667	0.500	177,741.000000
24.225000	0.500	175,071.000000
24.233333	0.500	173,254.000000
24.241667	0.500	172,528.000000
24.250000	0.500	172,800.000000
24.258333	0.500	173,384.000000
24.266667	0.500	173,337.000000
24.275000	0.500	171,993.000000
24.283333	0.500	169,607.000000
24.291667	0.500	166,706.000000
24.300000	0.500	163,908.000000
24.308333	0.500	162,320.000000
24.316667	0.500	162,193.000000
24.325000	0.500	163,408.000000
24.333333	0.500	165,534.000000
24.341667	0.500	167,852.000000
24.350000	0.500	169,951.000000
24.358333	0.500	171,692.000000
24.366667	0.500	173,294.000000
24.375000	0.500	175,096.000000
24.383333	0.500	177,194.000000
24.391667	0.500	179,391.000000
24.400000	0.500	181,322.000000
24.408333	0.500	183,182.000000
24.416667	0.500	185,616.000000
24.425000	0.500	188,863.000000
24.433333	0.500	193,056.000000
24.441667	0.500	198,312.000000
24.450000	0.500	204,273.000000
24.458333	0.500	210,447.000000
24.466667	0.500	216,198.000000
24.475000	0.500	220,375.000000
24.483333	0.500	221,613.000000
24.491667	0.500	219,613.000000
24.500000	0.500	215,173.000000
24.508333	0.500	209,512.000000
24.516667	0.500	203,831.000000
24.525000	0.500	198,785.000000
24.533333	0.500	194,863.000000
24.541667	0.500	192,542.000000
24.550000	0.500	191,657.000000
24.558333	0.500	192,176.000000
24.566667	0.500	194,086.000000
24.575000	0.500	196,877.000000
24.583333	0.500	199,709.000000
24.591667	0.500	201,758.000000
24.600000	0.500	202,614.000000
24.608333	0.500	202,657.000000
24.616667	0.500	202,682.000000
24.625000	0.500	203,232.000000
24.633333	0.500	204,336.000000
24.641667	0.500	205,890.000000
24.650000	0.500	207,359.000000
24.658333	0.500	208,181.000000
24.666667	0.500	208,262.000000
24.675000	0.500	207,525.000000
24.683333	0.500	206,298.000000
24.691667	0.500	204,860.000000
24.700000	0.500	203,630.000000
24.708333	0.500	202,647.000000
24.716667	0.500	201,560.000000
24.725000	0.500	199,918.000000
24.733333	0.500	197,853.000000
24.741667	0.500	195,842.000000
24.750000	0.500	193,760.000000
24.758333	0.500	191,244.000000
24.766667	0.500	188,797.000000
24.775000	0.500	187,533.000000
24.783333	0.500	187,837.000000
24.791667	0.500	188,893.000000
24.800000	0.500	189,942.000000
24.808333	0.500	190,614.000000
24.816667	0.500	191,211.000000
24.825000	0.500	192,089.000000
24.833333	0.500	193,190.000000
24.841667	0.500	194,371.000000
24.850000	0.500	195,362.000000
24.858333	0.500	195,628.000000
24.866667	0.500	194,960.000000
24.875000	0.500	193,531.000000
24.883333	0.500	191,546.000000
24.891667	0.500	189,836.000000
24.900000	0.500	188,808.000000
24.908333	0.500	188,786.000000
24.916667	0.500	190,180.000000
24.925000	0.500	192,606.000000
24.933333	0.500	195,491.000000
24.941667	0.500	198,506.000000
24.950000	0.500	201,627.000000
24.958333	0.500	204,899.000000
24.966667	0.500	208,508.000000
24.975000	0.500	212,790.000000
24.983333	0.500	217,470.000000
24.991667	0.500	222,549.000000
25.000000	0.500	227,553.000000
25.008333	0.500	231,277.000000
25.016667	0.500	233,040.000000
25.025000	0.500	232,960.000000
25.033333	0.500	231,565.000000
25.041667	0.500	229,315.000000
25.050000	0.500	226,425.000000
25.058333	0.500	222,615.000000
25.066667	0.500	217,459.000000
25.075000	0.500	211,456.000000
25.083333	0.500	205,430.000000
25.091667	0.500	200,305.000000
25.100000	0.500	196,842.000000
25.108333	0.500	194,949.000000
25.116667	0.500	193,558.000000
25.125000	0.500	192,202.000000
25.133333	0.500	191,409.000000
25.141667	0.500	191,778.000000
25.150000	0.500	193,476.000000
25.158333	0.500	196,313.000000
25.166667	0.500	199,838.000000
25.175000	0.500	203,057.000000
25.183333	0.500	205,340.000000
25.191667	0.500	206,882.000000
25.200000	0.500	208,040.000000
25.208333	0.500	208,975.000000
25.216667	0.500	209,556.000000
25.225000	0.500	209,527.000000
25.233333	0.500	208,650.000000
25.241667	0.500	206,928.000000
25.250000	0.500	205,219.000000
25.258333	0.500	203,691.000000
25.266667	0.500	202,170.000000
25.275000	0.500	200,514.000000
25.283333	0.500	198,671.000000
25.291667	0.500	197,028.000000
25.300000	0.500	195,464.000000
25.308333	0.500	193,583.000000
25.316667	0.500	191,600.000000
25.325000	0.500	190,335.000000
25.333333	0.500	190,189.000000
25.341667	0.500	191,264.000000
25.350000	0.500	193,061.000000
25.358333	0.500	194,802.000000
25.366667	0.500	195,902.000000
25.375000	0.500	196,387.000000
25.383333	0.500	196,720.000000
25.391667	0.500	197,689.000000
25.400000	0.500	199,717.000000
25.408333	0.500	202,430.000000
25.416667	0.500	204,876.000000
25.425000	0.500	206,738.000000
25.433333	0.500	207,827.000000
25.441667	0.500	208,134.000000
25.450000	0.500	207,541.000000
25.458333	0.500	206,404.000000
25.466667	0.500	204,606.000000
25.475000	0.500	202,208.000000
25.483333	0.500	199,554.000000
25.491667	0.500	197,246.000000
25.500000	0.500	195,837.000000
25.508333	0.500	195,249.000000
25.516667	0.500	195,722.000000
25.525000	0.500	197,853.000000
25.533333	0.500	201,657.000000
25.541667	0.500	206,890.000000
25.550000	0.500	212,845.000000
25.558333	0.500	218,332.000000
25.566667	0.500	222,285.000000
25.575000	0.500	223,974.000000
25.583333	0.500	223,209.000000
25.591667	0.500	220,611.000000
25.600000	0.500	216,981.000000
25.608333	0.500	213,065.000000
25.616667	0.500	209,394.000000
25.625000	0.500	206,455.000000
25.633333	0.500	204,384.000000
25.641667	0.500	202,795.000000
25.650000	0.500	201,397.000000
25.658333	0.500	199,634.000000
25.666667	0.500	197,661.000000
25.675000	0.500	196,569.000000
25.683333	0.500	196,777.000000
25.691667	0.500	197,882.000000
25.700000	0.500	199,681.000000
25.708333	0.500	201,843.000000
25.716667	0.500	203,511.000000
25.725000	0.500	203,724.000000
25.733333	0.500	202,371.000000
25.741667	0.500	199,631.000000
25.750000	0.500	196,025.000000
25.758333	0.500	192,340.000000
25.766667	0.500	189,605.000000
25.775000	0.500	188,322.000000
25.783333	0.500	188,440.000000
25.791667	0.500	190,122.000000
25.800000	0.500	192,772.000000
25.808333	0.500	195,181.000000
25.816667	0.500	196,669.000000
25.825000	0.500	197,191.000000
25.833333	0.500	197,423.000000
25.841667	0.500	197,783.000000
25.850000	0.500	198,674.000000
25.858333	0.500	199,682.000000
25.866667	0.500	200,476.000000
25.875000	0.500	200,693.000000
25.883333	0.500	200,254.000000
25.891667	0.500	199,809.000000
25.900000	0.500	200,617.000000
25.908333	0.500	203,329.000000
25.916667	0.500	207,575.000000
25.925000	0.500	212,851.000000
25.933333	0.500	218,116.000000
25.941667	0.500	222,254.000000
25.950000	0.500	224,960.000000
25.958333	0.500	226,255.000000
25.966667	0.500	226,267.000000
25.975000	0.500	225,280.000000
25.983333	0.500	223,473.000000
25.991667	0.500	221,404.000000
26.000000	0.500	219,756.000000
26.008333	0.500	219,114.000000
26.016667	0.500	219,582.000000
26.025000	0.500	220,290.000000
26.033333	0.500	220,057.000000
26.041667	0.500	218,750.000000
26.050000	0.500	217,186.000000
26.058333	0.500	216,332.000000
26.066667	0.500	216,324.000000
26.075000	0.500	216,447.000000
26.083333	0.500	215,806.000000
26.091667	0.500	213,796.000000
26.100000	0.500	210,742.000000
26.108333	0.500	207,353.000000
26.116667	0.500	204,189.000000
26.125000	0.500	201,335.000000
26.133333	0.500	199,170.000000
26.141667	0.500	198,139.000000
26.150000	0.500	198,158.000000
26.158333	0.500	198,420.000000
26.166667	0.500	198,327.000000
26.175000	0.500	198,143.000000
26.183333	0.500	198,372.000000
26.191667	0.500	199,268.000000
26.200000	0.500	200,726.000000
26.208333	0.500	202,621.000000
26.216667	0.500	204,852.000000
26.225000	0.500	207,242.000000
26.233333	0.500	209,793.000000
26.241667	0.500	212,653.000000
26.250000	0.500	215,884.000000
26.258333	0.500	219,500.000000
26.266667	0.500	223,848.000000
26.275000	0.500	227,774.000000
26.283333	0.500	230,052.000000
26.291667	0.500	230,746.000000
26.300000	0.500	229,899.000000
26.308333	0.500	227,985.000000
26.316667	0.500	225,726.000000
26.325000	0.500	223,275.000000
26.333333	0.500	220,463.000000
26.341667	0.500	217,461.000000
26.350000	0.500	214,543.000000
26.358333	0.500	212,341.000000
26.366667	0.500	211,215.000000
26.375000	0.500	211,108.000000
26.383333	0.500	212,129.000000
26.391667	0.500	213,742.000000
26.400000	0.500	215,169.000000
26.408333	0.500	216,289.000000
26.416667	0.500	216,503.000000
26.425000	0.500	215,469.000000
26.433333	0.500	213,315.000000
26.441667	0.500	210,899.000000
26.450000	0.500	209,321.000000
26.458333	0.500	208,866.000000
26.466667	0.500	209,255.000000
26.475000	0.500	210,277.000000
26.483333	0.500	211,847.000000
26.491667	0.500	213,933.000000
26.500000	0.500	216,227.000000
26.508333	0.500	218,680.000000
26.516667	0.500	221,465.000000
26.525000	0.500	224,525.000000
26.533333	0.500	226,995.000000
26.541667	0.500	228,191.000000
26.550000	0.500	228,067.000000
26.558333	0.500	226,798.000000
26.566667	0.500	224,863.000000
26.575000	0.500	222,776.000000
26.583333	0.500	221,474.000000
26.591667	0.500	221,504.000000
26.600000	0.500	222,929.000000
26.608333	0.500	225,465.000000
26.616667	0.500	227,914.000000
26.625000	0.500	229,518.000000
26.633333	0.500	230,584.000000
26.641667	0.500	231,166.000000
26.650000	0.500	231,332.000000
26.658333	0.500	231,632.000000
26.666667	0.500	232,675.000000
26.675000	0.500	234,975.000000
26.683333	0.500	238,088.000000
26.691667	0.500	241,223.000000
26.700000	0.500	242,762.000000
26.708333	0.500	241,641.000000
26.716667	0.500	238,496.000000
26.725000	0.500	234,777.000000
26.733333	0.500	231,686.000000
26.741667	0.500	229,506.000000
26.750000	0.500	228,033.000000
26.758333	0.500	226,769.000000
26.766667	0.500	225,481.000000
26.775000	0.500	224,037.000000
26.783333	0.500	222,175.000000
26.791667	0.500	220,080.000000
26.800000	0.500	218,178.000000
26.808333	0.500	216,427.000000
26.816667	0.500	214,685.000000
26.825000	0.500	213,511.000000
26.833333	0.500	213,318.000000
26.841667	0.500	214,140.000000
26.850000	0.500	215,456.000000
26.858333	0.500	216,928.000000
26.866667	0.500	218,143.000000
26.875000	0.500	218,895.000000
26.883333	0.500	219,220.000000
26.891667	0.500	219,400.000000
26.900000	0.500	219,997.000000
26.908333	0.500	221,463.000000
26.916667	0.500	223,748.000000
26.925000	0.500	226,410.000000
26.933333	0.500	228,835.000000
26.941667	0.500	230,769.000000
26.950000	0.500	232,183.000000
26.958333	0.500	233,209.000000
26.966667	0.500	234,031.000000
26.975000	0.500	235,088.000000
26.983333	0.500	236,919.000000
26.991667	0.500	239,620.000000
27.000000	0.500	242,990.000000
27.008333	0.500	246,621.000000
27.016667	0.500	249,990.000000
27.025000	0.500	253,286.000000
27.033333	0.500	256,566.000000
27.041667	0.500	259,589.000000
27.050000	0.500	261,697.000000
27.058333	0.500	262,568.000000
27.066667	0.500	262,469.000000
27.075000	0.500	261,411.000000
27.083333	0.500	259,527.000000
27.091667	0.500	257,082.000000
27.100000	0.500	254,121.000000
27.108333	0.500	250,930.000000
27.116667	0.500	248,120.000000
27.125000	0.500	246,443.000000
27.133333	0.500	246,651.000000
27.141667	0.500	249,105.000000
27.150000	0.500	253,812.000000
27.158333	0.500	260,105.000000
27.166667	0.500	266,339.000000
27.175000	0.500	271,850.000000
27.183333	0.500	277,207.000000
27.191667	0.500	282,469.000000
27.200000	0.500	288,032.000000
27.208333	0.500	293,675.000000
27.216667	0.500	298,998.000000
27.225000	0.500	303,429.000000
27.233333	0.500	306,507.000000
27.241667	0.500	308,444.000000
27.250000	0.500	309,109.000000
27.258333	0.500	308,719.000000
27.266667	0.500	308,118.000000
27.275000	0.500	308,351.000000
27.283333	0.500	309,988.000000
27.291667	0.500	313,268.000000
27.300000	0.500	317,742.000000
27.308333	0.500	322,191.000000
27.316667	0.500	325,764.000000
27.325000	0.500	328,270.000000
27.333333	0.500	329,840.000000
27.341667	0.500	330,803.000000
27.350000	0.500	331,206.000000
27.358333	0.500	331,345.000000
27.366667	0.500	331,519.000000
27.375000	0.500	331,916.000000
27.383333	0.500	332,517.000000
27.391667	0.500	333,415.000000
27.400000	0.500	334,613.000000
27.408333	0.500	335,697.000000
27.416667	0.500	336,183.000000
27.425000	0.500	336,398.000000
27.433333	0.500	336,666.000000
27.441667	0.500	336,985.000000
27.450000	0.500	337,923.000000
27.458333	0.500	340,117.000000
27.466667	0.500	344,161.000000
27.475000	0.500	350,070.000000
27.483333	0.500	357,030.000000
27.491667	0.500	364,228.000000
27.500000	0.500	370,829.000000
27.508333	0.500	376,401.000000
27.516667	0.500	380,570.000000
27.525000	0.500	383,840.000000
27.533333	0.500	386,190.000000
27.541667	0.500	387,371.000000
27.550000	0.500	387,788.000000
27.558333	0.500	388,057.000000
27.566667	0.500	388,562.000000
27.575000	0.500	389,196.000000
27.583333	0.500	390,312.000000
27.591667	0.500	392,367.000000
27.600000	0.500	395,720.000000
27.608333	0.500	400,146.000000
27.616667	0.500	404,409.000000
27.625000	0.500	407,961.000000
27.633333	0.500	410,962.000000
27.641667	0.500	413,182.000000
27.650000	0.500	413,851.000000
27.658333	0.500	412,594.000000
27.666667	0.500	409,492.000000
27.675000	0.500	405,758.000000
27.683333	0.500	402,371.000000
27.691667	0.500	399,488.000000
27.700000	0.500	396,752.000000
27.708333	0.500	393,489.000000
27.716667	0.500	389,522.000000
27.725000	0.500	385,031.000000
27.733333	0.500	380,641.000000
27.741667	0.500	376,850.000000
27.750000	0.500	373,589.000000
27.758333	0.500	370,329.000000
27.766667	0.500	367,412.000000
27.775000	0.500	365,184.000000
27.783333	0.500	363,310.000000
27.791667	0.500	361,488.000000
27.800000	0.500	359,364.000000
27.808333	0.500	356,807.000000
27.816667	0.500	354,049.000000
27.825000	0.500	351,239.000000
27.833333	0.500	348,418.000000
27.841667	0.500	345,033.000000
27.850000	0.500	340,684.000000
27.858333	0.500	335,421.000000
27.866667	0.500	329,663.000000
27.875000	0.500	323,706.000000
27.883333	0.500	318,036.000000
27.891667	0.500	313,317.000000
27.900000	0.500	309,637.000000
27.908333	0.500	306,638.000000
27.916667	0.500	304,206.000000
27.925000	0.500	302,464.000000
27.933333	0.500	301,178.000000
27.941667	0.500	300,314.000000
27.950000	0.500	299,550.000000
27.958333	0.500	298,011.000000
27.966667	0.500	295,364.000000
27.975000	0.500	291,751.000000
27.983333	0.500	287,206.000000
27.991667	0.500	282,613.000000
28.000000	0.500	278,655.000000
28.008333	0.500	275,048.000000
28.016667	0.500	271,176.000000
28.025000	0.500	267,239.000000
28.033333	0.500	263,116.000000
28.041667	0.500	258,843.000000
28.050000	0.500	254,499.000000
28.058333	0.500	249,861.000000
28.066667	0.500	244,634.000000
28.075000	0.500	238,628.000000
28.083333	0.500	232,152.000000
28.091667	0.500	226,129.000000
28.100000	0.500	221,817.000000
28.108333	0.500	219,726.000000
28.116667	0.500	219,101.000000
28.125000	0.500	218,944.000000
28.133333	0.500	218,340.000000
28.141667	0.500	216,785.000000
28.150000	0.500	214,575.000000
28.158333	0.500	212,146.000000
28.166667	0.500	209,371.000000
28.175000	0.500	205,987.000000
28.183333	0.500	202,060.000000
28.191667	0.500	198,442.000000
28.200000	0.500	195,917.000000
28.208333	0.500	194,296.000000
28.216667	0.500	192,651.000000
28.225000	0.500	190,535.000000
28.233333	0.500	188,086.000000
28.241667	0.500	184,804.000000
28.250000	0.500	180,150.000000
28.258333	0.500	174,330.000000
28.266667	0.500	167,746.000000
28.275000	0.500	160,675.000000
28.283333	0.500	154,155.000000
28.291667	0.500	149,453.000000
28.300000	0.500	146,937.000000
28.308333	0.500	146,795.000000
28.316667	0.500	148,903.000000
28.325000	0.500	152,311.000000
28.333333	0.500	155,462.000000
28.341667	0.500	157,274.000000
28.350000	0.500	157,170.000000
28.358333	0.500	155,302.000000
28.366667	0.500	152,253.000000
28.375000	0.500	148,605.000000
28.383333	0.500	144,505.000000
28.391667	0.500	140,259.000000
28.400000	0.500	136,519.000000
28.408333	0.500	133,301.000000
28.416667	0.500	130,612.000000
28.425000	0.500	128,932.000000
28.433333	0.500	128,204.000000
28.441667	0.500	127,728.000000
28.450000	0.500	126,723.000000
28.458333	0.500	124,826.000000
28.466667	0.500	122,042.000000
28.475000	0.500	118,984.000000
28.483333	0.500	116,356.000000
28.491667	0.500	114,391.000000
28.500000	0.500	112,835.000000
28.508333	0.500	111,374.000000
28.516667	0.500	109,703.000000
28.525000	0.500	107,651.000000
28.533333	0.500	105,285.000000
28.541667	0.500	102,906.000000
28.550000	0.500	100,697.000000
28.558333	0.500	98,136.000000
28.566667	0.500	95,414.000000
28.575000	0.500	93,104.000000
28.583333	0.500	91,462.000000
28.591667	0.500	89,664.000000
28.600000	0.500	87,517.000000
28.608333	0.500	85,545.000000
28.616667	0.500	83,822.000000
28.625000	0.500	81,783.000000
28.633333	0.500	79,311.000000
28.641667	0.500	76,744.000000
28.650000	0.500	74,167.000000
28.658333	0.500	71,939.000000
28.666667	0.500	70,676.000000
28.675000	0.500	70,134.000000
28.683333	0.500	69,958.000000
28.691667	0.500	69,708.000000
28.700000	0.500	68,796.000000
28.708333	0.500	67,793.000000
28.716667	0.500	67,187.000000
28.725000	0.500	67,210.000000
28.733333	0.500	67,603.000000
28.741667	0.500	68,060.000000
28.750000	0.500	68,594.000000
28.758333	0.500	68,928.000000
28.766667	0.500	68,336.000000
28.775000	0.500	66,203.000000
28.783333	0.500	62,774.000000
28.791667	0.500	59,084.000000
28.800000	0.500	55,866.000000
28.808333	0.500	53,687.000000
28.816667	0.500	52,858.000000
28.825000	0.500	53,287.000000
28.833333	0.500	54,438.000000
28.841667	0.500	56,011.000000
28.850000	0.500	57,342.000000
28.858333	0.500	57,704.000000
28.866667	0.500	57,011.000000
28.875000	0.500	56,255.000000
28.883333	0.500	56,342.000000
28.891667	0.500	57,303.000000
28.900000	0.500	59,199.000000
28.908333	0.500	61,751.000000
28.916667	0.500	65,232.000000
28.925000	0.500	69,421.000000
28.933333	0.500	73,242.000000
28.941667	0.500	75,497.000000
28.950000	0.500	75,426.000000
28.958333	0.500	73,196.000000
28.966667	0.500	69,357.000000
28.975000	0.500	64,071.000000
28.983333	0.500	57,487.000000
28.991667	0.500	50,322.000000
29.000000	0.500	43,615.000000
29.008333	0.500	38,306.000000
29.016667	0.500	34,890.000000
29.025000	0.500	33,492.000000
29.033333	0.500	32,976.000000
29.041667	0.500	32,046.000000
29.050000	0.500	30,653.000000
29.058333	0.500	29,056.000000
29.066667	0.500	27,909.000000
29.075000	0.500	27,583.000000
29.083333	0.500	28,053.000000
29.091667	0.500	28,681.000000
29.100000	0.500	28,829.000000
29.108333	0.500	28,583.000000
29.116667	0.500	28,250.000000
29.125000	0.500	27,390.000000
29.133333	0.500	25,976.000000
29.141667	0.500	24,272.000000
29.150000	0.500	23,191.000000
29.158333	0.500	23,155.000000
29.166667	0.500	24,032.000000
29.175000	0.500	25,564.000000
29.183333	0.500	27,435.000000
29.191667	0.500	28,942.000000
29.200000	0.500	29,415.000000
29.208333	0.500	28,897.000000
29.216667	0.500	28,147.000000
29.225000	0.500	27,936.000000
29.233333	0.500	28,604.000000
29.241667	0.500	29,966.000000
29.250000	0.500	31,716.000000
29.258333	0.500	33,303.000000
29.266667	0.500	34,337.000000
29.275000	0.500	34,562.000000
29.283333	0.500	33,942.000000
29.291667	0.500	32,391.000000
29.300000	0.500	30,128.000000
29.308333	0.500	27,463.000000
29.316667	0.500	24,229.000000
29.325000	0.500	20,316.000000
29.333333	0.500	16,175.000000
29.341667	0.500	12,350.000000
29.350000	0.500	9,572.000000
29.358333	0.500	8,473.000000
29.366667	0.500	9,180.000000
29.375000	0.500	11,185.000000
29.383333	0.500	13,882.000000
29.391667	0.500	16,683.000000
29.400000	0.500	19,244.000000
29.408333	0.500	21,536.000000
29.416667	0.500	23,093.000000
29.425000	0.500	23,832.000000
29.433333	0.500	23,907.000000
29.441667	0.500	23,202.000000
29.450000	0.500	21,758.000000
29.458333	0.500	19,743.000000
29.466667	0.500	17,619.000000
29.475000	0.500	15,785.000000
29.483333	0.500	14,653.000000
29.491667	0.500	14,508.000000
29.500000	0.500	15,126.000000
29.508333	0.500	16,351.000000
29.516667	0.500	18,213.000000
29.525000	0.500	20,737.000000
29.533333	0.500	23,405.000000
29.541667	0.500	25,196.000000
29.550000	0.500	25,603.000000
29.558333	0.500	24,941.000000
29.566667	0.500	24,030.000000
29.575000	0.500	23,099.000000
29.583333	0.500	22,285.000000
29.591667	0.500	21,535.000000
29.600000	0.500	20,614.000000
29.608333	0.500	19,476.000000
29.616667	0.500	17,946.000000
29.625000	0.500	15,739.000000
29.633333	0.500	13,246.000000
29.641667	0.500	10,962.000000
29.650000	0.500	8,333.000000
29.658333	0.500	4,901.000000
29.666667	0.500	1,174.000000
29.675000	0.500	-1,564.000000
29.683333	0.500	-2,345.000000
29.691667	0.500	-1,273.000000
29.700000	0.500	1,069.000000
29.708333	0.500	3,862.000000
29.716667	0.500	6,383.000000
29.725000	0.500	8,041.000000
29.733333	0.500	8,759.000000
29.741667	0.500	8,452.000000
29.750000	0.500	7,274.000000
29.758333	0.500	5,653.000000
29.766667	0.500	4,060.000000
29.775000	0.500	2,679.000000
29.783333	0.500	1,746.000000
29.791667	0.500	1,452.000000
29.800000	0.500	1,620.000000
29.808333	0.500	2,278.000000
29.816667	0.500	3,685.000000
29.825000	0.500	5,806.000000
29.833333	0.500	8,571.000000
29.841667	0.500	11,661.000000
29.850000	0.500	14,312.000000
29.858333	0.500	16,251.000000
29.866667	0.500	17,342.000000
29.875000	0.500	17,814.000000
29.883333	0.500	18,323.000000
29.891667	0.500	18,521.000000
29.900000	0.500	17,319.000000
29.908333	0.500	14,467.000000
29.916667	0.500	10,729.000000
29.925000	0.500	6,630.000000
29.933333	0.500	2,472.000000
29.941667	0.500	-877.000000
29.950000	0.500	-2,719.000000
29.958333	0.500	-2,906.000000
29.966667	0.500	-2,305.000000
29.975000	0.500	-1,626.000000
29.983333	0.500	-836.000000
29.991667	0.500	493.000000
30.000000	0.500	2,379.000000
30.008333	0.500	3,965.000000
30.016667	0.500	4,803.000000
30.025000	0.500	5,013.000000
30.033333	0.500	5,040.000000
30.041667	0.500	5,182.000000
30.050000	0.500	5,320.000000
30.058333	0.500	4,996.000000
30.066667	0.500	4,080.000000
30.075000	0.500	2,807.000000
30.083333	0.500	1,511.000000
30.091667	0.500	16.000000
30.100000	0.500	-1,251.000000
30.108333	0.500	-1,742.000000
30.116667	0.500	-1,633.000000
30.125000	0.500	-1,068.000000
30.133333	0.500	-331.000000
30.141667	0.500	268.000000
30.150000	0.500	434.000000
30.158333	0.500	-70.000000
30.166667	0.500	-1,374.000000
30.175000	0.500	-3,101.000000
30.183333	0.500	-4,582.000000
30.191667	0.500	-5,358.000000
30.200000	0.500	-5,458.000000
30.208333	0.500	-5,117.000000
30.216667	0.500	-4,817.000000
30.225000	0.500	-4,758.000000
30.233333	0.500	-4,768.000000
30.241667	0.500	-5,029.000000
30.250000	0.500	-5,433.000000
30.258333	0.500	-5,632.000000
30.266667	0.500	-5,168.000000
30.275000	0.500	-4,021.000000
30.283333	0.500	-2,889.000000
30.291667	0.500	-2,487.000000
30.300000	0.500	-3,103.000000
30.308333	0.500	-4,590.000000
30.316667	0.500	-6,730.000000
30.325000	0.500	-9,326.000000
30.333333	0.500	-11,685.000000
30.341667	0.500	-13,370.000000
30.350000	0.500	-14,413.000000
30.358333	0.500	-14,503.000000
30.366667	0.500	-13,360.000000
30.375000	0.500	-11,180.000000
30.383333	0.500	-8,531.000000
30.391667	0.500	-5,916.000000
30.400000	0.500	-3,361.000000
30.408333	0.500	-1,168.000000
30.416667	0.500	282.000000
30.425000	0.500	893.000000
30.433333	0.500	945.000000
30.441667	0.500	889.000000
30.450000	0.500	1,078.000000
30.458333	0.500	1,317.000000
30.466667	0.500	1,334.000000
30.475000	0.500	1,521.000000
30.483333	0.500	2,189.000000
30.491667	0.500	2,997.000000
30.500000	0.500	4,272.000000
30.508333	0.500	6,057.000000
30.516667	0.500	7,619.000000
30.525000	0.500	8,237.000000
30.533333	0.500	7,484.000000
30.541667	0.500	5,277.000000
30.550000	0.500	1,925.000000
30.558333	0.500	-1,719.000000
30.566667	0.500	-5,059.000000
30.575000	0.500	-7,549.000000
30.583333	0.500	-8,595.000000
30.591667	0.500	-8,343.000000
30.600000	0.500	-7,470.000000
30.608333	0.500	-6,154.000000
30.616667	0.500	-4,971.000000
30.625000	0.500	-4,081.000000
30.633333	0.500	-3,472.000000
30.641667	0.500	-3,345.000000
30.650000	0.500	-3,565.000000
30.658333	0.500	-3,698.000000
30.666667	0.500	-3,252.000000
30.675000	0.500	-1,852.000000
30.683333	0.500	280.000000
30.691667	0.500	2,820.000000
30.700000	0.500	5,416.000000
30.708333	0.500	7,542.000000
30.716667	0.500	9,216.000000
30.725000	0.500	10,474.000000
30.733333	0.500	11,531.000000
30.741667	0.500	12,717.000000
30.750000	0.500	13,496.000000
30.758333	0.500	13,156.000000
30.766667	0.500	11,574.000000
30.775000	0.500	9,050.000000
30.783333	0.500	5,481.000000
30.791667	0.500	1,214.000000
30.800000	0.500	-2,871.000000
30.808333	0.500	-5,970.000000
30.816667	0.500	-7,628.000000
30.825000	0.500	-7,557.000000
30.833333	0.500	-5,654.000000
30.841667	0.500	-2,307.000000
30.850000	0.500	1,622.000000
30.858333	0.500	5,126.000000
30.866667	0.500	7,653.000000
30.875000	0.500	9,121.000000
30.883333	0.500	9,565.000000
30.891667	0.500	9,404.000000
30.900000	0.500	9,361.000000
30.908333	0.500	9,830.000000
30.916667	0.500	11,082.000000
30.925000	0.500	12,708.000000
30.933333	0.500	13,789.000000
30.941667	0.500	13,554.000000
30.950000	0.500	12,173.000000
30.958333	0.500	10,440.000000
30.966667	0.500	8,448.000000
30.975000	0.500	6,526.000000
30.983333	0.500	4,976.000000
30.991667	0.500	4,105.000000
31.000000	0.500	4,439.000000
