# Supplementary material for: Changes to Serum Sample Tube and Processing Methodology Does Not Cause Inter-Individual Variation in Automated Whole Serum N-Glycan Profiling in Health and Disease
Source: PLoS One. 2015 Apr 1;10(4):e0123028. doi: 10.1371/journal.pone.0123028 (PMC4382121; doi:10.1371/journal.pone.0123028)
Supplement: S2 Data — (ZIP) [file pone.0123028.s007.zip › IgGglycansData/1000+390-Sample 34.txt]

File Path	chrom://acropora/ChromeleonLocal/Archana Data/07 Mar 14/Robot validation of PNG F release- GCP-IgG and GCP-Fet.seq/37.smp/Emission_1.channel/Emission_1.chm
Channel	Emission_1

Injection Information:
Data Vault	ChromeleonLocal
Injection	PNG F rel-GCP-IgG-100µg-F.A+PBM+2AB VP96+T1-110/1000+390-Sample 34
Injection Number	39
Position	RB5
Comment	
Processing Method	beh-gu
Instrument Method	BEH-15cm-30min-right-25ul
Type	Unknown
Status	Finished
Injection Date	08/03/2014
Injection Time	11:24:32
Injection Volume (µL)	25.0000
Dilution Factor	1.0000
Weight	1.0000

Raw Data Information:
Time Min. (min)	0.000000
Time Max. (min)	31.000000
Data Points	3721
Detector	FLD
Exporting Data System	Chromeleon 7.1.1.1127
Operator	
Signal Quantity	
Signal Unit	counts
Signal Min.	-37,772.000000
Signal Max.	7,438,170.000000
Channel	Emission_1
Driver Name	FLD3000.dll
Channel Type	Evaluation
Min. Step (s)	0.500
Max. Step (s)	0.500
Average Step (s)	0.500

Signal Parameter Information:
Signal Info	

Raw Data:
Time (min)	Step (s)	Value (counts)
0.000000	0.000	0.000000
0.008333	0.500	0.000000
0.016667	0.500	0.000000
0.025000	0.500	0.000000
0.033333	0.500	0.000000
0.041667	0.500	6,894.000000
0.050000	0.500	7,065.000000
0.058333	0.500	7,451.000000
0.066667	0.500	8,346.000000
0.075000	0.500	9,653.000000
0.083333	0.500	11,131.000000
0.091667	0.500	12,509.000000
0.100000	0.500	13,485.000000
0.108333	0.500	13,893.000000
0.116667	0.500	13,708.000000
0.125000	0.500	13,021.000000
0.133333	0.500	11,967.000000
0.141667	0.500	10,649.000000
0.150000	0.500	9,199.000000
0.158333	0.500	7,764.000000
0.166667	0.500	6,453.000000
0.175000	0.500	5,327.000000
0.183333	0.500	4,373.000000
0.191667	0.500	3,559.000000
0.200000	0.500	2,847.000000
0.208333	0.500	2,230.000000
0.216667	0.500	1,669.000000
0.225000	0.500	1,097.000000
0.233333	0.500	501.000000
0.241667	0.500	-71.000000
0.250000	0.500	-490.000000
0.258333	0.500	-676.000000
0.266667	0.500	-648.000000
0.275000	0.500	-437.000000
0.283333	0.500	-151.000000
0.291667	0.500	154.000000
0.300000	0.500	462.000000
0.308333	0.500	747.000000
0.316667	0.500	988.000000
0.325000	0.500	1,129.000000
0.333333	0.500	1,091.000000
0.341667	0.500	860.000000
0.350000	0.500	495.000000
0.358333	0.500	84.000000
0.366667	0.500	-258.000000
0.375000	0.500	-431.000000
0.383333	0.500	-396.000000
0.391667	0.500	-180.000000
0.400000	0.500	146.000000
0.408333	0.500	502.000000
0.416667	0.500	839.000000
0.425000	0.500	1,113.000000
0.433333	0.500	1,278.000000
0.441667	0.500	1,308.000000
0.450000	0.500	1,220.000000
0.458333	0.500	1,079.000000
0.466667	0.500	958.000000
0.475000	0.500	844.000000
0.483333	0.500	607.000000
0.491667	0.500	198.000000
0.500000	0.500	-314.000000
0.508333	0.500	-820.000000
0.516667	0.500	-1,216.000000
0.525000	0.500	-1,460.000000
0.533333	0.500	-1,563.000000
0.541667	0.500	-1,516.000000
0.550000	0.500	-1,324.000000
0.558333	0.500	-1,062.000000
0.566667	0.500	-769.000000
0.575000	0.500	-427.000000
0.583333	0.500	-92.000000
0.591667	0.500	152.000000
0.600000	0.500	277.000000
0.608333	0.500	270.000000
0.616667	0.500	165.000000
0.625000	0.500	78.000000
0.633333	0.500	130.000000
0.641667	0.500	480.000000
0.650000	0.500	1,279.000000
0.658333	0.500	2,560.000000
0.666667	0.500	4,221.000000
0.675000	0.500	6,071.000000
0.683333	0.500	7,893.000000
0.691667	0.500	9,509.000000
0.700000	0.500	10,799.000000
0.708333	0.500	11,665.000000
0.716667	0.500	12,060.000000
0.725000	0.500	12,028.000000
0.733333	0.500	11,872.000000
0.741667	0.500	12,432.000000
0.750000	0.500	14,979.000000
0.758333	0.500	20,515.000000
0.766667	0.500	29,219.000000
0.775000	0.500	40,376.000000
0.783333	0.500	52,689.000000
0.791667	0.500	64,621.000000
0.800000	0.500	74,752.000000
0.808333	0.500	82,025.000000
0.816667	0.500	85,894.000000
0.825000	0.500	86,281.000000
0.833333	0.500	83,511.000000
0.841667	0.500	78,112.000000
0.850000	0.500	70,819.000000
0.858333	0.500	62,515.000000
0.866667	0.500	54,020.000000
0.875000	0.500	45,960.000000
0.883333	0.500	38,711.000000
0.891667	0.500	32,416.000000
0.900000	0.500	27,079.000000
0.908333	0.500	22,626.000000
0.916667	0.500	18,984.000000
0.925000	0.500	16,077.000000
0.933333	0.500	13,828.000000
0.941667	0.500	12,172.000000
0.950000	0.500	11,011.000000
0.958333	0.500	10,293.000000
0.966667	0.500	9,989.000000
0.975000	0.500	10,033.000000
0.983333	0.500	10,365.000000
0.991667	0.500	10,929.000000
1.000000	0.500	11,655.000000
1.008333	0.500	12,532.000000
1.016667	0.500	13,544.000000
1.025000	0.500	14,657.000000
1.033333	0.500	15,960.000000
1.041667	0.500	17,737.000000
1.050000	0.500	20,296.000000
1.058333	0.500	23,836.000000
1.066667	0.500	28,240.000000
1.075000	0.500	33,043.000000
1.083333	0.500	37,639.000000
1.091667	0.500	41,461.000000
1.100000	0.500	44,039.000000
1.108333	0.500	45,128.000000
1.116667	0.500	44,788.000000
1.125000	0.500	43,348.000000
1.133333	0.500	41,336.000000
1.141667	0.500	39,407.000000
1.150000	0.500	38,118.000000
1.158333	0.500	37,792.000000
1.166667	0.500	38,541.000000
1.175000	0.500	40,283.000000
1.183333	0.500	42,769.000000
1.191667	0.500	45,642.000000
1.200000	0.500	48,502.000000
1.208333	0.500	50,974.000000
1.216667	0.500	52,692.000000
1.225000	0.500	53,451.000000
1.233333	0.500	53,189.000000
1.241667	0.500	51,919.000000
1.250000	0.500	49,823.000000
1.258333	0.500	47,274.000000
1.266667	0.500	44,642.000000
1.275000	0.500	42,098.000000
1.283333	0.500	39,623.000000
1.291667	0.500	37,161.000000
1.300000	0.500	34,893.000000
1.308333	0.500	33,359.000000
1.316667	0.500	33,008.000000
1.325000	0.500	33,684.000000
1.333333	0.500	34,815.000000
1.341667	0.500	35,747.000000
1.350000	0.500	35,980.000000
1.358333	0.500	35,220.000000
1.366667	0.500	33,389.000000
1.375000	0.500	30,608.000000
1.383333	0.500	27,181.000000
1.391667	0.500	23,526.000000
1.400000	0.500	19,986.000000
1.408333	0.500	16,808.000000
1.416667	0.500	14,165.000000
1.425000	0.500	12,202.000000
1.433333	0.500	10,938.000000
1.441667	0.500	10,245.000000
1.450000	0.500	9,957.000000
1.458333	0.500	9,838.000000
1.466667	0.500	9,712.000000
1.475000	0.500	9,540.000000
1.483333	0.500	9,315.000000
1.491667	0.500	9,026.000000
1.500000	0.500	8,746.000000
1.508333	0.500	8,594.000000
1.516667	0.500	8,572.000000
1.525000	0.500	8,617.000000
1.533333	0.500	8,638.000000
1.541667	0.500	8,601.000000
1.550000	0.500	8,476.000000
1.558333	0.500	8,246.000000
1.566667	0.500	7,931.000000
1.575000	0.500	7,497.000000
1.583333	0.500	6,894.000000
1.591667	0.500	6,142.000000
1.600000	0.500	5,336.000000
1.608333	0.500	4,583.000000
1.616667	0.500	3,979.000000
1.625000	0.500	3,597.000000
1.633333	0.500	3,464.000000
1.641667	0.500	3,489.000000
1.650000	0.500	3,596.000000
1.658333	0.500	3,755.000000
1.666667	0.500	3,864.000000
1.675000	0.500	3,786.000000
1.683333	0.500	3,492.000000
1.691667	0.500	3,015.000000
1.700000	0.500	2,445.000000
1.708333	0.500	1,896.000000
1.716667	0.500	1,438.000000
1.725000	0.500	1,061.000000
1.733333	0.500	780.000000
1.741667	0.500	576.000000
1.750000	0.500	408.000000
1.758333	0.500	325.000000
1.766667	0.500	445.000000
1.775000	0.500	759.000000
1.783333	0.500	1,162.000000
1.791667	0.500	1,541.000000
1.800000	0.500	1,933.000000
1.808333	0.500	2,393.000000
1.816667	0.500	2,814.000000
1.825000	0.500	3,096.000000
1.833333	0.500	3,219.000000
1.841667	0.500	3,181.000000
1.850000	0.500	3,016.000000
1.858333	0.500	2,801.000000
1.866667	0.500	2,588.000000
1.875000	0.500	2,406.000000
1.883333	0.500	2,261.000000
1.891667	0.500	2,175.000000
1.900000	0.500	2,169.000000
1.908333	0.500	2,213.000000
1.916667	0.500	2,229.000000
1.925000	0.500	2,147.000000
1.933333	0.500	1,964.000000
1.941667	0.500	1,714.000000
1.950000	0.500	1,455.000000
1.958333	0.500	1,270.000000
1.966667	0.500	1,186.000000
1.975000	0.500	1,204.000000
1.983333	0.500	1,304.000000
1.991667	0.500	1,442.000000
2.000000	0.500	1,557.000000
2.008333	0.500	1,616.000000
2.016667	0.500	1,605.000000
2.025000	0.500	1,547.000000
2.033333	0.500	1,516.000000
2.041667	0.500	1,565.000000
2.050000	0.500	1,669.000000
2.058333	0.500	1,786.000000
2.066667	0.500	1,889.000000
2.075000	0.500	1,966.000000
2.083333	0.500	2,003.000000
2.091667	0.500	1,984.000000
2.100000	0.500	1,920.000000
2.108333	0.500	1,773.000000
2.116667	0.500	1,585.000000
2.125000	0.500	1,354.000000
2.133333	0.500	1,093.000000
2.141667	0.500	846.000000
2.150000	0.500	694.000000
2.158333	0.500	697.000000
2.166667	0.500	820.000000
2.175000	0.500	1,015.000000
2.183333	0.500	1,216.000000
2.191667	0.500	1,423.000000
2.200000	0.500	1,622.000000
2.208333	0.500	1,804.000000
2.216667	0.500	1,950.000000
2.225000	0.500	2,015.000000
2.233333	0.500	1,932.000000
2.241667	0.500	1,720.000000
2.250000	0.500	1,421.000000
2.258333	0.500	1,069.000000
2.266667	0.500	708.000000
2.275000	0.500	399.000000
2.283333	0.500	220.000000
2.291667	0.500	196.000000
2.300000	0.500	272.000000
2.308333	0.500	368.000000
2.316667	0.500	395.000000
2.325000	0.500	342.000000
2.333333	0.500	251.000000
2.341667	0.500	154.000000
2.350000	0.500	36.000000
2.358333	0.500	-105.000000
2.366667	0.500	-228.000000
2.375000	0.500	-311.000000
2.383333	0.500	-317.000000
2.391667	0.500	-276.000000
2.400000	0.500	-239.000000
2.408333	0.500	-257.000000
2.416667	0.500	-358.000000
2.425000	0.500	-519.000000
2.433333	0.500	-701.000000
2.441667	0.500	-864.000000
2.450000	0.500	-992.000000
2.458333	0.500	-1,106.000000
2.466667	0.500	-1,220.000000
2.475000	0.500	-1,324.000000
2.483333	0.500	-1,376.000000
2.491667	0.500	-1,341.000000
2.500000	0.500	-1,231.000000
2.508333	0.500	-1,074.000000
2.516667	0.500	-905.000000
2.525000	0.500	-727.000000
2.533333	0.500	-533.000000
2.541667	0.500	-323.000000
2.550000	0.500	-144.000000
2.558333	0.500	-14.000000
2.566667	0.500	63.000000
2.575000	0.500	77.000000
2.583333	0.500	10.000000
2.591667	0.500	-165.000000
2.600000	0.500	-448.000000
2.608333	0.500	-794.000000
2.616667	0.500	-1,186.000000
2.625000	0.500	-1,587.000000
2.633333	0.500	-1,908.000000
2.641667	0.500	-2,086.000000
2.650000	0.500	-2,086.000000
2.658333	0.500	-1,927.000000
2.666667	0.500	-1,682.000000
2.675000	0.500	-1,455.000000
2.683333	0.500	-1,333.000000
2.691667	0.500	-1,368.000000
2.700000	0.500	-1,544.000000
2.708333	0.500	-1,728.000000
2.716667	0.500	-1,816.000000
2.725000	0.500	-1,770.000000
2.733333	0.500	-1,640.000000
2.741667	0.500	-1,482.000000
2.750000	0.500	-1,307.000000
2.758333	0.500	-1,120.000000
2.766667	0.500	-985.000000
2.775000	0.500	-926.000000
2.783333	0.500	-953.000000
2.791667	0.500	-1,065.000000
2.800000	0.500	-1,276.000000
2.808333	0.500	-1,553.000000
2.816667	0.500	-1,882.000000
2.825000	0.500	-2,216.000000
2.833333	0.500	-2,429.000000
2.841667	0.500	-2,455.000000
2.850000	0.500	-2,335.000000
2.858333	0.500	-2,161.000000
2.866667	0.500	-2,035.000000
2.875000	0.500	-1,943.000000
2.883333	0.500	-1,873.000000
2.891667	0.500	-1,749.000000
2.900000	0.500	-1,498.000000
2.908333	0.500	-1,134.000000
2.916667	0.500	-708.000000
2.925000	0.500	-282.000000
2.933333	0.500	121.000000
2.941667	0.500	496.000000
2.950000	0.500	841.000000
2.958333	0.500	1,135.000000
2.966667	0.500	1,347.000000
2.975000	0.500	1,433.000000
2.983333	0.500	1,378.000000
2.991667	0.500	1,204.000000
3.000000	0.500	987.000000
3.008333	0.500	987.000000
3.016667	0.500	987.000000
3.025000	0.500	987.000000
3.033333	0.500	987.000000
3.041667	0.500	1,601.000000
3.050000	0.500	3,878.000000
3.058333	0.500	6,334.000000
3.066667	0.500	7,537.000000
3.075000	0.500	7,073.000000
3.083333	0.500	5,373.000000
3.091667	0.500	3,142.000000
3.100000	0.500	1,379.000000
3.108333	0.500	729.000000
3.116667	0.500	1,392.000000
3.125000	0.500	3,526.000000
3.133333	0.500	6,642.000000
3.141667	0.500	10,254.000000
3.150000	0.500	13,913.000000
3.158333	0.500	16,867.000000
3.166667	0.500	18,408.000000
3.175000	0.500	18,115.000000
3.183333	0.500	16,427.000000
3.191667	0.500	13,968.000000
3.200000	0.500	11,107.000000
3.208333	0.500	8,152.000000
3.216667	0.500	5,298.000000
3.225000	0.500	2,856.000000
3.233333	0.500	1,177.000000
3.241667	0.500	493.000000
3.250000	0.500	890.000000
3.258333	0.500	2,323.000000
3.266667	0.500	4,621.000000
3.275000	0.500	6,711.000000
3.283333	0.500	7,429.000000
3.291667	0.500	6,350.000000
3.300000	0.500	4,068.000000
3.308333	0.500	1,502.000000
3.316667	0.500	-511.000000
3.325000	0.500	-1,423.000000
3.333333	0.500	-1,161.000000
3.341667	0.500	502.000000
3.350000	0.500	2,869.000000
3.358333	0.500	5,029.000000
3.366667	0.500	6,557.000000
3.375000	0.500	7,559.000000
3.383333	0.500	8,260.000000
3.391667	0.500	8,863.000000
3.400000	0.500	8,835.000000
3.408333	0.500	7,558.000000
3.416667	0.500	5,220.000000
3.425000	0.500	2,630.000000
3.433333	0.500	796.000000
3.441667	0.500	447.000000
3.450000	0.500	1,896.000000
3.458333	0.500	4,398.000000
3.466667	0.500	7,055.000000
3.475000	0.500	9,217.000000
3.483333	0.500	10,495.000000
3.491667	0.500	10,265.000000
3.500000	0.500	8,703.000000
3.508333	0.500	6,505.000000
3.516667	0.500	4,047.000000
3.525000	0.500	2,435.000000
3.533333	0.500	2,425.000000
3.541667	0.500	3,820.000000
3.550000	0.500	6,164.000000
3.558333	0.500	8,721.000000
3.566667	0.500	10,411.000000
3.575000	0.500	11,305.000000
3.583333	0.500	11,889.000000
3.591667	0.500	12,297.000000
3.600000	0.500	12,716.000000
3.608333	0.500	12,902.000000
3.616667	0.500	12,097.000000
3.625000	0.500	9,527.000000
3.633333	0.500	5,416.000000
3.641667	0.500	384.000000
3.650000	0.500	-4,778.000000
3.658333	0.500	-9,143.000000
3.666667	0.500	-12,258.000000
3.675000	0.500	-14,470.000000
3.683333	0.500	-15,611.000000
3.691667	0.500	-15,863.000000
3.700000	0.500	-15,408.000000
3.708333	0.500	-14,509.000000
3.716667	0.500	-13,439.000000
3.725000	0.500	-12,356.000000
3.733333	0.500	-11,255.000000
3.741667	0.500	-10,252.000000
3.750000	0.500	-9,272.000000
3.758333	0.500	-7,821.000000
3.766667	0.500	-5,830.000000
3.775000	0.500	-4,010.000000
3.783333	0.500	-2,768.000000
3.791667	0.500	-2,219.000000
3.800000	0.500	-2,184.000000
3.808333	0.500	-2,369.000000
3.816667	0.500	-2,514.000000
3.825000	0.500	-2,617.000000
3.833333	0.500	-2,827.000000
3.841667	0.500	-3,246.000000
3.850000	0.500	-4,028.000000
3.858333	0.500	-5,044.000000
3.866667	0.500	-5,942.000000
3.875000	0.500	-6,422.000000
3.883333	0.500	-6,469.000000
3.891667	0.500	-5,733.000000
3.900000	0.500	-3,754.000000
3.908333	0.500	-842.000000
3.916667	0.500	2,303.000000
3.925000	0.500	5,353.000000
3.933333	0.500	7,749.000000
3.941667	0.500	8,960.000000
3.950000	0.500	8,733.000000
3.958333	0.500	6,965.000000
3.966667	0.500	4,026.000000
3.975000	0.500	806.000000
3.983333	0.500	-1,771.000000
3.991667	0.500	-3,036.000000
4.000000	0.500	-2,750.000000
4.008333	0.500	-1,403.000000
4.016667	0.500	303.000000
4.025000	0.500	2,054.000000
4.033333	0.500	3,679.000000
4.041667	0.500	5,028.000000
4.050000	0.500	5,934.000000
4.058333	0.500	6,376.000000
4.066667	0.500	6,365.000000
4.075000	0.500	5,562.000000
4.083333	0.500	4,041.000000
4.091667	0.500	2,382.000000
4.100000	0.500	1,135.000000
4.108333	0.500	850.000000
4.116667	0.500	1,367.000000
4.125000	0.500	2,495.000000
4.133333	0.500	3,615.000000
4.141667	0.500	4,059.000000
4.150000	0.500	3,392.000000
4.158333	0.500	1,621.000000
4.166667	0.500	-1,020.000000
4.175000	0.500	-3,434.000000
4.183333	0.500	-4,874.000000
4.191667	0.500	-5,434.000000
4.200000	0.500	-5,298.000000
4.208333	0.500	-3,809.000000
4.216667	0.500	-704.000000
4.225000	0.500	3,684.000000
4.233333	0.500	7,962.000000
4.241667	0.500	11,005.000000
4.250000	0.500	12,413.000000
4.258333	0.500	12,356.000000
4.266667	0.500	10,930.000000
4.275000	0.500	8,451.000000
4.283333	0.500	5,968.000000
4.291667	0.500	4,389.000000
4.300000	0.500	3,826.000000
4.308333	0.500	3,674.000000
4.316667	0.500	3,799.000000
4.325000	0.500	4,330.000000
4.333333	0.500	5,415.000000
4.341667	0.500	7,148.000000
4.350000	0.500	9,365.000000
4.358333	0.500	11,600.000000
4.366667	0.500	13,176.000000
4.375000	0.500	14,220.000000
4.383333	0.500	14,966.000000
4.391667	0.500	15,212.000000
4.400000	0.500	15,128.000000
4.408333	0.500	14,660.000000
4.416667	0.500	13,839.000000
4.425000	0.500	13,419.000000
4.433333	0.500	13,555.000000
4.441667	0.500	14,285.000000
4.450000	0.500	15,052.000000
4.458333	0.500	14,751.000000
4.466667	0.500	12,922.000000
4.475000	0.500	9,714.000000
4.483333	0.500	5,757.000000
4.491667	0.500	2,055.000000
4.500000	0.500	-819.000000
4.508333	0.500	-2,380.000000
4.516667	0.500	-2,335.000000
4.525000	0.500	-942.000000
4.533333	0.500	904.000000
4.541667	0.500	2,643.000000
4.550000	0.500	3,872.000000
4.558333	0.500	3,928.000000
4.566667	0.500	2,653.000000
4.575000	0.500	559.000000
4.583333	0.500	-1,364.000000
4.591667	0.500	-2,156.000000
4.600000	0.500	-1,572.000000
4.608333	0.500	216.000000
4.616667	0.500	2,307.000000
4.625000	0.500	3,887.000000
4.633333	0.500	4,444.000000
4.641667	0.500	4,052.000000
4.650000	0.500	3,665.000000
4.658333	0.500	3,090.000000
4.666667	0.500	2,416.000000
4.675000	0.500	1,908.000000
4.683333	0.500	1,553.000000
4.691667	0.500	1,247.000000
4.700000	0.500	564.000000
4.708333	0.500	-700.000000
4.716667	0.500	-2,512.000000
4.725000	0.500	-4,394.000000
4.733333	0.500	-5,204.000000
4.741667	0.500	-4,816.000000
4.750000	0.500	-4,245.000000
4.758333	0.500	-4,239.000000
4.766667	0.500	-4,656.000000
4.775000	0.500	-4,862.000000
4.783333	0.500	-4,695.000000
4.791667	0.500	-4,217.000000
4.800000	0.500	-3,398.000000
4.808333	0.500	-1,787.000000
4.816667	0.500	850.000000
4.825000	0.500	3,827.000000
4.833333	0.500	6,628.000000
4.841667	0.500	8,634.000000
4.850000	0.500	10,030.000000
4.858333	0.500	11,705.000000
4.866667	0.500	13,855.000000
4.875000	0.500	16,021.000000
4.883333	0.500	17,757.000000
4.891667	0.500	18,929.000000
4.900000	0.500	20,154.000000
4.908333	0.500	22,096.000000
4.916667	0.500	24,289.000000
4.925000	0.500	25,748.000000
4.933333	0.500	25,869.000000
4.941667	0.500	24,294.000000
4.950000	0.500	21,027.000000
4.958333	0.500	16,512.000000
4.966667	0.500	11,426.000000
4.975000	0.500	6,570.000000
4.983333	0.500	2,630.000000
4.991667	0.500	-191.000000
5.000000	0.500	-1,872.000000
5.008333	0.500	-2,666.000000
5.016667	0.500	-2,785.000000
5.025000	0.500	-2,068.000000
5.033333	0.500	-361.000000
5.041667	0.500	2,132.000000
5.050000	0.500	5,094.000000
5.058333	0.500	7,578.000000
5.066667	0.500	9,016.000000
5.075000	0.500	9,742.000000
5.083333	0.500	10,160.000000
5.091667	0.500	10,294.000000
5.100000	0.500	10,332.000000
5.108333	0.500	10,559.000000
5.116667	0.500	11,056.000000
5.125000	0.500	11,259.000000
5.133333	0.500	10,147.000000
5.141667	0.500	7,543.000000
5.150000	0.500	3,763.000000
5.158333	0.500	-424.000000
5.166667	0.500	-4,118.000000
5.175000	0.500	-7,107.000000
5.183333	0.500	-8,596.000000
5.191667	0.500	-8,101.000000
5.200000	0.500	-6,023.000000
5.208333	0.500	-3,051.000000
5.216667	0.500	67.000000
5.225000	0.500	2,597.000000
5.233333	0.500	4,307.000000
5.241667	0.500	5,413.000000
5.250000	0.500	6,389.000000
5.258333	0.500	7,563.000000
5.266667	0.500	9,381.000000
5.275000	0.500	11,953.000000
5.283333	0.500	14,465.000000
5.291667	0.500	15,808.000000
5.300000	0.500	15,317.000000
5.308333	0.500	13,690.000000
5.316667	0.500	11,872.000000
5.325000	0.500	10,076.000000
5.333333	0.500	8,356.000000
5.341667	0.500	6,948.000000
5.350000	0.500	5,917.000000
5.358333	0.500	5,246.000000
5.366667	0.500	4,692.000000
5.375000	0.500	3,728.000000
5.383333	0.500	1,829.000000
5.391667	0.500	-787.000000
5.400000	0.500	-3,103.000000
5.408333	0.500	-4,507.000000
5.416667	0.500	-5,011.000000
5.425000	0.500	-5,085.000000
5.433333	0.500	-5,325.000000
5.441667	0.500	-5,456.000000
5.450000	0.500	-4,940.000000
5.458333	0.500	-4,148.000000
5.466667	0.500	-3,333.000000
5.475000	0.500	-2,474.000000
5.483333	0.500	-1,344.000000
5.491667	0.500	103.000000
5.500000	0.500	1,988.000000
5.508333	0.500	3,868.000000
5.516667	0.500	5,559.000000
5.525000	0.500	6,893.000000
5.533333	0.500	8,336.000000
5.541667	0.500	10,119.000000
5.550000	0.500	12,164.000000
5.558333	0.500	13,954.000000
5.566667	0.500	14,628.000000
5.575000	0.500	13,734.000000
5.583333	0.500	11,717.000000
5.591667	0.500	9,179.000000
5.600000	0.500	6,928.000000
5.608333	0.500	5,901.000000
5.616667	0.500	5,968.000000
5.625000	0.500	6,193.000000
5.633333	0.500	6,099.000000
5.641667	0.500	5,311.000000
5.650000	0.500	4,069.000000
5.658333	0.500	2,991.000000
5.666667	0.500	2,298.000000
5.675000	0.500	2,075.000000
5.683333	0.500	2,322.000000
5.691667	0.500	2,954.000000
5.700000	0.500	4,531.000000
5.708333	0.500	7,202.000000
5.716667	0.500	10,205.000000
5.725000	0.500	12,955.000000
5.733333	0.500	14,525.000000
5.741667	0.500	13,967.000000
5.750000	0.500	11,435.000000
5.758333	0.500	8,119.000000
5.766667	0.500	4,868.000000
5.775000	0.500	2,284.000000
5.783333	0.500	1,005.000000
5.791667	0.500	1,350.000000
5.800000	0.500	3,219.000000
5.808333	0.500	6,010.000000
5.816667	0.500	9,501.000000
5.825000	0.500	13,311.000000
5.833333	0.500	16,737.000000
5.841667	0.500	18,925.000000
5.850000	0.500	19,895.000000
5.858333	0.500	19,447.000000
5.866667	0.500	17,441.000000
5.875000	0.500	14,550.000000
5.883333	0.500	11,636.000000
5.891667	0.500	8,903.000000
5.900000	0.500	6,041.000000
5.908333	0.500	3,192.000000
5.916667	0.500	927.000000
5.925000	0.500	-337.000000
5.933333	0.500	-508.000000
5.941667	0.500	-150.000000
5.950000	0.500	758.000000
5.958333	0.500	2,573.000000
5.966667	0.500	4,939.000000
5.975000	0.500	7,339.000000
5.983333	0.500	9,358.000000
5.991667	0.500	10,972.000000
6.000000	0.500	11,996.000000
6.008333	0.500	12,288.000000
6.016667	0.500	12,597.000000
6.025000	0.500	13,980.000000
6.033333	0.500	16,450.000000
6.041667	0.500	19,557.000000
6.050000	0.500	23,313.000000
6.058333	0.500	27,167.000000
6.066667	0.500	30,397.000000
6.075000	0.500	32,127.000000
6.083333	0.500	32,059.000000
6.091667	0.500	30,509.000000
6.100000	0.500	28,192.000000
6.108333	0.500	25,924.000000
6.116667	0.500	24,282.000000
6.125000	0.500	23,084.000000
6.133333	0.500	22,216.000000
6.141667	0.500	21,716.000000
6.150000	0.500	21,726.000000
6.158333	0.500	22,176.000000
6.166667	0.500	22,471.000000
6.175000	0.500	22,340.000000
6.183333	0.500	21,915.000000
6.191667	0.500	21,604.000000
6.200000	0.500	21,498.000000
6.208333	0.500	21,118.000000
6.216667	0.500	19,796.000000
6.225000	0.500	16,779.000000
6.233333	0.500	12,228.000000
6.241667	0.500	7,626.000000
6.250000	0.500	4,564.000000
6.258333	0.500	3,451.000000
6.266667	0.500	3,774.000000
6.275000	0.500	5,080.000000
6.283333	0.500	6,444.000000
6.291667	0.500	7,450.000000
6.300000	0.500	8,285.000000
6.308333	0.500	9,341.000000
6.316667	0.500	10,141.000000
6.325000	0.500	9,784.000000
6.333333	0.500	8,279.000000
6.341667	0.500	7,147.000000
6.350000	0.500	7,293.000000
6.358333	0.500	8,571.000000
6.366667	0.500	10,331.000000
6.375000	0.500	12,162.000000
6.383333	0.500	14,296.000000
6.391667	0.500	16,674.000000
6.400000	0.500	19,016.000000
6.408333	0.500	21,024.000000
6.416667	0.500	22,414.000000
6.425000	0.500	22,806.000000
6.433333	0.500	22,734.000000
6.441667	0.500	22,660.000000
6.450000	0.500	22,870.000000
6.458333	0.500	22,892.000000
6.466667	0.500	22,095.000000
6.475000	0.500	20,960.000000
6.483333	0.500	20,300.000000
6.491667	0.500	20,701.000000
6.500000	0.500	21,998.000000
6.508333	0.500	23,520.000000
6.516667	0.500	24,630.000000
6.525000	0.500	25,295.000000
6.533333	0.500	25,650.000000
6.541667	0.500	25,543.000000
6.550000	0.500	24,664.000000
6.558333	0.500	22,770.000000
6.566667	0.500	20,459.000000
6.575000	0.500	18,385.000000
6.583333	0.500	16,529.000000
6.591667	0.500	14,967.000000
6.600000	0.500	13,570.000000
6.608333	0.500	12,183.000000
6.616667	0.500	11,073.000000
6.625000	0.500	10,388.000000
6.633333	0.500	10,013.000000
6.641667	0.500	9,947.000000
6.650000	0.500	10,023.000000
6.658333	0.500	9,879.000000
6.666667	0.500	9,426.000000
6.675000	0.500	8,727.000000
6.683333	0.500	7,817.000000
6.691667	0.500	7,207.000000
6.700000	0.500	7,099.000000
6.708333	0.500	7,500.000000
6.716667	0.500	8,481.000000
6.725000	0.500	10,022.000000
6.733333	0.500	11,469.000000
6.741667	0.500	12,275.000000
6.750000	0.500	12,559.000000
6.758333	0.500	12,091.000000
6.766667	0.500	10,720.000000
6.775000	0.500	8,713.000000
6.783333	0.500	6,672.000000
6.791667	0.500	5,315.000000
6.800000	0.500	5,068.000000
6.808333	0.500	6,172.000000
6.816667	0.500	8,569.000000
6.825000	0.500	11,876.000000
6.833333	0.500	15,538.000000
6.841667	0.500	18,903.000000
6.850000	0.500	21,158.000000
6.858333	0.500	22,562.000000
6.866667	0.500	23,895.000000
6.875000	0.500	24,853.000000
6.883333	0.500	25,345.000000
6.891667	0.500	25,208.000000
6.900000	0.500	24,356.000000
6.908333	0.500	22,937.000000
6.916667	0.500	21,497.000000
6.925000	0.500	20,733.000000
6.933333	0.500	21,074.000000
6.941667	0.500	22,684.000000
6.950000	0.500	25,113.000000
6.958333	0.500	27,604.000000
6.966667	0.500	29,645.000000
6.975000	0.500	31,405.000000
6.983333	0.500	33,061.000000
6.991667	0.500	34,084.000000
7.000000	0.500	34,037.000000
7.008333	0.500	32,845.000000
7.016667	0.500	30,400.000000
7.025000	0.500	27,365.000000
7.033333	0.500	24,698.000000
7.041667	0.500	23,056.000000
7.050000	0.500	22,024.000000
7.058333	0.500	21,406.000000
7.066667	0.500	21,259.000000
7.075000	0.500	21,393.000000
7.083333	0.500	21,582.000000
7.091667	0.500	21,426.000000
7.100000	0.500	20,338.000000
7.108333	0.500	18,602.000000
7.116667	0.500	17,488.000000
7.125000	0.500	17,646.000000
7.133333	0.500	18,772.000000
7.141667	0.500	20,567.000000
7.150000	0.500	22,869.000000
7.158333	0.500	25,974.000000
7.166667	0.500	29,723.000000
7.175000	0.500	33,389.000000
7.183333	0.500	35,952.000000
7.191667	0.500	36,573.000000
7.200000	0.500	35,401.000000
7.208333	0.500	32,684.000000
7.216667	0.500	28,699.000000
7.225000	0.500	23,795.000000
7.233333	0.500	18,695.000000
7.241667	0.500	13,627.000000
7.250000	0.500	8,541.000000
7.258333	0.500	3,718.000000
7.266667	0.500	-14.000000
7.275000	0.500	-2,366.000000
7.283333	0.500	-3,054.000000
7.291667	0.500	-1,936.000000
7.300000	0.500	916.000000
7.308333	0.500	5,402.000000
7.316667	0.500	10,792.000000
7.325000	0.500	16,288.000000
7.333333	0.500	21,375.000000
7.341667	0.500	25,775.000000
7.350000	0.500	29,510.000000
7.358333	0.500	32,420.000000
7.366667	0.500	34,134.000000
7.375000	0.500	34,500.000000
7.383333	0.500	33,781.000000
7.391667	0.500	31,824.000000
7.400000	0.500	28,444.000000
7.408333	0.500	23,803.000000
7.416667	0.500	18,643.000000
7.425000	0.500	13,897.000000
7.433333	0.500	10,063.000000
7.441667	0.500	7,731.000000
7.450000	0.500	7,161.000000
7.458333	0.500	7,930.000000
7.466667	0.500	9,000.000000
7.475000	0.500	9,710.000000
7.483333	0.500	9,984.000000
7.491667	0.500	10,040.000000
7.500000	0.500	10,206.000000
7.508333	0.500	10,671.000000
7.516667	0.500	11,377.000000
7.525000	0.500	12,595.000000
7.533333	0.500	14,571.000000
7.541667	0.500	17,209.000000
7.550000	0.500	19,890.000000
7.558333	0.500	21,933.000000
7.566667	0.500	23,091.000000
7.575000	0.500	23,825.000000
7.583333	0.500	24,502.000000
7.591667	0.500	25,038.000000
7.600000	0.500	25,554.000000
7.608333	0.500	26,455.000000
7.616667	0.500	27,294.000000
7.625000	0.500	27,553.000000
7.633333	0.500	27,243.000000
7.641667	0.500	26,768.000000
7.650000	0.500	26,646.000000
7.658333	0.500	27,082.000000
7.666667	0.500	27,767.000000
7.675000	0.500	28,375.000000
7.683333	0.500	28,662.000000
7.691667	0.500	28,168.000000
7.700000	0.500	27,107.000000
7.708333	0.500	26,357.000000
7.716667	0.500	26,292.000000
7.725000	0.500	26,683.000000
7.733333	0.500	27,424.000000
7.741667	0.500	28,546.000000
7.750000	0.500	29,558.000000
7.758333	0.500	30,229.000000
7.766667	0.500	30,484.000000
7.775000	0.500	30,760.000000
7.783333	0.500	31,260.000000
7.791667	0.500	32,154.000000
7.800000	0.500	33,407.000000
7.808333	0.500	34,861.000000
7.816667	0.500	36,239.000000
7.825000	0.500	37,541.000000
7.833333	0.500	39,150.000000
7.841667	0.500	40,706.000000
7.850000	0.500	41,898.000000
7.858333	0.500	42,332.000000
7.866667	0.500	41,792.000000
7.875000	0.500	39,866.000000
7.883333	0.500	36,227.000000
7.891667	0.500	31,274.000000
7.900000	0.500	25,545.000000
7.908333	0.500	19,606.000000
7.916667	0.500	14,670.000000
7.925000	0.500	11,310.000000
7.933333	0.500	9,297.000000
7.941667	0.500	8,507.000000
7.950000	0.500	9,412.000000
7.958333	0.500	12,245.000000
7.966667	0.500	16,639.000000
7.975000	0.500	21,936.000000
7.983333	0.500	27,118.000000
7.991667	0.500	31,220.000000
8.000000	0.500	33,823.000000
8.008333	0.500	35,226.000000
8.016667	0.500	35,781.000000
8.025000	0.500	36,041.000000
8.033333	0.500	36,468.000000
8.041667	0.500	37,227.000000
8.050000	0.500	38,677.000000
8.058333	0.500	41,099.000000
8.066667	0.500	44,401.000000
8.075000	0.500	48,086.000000
8.083333	0.500	51,547.000000
8.091667	0.500	54,166.000000
8.100000	0.500	55,719.000000
8.108333	0.500	56,312.000000
8.116667	0.500	56,554.000000
8.125000	0.500	56,772.000000
8.133333	0.500	57,088.000000
8.141667	0.500	57,558.000000
8.150000	0.500	58,131.000000
8.158333	0.500	58,450.000000
8.166667	0.500	58,042.000000
8.175000	0.500	56,790.000000
8.183333	0.500	54,933.000000
8.191667	0.500	53,180.000000
8.200000	0.500	51,693.000000
8.208333	0.500	50,240.000000
8.216667	0.500	48,518.000000
8.225000	0.500	46,540.000000
8.233333	0.500	44,275.000000
8.241667	0.500	41,890.000000
8.250000	0.500	39,512.000000
8.258333	0.500	37,044.000000
8.266667	0.500	34,620.000000
8.275000	0.500	32,589.000000
8.283333	0.500	30,530.000000
8.291667	0.500	28,383.000000
8.300000	0.500	26,538.000000
8.308333	0.500	24,960.000000
8.316667	0.500	23,523.000000
8.325000	0.500	22,562.000000
8.333333	0.500	22,608.000000
8.341667	0.500	23,799.000000
8.350000	0.500	25,503.000000
8.358333	0.500	27,598.000000
8.366667	0.500	30,291.000000
8.375000	0.500	34,068.000000
8.383333	0.500	39,082.000000
8.391667	0.500	45,505.000000
8.400000	0.500	53,651.000000
8.408333	0.500	63,913.000000
8.416667	0.500	76,956.000000
8.425000	0.500	92,988.000000
8.433333	0.500	111,717.000000
8.441667	0.500	133,144.000000
8.450000	0.500	157,026.000000
8.458333	0.500	182,041.000000
8.466667	0.500	206,228.000000
8.475000	0.500	227,307.000000
8.483333	0.500	242,889.000000
8.491667	0.500	251,341.000000
8.500000	0.500	252,342.000000
8.508333	0.500	246,558.000000
8.516667	0.500	235,696.000000
8.525000	0.500	221,521.000000
8.533333	0.500	204,723.000000
8.541667	0.500	185,291.000000
8.550000	0.500	163,648.000000
8.558333	0.500	141,119.000000
8.566667	0.500	118,918.000000
8.575000	0.500	98,396.000000
8.583333	0.500	80,612.000000
8.591667	0.500	66,126.000000
8.600000	0.500	54,907.000000
8.608333	0.500	46,961.000000
8.616667	0.500	41,831.000000
8.625000	0.500	38,584.000000
8.633333	0.500	36,407.000000
8.641667	0.500	34,831.000000
8.650000	0.500	33,694.000000
8.658333	0.500	32,615.000000
8.666667	0.500	31,418.000000
8.675000	0.500	30,147.000000
8.683333	0.500	28,268.000000
8.691667	0.500	25,040.000000
8.700000	0.500	20,546.000000
8.708333	0.500	16,080.000000
8.716667	0.500	12,674.000000
8.725000	0.500	10,839.000000
8.733333	0.500	10,636.000000
8.741667	0.500	11,719.000000
8.750000	0.500	13,718.000000
8.758333	0.500	15,985.000000
8.766667	0.500	17,472.000000
8.775000	0.500	18,170.000000
8.783333	0.500	18,697.000000
8.791667	0.500	19,534.000000
8.800000	0.500	20,714.000000
8.808333	0.500	22,180.000000
8.816667	0.500	24,102.000000
8.825000	0.500	26,545.000000
8.833333	0.500	29,537.000000
8.841667	0.500	32,425.000000
8.850000	0.500	34,630.000000
8.858333	0.500	36,162.000000
8.866667	0.500	37,404.000000
8.875000	0.500	38,623.000000
8.883333	0.500	39,918.000000
8.891667	0.500	41,633.000000
8.900000	0.500	43,682.000000
8.908333	0.500	45,227.000000
8.916667	0.500	45,864.000000
8.925000	0.500	45,916.000000
8.933333	0.500	46,114.000000
8.941667	0.500	47,029.000000
8.950000	0.500	48,975.000000
8.958333	0.500	51,683.000000
8.966667	0.500	53,939.000000
8.975000	0.500	55,001.000000
8.983333	0.500	54,064.000000
8.991667	0.500	50,780.000000
9.000000	0.500	45,727.000000
9.008333	0.500	39,800.000000
9.016667	0.500	34,015.000000
9.025000	0.500	29,519.000000
9.033333	0.500	27,336.000000
9.041667	0.500	27,771.000000
9.050000	0.500	29,954.000000
9.058333	0.500	32,672.000000
9.066667	0.500	34,627.000000
9.075000	0.500	34,935.000000
9.083333	0.500	33,978.000000
9.091667	0.500	32,592.000000
9.100000	0.500	31,892.000000
9.108333	0.500	32,118.000000
9.116667	0.500	33,015.000000
9.125000	0.500	34,695.000000
9.133333	0.500	37,011.000000
9.141667	0.500	39,748.000000
9.150000	0.500	42,347.000000
9.158333	0.500	44,617.000000
9.166667	0.500	46,701.000000
9.175000	0.500	48,609.000000
9.183333	0.500	50,014.000000
9.191667	0.500	50,707.000000
9.200000	0.500	51,213.000000
9.208333	0.500	52,429.000000
9.216667	0.500	54,635.000000
9.225000	0.500	57,407.000000
9.233333	0.500	60,020.000000
9.241667	0.500	61,700.000000
9.250000	0.500	62,389.000000
9.258333	0.500	62,190.000000
9.266667	0.500	60,996.000000
9.275000	0.500	58,970.000000
9.283333	0.500	56,779.000000
9.291667	0.500	54,697.000000
9.300000	0.500	52,505.000000
9.308333	0.500	50,039.000000
9.316667	0.500	47,572.000000
9.325000	0.500	45,654.000000
9.333333	0.500	44,295.000000
9.341667	0.500	43,663.000000
9.350000	0.500	43,539.000000
9.358333	0.500	43,305.000000
9.366667	0.500	42,561.000000
9.375000	0.500	41,193.000000
9.383333	0.500	39,470.000000
9.391667	0.500	37,759.000000
9.400000	0.500	36,344.000000
9.408333	0.500	35,537.000000
9.416667	0.500	35,351.000000
9.425000	0.500	35,217.000000
9.433333	0.500	34,707.000000
9.441667	0.500	34,287.000000
9.450000	0.500	34,379.000000
9.458333	0.500	34,782.000000
9.466667	0.500	35,668.000000
9.475000	0.500	37,576.000000
9.483333	0.500	40,797.000000
9.491667	0.500	45,175.000000
9.500000	0.500	50,461.000000
9.508333	0.500	56,610.000000
9.516667	0.500	63,768.000000
9.525000	0.500	72,941.000000
9.533333	0.500	85,912.000000
9.541667	0.500	104,432.000000
9.550000	0.500	129,649.000000
9.558333	0.500	163,031.000000
9.566667	0.500	207,052.000000
9.575000	0.500	264,934.000000
9.583333	0.500	340,731.000000
9.591667	0.500	440,518.000000
9.600000	0.500	572,227.000000
9.608333	0.500	745,674.000000
9.616667	0.500	971,498.000000
9.625000	0.500	1,261,304.000000
9.633333	0.500	1,626,663.000000
9.641667	0.500	2,075,994.000000
9.650000	0.500	2,611,053.000000
9.658333	0.500	3,224,488.000000
9.666667	0.500	3,897,882.000000
9.675000	0.500	4,600,914.000000
9.683333	0.500	5,293,453.000000
9.691667	0.500	5,929,137.000000
9.700000	0.500	6,460,428.000000
9.708333	0.500	6,846,102.000000
9.716667	0.500	7,055,954.000000
9.725000	0.500	7,073,179.000000
9.733333	0.500	6,897,192.000000
9.741667	0.500	6,543,810.000000
9.750000	0.500	6,042,979.000000
9.758333	0.500	5,435,039.000000
9.766667	0.500	4,765,423.000000
9.775000	0.500	4,078,378.000000
9.783333	0.500	3,412,239.000000
9.791667	0.500	2,796,744.000000
9.800000	0.500	2,251,814.000000
9.808333	0.500	1,787,730.000000
9.816667	0.500	1,406,266.000000
9.825000	0.500	1,102,602.000000
9.833333	0.500	867,379.000000
9.841667	0.500	689,234.000000
9.850000	0.500	556,966.000000
9.858333	0.500	459,790.000000
9.866667	0.500	388,214.000000
9.875000	0.500	334,901.000000
9.883333	0.500	294,110.000000
9.891667	0.500	261,452.000000
9.900000	0.500	234,257.000000
9.908333	0.500	210,230.000000
9.916667	0.500	187,744.000000
9.925000	0.500	166,389.000000
9.933333	0.500	146,178.000000
9.941667	0.500	127,174.000000
9.950000	0.500	109,784.000000
9.958333	0.500	94,788.000000
9.966667	0.500	83,098.000000
9.975000	0.500	74,556.000000
9.983333	0.500	68,112.000000
9.991667	0.500	63,228.000000
10.000000	0.500	59,454.000000
10.008333	0.500	56,206.000000
10.016667	0.500	53,433.000000
10.025000	0.500	50,838.000000
10.033333	0.500	48,616.000000
10.041667	0.500	47,210.000000
10.050000	0.500	46,800.000000
10.058333	0.500	47,478.000000
10.066667	0.500	48,842.000000
10.075000	0.500	50,198.000000
10.083333	0.500	50,720.000000
10.091667	0.500	50,331.000000
10.100000	0.500	49,552.000000
10.108333	0.500	48,714.000000
10.116667	0.500	47,537.000000
10.125000	0.500	45,793.000000
10.133333	0.500	43,495.000000
10.141667	0.500	40,942.000000
10.150000	0.500	38,961.000000
10.158333	0.500	38,044.000000
10.166667	0.500	38,238.000000
10.175000	0.500	39,390.000000
10.183333	0.500	41,482.000000
10.191667	0.500	44,358.000000
10.200000	0.500	48,047.000000
10.208333	0.500	52,454.000000
10.216667	0.500	57,575.000000
10.225000	0.500	62,609.000000
10.233333	0.500	66,584.000000
10.241667	0.500	68,773.000000
10.250000	0.500	69,363.000000
10.258333	0.500	68,649.000000
10.266667	0.500	67,030.000000
10.275000	0.500	64,480.000000
10.283333	0.500	61,476.000000
10.291667	0.500	58,785.000000
10.300000	0.500	56,354.000000
10.308333	0.500	54,067.000000
10.316667	0.500	52,116.000000
10.325000	0.500	50,231.000000
10.333333	0.500	48,906.000000
10.341667	0.500	48,987.000000
10.350000	0.500	50,222.000000
10.358333	0.500	52,060.000000
10.366667	0.500	53,686.000000
10.375000	0.500	54,276.000000
10.383333	0.500	53,822.000000
10.391667	0.500	52,557.000000
10.400000	0.500	50,981.000000
10.408333	0.500	50,235.000000
10.416667	0.500	50,844.000000
10.425000	0.500	52,897.000000
10.433333	0.500	56,277.000000
10.441667	0.500	60,328.000000
10.450000	0.500	64,324.000000
10.458333	0.500	68,190.000000
10.466667	0.500	72,306.000000
10.475000	0.500	78,138.000000
10.483333	0.500	86,108.000000
10.491667	0.500	95,104.000000
10.500000	0.500	103,950.000000
10.508333	0.500	111,667.000000
10.516667	0.500	118,027.000000
10.525000	0.500	123,453.000000
10.533333	0.500	128,550.000000
10.541667	0.500	133,961.000000
10.550000	0.500	139,801.000000
10.558333	0.500	145,420.000000
10.566667	0.500	149,747.000000
10.575000	0.500	152,070.000000
10.583333	0.500	151,939.000000
10.591667	0.500	149,035.000000
10.600000	0.500	143,340.000000
10.608333	0.500	135,445.000000
10.616667	0.500	126,406.000000
10.625000	0.500	117,425.000000
10.633333	0.500	109,903.000000
10.641667	0.500	105,471.000000
10.650000	0.500	105,760.000000
10.658333	0.500	111,429.000000
10.666667	0.500	123,460.000000
10.675000	0.500	143,016.000000
10.683333	0.500	171,204.000000
10.691667	0.500	208,838.000000
10.700000	0.500	258,295.000000
10.708333	0.500	322,942.000000
10.716667	0.500	405,172.000000
10.725000	0.500	506,179.000000
10.733333	0.500	626,358.000000
10.741667	0.500	763,762.000000
10.750000	0.500	913,860.000000
10.758333	0.500	1,069,697.000000
10.766667	0.500	1,222,175.000000
10.775000	0.500	1,361,693.000000
10.783333	0.500	1,479,311.000000
10.791667	0.500	1,566,958.000000
10.800000	0.500	1,618,378.000000
10.808333	0.500	1,630,322.000000
10.816667	0.500	1,602,404.000000
10.825000	0.500	1,537,252.000000
10.833333	0.500	1,440,403.000000
10.841667	0.500	1,319,511.000000
10.850000	0.500	1,183,245.000000
10.858333	0.500	1,039,980.000000
10.866667	0.500	896,870.000000
10.875000	0.500	759,700.000000
10.883333	0.500	633,273.000000
10.891667	0.500	521,234.000000
10.900000	0.500	425,420.000000
10.908333	0.500	345,984.000000
10.916667	0.500	282,504.000000
10.925000	0.500	233,819.000000
10.933333	0.500	197,897.000000
10.941667	0.500	171,987.000000
10.950000	0.500	153,387.000000
10.958333	0.500	139,882.000000
10.966667	0.500	129,492.000000
10.975000	0.500	120,377.000000
10.983333	0.500	111,697.000000
10.991667	0.500	103,757.000000
11.000000	0.500	96,535.000000
11.008333	0.500	90,187.000000
11.016667	0.500	85,287.000000
11.025000	0.500	82,036.000000
11.033333	0.500	80,537.000000
11.041667	0.500	81,277.000000
11.050000	0.500	84,371.000000
11.058333	0.500	90,077.000000
11.066667	0.500	99,139.000000
11.075000	0.500	111,673.000000
11.083333	0.500	127,123.000000
11.091667	0.500	144,420.000000
11.100000	0.500	162,105.000000
11.108333	0.500	178,754.000000
11.116667	0.500	192,763.000000
11.125000	0.500	202,621.000000
11.133333	0.500	206,947.000000
11.141667	0.500	205,563.000000
11.150000	0.500	199,627.000000
11.158333	0.500	190,843.000000
11.166667	0.500	180,436.000000
11.175000	0.500	169,511.000000
11.183333	0.500	158,832.000000
11.191667	0.500	148,397.000000
11.200000	0.500	137,859.000000
11.208333	0.500	126,411.000000
11.216667	0.500	114,099.000000
11.225000	0.500	101,674.000000
11.233333	0.500	89,884.000000
11.241667	0.500	79,535.000000
11.250000	0.500	71,565.000000
11.258333	0.500	66,394.000000
11.266667	0.500	63,544.000000
11.275000	0.500	62,207.000000
11.283333	0.500	61,550.000000
11.291667	0.500	61,402.000000
11.300000	0.500	61,759.000000
11.308333	0.500	62,844.000000
11.316667	0.500	64,600.000000
11.325000	0.500	66,479.000000
11.333333	0.500	68,083.000000
11.341667	0.500	69,217.000000
11.350000	0.500	69,684.000000
11.358333	0.500	69,954.000000
11.366667	0.500	70,277.000000
11.375000	0.500	70,859.000000
11.383333	0.500	71,351.000000
11.391667	0.500	70,709.000000
11.400000	0.500	68,899.000000
11.408333	0.500	67,004.000000
11.416667	0.500	65,514.000000
11.425000	0.500	64,421.000000
11.433333	0.500	63,788.000000
11.441667	0.500	63,520.000000
11.450000	0.500	63,298.000000
11.458333	0.500	63,061.000000
11.466667	0.500	62,395.000000
11.475000	0.500	61,217.000000
11.483333	0.500	60,230.000000
11.491667	0.500	59,566.000000
11.500000	0.500	59,229.000000
11.508333	0.500	59,637.000000
11.516667	0.500	61,235.000000
11.525000	0.500	64,534.000000
11.533333	0.500	69,303.000000
11.541667	0.500	74,355.000000
11.550000	0.500	78,250.000000
11.558333	0.500	80,223.000000
11.566667	0.500	80,065.000000
11.575000	0.500	78,262.000000
11.583333	0.500	75,689.000000
11.591667	0.500	73,178.000000
11.600000	0.500	71,914.000000
11.608333	0.500	72,706.000000
11.616667	0.500	75,328.000000
11.625000	0.500	78,985.000000
11.633333	0.500	82,471.000000
11.641667	0.500	85,119.000000
11.650000	0.500	87,640.000000
11.658333	0.500	91,311.000000
11.666667	0.500	97,019.000000
11.675000	0.500	104,932.000000
11.683333	0.500	114,632.000000
11.691667	0.500	125,512.000000
11.700000	0.500	137,184.000000
11.708333	0.500	149,548.000000
11.716667	0.500	162,209.000000
11.725000	0.500	174,381.000000
11.733333	0.500	185,319.000000
11.741667	0.500	194,909.000000
11.750000	0.500	203,009.000000
11.758333	0.500	208,728.000000
11.766667	0.500	211,542.000000
11.775000	0.500	212,253.000000
11.783333	0.500	212,318.000000
11.791667	0.500	213,616.000000
11.800000	0.500	219,110.000000
11.808333	0.500	232,239.000000
11.816667	0.500	256,002.000000
11.825000	0.500	293,554.000000
11.833333	0.500	349,214.000000
11.841667	0.500	428,165.000000
11.850000	0.500	537,465.000000
11.858333	0.500	686,299.000000
11.866667	0.500	883,890.000000
11.875000	0.500	1,140,734.000000
11.883333	0.500	1,468,941.000000
11.891667	0.500	1,879,081.000000
11.900000	0.500	2,377,627.000000
11.908333	0.500	2,963,312.000000
11.916667	0.500	3,624,263.000000
11.925000	0.500	4,338,146.000000
11.933333	0.500	5,071,127.000000
11.941667	0.500	5,780,336.000000
11.950000	0.500	6,416,085.000000
11.958333	0.500	6,929,484.000000
11.966667	0.500	7,279,729.000000
11.975000	0.500	7,438,170.000000
11.983333	0.500	7,392,277.000000
11.991667	0.500	7,147,599.000000
12.000000	0.500	6,726,470.000000
12.008333	0.500	6,164,617.000000
12.016667	0.500	5,505,579.000000
12.025000	0.500	4,795,386.000000
12.033333	0.500	4,077,203.000000
12.041667	0.500	3,387,773.000000
12.050000	0.500	2,755,500.000000
12.058333	0.500	2,198,706.000000
12.066667	0.500	1,726,323.000000
12.075000	0.500	1,339,685.000000
12.083333	0.500	1,033,955.000000
12.091667	0.500	800,480.000000
12.100000	0.500	628,530.000000
12.108333	0.500	506,301.000000
12.116667	0.500	422,659.000000
12.125000	0.500	367,764.000000
12.133333	0.500	332,870.000000
12.141667	0.500	311,121.000000
12.150000	0.500	298,013.000000
12.158333	0.500	291,080.000000
12.166667	0.500	289,476.000000
12.175000	0.500	293,783.000000
12.183333	0.500	305,822.000000
12.191667	0.500	328,915.000000
12.200000	0.500	367,279.000000
12.208333	0.500	424,978.000000
12.216667	0.500	506,604.000000
12.225000	0.500	616,823.000000
12.233333	0.500	759,804.000000
12.241667	0.500	939,468.000000
12.250000	0.500	1,157,420.000000
12.258333	0.500	1,411,762.000000
12.266667	0.500	1,697,001.000000
12.275000	0.500	2,001,905.000000
12.283333	0.500	2,309,408.000000
12.291667	0.500	2,598,746.000000
12.300000	0.500	2,848,097.000000
12.308333	0.500	3,037,486.000000
12.316667	0.500	3,151,031.000000
12.325000	0.500	3,179,064.000000
12.333333	0.500	3,119,443.000000
12.341667	0.500	2,978,378.000000
12.350000	0.500	2,769,141.000000
12.358333	0.500	2,509,754.000000
12.366667	0.500	2,219,689.000000
12.375000	0.500	1,918,218.000000
12.383333	0.500	1,622,112.000000
12.391667	0.500	1,345,038.000000
12.400000	0.500	1,096,781.000000
12.408333	0.500	882,661.000000
12.416667	0.500	704,523.000000
12.425000	0.500	561,272.000000
12.433333	0.500	449,745.000000
12.441667	0.500	364,803.000000
12.450000	0.500	301,699.000000
12.458333	0.500	256,163.000000
12.466667	0.500	223,842.000000
12.475000	0.500	200,487.000000
12.483333	0.500	182,780.000000
12.491667	0.500	168,124.000000
12.500000	0.500	154,578.000000
12.508333	0.500	140,969.000000
12.516667	0.500	127,196.000000
12.525000	0.500	114,182.000000
12.533333	0.500	103,470.000000
12.541667	0.500	95,609.000000
12.550000	0.500	90,459.000000
12.558333	0.500	87,645.000000
12.566667	0.500	86,723.000000
12.575000	0.500	87,413.000000
12.583333	0.500	89,709.000000
12.591667	0.500	93,338.000000
12.600000	0.500	98,306.000000
12.608333	0.500	104,982.000000
12.616667	0.500	113,697.000000
12.625000	0.500	124,411.000000
12.633333	0.500	137,541.000000
12.641667	0.500	154,242.000000
12.650000	0.500	174,929.000000
12.658333	0.500	200,370.000000
12.666667	0.500	232,510.000000
12.675000	0.500	274,308.000000
12.683333	0.500	330,092.000000
12.691667	0.500	403,366.000000
12.700000	0.500	496,329.000000
12.708333	0.500	609,342.000000
12.716667	0.500	741,381.000000
12.725000	0.500	889,875.000000
12.733333	0.500	1,050,582.000000
12.741667	0.500	1,217,517.000000
12.750000	0.500	1,381,597.000000
12.758333	0.500	1,531,501.000000
12.766667	0.500	1,654,832.000000
12.775000	0.500	1,740,806.000000
12.783333	0.500	1,782,275.000000
12.791667	0.500	1,776,496.000000
12.800000	0.500	1,725,219.000000
12.808333	0.500	1,633,657.000000
12.816667	0.500	1,509,481.000000
12.825000	0.500	1,361,499.000000
12.833333	0.500	1,199,127.000000
12.841667	0.500	1,031,779.000000
12.850000	0.500	868,675.000000
12.858333	0.500	718,009.000000
12.866667	0.500	585,291.000000
12.875000	0.500	472,885.000000
12.883333	0.500	381,334.000000
12.891667	0.500	309,941.000000
12.900000	0.500	257,365.000000
12.908333	0.500	221,112.000000
12.916667	0.500	197,852.000000
12.925000	0.500	184,080.000000
12.933333	0.500	176,836.000000
12.941667	0.500	173,340.000000
12.950000	0.500	171,501.000000
12.958333	0.500	170,395.000000
12.966667	0.500	169,771.000000
12.975000	0.500	169,648.000000
12.983333	0.500	170,636.000000
12.991667	0.500	173,116.000000
13.000000	0.500	177,567.000000
13.008333	0.500	184,090.000000
13.016667	0.500	192,382.000000
13.025000	0.500	202,299.000000
13.033333	0.500	213,854.000000
13.041667	0.500	226,847.000000
13.050000	0.500	240,702.000000
13.058333	0.500	254,366.000000
13.066667	0.500	265,952.000000
13.075000	0.500	273,886.000000
13.083333	0.500	277,844.000000
13.091667	0.500	277,394.000000
13.100000	0.500	272,439.000000
13.108333	0.500	263,293.000000
13.116667	0.500	250,527.000000
13.125000	0.500	235,483.000000
13.133333	0.500	219,586.000000
13.141667	0.500	204,005.000000
13.150000	0.500	189,373.000000
13.158333	0.500	176,388.000000
13.166667	0.500	165,208.000000
13.175000	0.500	155,993.000000
13.183333	0.500	148,454.000000
13.191667	0.500	141,698.000000
13.200000	0.500	135,241.000000
13.208333	0.500	128,951.000000
13.216667	0.500	122,980.000000
13.225000	0.500	117,268.000000
13.233333	0.500	111,622.000000
13.241667	0.500	106,049.000000
13.250000	0.500	101,007.000000
13.258333	0.500	97,034.000000
13.266667	0.500	95,032.000000
13.275000	0.500	96,342.000000
13.283333	0.500	101,619.000000
13.291667	0.500	111,072.000000
13.300000	0.500	124,865.000000
13.308333	0.500	142,929.000000
13.316667	0.500	164,733.000000
13.325000	0.500	189,616.000000
13.333333	0.500	216,588.000000
13.341667	0.500	244,991.000000
13.350000	0.500	273,619.000000
13.358333	0.500	300,439.000000
13.366667	0.500	322,659.000000
13.375000	0.500	337,918.000000
13.383333	0.500	344,907.000000
13.391667	0.500	343,953.000000
13.400000	0.500	336,373.000000
13.408333	0.500	323,256.000000
13.416667	0.500	305,225.000000
13.425000	0.500	283,051.000000
13.433333	0.500	258,086.000000
13.441667	0.500	232,097.000000
13.450000	0.500	206,650.000000
13.458333	0.500	183,251.000000
13.466667	0.500	162,758.000000
13.475000	0.500	145,175.000000
13.483333	0.500	130,041.000000
13.491667	0.500	117,239.000000
13.500000	0.500	106,869.000000
13.508333	0.500	99,052.000000
13.516667	0.500	93,913.000000
13.525000	0.500	91,054.000000
13.533333	0.500	89,726.000000
13.541667	0.500	89,354.000000
13.550000	0.500	89,305.000000
13.558333	0.500	89,180.000000
13.566667	0.500	88,678.000000
13.575000	0.500	87,732.000000
13.583333	0.500	86,671.000000
13.591667	0.500	85,925.000000
13.600000	0.500	85,690.000000
13.608333	0.500	85,738.000000
13.616667	0.500	85,351.000000
13.625000	0.500	84,386.000000
13.633333	0.500	83,457.000000
13.641667	0.500	83,151.000000
13.650000	0.500	83,557.000000
13.658333	0.500	84,626.000000
13.666667	0.500	86,258.000000
13.675000	0.500	88,354.000000
13.683333	0.500	90,647.000000
13.691667	0.500	93,150.000000
13.700000	0.500	95,275.000000
13.708333	0.500	96,335.000000
13.716667	0.500	96,013.000000
13.725000	0.500	94,276.000000
13.733333	0.500	91,406.000000
13.741667	0.500	88,136.000000
13.750000	0.500	85,315.000000
13.758333	0.500	83,582.000000
13.766667	0.500	83,040.000000
13.775000	0.500	83,223.000000
13.783333	0.500	83,302.000000
13.791667	0.500	82,784.000000
13.800000	0.500	82,200.000000
13.808333	0.500	82,272.000000
13.816667	0.500	83,413.000000
13.825000	0.500	85,572.000000
13.833333	0.500	88,065.000000
13.841667	0.500	90,469.000000
13.850000	0.500	93,077.000000
13.858333	0.500	95,670.000000
13.866667	0.500	97,447.000000
13.875000	0.500	98,086.000000
13.883333	0.500	98,134.000000
13.891667	0.500	98,491.000000
13.900000	0.500	99,934.000000
13.908333	0.500	102,899.000000
13.916667	0.500	107,488.000000
13.925000	0.500	113,298.000000
13.933333	0.500	119,657.000000
13.941667	0.500	126,306.000000
13.950000	0.500	133,519.000000
13.958333	0.500	142,083.000000
13.966667	0.500	151,923.000000
13.975000	0.500	161,854.000000
13.983333	0.500	170,129.000000
13.991667	0.500	175,059.000000
14.000000	0.500	175,961.000000
14.008333	0.500	173,898.000000
14.016667	0.500	170,321.000000
14.025000	0.500	165,671.000000
14.033333	0.500	159,442.000000
14.041667	0.500	151,678.000000
14.050000	0.500	143,039.000000
14.058333	0.500	134,748.000000
14.066667	0.500	127,677.000000
14.075000	0.500	122,078.000000
14.083333	0.500	118,261.000000
14.091667	0.500	116,619.000000
14.100000	0.500	117,091.000000
14.108333	0.500	119,052.000000
14.116667	0.500	121,998.000000
14.125000	0.500	125,734.000000
14.133333	0.500	129,985.000000
14.141667	0.500	134,394.000000
14.150000	0.500	138,453.000000
14.158333	0.500	141,591.000000
14.166667	0.500	143,880.000000
14.175000	0.500	145,501.000000
14.183333	0.500	146,791.000000
14.191667	0.500	148,210.000000
14.200000	0.500	150,368.000000
14.208333	0.500	153,952.000000
14.216667	0.500	158,719.000000
14.225000	0.500	163,995.000000
14.233333	0.500	169,592.000000
14.241667	0.500	175,300.000000
14.250000	0.500	180,675.000000
14.258333	0.500	186,028.000000
14.266667	0.500	192,636.000000
14.275000	0.500	202,145.000000
14.283333	0.500	216,988.000000
14.291667	0.500	239,661.000000
14.300000	0.500	272,886.000000
14.308333	0.500	320,131.000000
14.316667	0.500	384,808.000000
14.325000	0.500	471,198.000000
14.333333	0.500	584,453.000000
14.341667	0.500	731,829.000000
14.350000	0.500	921,840.000000
14.358333	0.500	1,162,315.000000
14.366667	0.500	1,459,355.000000
14.375000	0.500	1,816,077.000000
14.383333	0.500	2,230,998.000000
14.391667	0.500	2,696,591.000000
14.400000	0.500	3,198,205.000000
14.408333	0.500	3,714,351.000000
14.416667	0.500	4,216,148.000000
14.425000	0.500	4,670,279.000000
14.433333	0.500	5,043,025.000000
14.441667	0.500	5,304,228.000000
14.450000	0.500	5,431,735.000000
14.458333	0.500	5,414,655.000000
14.466667	0.500	5,254,560.000000
14.475000	0.500	4,965,662.000000
14.483333	0.500	4,571,859.000000
14.491667	0.500	4,103,608.000000
14.500000	0.500	3,593,971.000000
14.508333	0.500	3,074,535.000000
14.516667	0.500	2,572,758.000000
14.525000	0.500	2,110,103.000000
14.533333	0.500	1,700,672.000000
14.541667	0.500	1,351,650.000000
14.550000	0.500	1,064,642.000000
14.558333	0.500	836,506.000000
14.566667	0.500	660,960.000000
14.575000	0.500	530,367.000000
14.583333	0.500	435,666.000000
14.591667	0.500	367,872.000000
14.600000	0.500	319,829.000000
14.608333	0.500	285,972.000000
14.616667	0.500	262,068.000000
14.625000	0.500	245,032.000000
14.633333	0.500	232,169.000000
14.641667	0.500	221,658.000000
14.650000	0.500	212,366.000000
14.658333	0.500	203,310.000000
14.666667	0.500	193,938.000000
14.675000	0.500	184,270.000000
14.683333	0.500	174,422.000000
14.691667	0.500	165,077.000000
14.700000	0.500	156,999.000000
14.708333	0.500	150,809.000000
14.716667	0.500	146,657.000000
14.725000	0.500	143,922.000000
14.733333	0.500	142,135.000000
14.741667	0.500	141,100.000000
14.750000	0.500	140,323.000000
14.758333	0.500	139,034.000000
14.766667	0.500	136,835.000000
14.775000	0.500	134,461.000000
14.783333	0.500	132,793.000000
14.791667	0.500	132,602.000000
14.800000	0.500	134,316.000000
14.808333	0.500	138,928.000000
14.816667	0.500	147,333.000000
14.825000	0.500	160,192.000000
14.833333	0.500	177,704.000000
14.841667	0.500	199,676.000000
14.850000	0.500	226,329.000000
14.858333	0.500	257,540.000000
14.866667	0.500	293,117.000000
14.875000	0.500	333,249.000000
14.883333	0.500	377,680.000000
14.891667	0.500	424,967.000000
14.900000	0.500	473,263.000000
14.908333	0.500	520,440.000000
14.916667	0.500	564,243.000000
14.925000	0.500	602,182.000000
14.933333	0.500	631,519.000000
14.941667	0.500	649,730.000000
14.950000	0.500	655,713.000000
14.958333	0.500	649,570.000000
14.966667	0.500	631,541.000000
14.975000	0.500	601,950.000000
14.983333	0.500	562,245.000000
14.991667	0.500	514,976.000000
15.000000	0.500	463,349.000000
15.008333	0.500	410,384.000000
15.016667	0.500	359,475.000000
15.025000	0.500	313,516.000000
15.033333	0.500	274,207.000000
15.041667	0.500	242,585.000000
15.050000	0.500	219,454.000000
15.058333	0.500	204,485.000000
15.066667	0.500	196,320.000000
15.075000	0.500	193,668.000000
15.083333	0.500	195,741.000000
15.091667	0.500	202,178.000000
15.100000	0.500	212,659.000000
15.108333	0.500	226,352.000000
15.116667	0.500	242,831.000000
15.125000	0.500	261,898.000000
15.133333	0.500	282,497.000000
15.141667	0.500	303,844.000000
15.150000	0.500	325,919.000000
15.158333	0.500	350,028.000000
15.166667	0.500	378,146.000000
15.175000	0.500	412,749.000000
15.183333	0.500	456,096.000000
15.191667	0.500	509,089.000000
15.200000	0.500	571,039.000000
15.208333	0.500	639,857.000000
15.216667	0.500	711,983.000000
15.225000	0.500	783,207.000000
15.233333	0.500	849,112.000000
15.241667	0.500	904,913.000000
15.250000	0.500	945,887.000000
15.258333	0.500	968,081.000000
15.266667	0.500	969,797.000000
15.275000	0.500	951,240.000000
15.283333	0.500	914,200.000000
15.291667	0.500	862,321.000000
15.300000	0.500	800,067.000000
15.308333	0.500	731,924.000000
15.316667	0.500	661,733.000000
15.325000	0.500	592,442.000000
15.333333	0.500	526,432.000000
15.341667	0.500	465,746.000000
15.350000	0.500	411,440.000000
15.358333	0.500	363,967.000000
15.366667	0.500	323,217.000000
15.375000	0.500	288,913.000000
15.383333	0.500	260,438.000000
15.391667	0.500	236,717.000000
15.400000	0.500	216,162.000000
15.408333	0.500	197,518.000000
15.416667	0.500	180,397.000000
15.425000	0.500	164,839.000000
15.433333	0.500	150,759.000000
15.441667	0.500	138,095.000000
15.450000	0.500	127,108.000000
15.458333	0.500	117,983.000000
15.466667	0.500	110,958.000000
15.475000	0.500	106,394.000000
15.483333	0.500	104,426.000000
15.491667	0.500	104,495.000000
15.500000	0.500	105,731.000000
15.508333	0.500	107,310.000000
15.516667	0.500	108,628.000000
15.525000	0.500	109,471.000000
15.533333	0.500	109,758.000000
15.541667	0.500	109,911.000000
15.550000	0.500	109,605.000000
15.558333	0.500	108,128.000000
15.566667	0.500	106,239.000000
15.575000	0.500	105,187.000000
15.583333	0.500	105,418.000000
15.591667	0.500	106,720.000000
15.600000	0.500	108,662.000000
15.608333	0.500	110,490.000000
15.616667	0.500	111,499.000000
15.625000	0.500	110,994.000000
15.633333	0.500	108,518.000000
15.641667	0.500	104,738.000000
15.650000	0.500	100,663.000000
15.658333	0.500	97,052.000000
15.666667	0.500	94,846.000000
15.675000	0.500	94,574.000000
15.683333	0.500	95,837.000000
15.691667	0.500	97,770.000000
15.700000	0.500	99,815.000000
15.708333	0.500	101,529.000000
15.716667	0.500	102,493.000000
15.725000	0.500	102,371.000000
15.733333	0.500	101,362.000000
15.741667	0.500	100,529.000000
15.750000	0.500	100,709.000000
15.758333	0.500	102,777.000000
15.766667	0.500	106,657.000000
15.775000	0.500	111,183.000000
15.783333	0.500	115,181.000000
15.791667	0.500	117,771.000000
15.800000	0.500	118,460.000000
15.808333	0.500	117,441.000000
15.816667	0.500	115,350.000000
15.825000	0.500	112,976.000000
15.833333	0.500	110,627.000000
15.841667	0.500	108,671.000000
15.850000	0.500	107,219.000000
15.858333	0.500	106,260.000000
15.866667	0.500	105,459.000000
15.875000	0.500	104,399.000000
15.883333	0.500	102,974.000000
15.891667	0.500	102,311.000000
15.900000	0.500	103,353.000000
15.908333	0.500	106,197.000000
15.916667	0.500	110,239.000000
15.925000	0.500	114,838.000000
15.933333	0.500	118,842.000000
15.941667	0.500	121,746.000000
15.950000	0.500	124,032.000000
15.958333	0.500	125,857.000000
15.966667	0.500	127,155.000000
15.975000	0.500	128,346.000000
15.983333	0.500	130,713.000000
15.991667	0.500	134,939.000000
16.000000	0.500	141,129.000000
16.008333	0.500	149,730.000000
16.016667	0.500	161,261.000000
16.025000	0.500	176,486.000000
16.033333	0.500	196,232.000000
16.041667	0.500	221,622.000000
16.050000	0.500	253,295.000000
16.058333	0.500	291,870.000000
16.066667	0.500	337,658.000000
16.075000	0.500	390,020.000000
16.083333	0.500	448,441.000000
16.091667	0.500	512,484.000000
16.100000	0.500	580,398.000000
16.108333	0.500	648,767.000000
16.116667	0.500	713,716.000000
16.125000	0.500	771,669.000000
16.133333	0.500	818,547.000000
16.141667	0.500	850,495.000000
16.150000	0.500	864,344.000000
16.158333	0.500	858,703.000000
16.166667	0.500	834,198.000000
16.175000	0.500	793,177.000000
16.183333	0.500	738,763.000000
16.191667	0.500	674,377.000000
16.200000	0.500	603,790.000000
16.208333	0.500	531,186.000000
16.216667	0.500	460,651.000000
16.225000	0.500	395,116.000000
16.233333	0.500	336,546.000000
16.241667	0.500	286,590.000000
16.250000	0.500	245,794.000000
16.258333	0.500	213,573.000000
16.266667	0.500	188,821.000000
16.275000	0.500	170,063.000000
16.283333	0.500	156,351.000000
16.291667	0.500	147,048.000000
16.300000	0.500	141,358.000000
16.308333	0.500	138,363.000000
16.316667	0.500	136,856.000000
16.325000	0.500	135,839.000000
16.333333	0.500	135,040.000000
16.341667	0.500	133,932.000000
16.350000	0.500	132,482.000000
16.358333	0.500	131,234.000000
16.366667	0.500	130,604.000000
16.375000	0.500	130,525.000000
16.383333	0.500	130,627.000000
16.391667	0.500	131,212.000000
16.400000	0.500	132,068.000000
16.408333	0.500	132,790.000000
16.416667	0.500	133,512.000000
16.425000	0.500	134,091.000000
16.433333	0.500	134,324.000000
16.441667	0.500	134,302.000000
16.450000	0.500	134,059.000000
16.458333	0.500	133,400.000000
16.466667	0.500	131,816.000000
16.475000	0.500	129,799.000000
16.483333	0.500	127,701.000000
16.491667	0.500	125,547.000000
16.500000	0.500	123,490.000000
16.508333	0.500	122,005.000000
16.516667	0.500	120,924.000000
16.525000	0.500	119,520.000000
16.533333	0.500	117,269.000000
16.541667	0.500	113,994.000000
16.550000	0.500	110,272.000000
16.558333	0.500	107,213.000000
16.566667	0.500	105,648.000000
16.575000	0.500	105,544.000000
16.583333	0.500	106,882.000000
16.591667	0.500	109,530.000000
16.600000	0.500	113,323.000000
16.608333	0.500	118,255.000000
16.616667	0.500	123,610.000000
16.625000	0.500	128,738.000000
16.633333	0.500	133,450.000000
16.641667	0.500	137,941.000000
16.650000	0.500	142,103.000000
16.658333	0.500	145,524.000000
16.666667	0.500	148,331.000000
16.675000	0.500	151,035.000000
16.683333	0.500	153,619.000000
16.691667	0.500	156,002.000000
16.700000	0.500	158,142.000000
16.708333	0.500	159,824.000000
16.716667	0.500	161,226.000000
16.725000	0.500	162,491.000000
16.733333	0.500	163,456.000000
16.741667	0.500	164,168.000000
16.750000	0.500	164,839.000000
16.758333	0.500	165,739.000000
16.766667	0.500	167,673.000000
16.775000	0.500	171,876.000000
16.783333	0.500	179,532.000000
16.791667	0.500	191,494.000000
16.800000	0.500	208,551.000000
16.808333	0.500	231,495.000000
16.816667	0.500	259,957.000000
16.825000	0.500	291,913.000000
16.833333	0.500	324,996.000000
16.841667	0.500	357,254.000000
16.850000	0.500	386,806.000000
16.858333	0.500	411,743.000000
16.866667	0.500	431,426.000000
16.875000	0.500	445,962.000000
16.883333	0.500	456,474.000000
16.891667	0.500	464,346.000000
16.900000	0.500	471,717.000000
16.908333	0.500	481,836.000000
16.916667	0.500	498,816.000000
16.925000	0.500	527,448.000000
16.933333	0.500	573,842.000000
16.941667	0.500	643,742.000000
16.950000	0.500	742,250.000000
16.958333	0.500	874,345.000000
16.966667	0.500	1,045,727.000000
16.975000	0.500	1,260,956.000000
16.983333	0.500	1,522,716.000000
16.991667	0.500	1,829,997.000000
17.000000	0.500	2,175,915.000000
17.008333	0.500	2,547,100.000000
17.016667	0.500	2,923,822.000000
17.025000	0.500	3,281,932.000000
17.033333	0.500	3,595,640.000000
17.041667	0.500	3,840,645.000000
17.050000	0.500	3,996,871.000000
17.058333	0.500	4,050,483.000000
17.066667	0.500	3,995,984.000000
17.075000	0.500	3,838,277.000000
17.083333	0.500	3,591,286.000000
17.091667	0.500	3,274,641.000000
17.100000	0.500	2,912,092.000000
17.108333	0.500	2,529,212.000000
17.116667	0.500	2,149,817.000000
17.125000	0.500	1,793,407.000000
17.133333	0.500	1,474,266.000000
17.141667	0.500	1,200,733.000000
17.150000	0.500	975,493.000000
17.158333	0.500	796,623.000000
17.166667	0.500	659,597.000000
17.175000	0.500	558,387.000000
17.183333	0.500	485,870.000000
17.191667	0.500	434,630.000000
17.200000	0.500	397,657.000000
17.208333	0.500	369,219.000000
17.216667	0.500	345,706.000000
17.225000	0.500	324,897.000000
17.233333	0.500	305,002.000000
17.241667	0.500	285,291.000000
17.250000	0.500	265,675.000000
17.258333	0.500	246,624.000000
17.266667	0.500	228,555.000000
17.275000	0.500	211,558.000000
17.283333	0.500	195,553.000000
17.291667	0.500	180,428.000000
17.300000	0.500	166,299.000000
17.308333	0.500	153,597.000000
17.316667	0.500	143,038.000000
17.325000	0.500	135,087.000000
17.333333	0.500	129,330.000000
17.341667	0.500	125,070.000000
17.350000	0.500	122,111.000000
17.358333	0.500	120,167.000000
17.366667	0.500	119,033.000000
17.375000	0.500	118,148.000000
17.383333	0.500	117,698.000000
17.391667	0.500	117,858.000000
17.400000	0.500	118,748.000000
17.408333	0.500	120,265.000000
17.416667	0.500	121,952.000000
17.425000	0.500	123,443.000000
17.433333	0.500	124,531.000000
17.441667	0.500	125,709.000000
17.450000	0.500	127,710.000000
17.458333	0.500	130,321.000000
17.466667	0.500	133,122.000000
17.475000	0.500	135,767.000000
17.483333	0.500	138,458.000000
17.491667	0.500	141,550.000000
17.500000	0.500	145,503.000000
17.508333	0.500	150,597.000000
17.516667	0.500	157,020.000000
17.525000	0.500	164,958.000000
17.533333	0.500	174,882.000000
17.541667	0.500	187,593.000000
17.550000	0.500	204,273.000000
17.558333	0.500	225,721.000000
17.566667	0.500	252,766.000000
17.575000	0.500	286,935.000000
17.583333	0.500	329,891.000000
17.591667	0.500	382,525.000000
17.600000	0.500	445,353.000000
17.608333	0.500	518,526.000000
17.616667	0.500	601,015.000000
17.625000	0.500	689,675.000000
17.633333	0.500	779,990.000000
17.641667	0.500	866,254.000000
17.650000	0.500	943,541.000000
17.658333	0.500	1,007,130.000000
17.666667	0.500	1,052,602.000000
17.675000	0.500	1,076,466.000000
17.683333	0.500	1,076,150.000000
17.691667	0.500	1,051,318.000000
17.700000	0.500	1,004,007.000000
17.708333	0.500	938,117.000000
17.716667	0.500	859,061.000000
17.725000	0.500	772,660.000000
17.733333	0.500	684,584.000000
17.741667	0.500	599,427.000000
17.750000	0.500	520,768.000000
17.758333	0.500	451,061.000000
17.766667	0.500	391,365.000000
17.775000	0.500	341,798.000000
17.783333	0.500	301,817.000000
17.791667	0.500	269,846.000000
17.800000	0.500	244,072.000000
17.808333	0.500	223,255.000000
17.816667	0.500	206,345.000000
17.825000	0.500	193,438.000000
17.833333	0.500	184,913.000000
17.841667	0.500	180,325.000000
17.850000	0.500	178,397.000000
17.858333	0.500	177,524.000000
17.866667	0.500	176,828.000000
17.875000	0.500	176,085.000000
17.883333	0.500	175,618.000000
17.891667	0.500	175,004.000000
17.900000	0.500	173,878.000000
17.908333	0.500	172,206.000000
17.916667	0.500	170,375.000000
17.925000	0.500	168,617.000000
17.933333	0.500	166,102.000000
17.941667	0.500	162,590.000000
17.950000	0.500	158,494.000000
17.958333	0.500	154,343.000000
17.966667	0.500	150,954.000000
17.975000	0.500	148,749.000000
17.983333	0.500	147,585.000000
17.991667	0.500	146,765.000000
18.000000	0.500	145,445.000000
18.008333	0.500	142,986.000000
18.016667	0.500	139,032.000000
18.025000	0.500	134,093.000000
18.033333	0.500	128,863.000000
18.041667	0.500	124,067.000000
18.050000	0.500	120,671.000000
18.058333	0.500	119,022.000000
18.066667	0.500	118,842.000000
18.075000	0.500	119,063.000000
18.083333	0.500	118,481.000000
18.091667	0.500	116,650.000000
18.100000	0.500	114,447.000000
18.108333	0.500	113,099.000000
18.116667	0.500	112,846.000000
18.125000	0.500	113,540.000000
18.133333	0.500	115,030.000000
18.141667	0.500	116,996.000000
18.150000	0.500	119,286.000000
18.158333	0.500	121,835.000000
18.166667	0.500	124,263.000000
18.175000	0.500	126,222.000000
18.183333	0.500	127,385.000000
18.191667	0.500	127,834.000000
18.200000	0.500	127,882.000000
18.208333	0.500	128,358.000000
18.216667	0.500	129,567.000000
18.225000	0.500	130,968.000000
18.233333	0.500	131,852.000000
18.241667	0.500	132,343.000000
18.250000	0.500	132,710.000000
18.258333	0.500	132,973.000000
18.266667	0.500	133,140.000000
18.275000	0.500	133,678.000000
18.283333	0.500	134,858.000000
18.291667	0.500	136,667.000000
18.300000	0.500	139,095.000000
18.308333	0.500	142,252.000000
18.316667	0.500	146,152.000000
18.325000	0.500	150,473.000000
18.333333	0.500	154,221.000000
18.341667	0.500	156,440.000000
18.350000	0.500	157,423.000000
18.358333	0.500	157,873.000000
18.366667	0.500	158,442.000000
18.375000	0.500	159,384.000000
18.383333	0.500	160,889.000000
18.391667	0.500	162,896.000000
18.400000	0.500	165,494.000000
18.408333	0.500	168,700.000000
18.416667	0.500	171,942.000000
18.425000	0.500	174,643.000000
18.433333	0.500	176,303.000000
18.441667	0.500	176,563.000000
18.450000	0.500	175,710.000000
18.458333	0.500	174,196.000000
18.466667	0.500	172,653.000000
18.475000	0.500	171,099.000000
18.483333	0.500	168,812.000000
18.491667	0.500	166,019.000000
18.500000	0.500	163,892.000000
18.508333	0.500	163,556.000000
18.516667	0.500	165,810.000000
18.525000	0.500	171,619.000000
18.533333	0.500	182,153.000000
18.541667	0.500	198,080.000000
18.550000	0.500	219,488.000000
18.558333	0.500	246,255.000000
18.566667	0.500	279,064.000000
18.575000	0.500	317,631.000000
18.583333	0.500	361,254.000000
18.591667	0.500	409,059.000000
18.600000	0.500	459,214.000000
18.608333	0.500	509,267.000000
18.616667	0.500	555,970.000000
18.625000	0.500	595,479.000000
18.633333	0.500	624,269.000000
18.641667	0.500	639,772.000000
18.650000	0.500	641,548.000000
18.658333	0.500	629,882.000000
18.666667	0.500	605,489.000000
18.675000	0.500	570,480.000000
18.683333	0.500	527,786.000000
18.691667	0.500	480,942.000000
18.700000	0.500	433,657.000000
18.708333	0.500	388,692.000000
18.716667	0.500	347,699.000000
18.725000	0.500	311,505.000000
18.733333	0.500	280,190.000000
18.741667	0.500	252,881.000000
18.750000	0.500	228,726.000000
18.758333	0.500	207,863.000000
18.766667	0.500	190,054.000000
18.775000	0.500	174,443.000000
18.783333	0.500	160,968.000000
18.791667	0.500	150,721.000000
18.800000	0.500	144,518.000000
18.808333	0.500	141,546.000000
18.816667	0.500	140,508.000000
18.825000	0.500	140,013.000000
18.833333	0.500	138,997.000000
18.841667	0.500	137,384.000000
18.850000	0.500	135,010.000000
18.858333	0.500	132,031.000000
18.866667	0.500	128,837.000000
18.875000	0.500	126,700.000000
18.883333	0.500	126,739.000000
18.891667	0.500	129,450.000000
18.900000	0.500	134,242.000000
18.908333	0.500	140,230.000000
18.916667	0.500	146,967.000000
18.925000	0.500	154,194.000000
18.933333	0.500	161,465.000000
18.941667	0.500	167,866.000000
18.950000	0.500	173,647.000000
18.958333	0.500	179,787.000000
18.966667	0.500	187,456.000000
18.975000	0.500	196,762.000000
18.983333	0.500	207,544.000000
18.991667	0.500	219,426.000000
19.000000	0.500	231,815.000000
19.008333	0.500	243,855.000000
19.016667	0.500	254,780.000000
19.025000	0.500	263,988.000000
19.033333	0.500	270,517.000000
19.041667	0.500	273,619.000000
19.050000	0.500	272,878.000000
19.058333	0.500	268,676.000000
19.066667	0.500	261,379.000000
19.075000	0.500	251,734.000000
19.083333	0.500	240,756.000000
19.091667	0.500	228,985.000000
19.100000	0.500	216,853.000000
19.108333	0.500	204,863.000000
19.116667	0.500	193,906.000000
19.125000	0.500	184,654.000000
19.133333	0.500	177,721.000000
19.141667	0.500	173,127.000000
19.150000	0.500	170,348.000000
19.158333	0.500	168,609.000000
19.166667	0.500	167,344.000000
19.175000	0.500	166,681.000000
19.183333	0.500	166,517.000000
19.191667	0.500	166,620.000000
19.200000	0.500	167,032.000000
19.208333	0.500	168,215.000000
19.216667	0.500	170,411.000000
19.225000	0.500	173,928.000000
19.233333	0.500	179,349.000000
19.241667	0.500	187,434.000000
19.250000	0.500	199,154.000000
19.258333	0.500	215,511.000000
19.266667	0.500	238,127.000000
19.275000	0.500	269,046.000000
19.283333	0.500	310,350.000000
19.291667	0.500	363,760.000000
19.300000	0.500	431,108.000000
19.308333	0.500	514,338.000000
19.316667	0.500	613,644.000000
19.325000	0.500	726,666.000000
19.333333	0.500	849,835.000000
19.341667	0.500	978,609.000000
19.350000	0.500	1,107,143.000000
19.358333	0.500	1,228,379.000000
19.366667	0.500	1,334,442.000000
19.375000	0.500	1,417,662.000000
19.383333	0.500	1,470,781.000000
19.391667	0.500	1,488,146.000000
19.400000	0.500	1,467,339.000000
19.408333	0.500	1,409,851.000000
19.416667	0.500	1,321,010.000000
19.425000	0.500	1,209,016.000000
19.433333	0.500	1,082,759.000000
19.441667	0.500	950,309.000000
19.450000	0.500	818,835.000000
19.458333	0.500	694,409.000000
19.466667	0.500	581,553.000000
19.475000	0.500	483,602.000000
19.483333	0.500	402,065.000000
19.491667	0.500	337,624.000000
19.500000	0.500	290,190.000000
19.508333	0.500	258,168.000000
19.516667	0.500	239,361.000000
19.525000	0.500	231,328.000000
19.533333	0.500	231,372.000000
19.541667	0.500	236,682.000000
19.550000	0.500	245,323.000000
19.558333	0.500	256,490.000000
19.566667	0.500	270,285.000000
19.575000	0.500	288,185.000000
19.583333	0.500	311,859.000000
19.591667	0.500	342,840.000000
19.600000	0.500	383,344.000000
19.608333	0.500	436,541.000000
19.616667	0.500	505,055.000000
19.625000	0.500	590,803.000000
19.633333	0.500	694,949.000000
19.641667	0.500	816,689.000000
19.650000	0.500	953,050.000000
19.658333	0.500	1,098,146.000000
19.666667	0.500	1,243,695.000000
19.675000	0.500	1,379,349.000000
19.683333	0.500	1,494,950.000000
19.691667	0.500	1,581,367.000000
19.700000	0.500	1,630,795.000000
19.708333	0.500	1,637,960.000000
19.716667	0.500	1,601,804.000000
19.725000	0.500	1,525,521.000000
19.733333	0.500	1,416,751.000000
19.741667	0.500	1,285,553.000000
19.750000	0.500	1,141,786.000000
19.758333	0.500	994,001.000000
19.766667	0.500	849,730.000000
19.775000	0.500	715,312.000000
19.783333	0.500	596,058.000000
19.791667	0.500	494,814.000000
19.800000	0.500	412,373.000000
19.808333	0.500	347,843.000000
19.816667	0.500	298,636.000000
19.825000	0.500	261,725.000000
19.833333	0.500	234,636.000000
19.841667	0.500	215,657.000000
19.850000	0.500	203,476.000000
19.858333	0.500	196,268.000000
19.866667	0.500	191,857.000000
19.875000	0.500	188,543.000000
19.883333	0.500	185,934.000000
19.891667	0.500	183,598.000000
19.900000	0.500	181,139.000000
19.908333	0.500	178,327.000000
19.916667	0.500	175,443.000000
19.925000	0.500	172,749.000000
19.933333	0.500	169,969.000000
19.941667	0.500	167,002.000000
19.950000	0.500	164,681.000000
19.958333	0.500	163,224.000000
19.966667	0.500	161,814.000000
19.975000	0.500	160,002.000000
19.983333	0.500	157,602.000000
19.991667	0.500	154,971.000000
20.000000	0.500	152,056.000000
20.008333	0.500	148,765.000000
20.016667	0.500	145,723.000000
20.025000	0.500	143,076.000000
20.033333	0.500	140,674.000000
20.041667	0.500	138,604.000000
20.050000	0.500	136,918.000000
20.058333	0.500	135,896.000000
20.066667	0.500	135,411.000000
20.075000	0.500	135,021.000000
20.083333	0.500	134,720.000000
20.091667	0.500	134,829.000000
20.100000	0.500	135,747.000000
20.108333	0.500	137,396.000000
20.116667	0.500	139,167.000000
20.125000	0.500	140,347.000000
20.133333	0.500	140,681.000000
20.141667	0.500	140,217.000000
20.150000	0.500	138,899.000000
20.158333	0.500	137,175.000000
20.166667	0.500	135,727.000000
20.175000	0.500	134,755.000000
20.183333	0.500	134,515.000000
20.191667	0.500	135,194.000000
20.200000	0.500	136,394.000000
20.208333	0.500	137,757.000000
20.216667	0.500	139,415.000000
20.225000	0.500	141,552.000000
20.233333	0.500	144,443.000000
20.241667	0.500	148,058.000000
20.250000	0.500	151,652.000000
20.258333	0.500	154,495.000000
20.266667	0.500	156,774.000000
20.275000	0.500	158,937.000000
20.283333	0.500	160,602.000000
20.291667	0.500	161,681.000000
20.300000	0.500	162,293.000000
20.308333	0.500	161,780.000000
20.316667	0.500	159,810.000000
20.325000	0.500	156,830.000000
20.333333	0.500	153,600.000000
20.341667	0.500	150,781.000000
20.350000	0.500	148,539.000000
20.358333	0.500	146,503.000000
20.366667	0.500	144,717.000000
20.375000	0.500	143,049.000000
20.383333	0.500	141,036.000000
20.391667	0.500	138,978.000000
20.400000	0.500	136,858.000000
20.408333	0.500	134,762.000000
20.416667	0.500	133,057.000000
20.425000	0.500	131,787.000000
20.433333	0.500	130,974.000000
20.441667	0.500	130,711.000000
20.450000	0.500	130,923.000000
20.458333	0.500	131,474.000000
20.466667	0.500	132,305.000000
20.475000	0.500	133,411.000000
20.483333	0.500	134,730.000000
20.491667	0.500	136,060.000000
20.500000	0.500	137,352.000000
20.508333	0.500	138,473.000000
20.516667	0.500	139,036.000000
20.525000	0.500	138,600.000000
20.533333	0.500	136,750.000000
20.541667	0.500	133,647.000000
20.550000	0.500	130,252.000000
20.558333	0.500	127,637.000000
20.566667	0.500	126,454.000000
20.575000	0.500	126,654.000000
20.583333	0.500	127,807.000000
20.591667	0.500	129,714.000000
20.600000	0.500	132,671.000000
20.608333	0.500	137,141.000000
20.616667	0.500	143,040.000000
20.625000	0.500	149,763.000000
20.633333	0.500	156,503.000000
20.641667	0.500	162,456.000000
20.650000	0.500	166,915.000000
20.658333	0.500	169,170.000000
20.666667	0.500	169,096.000000
20.675000	0.500	167,199.000000
20.683333	0.500	164,559.000000
20.691667	0.500	162,539.000000
20.700000	0.500	161,576.000000
20.708333	0.500	161,257.000000
20.716667	0.500	162,273.000000
20.725000	0.500	164,884.000000
20.733333	0.500	168,384.000000
20.741667	0.500	171,844.000000
20.750000	0.500	174,810.000000
20.758333	0.500	177,271.000000
20.766667	0.500	179,854.000000
20.775000	0.500	182,895.000000
20.783333	0.500	186,581.000000
20.791667	0.500	191,305.000000
20.800000	0.500	196,937.000000
20.808333	0.500	202,416.000000
20.816667	0.500	206,770.000000
20.825000	0.500	209,242.000000
20.833333	0.500	209,472.000000
20.841667	0.500	207,684.000000
20.850000	0.500	204,090.000000
20.858333	0.500	198,881.000000
20.866667	0.500	192,612.000000
20.875000	0.500	185,493.000000
20.883333	0.500	177,670.000000
20.891667	0.500	169,639.000000
20.900000	0.500	162,362.000000
20.908333	0.500	156,579.000000
20.916667	0.500	152,656.000000
20.925000	0.500	150,622.000000
20.933333	0.500	150,448.000000
20.941667	0.500	152,473.000000
20.950000	0.500	156,146.000000
20.958333	0.500	160,406.000000
20.966667	0.500	164,480.000000
20.975000	0.500	168,173.000000
20.983333	0.500	170,973.000000
20.991667	0.500	172,538.000000
21.000000	0.500	172,830.000000
21.008333	0.500	171,743.000000
21.016667	0.500	169,366.000000
21.025000	0.500	166,324.000000
21.033333	0.500	163,353.000000
21.041667	0.500	160,553.000000
21.050000	0.500	158,077.000000
21.058333	0.500	156,317.000000
21.066667	0.500	154,963.000000
21.075000	0.500	153,735.000000
21.083333	0.500	153,185.000000
21.091667	0.500	153,945.000000
21.100000	0.500	155,811.000000
21.108333	0.500	158,183.000000
21.116667	0.500	160,845.000000
21.125000	0.500	162,701.000000
21.133333	0.500	162,790.000000
21.141667	0.500	161,226.000000
21.150000	0.500	158,630.000000
21.158333	0.500	155,891.000000
21.166667	0.500	153,923.000000
21.175000	0.500	153,282.000000
21.183333	0.500	153,492.000000
21.191667	0.500	154,522.000000
21.200000	0.500	156,048.000000
21.208333	0.500	157,189.000000
21.216667	0.500	157,342.000000
21.225000	0.500	156,642.000000
21.233333	0.500	155,556.000000
21.241667	0.500	154,257.000000
21.250000	0.500	152,927.000000
21.258333	0.500	151,956.000000
21.266667	0.500	151,798.000000
21.275000	0.500	152,091.000000
21.283333	0.500	152,314.000000
21.291667	0.500	152,249.000000
21.300000	0.500	151,477.000000
21.308333	0.500	150,007.000000
21.316667	0.500	148,431.000000
21.325000	0.500	147,094.000000
21.333333	0.500	146,220.000000
21.341667	0.500	145,842.000000
21.350000	0.500	145,319.000000
21.358333	0.500	144,740.000000
21.366667	0.500	144,328.000000
21.375000	0.500	143,985.000000
21.383333	0.500	143,623.000000
21.391667	0.500	143,231.000000
21.400000	0.500	143,337.000000
21.408333	0.500	144,470.000000
21.416667	0.500	147,000.000000
21.425000	0.500	150,146.000000
21.433333	0.500	152,915.000000
21.441667	0.500	154,747.000000
21.450000	0.500	155,746.000000
21.458333	0.500	156,219.000000
21.466667	0.500	155,832.000000
21.475000	0.500	154,097.000000
21.483333	0.500	151,112.000000
21.491667	0.500	147,506.000000
21.500000	0.500	144,159.000000
21.508333	0.500	141,312.000000
21.516667	0.500	138,947.000000
21.525000	0.500	137,419.000000
21.533333	0.500	136,928.000000
21.541667	0.500	137,076.000000
21.550000	0.500	137,329.000000
21.558333	0.500	137,469.000000
21.566667	0.500	137,643.000000
21.575000	0.500	138,033.000000
21.583333	0.500	138,916.000000
21.591667	0.500	140,127.000000
21.600000	0.500	141,551.000000
21.608333	0.500	143,172.000000
21.616667	0.500	145,068.000000
21.625000	0.500	146,991.000000
21.633333	0.500	148,258.000000
21.641667	0.500	148,531.000000
21.650000	0.500	148,067.000000
21.658333	0.500	147,293.000000
21.666667	0.500	146,537.000000
21.675000	0.500	146,631.000000
21.683333	0.500	148,082.000000
21.691667	0.500	150,827.000000
21.700000	0.500	154,962.000000
21.708333	0.500	159,947.000000
21.716667	0.500	164,581.000000
21.725000	0.500	168,278.000000
21.733333	0.500	170,850.000000
21.741667	0.500	172,130.000000
21.750000	0.500	172,272.000000
21.758333	0.500	171,441.000000
21.766667	0.500	170,381.000000
21.775000	0.500	169,611.000000
21.783333	0.500	169,434.000000
21.791667	0.500	169,682.000000
21.800000	0.500	170,089.000000
21.808333	0.500	170,050.000000
21.816667	0.500	169,645.000000
21.825000	0.500	169,434.000000
21.833333	0.500	169,371.000000
21.841667	0.500	169,629.000000
21.850000	0.500	170,442.000000
21.858333	0.500	171,487.000000
21.866667	0.500	172,643.000000
21.875000	0.500	174,178.000000
21.883333	0.500	175,700.000000
21.891667	0.500	176,416.000000
21.900000	0.500	176,099.000000
21.908333	0.500	174,822.000000
21.916667	0.500	172,879.000000
21.925000	0.500	170,730.000000
21.933333	0.500	168,937.000000
21.941667	0.500	167,999.000000
21.950000	0.500	168,125.000000
21.958333	0.500	168,546.000000
21.966667	0.500	168,728.000000
21.975000	0.500	168,637.000000
21.983333	0.500	168,607.000000
21.991667	0.500	169,027.000000
22.000000	0.500	169,938.000000
22.008333	0.500	171,434.000000
22.016667	0.500	173,044.000000
22.025000	0.500	173,846.000000
22.033333	0.500	173,106.000000
22.041667	0.500	170,957.000000
22.050000	0.500	168,175.000000
22.058333	0.500	165,456.000000
22.066667	0.500	163,153.000000
22.075000	0.500	161,095.000000
22.083333	0.500	159,848.000000
22.091667	0.500	159,824.000000
22.100000	0.500	160,892.000000
22.108333	0.500	162,563.000000
22.116667	0.500	164,597.000000
22.125000	0.500	166,304.000000
22.133333	0.500	167,062.000000
22.141667	0.500	167,298.000000
22.150000	0.500	167,449.000000
22.158333	0.500	167,186.000000
22.166667	0.500	166,305.000000
22.175000	0.500	164,821.000000
22.183333	0.500	163,191.000000
22.191667	0.500	162,065.000000
22.200000	0.500	161,369.000000
22.208333	0.500	160,754.000000
22.216667	0.500	160,138.000000
22.225000	0.500	159,757.000000
22.233333	0.500	159,915.000000
22.241667	0.500	160,779.000000
22.250000	0.500	162,298.000000
22.258333	0.500	164,147.000000
22.266667	0.500	165,649.000000
22.275000	0.500	166,175.000000
22.283333	0.500	165,595.000000
22.291667	0.500	164,105.000000
22.300000	0.500	161,811.000000
22.308333	0.500	158,803.000000
22.316667	0.500	155,333.000000
22.325000	0.500	152,404.000000
22.333333	0.500	151,159.000000
22.341667	0.500	152,148.000000
22.350000	0.500	154,994.000000
22.358333	0.500	158,404.000000
22.366667	0.500	161,377.000000
22.375000	0.500	164,024.000000
22.383333	0.500	166,292.000000
22.391667	0.500	167,836.000000
22.400000	0.500	168,677.000000
22.408333	0.500	169,599.000000
22.416667	0.500	171,163.000000
22.425000	0.500	172,606.000000
22.433333	0.500	172,872.000000
22.441667	0.500	171,553.000000
22.450000	0.500	168,353.000000
22.458333	0.500	163,635.000000
22.466667	0.500	158,563.000000
22.475000	0.500	154,113.000000
22.483333	0.500	150,708.000000
22.491667	0.500	148,712.000000
22.500000	0.500	148,700.000000
22.508333	0.500	150,615.000000
22.516667	0.500	153,871.000000
22.525000	0.500	157,427.000000
22.533333	0.500	160,176.000000
22.541667	0.500	161,537.000000
22.550000	0.500	161,522.000000
22.558333	0.500	160,620.000000
22.566667	0.500	159,522.000000
22.575000	0.500	158,196.000000
22.583333	0.500	156,493.000000
22.591667	0.500	154,573.000000
22.600000	0.500	152,893.000000
22.608333	0.500	151,658.000000
22.616667	0.500	151,110.000000
22.625000	0.500	151,755.000000
22.633333	0.500	153,508.000000
22.641667	0.500	155,853.000000
22.650000	0.500	158,278.000000
22.658333	0.500	160,395.000000
22.666667	0.500	162,297.000000
22.675000	0.500	164,128.000000
22.683333	0.500	165,897.000000
22.691667	0.500	167,706.000000
22.700000	0.500	169,760.000000
22.708333	0.500	172,420.000000
22.716667	0.500	175,986.000000
22.725000	0.500	180,499.000000
22.733333	0.500	185,723.000000
22.741667	0.500	190,950.000000
22.750000	0.500	195,465.000000
22.758333	0.500	198,720.000000
22.766667	0.500	200,644.000000
22.775000	0.500	201,451.000000
22.783333	0.500	201,274.000000
22.791667	0.500	200,627.000000
22.800000	0.500	200,263.000000
22.808333	0.500	200,294.000000
22.816667	0.500	200,216.000000
22.825000	0.500	199,218.000000
22.833333	0.500	196,623.000000
22.841667	0.500	192,172.000000
22.850000	0.500	186,063.000000
22.858333	0.500	179,286.000000
22.866667	0.500	173,331.000000
22.875000	0.500	169,308.000000
22.883333	0.500	167,362.000000
22.891667	0.500	167,302.000000
22.900000	0.500	168,563.000000
22.908333	0.500	170,718.000000
22.916667	0.500	173,099.000000
22.925000	0.500	174,478.000000
22.933333	0.500	174,170.000000
22.941667	0.500	172,364.000000
22.950000	0.500	169,603.000000
22.958333	0.500	166,606.000000
22.966667	0.500	163,926.000000
22.975000	0.500	161,702.000000
22.983333	0.500	160,387.000000
22.991667	0.500	160,172.000000
23.000000	0.500	161,360.000000
23.008333	0.500	164,042.000000
23.016667	0.500	167,552.000000
23.025000	0.500	170,808.000000
23.033333	0.500	172,499.000000
23.041667	0.500	172,173.000000
23.050000	0.500	170,463.000000
23.058333	0.500	167,704.000000
23.066667	0.500	164,277.000000
23.075000	0.500	161,140.000000
23.083333	0.500	158,981.000000
23.091667	0.500	158,636.000000
23.100000	0.500	160,235.000000
23.108333	0.500	163,239.000000
23.116667	0.500	167,361.000000
23.125000	0.500	172,352.000000
23.133333	0.500	178,089.000000
23.141667	0.500	183,571.000000
23.150000	0.500	187,524.000000
23.158333	0.500	189,529.000000
23.166667	0.500	189,718.000000
23.175000	0.500	188,720.000000
23.183333	0.500	187,158.000000
23.191667	0.500	185,502.000000
23.200000	0.500	184,054.000000
23.208333	0.500	182,795.000000
23.216667	0.500	181,620.000000
23.225000	0.500	180,505.000000
23.233333	0.500	179,525.000000
23.241667	0.500	178,889.000000
23.250000	0.500	178,982.000000
23.258333	0.500	179,457.000000
23.266667	0.500	179,338.000000
23.275000	0.500	178,250.000000
23.283333	0.500	176,841.000000
23.291667	0.500	176,131.000000
23.300000	0.500	176,809.000000
23.308333	0.500	178,779.000000
23.316667	0.500	181,115.000000
23.325000	0.500	182,939.000000
23.333333	0.500	184,077.000000
23.341667	0.500	184,810.000000
23.350000	0.500	185,404.000000
23.358333	0.500	185,660.000000
23.366667	0.500	185,502.000000
23.375000	0.500	184,670.000000
23.383333	0.500	182,824.000000
23.391667	0.500	179,730.000000
23.400000	0.500	175,660.000000
23.408333	0.500	171,473.000000
23.416667	0.500	168,059.000000
23.425000	0.500	166,099.000000
23.433333	0.500	165,695.000000
23.441667	0.500	166,383.000000
23.450000	0.500	167,635.000000
23.458333	0.500	168,703.000000
23.466667	0.500	169,328.000000
23.475000	0.500	169,932.000000
23.483333	0.500	170,832.000000
23.491667	0.500	171,667.000000
23.500000	0.500	171,751.000000
23.508333	0.500	170,966.000000
23.516667	0.500	169,749.000000
23.525000	0.500	168,722.000000
23.533333	0.500	168,496.000000
23.541667	0.500	168,649.000000
23.550000	0.500	168,851.000000
23.558333	0.500	169,222.000000
23.566667	0.500	169,860.000000
23.575000	0.500	170,580.000000
23.583333	0.500	171,089.000000
23.591667	0.500	171,435.000000
23.600000	0.500	171,708.000000
23.608333	0.500	171,543.000000
23.616667	0.500	170,337.000000
23.625000	0.500	168,023.000000
23.633333	0.500	165,279.000000
23.641667	0.500	163,045.000000
23.650000	0.500	161,935.000000
23.658333	0.500	162,061.000000
23.666667	0.500	163,979.000000
23.675000	0.500	167,613.000000
23.683333	0.500	172,156.000000
23.691667	0.500	176,191.000000
23.700000	0.500	178,936.000000
23.708333	0.500	180,223.000000
23.716667	0.500	180,686.000000
23.725000	0.500	181,376.000000
23.733333	0.500	182,154.000000
23.741667	0.500	182,911.000000
23.750000	0.500	183,433.000000
23.758333	0.500	183,269.000000
23.766667	0.500	182,503.000000
23.775000	0.500	181,388.000000
23.783333	0.500	180,140.000000
23.791667	0.500	179,113.000000
23.800000	0.500	178,347.000000
23.808333	0.500	177,488.000000
23.816667	0.500	176,329.000000
23.825000	0.500	174,880.000000
23.833333	0.500	173,430.000000
23.841667	0.500	172,724.000000
23.850000	0.500	173,063.000000
23.858333	0.500	174,212.000000
23.866667	0.500	176,056.000000
23.875000	0.500	178,472.000000
23.883333	0.500	181,016.000000
23.891667	0.500	183,220.000000
23.900000	0.500	184,488.000000
23.908333	0.500	184,530.000000
23.916667	0.500	183,390.000000
23.925000	0.500	181,224.000000
23.933333	0.500	177,987.000000
23.941667	0.500	174,402.000000
23.950000	0.500	171,500.000000
23.958333	0.500	170,333.000000
23.966667	0.500	171,747.000000
23.975000	0.500	175,247.000000
23.983333	0.500	179,593.000000
23.991667	0.500	183,156.000000
24.000000	0.500	184,989.000000
24.008333	0.500	184,970.000000
24.016667	0.500	183,624.000000
24.025000	0.500	181,636.000000
24.033333	0.500	178,992.000000
24.041667	0.500	176,259.000000
24.050000	0.500	174,457.000000
24.058333	0.500	174,521.000000
24.066667	0.500	176,245.000000
24.075000	0.500	178,539.000000
24.083333	0.500	180,159.000000
24.091667	0.500	180,463.000000
24.100000	0.500	179,526.000000
24.108333	0.500	177,840.000000
24.116667	0.500	176,446.000000
24.125000	0.500	175,582.000000
24.133333	0.500	175,100.000000
24.141667	0.500	175,161.000000
24.150000	0.500	176,057.000000
24.158333	0.500	177,432.000000
24.166667	0.500	178,725.000000
24.175000	0.500	179,770.000000
24.183333	0.500	180,758.000000
24.191667	0.500	182,086.000000
24.200000	0.500	184,211.000000
24.208333	0.500	187,454.000000
24.216667	0.500	191,498.000000
24.225000	0.500	195,250.000000
24.233333	0.500	197,970.000000
24.241667	0.500	199,686.000000
24.250000	0.500	200,860.000000
24.258333	0.500	201,815.000000
24.266667	0.500	203,157.000000
24.275000	0.500	204,974.000000
24.283333	0.500	206,768.000000
24.291667	0.500	207,340.000000
24.300000	0.500	205,567.000000
24.308333	0.500	201,474.000000
24.316667	0.500	196,139.000000
24.325000	0.500	190,765.000000
24.333333	0.500	186,084.000000
24.341667	0.500	181,933.000000
24.350000	0.500	178,100.000000
24.358333	0.500	174,709.000000
24.366667	0.500	171,832.000000
24.375000	0.500	169,523.000000
24.383333	0.500	167,747.000000
24.391667	0.500	167,116.000000
24.400000	0.500	167,776.000000
24.408333	0.500	169,215.000000
24.416667	0.500	170,965.000000
24.425000	0.500	172,516.000000
24.433333	0.500	173,839.000000
24.441667	0.500	174,962.000000
24.450000	0.500	175,605.000000
24.458333	0.500	175,595.000000
24.466667	0.500	175,206.000000
24.475000	0.500	174,498.000000
24.483333	0.500	173,239.000000
24.491667	0.500	171,495.000000
24.500000	0.500	170,257.000000
24.508333	0.500	169,998.000000
24.516667	0.500	170,557.000000
24.525000	0.500	171,959.000000
24.533333	0.500	174,087.000000
24.541667	0.500	176,628.000000
24.550000	0.500	179,143.000000
24.558333	0.500	181,384.000000
24.566667	0.500	182,834.000000
24.575000	0.500	183,281.000000
24.583333	0.500	183,405.000000
24.591667	0.500	183,248.000000
24.600000	0.500	182,476.000000
24.608333	0.500	180,832.000000
24.616667	0.500	178,547.000000
24.625000	0.500	176,376.000000
24.633333	0.500	175,049.000000
24.641667	0.500	174,757.000000
24.650000	0.500	175,176.000000
24.658333	0.500	175,909.000000
24.666667	0.500	176,783.000000
24.675000	0.500	177,708.000000
24.683333	0.500	178,537.000000
24.691667	0.500	179,650.000000
24.700000	0.500	181,344.000000
24.708333	0.500	183,505.000000
24.716667	0.500	185,689.000000
24.725000	0.500	187,124.000000
24.733333	0.500	186,746.000000
24.741667	0.500	184,813.000000
24.750000	0.500	182,714.000000
24.758333	0.500	181,843.000000
24.766667	0.500	182,490.000000
24.775000	0.500	184,127.000000
24.783333	0.500	185,907.000000
24.791667	0.500	187,824.000000
24.800000	0.500	190,137.000000
24.808333	0.500	192,678.000000
24.816667	0.500	194,326.000000
24.825000	0.500	194,422.000000
24.833333	0.500	193,273.000000
24.841667	0.500	191,612.000000
24.850000	0.500	189,918.000000
24.858333	0.500	187,866.000000
24.866667	0.500	185,288.000000
24.875000	0.500	182,345.000000
24.883333	0.500	179,386.000000
24.891667	0.500	176,819.000000
24.900000	0.500	174,531.000000
24.908333	0.500	172,325.000000
24.916667	0.500	170,693.000000
24.925000	0.500	170,090.000000
24.933333	0.500	170,736.000000
24.941667	0.500	172,435.000000
24.950000	0.500	174,765.000000
24.958333	0.500	177,736.000000
24.966667	0.500	180,934.000000
24.975000	0.500	183,563.000000
24.983333	0.500	185,406.000000
24.991667	0.500	186,249.000000
25.000000	0.500	185,926.000000
25.008333	0.500	184,633.000000
25.016667	0.500	182,615.000000
25.025000	0.500	180,752.000000
25.033333	0.500	179,803.000000
25.041667	0.500	180,055.000000
25.050000	0.500	181,824.000000
25.058333	0.500	184,531.000000
25.066667	0.500	187,261.000000
25.075000	0.500	189,324.000000
25.083333	0.500	190,474.000000
25.091667	0.500	190,774.000000
25.100000	0.500	190,552.000000
25.108333	0.500	190,343.000000
25.116667	0.500	190,429.000000
25.125000	0.500	190,988.000000
25.133333	0.500	191,971.000000
25.141667	0.500	192,677.000000
25.150000	0.500	192,888.000000
25.158333	0.500	192,681.000000
25.166667	0.500	192,435.000000
25.175000	0.500	192,665.000000
25.183333	0.500	193,608.000000
25.191667	0.500	195,095.000000
25.200000	0.500	197,204.000000
25.208333	0.500	199,824.000000
25.216667	0.500	202,393.000000
25.225000	0.500	205,139.000000
25.233333	0.500	207,856.000000
25.241667	0.500	209,618.000000
25.250000	0.500	209,959.000000
25.258333	0.500	209,394.000000
25.266667	0.500	208,406.000000
25.275000	0.500	207,151.000000
25.283333	0.500	205,457.000000
25.291667	0.500	203,732.000000
25.300000	0.500	202,191.000000
25.308333	0.500	200,590.000000
25.316667	0.500	198,691.000000
25.325000	0.500	196,262.000000
25.333333	0.500	193,300.000000
25.341667	0.500	190,630.000000
25.350000	0.500	189,030.000000
25.358333	0.500	188,728.000000
25.366667	0.500	189,190.000000
25.375000	0.500	189,727.000000
25.383333	0.500	189,805.000000
25.391667	0.500	189,201.000000
25.400000	0.500	188,658.000000
25.408333	0.500	188,546.000000
25.416667	0.500	188,695.000000
25.425000	0.500	188,928.000000
25.433333	0.500	188,783.000000
25.441667	0.500	188,433.000000
25.450000	0.500	188,132.000000
25.458333	0.500	187,752.000000
25.466667	0.500	187,452.000000
25.475000	0.500	187,521.000000
25.483333	0.500	188,017.000000
25.491667	0.500	188,750.000000
25.500000	0.500	189,658.000000
25.508333	0.500	190,740.000000
25.516667	0.500	191,706.000000
25.525000	0.500	192,035.000000
25.533333	0.500	191,591.000000
25.541667	0.500	190,599.000000
25.550000	0.500	189,561.000000
25.558333	0.500	188,620.000000
25.566667	0.500	187,510.000000
25.575000	0.500	186,039.000000
25.583333	0.500	184,038.000000
25.591667	0.500	181,609.000000
25.600000	0.500	179,098.000000
25.608333	0.500	176,824.000000
25.616667	0.500	174,804.000000
25.625000	0.500	173,523.000000
25.633333	0.500	173,451.000000
25.641667	0.500	174,272.000000
25.650000	0.500	174,897.000000
25.658333	0.500	174,889.000000
25.666667	0.500	174,568.000000
25.675000	0.500	174,416.000000
25.683333	0.500	174,571.000000
25.691667	0.500	174,848.000000
25.700000	0.500	175,576.000000
25.708333	0.500	177,026.000000
25.716667	0.500	179,011.000000
25.725000	0.500	181,131.000000
25.733333	0.500	182,857.000000
25.741667	0.500	184,315.000000
25.750000	0.500	185,390.000000
25.758333	0.500	185,808.000000
25.766667	0.500	185,465.000000
25.775000	0.500	185,042.000000
25.783333	0.500	185,444.000000
25.791667	0.500	187,380.000000
25.800000	0.500	190,493.000000
25.808333	0.500	193,850.000000
25.816667	0.500	196,540.000000
25.825000	0.500	198,130.000000
25.833333	0.500	198,492.000000
25.841667	0.500	198,002.000000
25.850000	0.500	197,698.000000
25.858333	0.500	198,147.000000
25.866667	0.500	199,394.000000
25.875000	0.500	200,756.000000
25.883333	0.500	201,799.000000
25.891667	0.500	202,726.000000
25.900000	0.500	203,940.000000
25.908333	0.500	205,247.000000
25.916667	0.500	206,633.000000
25.925000	0.500	207,649.000000
25.933333	0.500	207,927.000000
25.941667	0.500	207,472.000000
25.950000	0.500	206,417.000000
25.958333	0.500	204,979.000000
25.966667	0.500	202,935.000000
25.975000	0.500	200,658.000000
25.983333	0.500	198,640.000000
25.991667	0.500	197,112.000000
26.000000	0.500	196,036.000000
26.008333	0.500	195,367.000000
26.016667	0.500	195,442.000000
26.025000	0.500	196,149.000000
26.033333	0.500	196,609.000000
26.041667	0.500	195,761.000000
26.050000	0.500	193,344.000000
26.058333	0.500	189,959.000000
26.066667	0.500	186,598.000000
26.075000	0.500	184,502.000000
26.083333	0.500	184,414.000000
26.091667	0.500	185,935.000000
26.100000	0.500	188,357.000000
26.108333	0.500	191,189.000000
26.116667	0.500	193,866.000000
26.125000	0.500	196,408.000000
26.133333	0.500	199,307.000000
26.141667	0.500	203,072.000000
26.150000	0.500	207,398.000000
26.158333	0.500	211,820.000000
26.166667	0.500	215,776.000000
26.175000	0.500	218,587.000000
26.183333	0.500	220,071.000000
26.191667	0.500	219,932.000000
26.200000	0.500	217,832.000000
26.208333	0.500	213,756.000000
26.216667	0.500	207,899.000000
26.225000	0.500	201,088.000000
26.233333	0.500	195,017.000000
26.241667	0.500	190,898.000000
26.250000	0.500	188,746.000000
26.258333	0.500	188,170.000000
26.266667	0.500	189,214.000000
26.275000	0.500	192,000.000000
26.283333	0.500	195,686.000000
26.291667	0.500	199,022.000000
26.300000	0.500	201,562.000000
26.308333	0.500	202,932.000000
26.316667	0.500	202,738.000000
26.325000	0.500	200,902.000000
26.333333	0.500	198,001.000000
26.341667	0.500	195,205.000000
26.350000	0.500	193,361.000000
26.358333	0.500	192,969.000000
26.366667	0.500	194,134.000000
26.375000	0.500	197,054.000000
26.383333	0.500	201,138.000000
26.391667	0.500	205,458.000000
26.400000	0.500	209,098.000000
26.408333	0.500	211,296.000000
26.416667	0.500	211,964.000000
26.425000	0.500	211,340.000000
26.433333	0.500	210,120.000000
26.441667	0.500	208,696.000000
26.450000	0.500	207,300.000000
26.458333	0.500	206,549.000000
26.466667	0.500	206,824.000000
26.475000	0.500	208,057.000000
26.483333	0.500	209,979.000000
26.491667	0.500	212,367.000000
26.500000	0.500	214,885.000000
26.508333	0.500	217,429.000000
26.516667	0.500	219,970.000000
26.525000	0.500	222,059.000000
26.533333	0.500	223,224.000000
26.541667	0.500	223,182.000000
26.550000	0.500	222,020.000000
26.558333	0.500	219,714.000000
26.566667	0.500	216,439.000000
26.575000	0.500	212,988.000000
26.583333	0.500	210,381.000000
26.591667	0.500	209,221.000000
26.600000	0.500	209,508.000000
26.608333	0.500	210,680.000000
26.616667	0.500	211,901.000000
26.625000	0.500	212,577.000000
26.633333	0.500	212,642.000000
26.641667	0.500	212,769.000000
26.650000	0.500	213,078.000000
26.658333	0.500	213,037.000000
26.666667	0.500	212,139.000000
26.675000	0.500	210,128.000000
26.683333	0.500	207,389.000000
26.691667	0.500	204,615.000000
26.700000	0.500	202,264.000000
26.708333	0.500	200,270.000000
26.716667	0.500	198,647.000000
26.725000	0.500	197,415.000000
26.733333	0.500	196,541.000000
26.741667	0.500	196,636.000000
26.750000	0.500	198,236.000000
26.758333	0.500	200,810.000000
26.766667	0.500	203,180.000000
26.775000	0.500	204,934.000000
26.783333	0.500	206,687.000000
26.791667	0.500	209,076.000000
26.800000	0.500	212,372.000000
26.808333	0.500	216,658.000000
26.816667	0.500	221,259.000000
26.825000	0.500	225,059.000000
26.833333	0.500	227,503.000000
26.841667	0.500	228,268.000000
26.850000	0.500	227,566.000000
26.858333	0.500	225,974.000000
26.866667	0.500	223,803.000000
26.875000	0.500	221,419.000000
26.883333	0.500	219,326.000000
26.891667	0.500	217,652.000000
26.900000	0.500	215,930.000000
26.908333	0.500	214,355.000000
26.916667	0.500	213,781.000000
26.925000	0.500	214,405.000000
26.933333	0.500	215,882.000000
26.941667	0.500	217,973.000000
26.950000	0.500	220,944.000000
26.958333	0.500	224,801.000000
26.966667	0.500	229,179.000000
26.975000	0.500	233,123.000000
26.983333	0.500	235,072.000000
26.991667	0.500	234,971.000000
27.000000	0.500	233,844.000000
27.008333	0.500	232,668.000000
27.016667	0.500	231,445.000000
27.025000	0.500	230,102.000000
27.033333	0.500	228,295.000000
27.041667	0.500	225,981.000000
27.050000	0.500	223,694.000000
27.058333	0.500	221,863.000000
27.066667	0.500	220,658.000000
27.075000	0.500	220,451.000000
27.083333	0.500	221,783.000000
27.091667	0.500	224,769.000000
27.100000	0.500	229,089.000000
27.108333	0.500	233,653.000000
27.116667	0.500	237,772.000000
27.125000	0.500	241,589.000000
27.133333	0.500	244,961.000000
27.141667	0.500	247,559.000000
27.150000	0.500	249,474.000000
27.158333	0.500	251,242.000000
27.166667	0.500	253,072.000000
27.175000	0.500	255,309.000000
27.183333	0.500	258,793.000000
27.191667	0.500	263,877.000000
27.200000	0.500	269,989.000000
27.208333	0.500	275,995.000000
27.216667	0.500	280,747.000000
27.225000	0.500	283,465.000000
27.233333	0.500	284,102.000000
27.241667	0.500	282,741.000000
27.250000	0.500	280,080.000000
27.258333	0.500	277,209.000000
27.266667	0.500	274,617.000000
27.275000	0.500	272,821.000000
27.283333	0.500	272,277.000000
27.291667	0.500	273,383.000000
27.300000	0.500	276,473.000000
27.308333	0.500	281,208.000000
27.316667	0.500	286,767.000000
27.325000	0.500	292,287.000000
27.333333	0.500	297,035.000000
27.341667	0.500	301,082.000000
27.350000	0.500	305,091.000000
27.358333	0.500	309,187.000000
27.366667	0.500	313,918.000000
27.375000	0.500	319,690.000000
27.383333	0.500	326,451.000000
27.391667	0.500	333,722.000000
27.400000	0.500	340,510.000000
27.408333	0.500	346,350.000000
27.416667	0.500	351,216.000000
27.425000	0.500	355,059.000000
27.433333	0.500	357,952.000000
27.441667	0.500	360,167.000000
27.450000	0.500	362,099.000000
27.458333	0.500	363,833.000000
27.466667	0.500	365,336.000000
27.475000	0.500	366,912.000000
27.483333	0.500	368,841.000000
27.491667	0.500	371,601.000000
27.500000	0.500	375,093.000000
27.508333	0.500	378,612.000000
27.516667	0.500	381,528.000000
27.525000	0.500	383,617.000000
27.533333	0.500	385,119.000000
27.541667	0.500	386,530.000000
27.550000	0.500	388,317.000000
27.558333	0.500	390,754.000000
27.566667	0.500	393,762.000000
27.575000	0.500	396,760.000000
27.583333	0.500	399,071.000000
27.591667	0.500	400,719.000000
27.600000	0.500	402,297.000000
27.608333	0.500	404,135.000000
27.616667	0.500	405,908.000000
27.625000	0.500	406,904.000000
27.633333	0.500	406,669.000000
27.641667	0.500	405,648.000000
27.650000	0.500	404,660.000000
27.658333	0.500	403,937.000000
27.666667	0.500	403,175.000000
27.675000	0.500	401,917.000000
27.683333	0.500	399,946.000000
27.691667	0.500	397,345.000000
27.700000	0.500	394,520.000000
27.708333	0.500	392,455.000000
27.716667	0.500	390,827.000000
27.725000	0.500	388,850.000000
27.733333	0.500	386,169.000000
27.741667	0.500	382,716.000000
27.750000	0.500	378,636.000000
27.758333	0.500	374,487.000000
27.766667	0.500	370,659.000000
27.775000	0.500	367,213.000000
27.783333	0.500	363,906.000000
27.791667	0.500	360,057.000000
27.800000	0.500	355,124.000000
27.808333	0.500	349,281.000000
27.816667	0.500	343,315.000000
27.825000	0.500	337,400.000000
27.833333	0.500	331,812.000000
27.841667	0.500	326,907.000000
27.850000	0.500	322,804.000000
27.858333	0.500	319,137.000000
27.866667	0.500	315,381.000000
27.875000	0.500	311,595.000000
27.883333	0.500	308,376.000000
27.891667	0.500	305,988.000000
27.900000	0.500	303,873.000000
27.908333	0.500	301,746.000000
27.916667	0.500	299,284.000000
27.925000	0.500	296,080.000000
27.933333	0.500	291,846.000000
27.941667	0.500	287,178.000000
27.950000	0.500	282,986.000000
27.958333	0.500	279,213.000000
27.966667	0.500	275,531.000000
27.975000	0.500	271,816.000000
27.983333	0.500	267,917.000000
27.991667	0.500	263,834.000000
28.000000	0.500	259,450.000000
28.008333	0.500	254,046.000000
28.016667	0.500	247,688.000000
28.025000	0.500	241,064.000000
28.033333	0.500	235,135.000000
28.041667	0.500	231,006.000000
28.050000	0.500	228,934.000000
28.058333	0.500	228,044.000000
28.066667	0.500	227,877.000000
28.075000	0.500	228,504.000000
28.083333	0.500	229,799.000000
28.091667	0.500	231,203.000000
28.100000	0.500	232,282.000000
28.108333	0.500	232,734.000000
28.116667	0.500	232,215.000000
28.125000	0.500	230,192.000000
28.133333	0.500	226,024.000000
28.141667	0.500	219,794.000000
28.150000	0.500	212,208.000000
28.158333	0.500	203,917.000000
28.166667	0.500	195,861.000000
28.175000	0.500	188,485.000000
28.183333	0.500	181,774.000000
28.191667	0.500	175,632.000000
28.200000	0.500	170,133.000000
28.208333	0.500	165,885.000000
28.216667	0.500	163,274.000000
28.225000	0.500	162,116.000000
28.233333	0.500	162,052.000000
28.241667	0.500	162,305.000000
28.250000	0.500	162,417.000000
28.258333	0.500	161,952.000000
28.266667	0.500	161,100.000000
28.275000	0.500	160,504.000000
28.283333	0.500	160,202.000000
28.291667	0.500	159,664.000000
28.300000	0.500	158,127.000000
28.308333	0.500	155,484.000000
28.316667	0.500	151,985.000000
28.325000	0.500	148,176.000000
28.333333	0.500	144,943.000000
28.341667	0.500	142,660.000000
28.350000	0.500	140,997.000000
28.358333	0.500	139,797.000000
28.366667	0.500	138,292.000000
28.375000	0.500	135,829.000000
28.383333	0.500	132,754.000000
28.391667	0.500	129,900.000000
28.400000	0.500	127,950.000000
28.408333	0.500	127,261.000000
28.416667	0.500	127,399.000000
28.425000	0.500	128,049.000000
28.433333	0.500	128,955.000000
28.441667	0.500	129,562.000000
28.450000	0.500	129,175.000000
28.458333	0.500	126,959.000000
28.466667	0.500	122,713.000000
28.475000	0.500	117,446.000000
28.483333	0.500	112,278.000000
28.491667	0.500	107,635.000000
28.500000	0.500	104,220.000000
28.508333	0.500	102,403.000000
28.516667	0.500	102,113.000000
28.525000	0.500	102,753.000000
28.533333	0.500	103,709.000000
28.541667	0.500	104,545.000000
28.550000	0.500	104,976.000000
28.558333	0.500	104,907.000000
28.566667	0.500	104,305.000000
28.575000	0.500	103,420.000000
28.583333	0.500	102,706.000000
28.591667	0.500	102,095.000000
28.600000	0.500	101,133.000000
28.608333	0.500	99,407.000000
28.616667	0.500	96,404.000000
28.625000	0.500	92,564.000000
28.633333	0.500	88,402.000000
28.641667	0.500	83,784.000000
28.650000	0.500	78,630.000000
28.658333	0.500	73,281.000000
28.666667	0.500	68,664.000000
28.675000	0.500	65,415.000000
28.683333	0.500	63,098.000000
28.691667	0.500	61,359.000000
28.700000	0.500	60,289.000000
28.708333	0.500	59,540.000000
28.716667	0.500	58,977.000000
28.725000	0.500	58,557.000000
28.733333	0.500	58,241.000000
28.741667	0.500	58,186.000000
28.750000	0.500	57,839.000000
28.758333	0.500	56,984.000000
28.766667	0.500	55,955.000000
28.775000	0.500	54,908.000000
28.783333	0.500	53,508.000000
28.791667	0.500	51,645.000000
28.800000	0.500	49,602.000000
28.808333	0.500	47,599.000000
28.816667	0.500	46,109.000000
28.825000	0.500	45,361.000000
28.833333	0.500	45,456.000000
28.841667	0.500	45,928.000000
28.850000	0.500	46,601.000000
28.858333	0.500	47,018.000000
28.866667	0.500	46,402.000000
28.875000	0.500	45,198.000000
28.883333	0.500	44,352.000000
28.891667	0.500	44,166.000000
28.900000	0.500	44,578.000000
28.908333	0.500	45,389.000000
28.916667	0.500	46,524.000000
28.925000	0.500	47,516.000000
28.933333	0.500	47,668.000000
28.941667	0.500	46,767.000000
28.950000	0.500	45,190.000000
28.958333	0.500	43,256.000000
28.966667	0.500	41,380.000000
28.975000	0.500	40,123.000000
28.983333	0.500	39,341.000000
28.991667	0.500	38,667.000000
29.000000	0.500	37,620.000000
29.008333	0.500	36,143.000000
29.016667	0.500	34,526.000000
29.025000	0.500	33,017.000000
29.033333	0.500	31,897.000000
29.041667	0.500	30,723.000000
29.050000	0.500	28,737.000000
29.058333	0.500	25,662.000000
29.066667	0.500	22,153.000000
29.075000	0.500	19,013.000000
29.083333	0.500	16,400.000000
29.091667	0.500	14,545.000000
29.100000	0.500	13,780.000000
29.108333	0.500	14,357.000000
29.116667	0.500	15,867.000000
29.125000	0.500	17,818.000000
29.133333	0.500	19,671.000000
29.141667	0.500	20,749.000000
29.150000	0.500	20,723.000000
29.158333	0.500	19,997.000000
29.166667	0.500	19,062.000000
29.175000	0.500	18,381.000000
29.183333	0.500	18,782.000000
29.191667	0.500	20,233.000000
29.200000	0.500	22,152.000000
29.208333	0.500	23,918.000000
29.216667	0.500	25,066.000000
29.225000	0.500	25,573.000000
29.233333	0.500	25,541.000000
29.241667	0.500	24,784.000000
29.250000	0.500	23,139.000000
29.258333	0.500	20,717.000000
29.266667	0.500	18,037.000000
29.275000	0.500	15,875.000000
29.283333	0.500	14,791.000000
29.291667	0.500	14,861.000000
29.300000	0.500	15,774.000000
29.308333	0.500	16,955.000000
29.316667	0.500	17,397.000000
29.325000	0.500	16,636.000000
29.333333	0.500	14,898.000000
29.341667	0.500	12,503.000000
29.350000	0.500	10,424.000000
29.358333	0.500	9,567.000000
29.366667	0.500	10,142.000000
29.375000	0.500	12,106.000000
29.383333	0.500	14,874.000000
29.391667	0.500	17,504.000000
29.400000	0.500	19,639.000000
29.408333	0.500	21,429.000000
29.416667	0.500	22,795.000000
29.425000	0.500	23,649.000000
29.433333	0.500	24,285.000000
29.441667	0.500	25,014.000000
29.450000	0.500	25,679.000000
29.458333	0.500	25,441.000000
29.466667	0.500	23,502.000000
29.475000	0.500	20,252.000000
29.483333	0.500	16,734.000000
29.491667	0.500	13,293.000000
29.500000	0.500	10,160.000000
29.508333	0.500	7,530.000000
29.516667	0.500	5,396.000000
29.525000	0.500	3,563.000000
29.533333	0.500	2,247.000000
29.541667	0.500	1,218.000000
29.550000	0.500	546.000000
29.558333	0.500	523.000000
29.566667	0.500	1,234.000000
29.575000	0.500	2,400.000000
29.583333	0.500	3,500.000000
29.591667	0.500	4,033.000000
29.600000	0.500	3,518.000000
29.608333	0.500	2,299.000000
29.616667	0.500	1,339.000000
29.625000	0.500	914.000000
29.633333	0.500	697.000000
29.641667	0.500	309.000000
29.650000	0.500	-327.000000
29.658333	0.500	-1,078.000000
29.666667	0.500	-1,980.000000
29.675000	0.500	-3,073.000000
29.683333	0.500	-4,593.000000
29.691667	0.500	-6,812.000000
29.700000	0.500	-9,419.000000
29.708333	0.500	-11,545.000000
29.716667	0.500	-12,815.000000
29.725000	0.500	-13,113.000000
29.733333	0.500	-12,545.000000
29.741667	0.500	-11,628.000000
29.750000	0.500	-10,569.000000
29.758333	0.500	-9,737.000000
29.766667	0.500	-9,209.000000
29.775000	0.500	-8,389.000000
29.783333	0.500	-6,909.000000
29.791667	0.500	-4,853.000000
29.800000	0.500	-2,638.000000
29.808333	0.500	-485.000000
29.816667	0.500	1,520.000000
29.825000	0.500	3,005.000000
29.833333	0.500	3,690.000000
29.841667	0.500	3,506.000000
29.850000	0.500	2,809.000000
29.858333	0.500	1,968.000000
29.866667	0.500	499.000000
29.875000	0.500	-2,004.000000
29.883333	0.500	-5,498.000000
29.891667	0.500	-9,516.000000
29.900000	0.500	-13,181.000000
29.908333	0.500	-15,925.000000
29.916667	0.500	-17,740.000000
29.925000	0.500	-18,664.000000
29.933333	0.500	-18,940.000000
29.941667	0.500	-18,867.000000
29.950000	0.500	-18,723.000000
29.958333	0.500	-18,871.000000
29.966667	0.500	-19,319.000000
29.975000	0.500	-19,992.000000
29.983333	0.500	-20,725.000000
29.991667	0.500	-20,698.000000
30.000000	0.500	-19,594.000000
30.008333	0.500	-17,578.000000
30.016667	0.500	-14,976.000000
30.025000	0.500	-12,484.000000
30.033333	0.500	-10,306.000000
30.041667	0.500	-8,516.000000
30.050000	0.500	-6,923.000000
30.058333	0.500	-5,294.000000
30.066667	0.500	-3,151.000000
30.075000	0.500	-176.000000
30.083333	0.500	3,210.000000
30.091667	0.500	5,762.000000
30.100000	0.500	6,373.000000
30.108333	0.500	4,652.000000
30.116667	0.500	816.000000
30.125000	0.500	-4,041.000000
30.133333	0.500	-8,887.000000
30.141667	0.500	-12,348.000000
30.150000	0.500	-13,563.000000
30.158333	0.500	-12,860.000000
30.166667	0.500	-10,791.000000
30.175000	0.500	-7,697.000000
30.183333	0.500	-3,699.000000
30.191667	0.500	1,287.000000
30.200000	0.500	6,597.000000
30.208333	0.500	10,604.000000
30.216667	0.500	12,047.000000
30.225000	0.500	11,004.000000
30.233333	0.500	8,338.000000
30.241667	0.500	4,443.000000
30.250000	0.500	-123.000000
30.258333	0.500	-4,194.000000
30.266667	0.500	-6,541.000000
30.275000	0.500	-7,211.000000
30.283333	0.500	-6,781.000000
30.291667	0.500	-5,693.000000
30.300000	0.500	-4,264.000000
30.308333	0.500	-2,563.000000
30.316667	0.500	-1,000.000000
30.325000	0.500	68.000000
30.333333	0.500	322.000000
30.341667	0.500	-362.000000
30.350000	0.500	-2,033.000000
30.358333	0.500	-4,771.000000
30.366667	0.500	-7,842.000000
30.375000	0.500	-10,521.000000
30.383333	0.500	-12,835.000000
30.391667	0.500	-14,988.000000
30.400000	0.500	-16,170.000000
30.408333	0.500	-15,869.000000
30.416667	0.500	-14,934.000000
30.425000	0.500	-14,077.000000
30.433333	0.500	-12,979.000000
30.441667	0.500	-12,091.000000
30.450000	0.500	-12,101.000000
30.458333	0.500	-12,732.000000
30.466667	0.500	-13,185.000000
30.475000	0.500	-12,595.000000
30.483333	0.500	-11,156.000000
30.491667	0.500	-9,357.000000
30.500000	0.500	-7,847.000000
30.508333	0.500	-6,982.000000
30.516667	0.500	-6,965.000000
30.525000	0.500	-8,211.000000
30.533333	0.500	-10,671.000000
30.541667	0.500	-13,991.000000
30.550000	0.500	-17,189.000000
30.558333	0.500	-18,680.000000
30.566667	0.500	-17,763.000000
30.575000	0.500	-14,852.000000
30.583333	0.500	-10,911.000000
30.591667	0.500	-6,833.000000
30.600000	0.500	-3,099.000000
30.608333	0.500	13.000000
30.616667	0.500	2,088.000000
30.625000	0.500	2,948.000000
30.633333	0.500	2,717.000000
30.641667	0.500	1,906.000000
30.650000	0.500	1,279.000000
30.658333	0.500	795.000000
30.666667	0.500	-2.000000
30.675000	0.500	-1,250.000000
30.683333	0.500	-3,125.000000
30.691667	0.500	-5,831.000000
30.700000	0.500	-9,173.000000
30.708333	0.500	-12,651.000000
30.716667	0.500	-16,089.000000
30.725000	0.500	-19,439.000000
30.733333	0.500	-22,510.000000
30.741667	0.500	-24,990.000000
30.750000	0.500	-26,695.000000
30.758333	0.500	-27,596.000000
30.766667	0.500	-27,688.000000
30.775000	0.500	-27,259.000000
30.783333	0.500	-26,168.000000
30.791667	0.500	-23,919.000000
30.800000	0.500	-20,147.000000
30.808333	0.500	-15,242.000000
30.816667	0.500	-10,310.000000
30.825000	0.500	-6,274.000000
30.833333	0.500	-3,645.000000
30.841667	0.500	-2,205.000000
30.850000	0.500	-1,316.000000
30.858333	0.500	-1,095.000000
30.866667	0.500	-1,902.000000
30.875000	0.500	-3,587.000000
30.883333	0.500	-5,495.000000
30.891667	0.500	-7,270.000000
30.900000	0.500	-9,323.000000
30.908333	0.500	-11,928.000000
30.916667	0.500	-15,274.000000
30.925000	0.500	-19,474.000000
30.933333	0.500	-23,897.000000
30.941667	0.500	-27,961.000000
30.950000	0.500	-31,663.000000
30.958333	0.500	-35,012.000000
30.966667	0.500	-37,390.000000
30.975000	0.500	-37,772.000000
30.983333	0.500	-35,674.000000
30.991667	0.500	-31,531.000000
31.000000	0.500	-20,858.000000
