# Supplementary material for: Changes to Serum Sample Tube and Processing Methodology Does Not Cause Inter-Individual Variation in Automated Whole Serum N-Glycan Profiling in Health and Disease
Source: PLoS One. 2015 Apr 1;10(4):e0123028. doi: 10.1371/journal.pone.0123028 (PMC4382121; doi:10.1371/journal.pone.0123028)
Supplement: S2 Data — (ZIP) [file pone.0123028.s007.zip › IgGglycansData/1000+390-Sample 35.txt]

File Path	chrom://acropora/ChromeleonLocal/Archana Data/07 Mar 14/Robot validation of PNG F release- GCP-IgG and GCP-Fet.seq/38.smp/Emission_1.channel/Emission_1.chm
Channel	Emission_1

Injection Information:
Data Vault	ChromeleonLocal
Injection	PNG F rel-GCP-IgG-100µg-F.A+PBM+2AB VP96+T1-110/1000+390-Sample 35
Injection Number	40
Position	RC5
Comment	
Processing Method	beh-gu
Instrument Method	BEH-15cm-30min-right-25ul
Type	Unknown
Status	Finished
Injection Date	08/03/2014
Injection Time	11:56:24
Injection Volume (µL)	25.0000
Dilution Factor	1.0000
Weight	1.0000

Raw Data Information:
Time Min. (min)	0.000000
Time Max. (min)	31.000000
Data Points	3721
Detector	FLD
Exporting Data System	Chromeleon 7.1.1.1127
Operator	
Signal Quantity	
Signal Unit	counts
Signal Min.	-34,186.000000
Signal Max.	7,519,500.000000
Channel	Emission_1
Driver Name	FLD3000.dll
Channel Type	Evaluation
Min. Step (s)	0.500
Max. Step (s)	0.500
Average Step (s)	0.500

Signal Parameter Information:
Signal Info	

Raw Data:
Time (min)	Step (s)	Value (counts)
0.000000	0.000	0.000000
0.008333	0.500	0.000000
0.016667	0.500	0.000000
0.025000	0.500	0.000000
0.033333	0.500	0.000000
0.041667	0.500	5,289.000000
0.050000	0.500	5,478.000000
0.058333	0.500	5,856.000000
0.066667	0.500	6,612.000000
0.075000	0.500	7,719.000000
0.083333	0.500	9,021.000000
0.091667	0.500	10,262.000000
0.100000	0.500	11,224.000000
0.108333	0.500	11,773.000000
0.116667	0.500	11,849.000000
0.125000	0.500	11,447.000000
0.133333	0.500	10,633.000000
0.141667	0.500	9,538.000000
0.150000	0.500	8,329.000000
0.158333	0.500	7,071.000000
0.166667	0.500	5,783.000000
0.175000	0.500	4,549.000000
0.183333	0.500	3,432.000000
0.191667	0.500	2,450.000000
0.200000	0.500	1,581.000000
0.208333	0.500	829.000000
0.216667	0.500	221.000000
0.225000	0.500	-212.000000
0.233333	0.500	-487.000000
0.241667	0.500	-599.000000
0.250000	0.500	-568.000000
0.258333	0.500	-467.000000
0.266667	0.500	-371.000000
0.275000	0.500	-322.000000
0.283333	0.500	-347.000000
0.291667	0.500	-404.000000
0.300000	0.500	-476.000000
0.308333	0.500	-553.000000
0.316667	0.500	-655.000000
0.325000	0.500	-837.000000
0.333333	0.500	-1,083.000000
0.341667	0.500	-1,346.000000
0.350000	0.500	-1,545.000000
0.358333	0.500	-1,610.000000
0.366667	0.500	-1,593.000000
0.375000	0.500	-1,539.000000
0.383333	0.500	-1,503.000000
0.391667	0.500	-1,582.000000
0.400000	0.500	-1,837.000000
0.408333	0.500	-2,181.000000
0.416667	0.500	-2,489.000000
0.425000	0.500	-2,668.000000
0.433333	0.500	-2,705.000000
0.441667	0.500	-2,635.000000
0.450000	0.500	-2,494.000000
0.458333	0.500	-2,270.000000
0.466667	0.500	-1,961.000000
0.475000	0.500	-1,587.000000
0.483333	0.500	-1,190.000000
0.491667	0.500	-873.000000
0.500000	0.500	-698.000000
0.508333	0.500	-662.000000
0.516667	0.500	-768.000000
0.525000	0.500	-983.000000
0.533333	0.500	-1,232.000000
0.541667	0.500	-1,507.000000
0.550000	0.500	-1,756.000000
0.558333	0.500	-1,922.000000
0.566667	0.500	-2,006.000000
0.575000	0.500	-2,053.000000
0.583333	0.500	-2,077.000000
0.591667	0.500	-2,090.000000
0.600000	0.500	-2,081.000000
0.608333	0.500	-2,052.000000
0.616667	0.500	-2,031.000000
0.625000	0.500	-1,998.000000
0.633333	0.500	-1,842.000000
0.641667	0.500	-1,418.000000
0.650000	0.500	-653.000000
0.658333	0.500	473.000000
0.666667	0.500	1,927.000000
0.675000	0.500	3,574.000000
0.683333	0.500	5,324.000000
0.691667	0.500	7,062.000000
0.700000	0.500	8,615.000000
0.708333	0.500	9,826.000000
0.716667	0.500	10,636.000000
0.725000	0.500	11,086.000000
0.733333	0.500	11,572.000000
0.741667	0.500	13,329.000000
0.750000	0.500	18,154.000000
0.758333	0.500	27,445.000000
0.766667	0.500	41,456.000000
0.775000	0.500	59,137.000000
0.783333	0.500	78,543.000000
0.791667	0.500	97,378.000000
0.800000	0.500	113,434.000000
0.808333	0.500	124,977.000000
0.816667	0.500	131,039.000000
0.825000	0.500	131,466.000000
0.833333	0.500	126,794.000000
0.841667	0.500	118,082.000000
0.850000	0.500	106,613.000000
0.858333	0.500	93,656.000000
0.866667	0.500	80,282.000000
0.875000	0.500	67,319.000000
0.883333	0.500	55,400.000000
0.891667	0.500	44,972.000000
0.900000	0.500	36,276.000000
0.908333	0.500	29,337.000000
0.916667	0.500	23,984.000000
0.925000	0.500	19,926.000000
0.933333	0.500	16,860.000000
0.941667	0.500	14,574.000000
0.950000	0.500	12,948.000000
0.958333	0.500	11,923.000000
0.966667	0.500	11,405.000000
0.975000	0.500	11,285.000000
0.983333	0.500	11,496.000000
0.991667	0.500	11,919.000000
1.000000	0.500	12,439.000000
1.008333	0.500	12,958.000000
1.016667	0.500	13,452.000000
1.025000	0.500	14,024.000000
1.033333	0.500	14,898.000000
1.041667	0.500	16,496.000000
1.050000	0.500	19,285.000000
1.058333	0.500	23,506.000000
1.066667	0.500	28,973.000000
1.075000	0.500	35,111.000000
1.083333	0.500	41,155.000000
1.091667	0.500	46,315.000000
1.100000	0.500	49,970.000000
1.108333	0.500	51,839.000000
1.116667	0.500	51,971.000000
1.125000	0.500	50,671.000000
1.133333	0.500	48,442.000000
1.141667	0.500	45,927.000000
1.150000	0.500	43,703.000000
1.158333	0.500	42,163.000000
1.166667	0.500	41,537.000000
1.175000	0.500	41,929.000000
1.183333	0.500	43,204.000000
1.191667	0.500	45,065.000000
1.200000	0.500	47,177.000000
1.208333	0.500	49,189.000000
1.216667	0.500	50,748.000000
1.225000	0.500	51,612.000000
1.233333	0.500	51,575.000000
1.241667	0.500	50,499.000000
1.250000	0.500	48,497.000000
1.258333	0.500	45,933.000000
1.266667	0.500	43,214.000000
1.275000	0.500	40,583.000000
1.283333	0.500	38,081.000000
1.291667	0.500	35,663.000000
1.300000	0.500	33,543.000000
1.308333	0.500	32,291.000000
1.316667	0.500	32,251.000000
1.325000	0.500	33,246.000000
1.333333	0.500	34,633.000000
1.341667	0.500	35,635.000000
1.350000	0.500	35,734.000000
1.358333	0.500	34,718.000000
1.366667	0.500	32,657.000000
1.375000	0.500	29,759.000000
1.383333	0.500	26,322.000000
1.391667	0.500	22,676.000000
1.400000	0.500	19,109.000000
1.408333	0.500	15,884.000000
1.416667	0.500	13,201.000000
1.425000	0.500	11,164.000000
1.433333	0.500	9,799.000000
1.441667	0.500	9,020.000000
1.450000	0.500	8,635.000000
1.458333	0.500	8,443.000000
1.466667	0.500	8,248.000000
1.475000	0.500	7,946.000000
1.483333	0.500	7,508.000000
1.491667	0.500	6,926.000000
1.500000	0.500	6,274.000000
1.508333	0.500	5,654.000000
1.516667	0.500	5,128.000000
1.525000	0.500	4,724.000000
1.533333	0.500	4,410.000000
1.541667	0.500	4,177.000000
1.550000	0.500	4,037.000000
1.558333	0.500	3,993.000000
1.566667	0.500	3,990.000000
1.575000	0.500	3,968.000000
1.583333	0.500	3,891.000000
1.591667	0.500	3,698.000000
1.600000	0.500	3,416.000000
1.608333	0.500	3,118.000000
1.616667	0.500	2,857.000000
1.625000	0.500	2,642.000000
1.633333	0.500	2,411.000000
1.641667	0.500	2,096.000000
1.650000	0.500	1,731.000000
1.658333	0.500	1,378.000000
1.666667	0.500	1,077.000000
1.675000	0.500	907.000000
1.683333	0.500	960.000000
1.691667	0.500	1,201.000000
1.700000	0.500	1,519.000000
1.708333	0.500	1,788.000000
1.716667	0.500	1,901.000000
1.725000	0.500	1,848.000000
1.733333	0.500	1,636.000000
1.741667	0.500	1,307.000000
1.750000	0.500	921.000000
1.758333	0.500	471.000000
1.766667	0.500	1.000000
1.775000	0.500	-366.000000
1.783333	0.500	-611.000000
1.791667	0.500	-763.000000
1.800000	0.500	-861.000000
1.808333	0.500	-943.000000
1.816667	0.500	-1,027.000000
1.825000	0.500	-1,136.000000
1.833333	0.500	-1,261.000000
1.841667	0.500	-1,332.000000
1.850000	0.500	-1,313.000000
1.858333	0.500	-1,230.000000
1.866667	0.500	-1,109.000000
1.875000	0.500	-981.000000
1.883333	0.500	-831.000000
1.891667	0.500	-607.000000
1.900000	0.500	-302.000000
1.908333	0.500	-3.000000
1.916667	0.500	242.000000
1.925000	0.500	423.000000
1.933333	0.500	535.000000
1.941667	0.500	555.000000
1.950000	0.500	502.000000
1.958333	0.500	362.000000
1.966667	0.500	145.000000
1.975000	0.500	-145.000000
1.983333	0.500	-458.000000
1.991667	0.500	-809.000000
2.000000	0.500	-1,190.000000
2.008333	0.500	-1,534.000000
2.016667	0.500	-1,767.000000
2.025000	0.500	-1,844.000000
2.033333	0.500	-1,771.000000
2.041667	0.500	-1,602.000000
2.050000	0.500	-1,344.000000
2.058333	0.500	-1,039.000000
2.066667	0.500	-708.000000
2.075000	0.500	-387.000000
2.083333	0.500	-104.000000
2.091667	0.500	144.000000
2.100000	0.500	373.000000
2.108333	0.500	560.000000
2.116667	0.500	665.000000
2.125000	0.500	668.000000
2.133333	0.500	542.000000
2.141667	0.500	233.000000
2.150000	0.500	-185.000000
2.158333	0.500	-607.000000
2.166667	0.500	-979.000000
2.175000	0.500	-1,234.000000
2.183333	0.500	-1,360.000000
2.191667	0.500	-1,401.000000
2.200000	0.500	-1,429.000000
2.208333	0.500	-1,498.000000
2.216667	0.500	-1,633.000000
2.225000	0.500	-1,804.000000
2.233333	0.500	-1,913.000000
2.241667	0.500	-1,941.000000
2.250000	0.500	-1,906.000000
2.258333	0.500	-1,773.000000
2.266667	0.500	-1,537.000000
2.275000	0.500	-1,245.000000
2.283333	0.500	-957.000000
2.291667	0.500	-769.000000
2.300000	0.500	-715.000000
2.308333	0.500	-779.000000
2.316667	0.500	-927.000000
2.325000	0.500	-1,071.000000
2.333333	0.500	-1,171.000000
2.341667	0.500	-1,220.000000
2.350000	0.500	-1,227.000000
2.358333	0.500	-1,238.000000
2.366667	0.500	-1,262.000000
2.375000	0.500	-1,326.000000
2.383333	0.500	-1,469.000000
2.391667	0.500	-1,669.000000
2.400000	0.500	-1,894.000000
2.408333	0.500	-2,117.000000
2.416667	0.500	-2,329.000000
2.425000	0.500	-2,475.000000
2.433333	0.500	-2,517.000000
2.441667	0.500	-2,442.000000
2.450000	0.500	-2,238.000000
2.458333	0.500	-1,945.000000
2.466667	0.500	-1,656.000000
2.475000	0.500	-1,388.000000
2.483333	0.500	-1,106.000000
2.491667	0.500	-819.000000
2.500000	0.500	-558.000000
2.508333	0.500	-363.000000
2.516667	0.500	-214.000000
2.525000	0.500	-119.000000
2.533333	0.500	-83.000000
2.541667	0.500	-100.000000
2.550000	0.500	-196.000000
2.558333	0.500	-372.000000
2.566667	0.500	-562.000000
2.575000	0.500	-681.000000
2.583333	0.500	-673.000000
2.591667	0.500	-532.000000
2.600000	0.500	-330.000000
2.608333	0.500	-168.000000
2.616667	0.500	-99.000000
2.625000	0.500	-85.000000
2.633333	0.500	-128.000000
2.641667	0.500	-216.000000
2.650000	0.500	-320.000000
2.658333	0.500	-470.000000
2.666667	0.500	-710.000000
2.675000	0.500	-972.000000
2.683333	0.500	-1,177.000000
2.691667	0.500	-1,240.000000
2.700000	0.500	-1,169.000000
2.708333	0.500	-1,040.000000
2.716667	0.500	-915.000000
2.725000	0.500	-823.000000
2.733333	0.500	-833.000000
2.741667	0.500	-964.000000
2.750000	0.500	-1,162.000000
2.758333	0.500	-1,387.000000
2.766667	0.500	-1,570.000000
2.775000	0.500	-1,677.000000
2.783333	0.500	-1,723.000000
2.791667	0.500	-1,782.000000
2.800000	0.500	-1,890.000000
2.808333	0.500	-2,033.000000
2.816667	0.500	-2,167.000000
2.825000	0.500	-2,232.000000
2.833333	0.500	-2,197.000000
2.841667	0.500	-2,100.000000
2.850000	0.500	-2,018.000000
2.858333	0.500	-2,010.000000
2.866667	0.500	-2,102.000000
2.875000	0.500	-2,284.000000
2.883333	0.500	-2,542.000000
2.891667	0.500	-2,802.000000
2.900000	0.500	-3,000.000000
2.908333	0.500	-3,080.000000
2.916667	0.500	-3,035.000000
2.925000	0.500	-2,891.000000
2.933333	0.500	-2,679.000000
2.941667	0.500	-2,422.000000
2.950000	0.500	-2,142.000000
2.958333	0.500	-1,877.000000
2.966667	0.500	-1,696.000000
2.975000	0.500	-1,649.000000
2.983333	0.500	-1,760.000000
2.991667	0.500	-1,974.000000
3.000000	0.500	-2,193.000000
3.008333	0.500	-2,193.000000
3.016667	0.500	-2,193.000000
3.025000	0.500	-2,193.000000
3.033333	0.500	-2,193.000000
3.041667	0.500	-2,266.000000
3.050000	0.500	-2,684.000000
3.058333	0.500	-3,851.000000
3.066667	0.500	-5,835.000000
3.075000	0.500	-7,873.000000
3.083333	0.500	-9,557.000000
3.091667	0.500	-10,771.000000
3.100000	0.500	-11,261.000000
3.108333	0.500	-11,052.000000
3.116667	0.500	-10,204.000000
3.125000	0.500	-8,896.000000
3.133333	0.500	-7,158.000000
3.141667	0.500	-4,868.000000
3.150000	0.500	-1,739.000000
3.158333	0.500	2,402.000000
3.166667	0.500	7,128.000000
3.175000	0.500	11,331.000000
3.183333	0.500	14,035.000000
3.191667	0.500	14,858.000000
3.200000	0.500	13,663.000000
3.208333	0.500	10,967.000000
3.216667	0.500	7,781.000000
3.225000	0.500	4,880.000000
3.233333	0.500	2,641.000000
3.241667	0.500	1,812.000000
3.250000	0.500	2,688.000000
3.258333	0.500	4,879.000000
3.266667	0.500	7,569.000000
3.275000	0.500	9,352.000000
3.283333	0.500	9,630.000000
3.291667	0.500	9,039.000000
3.300000	0.500	8,037.000000
3.308333	0.500	6,555.000000
3.316667	0.500	4,798.000000
3.325000	0.500	3,043.000000
3.333333	0.500	1,592.000000
3.341667	0.500	625.000000
3.350000	0.500	-228.000000
3.358333	0.500	-960.000000
3.366667	0.500	-923.000000
3.375000	0.500	-159.000000
3.383333	0.500	624.000000
3.391667	0.500	1,242.000000
3.400000	0.500	1,902.000000
3.408333	0.500	2,611.000000
3.416667	0.500	3,004.000000
3.425000	0.500	2,799.000000
3.433333	0.500	1,901.000000
3.441667	0.500	633.000000
3.450000	0.500	-1,037.000000
3.458333	0.500	-3,030.000000
3.466667	0.500	-4,620.000000
3.475000	0.500	-5,074.000000
3.483333	0.500	-4,734.000000
3.491667	0.500	-5,125.000000
3.500000	0.500	-6,953.000000
3.508333	0.500	-9,589.000000
3.516667	0.500	-11,980.000000
3.525000	0.500	-13,883.000000
3.533333	0.500	-15,206.000000
3.541667	0.500	-15,439.000000
3.550000	0.500	-14,319.000000
3.558333	0.500	-11,619.000000
3.566667	0.500	-7,972.000000
3.575000	0.500	-4,377.000000
3.583333	0.500	-1,187.000000
3.591667	0.500	1,188.000000
3.600000	0.500	2,233.000000
3.608333	0.500	1,886.000000
3.616667	0.500	467.000000
3.625000	0.500	-1,509.000000
3.633333	0.500	-3,225.000000
3.641667	0.500	-4,339.000000
3.650000	0.500	-5,542.000000
3.658333	0.500	-6,861.000000
3.666667	0.500	-8,046.000000
3.675000	0.500	-8,810.000000
3.683333	0.500	-8,659.000000
3.691667	0.500	-7,287.000000
3.700000	0.500	-5,103.000000
3.708333	0.500	-3,112.000000
3.716667	0.500	-1,633.000000
3.725000	0.500	-478.000000
3.733333	0.500	29.000000
3.741667	0.500	-304.000000
3.750000	0.500	-1,650.000000
3.758333	0.500	-4,174.000000
3.766667	0.500	-7,395.000000
3.775000	0.500	-10,791.000000
3.783333	0.500	-13,869.000000
3.791667	0.500	-15,925.000000
3.800000	0.500	-16,053.000000
3.808333	0.500	-14,294.000000
3.816667	0.500	-11,779.000000
3.825000	0.500	-9,362.000000
3.833333	0.500	-7,385.000000
3.841667	0.500	-6,131.000000
3.850000	0.500	-6,452.000000
3.858333	0.500	-8,520.000000
3.866667	0.500	-11,187.000000
3.875000	0.500	-12,842.000000
3.883333	0.500	-12,672.000000
3.891667	0.500	-10,819.000000
3.900000	0.500	-7,655.000000
3.908333	0.500	-4,232.000000
3.916667	0.500	-1,217.000000
3.925000	0.500	980.000000
3.933333	0.500	1,858.000000
3.941667	0.500	1,559.000000
3.950000	0.500	596.000000
3.958333	0.500	-808.000000
3.966667	0.500	-2,408.000000
3.975000	0.500	-3,862.000000
3.983333	0.500	-5,005.000000
3.991667	0.500	-5,966.000000
4.000000	0.500	-6,797.000000
4.008333	0.500	-7,489.000000
4.016667	0.500	-8,650.000000
4.025000	0.500	-10,747.000000
4.033333	0.500	-13,513.000000
4.041667	0.500	-16,175.000000
4.050000	0.500	-18,485.000000
4.058333	0.500	-19,909.000000
4.066667	0.500	-20,051.000000
4.075000	0.500	-19,230.000000
4.083333	0.500	-18,141.000000
4.091667	0.500	-16,963.000000
4.100000	0.500	-15,966.000000
4.108333	0.500	-14,998.000000
4.116667	0.500	-13,624.000000
4.125000	0.500	-11,628.000000
4.133333	0.500	-8,802.000000
4.141667	0.500	-5,382.000000
4.150000	0.500	-2,051.000000
4.158333	0.500	368.000000
4.166667	0.500	1,317.000000
4.175000	0.500	285.000000
4.183333	0.500	-2,633.000000
4.191667	0.500	-6,874.000000
4.200000	0.500	-11,644.000000
4.208333	0.500	-16,161.000000
4.216667	0.500	-19,908.000000
4.225000	0.500	-22,890.000000
4.233333	0.500	-25,087.000000
4.241667	0.500	-26,274.000000
4.250000	0.500	-26,052.000000
4.258333	0.500	-24,429.000000
4.266667	0.500	-21,878.000000
4.275000	0.500	-19,097.000000
4.283333	0.500	-16,329.000000
4.291667	0.500	-13,454.000000
4.300000	0.500	-10,502.000000
4.308333	0.500	-7,971.000000
4.316667	0.500	-6,611.000000
4.325000	0.500	-6,846.000000
4.333333	0.500	-8,495.000000
4.341667	0.500	-11,399.000000
4.350000	0.500	-15,662.000000
4.358333	0.500	-20,813.000000
4.366667	0.500	-25,997.000000
4.375000	0.500	-30,297.000000
4.383333	0.500	-33,081.000000
4.391667	0.500	-34,183.000000
4.400000	0.500	-33,732.000000
4.408333	0.500	-31,853.000000
4.416667	0.500	-28,889.000000
4.425000	0.500	-25,125.000000
4.433333	0.500	-21,225.000000
4.441667	0.500	-17,797.000000
4.450000	0.500	-15,349.000000
4.458333	0.500	-14,323.000000
4.466667	0.500	-14,549.000000
4.475000	0.500	-15,732.000000
4.483333	0.500	-18,133.000000
4.491667	0.500	-21,644.000000
4.500000	0.500	-25,111.000000
4.508333	0.500	-27,657.000000
4.516667	0.500	-29,327.000000
4.525000	0.500	-30,488.000000
4.533333	0.500	-31,259.000000
4.541667	0.500	-31,622.000000
4.550000	0.500	-31,701.000000
4.558333	0.500	-31,733.000000
4.566667	0.500	-31,986.000000
4.575000	0.500	-32,188.000000
4.583333	0.500	-31,981.000000
4.591667	0.500	-31,349.000000
4.600000	0.500	-30,127.000000
4.608333	0.500	-28,366.000000
4.616667	0.500	-26,538.000000
4.625000	0.500	-24,500.000000
4.633333	0.500	-21,777.000000
4.641667	0.500	-18,284.000000
4.650000	0.500	-14,025.000000
4.658333	0.500	-9,311.000000
4.666667	0.500	-4,571.000000
4.675000	0.500	-639.000000
4.683333	0.500	1,540.000000
4.691667	0.500	1,376.000000
4.700000	0.500	-686.000000
4.708333	0.500	-3,773.000000
4.716667	0.500	-7,313.000000
4.725000	0.500	-10,723.000000
4.733333	0.500	-13,638.000000
4.741667	0.500	-16,025.000000
4.750000	0.500	-17,950.000000
4.758333	0.500	-18,939.000000
4.766667	0.500	-18,523.000000
4.775000	0.500	-16,657.000000
4.783333	0.500	-13,723.000000
4.791667	0.500	-10,330.000000
4.800000	0.500	-6,775.000000
4.808333	0.500	-3,317.000000
4.816667	0.500	-608.000000
4.825000	0.500	696.000000
4.833333	0.500	880.000000
4.841667	0.500	908.000000
4.850000	0.500	1,237.000000
4.858333	0.500	1,963.000000
4.866667	0.500	2,630.000000
4.875000	0.500	2,913.000000
4.883333	0.500	2,698.000000
4.891667	0.500	1,923.000000
4.900000	0.500	484.000000
4.908333	0.500	-1,801.000000
4.916667	0.500	-4,411.000000
4.925000	0.500	-6,456.000000
4.933333	0.500	-7,856.000000
4.941667	0.500	-8,792.000000
4.950000	0.500	-9,564.000000
4.958333	0.500	-10,612.000000
4.966667	0.500	-12,050.000000
4.975000	0.500	-13,063.000000
4.983333	0.500	-13,351.000000
4.991667	0.500	-13,246.000000
5.000000	0.500	-13,118.000000
5.008333	0.500	-13,025.000000
5.016667	0.500	-13,340.000000
5.025000	0.500	-13,628.000000
5.033333	0.500	-12,646.000000
5.041667	0.500	-9,692.000000
5.050000	0.500	-5,804.000000
5.058333	0.500	-2,316.000000
5.066667	0.500	102.000000
5.075000	0.500	1,565.000000
5.083333	0.500	2,836.000000
5.091667	0.500	4,299.000000
5.100000	0.500	5,498.000000
5.108333	0.500	6,096.000000
5.116667	0.500	6,082.000000
5.125000	0.500	5,176.000000
5.133333	0.500	3,242.000000
5.141667	0.500	440.000000
5.150000	0.500	-2,597.000000
5.158333	0.500	-5,540.000000
5.166667	0.500	-8,040.000000
5.175000	0.500	-9,735.000000
5.183333	0.500	-10,497.000000
5.191667	0.500	-10,213.000000
5.200000	0.500	-9,000.000000
5.208333	0.500	-6,906.000000
5.216667	0.500	-4,092.000000
5.225000	0.500	-1,206.000000
5.233333	0.500	1,036.000000
5.241667	0.500	2,181.000000
5.250000	0.500	1,614.000000
5.258333	0.500	-926.000000
5.266667	0.500	-4,327.000000
5.275000	0.500	-7,462.000000
5.283333	0.500	-9,409.000000
5.291667	0.500	-10,410.000000
5.300000	0.500	-11,148.000000
5.308333	0.500	-12,200.000000
5.316667	0.500	-13,996.000000
5.325000	0.500	-16,453.000000
5.333333	0.500	-18,766.000000
5.341667	0.500	-20,551.000000
5.350000	0.500	-21,476.000000
5.358333	0.500	-21,027.000000
5.366667	0.500	-19,302.000000
5.375000	0.500	-16,849.000000
5.383333	0.500	-14,074.000000
5.391667	0.500	-11,028.000000
5.400000	0.500	-7,829.000000
5.408333	0.500	-4,712.000000
5.416667	0.500	-2,394.000000
5.425000	0.500	-1,905.000000
5.433333	0.500	-2,813.000000
5.441667	0.500	-3,831.000000
5.450000	0.500	-4,044.000000
5.458333	0.500	-3,548.000000
5.466667	0.500	-2,709.000000
5.475000	0.500	-1,832.000000
5.483333	0.500	-1,493.000000
5.491667	0.500	-1,710.000000
5.500000	0.500	-2,315.000000
5.508333	0.500	-3,069.000000
5.516667	0.500	-4,251.000000
5.525000	0.500	-6,575.000000
5.533333	0.500	-10,442.000000
5.541667	0.500	-14,958.000000
5.550000	0.500	-19,070.000000
5.558333	0.500	-22,405.000000
5.566667	0.500	-24,617.000000
5.575000	0.500	-25,145.000000
5.583333	0.500	-24,180.000000
5.591667	0.500	-21,911.000000
5.600000	0.500	-18,905.000000
5.608333	0.500	-16,426.000000
5.616667	0.500	-15,293.000000
5.625000	0.500	-15,589.000000
5.633333	0.500	-16,996.000000
5.641667	0.500	-18,830.000000
5.650000	0.500	-20,448.000000
5.658333	0.500	-21,639.000000
5.666667	0.500	-21,894.000000
5.675000	0.500	-20,829.000000
5.683333	0.500	-18,754.000000
5.691667	0.500	-16,508.000000
5.700000	0.500	-14,505.000000
5.708333	0.500	-12,637.000000
5.716667	0.500	-10,892.000000
5.725000	0.500	-9,113.000000
5.733333	0.500	-7,328.000000
5.741667	0.500	-5,889.000000
5.750000	0.500	-5,074.000000
5.758333	0.500	-5,173.000000
5.766667	0.500	-6,370.000000
5.775000	0.500	-8,037.000000
5.783333	0.500	-9,471.000000
5.791667	0.500	-10,353.000000
5.800000	0.500	-10,009.000000
5.808333	0.500	-8,380.000000
5.816667	0.500	-6,850.000000
5.825000	0.500	-6,809.000000
5.833333	0.500	-8,248.000000
5.841667	0.500	-10,731.000000
5.850000	0.500	-13,953.000000
5.858333	0.500	-17,190.000000
5.866667	0.500	-20,200.000000
5.875000	0.500	-22,887.000000
5.883333	0.500	-24,628.000000
5.891667	0.500	-24,919.000000
5.900000	0.500	-23,468.000000
5.908333	0.500	-20,403.000000
5.916667	0.500	-16,194.000000
5.925000	0.500	-11,315.000000
5.933333	0.500	-6,195.000000
5.941667	0.500	-1,377.000000
5.950000	0.500	2,497.000000
5.958333	0.500	5,243.000000
5.966667	0.500	6,722.000000
5.975000	0.500	7,161.000000
5.983333	0.500	6,921.000000
5.991667	0.500	6,275.000000
6.000000	0.500	5,185.000000
6.008333	0.500	3,774.000000
6.016667	0.500	1,909.000000
6.025000	0.500	-710.000000
6.033333	0.500	-3,648.000000
6.041667	0.500	-6,430.000000
6.050000	0.500	-8,942.000000
6.058333	0.500	-10,948.000000
6.066667	0.500	-12,515.000000
6.075000	0.500	-14,003.000000
6.083333	0.500	-15,097.000000
6.091667	0.500	-15,316.000000
6.100000	0.500	-14,476.000000
6.108333	0.500	-12,436.000000
6.116667	0.500	-9,436.000000
6.125000	0.500	-5,991.000000
6.133333	0.500	-2,386.000000
6.141667	0.500	1,229.000000
6.150000	0.500	4,578.000000
6.158333	0.500	7,736.000000
6.166667	0.500	10,345.000000
6.175000	0.500	11,682.000000
6.183333	0.500	11,464.000000
6.191667	0.500	10,250.000000
6.200000	0.500	8,506.000000
6.208333	0.500	6,269.000000
6.216667	0.500	2,959.000000
6.225000	0.500	-1,627.000000
6.233333	0.500	-6,857.000000
6.241667	0.500	-11,963.000000
6.250000	0.500	-16,323.000000
6.258333	0.500	-19,636.000000
6.266667	0.500	-21,395.000000
6.275000	0.500	-20,839.000000
6.283333	0.500	-17,754.000000
6.291667	0.500	-12,924.000000
6.300000	0.500	-7,399.000000
6.308333	0.500	-2,391.000000
6.316667	0.500	1,187.000000
6.325000	0.500	3,018.000000
6.333333	0.500	3,756.000000
6.341667	0.500	4,366.000000
6.350000	0.500	5,308.000000
6.358333	0.500	6,567.000000
6.366667	0.500	7,634.000000
6.375000	0.500	8,116.000000
6.383333	0.500	8,145.000000
6.391667	0.500	8,339.000000
6.400000	0.500	9,158.000000
6.408333	0.500	10,366.000000
6.416667	0.500	11,324.000000
6.425000	0.500	11,906.000000
6.433333	0.500	12,530.000000
6.441667	0.500	13,677.000000
6.450000	0.500	15,812.000000
6.458333	0.500	18,958.000000
6.466667	0.500	22,546.000000
6.475000	0.500	26,219.000000
6.483333	0.500	28,989.000000
6.491667	0.500	29,858.000000
6.500000	0.500	28,472.000000
6.508333	0.500	24,716.000000
6.516667	0.500	19,460.000000
6.525000	0.500	13,905.000000
6.533333	0.500	8,749.000000
6.541667	0.500	4,561.000000
6.550000	0.500	1,664.000000
6.558333	0.500	-286.000000
6.566667	0.500	-2,021.000000
6.575000	0.500	-4,032.000000
6.583333	0.500	-5,860.000000
6.591667	0.500	-6,335.000000
6.600000	0.500	-5,381.000000
6.608333	0.500	-3,750.000000
6.616667	0.500	-1,826.000000
6.625000	0.500	128.000000
6.633333	0.500	1,536.000000
6.641667	0.500	1,543.000000
6.650000	0.500	677.000000
6.658333	0.500	-368.000000
6.666667	0.500	-1,718.000000
6.675000	0.500	-3,625.000000
6.683333	0.500	-6,276.000000
6.691667	0.500	-9,007.000000
6.700000	0.500	-10,375.000000
6.708333	0.500	-9,390.000000
6.716667	0.500	-6,431.000000
6.725000	0.500	-2,431.000000
6.733333	0.500	1,865.000000
6.741667	0.500	5,817.000000
6.750000	0.500	9,119.000000
6.758333	0.500	11,542.000000
6.766667	0.500	12,482.000000
6.775000	0.500	11,972.000000
6.783333	0.500	9,947.000000
6.791667	0.500	6,277.000000
6.800000	0.500	2,034.000000
6.808333	0.500	-1,404.000000
6.816667	0.500	-3,007.000000
6.825000	0.500	-2,313.000000
6.833333	0.500	282.000000
6.841667	0.500	3,616.000000
6.850000	0.500	6,734.000000
6.858333	0.500	9,006.000000
6.866667	0.500	9,987.000000
6.875000	0.500	9,382.000000
6.883333	0.500	7,278.000000
6.891667	0.500	4,428.000000
6.900000	0.500	1,519.000000
6.908333	0.500	-1,322.000000
6.916667	0.500	-3,664.000000
6.925000	0.500	-5,575.000000
6.933333	0.500	-7,164.000000
6.941667	0.500	-7,753.000000
6.950000	0.500	-6,898.000000
6.958333	0.500	-4,815.000000
6.966667	0.500	-2,257.000000
6.975000	0.500	268.000000
6.983333	0.500	3,040.000000
6.991667	0.500	6,410.000000
7.000000	0.500	9,836.000000
7.008333	0.500	12,962.000000
7.016667	0.500	15,720.000000
7.025000	0.500	17,859.000000
7.033333	0.500	19,102.000000
7.041667	0.500	19,234.000000
7.050000	0.500	18,230.000000
7.058333	0.500	16,665.000000
7.066667	0.500	14,374.000000
7.075000	0.500	11,707.000000
7.083333	0.500	9,235.000000
7.091667	0.500	7,340.000000
7.100000	0.500	6,437.000000
7.108333	0.500	6,537.000000
7.116667	0.500	7,262.000000
7.125000	0.500	8,037.000000
7.133333	0.500	8,350.000000
7.141667	0.500	8,077.000000
7.150000	0.500	7,346.000000
7.158333	0.500	5,716.000000
7.166667	0.500	3,003.000000
7.175000	0.500	137.000000
7.183333	0.500	-1,373.000000
7.191667	0.500	-1,191.000000
7.200000	0.500	214.000000
7.208333	0.500	2,307.000000
7.216667	0.500	3,967.000000
7.225000	0.500	4,723.000000
7.233333	0.500	5,070.000000
7.241667	0.500	5,628.000000
7.250000	0.500	6,978.000000
7.258333	0.500	9,090.000000
7.266667	0.500	11,325.000000
7.275000	0.500	13,492.000000
7.283333	0.500	15,849.000000
7.291667	0.500	18,000.000000
7.300000	0.500	19,467.000000
7.308333	0.500	19,593.000000
7.316667	0.500	18,281.000000
7.325000	0.500	16,021.000000
7.333333	0.500	13,147.000000
7.341667	0.500	10,182.000000
7.350000	0.500	7,883.000000
7.358333	0.500	6,666.000000
7.366667	0.500	6,449.000000
7.375000	0.500	6,731.000000
7.383333	0.500	7,677.000000
7.391667	0.500	9,691.000000
7.400000	0.500	12,235.000000
7.408333	0.500	14,534.000000
7.416667	0.500	16,298.000000
7.425000	0.500	17,363.000000
7.433333	0.500	17,410.000000
7.441667	0.500	16,105.000000
7.450000	0.500	14,031.000000
7.458333	0.500	11,940.000000
7.466667	0.500	10,273.000000
7.475000	0.500	9,168.000000
7.483333	0.500	8,984.000000
7.491667	0.500	9,879.000000
7.500000	0.500	11,990.000000
7.508333	0.500	14,871.000000
7.516667	0.500	17,421.000000
7.525000	0.500	18,662.000000
7.533333	0.500	18,136.000000
7.541667	0.500	15,721.000000
7.550000	0.500	11,923.000000
7.558333	0.500	7,480.000000
7.566667	0.500	2,674.000000
7.575000	0.500	-1,701.000000
7.583333	0.500	-4,224.000000
7.591667	0.500	-4,352.000000
7.600000	0.500	-2,337.000000
7.608333	0.500	1,479.000000
7.616667	0.500	6,442.000000
7.625000	0.500	11,731.000000
7.633333	0.500	16,165.000000
7.641667	0.500	19,086.000000
7.650000	0.500	20,414.000000
7.658333	0.500	20,844.000000
7.666667	0.500	20,957.000000
7.675000	0.500	21,144.000000
7.683333	0.500	21,864.000000
7.691667	0.500	23,454.000000
7.700000	0.500	25,443.000000
7.708333	0.500	26,924.000000
7.716667	0.500	26,970.000000
7.725000	0.500	25,161.000000
7.733333	0.500	21,720.000000
7.741667	0.500	17,209.000000
7.750000	0.500	12,896.000000
7.758333	0.500	10,222.000000
7.766667	0.500	10,072.000000
7.775000	0.500	11,556.000000
7.783333	0.500	13,960.000000
7.791667	0.500	16,407.000000
7.800000	0.500	18,024.000000
7.808333	0.500	18,435.000000
7.816667	0.500	17,633.000000
7.825000	0.500	16,161.000000
7.833333	0.500	14,689.000000
7.841667	0.500	13,793.000000
7.850000	0.500	13,575.000000
7.858333	0.500	13,255.000000
7.866667	0.500	12,100.000000
7.875000	0.500	10,758.000000
7.883333	0.500	10,203.000000
7.891667	0.500	10,558.000000
7.900000	0.500	12,018.000000
7.908333	0.500	14,668.000000
7.916667	0.500	18,152.000000
7.925000	0.500	22,073.000000
7.933333	0.500	25,923.000000
7.941667	0.500	29,252.000000
7.950000	0.500	31,932.000000
7.958333	0.500	34,018.000000
7.966667	0.500	35,750.000000
7.975000	0.500	37,246.000000
7.983333	0.500	38,284.000000
7.991667	0.500	38,509.000000
8.000000	0.500	37,651.000000
8.008333	0.500	36,051.000000
8.016667	0.500	34,458.000000
8.025000	0.500	33,692.000000
8.033333	0.500	34,049.000000
8.041667	0.500	35,549.000000
8.050000	0.500	37,856.000000
8.058333	0.500	40,109.000000
8.066667	0.500	41,327.000000
8.075000	0.500	41,458.000000
8.083333	0.500	40,882.000000
8.091667	0.500	39,496.000000
8.100000	0.500	37,461.000000
8.108333	0.500	35,259.000000
8.116667	0.500	33,572.000000
8.125000	0.500	32,367.000000
8.133333	0.500	31,418.000000
8.141667	0.500	30,638.000000
8.150000	0.500	29,719.000000
8.158333	0.500	28,522.000000
8.166667	0.500	27,727.000000
8.175000	0.500	27,769.000000
8.183333	0.500	28,544.000000
8.191667	0.500	29,334.000000
8.200000	0.500	30,333.000000
8.208333	0.500	31,217.000000
8.216667	0.500	30,670.000000
8.225000	0.500	28,430.000000
8.233333	0.500	25,271.000000
8.241667	0.500	22,084.000000
8.250000	0.500	19,485.000000
8.258333	0.500	18,023.000000
8.266667	0.500	17,928.000000
8.275000	0.500	18,959.000000
8.283333	0.500	19,962.000000
8.291667	0.500	20,001.000000
8.300000	0.500	19,207.000000
8.308333	0.500	18,411.000000
8.316667	0.500	18,074.000000
8.325000	0.500	17,769.000000
8.333333	0.500	17,224.000000
8.341667	0.500	16,434.000000
8.350000	0.500	15,959.000000
8.358333	0.500	16,350.000000
8.366667	0.500	18,100.000000
8.375000	0.500	21,772.000000
8.383333	0.500	27,834.000000
8.391667	0.500	36,651.000000
8.400000	0.500	48,198.000000
8.408333	0.500	62,183.000000
8.416667	0.500	78,582.000000
8.425000	0.500	98,118.000000
8.433333	0.500	121,032.000000
8.441667	0.500	145,968.000000
8.450000	0.500	170,722.000000
8.458333	0.500	193,782.000000
8.466667	0.500	213,831.000000
8.475000	0.500	229,980.000000
8.483333	0.500	241,578.000000
8.491667	0.500	248,244.000000
8.500000	0.500	249,561.000000
8.508333	0.500	244,678.000000
8.516667	0.500	232,880.000000
8.525000	0.500	214,954.000000
8.533333	0.500	193,521.000000
8.541667	0.500	171,207.000000
8.550000	0.500	149,544.000000
8.558333	0.500	129,002.000000
8.566667	0.500	109,447.000000
8.575000	0.500	91,232.000000
8.583333	0.500	74,438.000000
8.591667	0.500	59,570.000000
8.600000	0.500	47,150.000000
8.608333	0.500	36,883.000000
8.616667	0.500	29,100.000000
8.625000	0.500	24,182.000000
8.633333	0.500	21,919.000000
8.641667	0.500	21,474.000000
8.650000	0.500	22,098.000000
8.658333	0.500	22,942.000000
8.666667	0.500	24,118.000000
8.675000	0.500	25,810.000000
8.683333	0.500	27,759.000000
8.691667	0.500	29,179.000000
8.700000	0.500	29,575.000000
8.708333	0.500	29,107.000000
8.716667	0.500	28,292.000000
8.725000	0.500	27,958.000000
8.733333	0.500	28,382.000000
8.741667	0.500	28,833.000000
8.750000	0.500	28,761.000000
8.758333	0.500	28,239.000000
8.766667	0.500	28,144.000000
8.775000	0.500	29,382.000000
8.783333	0.500	31,395.000000
8.791667	0.500	33,163.000000
8.800000	0.500	34,109.000000
8.808333	0.500	34,097.000000
8.816667	0.500	33,465.000000
8.825000	0.500	32,127.000000
8.833333	0.500	30,334.000000
8.841667	0.500	28,315.000000
8.850000	0.500	26,143.000000
8.858333	0.500	23,983.000000
8.866667	0.500	22,224.000000
8.875000	0.500	21,490.000000
8.883333	0.500	22,181.000000
8.891667	0.500	23,954.000000
8.900000	0.500	26,086.000000
8.908333	0.500	27,573.000000
8.916667	0.500	28,142.000000
8.925000	0.500	28,423.000000
8.933333	0.500	28,800.000000
8.941667	0.500	29,117.000000
8.950000	0.500	29,076.000000
8.958333	0.500	28,690.000000
8.966667	0.500	28,017.000000
8.975000	0.500	27,141.000000
8.983333	0.500	26,325.000000
8.991667	0.500	26,025.000000
9.000000	0.500	26,238.000000
9.008333	0.500	26,280.000000
9.016667	0.500	25,987.000000
9.025000	0.500	25,751.000000
9.033333	0.500	25,742.000000
9.041667	0.500	25,407.000000
9.050000	0.500	24,507.000000
9.058333	0.500	23,472.000000
9.066667	0.500	22,925.000000
9.075000	0.500	23,169.000000
9.083333	0.500	24,643.000000
9.091667	0.500	27,247.000000
9.100000	0.500	30,448.000000
9.108333	0.500	33,517.000000
9.116667	0.500	36,106.000000
9.125000	0.500	37,924.000000
9.133333	0.500	38,376.000000
9.141667	0.500	37,788.000000
9.150000	0.500	37,104.000000
9.158333	0.500	36,886.000000
9.166667	0.500	37,192.000000
9.175000	0.500	37,747.000000
9.183333	0.500	38,470.000000
9.191667	0.500	39,149.000000
9.200000	0.500	39,503.000000
9.208333	0.500	39,715.000000
9.216667	0.500	39,945.000000
9.225000	0.500	40,164.000000
9.233333	0.500	40,368.000000
9.241667	0.500	40,444.000000
9.250000	0.500	40,676.000000
9.258333	0.500	40,577.000000
9.266667	0.500	39,341.000000
9.275000	0.500	36,889.000000
9.283333	0.500	33,891.000000
9.291667	0.500	31,398.000000
9.300000	0.500	30,006.000000
9.308333	0.500	29,475.000000
9.316667	0.500	29,405.000000
9.325000	0.500	29,172.000000
9.333333	0.500	28,835.000000
9.341667	0.500	28,708.000000
9.350000	0.500	28,828.000000
9.358333	0.500	28,755.000000
9.366667	0.500	28,377.000000
9.375000	0.500	28,045.000000
9.383333	0.500	28,458.000000
9.391667	0.500	30,048.000000
9.400000	0.500	32,444.000000
9.408333	0.500	34,706.000000
9.416667	0.500	36,059.000000
9.425000	0.500	36,161.000000
9.433333	0.500	35,798.000000
9.441667	0.500	36,322.000000
9.450000	0.500	38,281.000000
9.458333	0.500	41,530.000000
9.466667	0.500	45,326.000000
9.475000	0.500	49,018.000000
9.483333	0.500	52,644.000000
9.491667	0.500	56,378.000000
9.500000	0.500	60,845.000000
9.508333	0.500	67,171.000000
9.516667	0.500	76,325.000000
9.525000	0.500	88,877.000000
9.533333	0.500	106,454.000000
9.541667	0.500	131,788.000000
9.550000	0.500	166,528.000000
9.558333	0.500	212,116.000000
9.566667	0.500	271,529.000000
9.575000	0.500	349,861.000000
9.583333	0.500	453,965.000000
9.591667	0.500	591,622.000000
9.600000	0.500	771,566.000000
9.608333	0.500	1,003,767.000000
9.616667	0.500	1,299,637.000000
9.625000	0.500	1,669,754.000000
9.633333	0.500	2,123,050.000000
9.641667	0.500	2,664,138.000000
9.650000	0.500	3,287,645.000000
9.658333	0.500	3,974,980.000000
9.666667	0.500	4,694,578.000000
9.675000	0.500	5,403,755.000000
9.683333	0.500	6,053,979.000000
9.691667	0.500	6,595,201.000000
9.700000	0.500	6,985,135.000000
9.708333	0.500	7,193,717.000000
9.716667	0.500	7,205,581.000000
9.725000	0.500	7,022,381.000000
9.733333	0.500	6,662,301.000000
9.741667	0.500	6,157,083.000000
9.750000	0.500	5,546,925.000000
9.758333	0.500	4,875,833.000000
9.766667	0.500	4,187,463.000000
9.775000	0.500	3,519,682.000000
9.783333	0.500	2,901,487.000000
9.791667	0.500	2,352,376.000000
9.800000	0.500	1,882,850.000000
9.808333	0.500	1,494,135.000000
9.816667	0.500	1,181,492.000000
9.825000	0.500	936,840.000000
9.833333	0.500	749,722.000000
9.841667	0.500	608,684.000000
9.850000	0.500	502,905.000000
9.858333	0.500	423,292.000000
9.866667	0.500	361,976.000000
9.875000	0.500	312,749.000000
9.883333	0.500	271,816.000000
9.891667	0.500	236,883.000000
9.900000	0.500	206,748.000000
9.908333	0.500	180,646.000000
9.916667	0.500	158,218.000000
9.925000	0.500	139,348.000000
9.933333	0.500	123,475.000000
9.941667	0.500	109,905.000000
9.950000	0.500	98,676.000000
9.958333	0.500	89,091.000000
9.966667	0.500	80,390.000000
9.975000	0.500	72,423.000000
9.983333	0.500	65,584.000000
9.991667	0.500	59,740.000000
10.000000	0.500	54,183.000000
10.008333	0.500	49,261.000000
10.016667	0.500	45,675.000000
10.025000	0.500	43,815.000000
10.033333	0.500	43,396.000000
10.041667	0.500	43,951.000000
10.050000	0.500	45,062.000000
10.058333	0.500	45,997.000000
10.066667	0.500	46,460.000000
10.075000	0.500	46,472.000000
10.083333	0.500	46,332.000000
10.091667	0.500	46,215.000000
10.100000	0.500	46,209.000000
10.108333	0.500	45,968.000000
10.116667	0.500	45,749.000000
10.125000	0.500	46,191.000000
10.133333	0.500	47,262.000000
10.141667	0.500	48,547.000000
10.150000	0.500	49,547.000000
10.158333	0.500	49,915.000000
10.166667	0.500	49,538.000000
10.175000	0.500	48,741.000000
10.183333	0.500	47,685.000000
10.191667	0.500	46,279.000000
10.200000	0.500	44,516.000000
10.208333	0.500	42,650.000000
10.216667	0.500	40,687.000000
10.225000	0.500	38,540.000000
10.233333	0.500	36,275.000000
10.241667	0.500	33,753.000000
10.250000	0.500	31,242.000000
10.258333	0.500	29,317.000000
10.266667	0.500	28,025.000000
10.275000	0.500	27,422.000000
10.283333	0.500	27,092.000000
10.291667	0.500	26,816.000000
10.300000	0.500	26,681.000000
10.308333	0.500	27,180.000000
10.316667	0.500	29,022.000000
10.325000	0.500	32,318.000000
10.333333	0.500	35,900.000000
10.341667	0.500	38,383.000000
10.350000	0.500	39,549.000000
10.358333	0.500	39,609.000000
10.366667	0.500	38,866.000000
10.375000	0.500	37,980.000000
10.383333	0.500	37,651.000000
10.391667	0.500	38,286.000000
10.400000	0.500	39,880.000000
10.408333	0.500	41,786.000000
10.416667	0.500	43,921.000000
10.425000	0.500	47,460.000000
10.433333	0.500	53,029.000000
10.441667	0.500	60,202.000000
10.450000	0.500	68,586.000000
10.458333	0.500	77,312.000000
10.466667	0.500	85,566.000000
10.475000	0.500	92,878.000000
10.483333	0.500	99,497.000000
10.491667	0.500	106,056.000000
10.500000	0.500	113,119.000000
10.508333	0.500	120,914.000000
10.516667	0.500	129,067.000000
10.525000	0.500	136,917.000000
10.533333	0.500	143,811.000000
10.541667	0.500	149,468.000000
10.550000	0.500	153,502.000000
10.558333	0.500	155,492.000000
10.566667	0.500	155,416.000000
10.575000	0.500	153,705.000000
10.583333	0.500	150,337.000000
10.591667	0.500	145,366.000000
10.600000	0.500	139,564.000000
10.608333	0.500	133,981.000000
10.616667	0.500	128,811.000000
10.625000	0.500	124,449.000000
10.633333	0.500	121,491.000000
10.641667	0.500	121,434.000000
10.650000	0.500	126,239.000000
10.658333	0.500	137,693.000000
10.666667	0.500	157,201.000000
10.675000	0.500	186,290.000000
10.683333	0.500	226,575.000000
10.691667	0.500	280,311.000000
10.700000	0.500	350,321.000000
10.708333	0.500	438,302.000000
10.716667	0.500	544,661.000000
10.725000	0.500	669,170.000000
10.733333	0.500	809,969.000000
10.741667	0.500	961,840.000000
10.750000	0.500	1,116,578.000000
10.758333	0.500	1,264,745.000000
10.766667	0.500	1,397,289.000000
10.775000	0.500	1,505,900.000000
10.783333	0.500	1,583,670.000000
10.791667	0.500	1,625,099.000000
10.800000	0.500	1,627,066.000000
10.808333	0.500	1,589,876.000000
10.816667	0.500	1,517,038.000000
10.825000	0.500	1,414,976.000000
10.833333	0.500	1,291,286.000000
10.841667	0.500	1,153,236.000000
10.850000	0.500	1,007,543.000000
10.858333	0.500	861,367.000000
10.866667	0.500	722,089.000000
10.875000	0.500	595,266.000000
10.883333	0.500	483,746.000000
10.891667	0.500	388,555.000000
10.900000	0.500	309,768.000000
10.908333	0.500	246,505.000000
10.916667	0.500	197,449.000000
10.925000	0.500	160,690.000000
10.933333	0.500	133,764.000000
10.941667	0.500	114,631.000000
10.950000	0.500	101,909.000000
10.958333	0.500	93,718.000000
10.966667	0.500	88,224.000000
10.975000	0.500	83,916.000000
10.983333	0.500	80,035.000000
10.991667	0.500	76,247.000000
11.000000	0.500	72,688.000000
11.008333	0.500	69,893.000000
11.016667	0.500	68,439.000000
11.025000	0.500	68,592.000000
11.033333	0.500	70,776.000000
11.041667	0.500	75,175.000000
11.050000	0.500	82,063.000000
11.058333	0.500	91,211.000000
11.066667	0.500	102,255.000000
11.075000	0.500	114,414.000000
11.083333	0.500	126,840.000000
11.091667	0.500	138,927.000000
11.100000	0.500	149,822.000000
11.108333	0.500	158,794.000000
11.116667	0.500	165,551.000000
11.125000	0.500	169,663.000000
11.133333	0.500	170,739.000000
11.141667	0.500	168,664.000000
11.150000	0.500	163,904.000000
11.158333	0.500	156,982.000000
11.166667	0.500	148,417.000000
11.175000	0.500	138,511.000000
11.183333	0.500	127,681.000000
11.191667	0.500	116,872.000000
11.200000	0.500	106,917.000000
11.208333	0.500	98,085.000000
11.216667	0.500	90,021.000000
11.225000	0.500	82,190.000000
11.233333	0.500	74,240.000000
11.241667	0.500	66,575.000000
11.250000	0.500	59,824.000000
11.258333	0.500	54,605.000000
11.266667	0.500	50,983.000000
11.275000	0.500	49,369.000000
11.283333	0.500	50,669.000000
11.291667	0.500	55,021.000000
11.300000	0.500	61,126.000000
11.308333	0.500	67,064.000000
11.316667	0.500	71,483.000000
11.325000	0.500	73,395.000000
11.333333	0.500	72,626.000000
11.341667	0.500	69,604.000000
11.350000	0.500	65,204.000000
11.358333	0.500	60,419.000000
11.366667	0.500	55,904.000000
11.375000	0.500	52,481.000000
11.383333	0.500	51,186.000000
11.391667	0.500	52,631.000000
11.400000	0.500	56,669.000000
11.408333	0.500	62,247.000000
11.416667	0.500	68,317.000000
11.425000	0.500	73,612.000000
11.433333	0.500	77,368.000000
11.441667	0.500	79,074.000000
11.450000	0.500	78,810.000000
11.458333	0.500	77,003.000000
11.466667	0.500	74,115.000000
11.475000	0.500	71,192.000000
11.483333	0.500	69,512.000000
11.491667	0.500	69,593.000000
11.500000	0.500	71,163.000000
11.508333	0.500	73,599.000000
11.516667	0.500	75,793.000000
11.525000	0.500	76,704.000000
11.533333	0.500	76,012.000000
11.541667	0.500	74,095.000000
11.550000	0.500	71,577.000000
11.558333	0.500	68,969.000000
11.566667	0.500	66,741.000000
11.575000	0.500	65,373.000000
11.583333	0.500	65,162.000000
11.591667	0.500	65,875.000000
11.600000	0.500	66,611.000000
11.608333	0.500	66,774.000000
11.616667	0.500	66,241.000000
11.625000	0.500	65,655.000000
11.633333	0.500	66,817.000000
11.641667	0.500	71,000.000000
11.650000	0.500	78,426.000000
11.658333	0.500	88,995.000000
11.666667	0.500	101,821.000000
11.675000	0.500	116,023.000000
11.683333	0.500	131,181.000000
11.691667	0.500	147,336.000000
11.700000	0.500	164,502.000000
11.708333	0.500	181,969.000000
11.716667	0.500	198,275.000000
11.725000	0.500	211,912.000000
11.733333	0.500	221,435.000000
11.741667	0.500	226,252.000000
11.750000	0.500	226,966.000000
11.758333	0.500	224,855.000000
11.766667	0.500	221,505.000000
11.775000	0.500	219,161.000000
11.783333	0.500	220,362.000000
11.791667	0.500	227,630.000000
11.800000	0.500	244,105.000000
11.808333	0.500	273,539.000000
11.816667	0.500	320,242.000000
11.825000	0.500	388,889.000000
11.833333	0.500	485,698.000000
11.841667	0.500	618,877.000000
11.850000	0.500	797,958.000000
11.858333	0.500	1,033,937.000000
11.866667	0.500	1,338,675.000000
11.875000	0.500	1,722,913.000000
11.883333	0.500	2,193,635.000000
11.891667	0.500	2,752,023.000000
11.900000	0.500	3,390,812.000000
11.908333	0.500	4,091,925.000000
11.916667	0.500	4,825,179.000000
11.925000	0.500	5,550,578.000000
11.933333	0.500	6,222,202.000000
11.941667	0.500	6,792,179.000000
11.950000	0.500	7,217,636.000000
11.958333	0.500	7,466,631.000000
11.966667	0.500	7,519,500.000000
11.975000	0.500	7,372,973.000000
11.983333	0.500	7,041,404.000000
11.991667	0.500	6,553,390.000000
12.000000	0.500	5,946,873.000000
12.008333	0.500	5,264,810.000000
12.016667	0.500	4,550,796.000000
12.025000	0.500	3,844,565.000000
12.033333	0.500	3,178,529.000000
12.041667	0.500	2,576,243.000000
12.050000	0.500	2,052,266.000000
12.058333	0.500	1,612,829.000000
12.066667	0.500	1,257,193.000000
12.075000	0.500	978,874.000000
12.083333	0.500	768,060.000000
12.091667	0.500	614,077.000000
12.100000	0.500	505,942.000000
12.108333	0.500	432,445.000000
12.116667	0.500	383,562.000000
12.125000	0.500	351,706.000000
12.133333	0.500	331,834.000000
12.141667	0.500	320,608.000000
12.150000	0.500	317,045.000000
12.158333	0.500	321,393.000000
12.166667	0.500	334,138.000000
12.175000	0.500	356,298.000000
12.183333	0.500	389,981.000000
12.191667	0.500	438,949.000000
12.200000	0.500	508,518.000000
12.208333	0.500	604,662.000000
12.216667	0.500	732,974.000000
12.225000	0.500	898,406.000000
12.233333	0.500	1,103,673.000000
12.241667	0.500	1,347,176.000000
12.250000	0.500	1,622,312.000000
12.258333	0.500	1,918,561.000000
12.266667	0.500	2,221,100.000000
12.275000	0.500	2,512,096.000000
12.283333	0.500	2,772,709.000000
12.291667	0.500	2,984,750.000000
12.300000	0.500	3,132,153.000000
12.308333	0.500	3,202,854.000000
12.316667	0.500	3,190,587.000000
12.325000	0.500	3,096,818.000000
12.333333	0.500	2,929,838.000000
12.341667	0.500	2,702,924.000000
12.350000	0.500	2,433,349.000000
12.358333	0.500	2,140,016.000000
12.366667	0.500	1,841,317.000000
12.375000	0.500	1,553,333.000000
12.383333	0.500	1,287,778.000000
12.391667	0.500	1,051,685.000000
12.400000	0.500	848,930.000000
12.408333	0.500	680,560.000000
12.416667	0.500	544,914.000000
12.425000	0.500	438,634.000000
12.433333	0.500	357,548.000000
12.441667	0.500	297,307.000000
12.450000	0.500	253,870.000000
12.458333	0.500	222,507.000000
12.466667	0.500	198,130.000000
12.475000	0.500	177,060.000000
12.483333	0.500	157,632.000000
12.491667	0.500	139,760.000000
12.500000	0.500	123,791.000000
12.508333	0.500	110,315.000000
12.516667	0.500	100,201.000000
12.525000	0.500	93,520.000000
12.533333	0.500	89,189.000000
12.541667	0.500	85,836.000000
12.550000	0.500	82,478.000000
12.558333	0.500	79,078.000000
12.566667	0.500	76,662.000000
12.575000	0.500	76,059.000000
12.583333	0.500	77,526.000000
12.591667	0.500	81,051.000000
12.600000	0.500	86,533.000000
12.608333	0.500	93,905.000000
12.616667	0.500	103,792.000000
12.625000	0.500	117,316.000000
12.633333	0.500	135,892.000000
12.641667	0.500	161,278.000000
12.650000	0.500	195,109.000000
12.658333	0.500	239,139.000000
12.666667	0.500	296,177.000000
12.675000	0.500	369,919.000000
12.683333	0.500	463,241.000000
12.691667	0.500	577,613.000000
12.700000	0.500	712,495.000000
12.708333	0.500	864,743.000000
12.716667	0.500	1,029,313.000000
12.725000	0.500	1,199,564.000000
12.733333	0.500	1,366,576.000000
12.741667	0.500	1,520,660.000000
12.750000	0.500	1,651,291.000000
12.758333	0.500	1,748,434.000000
12.766667	0.500	1,804,177.000000
12.775000	0.500	1,814,988.000000
12.783333	0.500	1,781,229.000000
12.791667	0.500	1,705,778.000000
12.800000	0.500	1,593,980.000000
12.808333	0.500	1,453,098.000000
12.816667	0.500	1,292,154.000000
12.825000	0.500	1,121,676.000000
12.833333	0.500	952,087.000000
12.841667	0.500	792,598.000000
12.850000	0.500	649,857.000000
12.858333	0.500	527,129.000000
12.866667	0.500	425,794.000000
12.875000	0.500	345,508.000000
12.883333	0.500	284,168.000000
12.891667	0.500	239,289.000000
12.900000	0.500	208,048.000000
12.908333	0.500	187,477.000000
12.916667	0.500	175,133.000000
12.925000	0.500	168,715.000000
12.933333	0.500	166,302.000000
12.941667	0.500	166,210.000000
12.950000	0.500	167,346.000000
12.958333	0.500	169,375.000000
12.966667	0.500	172,529.000000
12.975000	0.500	176,778.000000
12.983333	0.500	181,986.000000
12.991667	0.500	187,650.000000
13.000000	0.500	193,216.000000
13.008333	0.500	199,017.000000
13.016667	0.500	205,813.000000
13.025000	0.500	213,997.000000
13.033333	0.500	223,664.000000
13.041667	0.500	234,378.000000
13.050000	0.500	245,430.000000
13.058333	0.500	255,317.000000
13.066667	0.500	262,766.000000
13.075000	0.500	266,828.000000
13.083333	0.500	266,820.000000
13.091667	0.500	262,107.000000
13.100000	0.500	252,580.000000
13.108333	0.500	239,249.000000
13.116667	0.500	223,808.000000
13.125000	0.500	208,039.000000
13.133333	0.500	193,095.000000
13.141667	0.500	179,113.000000
13.150000	0.500	165,843.000000
13.158333	0.500	154,208.000000
13.166667	0.500	144,698.000000
13.175000	0.500	136,605.000000
13.183333	0.500	129,787.000000
13.191667	0.500	124,411.000000
13.200000	0.500	120,113.000000
13.208333	0.500	115,961.000000
13.216667	0.500	111,743.000000
13.225000	0.500	108,248.000000
13.233333	0.500	106,329.000000
13.241667	0.500	106,345.000000
13.250000	0.500	108,644.000000
13.258333	0.500	113,634.000000
13.266667	0.500	121,940.000000
13.275000	0.500	133,453.000000
13.283333	0.500	147,927.000000
13.291667	0.500	165,774.000000
13.300000	0.500	186,978.000000
13.308333	0.500	211,151.000000
13.316667	0.500	238,099.000000
13.325000	0.500	266,177.000000
13.333333	0.500	293,041.000000
13.341667	0.500	317,289.000000
13.350000	0.500	337,633.000000
13.358333	0.500	352,650.000000
13.366667	0.500	361,515.000000
13.375000	0.500	363,611.000000
13.383333	0.500	358,965.000000
13.391667	0.500	347,645.000000
13.400000	0.500	330,108.000000
13.408333	0.500	307,399.000000
13.416667	0.500	280,872.000000
13.425000	0.500	251,808.000000
13.433333	0.500	221,793.000000
13.441667	0.500	192,494.000000
13.450000	0.500	165,546.000000
13.458333	0.500	142,082.000000
13.466667	0.500	122,473.000000
13.475000	0.500	106,686.000000
13.483333	0.500	94,246.000000
13.491667	0.500	84,676.000000
13.500000	0.500	77,186.000000
13.508333	0.500	71,367.000000
13.516667	0.500	67,203.000000
13.525000	0.500	64,683.000000
13.533333	0.500	63,551.000000
13.541667	0.500	63,306.000000
13.550000	0.500	63,547.000000
13.558333	0.500	63,731.000000
13.566667	0.500	63,494.000000
13.575000	0.500	63,157.000000
13.583333	0.500	62,827.000000
13.591667	0.500	62,654.000000
13.600000	0.500	63,456.000000
13.608333	0.500	65,295.000000
13.616667	0.500	67,909.000000
13.625000	0.500	71,436.000000
13.633333	0.500	75,555.000000
13.641667	0.500	79,365.000000
13.650000	0.500	81,907.000000
13.658333	0.500	83,272.000000
13.666667	0.500	83,899.000000
13.675000	0.500	84,078.000000
13.683333	0.500	83,869.000000
13.691667	0.500	82,890.000000
13.700000	0.500	80,981.000000
13.708333	0.500	78,288.000000
13.716667	0.500	75,393.000000
13.725000	0.500	72,796.000000
13.733333	0.500	71,025.000000
13.741667	0.500	70,349.000000
13.750000	0.500	70,680.000000
13.758333	0.500	71,393.000000
13.766667	0.500	71,830.000000
13.775000	0.500	71,386.000000
13.783333	0.500	69,994.000000
13.791667	0.500	68,268.000000
13.800000	0.500	66,569.000000
13.808333	0.500	65,483.000000
13.816667	0.500	65,305.000000
13.825000	0.500	66,576.000000
13.833333	0.500	69,672.000000
13.841667	0.500	74,376.000000
13.850000	0.500	80,348.000000
13.858333	0.500	87,073.000000
13.866667	0.500	93,967.000000
13.875000	0.500	100,815.000000
13.883333	0.500	107,813.000000
13.891667	0.500	114,987.000000
13.900000	0.500	122,303.000000
13.908333	0.500	129,571.000000
13.916667	0.500	136,266.000000
13.925000	0.500	142,482.000000
13.933333	0.500	148,627.000000
13.941667	0.500	154,737.000000
13.950000	0.500	160,463.000000
13.958333	0.500	165,623.000000
13.966667	0.500	169,744.000000
13.975000	0.500	172,245.000000
13.983333	0.500	172,587.000000
13.991667	0.500	170,774.000000
14.000000	0.500	167,037.000000
14.008333	0.500	161,568.000000
14.016667	0.500	154,633.000000
14.025000	0.500	146,846.000000
14.033333	0.500	139,323.000000
14.041667	0.500	132,885.000000
14.050000	0.500	127,892.000000
14.058333	0.500	124,656.000000
14.066667	0.500	122,892.000000
14.075000	0.500	122,446.000000
14.083333	0.500	123,020.000000
14.091667	0.500	123,928.000000
14.100000	0.500	124,921.000000
14.108333	0.500	126,245.000000
14.116667	0.500	128,202.000000
14.125000	0.500	130,950.000000
14.133333	0.500	134,694.000000
14.141667	0.500	139,214.000000
14.150000	0.500	143,705.000000
14.158333	0.500	147,834.000000
14.166667	0.500	152,093.000000
14.175000	0.500	156,778.000000
14.183333	0.500	161,679.000000
14.191667	0.500	166,557.000000
14.200000	0.500	171,119.000000
14.208333	0.500	175,151.000000
14.216667	0.500	178,610.000000
14.225000	0.500	181,879.000000
14.233333	0.500	186,361.000000
14.241667	0.500	192,900.000000
14.250000	0.500	202,559.000000
14.258333	0.500	215,979.000000
14.266667	0.500	233,550.000000
14.275000	0.500	256,574.000000
14.283333	0.500	288,003.000000
14.291667	0.500	332,195.000000
14.300000	0.500	394,281.000000
14.308333	0.500	480,360.000000
14.316667	0.500	597,898.000000
14.325000	0.500	754,467.000000
14.333333	0.500	957,466.000000
14.341667	0.500	1,213,837.000000
14.350000	0.500	1,527,716.000000
14.358333	0.500	1,900,867.000000
14.366667	0.500	2,331,233.000000
14.375000	0.500	2,810,935.000000
14.383333	0.500	3,323,789.000000
14.391667	0.500	3,844,851.000000
14.400000	0.500	4,343,881.000000
14.408333	0.500	4,788,961.000000
14.416667	0.500	5,149,334.000000
14.425000	0.500	5,398,681.000000
14.433333	0.500	5,517,257.000000
14.441667	0.500	5,495,673.000000
14.450000	0.500	5,337,361.000000
14.458333	0.500	5,056,532.000000
14.466667	0.500	4,675,031.000000
14.475000	0.500	4,220,523.000000
14.483333	0.500	3,722,594.000000
14.491667	0.500	3,210,567.000000
14.500000	0.500	2,711,078.000000
14.508333	0.500	2,245,128.000000
14.516667	0.500	1,827,411.000000
14.525000	0.500	1,466,346.000000
14.533333	0.500	1,164,804.000000
14.541667	0.500	921,441.000000
14.550000	0.500	731,714.000000
14.558333	0.500	588,274.000000
14.566667	0.500	482,377.000000
14.575000	0.500	405,822.000000
14.583333	0.500	351,381.000000
14.591667	0.500	312,420.000000
14.600000	0.500	283,466.000000
14.608333	0.500	261,041.000000
14.616667	0.500	242,874.000000
14.625000	0.500	226,822.000000
14.633333	0.500	211,774.000000
14.641667	0.500	197,259.000000
14.650000	0.500	183,018.000000
14.658333	0.500	169,646.000000
14.666667	0.500	158,372.000000
14.675000	0.500	149,943.000000
14.683333	0.500	144,156.000000
14.691667	0.500	140,082.000000
14.700000	0.500	136,429.000000
14.708333	0.500	132,342.000000
14.716667	0.500	127,646.000000
14.725000	0.500	122,836.000000
14.733333	0.500	118,374.000000
14.741667	0.500	114,922.000000
14.750000	0.500	113,437.000000
14.758333	0.500	113,894.000000
14.766667	0.500	115,924.000000
14.775000	0.500	119,462.000000
14.783333	0.500	124,833.000000
14.791667	0.500	132,547.000000
14.800000	0.500	143,337.000000
14.808333	0.500	157,801.000000
14.816667	0.500	176,040.000000
14.825000	0.500	198,007.000000
14.833333	0.500	223,680.000000
14.841667	0.500	253,836.000000
14.850000	0.500	289,530.000000
14.858333	0.500	330,827.000000
14.866667	0.500	377,418.000000
14.875000	0.500	428,308.000000
14.883333	0.500	481,484.000000
14.891667	0.500	533,647.000000
14.900000	0.500	581,488.000000
14.908333	0.500	622,395.000000
14.916667	0.500	653,547.000000
14.925000	0.500	672,315.000000
14.933333	0.500	677,239.000000
14.941667	0.500	667,746.000000
14.950000	0.500	644,405.000000
14.958333	0.500	609,031.000000
14.966667	0.500	564,116.000000
14.975000	0.500	512,631.000000
14.983333	0.500	458,151.000000
14.991667	0.500	404,040.000000
15.000000	0.500	353,327.000000
15.008333	0.500	308,102.000000
15.016667	0.500	269,221.000000
15.025000	0.500	236,766.000000
15.033333	0.500	210,803.000000
15.041667	0.500	192,059.000000
15.050000	0.500	181,275.000000
15.058333	0.500	178,646.000000
15.066667	0.500	183,353.000000
15.075000	0.500	193,617.000000
15.083333	0.500	207,745.000000
15.091667	0.500	224,574.000000
15.100000	0.500	243,491.000000
15.108333	0.500	264,702.000000
15.116667	0.500	288,469.000000
15.125000	0.500	314,562.000000
15.133333	0.500	342,966.000000
15.141667	0.500	374,040.000000
15.150000	0.500	408,985.000000
15.158333	0.500	448,752.000000
15.166667	0.500	494,433.000000
15.175000	0.500	547,065.000000
15.183333	0.500	606,450.000000
15.191667	0.500	671,202.000000
15.200000	0.500	738,637.000000
15.208333	0.500	805,258.000000
15.216667	0.500	866,865.000000
15.225000	0.500	919,065.000000
15.233333	0.500	957,682.000000
15.241667	0.500	979,499.000000
15.250000	0.500	983,038.000000
15.258333	0.500	968,310.000000
15.266667	0.500	936,637.000000
15.275000	0.500	890,482.000000
15.283333	0.500	833,659.000000
15.291667	0.500	769,743.000000
15.300000	0.500	701,657.000000
15.308333	0.500	632,007.000000
15.316667	0.500	563,157.000000
15.325000	0.500	497,453.000000
15.333333	0.500	436,689.000000
15.341667	0.500	382,631.000000
15.350000	0.500	336,313.000000
15.358333	0.500	297,133.000000
15.366667	0.500	264,344.000000
15.375000	0.500	237,083.000000
15.383333	0.500	214,338.000000
15.391667	0.500	195,189.000000
15.400000	0.500	178,809.000000
15.408333	0.500	164,588.000000
15.416667	0.500	152,958.000000
15.425000	0.500	143,761.000000
15.433333	0.500	135,888.000000
15.441667	0.500	128,317.000000
15.450000	0.500	121,005.000000
15.458333	0.500	114,238.000000
15.466667	0.500	108,098.000000
15.475000	0.500	102,667.000000
15.483333	0.500	98,262.000000
15.491667	0.500	95,316.000000
15.500000	0.500	93,802.000000
15.508333	0.500	93,543.000000
15.516667	0.500	94,428.000000
15.525000	0.500	95,856.000000
15.533333	0.500	97,205.000000
15.541667	0.500	98,431.000000
15.550000	0.500	100,099.000000
15.558333	0.500	102,314.000000
15.566667	0.500	104,869.000000
15.575000	0.500	107,645.000000
15.583333	0.500	110,394.000000
15.591667	0.500	112,962.000000
15.600000	0.500	115,415.000000
15.608333	0.500	117,582.000000
15.616667	0.500	118,879.000000
15.625000	0.500	119,030.000000
15.633333	0.500	118,312.000000
15.641667	0.500	117,197.000000
15.650000	0.500	116,143.000000
15.658333	0.500	115,402.000000
15.666667	0.500	114,937.000000
15.675000	0.500	114,330.000000
15.683333	0.500	113,087.000000
15.691667	0.500	110,582.000000
15.700000	0.500	107,317.000000
15.708333	0.500	104,201.000000
15.716667	0.500	101,643.000000
15.725000	0.500	99,437.000000
15.733333	0.500	97,013.000000
15.741667	0.500	93,863.000000
15.750000	0.500	90,493.000000
15.758333	0.500	87,504.000000
15.766667	0.500	85,208.000000
15.775000	0.500	83,306.000000
15.783333	0.500	81,964.000000
15.791667	0.500	81,710.000000
15.800000	0.500	82,456.000000
15.808333	0.500	83,757.000000
15.816667	0.500	85,390.000000
15.825000	0.500	87,019.000000
15.833333	0.500	88,741.000000
15.841667	0.500	90,920.000000
15.850000	0.500	93,781.000000
15.858333	0.500	97,275.000000
15.866667	0.500	101,700.000000
15.875000	0.500	106,588.000000
15.883333	0.500	111,121.000000
15.891667	0.500	115,046.000000
15.900000	0.500	118,911.000000
15.908333	0.500	122,836.000000
15.916667	0.500	125,923.000000
15.925000	0.500	127,617.000000
15.933333	0.500	127,776.000000
15.941667	0.500	127,085.000000
15.950000	0.500	126,329.000000
15.958333	0.500	126,022.000000
15.966667	0.500	126,641.000000
15.975000	0.500	128,632.000000
15.983333	0.500	133,135.000000
15.991667	0.500	141,825.000000
16.000000	0.500	155,955.000000
16.008333	0.500	175,891.000000
16.016667	0.500	201,966.000000
16.025000	0.500	233,737.000000
16.033333	0.500	270,591.000000
16.041667	0.500	312,374.000000
16.050000	0.500	359,105.000000
16.058333	0.500	410,480.000000
16.066667	0.500	467,513.000000
16.075000	0.500	530,457.000000
16.083333	0.500	597,964.000000
16.091667	0.500	667,136.000000
16.100000	0.500	734,660.000000
16.108333	0.500	796,265.000000
16.116667	0.500	847,518.000000
16.125000	0.500	884,690.000000
16.133333	0.500	905,009.000000
16.141667	0.500	907,034.000000
16.150000	0.500	890,381.000000
16.158333	0.500	855,412.000000
16.166667	0.500	804,028.000000
16.175000	0.500	740,306.000000
16.183333	0.500	669,145.000000
16.191667	0.500	594,745.000000
16.200000	0.500	520,828.000000
16.208333	0.500	450,385.000000
16.216667	0.500	385,572.000000
16.225000	0.500	328,040.000000
16.233333	0.500	279,283.000000
16.241667	0.500	239,792.000000
16.250000	0.500	208,573.000000
16.258333	0.500	184,040.000000
16.266667	0.500	164,926.000000
16.275000	0.500	150,436.000000
16.283333	0.500	139,939.000000
16.291667	0.500	132,873.000000
16.300000	0.500	128,434.000000
16.308333	0.500	125,709.000000
16.316667	0.500	124,267.000000
16.325000	0.500	123,658.000000
16.333333	0.500	123,656.000000
16.341667	0.500	124,342.000000
16.350000	0.500	125,778.000000
16.358333	0.500	127,460.000000
16.366667	0.500	128,895.000000
16.375000	0.500	130,134.000000
16.383333	0.500	131,178.000000
16.391667	0.500	131,658.000000
16.400000	0.500	131,841.000000
16.408333	0.500	131,813.000000
16.416667	0.500	131,523.000000
16.425000	0.500	131,024.000000
16.433333	0.500	130,659.000000
16.441667	0.500	130,476.000000
16.450000	0.500	129,874.000000
16.458333	0.500	127,828.000000
16.466667	0.500	124,095.000000
16.475000	0.500	119,443.000000
16.483333	0.500	114,817.000000
16.491667	0.500	110,922.000000
16.500000	0.500	107,968.000000
16.508333	0.500	106,088.000000
16.516667	0.500	105,582.000000
16.525000	0.500	106,228.000000
16.533333	0.500	107,581.000000
16.541667	0.500	108,554.000000
16.550000	0.500	108,431.000000
16.558333	0.500	107,614.000000
16.566667	0.500	107,075.000000
16.575000	0.500	107,131.000000
16.583333	0.500	107,374.000000
16.591667	0.500	107,705.000000
16.600000	0.500	108,420.000000
16.608333	0.500	109,843.000000
16.616667	0.500	111,958.000000
16.625000	0.500	114,269.000000
16.633333	0.500	116,262.000000
16.641667	0.500	118,204.000000
16.650000	0.500	120,801.000000
16.658333	0.500	124,606.000000
16.666667	0.500	129,293.000000
16.675000	0.500	133,832.000000
16.683333	0.500	137,640.000000
16.691667	0.500	140,199.000000
16.700000	0.500	141,220.000000
16.708333	0.500	141,250.000000
16.716667	0.500	140,999.000000
16.725000	0.500	140,770.000000
16.733333	0.500	141,025.000000
16.741667	0.500	142,847.000000
16.750000	0.500	147,571.000000
16.758333	0.500	156,109.000000
16.766667	0.500	168,363.000000
16.775000	0.500	184,401.000000
16.783333	0.500	204,283.000000
16.791667	0.500	227,798.000000
16.800000	0.500	254,909.000000
16.808333	0.500	285,894.000000
16.816667	0.500	320,006.000000
16.825000	0.500	355,934.000000
16.833333	0.500	391,364.000000
16.841667	0.500	423,605.000000
16.850000	0.500	450,229.000000
16.858333	0.500	469,727.000000
16.866667	0.500	482,521.000000
16.875000	0.500	490,401.000000
16.883333	0.500	496,110.000000
16.891667	0.500	503,479.000000
16.900000	0.500	516,635.000000
16.908333	0.500	540,526.000000
16.916667	0.500	580,458.000000
16.925000	0.500	641,871.000000
16.933333	0.500	730,723.000000
16.941667	0.500	853,846.000000
16.950000	0.500	1,018,180.000000
16.958333	0.500	1,228,737.000000
16.966667	0.500	1,487,096.000000
16.975000	0.500	1,791,235.000000
16.983333	0.500	2,134,847.000000
16.991667	0.500	2,505,793.000000
17.000000	0.500	2,886,758.000000
17.008333	0.500	3,256,043.000000
17.016667	0.500	3,589,371.000000
17.025000	0.500	3,862,720.000000
17.033333	0.500	4,054,973.000000
17.041667	0.500	4,150,798.000000
17.050000	0.500	4,142,448.000000
17.058333	0.500	4,030,390.000000
17.066667	0.500	3,823,718.000000
17.075000	0.500	3,539,210.000000
17.083333	0.500	3,198,701.000000
17.091667	0.500	2,825,988.000000
17.100000	0.500	2,443,511.000000
17.108333	0.500	2,071,193.000000
17.116667	0.500	1,725,536.000000
17.125000	0.500	1,418,182.000000
17.133333	0.500	1,155,500.000000
17.141667	0.500	939,900.000000
17.150000	0.500	770,004.000000
17.158333	0.500	641,083.000000
17.166667	0.500	546,702.000000
17.175000	0.500	479,717.000000
17.183333	0.500	433,334.000000
17.191667	0.500	401,004.000000
17.200000	0.500	376,822.000000
17.208333	0.500	356,443.000000
17.216667	0.500	336,591.000000
17.225000	0.500	315,733.000000
17.233333	0.500	294,049.000000
17.241667	0.500	272,287.000000
17.250000	0.500	250,965.000000
17.258333	0.500	230,566.000000
17.266667	0.500	211,538.000000
17.275000	0.500	194,364.000000
17.283333	0.500	179,499.000000
17.291667	0.500	166,762.000000
17.300000	0.500	156,001.000000
17.308333	0.500	147,475.000000
17.316667	0.500	141,214.000000
17.325000	0.500	137,263.000000
17.333333	0.500	135,292.000000
17.341667	0.500	134,339.000000
17.350000	0.500	132,699.000000
17.358333	0.500	129,532.000000
17.366667	0.500	125,755.000000
17.375000	0.500	122,266.000000
17.383333	0.500	119,552.000000
17.391667	0.500	117,969.000000
17.400000	0.500	117,728.000000
17.408333	0.500	118,687.000000
17.416667	0.500	120,675.000000
17.425000	0.500	123,687.000000
17.433333	0.500	127,975.000000
17.441667	0.500	132,942.000000
17.450000	0.500	137,099.000000
17.458333	0.500	138,897.000000
17.466667	0.500	138,215.000000
17.475000	0.500	136,474.000000
17.483333	0.500	135,645.000000
17.491667	0.500	136,941.000000
17.500000	0.500	140,746.000000
17.508333	0.500	146,662.000000
17.516667	0.500	154,469.000000
17.525000	0.500	165,155.000000
17.533333	0.500	179,740.000000
17.541667	0.500	199,441.000000
17.550000	0.500	225,734.000000
17.558333	0.500	259,980.000000
17.566667	0.500	303,630.000000
17.575000	0.500	357,874.000000
17.583333	0.500	423,025.000000
17.591667	0.500	498,307.000000
17.600000	0.500	582,548.000000
17.608333	0.500	673,540.000000
17.616667	0.500	767,575.000000
17.625000	0.500	859,837.000000
17.633333	0.500	944,470.000000
17.641667	0.500	1,015,422.000000
17.650000	0.500	1,067,986.000000
17.658333	0.500	1,098,787.000000
17.666667	0.500	1,105,627.000000
17.675000	0.500	1,087,999.000000
17.683333	0.500	1,047,716.000000
17.691667	0.500	988,338.000000
17.700000	0.500	914,218.000000
17.708333	0.500	830,761.000000
17.716667	0.500	743,948.000000
17.725000	0.500	657,926.000000
17.733333	0.500	575,740.000000
17.741667	0.500	499,829.000000
17.750000	0.500	432,264.000000
17.758333	0.500	374,330.000000
17.766667	0.500	326,371.000000
17.775000	0.500	287,592.000000
17.783333	0.500	256,895.000000
17.791667	0.500	233,543.000000
17.800000	0.500	216,559.000000
17.808333	0.500	204,210.000000
17.816667	0.500	194,831.000000
17.825000	0.500	186,928.000000
17.833333	0.500	179,543.000000
17.841667	0.500	172,665.000000
17.850000	0.500	165,876.000000
17.858333	0.500	159,283.000000
17.866667	0.500	153,490.000000
17.875000	0.500	148,660.000000
17.883333	0.500	144,800.000000
17.891667	0.500	142,217.000000
17.900000	0.500	140,815.000000
17.908333	0.500	140,399.000000
17.916667	0.500	140,272.000000
17.925000	0.500	139,750.000000
17.933333	0.500	138,445.000000
17.941667	0.500	136,677.000000
17.950000	0.500	134,643.000000
17.958333	0.500	132,132.000000
17.966667	0.500	129,537.000000
17.975000	0.500	127,357.000000
17.983333	0.500	125,852.000000
17.991667	0.500	124,970.000000
18.000000	0.500	124,462.000000
18.008333	0.500	123,814.000000
18.016667	0.500	122,804.000000
18.025000	0.500	121,595.000000
18.033333	0.500	120,417.000000
18.041667	0.500	119,350.000000
18.050000	0.500	118,298.000000
18.058333	0.500	117,460.000000
18.066667	0.500	116,225.000000
18.075000	0.500	114,303.000000
18.083333	0.500	111,885.000000
18.091667	0.500	109,559.000000
18.100000	0.500	107,715.000000
18.108333	0.500	106,785.000000
18.116667	0.500	106,999.000000
18.125000	0.500	108,614.000000
18.133333	0.500	111,296.000000
18.141667	0.500	114,227.000000
18.150000	0.500	116,349.000000
18.158333	0.500	117,485.000000
18.166667	0.500	117,752.000000
18.175000	0.500	117,551.000000
18.183333	0.500	116,971.000000
18.191667	0.500	116,380.000000
18.200000	0.500	116,289.000000
18.208333	0.500	117,046.000000
18.216667	0.500	118,161.000000
18.225000	0.500	119,202.000000
18.233333	0.500	120,015.000000
18.241667	0.500	120,465.000000
18.250000	0.500	120,591.000000
18.258333	0.500	120,414.000000
18.266667	0.500	120,525.000000
18.275000	0.500	121,307.000000
18.283333	0.500	122,543.000000
18.291667	0.500	123,956.000000
18.300000	0.500	125,649.000000
18.308333	0.500	127,676.000000
18.316667	0.500	129,512.000000
18.325000	0.500	130,961.000000
18.333333	0.500	132,772.000000
18.341667	0.500	135,351.000000
18.350000	0.500	138,934.000000
18.358333	0.500	143,616.000000
18.366667	0.500	149,289.000000
18.375000	0.500	155,276.000000
18.383333	0.500	161,311.000000
18.391667	0.500	167,205.000000
18.400000	0.500	173,004.000000
18.408333	0.500	178,690.000000
18.416667	0.500	184,165.000000
18.425000	0.500	188,803.000000
18.433333	0.500	192,008.000000
18.441667	0.500	193,617.000000
18.450000	0.500	193,585.000000
18.458333	0.500	192,111.000000
18.466667	0.500	189,735.000000
18.475000	0.500	186,884.000000
18.483333	0.500	184,438.000000
18.491667	0.500	183,300.000000
18.500000	0.500	184,520.000000
18.508333	0.500	188,970.000000
18.516667	0.500	196,875.000000
18.525000	0.500	209,046.000000
18.533333	0.500	226,689.000000
18.541667	0.500	250,573.000000
18.550000	0.500	281,730.000000
18.558333	0.500	319,964.000000
18.566667	0.500	364,011.000000
18.575000	0.500	411,545.000000
18.583333	0.500	459,782.000000
18.591667	0.500	506,615.000000
18.600000	0.500	550,434.000000
18.608333	0.500	588,950.000000
18.616667	0.500	619,474.000000
18.625000	0.500	639,839.000000
18.633333	0.500	648,299.000000
18.641667	0.500	643,756.000000
18.650000	0.500	626,621.000000
18.658333	0.500	599,008.000000
18.666667	0.500	563,168.000000
18.675000	0.500	521,423.000000
18.683333	0.500	476,524.000000
18.691667	0.500	430,826.000000
18.700000	0.500	386,487.000000
18.708333	0.500	345,769.000000
18.716667	0.500	309,901.000000
18.725000	0.500	279,400.000000
18.733333	0.500	254,522.000000
18.741667	0.500	234,791.000000
18.750000	0.500	218,634.000000
18.758333	0.500	204,441.000000
18.766667	0.500	190,849.000000
18.775000	0.500	177,056.000000
18.783333	0.500	163,526.000000
18.791667	0.500	151,754.000000
18.800000	0.500	143,183.000000
18.808333	0.500	138,522.000000
18.816667	0.500	137,181.000000
18.825000	0.500	138,410.000000
18.833333	0.500	141,003.000000
18.841667	0.500	143,816.000000
18.850000	0.500	146,340.000000
18.858333	0.500	148,210.000000
18.866667	0.500	149,819.000000
18.875000	0.500	151,844.000000
18.883333	0.500	154,578.000000
18.891667	0.500	158,250.000000
18.900000	0.500	162,862.000000
18.908333	0.500	168,344.000000
18.916667	0.500	174,298.000000
18.925000	0.500	180,233.000000
18.933333	0.500	186,093.000000
18.941667	0.500	192,174.000000
18.950000	0.500	198,769.000000
18.958333	0.500	206,545.000000
18.966667	0.500	215,734.000000
18.975000	0.500	225,904.000000
18.983333	0.500	236,419.000000
18.991667	0.500	246,557.000000
19.000000	0.500	255,120.000000
19.008333	0.500	260,623.000000
19.016667	0.500	262,168.000000
19.025000	0.500	260,258.000000
19.033333	0.500	255,925.000000
19.041667	0.500	250,031.000000
19.050000	0.500	243,419.000000
19.058333	0.500	236,203.000000
19.066667	0.500	228,129.000000
19.075000	0.500	219,685.000000
19.083333	0.500	211,245.000000
19.091667	0.500	203,147.000000
19.100000	0.500	195,687.000000
19.108333	0.500	188,310.000000
19.116667	0.500	180,769.000000
19.125000	0.500	173,422.000000
19.133333	0.500	166,864.000000
19.141667	0.500	161,647.000000
19.150000	0.500	158,109.000000
19.158333	0.500	155,808.000000
19.166667	0.500	154,483.000000
19.175000	0.500	154,438.000000
19.183333	0.500	155,610.000000
19.191667	0.500	157,638.000000
19.200000	0.500	159,999.000000
19.208333	0.500	162,575.000000
19.216667	0.500	166,498.000000
19.225000	0.500	172,848.000000
19.233333	0.500	182,394.000000
19.241667	0.500	196,042.000000
19.250000	0.500	215,278.000000
19.258333	0.500	241,717.000000
19.266667	0.500	276,938.000000
19.275000	0.500	323,048.000000
19.283333	0.500	382,498.000000
19.291667	0.500	457,817.000000
19.300000	0.500	550,570.000000
19.308333	0.500	659,747.000000
19.316667	0.500	782,707.000000
19.325000	0.500	915,753.000000
19.333333	0.500	1,053,173.000000
19.341667	0.500	1,188,200.000000
19.350000	0.500	1,312,953.000000
19.358333	0.500	1,418,916.000000
19.366667	0.500	1,497,751.000000
19.375000	0.500	1,543,457.000000
19.383333	0.500	1,552,465.000000
19.391667	0.500	1,523,422.000000
19.400000	0.500	1,458,217.000000
19.408333	0.500	1,362,124.000000
19.416667	0.500	1,243,082.000000
19.425000	0.500	1,110,111.000000
19.433333	0.500	972,225.000000
19.441667	0.500	837,565.000000
19.450000	0.500	712,267.000000
19.458333	0.500	600,432.000000
19.466667	0.500	504,580.000000
19.475000	0.500	425,723.000000
19.483333	0.500	363,548.000000
19.491667	0.500	317,379.000000
19.500000	0.500	285,882.000000
19.508333	0.500	267,060.000000
19.516667	0.500	258,377.000000
19.525000	0.500	257,732.000000
19.533333	0.500	263,148.000000
19.541667	0.500	273,147.000000
19.550000	0.500	286,040.000000
19.558333	0.500	301,067.000000
19.566667	0.500	319,252.000000
19.575000	0.500	342,702.000000
19.583333	0.500	374,503.000000
19.591667	0.500	418,129.000000
19.600000	0.500	476,833.000000
19.608333	0.500	553,296.000000
19.616667	0.500	648,542.000000
19.625000	0.500	761,885.000000
19.633333	0.500	891,195.000000
19.641667	0.500	1,032,145.000000
19.650000	0.500	1,177,639.000000
19.658333	0.500	1,319,382.000000
19.666667	0.500	1,448,204.000000
19.675000	0.500	1,554,795.000000
19.683333	0.500	1,630,434.000000
19.691667	0.500	1,668,651.000000
19.700000	0.500	1,666,469.000000
19.708333	0.500	1,624,508.000000
19.716667	0.500	1,545,891.000000
19.725000	0.500	1,436,209.000000
19.733333	0.500	1,303,418.000000
19.741667	0.500	1,156,988.000000
19.750000	0.500	1,006,065.000000
19.758333	0.500	858,806.000000
19.766667	0.500	721,630.000000
19.775000	0.500	599,114.000000
19.783333	0.500	494,181.000000
19.791667	0.500	407,952.000000
19.800000	0.500	339,970.000000
19.808333	0.500	288,346.000000
19.816667	0.500	250,803.000000
19.825000	0.500	224,632.000000
19.833333	0.500	207,391.000000
19.841667	0.500	196,653.000000
19.850000	0.500	190,552.000000
19.858333	0.500	187,346.000000
19.866667	0.500	185,479.000000
19.875000	0.500	183,904.000000
19.883333	0.500	181,902.000000
19.891667	0.500	179,219.000000
19.900000	0.500	175,970.000000
19.908333	0.500	172,665.000000
19.916667	0.500	169,160.000000
19.925000	0.500	165,379.000000
19.933333	0.500	161,771.000000
19.941667	0.500	158,472.000000
19.950000	0.500	155,365.000000
19.958333	0.500	152,870.000000
19.966667	0.500	151,087.000000
19.975000	0.500	149,489.000000
19.983333	0.500	147,592.000000
19.991667	0.500	145,525.000000
20.000000	0.500	143,552.000000
20.008333	0.500	141,724.000000
20.016667	0.500	139,825.000000
20.025000	0.500	137,955.000000
20.033333	0.500	135,886.000000
20.041667	0.500	133,784.000000
20.050000	0.500	132,435.000000
20.058333	0.500	132,232.000000
20.066667	0.500	133,062.000000
20.075000	0.500	134,458.000000
20.083333	0.500	135,739.000000
20.091667	0.500	136,404.000000
20.100000	0.500	136,157.000000
20.108333	0.500	134,885.000000
20.116667	0.500	132,527.000000
20.125000	0.500	129,545.000000
20.133333	0.500	126,658.000000
20.141667	0.500	124,572.000000
20.150000	0.500	123,856.000000
20.158333	0.500	124,352.000000
20.166667	0.500	126,326.000000
20.175000	0.500	129,680.000000
20.183333	0.500	133,238.000000
20.191667	0.500	135,954.000000
20.200000	0.500	137,707.000000
20.208333	0.500	139,103.000000
20.216667	0.500	140,460.000000
20.225000	0.500	142,180.000000
20.233333	0.500	144,138.000000
20.241667	0.500	145,893.000000
20.250000	0.500	147,628.000000
20.258333	0.500	149,438.000000
20.266667	0.500	150,905.000000
20.275000	0.500	151,270.000000
20.283333	0.500	150,301.000000
20.291667	0.500	148,118.000000
20.300000	0.500	145,238.000000
20.308333	0.500	142,673.000000
20.316667	0.500	141,122.000000
20.325000	0.500	140,864.000000
20.333333	0.500	141,832.000000
20.341667	0.500	143,574.000000
20.350000	0.500	145,366.000000
20.358333	0.500	146,934.000000
20.366667	0.500	148,176.000000
20.375000	0.500	149,416.000000
20.383333	0.500	150,627.000000
20.391667	0.500	151,335.000000
20.400000	0.500	150,985.000000
20.408333	0.500	149,191.000000
20.416667	0.500	146,080.000000
20.425000	0.500	141,979.000000
20.433333	0.500	137,712.000000
20.441667	0.500	134,255.000000
20.450000	0.500	131,847.000000
20.458333	0.500	130,329.000000
20.466667	0.500	129,528.000000
20.475000	0.500	129,466.000000
20.483333	0.500	130,630.000000
20.491667	0.500	132,843.000000
20.500000	0.500	135,166.000000
20.508333	0.500	136,666.000000
20.516667	0.500	136,976.000000
20.525000	0.500	136,532.000000
20.533333	0.500	136,198.000000
20.541667	0.500	136,541.000000
20.550000	0.500	137,136.000000
20.558333	0.500	137,325.000000
20.566667	0.500	136,821.000000
20.575000	0.500	135,743.000000
20.583333	0.500	134,299.000000
20.591667	0.500	132,949.000000
20.600000	0.500	131,802.000000
20.608333	0.500	130,941.000000
20.616667	0.500	130,756.000000
20.625000	0.500	132,030.000000
20.633333	0.500	135,308.000000
20.641667	0.500	140,690.000000
20.650000	0.500	147,686.000000
20.658333	0.500	155,184.000000
20.666667	0.500	162,236.000000
20.675000	0.500	168,100.000000
20.683333	0.500	172,311.000000
20.691667	0.500	174,199.000000
20.700000	0.500	173,379.000000
20.708333	0.500	170,488.000000
20.716667	0.500	167,264.000000
20.725000	0.500	164,781.000000
20.733333	0.500	163,462.000000
20.741667	0.500	163,906.000000
20.750000	0.500	166,656.000000
20.758333	0.500	171,213.000000
20.766667	0.500	176,408.000000
20.775000	0.500	181,360.000000
20.783333	0.500	185,385.000000
20.791667	0.500	188,107.000000
20.800000	0.500	189,040.000000
20.808333	0.500	188,221.000000
20.816667	0.500	185,892.000000
20.825000	0.500	182,364.000000
20.833333	0.500	177,766.000000
20.841667	0.500	172,659.000000
20.850000	0.500	167,877.000000
20.858333	0.500	164,041.000000
20.866667	0.500	161,273.000000
20.875000	0.500	159,150.000000
20.883333	0.500	157,625.000000
20.891667	0.500	156,508.000000
20.900000	0.500	155,395.000000
20.908333	0.500	153,863.000000
20.916667	0.500	151,441.000000
20.925000	0.500	148,427.000000
20.933333	0.500	145,580.000000
20.941667	0.500	143,087.000000
20.950000	0.500	141,174.000000
20.958333	0.500	140,508.000000
20.966667	0.500	141,493.000000
20.975000	0.500	143,919.000000
20.983333	0.500	146,806.000000
20.991667	0.500	149,043.000000
21.000000	0.500	149,760.000000
21.008333	0.500	148,730.000000
21.016667	0.500	146,848.000000
21.025000	0.500	145,405.000000
21.033333	0.500	145,616.000000
21.041667	0.500	148,184.000000
21.050000	0.500	152,284.000000
21.058333	0.500	156,346.000000
21.066667	0.500	159,123.000000
21.075000	0.500	160,307.000000
21.083333	0.500	160,496.000000
21.091667	0.500	160,335.000000
21.100000	0.500	159,782.000000
21.108333	0.500	158,330.000000
21.116667	0.500	155,998.000000
21.125000	0.500	152,839.000000
21.133333	0.500	149,619.000000
21.141667	0.500	147,117.000000
21.150000	0.500	145,526.000000
21.158333	0.500	144,618.000000
21.166667	0.500	144,247.000000
21.175000	0.500	144,129.000000
21.183333	0.500	144,211.000000
21.191667	0.500	144,139.000000
21.200000	0.500	143,396.000000
21.208333	0.500	142,225.000000
21.216667	0.500	141,089.000000
21.225000	0.500	140,191.000000
21.233333	0.500	139,366.000000
21.241667	0.500	138,843.000000
21.250000	0.500	139,050.000000
21.258333	0.500	139,896.000000
21.266667	0.500	141,270.000000
21.275000	0.500	143,249.000000
21.283333	0.500	145,441.000000
21.291667	0.500	147,531.000000
21.300000	0.500	149,211.000000
21.308333	0.500	150,346.000000
21.316667	0.500	150,752.000000
21.325000	0.500	150,582.000000
21.333333	0.500	150,219.000000
21.341667	0.500	149,974.000000
21.350000	0.500	150,121.000000
21.358333	0.500	151,071.000000
21.366667	0.500	153,159.000000
21.375000	0.500	156,261.000000
21.383333	0.500	159,711.000000
21.391667	0.500	162,842.000000
21.400000	0.500	165,160.000000
21.408333	0.500	166,397.000000
21.416667	0.500	166,238.000000
21.425000	0.500	165,187.000000
21.433333	0.500	163,683.000000
21.441667	0.500	161,852.000000
21.450000	0.500	160,119.000000
21.458333	0.500	158,835.000000
21.466667	0.500	158,034.000000
21.475000	0.500	157,941.000000
21.483333	0.500	158,244.000000
21.491667	0.500	158,421.000000
21.500000	0.500	157,399.000000
21.508333	0.500	155,058.000000
21.516667	0.500	152,034.000000
21.525000	0.500	149,171.000000
21.533333	0.500	146,768.000000
21.541667	0.500	144,601.000000
21.550000	0.500	142,669.000000
21.558333	0.500	141,359.000000
21.566667	0.500	140,776.000000
21.575000	0.500	140,563.000000
21.583333	0.500	140,456.000000
21.591667	0.500	140,893.000000
21.600000	0.500	142,484.000000
21.608333	0.500	145,026.000000
21.616667	0.500	147,953.000000
21.625000	0.500	150,775.000000
21.633333	0.500	152,840.000000
21.641667	0.500	154,677.000000
21.650000	0.500	156,552.000000
21.658333	0.500	158,165.000000
21.666667	0.500	159,338.000000
21.675000	0.500	159,344.000000
21.683333	0.500	158,023.000000
21.691667	0.500	156,098.000000
21.700000	0.500	154,285.000000
21.708333	0.500	153,292.000000
21.716667	0.500	153,811.000000
21.725000	0.500	155,804.000000
21.733333	0.500	158,557.000000
21.741667	0.500	161,264.000000
21.750000	0.500	163,383.000000
21.758333	0.500	165,003.000000
21.766667	0.500	166,688.000000
21.775000	0.500	168,950.000000
21.783333	0.500	171,473.000000
21.791667	0.500	173,950.000000
21.800000	0.500	176,009.000000
21.808333	0.500	177,147.000000
21.816667	0.500	177,287.000000
21.825000	0.500	176,907.000000
21.833333	0.500	176,320.000000
21.841667	0.500	175,400.000000
21.850000	0.500	173,997.000000
21.858333	0.500	171,928.000000
21.866667	0.500	170,092.000000
21.875000	0.500	169,774.000000
21.883333	0.500	171,110.000000
21.891667	0.500	172,957.000000
21.900000	0.500	174,336.000000
21.908333	0.500	174,361.000000
21.916667	0.500	172,467.000000
21.925000	0.500	168,885.000000
21.933333	0.500	164,653.000000
21.941667	0.500	160,689.000000
21.950000	0.500	157,398.000000
21.958333	0.500	154,997.000000
21.966667	0.500	153,330.000000
21.975000	0.500	151,766.000000
21.983333	0.500	149,807.000000
21.991667	0.500	147,342.000000
22.000000	0.500	144,611.000000
22.008333	0.500	142,087.000000
22.016667	0.500	139,789.000000
22.025000	0.500	138,011.000000
22.033333	0.500	137,542.000000
22.041667	0.500	138,997.000000
22.050000	0.500	142,014.000000
22.058333	0.500	145,508.000000
22.066667	0.500	148,718.000000
22.075000	0.500	151,508.000000
22.083333	0.500	154,280.000000
22.091667	0.500	156,845.000000
22.100000	0.500	158,328.000000
22.108333	0.500	158,446.000000
22.116667	0.500	157,486.000000
22.125000	0.500	156,105.000000
22.133333	0.500	154,585.000000
22.141667	0.500	152,839.000000
22.150000	0.500	150,801.000000
22.158333	0.500	148,982.000000
22.166667	0.500	147,891.000000
22.175000	0.500	147,662.000000
22.183333	0.500	148,027.000000
22.191667	0.500	148,393.000000
22.200000	0.500	148,769.000000
22.208333	0.500	148,647.000000
22.216667	0.500	147,771.000000
22.225000	0.500	146,105.000000
22.233333	0.500	144,344.000000
22.241667	0.500	143,165.000000
22.250000	0.500	142,639.000000
22.258333	0.500	143,201.000000
22.266667	0.500	144,945.000000
22.275000	0.500	147,200.000000
22.283333	0.500	149,336.000000
22.291667	0.500	150,798.000000
22.300000	0.500	150,886.000000
22.308333	0.500	149,597.000000
22.316667	0.500	147,503.000000
22.325000	0.500	145,323.000000
22.333333	0.500	143,937.000000
22.341667	0.500	143,866.000000
22.350000	0.500	144,524.000000
22.358333	0.500	145,207.000000
22.366667	0.500	145,752.000000
22.375000	0.500	145,852.000000
22.383333	0.500	145,045.000000
22.391667	0.500	143,692.000000
22.400000	0.500	143,234.000000
22.408333	0.500	144,626.000000
22.416667	0.500	148,088.000000
22.425000	0.500	153,013.000000
22.433333	0.500	157,877.000000
22.441667	0.500	160,833.000000
22.450000	0.500	161,208.000000
22.458333	0.500	159,590.000000
22.466667	0.500	157,104.000000
22.475000	0.500	154,423.000000
22.483333	0.500	151,820.000000
22.491667	0.500	149,818.000000
22.500000	0.500	149,126.000000
22.508333	0.500	150,051.000000
22.516667	0.500	152,414.000000
22.525000	0.500	155,106.000000
22.533333	0.500	157,511.000000
22.541667	0.500	159,503.000000
22.550000	0.500	160,859.000000
22.558333	0.500	161,724.000000
22.566667	0.500	162,372.000000
22.575000	0.500	162,452.000000
22.583333	0.500	161,478.000000
22.591667	0.500	159,669.000000
22.600000	0.500	157,727.000000
22.608333	0.500	156,232.000000
22.616667	0.500	155,669.000000
22.625000	0.500	156,527.000000
22.633333	0.500	158,707.000000
22.641667	0.500	161,920.000000
22.650000	0.500	166,314.000000
22.658333	0.500	171,998.000000
22.666667	0.500	178,092.000000
22.675000	0.500	183,468.000000
22.683333	0.500	187,850.000000
22.691667	0.500	191,560.000000
22.700000	0.500	194,356.000000
22.708333	0.500	195,892.000000
22.716667	0.500	196,955.000000
22.725000	0.500	197,761.000000
22.733333	0.500	198,277.000000
22.741667	0.500	198,611.000000
22.750000	0.500	198,590.000000
22.758333	0.500	198,035.000000
22.766667	0.500	197,096.000000
22.775000	0.500	195,740.000000
22.783333	0.500	193,739.000000
22.791667	0.500	191,061.000000
22.800000	0.500	187,518.000000
22.808333	0.500	183,034.000000
22.816667	0.500	178,321.000000
22.825000	0.500	174,075.000000
22.833333	0.500	170,407.000000
22.841667	0.500	167,417.000000
22.850000	0.500	164,482.000000
22.858333	0.500	161,055.000000
22.866667	0.500	157,689.000000
22.875000	0.500	154,766.000000
22.883333	0.500	152,274.000000
22.891667	0.500	150,220.000000
22.900000	0.500	148,662.000000
22.908333	0.500	147,892.000000
22.916667	0.500	147,730.000000
22.925000	0.500	148,036.000000
22.933333	0.500	149,106.000000
22.941667	0.500	151,103.000000
22.950000	0.500	153,691.000000
22.958333	0.500	156,029.000000
22.966667	0.500	157,221.000000
22.975000	0.500	157,023.000000
22.983333	0.500	156,229.000000
22.991667	0.500	155,245.000000
23.000000	0.500	154,176.000000
23.008333	0.500	153,444.000000
23.016667	0.500	153,688.000000
23.025000	0.500	154,877.000000
23.033333	0.500	156,478.000000
23.041667	0.500	158,038.000000
23.050000	0.500	159,627.000000
23.058333	0.500	160,877.000000
23.066667	0.500	161,113.000000
23.075000	0.500	160,683.000000
23.083333	0.500	160,573.000000
23.091667	0.500	161,232.000000
23.100000	0.500	162,304.000000
23.108333	0.500	163,186.000000
23.116667	0.500	163,540.000000
23.125000	0.500	163,641.000000
23.133333	0.500	163,990.000000
23.141667	0.500	165,002.000000
23.150000	0.500	167,028.000000
23.158333	0.500	169,993.000000
23.166667	0.500	173,546.000000
23.175000	0.500	177,486.000000
23.183333	0.500	181,502.000000
23.191667	0.500	185,067.000000
23.200000	0.500	187,507.000000
23.208333	0.500	188,639.000000
23.216667	0.500	188,885.000000
23.225000	0.500	188,784.000000
23.233333	0.500	188,706.000000
23.241667	0.500	188,726.000000
23.250000	0.500	188,874.000000
23.258333	0.500	189,359.000000
23.266667	0.500	189,909.000000
23.275000	0.500	189,827.000000
23.283333	0.500	188,511.000000
23.291667	0.500	185,620.000000
23.300000	0.500	181,431.000000
23.308333	0.500	176,547.000000
23.316667	0.500	171,752.000000
23.325000	0.500	167,546.000000
23.333333	0.500	164,185.000000
23.341667	0.500	161,614.000000
23.350000	0.500	159,521.000000
23.358333	0.500	157,669.000000
23.366667	0.500	155,927.000000
23.375000	0.500	154,520.000000
23.383333	0.500	153,734.000000
23.391667	0.500	153,284.000000
23.400000	0.500	152,948.000000
23.408333	0.500	152,530.000000
23.416667	0.500	152,296.000000
23.425000	0.500	152,796.000000
23.433333	0.500	153,704.000000
23.441667	0.500	155,010.000000
23.450000	0.500	156,935.000000
23.458333	0.500	158,822.000000
23.466667	0.500	159,537.000000
23.475000	0.500	158,654.000000
23.483333	0.500	156,434.000000
23.491667	0.500	153,640.000000
23.500000	0.500	151,390.000000
23.508333	0.500	150,493.000000
23.516667	0.500	150,992.000000
23.525000	0.500	152,676.000000
23.533333	0.500	154,963.000000
23.541667	0.500	157,305.000000
23.550000	0.500	159,600.000000
23.558333	0.500	161,575.000000
23.566667	0.500	163,476.000000
23.575000	0.500	165,782.000000
23.583333	0.500	168,484.000000
23.591667	0.500	171,179.000000
23.600000	0.500	173,416.000000
23.608333	0.500	175,054.000000
23.616667	0.500	175,712.000000
23.625000	0.500	175,105.000000
23.633333	0.500	173,212.000000
23.641667	0.500	170,347.000000
23.650000	0.500	167,751.000000
23.658333	0.500	166,998.000000
23.666667	0.500	168,669.000000
23.675000	0.500	172,147.000000
23.683333	0.500	176,431.000000
23.691667	0.500	180,601.000000
23.700000	0.500	183,345.000000
23.708333	0.500	183,772.000000
23.716667	0.500	182,144.000000
23.725000	0.500	179,079.000000
23.733333	0.500	175,677.000000
23.741667	0.500	172,802.000000
23.750000	0.500	170,834.000000
23.758333	0.500	170,011.000000
23.766667	0.500	170,150.000000
23.775000	0.500	170,712.000000
23.783333	0.500	170,972.000000
23.791667	0.500	170,744.000000
23.800000	0.500	170,694.000000
23.808333	0.500	171,227.000000
23.816667	0.500	172,359.000000
23.825000	0.500	174,417.000000
23.833333	0.500	176,846.000000
23.841667	0.500	179,033.000000
23.850000	0.500	180,444.000000
23.858333	0.500	180,758.000000
23.866667	0.500	180,019.000000
23.875000	0.500	178,895.000000
23.883333	0.500	177,750.000000
23.891667	0.500	176,170.000000
23.900000	0.500	174,302.000000
23.908333	0.500	172,555.000000
23.916667	0.500	170,979.000000
23.925000	0.500	169,728.000000
23.933333	0.500	169,223.000000
23.941667	0.500	168,953.000000
23.950000	0.500	168,056.000000
23.958333	0.500	167,047.000000
23.966667	0.500	166,807.000000
23.975000	0.500	167,578.000000
23.983333	0.500	169,071.000000
23.991667	0.500	171,736.000000
24.000000	0.500	175,485.000000
24.008333	0.500	179,517.000000
24.016667	0.500	183,408.000000
24.025000	0.500	186,765.000000
24.033333	0.500	188,862.000000
24.041667	0.500	189,358.000000
24.050000	0.500	188,180.000000
24.058333	0.500	185,299.000000
24.066667	0.500	181,111.000000
24.075000	0.500	176,271.000000
24.083333	0.500	171,252.000000
24.091667	0.500	166,177.000000
24.100000	0.500	161,357.000000
24.108333	0.500	157,426.000000
24.116667	0.500	154,576.000000
24.125000	0.500	152,548.000000
24.133333	0.500	151,172.000000
24.141667	0.500	150,347.000000
24.150000	0.500	150,281.000000
24.158333	0.500	150,960.000000
24.166667	0.500	152,137.000000
24.175000	0.500	153,362.000000
24.183333	0.500	154,781.000000
24.191667	0.500	156,442.000000
24.200000	0.500	158,208.000000
24.208333	0.500	159,493.000000
24.216667	0.500	160,186.000000
24.225000	0.500	160,413.000000
24.233333	0.500	160,544.000000
24.241667	0.500	160,778.000000
24.250000	0.500	161,013.000000
24.258333	0.500	161,292.000000
24.266667	0.500	162,183.000000
24.275000	0.500	163,714.000000
24.283333	0.500	165,687.000000
24.291667	0.500	168,124.000000
24.300000	0.500	170,783.000000
24.308333	0.500	173,595.000000
24.316667	0.500	176,589.000000
24.325000	0.500	180,003.000000
24.333333	0.500	183,195.000000
24.341667	0.500	185,212.000000
24.350000	0.500	185,808.000000
24.358333	0.500	185,105.000000
24.366667	0.500	183,150.000000
24.375000	0.500	179,978.000000
24.383333	0.500	176,156.000000
24.391667	0.500	172,681.000000
24.400000	0.500	170,152.000000
24.408333	0.500	169,013.000000
24.416667	0.500	169,131.000000
24.425000	0.500	170,098.000000
24.433333	0.500	171,568.000000
24.441667	0.500	173,642.000000
24.450000	0.500	176,364.000000
24.458333	0.500	179,239.000000
24.466667	0.500	181,719.000000
24.475000	0.500	183,176.000000
24.483333	0.500	183,368.000000
24.491667	0.500	182,479.000000
24.500000	0.500	180,570.000000
24.508333	0.500	178,184.000000
24.516667	0.500	175,607.000000
24.525000	0.500	172,838.000000
24.533333	0.500	170,375.000000
24.541667	0.500	168,799.000000
24.550000	0.500	168,172.000000
24.558333	0.500	168,420.000000
24.566667	0.500	169,142.000000
24.575000	0.500	170,355.000000
24.583333	0.500	171,846.000000
24.591667	0.500	172,981.000000
24.600000	0.500	173,540.000000
24.608333	0.500	173,845.000000
24.616667	0.500	174,260.000000
24.625000	0.500	174,614.000000
24.633333	0.500	174,305.000000
24.641667	0.500	173,270.000000
24.650000	0.500	171,317.000000
24.658333	0.500	168,947.000000
24.666667	0.500	167,417.000000
24.675000	0.500	167,286.000000
24.683333	0.500	168,754.000000
24.691667	0.500	171,351.000000
24.700000	0.500	174,037.000000
24.708333	0.500	176,539.000000
24.716667	0.500	178,524.000000
24.725000	0.500	179,586.000000
24.733333	0.500	179,904.000000
24.741667	0.500	179,881.000000
24.750000	0.500	179,864.000000
24.758333	0.500	180,512.000000
24.766667	0.500	181,665.000000
24.775000	0.500	182,786.000000
24.783333	0.500	183,746.000000
24.791667	0.500	184,356.000000
24.800000	0.500	184,709.000000
24.808333	0.500	185,171.000000
24.816667	0.500	185,408.000000
24.825000	0.500	185,217.000000
24.833333	0.500	185,043.000000
24.841667	0.500	185,276.000000
24.850000	0.500	186,199.000000
24.858333	0.500	188,478.000000
24.866667	0.500	192,647.000000
24.875000	0.500	198,225.000000
24.883333	0.500	204,246.000000
24.891667	0.500	209,343.000000
24.900000	0.500	212,603.000000
24.908333	0.500	213,887.000000
24.916667	0.500	213,638.000000
24.925000	0.500	212,137.000000
24.933333	0.500	209,739.000000
24.941667	0.500	207,274.000000
24.950000	0.500	205,274.000000
24.958333	0.500	203,639.000000
24.966667	0.500	202,076.000000
24.975000	0.500	200,267.000000
24.983333	0.500	197,989.000000
24.991667	0.500	195,687.000000
25.000000	0.500	193,946.000000
25.008333	0.500	192,494.000000
25.016667	0.500	191,004.000000
25.025000	0.500	189,612.000000
25.033333	0.500	188,861.000000
25.041667	0.500	188,544.000000
25.050000	0.500	187,864.000000
25.058333	0.500	186,581.000000
25.066667	0.500	184,588.000000
25.075000	0.500	182,319.000000
25.083333	0.500	180,512.000000
25.091667	0.500	180,197.000000
25.100000	0.500	181,136.000000
25.108333	0.500	182,290.000000
25.116667	0.500	183,419.000000
25.125000	0.500	184,636.000000
25.133333	0.500	185,848.000000
25.141667	0.500	186,277.000000
25.150000	0.500	185,905.000000
25.158333	0.500	184,935.000000
25.166667	0.500	183,579.000000
25.175000	0.500	182,195.000000
25.183333	0.500	181,320.000000
25.191667	0.500	181,130.000000
25.200000	0.500	181,538.000000
25.208333	0.500	182,730.000000
25.216667	0.500	184,725.000000
25.225000	0.500	186,712.000000
25.233333	0.500	188,026.000000
25.241667	0.500	188,499.000000
25.250000	0.500	188,350.000000
25.258333	0.500	188,118.000000
25.266667	0.500	188,387.000000
25.275000	0.500	189,284.000000
25.283333	0.500	190,644.000000
25.291667	0.500	192,331.000000
25.300000	0.500	193,893.000000
25.308333	0.500	194,515.000000
25.316667	0.500	193,902.000000
25.325000	0.500	192,315.000000
25.333333	0.500	190,427.000000
25.341667	0.500	188,695.000000
25.350000	0.500	187,157.000000
25.358333	0.500	185,922.000000
25.366667	0.500	184,748.000000
25.375000	0.500	183,544.000000
25.383333	0.500	182,581.000000
25.391667	0.500	182,250.000000
25.400000	0.500	182,670.000000
25.408333	0.500	183,768.000000
25.416667	0.500	185,680.000000
25.425000	0.500	188,150.000000
25.433333	0.500	191,099.000000
25.441667	0.500	194,752.000000
25.450000	0.500	198,515.000000
25.458333	0.500	201,781.000000
25.466667	0.500	204,421.000000
25.475000	0.500	206,011.000000
25.483333	0.500	206,176.000000
25.491667	0.500	204,501.000000
25.500000	0.500	201,196.000000
25.508333	0.500	196,974.000000
25.516667	0.500	193,030.000000
25.525000	0.500	190,575.000000
25.533333	0.500	189,526.000000
25.541667	0.500	189,190.000000
25.550000	0.500	189,118.000000
25.558333	0.500	189,040.000000
25.566667	0.500	188,868.000000
25.575000	0.500	188,741.000000
25.583333	0.500	188,726.000000
25.591667	0.500	188,878.000000
25.600000	0.500	189,150.000000
25.608333	0.500	189,081.000000
25.616667	0.500	188,617.000000
25.625000	0.500	187,883.000000
25.633333	0.500	187,286.000000
25.641667	0.500	186,976.000000
25.650000	0.500	187,200.000000
25.658333	0.500	188,402.000000
25.666667	0.500	190,538.000000
25.675000	0.500	193,164.000000
25.683333	0.500	195,777.000000
25.691667	0.500	198,028.000000
25.700000	0.500	199,212.000000
25.708333	0.500	198,801.000000
25.716667	0.500	197,027.000000
25.725000	0.500	194,522.000000
25.733333	0.500	191,328.000000
25.741667	0.500	187,930.000000
25.750000	0.500	184,885.000000
25.758333	0.500	183,095.000000
25.766667	0.500	183,177.000000
25.775000	0.500	185,520.000000
25.783333	0.500	189,603.000000
25.791667	0.500	194,158.000000
25.800000	0.500	197,685.000000
25.808333	0.500	199,299.000000
25.816667	0.500	199,035.000000
25.825000	0.500	197,830.000000
25.833333	0.500	196,358.000000
25.841667	0.500	194,918.000000
25.850000	0.500	193,012.000000
25.858333	0.500	190,598.000000
25.866667	0.500	187,931.000000
25.875000	0.500	185,209.000000
25.883333	0.500	182,712.000000
25.891667	0.500	181,047.000000
25.900000	0.500	180,470.000000
25.908333	0.500	180,670.000000
25.916667	0.500	180,979.000000
25.925000	0.500	181,239.000000
25.933333	0.500	181,746.000000
25.941667	0.500	183,164.000000
25.950000	0.500	185,774.000000
25.958333	0.500	189,329.000000
25.966667	0.500	193,401.000000
25.975000	0.500	197,300.000000
25.983333	0.500	200,621.000000
25.991667	0.500	203,713.000000
26.000000	0.500	206,742.000000
26.008333	0.500	209,573.000000
26.016667	0.500	211,874.000000
26.025000	0.500	213,139.000000
26.033333	0.500	213,291.000000
26.041667	0.500	212,465.000000
26.050000	0.500	210,795.000000
26.058333	0.500	208,514.000000
26.066667	0.500	205,760.000000
26.075000	0.500	203,330.000000
26.083333	0.500	201,865.000000
26.091667	0.500	201,417.000000
26.100000	0.500	201,716.000000
26.108333	0.500	202,614.000000
26.116667	0.500	203,271.000000
26.125000	0.500	202,776.000000
26.133333	0.500	201,008.000000
26.141667	0.500	198,423.000000
26.150000	0.500	195,948.000000
26.158333	0.500	194,307.000000
26.166667	0.500	193,270.000000
26.175000	0.500	192,651.000000
26.183333	0.500	192,439.000000
26.191667	0.500	192,354.000000
26.200000	0.500	192,647.000000
26.208333	0.500	194,158.000000
26.216667	0.500	196,836.000000
26.225000	0.500	200,125.000000
26.233333	0.500	203,078.000000
26.241667	0.500	204,831.000000
26.250000	0.500	205,115.000000
26.258333	0.500	204,698.000000
26.266667	0.500	204,479.000000
26.275000	0.500	204,519.000000
26.283333	0.500	204,746.000000
26.291667	0.500	204,853.000000
26.300000	0.500	204,894.000000
26.308333	0.500	205,133.000000
26.316667	0.500	205,202.000000
26.325000	0.500	204,923.000000
26.333333	0.500	204,534.000000
26.341667	0.500	204,382.000000
26.350000	0.500	204,559.000000
26.358333	0.500	204,911.000000
26.366667	0.500	205,057.000000
26.375000	0.500	204,483.000000
26.383333	0.500	202,914.000000
26.391667	0.500	200,771.000000
26.400000	0.500	198,196.000000
26.408333	0.500	195,279.000000
26.416667	0.500	192,816.000000
26.425000	0.500	191,173.000000
26.433333	0.500	190,389.000000
26.441667	0.500	190,364.000000
26.450000	0.500	191,138.000000
26.458333	0.500	193,107.000000
26.466667	0.500	196,276.000000
26.475000	0.500	199,990.000000
26.483333	0.500	202,977.000000
26.491667	0.500	204,151.000000
26.500000	0.500	203,429.000000
26.508333	0.500	201,450.000000
26.516667	0.500	199,022.000000
26.525000	0.500	196,854.000000
26.533333	0.500	195,250.000000
26.541667	0.500	194,071.000000
26.550000	0.500	192,915.000000
26.558333	0.500	191,686.000000
26.566667	0.500	190,893.000000
26.575000	0.500	190,780.000000
26.583333	0.500	191,631.000000
26.591667	0.500	193,095.000000
26.600000	0.500	194,295.000000
26.608333	0.500	195,077.000000
26.616667	0.500	195,477.000000
26.625000	0.500	195,939.000000
26.633333	0.500	196,535.000000
26.641667	0.500	197,465.000000
26.650000	0.500	199,211.000000
26.658333	0.500	201,668.000000
26.666667	0.500	203,963.000000
26.675000	0.500	206,001.000000
26.683333	0.500	208,279.000000
26.691667	0.500	210,260.000000
26.700000	0.500	211,704.000000
26.708333	0.500	212,679.000000
26.716667	0.500	213,576.000000
26.725000	0.500	214,848.000000
26.733333	0.500	216,459.000000
26.741667	0.500	217,906.000000
26.750000	0.500	219,114.000000
26.758333	0.500	219,826.000000
26.766667	0.500	219,766.000000
26.775000	0.500	219,304.000000
26.783333	0.500	218,642.000000
26.791667	0.500	217,691.000000
26.800000	0.500	216,462.000000
26.808333	0.500	215,287.000000
26.816667	0.500	214,175.000000
26.825000	0.500	212,997.000000
26.833333	0.500	211,891.000000
26.841667	0.500	210,797.000000
26.850000	0.500	210,012.000000
26.858333	0.500	209,434.000000
26.866667	0.500	209,416.000000
26.875000	0.500	210,291.000000
26.883333	0.500	212,104.000000
26.891667	0.500	214,779.000000
26.900000	0.500	217,778.000000
26.908333	0.500	220,547.000000
26.916667	0.500	222,862.000000
26.925000	0.500	224,852.000000
26.933333	0.500	226,336.000000
26.941667	0.500	227,137.000000
26.950000	0.500	227,401.000000
26.958333	0.500	227,286.000000
26.966667	0.500	227,201.000000
26.975000	0.500	227,724.000000
26.983333	0.500	228,904.000000
26.991667	0.500	230,694.000000
27.000000	0.500	232,395.000000
27.008333	0.500	233,770.000000
27.016667	0.500	235,273.000000
27.025000	0.500	236,958.000000
27.033333	0.500	238,875.000000
27.041667	0.500	240,974.000000
27.050000	0.500	243,244.000000
27.058333	0.500	245,592.000000
27.066667	0.500	248,025.000000
27.075000	0.500	249,891.000000
27.083333	0.500	250,352.000000
27.091667	0.500	249,573.000000
27.100000	0.500	248,310.000000
27.108333	0.500	247,010.000000
27.116667	0.500	246,132.000000
27.125000	0.500	245,916.000000
27.133333	0.500	246,011.000000
27.141667	0.500	245,922.000000
27.150000	0.500	245,486.000000
27.158333	0.500	244,937.000000
27.166667	0.500	244,808.000000
27.175000	0.500	245,840.000000
27.183333	0.500	248,619.000000
27.191667	0.500	253,821.000000
27.200000	0.500	260,528.000000
27.208333	0.500	267,281.000000
27.216667	0.500	273,415.000000
27.225000	0.500	278,116.000000
27.233333	0.500	280,798.000000
27.241667	0.500	281,648.000000
27.250000	0.500	281,210.000000
27.258333	0.500	279,943.000000
27.266667	0.500	278,124.000000
27.275000	0.500	275,824.000000
27.283333	0.500	273,174.000000
27.291667	0.500	270,834.000000
27.300000	0.500	269,120.000000
27.308333	0.500	268,155.000000
27.316667	0.500	267,781.000000
27.325000	0.500	268,296.000000
27.333333	0.500	270,012.000000
27.341667	0.500	272,915.000000
27.350000	0.500	277,063.000000
27.358333	0.500	281,534.000000
27.366667	0.500	285,410.000000
27.375000	0.500	288,418.000000
27.383333	0.500	290,250.000000
27.391667	0.500	292,024.000000
27.400000	0.500	295,442.000000
27.408333	0.500	301,023.000000
27.416667	0.500	308,198.000000
27.425000	0.500	315,894.000000
27.433333	0.500	323,164.000000
27.441667	0.500	329,547.000000
27.450000	0.500	335,539.000000
27.458333	0.500	342,106.000000
27.466667	0.500	349,401.000000
27.475000	0.500	356,834.000000
27.483333	0.500	363,850.000000
27.491667	0.500	369,488.000000
27.500000	0.500	373,288.000000
27.508333	0.500	375,039.000000
27.516667	0.500	375,109.000000
27.525000	0.500	374,132.000000
27.533333	0.500	372,525.000000
27.541667	0.500	371,216.000000
27.550000	0.500	371,200.000000
27.558333	0.500	372,447.000000
27.566667	0.500	374,807.000000
27.575000	0.500	377,748.000000
27.583333	0.500	380,279.000000
27.591667	0.500	381,921.000000
27.600000	0.500	382,649.000000
27.608333	0.500	382,845.000000
27.616667	0.500	383,327.000000
27.625000	0.500	384,320.000000
27.633333	0.500	385,167.000000
27.641667	0.500	385,246.000000
27.650000	0.500	384,351.000000
27.658333	0.500	382,962.000000
27.666667	0.500	381,791.000000
27.675000	0.500	381,585.000000
27.683333	0.500	382,056.000000
27.691667	0.500	382,019.000000
27.700000	0.500	380,388.000000
27.708333	0.500	377,161.000000
27.716667	0.500	372,933.000000
27.725000	0.500	368,653.000000
27.733333	0.500	364,954.000000
27.741667	0.500	362,186.000000
27.750000	0.500	360,161.000000
27.758333	0.500	358,377.000000
27.766667	0.500	355,968.000000
27.775000	0.500	352,104.000000
27.783333	0.500	346,761.000000
27.791667	0.500	340,513.000000
27.800000	0.500	333,784.000000
27.808333	0.500	326,676.000000
27.816667	0.500	319,750.000000
27.825000	0.500	314,061.000000
27.833333	0.500	310,063.000000
27.841667	0.500	307,581.000000
27.850000	0.500	306,285.000000
27.858333	0.500	305,512.000000
27.866667	0.500	305,150.000000
27.875000	0.500	305,424.000000
27.883333	0.500	305,762.000000
27.891667	0.500	305,605.000000
27.900000	0.500	304,200.000000
27.908333	0.500	301,135.000000
27.916667	0.500	296,995.000000
27.925000	0.500	292,278.000000
27.933333	0.500	287,302.000000
27.941667	0.500	282,488.000000
27.950000	0.500	278,315.000000
27.958333	0.500	274,847.000000
27.966667	0.500	271,554.000000
27.975000	0.500	267,834.000000
27.983333	0.500	263,450.000000
27.991667	0.500	258,919.000000
28.000000	0.500	254,593.000000
28.008333	0.500	250,891.000000
28.016667	0.500	248,259.000000
28.025000	0.500	246,963.000000
28.033333	0.500	247,020.000000
28.041667	0.500	247,760.000000
28.050000	0.500	247,731.000000
28.058333	0.500	246,191.000000
28.066667	0.500	242,702.000000
28.075000	0.500	237,331.000000
28.083333	0.500	230,942.000000
28.091667	0.500	224,442.000000
28.100000	0.500	218,314.000000
28.108333	0.500	212,652.000000
28.116667	0.500	207,370.000000
28.125000	0.500	202,446.000000
28.133333	0.500	197,958.000000
28.141667	0.500	194,029.000000
28.150000	0.500	190,575.000000
28.158333	0.500	187,538.000000
28.166667	0.500	184,667.000000
28.175000	0.500	182,097.000000
28.183333	0.500	179,703.000000
28.191667	0.500	177,469.000000
28.200000	0.500	175,328.000000
28.208333	0.500	172,814.000000
28.216667	0.500	169,332.000000
28.225000	0.500	164,967.000000
28.233333	0.500	160,964.000000
28.241667	0.500	158,436.000000
28.250000	0.500	157,999.000000
28.258333	0.500	159,274.000000
28.266667	0.500	160,708.000000
28.275000	0.500	161,170.000000
28.283333	0.500	159,883.000000
28.291667	0.500	156,272.000000
28.300000	0.500	149,879.000000
28.308333	0.500	140,998.000000
28.316667	0.500	130,885.000000
28.325000	0.500	120,821.000000
28.333333	0.500	112,027.000000
28.341667	0.500	105,164.000000
28.350000	0.500	100,200.000000
28.358333	0.500	97,071.000000
28.366667	0.500	95,889.000000
28.375000	0.500	96,164.000000
28.383333	0.500	97,054.000000
28.391667	0.500	97,786.000000
28.400000	0.500	97,912.000000
28.408333	0.500	97,559.000000
28.416667	0.500	97,218.000000
28.425000	0.500	96,869.000000
28.433333	0.500	96,017.000000
28.441667	0.500	94,434.000000
28.450000	0.500	91,982.000000
28.458333	0.500	88,990.000000
28.466667	0.500	85,836.000000
28.475000	0.500	83,014.000000
28.483333	0.500	80,871.000000
28.491667	0.500	79,683.000000
28.500000	0.500	79,493.000000
28.508333	0.500	80,412.000000
28.516667	0.500	81,900.000000
28.525000	0.500	82,748.000000
28.533333	0.500	82,001.000000
28.541667	0.500	79,710.000000
28.550000	0.500	76,552.000000
28.558333	0.500	73,476.000000
28.566667	0.500	70,989.000000
28.575000	0.500	68,590.000000
28.583333	0.500	66,390.000000
28.591667	0.500	64,805.000000
28.600000	0.500	63,731.000000
28.608333	0.500	62,541.000000
28.616667	0.500	61,224.000000
28.625000	0.500	59,945.000000
28.633333	0.500	58,789.000000
28.641667	0.500	58,214.000000
28.650000	0.500	58,413.000000
28.658333	0.500	59,486.000000
28.666667	0.500	61,321.000000
28.675000	0.500	63,616.000000
28.683333	0.500	65,646.000000
28.691667	0.500	66,689.000000
28.700000	0.500	66,327.000000
28.708333	0.500	64,437.000000
28.716667	0.500	61,211.000000
28.725000	0.500	57,149.000000
28.733333	0.500	52,452.000000
28.741667	0.500	47,349.000000
28.750000	0.500	42,625.000000
28.758333	0.500	38,463.000000
28.766667	0.500	35,188.000000
28.775000	0.500	33,054.000000
28.783333	0.500	32,061.000000
28.791667	0.500	31,948.000000
28.800000	0.500	32,180.000000
28.808333	0.500	32,065.000000
28.816667	0.500	31,143.000000
28.825000	0.500	29,642.000000
28.833333	0.500	28,050.000000
28.841667	0.500	26,798.000000
28.850000	0.500	25,800.000000
28.858333	0.500	25,169.000000
28.866667	0.500	25,064.000000
28.875000	0.500	25,261.000000
28.883333	0.500	25,463.000000
28.891667	0.500	25,280.000000
28.900000	0.500	24,500.000000
28.908333	0.500	23,765.000000
28.916667	0.500	23,461.000000
28.925000	0.500	23,713.000000
28.933333	0.500	23,940.000000
28.941667	0.500	23,864.000000
28.950000	0.500	23,395.000000
28.958333	0.500	22,325.000000
28.966667	0.500	21,370.000000
28.975000	0.500	21,040.000000
28.983333	0.500	20,933.000000
28.991667	0.500	20,338.000000
29.000000	0.500	19,211.000000
29.008333	0.500	18,019.000000
29.016667	0.500	16,949.000000
29.025000	0.500	16,082.000000
29.033333	0.500	16,030.000000
29.041667	0.500	16,968.000000
29.050000	0.500	18,691.000000
29.058333	0.500	20,960.000000
29.066667	0.500	22,735.000000
29.075000	0.500	23,237.000000
29.083333	0.500	22,552.000000
29.091667	0.500	21,028.000000
29.100000	0.500	19,191.000000
29.108333	0.500	17,386.000000
29.116667	0.500	15,502.000000
29.125000	0.500	13,797.000000
29.133333	0.500	12,302.000000
29.141667	0.500	10,977.000000
29.150000	0.500	9,771.000000
29.158333	0.500	8,689.000000
29.166667	0.500	7,898.000000
29.175000	0.500	7,665.000000
29.183333	0.500	7,605.000000
29.191667	0.500	7,084.000000
29.200000	0.500	6,315.000000
29.208333	0.500	5,788.000000
29.216667	0.500	6,087.000000
29.225000	0.500	7,415.000000
29.233333	0.500	9,418.000000
29.241667	0.500	11,463.000000
29.250000	0.500	13,071.000000
29.258333	0.500	14,010.000000
29.266667	0.500	14,128.000000
29.275000	0.500	13,701.000000
29.283333	0.500	12,854.000000
29.291667	0.500	11,293.000000
29.300000	0.500	8,819.000000
29.308333	0.500	5,591.000000
29.316667	0.500	1,918.000000
29.325000	0.500	-2,398.000000
29.333333	0.500	-7,182.000000
29.341667	0.500	-11,284.000000
29.350000	0.500	-14,224.000000
29.358333	0.500	-16,166.000000
29.366667	0.500	-17,419.000000
29.375000	0.500	-18,177.000000
29.383333	0.500	-18,604.000000
29.391667	0.500	-19,127.000000
29.400000	0.500	-19,766.000000
29.408333	0.500	-19,952.000000
29.416667	0.500	-18,736.000000
29.425000	0.500	-15,347.000000
29.433333	0.500	-10,429.000000
29.441667	0.500	-4,992.000000
29.450000	0.500	-251.000000
29.458333	0.500	3,023.000000
29.466667	0.500	4,710.000000
29.475000	0.500	5,270.000000
29.483333	0.500	5,145.000000
29.491667	0.500	4,200.000000
29.500000	0.500	2,448.000000
29.508333	0.500	435.000000
29.516667	0.500	-1,611.000000
29.525000	0.500	-3,383.000000
29.533333	0.500	-5,162.000000
29.541667	0.500	-6,987.000000
29.550000	0.500	-8,198.000000
29.558333	0.500	-8,439.000000
29.566667	0.500	-7,972.000000
29.575000	0.500	-7,373.000000
29.583333	0.500	-7,073.000000
29.591667	0.500	-6,585.000000
29.600000	0.500	-5,729.000000
29.608333	0.500	-4,761.000000
29.616667	0.500	-3,447.000000
29.625000	0.500	-1,812.000000
29.633333	0.500	-598.000000
29.641667	0.500	-351.000000
29.650000	0.500	-457.000000
29.658333	0.500	-244.000000
29.666667	0.500	31.000000
29.675000	0.500	-24.000000
29.683333	0.500	-427.000000
29.691667	0.500	-732.000000
29.700000	0.500	-130.000000
29.708333	0.500	1,457.000000
29.716667	0.500	2,962.000000
29.725000	0.500	3,237.000000
29.733333	0.500	2,084.000000
29.741667	0.500	-152.000000
29.750000	0.500	-2,753.000000
29.758333	0.500	-5,353.000000
29.766667	0.500	-8,011.000000
29.775000	0.500	-10,481.000000
29.783333	0.500	-12,794.000000
29.791667	0.500	-15,273.000000
29.800000	0.500	-18,009.000000
29.808333	0.500	-20,662.000000
29.816667	0.500	-22,388.000000
29.825000	0.500	-22,619.000000
29.833333	0.500	-21,363.000000
29.841667	0.500	-19,526.000000
29.850000	0.500	-17,886.000000
29.858333	0.500	-16,285.000000
29.866667	0.500	-14,706.000000
29.875000	0.500	-13,314.000000
29.883333	0.500	-12,749.000000
29.891667	0.500	-13,377.000000
29.900000	0.500	-14,688.000000
29.908333	0.500	-16,013.000000
29.916667	0.500	-16,405.000000
29.925000	0.500	-15,697.000000
29.933333	0.500	-14,551.000000
29.941667	0.500	-13,829.000000
29.950000	0.500	-14,008.000000
29.958333	0.500	-15,147.000000
29.966667	0.500	-17,216.000000
29.975000	0.500	-19,501.000000
29.983333	0.500	-20,593.000000
29.991667	0.500	-19,919.000000
30.000000	0.500	-18,282.000000
30.008333	0.500	-16,291.000000
30.016667	0.500	-14,169.000000
30.025000	0.500	-12,473.000000
30.033333	0.500	-11,608.000000
30.041667	0.500	-11,692.000000
30.050000	0.500	-12,681.000000
30.058333	0.500	-14,088.000000
30.066667	0.500	-15,367.000000
30.075000	0.500	-16,260.000000
30.083333	0.500	-16,953.000000
30.091667	0.500	-17,497.000000
30.100000	0.500	-17,784.000000
30.108333	0.500	-17,861.000000
30.116667	0.500	-17,397.000000
30.125000	0.500	-15,846.000000
30.133333	0.500	-13,211.000000
30.141667	0.500	-10,013.000000
30.150000	0.500	-6,861.000000
30.158333	0.500	-4,577.000000
30.166667	0.500	-3,354.000000
30.175000	0.500	-3,021.000000
30.183333	0.500	-3,742.000000
30.191667	0.500	-5,359.000000
30.200000	0.500	-7,235.000000
30.208333	0.500	-9,214.000000
30.216667	0.500	-11,334.000000
30.225000	0.500	-13,090.000000
30.233333	0.500	-14,305.000000
30.241667	0.500	-15,320.000000
30.250000	0.500	-16,489.000000
30.258333	0.500	-17,446.000000
30.266667	0.500	-17,794.000000
30.275000	0.500	-17,189.000000
30.283333	0.500	-15,499.000000
30.291667	0.500	-13,133.000000
30.300000	0.500	-10,693.000000
30.308333	0.500	-8,779.000000
30.316667	0.500	-7,503.000000
30.325000	0.500	-6,999.000000
30.333333	0.500	-6,783.000000
30.341667	0.500	-6,915.000000
30.350000	0.500	-7,008.000000
30.358333	0.500	-6,643.000000
30.366667	0.500	-5,997.000000
30.375000	0.500	-5,712.000000
30.383333	0.500	-6,093.000000
30.391667	0.500	-7,523.000000
30.400000	0.500	-9,657.000000
30.408333	0.500	-11,438.000000
30.416667	0.500	-12,380.000000
30.425000	0.500	-12,275.000000
30.433333	0.500	-11,372.000000
30.441667	0.500	-10,178.000000
30.450000	0.500	-9,408.000000
30.458333	0.500	-9,472.000000
30.466667	0.500	-9,893.000000
30.475000	0.500	-10,411.000000
30.483333	0.500	-11,116.000000
30.491667	0.500	-11,997.000000
30.500000	0.500	-12,785.000000
30.508333	0.500	-13,376.000000
30.516667	0.500	-13,617.000000
30.525000	0.500	-12,916.000000
30.533333	0.500	-10,973.000000
30.541667	0.500	-8,216.000000
30.550000	0.500	-5,399.000000
30.558333	0.500	-2,834.000000
30.566667	0.500	-405.000000
30.575000	0.500	1,690.000000
30.583333	0.500	2,872.000000
30.591667	0.500	2,156.000000
30.600000	0.500	-620.000000
30.608333	0.500	-5,010.000000
30.616667	0.500	-9,871.000000
30.625000	0.500	-13,873.000000
30.633333	0.500	-16,814.000000
30.641667	0.500	-19,340.000000
30.650000	0.500	-21,800.000000
30.658333	0.500	-24,418.000000
30.666667	0.500	-27,353.000000
30.675000	0.500	-30,200.000000
30.683333	0.500	-32,583.000000
30.691667	0.500	-34,186.000000
30.700000	0.500	-34,157.000000
30.708333	0.500	-31,996.000000
30.716667	0.500	-28,280.000000
30.725000	0.500	-24,057.000000
30.733333	0.500	-20,489.000000
30.741667	0.500	-18,178.000000
30.750000	0.500	-17,136.000000
30.758333	0.500	-17,371.000000
30.766667	0.500	-18,572.000000
30.775000	0.500	-20,581.000000
30.783333	0.500	-23,121.000000
30.791667	0.500	-26,036.000000
30.800000	0.500	-29,017.000000
30.808333	0.500	-31,583.000000
30.816667	0.500	-33,108.000000
30.825000	0.500	-32,830.000000
30.833333	0.500	-30,502.000000
30.841667	0.500	-26,476.000000
30.850000	0.500	-21,750.000000
30.858333	0.500	-16,840.000000
30.866667	0.500	-12,449.000000
30.875000	0.500	-9,116.000000
30.883333	0.500	-6,986.000000
30.891667	0.500	-5,994.000000
30.900000	0.500	-6,412.000000
30.908333	0.500	-8,350.000000
30.916667	0.500	-11,545.000000
30.925000	0.500	-15,678.000000
30.933333	0.500	-20,725.000000
30.941667	0.500	-25,833.000000
30.950000	0.500	-29,502.000000
30.958333	0.500	-31,223.000000
30.966667	0.500	-31,023.000000
30.975000	0.500	-29,579.000000
30.983333	0.500	-27,635.000000
30.991667	0.500	-25,522.000000
31.000000	0.500	-20,215.000000
