# Supplementary material for: Changes to Serum Sample Tube and Processing Methodology Does Not Cause Inter-Individual Variation in Automated Whole Serum N-Glycan Profiling in Health and Disease
Source: PLoS One. 2015 Apr 1;10(4):e0123028. doi: 10.1371/journal.pone.0123028 (PMC4382121; doi:10.1371/journal.pone.0123028)
Supplement: S2 Data — (ZIP) [file pone.0123028.s007.zip › IgGglycansData/1000+390-Sample 36.txt]

File Path	chrom://acropora/ChromeleonLocal/Archana Data/07 Mar 14/Robot validation of PNG F release- GCP-IgG and GCP-Fet.seq/39.smp/Emission_1.channel/Emission_1.chm
Channel	Emission_1

Injection Information:
Data Vault	ChromeleonLocal
Injection	PNG F rel-GCP-IgG-100µg-F.A+PBM+2AB VP96+T1-110/1000+390-Sample 36
Injection Number	41
Position	RD5
Comment	
Processing Method	beh-gu
Instrument Method	BEH-15cm-30min-right-25ul
Type	Unknown
Status	Finished
Injection Date	08/03/2014
Injection Time	12:28:16
Injection Volume (µL)	25.0000
Dilution Factor	1.0000
Weight	1.0000

Raw Data Information:
Time Min. (min)	0.000000
Time Max. (min)	31.000000
Data Points	3721
Detector	FLD
Exporting Data System	Chromeleon 7.1.1.1127
Operator	
Signal Quantity	
Signal Unit	counts
Signal Min.	-37,509.000000
Signal Max.	8,207,853.000000
Channel	Emission_1
Driver Name	FLD3000.dll
Channel Type	Evaluation
Min. Step (s)	0.500
Max. Step (s)	0.500
Average Step (s)	0.500

Signal Parameter Information:
Signal Info	

Raw Data:
Time (min)	Step (s)	Value (counts)
0.000000	0.000	0.000000
0.008333	0.500	0.000000
0.016667	0.500	0.000000
0.025000	0.500	0.000000
0.033333	0.500	0.000000
0.041667	0.500	6,466.000000
0.050000	0.500	6,568.000000
0.058333	0.500	6,756.000000
0.066667	0.500	7,278.000000
0.075000	0.500	8,087.000000
0.083333	0.500	9,021.000000
0.091667	0.500	9,896.000000
0.100000	0.500	10,588.000000
0.108333	0.500	10,981.000000
0.116667	0.500	10,964.000000
0.125000	0.500	10,572.000000
0.133333	0.500	9,915.000000
0.141667	0.500	9,122.000000
0.150000	0.500	8,301.000000
0.158333	0.500	7,505.000000
0.166667	0.500	6,692.000000
0.175000	0.500	5,774.000000
0.183333	0.500	4,725.000000
0.191667	0.500	3,630.000000
0.200000	0.500	2,553.000000
0.208333	0.500	1,501.000000
0.216667	0.500	523.000000
0.225000	0.500	-318.000000
0.233333	0.500	-1,017.000000
0.241667	0.500	-1,573.000000
0.250000	0.500	-1,981.000000
0.258333	0.500	-2,283.000000
0.266667	0.500	-2,546.000000
0.275000	0.500	-2,758.000000
0.283333	0.500	-2,862.000000
0.291667	0.500	-2,890.000000
0.300000	0.500	-2,914.000000
0.308333	0.500	-2,925.000000
0.316667	0.500	-2,864.000000
0.325000	0.500	-2,763.000000
0.333333	0.500	-2,643.000000
0.341667	0.500	-2,469.000000
0.350000	0.500	-2,218.000000
0.358333	0.500	-1,893.000000
0.366667	0.500	-1,586.000000
0.375000	0.500	-1,369.000000
0.383333	0.500	-1,223.000000
0.391667	0.500	-1,132.000000
0.400000	0.500	-1,127.000000
0.408333	0.500	-1,236.000000
0.416667	0.500	-1,477.000000
0.425000	0.500	-1,796.000000
0.433333	0.500	-2,090.000000
0.441667	0.500	-2,269.000000
0.450000	0.500	-2,280.000000
0.458333	0.500	-2,110.000000
0.466667	0.500	-1,796.000000
0.475000	0.500	-1,423.000000
0.483333	0.500	-1,016.000000
0.491667	0.500	-621.000000
0.500000	0.500	-352.000000
0.508333	0.500	-242.000000
0.516667	0.500	-285.000000
0.525000	0.500	-410.000000
0.533333	0.500	-476.000000
0.541667	0.500	-419.000000
0.550000	0.500	-263.000000
0.558333	0.500	-67.000000
0.566667	0.500	131.000000
0.575000	0.500	259.000000
0.583333	0.500	224.000000
0.591667	0.500	65.000000
0.600000	0.500	-148.000000
0.608333	0.500	-385.000000
0.616667	0.500	-607.000000
0.625000	0.500	-705.000000
0.633333	0.500	-561.000000
0.641667	0.500	-88.000000
0.650000	0.500	736.000000
0.658333	0.500	1,860.000000
0.666667	0.500	3,152.000000
0.675000	0.500	4,471.000000
0.683333	0.500	5,642.000000
0.691667	0.500	6,517.000000
0.700000	0.500	7,063.000000
0.708333	0.500	7,367.000000
0.716667	0.500	7,433.000000
0.725000	0.500	7,292.000000
0.733333	0.500	7,187.000000
0.741667	0.500	7,875.000000
0.750000	0.500	10,487.000000
0.758333	0.500	15,868.000000
0.766667	0.500	24,139.000000
0.775000	0.500	34,618.000000
0.783333	0.500	46,085.000000
0.791667	0.500	57,173.000000
0.800000	0.500	66,648.000000
0.808333	0.500	73,581.000000
0.816667	0.500	77,427.000000
0.825000	0.500	78,056.000000
0.833333	0.500	75,746.000000
0.841667	0.500	71,039.000000
0.850000	0.500	64,630.000000
0.858333	0.500	57,241.000000
0.866667	0.500	49,533.000000
0.875000	0.500	42,040.000000
0.883333	0.500	35,123.000000
0.891667	0.500	29,003.000000
0.900000	0.500	23,768.000000
0.908333	0.500	19,421.000000
0.916667	0.500	15,965.000000
0.925000	0.500	13,375.000000
0.933333	0.500	11,516.000000
0.941667	0.500	10,183.000000
0.950000	0.500	9,205.000000
0.958333	0.500	8,506.000000
0.966667	0.500	8,079.000000
0.975000	0.500	7,944.000000
0.983333	0.500	8,108.000000
0.991667	0.500	8,496.000000
1.000000	0.500	9,067.000000
1.008333	0.500	9,832.000000
1.016667	0.500	10,801.000000
1.025000	0.500	12,037.000000
1.033333	0.500	13,688.000000
1.041667	0.500	16,046.000000
1.050000	0.500	19,426.000000
1.058333	0.500	23,882.000000
1.066667	0.500	29,129.000000
1.075000	0.500	34,590.000000
1.083333	0.500	39,561.000000
1.091667	0.500	43,387.000000
1.100000	0.500	45,679.000000
1.108333	0.500	46,359.000000
1.116667	0.500	45,638.000000
1.125000	0.500	43,940.000000
1.133333	0.500	41,821.000000
1.141667	0.500	39,892.000000
1.150000	0.500	38,654.000000
1.158333	0.500	38,382.000000
1.166667	0.500	39,125.000000
1.175000	0.500	40,767.000000
1.183333	0.500	43,046.000000
1.191667	0.500	45,632.000000
1.200000	0.500	48,179.000000
1.208333	0.500	50,310.000000
1.216667	0.500	51,652.000000
1.225000	0.500	51,966.000000
1.233333	0.500	51,205.000000
1.241667	0.500	49,441.000000
1.250000	0.500	46,962.000000
1.258333	0.500	44,227.000000
1.266667	0.500	41,616.000000
1.275000	0.500	39,237.000000
1.283333	0.500	37,029.000000
1.291667	0.500	34,958.000000
1.300000	0.500	33,176.000000
1.308333	0.500	32,153.000000
1.316667	0.500	32,198.000000
1.325000	0.500	33,086.000000
1.333333	0.500	34,184.000000
1.341667	0.500	34,813.000000
1.350000	0.500	34,547.000000
1.358333	0.500	33,269.000000
1.366667	0.500	31,070.000000
1.375000	0.500	28,194.000000
1.383333	0.500	24,931.000000
1.391667	0.500	21,548.000000
1.400000	0.500	18,313.000000
1.408333	0.500	15,504.000000
1.416667	0.500	13,304.000000
1.425000	0.500	11,728.000000
1.433333	0.500	10,660.000000
1.441667	0.500	9,913.000000
1.450000	0.500	9,272.000000
1.458333	0.500	8,599.000000
1.466667	0.500	7,882.000000
1.475000	0.500	7,191.000000
1.483333	0.500	6,599.000000
1.491667	0.500	6,136.000000
1.500000	0.500	5,816.000000
1.508333	0.500	5,702.000000
1.516667	0.500	5,759.000000
1.525000	0.500	5,900.000000
1.533333	0.500	6,059.000000
1.541667	0.500	6,140.000000
1.550000	0.500	6,087.000000
1.558333	0.500	5,863.000000
1.566667	0.500	5,428.000000
1.575000	0.500	4,792.000000
1.583333	0.500	4,063.000000
1.591667	0.500	3,364.000000
1.600000	0.500	2,773.000000
1.608333	0.500	2,298.000000
1.616667	0.500	1,915.000000
1.625000	0.500	1,588.000000
1.633333	0.500	1,282.000000
1.641667	0.500	1,012.000000
1.650000	0.500	812.000000
1.658333	0.500	708.000000
1.666667	0.500	706.000000
1.675000	0.500	756.000000
1.683333	0.500	805.000000
1.691667	0.500	808.000000
1.700000	0.500	735.000000
1.708333	0.500	551.000000
1.716667	0.500	252.000000
1.725000	0.500	-98.000000
1.733333	0.500	-419.000000
1.741667	0.500	-673.000000
1.750000	0.500	-894.000000
1.758333	0.500	-1,102.000000
1.766667	0.500	-1,262.000000
1.775000	0.500	-1,304.000000
1.783333	0.500	-1,221.000000
1.791667	0.500	-1,095.000000
1.800000	0.500	-966.000000
1.808333	0.500	-828.000000
1.816667	0.500	-661.000000
1.825000	0.500	-410.000000
1.833333	0.500	-102.000000
1.841667	0.500	172.000000
1.850000	0.500	375.000000
1.858333	0.500	566.000000
1.866667	0.500	708.000000
1.875000	0.500	711.000000
1.883333	0.500	600.000000
1.891667	0.500	419.000000
1.900000	0.500	194.000000
1.908333	0.500	-45.000000
1.916667	0.500	-258.000000
1.925000	0.500	-442.000000
1.933333	0.500	-569.000000
1.941667	0.500	-601.000000
1.950000	0.500	-530.000000
1.958333	0.500	-388.000000
1.966667	0.500	-241.000000
1.975000	0.500	-97.000000
1.983333	0.500	17.000000
1.991667	0.500	97.000000
2.000000	0.500	164.000000
2.008333	0.500	245.000000
2.016667	0.500	392.000000
2.025000	0.500	643.000000
2.033333	0.500	982.000000
2.041667	0.500	1,362.000000
2.050000	0.500	1,756.000000
2.058333	0.500	2,164.000000
2.066667	0.500	2,528.000000
2.075000	0.500	2,695.000000
2.083333	0.500	2,558.000000
2.091667	0.500	2,125.000000
2.100000	0.500	1,514.000000
2.108333	0.500	892.000000
2.116667	0.500	382.000000
2.125000	0.500	20.000000
2.133333	0.500	-203.000000
2.141667	0.500	-339.000000
2.150000	0.500	-441.000000
2.158333	0.500	-534.000000
2.166667	0.500	-631.000000
2.175000	0.500	-727.000000
2.183333	0.500	-814.000000
2.191667	0.500	-917.000000
2.200000	0.500	-1,014.000000
2.208333	0.500	-1,107.000000
2.216667	0.500	-1,231.000000
2.225000	0.500	-1,363.000000
2.233333	0.500	-1,472.000000
2.241667	0.500	-1,588.000000
2.250000	0.500	-1,734.000000
2.258333	0.500	-1,888.000000
2.266667	0.500	-1,967.000000
2.275000	0.500	-1,966.000000
2.283333	0.500	-1,882.000000
2.291667	0.500	-1,686.000000
2.300000	0.500	-1,348.000000
2.308333	0.500	-918.000000
2.316667	0.500	-495.000000
2.325000	0.500	-158.000000
2.333333	0.500	59.000000
2.341667	0.500	149.000000
2.350000	0.500	131.000000
2.358333	0.500	45.000000
2.366667	0.500	-151.000000
2.375000	0.500	-502.000000
2.383333	0.500	-1,009.000000
2.391667	0.500	-1,582.000000
2.400000	0.500	-2,112.000000
2.408333	0.500	-2,528.000000
2.416667	0.500	-2,775.000000
2.425000	0.500	-2,837.000000
2.433333	0.500	-2,797.000000
2.441667	0.500	-2,719.000000
2.450000	0.500	-2,655.000000
2.458333	0.500	-2,645.000000
2.466667	0.500	-2,643.000000
2.475000	0.500	-2,584.000000
2.483333	0.500	-2,486.000000
2.491667	0.500	-2,377.000000
2.500000	0.500	-2,260.000000
2.508333	0.500	-2,097.000000
2.516667	0.500	-1,849.000000
2.525000	0.500	-1,516.000000
2.533333	0.500	-1,170.000000
2.541667	0.500	-925.000000
2.550000	0.500	-805.000000
2.558333	0.500	-783.000000
2.566667	0.500	-843.000000
2.575000	0.500	-944.000000
2.583333	0.500	-1,030.000000
2.591667	0.500	-1,083.000000
2.600000	0.500	-1,068.000000
2.608333	0.500	-968.000000
2.616667	0.500	-783.000000
2.625000	0.500	-572.000000
2.633333	0.500	-456.000000
2.641667	0.500	-504.000000
2.650000	0.500	-700.000000
2.658333	0.500	-936.000000
2.666667	0.500	-1,103.000000
2.675000	0.500	-1,164.000000
2.683333	0.500	-1,112.000000
2.691667	0.500	-992.000000
2.700000	0.500	-842.000000
2.708333	0.500	-673.000000
2.716667	0.500	-455.000000
2.725000	0.500	-181.000000
2.733333	0.500	77.000000
2.741667	0.500	201.000000
2.750000	0.500	185.000000
2.758333	0.500	63.000000
2.766667	0.500	-151.000000
2.775000	0.500	-450.000000
2.783333	0.500	-856.000000
2.791667	0.500	-1,332.000000
2.800000	0.500	-1,751.000000
2.808333	0.500	-2,041.000000
2.816667	0.500	-2,199.000000
2.825000	0.500	-2,258.000000
2.833333	0.500	-2,267.000000
2.841667	0.500	-2,282.000000
2.850000	0.500	-2,309.000000
2.858333	0.500	-2,296.000000
2.866667	0.500	-2,240.000000
2.875000	0.500	-2,139.000000
2.883333	0.500	-1,986.000000
2.891667	0.500	-1,800.000000
2.900000	0.500	-1,554.000000
2.908333	0.500	-1,220.000000
2.916667	0.500	-816.000000
2.925000	0.500	-412.000000
2.933333	0.500	-120.000000
2.941667	0.500	-1.000000
2.950000	0.500	-77.000000
2.958333	0.500	-264.000000
2.966667	0.500	-513.000000
2.975000	0.500	-801.000000
2.983333	0.500	-1,083.000000
2.991667	0.500	-1,315.000000
3.000000	0.500	-1,532.000000
3.008333	0.500	-1,532.000000
3.016667	0.500	-1,532.000000
3.025000	0.500	-1,532.000000
3.033333	0.500	-1,532.000000
3.041667	0.500	-1,505.000000
3.050000	0.500	-1,185.000000
3.058333	0.500	-538.000000
3.066667	0.500	142.000000
3.075000	0.500	247.000000
3.083333	0.500	254.000000
3.091667	0.500	949.000000
3.100000	0.500	2,519.000000
3.108333	0.500	4,750.000000
3.116667	0.500	6,472.000000
3.125000	0.500	7,053.000000
3.133333	0.500	7,071.000000
3.141667	0.500	7,396.000000
3.150000	0.500	8,420.000000
3.158333	0.500	10,022.000000
3.166667	0.500	11,658.000000
3.175000	0.500	12,624.000000
3.183333	0.500	12,254.000000
3.191667	0.500	10,454.000000
3.200000	0.500	7,504.000000
3.208333	0.500	4,230.000000
3.216667	0.500	1,665.000000
3.225000	0.500	194.000000
3.233333	0.500	-1,030.000000
3.241667	0.500	-2,579.000000
3.250000	0.500	-4,186.000000
3.258333	0.500	-5,007.000000
3.266667	0.500	-4,651.000000
3.275000	0.500	-3,772.000000
3.283333	0.500	-3,379.000000
3.291667	0.500	-3,960.000000
3.300000	0.500	-5,444.000000
3.308333	0.500	-7,586.000000
3.316667	0.500	-9,664.000000
3.325000	0.500	-11,436.000000
3.333333	0.500	-13,016.000000
3.341667	0.500	-14,570.000000
3.350000	0.500	-15,950.000000
3.358333	0.500	-17,252.000000
3.366667	0.500	-18,419.000000
3.375000	0.500	-19,385.000000
3.383333	0.500	-20,225.000000
3.391667	0.500	-21,005.000000
3.400000	0.500	-21,825.000000
3.408333	0.500	-22,543.000000
3.416667	0.500	-22,393.000000
3.425000	0.500	-21,019.000000
3.433333	0.500	-18,510.000000
3.441667	0.500	-14,790.000000
3.450000	0.500	-9,987.000000
3.458333	0.500	-4,939.000000
3.466667	0.500	-656.000000
3.475000	0.500	2,506.000000
3.483333	0.500	4,357.000000
3.491667	0.500	4,816.000000
3.500000	0.500	4,034.000000
3.508333	0.500	2,459.000000
3.516667	0.500	29.000000
3.525000	0.500	-3,613.000000
3.533333	0.500	-8,287.000000
3.541667	0.500	-13,620.000000
3.550000	0.500	-19,014.000000
3.558333	0.500	-23,421.000000
3.566667	0.500	-26,143.000000
3.575000	0.500	-26,821.000000
3.583333	0.500	-25,463.000000
3.591667	0.500	-21,884.000000
3.600000	0.500	-16,772.000000
3.608333	0.500	-11,875.000000
3.616667	0.500	-8,286.000000
3.625000	0.500	-6,505.000000
3.633333	0.500	-6,213.000000
3.641667	0.500	-6,561.000000
3.650000	0.500	-7,380.000000
3.658333	0.500	-8,860.000000
3.666667	0.500	-10,749.000000
3.675000	0.500	-12,876.000000
3.683333	0.500	-15,574.000000
3.691667	0.500	-18,447.000000
3.700000	0.500	-20,214.000000
3.708333	0.500	-20,055.000000
3.716667	0.500	-18,173.000000
3.725000	0.500	-15,378.000000
3.733333	0.500	-13,133.000000
3.741667	0.500	-12,204.000000
3.750000	0.500	-12,595.000000
3.758333	0.500	-13,724.000000
3.766667	0.500	-14,774.000000
3.775000	0.500	-15,496.000000
3.783333	0.500	-16,325.000000
3.791667	0.500	-17,821.000000
3.800000	0.500	-19,290.000000
3.808333	0.500	-20,143.000000
3.816667	0.500	-20,038.000000
3.825000	0.500	-19,004.000000
3.833333	0.500	-17,603.000000
3.841667	0.500	-16,641.000000
3.850000	0.500	-16,903.000000
3.858333	0.500	-18,348.000000
3.866667	0.500	-20,091.000000
3.875000	0.500	-21,368.000000
3.883333	0.500	-22,177.000000
3.891667	0.500	-22,349.000000
3.900000	0.500	-21,620.000000
3.908333	0.500	-19,761.000000
3.916667	0.500	-16,831.000000
3.925000	0.500	-13,383.000000
3.933333	0.500	-10,587.000000
3.941667	0.500	-9,227.000000
3.950000	0.500	-9,584.000000
3.958333	0.500	-11,164.000000
3.966667	0.500	-12,858.000000
3.975000	0.500	-13,580.000000
3.983333	0.500	-12,879.000000
3.991667	0.500	-10,960.000000
4.000000	0.500	-8,768.000000
4.008333	0.500	-7,363.000000
4.016667	0.500	-7,111.000000
4.025000	0.500	-8,159.000000
4.033333	0.500	-10,459.000000
4.041667	0.500	-13,650.000000
4.050000	0.500	-16,796.000000
4.058333	0.500	-18,773.000000
4.066667	0.500	-19,092.000000
4.075000	0.500	-17,797.000000
4.083333	0.500	-15,317.000000
4.091667	0.500	-12,057.000000
4.100000	0.500	-9,117.000000
4.108333	0.500	-7,706.000000
4.116667	0.500	-7,759.000000
4.125000	0.500	-8,047.000000
4.133333	0.500	-7,366.000000
4.141667	0.500	-5,581.000000
4.150000	0.500	-3,390.000000
4.158333	0.500	-1,851.000000
4.166667	0.500	-1,171.000000
4.175000	0.500	-1,288.000000
4.183333	0.500	-1,454.000000
4.191667	0.500	-1,233.000000
4.200000	0.500	-433.000000
4.208333	0.500	984.000000
4.216667	0.500	3,213.000000
4.225000	0.500	5,635.000000
4.233333	0.500	7,252.000000
4.241667	0.500	7,509.000000
4.250000	0.500	6,266.000000
4.258333	0.500	3,959.000000
4.266667	0.500	1,234.000000
4.275000	0.500	-1,423.000000
4.283333	0.500	-3,638.000000
4.291667	0.500	-5,537.000000
4.300000	0.500	-7,124.000000
4.308333	0.500	-8,416.000000
4.316667	0.500	-9,512.000000
4.325000	0.500	-10,408.000000
4.333333	0.500	-11,271.000000
4.341667	0.500	-12,099.000000
4.350000	0.500	-12,707.000000
4.358333	0.500	-12,964.000000
4.366667	0.500	-12,332.000000
4.375000	0.500	-11,099.000000
4.383333	0.500	-9,836.000000
4.391667	0.500	-9,040.000000
4.400000	0.500	-8,704.000000
4.408333	0.500	-8,984.000000
4.416667	0.500	-9,691.000000
4.425000	0.500	-10,482.000000
4.433333	0.500	-11,302.000000
4.441667	0.500	-12,143.000000
4.450000	0.500	-12,786.000000
4.458333	0.500	-12,849.000000
4.466667	0.500	-12,027.000000
4.475000	0.500	-10,176.000000
4.483333	0.500	-7,179.000000
4.491667	0.500	-3,467.000000
4.500000	0.500	-142.000000
4.508333	0.500	2,002.000000
4.516667	0.500	2,436.000000
4.525000	0.500	997.000000
4.533333	0.500	-1,939.000000
4.541667	0.500	-5,347.000000
4.550000	0.500	-8,475.000000
4.558333	0.500	-11,056.000000
4.566667	0.500	-13,269.000000
4.575000	0.500	-15,575.000000
4.583333	0.500	-18,097.000000
4.591667	0.500	-19,990.000000
4.600000	0.500	-20,551.000000
4.608333	0.500	-19,435.000000
4.616667	0.500	-16,312.000000
4.625000	0.500	-11,227.000000
4.633333	0.500	-4,721.000000
4.641667	0.500	2,127.000000
4.650000	0.500	7,835.000000
4.658333	0.500	10,900.000000
4.666667	0.500	10,129.000000
4.675000	0.500	6,412.000000
4.683333	0.500	1,618.000000
4.691667	0.500	-3,223.000000
4.700000	0.500	-7,427.000000
4.708333	0.500	-10,867.000000
4.716667	0.500	-13,566.000000
4.725000	0.500	-15,618.000000
4.733333	0.500	-16,769.000000
4.741667	0.500	-16,777.000000
4.750000	0.500	-15,865.000000
4.758333	0.500	-14,437.000000
4.766667	0.500	-12,910.000000
4.775000	0.500	-11,376.000000
4.783333	0.500	-9,744.000000
4.791667	0.500	-8,255.000000
4.800000	0.500	-7,206.000000
4.808333	0.500	-6,784.000000
4.816667	0.500	-7,187.000000
4.825000	0.500	-8,755.000000
4.833333	0.500	-11,200.000000
4.841667	0.500	-13,731.000000
4.850000	0.500	-15,584.000000
4.858333	0.500	-16,350.000000
4.866667	0.500	-16,040.000000
4.875000	0.500	-14,720.000000
4.883333	0.500	-12,478.000000
4.891667	0.500	-9,808.000000
4.900000	0.500	-7,506.000000
4.908333	0.500	-6,176.000000
4.916667	0.500	-5,675.000000
4.925000	0.500	-5,444.000000
4.933333	0.500	-5,385.000000
4.941667	0.500	-5,882.000000
4.950000	0.500	-6,785.000000
4.958333	0.500	-7,846.000000
4.966667	0.500	-8,426.000000
4.975000	0.500	-7,866.000000
4.983333	0.500	-6,395.000000
4.991667	0.500	-4,492.000000
5.000000	0.500	-2,185.000000
5.008333	0.500	180.000000
5.016667	0.500	1,717.000000
5.025000	0.500	1,939.000000
5.033333	0.500	671.000000
5.041667	0.500	-1,770.000000
5.050000	0.500	-4,442.000000
5.058333	0.500	-6,698.000000
5.066667	0.500	-8,666.000000
5.075000	0.500	-10,427.000000
5.083333	0.500	-11,369.000000
5.091667	0.500	-11,371.000000
5.100000	0.500	-10,887.000000
5.108333	0.500	-10,266.000000
5.116667	0.500	-9,670.000000
5.125000	0.500	-9,477.000000
5.133333	0.500	-9,650.000000
5.141667	0.500	-10,227.000000
5.150000	0.500	-11,190.000000
5.158333	0.500	-12,041.000000
5.166667	0.500	-12,078.000000
5.175000	0.500	-11,053.000000
5.183333	0.500	-9,339.000000
5.191667	0.500	-7,509.000000
5.200000	0.500	-5,561.000000
5.208333	0.500	-3,189.000000
5.216667	0.500	-396.000000
5.225000	0.500	1,766.000000
5.233333	0.500	2,386.000000
5.241667	0.500	1,323.000000
5.250000	0.500	-547.000000
5.258333	0.500	-2,995.000000
5.266667	0.500	-5,961.000000
5.275000	0.500	-9,029.000000
5.283333	0.500	-11,952.000000
5.291667	0.500	-14,485.000000
5.300000	0.500	-16,466.000000
5.308333	0.500	-17,521.000000
5.316667	0.500	-17,496.000000
5.325000	0.500	-16,425.000000
5.333333	0.500	-15,163.000000
5.341667	0.500	-14,513.000000
5.350000	0.500	-14,012.000000
5.358333	0.500	-13,141.000000
5.366667	0.500	-11,829.000000
5.375000	0.500	-10,167.000000
5.383333	0.500	-8,278.000000
5.391667	0.500	-5,992.000000
5.400000	0.500	-3,001.000000
5.408333	0.500	308.000000
5.416667	0.500	3,205.000000
5.425000	0.500	5,224.000000
5.433333	0.500	6,018.000000
5.441667	0.500	5,562.000000
5.450000	0.500	4,672.000000
5.458333	0.500	4,066.000000
5.466667	0.500	3,492.000000
5.475000	0.500	3,018.000000
5.483333	0.500	3,197.000000
5.491667	0.500	4,242.000000
5.500000	0.500	5,538.000000
5.508333	0.500	6,096.000000
5.516667	0.500	5,756.000000
5.525000	0.500	4,783.000000
5.533333	0.500	3,679.000000
5.541667	0.500	2,617.000000
5.550000	0.500	1,146.000000
5.558333	0.500	-1,240.000000
5.566667	0.500	-4,870.000000
5.575000	0.500	-9,204.000000
5.583333	0.500	-13,187.000000
5.591667	0.500	-15,960.000000
5.600000	0.500	-17,063.000000
5.608333	0.500	-16,521.000000
5.616667	0.500	-14,911.000000
5.625000	0.500	-12,999.000000
5.633333	0.500	-11,211.000000
5.641667	0.500	-9,805.000000
5.650000	0.500	-8,954.000000
5.658333	0.500	-8,507.000000
5.666667	0.500	-7,806.000000
5.675000	0.500	-6,217.000000
5.683333	0.500	-4,014.000000
5.691667	0.500	-2,038.000000
5.700000	0.500	-937.000000
5.708333	0.500	-826.000000
5.716667	0.500	-1,410.000000
5.725000	0.500	-2,461.000000
5.733333	0.500	-3,778.000000
5.741667	0.500	-5,534.000000
5.750000	0.500	-7,681.000000
5.758333	0.500	-10,087.000000
5.766667	0.500	-12,657.000000
5.775000	0.500	-15,968.000000
5.783333	0.500	-20,071.000000
5.791667	0.500	-23,872.000000
5.800000	0.500	-25,976.000000
5.808333	0.500	-25,428.000000
5.816667	0.500	-22,553.000000
5.825000	0.500	-18,384.000000
5.833333	0.500	-13,830.000000
5.841667	0.500	-9,810.000000
5.850000	0.500	-6,510.000000
5.858333	0.500	-3,550.000000
5.866667	0.500	-664.000000
5.875000	0.500	1,767.000000
5.883333	0.500	3,561.000000
5.891667	0.500	4,745.000000
5.900000	0.500	5,136.000000
5.908333	0.500	4,700.000000
5.916667	0.500	3,812.000000
5.925000	0.500	2,494.000000
5.933333	0.500	908.000000
5.941667	0.500	-832.000000
5.950000	0.500	-2,842.000000
5.958333	0.500	-4,975.000000
5.966667	0.500	-6,678.000000
5.975000	0.500	-6,997.000000
5.983333	0.500	-5,454.000000
5.991667	0.500	-2,374.000000
6.000000	0.500	1,293.000000
6.008333	0.500	4,281.000000
6.016667	0.500	5,546.000000
6.025000	0.500	4,716.000000
6.033333	0.500	2,248.000000
6.041667	0.500	-1,128.000000
6.050000	0.500	-4,429.000000
6.058333	0.500	-6,717.000000
6.066667	0.500	-7,533.000000
6.075000	0.500	-6,770.000000
6.083333	0.500	-4,942.000000
6.091667	0.500	-2,754.000000
6.100000	0.500	-818.000000
6.108333	0.500	502.000000
6.116667	0.500	1,343.000000
6.125000	0.500	1,994.000000
6.133333	0.500	2,793.000000
6.141667	0.500	4,151.000000
6.150000	0.500	6,034.000000
6.158333	0.500	7,616.000000
6.166667	0.500	8,038.000000
6.175000	0.500	6,800.000000
6.183333	0.500	4,057.000000
6.191667	0.500	579.000000
6.200000	0.500	-2,959.000000
6.208333	0.500	-6,167.000000
6.216667	0.500	-9,017.000000
6.225000	0.500	-11,695.000000
6.233333	0.500	-14,328.000000
6.241667	0.500	-16,821.000000
6.250000	0.500	-18,762.000000
6.258333	0.500	-19,583.000000
6.266667	0.500	-18,846.000000
6.275000	0.500	-16,309.000000
6.283333	0.500	-12,514.000000
6.291667	0.500	-8,783.000000
6.300000	0.500	-5,759.000000
6.308333	0.500	-3,978.000000
6.316667	0.500	-3,306.000000
6.325000	0.500	-3,333.000000
6.333333	0.500	-3,923.000000
6.341667	0.500	-5,227.000000
6.350000	0.500	-7,354.000000
6.358333	0.500	-9,684.000000
6.366667	0.500	-11,382.000000
6.375000	0.500	-11,816.000000
6.383333	0.500	-10,882.000000
6.391667	0.500	-8,914.000000
6.400000	0.500	-6,507.000000
6.408333	0.500	-4,027.000000
6.416667	0.500	-1,763.000000
6.425000	0.500	207.000000
6.433333	0.500	2,419.000000
6.441667	0.500	5,022.000000
6.450000	0.500	7,631.000000
6.458333	0.500	10,062.000000
6.466667	0.500	12,269.000000
6.475000	0.500	14,007.000000
6.483333	0.500	15,012.000000
6.491667	0.500	15,521.000000
6.500000	0.500	15,956.000000
6.508333	0.500	16,270.000000
6.516667	0.500	16,423.000000
6.525000	0.500	15,960.000000
6.533333	0.500	14,542.000000
6.541667	0.500	11,969.000000
6.550000	0.500	8,411.000000
6.558333	0.500	4,251.000000
6.566667	0.500	76.000000
6.575000	0.500	-3,474.000000
6.583333	0.500	-6,124.000000
6.591667	0.500	-7,627.000000
6.600000	0.500	-8,145.000000
6.608333	0.500	-8,294.000000
6.616667	0.500	-8,705.000000
6.625000	0.500	-9,421.000000
6.633333	0.500	-9,712.000000
6.641667	0.500	-8,704.000000
6.650000	0.500	-6,184.000000
6.658333	0.500	-2,255.000000
6.666667	0.500	2,418.000000
6.675000	0.500	6,941.000000
6.683333	0.500	10,307.000000
6.691667	0.500	12,068.000000
6.700000	0.500	13,020.000000
6.708333	0.500	13,901.000000
6.716667	0.500	14,611.000000
6.725000	0.500	14,755.000000
6.733333	0.500	13,944.000000
6.741667	0.500	12,046.000000
6.750000	0.500	9,488.000000
6.758333	0.500	6,767.000000
6.766667	0.500	4,375.000000
6.775000	0.500	2,944.000000
6.783333	0.500	2,774.000000
6.791667	0.500	3,350.000000
6.800000	0.500	3,889.000000
6.808333	0.500	4,170.000000
6.816667	0.500	4,365.000000
6.825000	0.500	4,493.000000
6.833333	0.500	4,876.000000
6.841667	0.500	5,759.000000
6.850000	0.500	7,035.000000
6.858333	0.500	8,311.000000
6.866667	0.500	8,731.000000
6.875000	0.500	8,355.000000
6.883333	0.500	7,216.000000
6.891667	0.500	5,152.000000
6.900000	0.500	1,961.000000
6.908333	0.500	-2,114.000000
6.916667	0.500	-6,443.000000
6.925000	0.500	-9,896.000000
6.933333	0.500	-11,696.000000
6.941667	0.500	-11,965.000000
6.950000	0.500	-11,145.000000
6.958333	0.500	-9,218.000000
6.966667	0.500	-6,068.000000
6.975000	0.500	-1,853.000000
6.983333	0.500	2,638.000000
6.991667	0.500	6,476.000000
7.000000	0.500	9,343.000000
7.008333	0.500	11,610.000000
7.016667	0.500	13,668.000000
7.025000	0.500	15,603.000000
7.033333	0.500	17,419.000000
7.041667	0.500	18,768.000000
7.050000	0.500	19,275.000000
7.058333	0.500	19,229.000000
7.066667	0.500	19,413.000000
7.075000	0.500	20,153.000000
7.083333	0.500	21,284.000000
7.091667	0.500	22,054.000000
7.100000	0.500	22,079.000000
7.108333	0.500	21,588.000000
7.116667	0.500	20,789.000000
7.125000	0.500	19,896.000000
7.133333	0.500	19,205.000000
7.141667	0.500	18,675.000000
7.150000	0.500	17,815.000000
7.158333	0.500	16,215.000000
7.166667	0.500	13,810.000000
7.175000	0.500	10,441.000000
7.183333	0.500	5,976.000000
7.191667	0.500	846.000000
7.200000	0.500	-4,436.000000
7.208333	0.500	-9,203.000000
7.216667	0.500	-13,067.000000
7.225000	0.500	-15,534.000000
7.233333	0.500	-16,008.000000
7.241667	0.500	-14,639.000000
7.250000	0.500	-12,097.000000
7.258333	0.500	-9,259.000000
7.266667	0.500	-7,354.000000
7.275000	0.500	-6,277.000000
7.283333	0.500	-4,743.000000
7.291667	0.500	-2,200.000000
7.300000	0.500	502.000000
7.308333	0.500	2,810.000000
7.316667	0.500	4,561.000000
7.325000	0.500	5,713.000000
7.333333	0.500	6,617.000000
7.341667	0.500	7,258.000000
7.350000	0.500	7,551.000000
7.358333	0.500	7,727.000000
7.366667	0.500	7,745.000000
7.375000	0.500	7,458.000000
7.383333	0.500	6,825.000000
7.391667	0.500	6,465.000000
7.400000	0.500	6,827.000000
7.408333	0.500	8,227.000000
7.416667	0.500	10,724.000000
7.425000	0.500	13,385.000000
7.433333	0.500	15,349.000000
7.441667	0.500	16,432.000000
7.450000	0.500	17,040.000000
7.458333	0.500	17,225.000000
7.466667	0.500	17,310.000000
7.475000	0.500	17,702.000000
7.483333	0.500	18,097.000000
7.491667	0.500	18,011.000000
7.500000	0.500	17,350.000000
7.508333	0.500	16,332.000000
7.516667	0.500	14,971.000000
7.525000	0.500	13,704.000000
7.533333	0.500	12,122.000000
7.541667	0.500	9,979.000000
7.550000	0.500	7,360.000000
7.558333	0.500	4,254.000000
7.566667	0.500	1,416.000000
7.575000	0.500	-179.000000
7.583333	0.500	-326.000000
7.591667	0.500	520.000000
7.600000	0.500	1,818.000000
7.608333	0.500	3,381.000000
7.616667	0.500	5,792.000000
7.625000	0.500	9,290.000000
7.633333	0.500	13,222.000000
7.641667	0.500	16,711.000000
7.650000	0.500	19,367.000000
7.658333	0.500	21,603.000000
7.666667	0.500	23,920.000000
7.675000	0.500	26,425.000000
7.683333	0.500	28,873.000000
7.691667	0.500	31,144.000000
7.700000	0.500	33,183.000000
7.708333	0.500	34,585.000000
7.716667	0.500	35,139.000000
7.725000	0.500	34,987.000000
7.733333	0.500	34,548.000000
7.741667	0.500	33,898.000000
7.750000	0.500	32,709.000000
7.758333	0.500	31,037.000000
7.766667	0.500	28,494.000000
7.775000	0.500	24,888.000000
7.783333	0.500	20,529.000000
7.791667	0.500	16,244.000000
7.800000	0.500	12,972.000000
7.808333	0.500	11,140.000000
7.816667	0.500	10,567.000000
7.825000	0.500	10,754.000000
7.833333	0.500	11,778.000000
7.841667	0.500	13,000.000000
7.850000	0.500	13,853.000000
7.858333	0.500	14,239.000000
7.866667	0.500	14,249.000000
7.875000	0.500	14,016.000000
7.883333	0.500	13,877.000000
7.891667	0.500	14,136.000000
7.900000	0.500	14,556.000000
7.908333	0.500	15,103.000000
7.916667	0.500	16,031.000000
7.925000	0.500	17,578.000000
7.933333	0.500	19,762.000000
7.941667	0.500	22,214.000000
7.950000	0.500	24,491.000000
7.958333	0.500	25,880.000000
7.966667	0.500	26,290.000000
7.975000	0.500	26,182.000000
7.983333	0.500	25,652.000000
7.991667	0.500	24,804.000000
8.000000	0.500	24,318.000000
8.008333	0.500	24,812.000000
8.016667	0.500	26,304.000000
8.025000	0.500	29,099.000000
8.033333	0.500	33,057.000000
8.041667	0.500	37,943.000000
8.050000	0.500	43,719.000000
8.058333	0.500	49,804.000000
8.066667	0.500	55,402.000000
8.075000	0.500	59,475.000000
8.083333	0.500	61,611.000000
8.091667	0.500	61,767.000000
8.100000	0.500	60,194.000000
8.108333	0.500	57,785.000000
8.116667	0.500	55,664.000000
8.125000	0.500	54,322.000000
8.133333	0.500	53,409.000000
8.141667	0.500	52,411.000000
8.150000	0.500	51,362.000000
8.158333	0.500	50,335.000000
8.166667	0.500	49,351.000000
8.175000	0.500	48,123.000000
8.183333	0.500	46,331.000000
8.191667	0.500	44,233.000000
8.200000	0.500	41,875.000000
8.208333	0.500	39,164.000000
8.216667	0.500	36,405.000000
8.225000	0.500	34,355.000000
8.233333	0.500	33,284.000000
8.241667	0.500	33,333.000000
8.250000	0.500	33,907.000000
8.258333	0.500	34,458.000000
8.266667	0.500	34,203.000000
8.275000	0.500	32,838.000000
8.283333	0.500	30,589.000000
8.291667	0.500	27,888.000000
8.300000	0.500	25,126.000000
8.308333	0.500	22,678.000000
8.316667	0.500	21,364.000000
8.325000	0.500	21,759.000000
8.333333	0.500	23,701.000000
8.341667	0.500	27,284.000000
8.350000	0.500	32,940.000000
8.358333	0.500	40,743.000000
8.366667	0.500	50,146.000000
8.375000	0.500	60,646.000000
8.383333	0.500	71,918.000000
8.391667	0.500	84,399.000000
8.400000	0.500	98,788.000000
8.408333	0.500	115,400.000000
8.416667	0.500	134,190.000000
8.425000	0.500	154,751.000000
8.433333	0.500	175,897.000000
8.441667	0.500	196,327.000000
8.450000	0.500	215,134.000000
8.458333	0.500	231,724.000000
8.466667	0.500	244,545.000000
8.475000	0.500	252,078.000000
8.483333	0.500	253,465.000000
8.491667	0.500	248,443.000000
8.500000	0.500	237,848.000000
8.508333	0.500	222,617.000000
8.516667	0.500	203,793.000000
8.525000	0.500	182,425.000000
8.533333	0.500	159,241.000000
8.541667	0.500	135,578.000000
8.550000	0.500	113,207.000000
8.558333	0.500	93,233.000000
8.566667	0.500	76,143.000000
8.575000	0.500	61,981.000000
8.583333	0.500	50,918.000000
8.591667	0.500	43,235.000000
8.600000	0.500	38,892.000000
8.608333	0.500	37,101.000000
8.616667	0.500	36,497.000000
8.625000	0.500	36,007.000000
8.633333	0.500	35,662.000000
8.641667	0.500	35,475.000000
8.650000	0.500	35,678.000000
8.658333	0.500	36,156.000000
8.666667	0.500	36,303.000000
8.675000	0.500	35,792.000000
8.683333	0.500	34,763.000000
8.691667	0.500	33,839.000000
8.700000	0.500	33,320.000000
8.708333	0.500	33,385.000000
8.716667	0.500	33,835.000000
8.725000	0.500	34,433.000000
8.733333	0.500	34,862.000000
8.741667	0.500	34,959.000000
8.750000	0.500	35,081.000000
8.758333	0.500	35,093.000000
8.766667	0.500	34,991.000000
8.775000	0.500	35,325.000000
8.783333	0.500	36,498.000000
8.791667	0.500	38,416.000000
8.800000	0.500	40,262.000000
8.808333	0.500	41,402.000000
8.816667	0.500	42,057.000000
8.825000	0.500	43,094.000000
8.833333	0.500	44,450.000000
8.841667	0.500	46,023.000000
8.850000	0.500	47,630.000000
8.858333	0.500	48,596.000000
8.866667	0.500	48,321.000000
8.875000	0.500	46,996.000000
8.883333	0.500	44,817.000000
8.891667	0.500	42,414.000000
8.900000	0.500	40,284.000000
8.908333	0.500	38,165.000000
8.916667	0.500	35,983.000000
8.925000	0.500	33,916.000000
8.933333	0.500	31,930.000000
8.941667	0.500	30,067.000000
8.950000	0.500	28,680.000000
8.958333	0.500	27,728.000000
8.966667	0.500	26,855.000000
8.975000	0.500	25,984.000000
8.983333	0.500	25,431.000000
8.991667	0.500	25,263.000000
9.000000	0.500	26,061.000000
9.008333	0.500	28,190.000000
9.016667	0.500	31,187.000000
9.025000	0.500	34,157.000000
9.033333	0.500	36,649.000000
9.041667	0.500	38,622.000000
9.050000	0.500	39,719.000000
9.058333	0.500	39,651.000000
9.066667	0.500	38,524.000000
9.075000	0.500	36,860.000000
9.083333	0.500	35,893.000000
9.091667	0.500	36,419.000000
9.100000	0.500	38,206.000000
9.108333	0.500	40,048.000000
9.116667	0.500	41,042.000000
9.125000	0.500	41,255.000000
9.133333	0.500	40,694.000000
9.141667	0.500	39,296.000000
9.150000	0.500	37,103.000000
9.158333	0.500	34,596.000000
9.166667	0.500	32,750.000000
9.175000	0.500	32,070.000000
9.183333	0.500	32,337.000000
9.191667	0.500	33,382.000000
9.200000	0.500	34,849.000000
9.208333	0.500	36,622.000000
9.216667	0.500	38,848.000000
9.225000	0.500	41,713.000000
9.233333	0.500	44,839.000000
9.241667	0.500	47,408.000000
9.250000	0.500	48,819.000000
9.258333	0.500	48,694.000000
9.266667	0.500	47,099.000000
9.275000	0.500	44,284.000000
9.283333	0.500	40,337.000000
9.291667	0.500	34,972.000000
9.300000	0.500	28,342.000000
9.308333	0.500	20,978.000000
9.316667	0.500	13,711.000000
9.325000	0.500	7,954.000000
9.333333	0.500	5,052.000000
9.341667	0.500	5,529.000000
9.350000	0.500	9,192.000000
9.358333	0.500	15,257.000000
9.366667	0.500	22,518.000000
9.375000	0.500	29,923.000000
9.383333	0.500	36,568.000000
9.391667	0.500	41,592.000000
9.400000	0.500	44,989.000000
9.408333	0.500	47,223.000000
9.416667	0.500	48,614.000000
9.425000	0.500	49,155.000000
9.433333	0.500	48,751.000000
9.441667	0.500	47,653.000000
9.450000	0.500	46,617.000000
9.458333	0.500	46,728.000000
9.466667	0.500	49,019.000000
9.475000	0.500	53,450.000000
9.483333	0.500	59,655.000000
9.491667	0.500	67,801.000000
9.500000	0.500	78,444.000000
9.508333	0.500	92,559.000000
9.516667	0.500	112,242.000000
9.525000	0.500	139,736.000000
9.533333	0.500	176,938.000000
9.541667	0.500	226,315.000000
9.550000	0.500	292,300.000000
9.558333	0.500	381,218.000000
9.566667	0.500	500,430.000000
9.575000	0.500	658,665.000000
9.583333	0.500	865,895.000000
9.591667	0.500	1,133,157.000000
9.600000	0.500	1,472,361.000000
9.608333	0.500	1,894,009.000000
9.616667	0.500	2,404,126.000000
9.625000	0.500	3,003,029.000000
9.633333	0.500	3,681,875.000000
9.641667	0.500	4,420,253.000000
9.650000	0.500	5,186,253.000000
9.658333	0.500	5,937,536.000000
9.666667	0.500	6,625,841.000000
9.675000	0.500	7,203,060.000000
9.683333	0.500	7,625,888.000000
9.691667	0.500	7,860,708.000000
9.700000	0.500	7,888,641.000000
9.708333	0.500	7,708,309.000000
9.716667	0.500	7,336,408.000000
9.725000	0.500	6,804,909.000000
9.733333	0.500	6,155,957.000000
9.741667	0.500	5,436,056.000000
9.750000	0.500	4,690,563.000000
9.758333	0.500	3,960,424.000000
9.766667	0.500	3,278,831.000000
9.775000	0.500	2,668,657.000000
9.783333	0.500	2,142,408.000000
9.791667	0.500	1,704,278.000000
9.800000	0.500	1,351,573.000000
9.808333	0.500	1,075,918.000000
9.816667	0.500	865,760.000000
9.825000	0.500	709,218.000000
9.833333	0.500	594,028.000000
9.841667	0.500	508,351.000000
9.850000	0.500	442,282.000000
9.858333	0.500	388,476.000000
9.866667	0.500	342,449.000000
9.875000	0.500	301,748.000000
9.883333	0.500	264,670.000000
9.891667	0.500	230,285.000000
9.900000	0.500	198,095.000000
9.908333	0.500	168,406.000000
9.916667	0.500	141,768.000000
9.925000	0.500	118,508.000000
9.933333	0.500	99,030.000000
9.941667	0.500	82,654.000000
9.950000	0.500	69,216.000000
9.958333	0.500	59,363.000000
9.966667	0.500	53,399.000000
9.975000	0.500	50,717.000000
9.983333	0.500	50,056.000000
9.991667	0.500	50,431.000000
10.000000	0.500	50,783.000000
10.008333	0.500	50,014.000000
10.016667	0.500	47,865.000000
10.025000	0.500	44,778.000000
10.033333	0.500	41,106.000000
10.041667	0.500	37,553.000000
10.050000	0.500	35,129.000000
10.058333	0.500	34,112.000000
10.066667	0.500	34,286.000000
10.075000	0.500	35,262.000000
10.083333	0.500	36,387.000000
10.091667	0.500	37,461.000000
10.100000	0.500	38,633.000000
10.108333	0.500	40,016.000000
10.116667	0.500	42,031.000000
10.125000	0.500	45,014.000000
10.133333	0.500	48,714.000000
10.141667	0.500	52,785.000000
10.150000	0.500	56,784.000000
10.158333	0.500	60,162.000000
10.166667	0.500	62,436.000000
10.175000	0.500	63,324.000000
10.183333	0.500	62,791.000000
10.191667	0.500	60,802.000000
10.200000	0.500	58,069.000000
10.208333	0.500	56,132.000000
10.216667	0.500	55,976.000000
10.225000	0.500	57,034.000000
10.233333	0.500	58,557.000000
10.241667	0.500	60,347.000000
10.250000	0.500	61,980.000000
10.258333	0.500	62,903.000000
10.266667	0.500	62,603.000000
10.275000	0.500	60,931.000000
10.283333	0.500	57,807.000000
10.291667	0.500	53,220.000000
10.300000	0.500	48,087.000000
10.308333	0.500	43,818.000000
10.316667	0.500	41,212.000000
10.325000	0.500	40,048.000000
10.333333	0.500	39,427.000000
10.341667	0.500	39,024.000000
10.350000	0.500	38,518.000000
10.358333	0.500	37,977.000000
10.366667	0.500	38,037.000000
10.375000	0.500	38,997.000000
10.383333	0.500	41,265.000000
10.391667	0.500	45,146.000000
10.400000	0.500	50,025.000000
10.408333	0.500	54,817.000000
10.416667	0.500	59,089.000000
10.425000	0.500	63,008.000000
10.433333	0.500	67,035.000000
10.441667	0.500	71,844.000000
10.450000	0.500	78,220.000000
10.458333	0.500	86,369.000000
10.466667	0.500	96,150.000000
10.475000	0.500	106,734.000000
10.483333	0.500	116,925.000000
10.491667	0.500	126,634.000000
10.500000	0.500	135,572.000000
10.508333	0.500	143,817.000000
10.516667	0.500	151,781.000000
10.525000	0.500	158,918.000000
10.533333	0.500	164,551.000000
10.541667	0.500	167,729.000000
10.550000	0.500	167,916.000000
10.558333	0.500	165,018.000000
10.566667	0.500	159,555.000000
10.575000	0.500	152,448.000000
10.583333	0.500	144,909.000000
10.591667	0.500	137,321.000000
10.600000	0.500	130,051.000000
10.608333	0.500	123,624.000000
10.616667	0.500	119,022.000000
10.625000	0.500	117,740.000000
10.633333	0.500	121,530.000000
10.641667	0.500	132,155.000000
10.650000	0.500	152,069.000000
10.658333	0.500	183,573.000000
10.666667	0.500	228,834.000000
10.675000	0.500	290,675.000000
10.683333	0.500	372,143.000000
10.691667	0.500	474,713.000000
10.700000	0.500	597,191.000000
10.708333	0.500	736,653.000000
10.716667	0.500	889,422.000000
10.725000	0.500	1,050,651.000000
10.733333	0.500	1,214,092.000000
10.741667	0.500	1,371,986.000000
10.750000	0.500	1,515,752.000000
10.758333	0.500	1,636,361.000000
10.766667	0.500	1,724,913.000000
10.775000	0.500	1,774,534.000000
10.783333	0.500	1,781,565.000000
10.791667	0.500	1,745,712.000000
10.800000	0.500	1,669,688.000000
10.808333	0.500	1,558,919.000000
10.816667	0.500	1,421,363.000000
10.825000	0.500	1,266,654.000000
10.833333	0.500	1,104,673.000000
10.841667	0.500	944,444.000000
10.850000	0.500	793,604.000000
10.858333	0.500	657,725.000000
10.866667	0.500	539,631.000000
10.875000	0.500	439,912.000000
10.883333	0.500	357,494.000000
10.891667	0.500	290,511.000000
10.900000	0.500	237,418.000000
10.908333	0.500	196,140.000000
10.916667	0.500	164,497.000000
10.925000	0.500	140,395.000000
10.933333	0.500	121,764.000000
10.941667	0.500	106,873.000000
10.950000	0.500	94,829.000000
10.958333	0.500	85,356.000000
10.966667	0.500	77,919.000000
10.975000	0.500	72,156.000000
10.983333	0.500	68,242.000000
10.991667	0.500	66,345.000000
11.000000	0.500	66,869.000000
11.008333	0.500	69,921.000000
11.016667	0.500	75,364.000000
11.025000	0.500	82,729.000000
11.033333	0.500	91,313.000000
11.041667	0.500	100,844.000000
11.050000	0.500	111,826.000000
11.058333	0.500	124,218.000000
11.066667	0.500	137,320.000000
11.075000	0.500	150,328.000000
11.083333	0.500	162,171.000000
11.091667	0.500	172,401.000000
11.100000	0.500	180,592.000000
11.108333	0.500	185,790.000000
11.116667	0.500	187,675.000000
11.125000	0.500	186,523.000000
11.133333	0.500	182,082.000000
11.141667	0.500	174,618.000000
11.150000	0.500	165,063.000000
11.158333	0.500	154,325.000000
11.166667	0.500	142,384.000000
11.175000	0.500	129,154.000000
11.183333	0.500	115,351.000000
11.191667	0.500	102,058.000000
11.200000	0.500	89,778.000000
11.208333	0.500	78,732.000000
11.216667	0.500	68,894.000000
11.225000	0.500	60,450.000000
11.233333	0.500	53,863.000000
11.241667	0.500	49,031.000000
11.250000	0.500	45,631.000000
11.258333	0.500	43,497.000000
11.266667	0.500	42,278.000000
11.275000	0.500	41,446.000000
11.283333	0.500	40,109.000000
11.291667	0.500	38,344.000000
11.300000	0.500	37,148.000000
11.308333	0.500	37,418.000000
11.316667	0.500	39,374.000000
11.325000	0.500	42,804.000000
11.333333	0.500	46,920.000000
11.341667	0.500	51,028.000000
11.350000	0.500	54,720.000000
11.358333	0.500	58,169.000000
11.366667	0.500	61,386.000000
11.375000	0.500	63,520.000000
11.383333	0.500	64,355.000000
11.391667	0.500	64,863.000000
11.400000	0.500	65,863.000000
11.408333	0.500	67,486.000000
11.416667	0.500	69,412.000000
11.425000	0.500	70,884.000000
11.433333	0.500	71,408.000000
11.441667	0.500	71,162.000000
11.450000	0.500	71,398.000000
11.458333	0.500	72,710.000000
11.466667	0.500	74,435.000000
11.475000	0.500	76,181.000000
11.483333	0.500	78,674.000000
11.491667	0.500	81,864.000000
11.500000	0.500	84,945.000000
11.508333	0.500	86,903.000000
11.516667	0.500	87,411.000000
11.525000	0.500	86,626.000000
11.533333	0.500	84,621.000000
11.541667	0.500	81,775.000000
11.550000	0.500	78,601.000000
11.558333	0.500	75,213.000000
11.566667	0.500	71,718.000000
11.575000	0.500	68,723.000000
11.583333	0.500	66,395.000000
11.591667	0.500	65,113.000000
11.600000	0.500	65,037.000000
11.608333	0.500	65,777.000000
11.616667	0.500	67,207.000000
11.625000	0.500	70,669.000000
11.633333	0.500	77,137.000000
11.641667	0.500	86,706.000000
11.650000	0.500	99,324.000000
11.658333	0.500	115,279.000000
11.666667	0.500	134,310.000000
11.675000	0.500	155,072.000000
11.683333	0.500	176,104.000000
11.691667	0.500	195,674.000000
11.700000	0.500	212,026.000000
11.708333	0.500	224,477.000000
11.716667	0.500	233,241.000000
11.725000	0.500	238,593.000000
11.733333	0.500	240,680.000000
11.741667	0.500	239,898.000000
11.750000	0.500	237,005.000000
11.758333	0.500	234,004.000000
11.766667	0.500	234,092.000000
11.775000	0.500	240,625.000000
11.783333	0.500	257,053.000000
11.791667	0.500	287,719.000000
11.800000	0.500	336,754.000000
11.808333	0.500	409,175.000000
11.816667	0.500	511,374.000000
11.825000	0.500	651,144.000000
11.833333	0.500	838,013.000000
11.841667	0.500	1,083,406.000000
11.850000	0.500	1,399,202.000000
11.858333	0.500	1,797,222.000000
11.866667	0.500	2,284,990.000000
11.875000	0.500	2,864,150.000000
11.883333	0.500	3,529,731.000000
11.891667	0.500	4,265,912.000000
11.900000	0.500	5,044,606.000000
11.908333	0.500	5,827,524.000000
11.916667	0.500	6,568,713.000000
11.925000	0.500	7,219,245.000000
11.933333	0.500	7,732,983.000000
11.941667	0.500	8,071,301.000000
11.950000	0.500	8,207,853.000000
11.958333	0.500	8,131,247.000000
11.966667	0.500	7,847,675.000000
11.975000	0.500	7,380,148.000000
11.983333	0.500	6,764,717.000000
11.991667	0.500	6,046,938.000000
12.000000	0.500	5,275,553.000000
12.008333	0.500	4,496,371.000000
12.016667	0.500	3,748,622.000000
12.025000	0.500	3,062,673.000000
12.033333	0.500	2,458,602.000000
12.041667	0.500	1,946,736.000000
12.050000	0.500	1,528,840.000000
12.058333	0.500	1,199,694.000000
12.066667	0.500	949,143.000000
12.075000	0.500	764,575.000000
12.083333	0.500	632,744.000000
12.091667	0.500	541,086.000000
12.100000	0.500	478,621.000000
12.108333	0.500	436,395.000000
12.116667	0.500	407,671.000000
12.125000	0.500	388,189.000000
12.133333	0.500	375,588.000000
12.141667	0.500	369,615.000000
12.150000	0.500	371,838.000000
12.158333	0.500	385,016.000000
12.166667	0.500	412,947.000000
12.175000	0.500	459,877.000000
12.183333	0.500	530,689.000000
12.191667	0.500	630,510.000000
12.200000	0.500	763,757.000000
12.208333	0.500	933,845.000000
12.216667	0.500	1,142,954.000000
12.225000	0.500	1,391,553.000000
12.233333	0.500	1,676,314.000000
12.241667	0.500	1,989,420.000000
12.250000	0.500	2,318,106.000000
12.258333	0.500	2,644,678.000000
12.266667	0.500	2,947,597.000000
12.275000	0.500	3,205,410.000000
12.283333	0.500	3,397,845.000000
12.291667	0.500	3,508,762.000000
12.300000	0.500	3,528,812.000000
12.308333	0.500	3,457,343.000000
12.316667	0.500	3,302,425.000000
12.325000	0.500	3,078,249.000000
12.333333	0.500	2,802,252.000000
12.341667	0.500	2,493,475.000000
12.350000	0.500	2,171,002.000000
12.358333	0.500	1,852,052.000000
12.366667	0.500	1,550,863.000000
12.375000	0.500	1,277,941.000000
12.383333	0.500	1,039,747.000000
12.391667	0.500	838,972.000000
12.400000	0.500	674,970.000000
12.408333	0.500	544,275.000000
12.416667	0.500	441,982.000000
12.425000	0.500	362,722.000000
12.433333	0.500	301,624.000000
12.441667	0.500	254,565.000000
12.450000	0.500	218,171.000000
12.458333	0.500	190,281.000000
12.466667	0.500	168,916.000000
12.475000	0.500	151,841.000000
12.483333	0.500	137,099.000000
12.491667	0.500	123,407.000000
12.500000	0.500	110,817.000000
12.508333	0.500	100,231.000000
12.516667	0.500	91,614.000000
12.525000	0.500	84,960.000000
12.533333	0.500	80,223.000000
12.541667	0.500	77,107.000000
12.550000	0.500	75,206.000000
12.558333	0.500	74,199.000000
12.566667	0.500	74,215.000000
12.575000	0.500	76,096.000000
12.583333	0.500	81,190.000000
12.591667	0.500	90,360.000000
12.600000	0.500	103,577.000000
12.608333	0.500	121,068.000000
12.616667	0.500	143,849.000000
12.625000	0.500	172,982.000000
12.633333	0.500	209,506.000000
12.641667	0.500	255,334.000000
12.650000	0.500	313,025.000000
12.658333	0.500	385,713.000000
12.666667	0.500	476,842.000000
12.675000	0.500	589,269.000000
12.683333	0.500	724,229.000000
12.691667	0.500	880,364.000000
12.700000	0.500	1,053,769.000000
12.708333	0.500	1,236,925.000000
12.716667	0.500	1,420,239.000000
12.725000	0.500	1,593,314.000000
12.733333	0.500	1,745,246.000000
12.741667	0.500	1,865,093.000000
12.750000	0.500	1,943,141.000000
12.758333	0.500	1,972,822.000000
12.766667	0.500	1,951,145.000000
12.775000	0.500	1,879,400.000000
12.783333	0.500	1,763,899.000000
12.791667	0.500	1,614,514.000000
12.800000	0.500	1,442,824.000000
12.808333	0.500	1,260,364.000000
12.816667	0.500	1,077,579.000000
12.825000	0.500	903,338.000000
12.833333	0.500	744,906.000000
12.841667	0.500	606,961.000000
12.850000	0.500	491,581.000000
12.858333	0.500	398,700.000000
12.866667	0.500	326,987.000000
12.875000	0.500	273,883.000000
12.883333	0.500	235,878.000000
12.891667	0.500	209,954.000000
12.900000	0.500	193,071.000000
12.908333	0.500	182,230.000000
12.916667	0.500	175,362.000000
12.925000	0.500	171,422.000000
12.933333	0.500	169,478.000000
12.941667	0.500	169,303.000000
12.950000	0.500	171,158.000000
12.958333	0.500	175,287.000000
12.966667	0.500	181,800.000000
12.975000	0.500	190,042.000000
12.983333	0.500	199,442.000000
12.991667	0.500	210,051.000000
13.000000	0.500	221,929.000000
13.008333	0.500	234,307.000000
13.016667	0.500	245,955.000000
13.025000	0.500	256,662.000000
13.033333	0.500	266,541.000000
13.041667	0.500	274,805.000000
13.050000	0.500	280,042.000000
13.058333	0.500	281,356.000000
13.066667	0.500	278,890.000000
13.075000	0.500	273,356.000000
13.083333	0.500	265,555.000000
13.091667	0.500	255,765.000000
13.100000	0.500	244,296.000000
13.108333	0.500	231,883.000000
13.116667	0.500	219,086.000000
13.125000	0.500	206,430.000000
13.133333	0.500	193,989.000000
13.141667	0.500	182,241.000000
13.150000	0.500	171,877.000000
13.158333	0.500	162,827.000000
13.166667	0.500	154,713.000000
13.175000	0.500	147,432.000000
13.183333	0.500	141,037.000000
13.191667	0.500	135,257.000000
13.200000	0.500	130,037.000000
13.208333	0.500	125,165.000000
13.216667	0.500	121,028.000000
13.225000	0.500	118,538.000000
13.233333	0.500	117,657.000000
13.241667	0.500	118,202.000000
13.250000	0.500	120,468.000000
13.258333	0.500	125,833.000000
13.266667	0.500	136,295.000000
13.275000	0.500	152,494.000000
13.283333	0.500	173,675.000000
13.291667	0.500	198,676.000000
13.300000	0.500	226,148.000000
13.308333	0.500	254,886.000000
13.316667	0.500	283,284.000000
13.325000	0.500	310,136.000000
13.333333	0.500	334,971.000000
13.341667	0.500	356,732.000000
13.350000	0.500	373,959.000000
13.358333	0.500	385,274.000000
13.366667	0.500	389,087.000000
13.375000	0.500	384,102.000000
13.383333	0.500	370,518.000000
13.391667	0.500	349,703.000000
13.400000	0.500	323,107.000000
13.408333	0.500	292,738.000000
13.416667	0.500	260,458.000000
13.425000	0.500	228,250.000000
13.433333	0.500	198,462.000000
13.441667	0.500	172,486.000000
13.450000	0.500	150,643.000000
13.458333	0.500	132,810.000000
13.466667	0.500	118,645.000000
13.475000	0.500	107,677.000000
13.483333	0.500	98,959.000000
13.491667	0.500	91,897.000000
13.500000	0.500	86,459.000000
13.508333	0.500	82,372.000000
13.516667	0.500	78,998.000000
13.525000	0.500	76,297.000000
13.533333	0.500	73,822.000000
13.541667	0.500	71,380.000000
13.550000	0.500	69,271.000000
13.558333	0.500	68,006.000000
13.566667	0.500	67,910.000000
13.575000	0.500	68,798.000000
13.583333	0.500	70,337.000000
13.591667	0.500	72,178.000000
13.600000	0.500	74,316.000000
13.608333	0.500	76,788.000000
13.616667	0.500	79,469.000000
13.625000	0.500	81,960.000000
13.633333	0.500	84,284.000000
13.641667	0.500	86,580.000000
13.650000	0.500	88,549.000000
13.658333	0.500	89,764.000000
13.666667	0.500	90,089.000000
13.675000	0.500	89,701.000000
13.683333	0.500	88,947.000000
13.691667	0.500	87,448.000000
13.700000	0.500	85,075.000000
13.708333	0.500	82,613.000000
13.716667	0.500	80,523.000000
13.725000	0.500	78,973.000000
13.733333	0.500	78,186.000000
13.741667	0.500	78,262.000000
13.750000	0.500	79,426.000000
13.758333	0.500	81,546.000000
13.766667	0.500	84,367.000000
13.775000	0.500	87,439.000000
13.783333	0.500	90,356.000000
13.791667	0.500	92,474.000000
13.800000	0.500	93,233.000000
13.808333	0.500	93,309.000000
13.816667	0.500	93,665.000000
13.825000	0.500	94,605.000000
13.833333	0.500	95,511.000000
13.841667	0.500	96,081.000000
13.850000	0.500	96,548.000000
13.858333	0.500	97,958.000000
13.866667	0.500	101,311.000000
13.875000	0.500	106,309.000000
13.883333	0.500	112,311.000000
13.891667	0.500	119,346.000000
13.900000	0.500	127,582.000000
13.908333	0.500	136,766.000000
13.916667	0.500	146,310.000000
13.925000	0.500	155,622.000000
13.933333	0.500	163,988.000000
13.941667	0.500	170,638.000000
13.950000	0.500	175,146.000000
13.958333	0.500	178,203.000000
13.966667	0.500	180,095.000000
13.975000	0.500	180,495.000000
13.983333	0.500	179,146.000000
13.991667	0.500	175,888.000000
14.000000	0.500	170,960.000000
14.008333	0.500	165,024.000000
14.016667	0.500	158,693.000000
14.025000	0.500	152,361.000000
14.033333	0.500	146,364.000000
14.041667	0.500	140,880.000000
14.050000	0.500	136,313.000000
14.058333	0.500	133,287.000000
14.066667	0.500	131,861.000000
14.075000	0.500	131,731.000000
14.083333	0.500	132,800.000000
14.091667	0.500	134,854.000000
14.100000	0.500	137,773.000000
14.108333	0.500	141,448.000000
14.116667	0.500	145,231.000000
14.125000	0.500	148,353.000000
14.133333	0.500	150,430.000000
14.141667	0.500	151,543.000000
14.150000	0.500	152,118.000000
14.158333	0.500	153,041.000000
14.166667	0.500	154,869.000000
14.175000	0.500	157,676.000000
14.183333	0.500	161,617.000000
14.191667	0.500	167,038.000000
14.200000	0.500	173,746.000000
14.208333	0.500	181,284.000000
14.216667	0.500	189,353.000000
14.225000	0.500	198,123.000000
14.233333	0.500	208,335.000000
14.241667	0.500	221,214.000000
14.250000	0.500	239,444.000000
14.258333	0.500	265,799.000000
14.266667	0.500	303,486.000000
14.275000	0.500	356,177.000000
14.283333	0.500	428,356.000000
14.291667	0.500	525,255.000000
14.300000	0.500	653,784.000000
14.308333	0.500	822,317.000000
14.316667	0.500	1,038,094.000000
14.325000	0.500	1,307,528.000000
14.333333	0.500	1,635,796.000000
14.341667	0.500	2,025,432.000000
14.350000	0.500	2,475,262.000000
14.358333	0.500	2,977,586.000000
14.366667	0.500	3,516,725.000000
14.375000	0.500	4,069,474.000000
14.383333	0.500	4,606,650.000000
14.391667	0.500	5,095,918.000000
14.400000	0.500	5,504,166.000000
14.408333	0.500	5,801,463.000000
14.416667	0.500	5,965,235.000000
14.425000	0.500	5,983,912.000000
14.433333	0.500	5,855,999.000000
14.441667	0.500	5,590,330.000000
14.450000	0.500	5,206,448.000000
14.458333	0.500	4,732,341.000000
14.466667	0.500	4,200,383.000000
14.475000	0.500	3,643,709.000000
14.483333	0.500	3,092,948.000000
14.491667	0.500	2,573,527.000000
14.500000	0.500	2,104,644.000000
14.508333	0.500	1,697,826.000000
14.516667	0.500	1,357,347.000000
14.525000	0.500	1,081,825.000000
14.533333	0.500	865,853.000000
14.541667	0.500	701,530.000000
14.550000	0.500	579,974.000000
14.558333	0.500	492,426.000000
14.566667	0.500	430,488.000000
14.575000	0.500	386,683.000000
14.583333	0.500	355,139.000000
14.591667	0.500	330,730.000000
14.600000	0.500	309,144.000000
14.608333	0.500	288,069.000000
14.616667	0.500	267,021.000000
14.625000	0.500	246,060.000000
14.633333	0.500	225,643.000000
14.641667	0.500	206,811.000000
14.650000	0.500	190,570.000000
14.658333	0.500	177,083.000000
14.666667	0.500	166,162.000000
14.675000	0.500	157,380.000000
14.683333	0.500	149,867.000000
14.691667	0.500	142,626.000000
14.700000	0.500	135,590.000000
14.708333	0.500	129,346.000000
14.716667	0.500	124,560.000000
14.725000	0.500	121,625.000000
14.733333	0.500	121,019.000000
14.741667	0.500	122,341.000000
14.750000	0.500	124,852.000000
14.758333	0.500	128,165.000000
14.766667	0.500	133,074.000000
14.775000	0.500	141,053.000000
14.783333	0.500	153,126.000000
14.791667	0.500	169,752.000000
14.800000	0.500	190,561.000000
14.808333	0.500	215,730.000000
14.816667	0.500	245,947.000000
14.825000	0.500	281,838.000000
14.833333	0.500	323,689.000000
14.841667	0.500	371,195.000000
14.850000	0.500	422,514.000000
14.858333	0.500	475,529.000000
14.866667	0.500	528,638.000000
14.875000	0.500	580,019.000000
14.883333	0.500	627,386.000000
14.891667	0.500	668,217.000000
14.900000	0.500	699,755.000000
14.908333	0.500	719,392.000000
14.916667	0.500	725,140.000000
14.925000	0.500	715,925.000000
14.933333	0.500	692,200.000000
14.941667	0.500	655,398.000000
14.950000	0.500	608,261.000000
14.958333	0.500	554,646.000000
14.966667	0.500	498,162.000000
14.975000	0.500	441,525.000000
14.983333	0.500	386,974.000000
14.991667	0.500	336,934.000000
15.000000	0.500	294,124.000000
15.008333	0.500	260,139.000000
15.016667	0.500	235,230.000000
15.025000	0.500	219,184.000000
15.033333	0.500	211,089.000000
15.041667	0.500	209,928.000000
15.050000	0.500	214,805.000000
15.058333	0.500	224,586.000000
15.066667	0.500	237,768.000000
15.075000	0.500	252,811.000000
15.083333	0.500	269,080.000000
15.091667	0.500	286,762.000000
15.100000	0.500	306,926.000000
15.108333	0.500	330,688.000000
15.116667	0.500	358,614.000000
15.125000	0.500	390,933.000000
15.133333	0.500	428,466.000000
15.141667	0.500	472,772.000000
15.150000	0.500	525,119.000000
15.158333	0.500	585,890.000000
15.166667	0.500	655,003.000000
15.175000	0.500	731,502.000000
15.183333	0.500	812,066.000000
15.191667	0.500	891,255.000000
15.200000	0.500	963,388.000000
15.208333	0.500	1,023,319.000000
15.216667	0.500	1,067,060.000000
15.225000	0.500	1,091,374.000000
15.233333	0.500	1,094,270.000000
15.241667	0.500	1,076,165.000000
15.250000	0.500	1,038,964.000000
15.258333	0.500	985,667.000000
15.266667	0.500	919,815.000000
15.275000	0.500	845,059.000000
15.283333	0.500	765,764.000000
15.291667	0.500	686,527.000000
15.300000	0.500	610,789.000000
15.308333	0.500	540,780.000000
15.316667	0.500	477,787.000000
15.325000	0.500	421,731.000000
15.333333	0.500	372,315.000000
15.341667	0.500	329,047.000000
15.350000	0.500	291,747.000000
15.358333	0.500	260,275.000000
15.366667	0.500	233,847.000000
15.375000	0.500	210,962.000000
15.383333	0.500	190,471.000000
15.391667	0.500	172,457.000000
15.400000	0.500	157,739.000000
15.408333	0.500	146,460.000000
15.416667	0.500	137,841.000000
15.425000	0.500	130,568.000000
15.433333	0.500	123,870.000000
15.441667	0.500	117,715.000000
15.450000	0.500	112,236.000000
15.458333	0.500	107,527.000000
15.466667	0.500	103,751.000000
15.475000	0.500	101,562.000000
15.483333	0.500	101,045.000000
15.491667	0.500	101,968.000000
15.500000	0.500	103,775.000000
15.508333	0.500	105,476.000000
15.516667	0.500	106,704.000000
15.525000	0.500	107,309.000000
15.533333	0.500	107,032.000000
15.541667	0.500	106,127.000000
15.550000	0.500	105,142.000000
15.558333	0.500	104,736.000000
15.566667	0.500	105,567.000000
15.575000	0.500	107,639.000000
15.583333	0.500	110,489.000000
15.591667	0.500	113,137.000000
15.600000	0.500	114,854.000000
15.608333	0.500	115,789.000000
15.616667	0.500	116,192.000000
15.625000	0.500	116,369.000000
15.633333	0.500	116,503.000000
15.641667	0.500	116,412.000000
15.650000	0.500	115,327.000000
15.658333	0.500	112,920.000000
15.666667	0.500	109,124.000000
15.675000	0.500	104,095.000000
15.683333	0.500	98,293.000000
15.691667	0.500	92,755.000000
15.700000	0.500	88,430.000000
15.708333	0.500	85,923.000000
15.716667	0.500	85,344.000000
15.725000	0.500	86,334.000000
15.733333	0.500	88,197.000000
15.741667	0.500	90,352.000000
15.750000	0.500	92,427.000000
15.758333	0.500	94,352.000000
15.766667	0.500	96,071.000000
15.775000	0.500	96,908.000000
15.783333	0.500	96,981.000000
15.791667	0.500	96,892.000000
15.800000	0.500	96,968.000000
15.808333	0.500	97,429.000000
15.816667	0.500	98,419.000000
15.825000	0.500	100,059.000000
15.833333	0.500	102,609.000000
15.841667	0.500	106,058.000000
15.850000	0.500	109,981.000000
15.858333	0.500	113,966.000000
15.866667	0.500	117,862.000000
15.875000	0.500	121,329.000000
15.883333	0.500	124,075.000000
15.891667	0.500	125,842.000000
15.900000	0.500	126,424.000000
15.908333	0.500	125,879.000000
15.916667	0.500	124,737.000000
15.925000	0.500	123,674.000000
15.933333	0.500	123,463.000000
15.941667	0.500	124,740.000000
15.950000	0.500	127,417.000000
15.958333	0.500	131,765.000000
15.966667	0.500	138,468.000000
15.975000	0.500	147,906.000000
15.983333	0.500	160,721.000000
15.991667	0.500	177,723.000000
16.000000	0.500	199,334.000000
16.008333	0.500	226,545.000000
16.016667	0.500	260,442.000000
16.025000	0.500	301,410.000000
16.033333	0.500	349,784.000000
16.041667	0.500	405,419.000000
16.050000	0.500	467,416.000000
16.058333	0.500	535,424.000000
16.066667	0.500	608,384.000000
16.075000	0.500	683,644.000000
16.083333	0.500	756,772.000000
16.091667	0.500	823,489.000000
16.100000	0.500	879,916.000000
16.108333	0.500	923,077.000000
16.116667	0.500	950,611.000000
16.125000	0.500	960,436.000000
16.133333	0.500	951,357.000000
16.141667	0.500	923,466.000000
16.150000	0.500	878,868.000000
16.158333	0.500	819,752.000000
16.166667	0.500	748,632.000000
16.175000	0.500	669,194.000000
16.183333	0.500	586,682.000000
16.191667	0.500	506,158.000000
16.200000	0.500	431,109.000000
16.208333	0.500	363,751.000000
16.216667	0.500	305,032.000000
16.225000	0.500	255,795.000000
16.233333	0.500	216,529.000000
16.241667	0.500	187,399.000000
16.250000	0.500	167,311.000000
16.258333	0.500	154,577.000000
16.266667	0.500	147,380.000000
16.275000	0.500	143,136.000000
16.283333	0.500	140,437.000000
16.291667	0.500	138,942.000000
16.300000	0.500	137,806.000000
16.308333	0.500	136,403.000000
16.316667	0.500	134,966.000000
16.325000	0.500	133,690.000000
16.333333	0.500	132,763.000000
16.341667	0.500	132,327.000000
16.350000	0.500	131,822.000000
16.358333	0.500	131,015.000000
16.366667	0.500	129,745.000000
16.375000	0.500	127,413.000000
16.383333	0.500	124,198.000000
16.391667	0.500	121,029.000000
16.400000	0.500	118,952.000000
16.408333	0.500	118,154.000000
16.416667	0.500	118,365.000000
16.425000	0.500	119,218.000000
16.433333	0.500	119,943.000000
16.441667	0.500	119,828.000000
16.450000	0.500	118,157.000000
16.458333	0.500	114,714.000000
16.466667	0.500	110,568.000000
16.475000	0.500	106,726.000000
16.483333	0.500	103,653.000000
16.491667	0.500	101,075.000000
16.500000	0.500	98,417.000000
16.508333	0.500	95,230.000000
16.516667	0.500	92,056.000000
16.525000	0.500	90,425.000000
16.533333	0.500	91,348.000000
16.541667	0.500	95,014.000000
16.550000	0.500	100,916.000000
16.558333	0.500	108,188.000000
16.566667	0.500	115,481.000000
16.575000	0.500	121,406.000000
16.583333	0.500	125,231.000000
16.591667	0.500	127,254.000000
16.600000	0.500	127,905.000000
16.608333	0.500	127,865.000000
16.616667	0.500	127,575.000000
16.625000	0.500	126,897.000000
16.633333	0.500	126,388.000000
16.641667	0.500	126,831.000000
16.650000	0.500	128,028.000000
16.658333	0.500	129,480.000000
16.666667	0.500	131,233.000000
16.675000	0.500	133,619.000000
16.683333	0.500	136,389.000000
16.691667	0.500	139,081.000000
16.700000	0.500	141,087.000000
16.708333	0.500	142,303.000000
16.716667	0.500	143,532.000000
16.725000	0.500	146,081.000000
16.733333	0.500	151,339.000000
16.741667	0.500	160,776.000000
16.750000	0.500	175,343.000000
16.758333	0.500	194,524.000000
16.766667	0.500	217,190.000000
16.775000	0.500	242,590.000000
16.783333	0.500	270,660.000000
16.791667	0.500	301,639.000000
16.800000	0.500	335,258.000000
16.808333	0.500	369,990.000000
16.816667	0.500	404,008.000000
16.825000	0.500	435,408.000000
16.833333	0.500	462,773.000000
16.841667	0.500	485,032.000000
16.850000	0.500	501,867.000000
16.858333	0.500	514,478.000000
16.866667	0.500	524,722.000000
16.875000	0.500	536,218.000000
16.883333	0.500	553,764.000000
16.891667	0.500	582,154.000000
16.900000	0.500	626,458.000000
16.908333	0.500	692,901.000000
16.916667	0.500	787,973.000000
16.925000	0.500	918,055.000000
16.933333	0.500	1,089,506.000000
16.941667	0.500	1,307,325.000000
16.950000	0.500	1,574,294.000000
16.958333	0.500	1,889,641.000000
16.966667	0.500	2,248,251.000000
16.975000	0.500	2,639,891.000000
16.983333	0.500	3,048,519.000000
16.991667	0.500	3,452,214.000000
17.000000	0.500	3,825,828.000000
17.008333	0.500	4,142,297.000000
17.016667	0.500	4,375,963.000000
17.025000	0.500	4,506,278.000000
17.033333	0.500	4,522,253.000000
17.041667	0.500	4,422,198.000000
17.050000	0.500	4,213,730.000000
17.058333	0.500	3,913,859.000000
17.066667	0.500	3,546,553.000000
17.075000	0.500	3,138,745.000000
17.083333	0.500	2,717,207.000000
17.091667	0.500	2,305,887.000000
17.100000	0.500	1,923,721.000000
17.108333	0.500	1,584,291.000000
17.116667	0.500	1,294,957.000000
17.125000	0.500	1,057,766.000000
17.133333	0.500	870,505.000000
17.141667	0.500	728,146.000000
17.150000	0.500	623,897.000000
17.158333	0.500	549,952.000000
17.166667	0.500	498,162.000000
17.175000	0.500	461,274.000000
17.183333	0.500	434,025.000000
17.191667	0.500	411,973.000000
17.200000	0.500	391,067.000000
17.208333	0.500	368,643.000000
17.216667	0.500	343,427.000000
17.225000	0.500	316,082.000000
17.233333	0.500	287,844.000000
17.241667	0.500	259,952.000000
17.250000	0.500	233,743.000000
17.258333	0.500	210,612.000000
17.266667	0.500	191,579.000000
17.275000	0.500	176,550.000000
17.283333	0.500	165,085.000000
17.291667	0.500	156,578.000000
17.300000	0.500	150,171.000000
17.308333	0.500	144,793.000000
17.316667	0.500	140,419.000000
17.325000	0.500	137,382.000000
17.333333	0.500	135,609.000000
17.341667	0.500	134,741.000000
17.350000	0.500	134,150.000000
17.358333	0.500	133,381.000000
17.366667	0.500	132,820.000000
17.375000	0.500	133,050.000000
17.383333	0.500	134,467.000000
17.391667	0.500	137,042.000000
17.400000	0.500	140,068.000000
17.408333	0.500	143,250.000000
17.416667	0.500	146,363.000000
17.425000	0.500	149,549.000000
17.433333	0.500	152,495.000000
17.441667	0.500	155,350.000000
17.450000	0.500	158,813.000000
17.458333	0.500	162,779.000000
17.466667	0.500	166,554.000000
17.475000	0.500	169,942.000000
17.483333	0.500	173,091.000000
17.491667	0.500	176,623.000000
17.500000	0.500	181,045.000000
17.508333	0.500	187,198.000000
17.516667	0.500	196,889.000000
17.525000	0.500	211,936.000000
17.533333	0.500	234,115.000000
17.541667	0.500	265,173.000000
17.550000	0.500	306,795.000000
17.558333	0.500	360,063.000000
17.566667	0.500	424,879.000000
17.575000	0.500	500,813.000000
17.583333	0.500	587,633.000000
17.591667	0.500	684,332.000000
17.600000	0.500	787,517.000000
17.608333	0.500	891,364.000000
17.616667	0.500	989,477.000000
17.625000	0.500	1,074,690.000000
17.633333	0.500	1,140,484.000000
17.641667	0.500	1,181,965.000000
17.650000	0.500	1,196,359.000000
17.658333	0.500	1,182,898.000000
17.666667	0.500	1,142,643.000000
17.675000	0.500	1,078,936.000000
17.683333	0.500	997,086.000000
17.691667	0.500	903,604.000000
17.700000	0.500	804,914.000000
17.708333	0.500	707,301.000000
17.716667	0.500	616,088.000000
17.725000	0.500	534,529.000000
17.733333	0.500	463,821.000000
17.741667	0.500	404,076.000000
17.750000	0.500	355,010.000000
17.758333	0.500	315,189.000000
17.766667	0.500	282,764.000000
17.775000	0.500	256,935.000000
17.783333	0.500	236,813.000000
17.791667	0.500	221,354.000000
17.800000	0.500	209,580.000000
17.808333	0.500	200,792.000000
17.816667	0.500	194,496.000000
17.825000	0.500	189,954.000000
17.833333	0.500	186,425.000000
17.841667	0.500	183,423.000000
17.850000	0.500	180,911.000000
17.858333	0.500	178,846.000000
17.866667	0.500	176,556.000000
17.875000	0.500	173,419.000000
17.883333	0.500	169,198.000000
17.891667	0.500	163,676.000000
17.900000	0.500	157,061.000000
17.908333	0.500	150,038.000000
17.916667	0.500	143,316.000000
17.925000	0.500	137,308.000000
17.933333	0.500	132,593.000000
17.941667	0.500	129,707.000000
17.950000	0.500	128,785.000000
17.958333	0.500	129,410.000000
17.966667	0.500	130,384.000000
17.975000	0.500	130,155.000000
17.983333	0.500	127,807.000000
17.991667	0.500	123,226.000000
18.000000	0.500	116,668.000000
18.008333	0.500	109,823.000000
18.016667	0.500	104,366.000000
18.025000	0.500	100,620.000000
18.033333	0.500	99,001.000000
18.041667	0.500	99,923.000000
18.050000	0.500	102,685.000000
18.058333	0.500	105,900.000000
18.066667	0.500	108,580.000000
18.075000	0.500	110,448.000000
18.083333	0.500	112,233.000000
18.091667	0.500	114,715.000000
18.100000	0.500	117,400.000000
18.108333	0.500	119,353.000000
18.116667	0.500	120,409.000000
18.125000	0.500	121,136.000000
18.133333	0.500	121,747.000000
18.141667	0.500	122,245.000000
18.150000	0.500	122,605.000000
18.158333	0.500	122,932.000000
18.166667	0.500	122,784.000000
18.175000	0.500	122,297.000000
18.183333	0.500	121,959.000000
18.191667	0.500	121,944.000000
18.200000	0.500	122,092.000000
18.208333	0.500	122,443.000000
18.216667	0.500	123,405.000000
18.225000	0.500	125,097.000000
18.233333	0.500	126,716.000000
18.241667	0.500	127,509.000000
18.250000	0.500	127,594.000000
18.258333	0.500	127,404.000000
18.266667	0.500	126,924.000000
18.275000	0.500	125,768.000000
18.283333	0.500	124,250.000000
18.291667	0.500	123,202.000000
18.300000	0.500	123,109.000000
18.308333	0.500	123,685.000000
18.316667	0.500	125,228.000000
18.325000	0.500	128,321.000000
18.333333	0.500	133,005.000000
18.341667	0.500	138,748.000000
18.350000	0.500	145,050.000000
18.358333	0.500	151,671.000000
18.366667	0.500	158,618.000000
18.375000	0.500	165,557.000000
18.383333	0.500	172,374.000000
18.391667	0.500	178,687.000000
18.400000	0.500	183,640.000000
18.408333	0.500	186,513.000000
18.416667	0.500	187,508.000000
18.425000	0.500	187,082.000000
18.433333	0.500	186,178.000000
18.441667	0.500	185,588.000000
18.450000	0.500	185,498.000000
18.458333	0.500	185,594.000000
18.466667	0.500	185,803.000000
18.475000	0.500	186,188.000000
18.483333	0.500	187,473.000000
18.491667	0.500	190,520.000000
18.500000	0.500	196,271.000000
18.508333	0.500	205,517.000000
18.516667	0.500	219,238.000000
18.525000	0.500	238,965.000000
18.533333	0.500	265,896.000000
18.541667	0.500	300,722.000000
18.550000	0.500	343,963.000000
18.558333	0.500	395,163.000000
18.566667	0.500	452,151.000000
18.575000	0.500	511,713.000000
18.583333	0.500	570,503.000000
18.591667	0.500	624,106.000000
18.600000	0.500	667,833.000000
18.608333	0.500	697,898.000000
18.616667	0.500	712,315.000000
18.625000	0.500	710,426.000000
18.633333	0.500	693,700.000000
18.641667	0.500	664,992.000000
18.650000	0.500	626,703.000000
18.658333	0.500	581,086.000000
18.666667	0.500	530,733.000000
18.675000	0.500	478,172.000000
18.683333	0.500	425,779.000000
18.691667	0.500	375,713.000000
18.700000	0.500	329,479.000000
18.708333	0.500	288,627.000000
18.716667	0.500	253,919.000000
18.725000	0.500	224,951.000000
18.733333	0.500	200,839.000000
18.741667	0.500	180,971.000000
18.750000	0.500	165,125.000000
18.758333	0.500	153,226.000000
18.766667	0.500	144,704.000000
18.775000	0.500	138,775.000000
18.783333	0.500	134,453.000000
18.791667	0.500	131,367.000000
18.800000	0.500	129,739.000000
18.808333	0.500	129,283.000000
18.816667	0.500	129,345.000000
18.825000	0.500	129,927.000000
18.833333	0.500	131,167.000000
18.841667	0.500	133,313.000000
18.850000	0.500	136,295.000000
18.858333	0.500	140,055.000000
18.866667	0.500	144,036.000000
18.875000	0.500	148,377.000000
18.883333	0.500	153,989.000000
18.891667	0.500	161,893.000000
18.900000	0.500	172,320.000000
18.908333	0.500	185,055.000000
18.916667	0.500	199,459.000000
18.925000	0.500	213,916.000000
18.933333	0.500	226,879.000000
18.941667	0.500	237,639.000000
18.950000	0.500	247,150.000000
18.958333	0.500	256,444.000000
18.966667	0.500	265,694.000000
18.975000	0.500	274,858.000000
18.983333	0.500	283,938.000000
18.991667	0.500	292,180.000000
19.000000	0.500	298,478.000000
19.008333	0.500	302,265.000000
19.016667	0.500	303,490.000000
19.025000	0.500	302,022.000000
19.033333	0.500	297,358.000000
19.041667	0.500	289,117.000000
19.050000	0.500	277,495.000000
19.058333	0.500	263,259.000000
19.066667	0.500	248,037.000000
19.075000	0.500	233,147.000000
19.083333	0.500	218,748.000000
19.091667	0.500	204,821.000000
19.100000	0.500	191,873.000000
19.108333	0.500	180,038.000000
19.116667	0.500	169,489.000000
19.125000	0.500	160,851.000000
19.133333	0.500	154,704.000000
19.141667	0.500	151,101.000000
19.150000	0.500	149,565.000000
19.158333	0.500	149,448.000000
19.166667	0.500	150,396.000000
19.175000	0.500	152,285.000000
19.183333	0.500	154,786.000000
19.191667	0.500	157,449.000000
19.200000	0.500	161,351.000000
19.208333	0.500	168,480.000000
19.216667	0.500	180,303.000000
19.225000	0.500	197,753.000000
19.233333	0.500	221,237.000000
19.241667	0.500	251,605.000000
19.250000	0.500	291,179.000000
19.258333	0.500	341,886.000000
19.266667	0.500	405,880.000000
19.275000	0.500	485,360.000000
19.283333	0.500	581,301.000000
19.291667	0.500	693,011.000000
19.300000	0.500	818,993.000000
19.308333	0.500	956,216.000000
19.316667	0.500	1,099,784.000000
19.325000	0.500	1,242,634.000000
19.333333	0.500	1,376,879.000000
19.341667	0.500	1,493,750.000000
19.350000	0.500	1,584,653.000000
19.358333	0.500	1,642,536.000000
19.366667	0.500	1,662,168.000000
19.375000	0.500	1,640,619.000000
19.383333	0.500	1,579,403.000000
19.391667	0.500	1,483,603.000000
19.400000	0.500	1,360,886.000000
19.408333	0.500	1,220,425.000000
19.416667	0.500	1,071,786.000000
19.425000	0.500	924,175.000000
19.433333	0.500	785,206.000000
19.441667	0.500	660,417.000000
19.450000	0.500	552,716.000000
19.458333	0.500	463,211.000000
19.466667	0.500	391,574.000000
19.475000	0.500	336,732.000000
19.483333	0.500	297,088.000000
19.491667	0.500	270,500.000000
19.500000	0.500	254,454.000000
19.508333	0.500	247,093.000000
19.516667	0.500	247,493.000000
19.525000	0.500	255,280.000000
19.533333	0.500	269,622.000000
19.541667	0.500	289,772.000000
19.550000	0.500	315,465.000000
19.558333	0.500	347,260.000000
19.566667	0.500	386,390.000000
19.575000	0.500	434,826.000000
19.583333	0.500	495,804.000000
19.591667	0.500	573,484.000000
19.600000	0.500	670,257.000000
19.608333	0.500	786,428.000000
19.616667	0.500	920,371.000000
19.625000	0.500	1,068,007.000000
19.633333	0.500	1,222,772.000000
19.641667	0.500	1,376,418.000000
19.650000	0.500	1,519,268.000000
19.658333	0.500	1,640,780.000000
19.666667	0.500	1,730,875.000000
19.675000	0.500	1,782,100.000000
19.683333	0.500	1,790,046.000000
19.691667	0.500	1,754,404.000000
19.700000	0.500	1,678,389.000000
19.708333	0.500	1,567,638.000000
19.716667	0.500	1,430,873.000000
19.725000	0.500	1,278,095.000000
19.733333	0.500	1,119,225.000000
19.741667	0.500	962,705.000000
19.750000	0.500	815,522.000000
19.758333	0.500	682,706.000000
19.766667	0.500	566,846.000000
19.775000	0.500	469,001.000000
19.783333	0.500	389,064.000000
19.791667	0.500	326,150.000000
19.800000	0.500	278,822.000000
19.808333	0.500	245,094.000000
19.816667	0.500	222,290.000000
19.825000	0.500	208,210.000000
19.833333	0.500	200,670.000000
19.841667	0.500	197,767.000000
19.850000	0.500	197,687.000000
19.858333	0.500	199,207.000000
19.866667	0.500	201,176.000000
19.875000	0.500	202,786.000000
19.883333	0.500	203,641.000000
19.891667	0.500	203,689.000000
19.900000	0.500	202,962.000000
19.908333	0.500	200,726.000000
19.916667	0.500	196,714.000000
19.925000	0.500	191,091.000000
19.933333	0.500	184,935.000000
19.941667	0.500	179,167.000000
19.950000	0.500	174,023.000000
19.958333	0.500	169,462.000000
19.966667	0.500	165,177.000000
19.975000	0.500	160,676.000000
19.983333	0.500	155,826.000000
19.991667	0.500	151,441.000000
20.000000	0.500	148,400.000000
20.008333	0.500	147,036.000000
20.016667	0.500	146,874.000000
20.025000	0.500	146,824.000000
20.033333	0.500	146,059.000000
20.041667	0.500	144,483.000000
20.050000	0.500	142,359.000000
20.058333	0.500	139,556.000000
20.066667	0.500	136,054.000000
20.075000	0.500	132,347.000000
20.083333	0.500	129,222.000000
20.091667	0.500	127,353.000000
20.100000	0.500	127,165.000000
20.108333	0.500	128,593.000000
20.116667	0.500	131,015.000000
20.125000	0.500	133,920.000000
20.133333	0.500	137,522.000000
20.141667	0.500	141,979.000000
20.150000	0.500	147,038.000000
20.158333	0.500	152,119.000000
20.166667	0.500	156,030.000000
20.175000	0.500	157,922.000000
20.183333	0.500	157,750.000000
20.191667	0.500	156,141.000000
20.200000	0.500	154,071.000000
20.208333	0.500	152,405.000000
20.216667	0.500	150,999.000000
20.225000	0.500	149,639.000000
20.233333	0.500	148,030.000000
20.241667	0.500	145,751.000000
20.250000	0.500	143,027.000000
20.258333	0.500	140,150.000000
20.266667	0.500	137,389.000000
20.275000	0.500	135,195.000000
20.283333	0.500	133,973.000000
20.291667	0.500	133,956.000000
20.300000	0.500	134,700.000000
20.308333	0.500	135,742.000000
20.316667	0.500	136,466.000000
20.325000	0.500	136,262.000000
20.333333	0.500	134,823.000000
20.341667	0.500	132,582.000000
20.350000	0.500	130,171.000000
20.358333	0.500	128,198.000000
20.366667	0.500	126,858.000000
20.375000	0.500	126,155.000000
20.383333	0.500	126,335.000000
20.391667	0.500	126,809.000000
20.400000	0.500	127,089.000000
20.408333	0.500	127,432.000000
20.416667	0.500	128,091.000000
20.425000	0.500	128,833.000000
20.433333	0.500	129,368.000000
20.441667	0.500	129,541.000000
20.450000	0.500	129,660.000000
20.458333	0.500	130,026.000000
20.466667	0.500	130,745.000000
20.475000	0.500	131,647.000000
20.483333	0.500	132,308.000000
20.491667	0.500	132,885.000000
20.500000	0.500	133,664.000000
20.508333	0.500	134,443.000000
20.516667	0.500	134,992.000000
20.525000	0.500	135,437.000000
20.533333	0.500	135,775.000000
20.541667	0.500	136,376.000000
20.550000	0.500	137,570.000000
20.558333	0.500	138,863.000000
20.566667	0.500	139,375.000000
20.575000	0.500	138,623.000000
20.583333	0.500	136,289.000000
20.591667	0.500	133,085.000000
20.600000	0.500	130,209.000000
20.608333	0.500	128,896.000000
20.616667	0.500	129,927.000000
20.625000	0.500	132,945.000000
20.633333	0.500	136,835.000000
20.641667	0.500	140,401.000000
20.650000	0.500	142,786.000000
20.658333	0.500	144,245.000000
20.666667	0.500	145,493.000000
20.675000	0.500	147,271.000000
20.683333	0.500	150,228.000000
20.691667	0.500	154,466.000000
20.700000	0.500	159,546.000000
20.708333	0.500	164,762.000000
20.716667	0.500	169,941.000000
20.725000	0.500	175,204.000000
20.733333	0.500	180,351.000000
20.741667	0.500	185,296.000000
20.750000	0.500	189,876.000000
20.758333	0.500	193,528.000000
20.766667	0.500	196,503.000000
20.775000	0.500	199,088.000000
20.783333	0.500	201,689.000000
20.791667	0.500	204,381.000000
20.800000	0.500	206,574.000000
20.808333	0.500	207,213.000000
20.816667	0.500	205,480.000000
20.825000	0.500	200,901.000000
20.833333	0.500	193,272.000000
20.841667	0.500	183,504.000000
20.850000	0.500	173,529.000000
20.858333	0.500	164,815.000000
20.866667	0.500	157,715.000000
20.875000	0.500	152,131.000000
20.883333	0.500	148,165.000000
20.891667	0.500	145,993.000000
20.900000	0.500	145,644.000000
20.908333	0.500	146,795.000000
20.916667	0.500	148,595.000000
20.925000	0.500	150,026.000000
20.933333	0.500	150,823.000000
20.941667	0.500	150,874.000000
20.950000	0.500	150,320.000000
20.958333	0.500	149,293.000000
20.966667	0.500	147,922.000000
20.975000	0.500	146,341.000000
20.983333	0.500	144,676.000000
20.991667	0.500	143,030.000000
21.000000	0.500	141,958.000000
21.008333	0.500	142,568.000000
21.016667	0.500	144,734.000000
21.025000	0.500	147,256.000000
21.033333	0.500	149,278.000000
21.041667	0.500	150,384.000000
21.050000	0.500	150,763.000000
21.058333	0.500	150,826.000000
21.066667	0.500	151,053.000000
21.075000	0.500	151,561.000000
21.083333	0.500	152,453.000000
21.091667	0.500	153,595.000000
21.100000	0.500	154,865.000000
21.108333	0.500	155,480.000000
21.116667	0.500	155,041.000000
21.125000	0.500	153,721.000000
21.133333	0.500	151,797.000000
21.141667	0.500	149,312.000000
21.150000	0.500	146,668.000000
21.158333	0.500	144,327.000000
21.166667	0.500	142,535.000000
21.175000	0.500	141,925.000000
21.183333	0.500	142,495.000000
21.191667	0.500	143,314.000000
21.200000	0.500	143,931.000000
21.208333	0.500	143,825.000000
21.216667	0.500	143,003.000000
21.225000	0.500	141,890.000000
21.233333	0.500	140,898.000000
21.241667	0.500	139,648.000000
21.250000	0.500	138,069.000000
21.258333	0.500	136,490.000000
21.266667	0.500	135,040.000000
21.275000	0.500	133,689.000000
21.283333	0.500	132,568.000000
21.291667	0.500	132,145.000000
21.300000	0.500	132,875.000000
21.308333	0.500	134,820.000000
21.316667	0.500	137,967.000000
21.325000	0.500	142,034.000000
21.333333	0.500	147,014.000000
21.341667	0.500	152,646.000000
21.350000	0.500	157,909.000000
21.358333	0.500	161,765.000000
21.366667	0.500	164,129.000000
21.375000	0.500	165,164.000000
21.383333	0.500	164,520.000000
21.391667	0.500	162,334.000000
21.400000	0.500	159,003.000000
21.408333	0.500	155,153.000000
21.416667	0.500	151,136.000000
21.425000	0.500	147,153.000000
21.433333	0.500	143,514.000000
21.441667	0.500	140,139.000000
21.450000	0.500	136,470.000000
21.458333	0.500	133,096.000000
21.466667	0.500	130,776.000000
21.475000	0.500	129,985.000000
21.483333	0.500	130,626.000000
21.491667	0.500	132,651.000000
21.500000	0.500	135,711.000000
21.508333	0.500	139,253.000000
21.516667	0.500	142,901.000000
21.525000	0.500	145,629.000000
21.533333	0.500	146,575.000000
21.541667	0.500	145,850.000000
21.550000	0.500	143,978.000000
21.558333	0.500	142,210.000000
21.566667	0.500	141,968.000000
21.575000	0.500	143,337.000000
21.583333	0.500	145,528.000000
21.591667	0.500	147,664.000000
21.600000	0.500	149,176.000000
21.608333	0.500	150,010.000000
21.616667	0.500	150,154.000000
21.625000	0.500	149,857.000000
21.633333	0.500	149,116.000000
21.641667	0.500	147,717.000000
21.650000	0.500	145,858.000000
21.658333	0.500	143,827.000000
21.666667	0.500	141,907.000000
21.675000	0.500	140,215.000000
21.683333	0.500	138,730.000000
21.691667	0.500	137,617.000000
21.700000	0.500	137,522.000000
21.708333	0.500	139,091.000000
21.716667	0.500	142,428.000000
21.725000	0.500	147,195.000000
21.733333	0.500	152,826.000000
21.741667	0.500	158,353.000000
21.750000	0.500	162,437.000000
21.758333	0.500	164,493.000000
21.766667	0.500	164,748.000000
21.775000	0.500	163,414.000000
21.783333	0.500	161,167.000000
21.791667	0.500	158,979.000000
21.800000	0.500	157,436.000000
21.808333	0.500	156,502.000000
21.816667	0.500	155,996.000000
21.825000	0.500	156,178.000000
21.833333	0.500	156,922.000000
21.841667	0.500	158,301.000000
21.850000	0.500	160,374.000000
21.858333	0.500	162,997.000000
21.866667	0.500	165,871.000000
21.875000	0.500	168,540.000000
21.883333	0.500	170,430.000000
21.891667	0.500	171,327.000000
21.900000	0.500	171,190.000000
21.908333	0.500	170,164.000000
21.916667	0.500	168,548.000000
21.925000	0.500	166,747.000000
21.933333	0.500	165,120.000000
21.941667	0.500	163,705.000000
21.950000	0.500	162,641.000000
21.958333	0.500	161,583.000000
21.966667	0.500	159,820.000000
21.975000	0.500	157,100.000000
21.983333	0.500	153,763.000000
21.991667	0.500	150,722.000000
22.000000	0.500	148,950.000000
22.008333	0.500	148,556.000000
22.016667	0.500	148,732.000000
22.025000	0.500	148,935.000000
22.033333	0.500	149,450.000000
22.041667	0.500	149,928.000000
22.050000	0.500	149,747.000000
22.058333	0.500	149,080.000000
22.066667	0.500	148,948.000000
22.075000	0.500	149,972.000000
22.083333	0.500	152,248.000000
22.091667	0.500	155,040.000000
22.100000	0.500	157,717.000000
22.108333	0.500	159,203.000000
22.116667	0.500	159,404.000000
22.125000	0.500	158,981.000000
22.133333	0.500	158,371.000000
22.141667	0.500	158,001.000000
22.150000	0.500	157,829.000000
22.158333	0.500	157,938.000000
22.166667	0.500	158,478.000000
22.175000	0.500	159,212.000000
22.183333	0.500	159,635.000000
22.191667	0.500	159,477.000000
22.200000	0.500	158,603.000000
22.208333	0.500	157,073.000000
22.216667	0.500	155,143.000000
22.225000	0.500	152,983.000000
22.233333	0.500	150,738.000000
22.241667	0.500	148,940.000000
22.250000	0.500	147,972.000000
22.258333	0.500	147,604.000000
22.266667	0.500	147,588.000000
22.275000	0.500	147,435.000000
22.283333	0.500	146,994.000000
22.291667	0.500	146,507.000000
22.300000	0.500	146,087.000000
22.308333	0.500	146,111.000000
22.316667	0.500	146,905.000000
22.325000	0.500	148,433.000000
22.333333	0.500	150,460.000000
22.341667	0.500	152,501.000000
22.350000	0.500	154,094.000000
22.358333	0.500	155,221.000000
22.366667	0.500	156,386.000000
22.375000	0.500	157,665.000000
22.383333	0.500	158,542.000000
22.391667	0.500	158,750.000000
22.400000	0.500	158,368.000000
22.408333	0.500	157,691.000000
22.416667	0.500	156,843.000000
22.425000	0.500	156,081.000000
22.433333	0.500	155,724.000000
22.441667	0.500	156,111.000000
22.450000	0.500	157,439.000000
22.458333	0.500	159,280.000000
22.466667	0.500	161,365.000000
22.475000	0.500	163,653.000000
22.483333	0.500	166,251.000000
22.491667	0.500	168,390.000000
22.500000	0.500	168,768.000000
22.508333	0.500	167,427.000000
22.516667	0.500	164,921.000000
22.525000	0.500	161,632.000000
22.533333	0.500	158,381.000000
22.541667	0.500	156,033.000000
22.550000	0.500	155,152.000000
22.558333	0.500	155,609.000000
22.566667	0.500	156,707.000000
22.575000	0.500	157,354.000000
22.583333	0.500	156,989.000000
22.591667	0.500	156,161.000000
22.600000	0.500	155,388.000000
22.608333	0.500	155,233.000000
22.616667	0.500	155,828.000000
22.625000	0.500	157,034.000000
22.633333	0.500	158,515.000000
22.641667	0.500	159,579.000000
22.650000	0.500	160,076.000000
22.658333	0.500	160,235.000000
22.666667	0.500	159,955.000000
22.675000	0.500	159,039.000000
22.683333	0.500	157,719.000000
22.691667	0.500	156,963.000000
22.700000	0.500	157,442.000000
22.708333	0.500	159,045.000000
22.716667	0.500	161,455.000000
22.725000	0.500	164,243.000000
22.733333	0.500	167,503.000000
22.741667	0.500	171,228.000000
22.750000	0.500	174,920.000000
22.758333	0.500	177,866.000000
22.766667	0.500	179,877.000000
22.775000	0.500	180,987.000000
22.783333	0.500	181,117.000000
22.791667	0.500	180,503.000000
22.800000	0.500	179,583.000000
22.808333	0.500	178,251.000000
22.816667	0.500	176,486.000000
22.825000	0.500	174,190.000000
22.833333	0.500	171,406.000000
22.841667	0.500	168,649.000000
22.850000	0.500	166,275.000000
22.858333	0.500	164,699.000000
22.866667	0.500	164,355.000000
22.875000	0.500	165,026.000000
22.883333	0.500	165,768.000000
22.891667	0.500	165,891.000000
22.900000	0.500	165,273.000000
22.908333	0.500	164,155.000000
22.916667	0.500	162,744.000000
22.925000	0.500	160,840.000000
22.933333	0.500	158,289.000000
22.941667	0.500	155,048.000000
22.950000	0.500	151,460.000000
22.958333	0.500	148,483.000000
22.966667	0.500	147,067.000000
22.975000	0.500	147,430.000000
22.983333	0.500	149,159.000000
22.991667	0.500	151,687.000000
23.000000	0.500	154,857.000000
23.008333	0.500	158,004.000000
23.016667	0.500	160,827.000000
23.025000	0.500	163,301.000000
23.033333	0.500	165,162.000000
23.041667	0.500	166,336.000000
23.050000	0.500	166,582.000000
23.058333	0.500	166,125.000000
23.066667	0.500	165,717.000000
23.075000	0.500	165,765.000000
23.083333	0.500	165,908.000000
23.091667	0.500	165,992.000000
23.100000	0.500	166,671.000000
23.108333	0.500	168,739.000000
23.116667	0.500	172,531.000000
23.125000	0.500	177,436.000000
23.133333	0.500	182,380.000000
23.141667	0.500	186,798.000000
23.150000	0.500	190,412.000000
23.158333	0.500	192,627.000000
23.166667	0.500	193,050.000000
23.175000	0.500	191,644.000000
23.183333	0.500	189,374.000000
23.191667	0.500	186,933.000000
23.200000	0.500	184,563.000000
23.208333	0.500	183,004.000000
23.216667	0.500	182,439.000000
23.225000	0.500	181,802.000000
23.233333	0.500	179,753.000000
23.241667	0.500	176,166.000000
23.250000	0.500	172,002.000000
23.258333	0.500	167,920.000000
23.266667	0.500	164,030.000000
23.275000	0.500	160,383.000000
23.283333	0.500	157,206.000000
23.291667	0.500	154,702.000000
23.300000	0.500	152,642.000000
23.308333	0.500	150,842.000000
23.316667	0.500	149,818.000000
23.325000	0.500	149,551.000000
23.333333	0.500	149,395.000000
23.341667	0.500	149,549.000000
23.350000	0.500	150,090.000000
23.358333	0.500	150,787.000000
23.366667	0.500	151,824.000000
23.375000	0.500	153,592.000000
23.383333	0.500	156,203.000000
23.391667	0.500	159,715.000000
23.400000	0.500	164,106.000000
23.408333	0.500	168,987.000000
23.416667	0.500	174,325.000000
23.425000	0.500	180,404.000000
23.433333	0.500	186,439.000000
23.441667	0.500	191,398.000000
23.450000	0.500	195,197.000000
23.458333	0.500	197,989.000000
23.466667	0.500	199,529.000000
23.475000	0.500	198,934.000000
23.483333	0.500	195,865.000000
23.491667	0.500	190,955.000000
23.500000	0.500	185,290.000000
23.508333	0.500	179,297.000000
23.516667	0.500	172,998.000000
23.525000	0.500	166,790.000000
23.533333	0.500	161,118.000000
23.541667	0.500	156,168.000000
23.550000	0.500	152,171.000000
23.558333	0.500	149,613.000000
23.566667	0.500	148,495.000000
23.575000	0.500	148,458.000000
23.583333	0.500	149,586.000000
23.591667	0.500	151,890.000000
23.600000	0.500	155,300.000000
23.608333	0.500	160,059.000000
23.616667	0.500	165,726.000000
23.625000	0.500	171,249.000000
23.633333	0.500	175,950.000000
23.641667	0.500	179,671.000000
23.650000	0.500	181,992.000000
23.658333	0.500	182,554.000000
23.666667	0.500	181,654.000000
23.675000	0.500	179,719.000000
23.683333	0.500	177,650.000000
23.691667	0.500	175,836.000000
23.700000	0.500	173,630.000000
23.708333	0.500	171,092.000000
23.716667	0.500	168,342.000000
23.725000	0.500	165,188.000000
23.733333	0.500	162,103.000000
23.741667	0.500	159,810.000000
23.750000	0.500	158,209.000000
23.758333	0.500	157,270.000000
23.766667	0.500	157,344.000000
23.775000	0.500	158,501.000000
23.783333	0.500	160,860.000000
23.791667	0.500	164,343.000000
23.800000	0.500	168,391.000000
23.808333	0.500	172,617.000000
23.816667	0.500	176,581.000000
23.825000	0.500	179,816.000000
23.833333	0.500	181,415.000000
23.841667	0.500	181,443.000000
23.850000	0.500	180,525.000000
23.858333	0.500	179,318.000000
23.866667	0.500	178,294.000000
23.875000	0.500	177,515.000000
23.883333	0.500	176,922.000000
23.891667	0.500	176,583.000000
23.900000	0.500	176,495.000000
23.908333	0.500	176,366.000000
23.916667	0.500	176,225.000000
23.925000	0.500	175,904.000000
23.933333	0.500	175,282.000000
23.941667	0.500	174,577.000000
23.950000	0.500	174,176.000000
23.958333	0.500	174,486.000000
23.966667	0.500	175,263.000000
23.975000	0.500	176,102.000000
23.983333	0.500	177,156.000000
23.991667	0.500	178,183.000000
24.000000	0.500	178,876.000000
24.008333	0.500	179,315.000000
24.016667	0.500	180,019.000000
24.025000	0.500	181,451.000000
24.033333	0.500	183,402.000000
24.041667	0.500	184,758.000000
24.050000	0.500	184,802.000000
24.058333	0.500	183,566.000000
24.066667	0.500	181,764.000000
24.075000	0.500	179,786.000000
24.083333	0.500	177,824.000000
24.091667	0.500	175,886.000000
24.100000	0.500	174,019.000000
24.108333	0.500	172,710.000000
24.116667	0.500	172,119.000000
24.125000	0.500	172,202.000000
24.133333	0.500	172,527.000000
24.141667	0.500	172,705.000000
24.150000	0.500	172,656.000000
24.158333	0.500	172,657.000000
24.166667	0.500	172,901.000000
24.175000	0.500	173,373.000000
24.183333	0.500	173,661.000000
24.191667	0.500	172,883.000000
24.200000	0.500	170,718.000000
24.208333	0.500	167,361.000000
24.216667	0.500	162,979.000000
24.225000	0.500	158,079.000000
24.233333	0.500	153,638.000000
24.241667	0.500	150,504.000000
24.250000	0.500	149,489.000000
24.258333	0.500	150,550.000000
24.266667	0.500	153,048.000000
24.275000	0.500	156,462.000000
24.283333	0.500	159,677.000000
24.291667	0.500	162,041.000000
24.300000	0.500	163,713.000000
24.308333	0.500	164,645.000000
24.316667	0.500	164,917.000000
24.325000	0.500	165,121.000000
24.333333	0.500	166,392.000000
24.341667	0.500	169,153.000000
24.350000	0.500	172,849.000000
24.358333	0.500	176,855.000000
24.366667	0.500	180,273.000000
24.375000	0.500	182,616.000000
24.383333	0.500	183,715.000000
24.391667	0.500	183,889.000000
24.400000	0.500	183,709.000000
24.408333	0.500	183,620.000000
24.416667	0.500	183,964.000000
24.425000	0.500	184,890.000000
24.433333	0.500	186,371.000000
24.441667	0.500	188,039.000000
24.450000	0.500	189,347.000000
24.458333	0.500	189,904.000000
24.466667	0.500	190,672.000000
24.475000	0.500	192,160.000000
24.483333	0.500	193,633.000000
24.491667	0.500	194,793.000000
24.500000	0.500	195,344.000000
24.508333	0.500	195,359.000000
24.516667	0.500	195,732.000000
24.525000	0.500	196,388.000000
24.533333	0.500	196,202.000000
24.541667	0.500	194,660.000000
24.550000	0.500	192,160.000000
24.558333	0.500	189,392.000000
24.566667	0.500	186,430.000000
24.575000	0.500	183,313.000000
24.583333	0.500	180,580.000000
24.591667	0.500	178,962.000000
24.600000	0.500	178,839.000000
24.608333	0.500	180,065.000000
24.616667	0.500	181,485.000000
24.625000	0.500	182,189.000000
24.633333	0.500	182,224.000000
24.641667	0.500	181,896.000000
24.650000	0.500	180,994.000000
24.658333	0.500	179,321.000000
24.666667	0.500	177,614.000000
24.675000	0.500	176,386.000000
24.683333	0.500	175,513.000000
24.691667	0.500	175,022.000000
24.700000	0.500	174,476.000000
24.708333	0.500	173,846.000000
24.716667	0.500	173,556.000000
24.725000	0.500	173,604.000000
24.733333	0.500	173,683.000000
24.741667	0.500	173,259.000000
24.750000	0.500	171,944.000000
24.758333	0.500	169,988.000000
24.766667	0.500	168,606.000000
24.775000	0.500	168,688.000000
24.783333	0.500	170,414.000000
24.791667	0.500	172,981.000000
24.800000	0.500	175,769.000000
24.808333	0.500	178,341.000000
24.816667	0.500	180,588.000000
24.825000	0.500	182,871.000000
24.833333	0.500	185,052.000000
24.841667	0.500	186,530.000000
24.850000	0.500	187,059.000000
24.858333	0.500	187,085.000000
24.866667	0.500	187,019.000000
24.875000	0.500	186,548.000000
24.883333	0.500	185,408.000000
24.891667	0.500	183,897.000000
24.900000	0.500	182,019.000000
24.908333	0.500	179,927.000000
24.916667	0.500	178,244.000000
24.925000	0.500	177,906.000000
24.933333	0.500	179,238.000000
24.941667	0.500	181,851.000000
24.950000	0.500	185,740.000000
24.958333	0.500	191,022.000000
24.966667	0.500	196,982.000000
24.975000	0.500	202,286.000000
24.983333	0.500	205,999.000000
24.991667	0.500	207,821.000000
25.000000	0.500	208,224.000000
25.008333	0.500	207,622.000000
25.016667	0.500	205,625.000000
25.025000	0.500	202,094.000000
25.033333	0.500	197,187.000000
25.041667	0.500	191,626.000000
25.050000	0.500	186,329.000000
25.058333	0.500	181,881.000000
25.066667	0.500	178,439.000000
25.075000	0.500	176,099.000000
25.083333	0.500	174,489.000000
25.091667	0.500	172,931.000000
25.100000	0.500	171,134.000000
25.108333	0.500	169,512.000000
25.116667	0.500	168,459.000000
25.125000	0.500	168,041.000000
25.133333	0.500	168,536.000000
25.141667	0.500	169,689.000000
25.150000	0.500	171,114.000000
25.158333	0.500	173,158.000000
25.166667	0.500	175,711.000000
25.175000	0.500	177,969.000000
25.183333	0.500	179,341.000000
25.191667	0.500	180,344.000000
25.200000	0.500	181,653.000000
25.208333	0.500	183,369.000000
25.216667	0.500	185,080.000000
25.225000	0.500	186,638.000000
25.233333	0.500	188,145.000000
25.241667	0.500	189,451.000000
25.250000	0.500	189,961.000000
25.258333	0.500	188,958.000000
25.266667	0.500	186,416.000000
25.275000	0.500	183,097.000000
25.283333	0.500	179,782.000000
25.291667	0.500	176,626.000000
25.300000	0.500	173,779.000000
25.308333	0.500	171,692.000000
25.316667	0.500	170,819.000000
25.325000	0.500	170,736.000000
25.333333	0.500	171,357.000000
25.341667	0.500	173,266.000000
25.350000	0.500	176,862.000000
25.358333	0.500	182,073.000000
25.366667	0.500	187,907.000000
25.375000	0.500	192,607.000000
25.383333	0.500	195,537.000000
25.391667	0.500	196,973.000000
25.400000	0.500	197,535.000000
25.408333	0.500	197,846.000000
25.416667	0.500	198,013.000000
25.425000	0.500	198,037.000000
25.433333	0.500	198,319.000000
25.441667	0.500	199,057.000000
25.450000	0.500	200,218.000000
25.458333	0.500	201,292.000000
25.466667	0.500	201,635.000000
25.475000	0.500	201,234.000000
25.483333	0.500	200,219.000000
25.491667	0.500	198,768.000000
25.500000	0.500	197,240.000000
25.508333	0.500	196,018.000000
25.516667	0.500	195,246.000000
25.525000	0.500	194,497.000000
25.533333	0.500	193,144.000000
25.541667	0.500	191,707.000000
25.550000	0.500	191,438.000000
25.558333	0.500	192,859.000000
25.566667	0.500	195,507.000000
25.575000	0.500	198,125.000000
25.583333	0.500	199,256.000000
25.591667	0.500	198,022.000000
25.600000	0.500	194,813.000000
25.608333	0.500	190,389.000000
25.616667	0.500	185,507.000000
25.625000	0.500	180,987.000000
25.633333	0.500	177,507.000000
25.641667	0.500	175,883.000000
25.650000	0.500	176,111.000000
25.658333	0.500	177,693.000000
25.666667	0.500	179,914.000000
25.675000	0.500	182,201.000000
25.683333	0.500	184,495.000000
25.691667	0.500	186,235.000000
25.700000	0.500	186,932.000000
25.708333	0.500	186,728.000000
25.716667	0.500	186,350.000000
25.725000	0.500	186,369.000000
25.733333	0.500	186,703.000000
25.741667	0.500	187,232.000000
25.750000	0.500	187,760.000000
25.758333	0.500	188,186.000000
25.766667	0.500	188,912.000000
25.775000	0.500	190,127.000000
25.783333	0.500	191,267.000000
25.791667	0.500	191,889.000000
25.800000	0.500	191,481.000000
25.808333	0.500	190,350.000000
25.816667	0.500	189,198.000000
25.825000	0.500	188,449.000000
25.833333	0.500	188,597.000000
25.841667	0.500	189,780.000000
25.850000	0.500	191,740.000000
25.858333	0.500	194,067.000000
25.866667	0.500	196,173.000000
25.875000	0.500	197,301.000000
25.883333	0.500	197,438.000000
25.891667	0.500	197,074.000000
25.900000	0.500	196,682.000000
25.908333	0.500	196,381.000000
25.916667	0.500	196,079.000000
25.925000	0.500	195,924.000000
25.933333	0.500	195,987.000000
25.941667	0.500	196,003.000000
25.950000	0.500	195,615.000000
25.958333	0.500	194,489.000000
25.966667	0.500	192,485.000000
25.975000	0.500	189,605.000000
25.983333	0.500	186,124.000000
25.991667	0.500	183,202.000000
26.000000	0.500	182,248.000000
26.008333	0.500	184,044.000000
26.016667	0.500	188,108.000000
26.025000	0.500	192,969.000000
26.033333	0.500	197,561.000000
26.041667	0.500	201,404.000000
26.050000	0.500	203,776.000000
26.058333	0.500	204,431.000000
26.066667	0.500	203,524.000000
26.075000	0.500	201,597.000000
26.083333	0.500	199,372.000000
26.091667	0.500	196,942.000000
26.100000	0.500	194,418.000000
26.108333	0.500	192,104.000000
26.116667	0.500	190,422.000000
26.125000	0.500	189,616.000000
26.133333	0.500	189,844.000000
26.141667	0.500	191,226.000000
26.150000	0.500	193,436.000000
26.158333	0.500	196,228.000000
26.166667	0.500	199,402.000000
26.175000	0.500	202,231.000000
26.183333	0.500	204,262.000000
26.191667	0.500	205,200.000000
26.200000	0.500	204,876.000000
26.208333	0.500	203,382.000000
26.216667	0.500	201,037.000000
26.225000	0.500	198,338.000000
26.233333	0.500	195,691.000000
26.241667	0.500	193,253.000000
26.250000	0.500	191,183.000000
26.258333	0.500	189,917.000000
26.266667	0.500	189,712.000000
26.275000	0.500	190,494.000000
26.283333	0.500	192,213.000000
26.291667	0.500	194,874.000000
26.300000	0.500	198,384.000000
26.308333	0.500	201,999.000000
26.316667	0.500	205,200.000000
26.325000	0.500	207,729.000000
26.333333	0.500	209,204.000000
26.341667	0.500	209,607.000000
26.350000	0.500	209,083.000000
26.358333	0.500	207,805.000000
26.366667	0.500	206,414.000000
26.375000	0.500	205,647.000000
26.383333	0.500	205,589.000000
26.391667	0.500	205,638.000000
26.400000	0.500	205,066.000000
26.408333	0.500	203,896.000000
26.416667	0.500	202,389.000000
26.425000	0.500	200,444.000000
26.433333	0.500	198,412.000000
26.441667	0.500	196,765.000000
26.450000	0.500	196,078.000000
26.458333	0.500	196,500.000000
26.466667	0.500	197,376.000000
26.475000	0.500	198,155.000000
26.483333	0.500	199,150.000000
26.491667	0.500	200,232.000000
26.500000	0.500	201,067.000000
26.508333	0.500	201,179.000000
26.516667	0.500	200,471.000000
26.525000	0.500	199,562.000000
26.533333	0.500	199,015.000000
26.541667	0.500	198,289.000000
26.550000	0.500	196,811.000000
26.558333	0.500	195,227.000000
26.566667	0.500	194,817.000000
26.575000	0.500	195,611.000000
26.583333	0.500	197,517.000000
26.591667	0.500	200,718.000000
26.600000	0.500	204,572.000000
26.608333	0.500	208,024.000000
26.616667	0.500	210,072.000000
26.625000	0.500	210,038.000000
26.633333	0.500	207,947.000000
26.641667	0.500	204,427.000000
26.650000	0.500	200,846.000000
26.658333	0.500	198,659.000000
26.666667	0.500	197,762.000000
26.675000	0.500	197,719.000000
26.683333	0.500	198,546.000000
26.691667	0.500	200,062.000000
26.700000	0.500	202,284.000000
26.708333	0.500	204,997.000000
26.716667	0.500	207,803.000000
26.725000	0.500	210,742.000000
26.733333	0.500	213,680.000000
26.741667	0.500	215,767.000000
26.750000	0.500	216,201.000000
26.758333	0.500	215,336.000000
26.766667	0.500	213,984.000000
26.775000	0.500	212,764.000000
26.783333	0.500	211,585.000000
26.791667	0.500	209,838.000000
26.800000	0.500	207,399.000000
26.808333	0.500	204,641.000000
26.816667	0.500	202,247.000000
26.825000	0.500	200,720.000000
26.833333	0.500	199,675.000000
26.841667	0.500	199,177.000000
26.850000	0.500	198,864.000000
26.858333	0.500	198,308.000000
26.866667	0.500	197,113.000000
26.875000	0.500	195,789.000000
26.883333	0.500	195,381.000000
26.891667	0.500	196,738.000000
26.900000	0.500	199,988.000000
26.908333	0.500	204,628.000000
26.916667	0.500	209,962.000000
26.925000	0.500	214,415.000000
26.933333	0.500	217,232.000000
26.941667	0.500	219,044.000000
26.950000	0.500	220,509.000000
26.958333	0.500	221,491.000000
26.966667	0.500	221,472.000000
26.975000	0.500	220,487.000000
26.983333	0.500	219,170.000000
26.991667	0.500	218,377.000000
27.000000	0.500	218,356.000000
27.008333	0.500	218,737.000000
27.016667	0.500	219,143.000000
27.025000	0.500	219,498.000000
27.033333	0.500	219,950.000000
27.041667	0.500	220,944.000000
27.050000	0.500	223,114.000000
27.058333	0.500	226,543.000000
27.066667	0.500	230,593.000000
27.075000	0.500	234,146.000000
27.083333	0.500	236,616.000000
27.091667	0.500	238,518.000000
27.100000	0.500	240,383.000000
27.108333	0.500	242,220.000000
27.116667	0.500	243,389.000000
27.125000	0.500	243,395.000000
27.133333	0.500	242,696.000000
27.141667	0.500	242,049.000000
27.150000	0.500	241,544.000000
27.158333	0.500	241,346.000000
27.166667	0.500	241,668.000000
27.175000	0.500	242,267.000000
27.183333	0.500	243,091.000000
27.191667	0.500	244,220.000000
27.200000	0.500	245,424.000000
27.208333	0.500	246,669.000000
27.216667	0.500	248,220.000000
27.225000	0.500	249,979.000000
27.233333	0.500	251,832.000000
27.241667	0.500	254,174.000000
27.250000	0.500	257,722.000000
27.258333	0.500	262,670.000000
27.266667	0.500	268,569.000000
27.275000	0.500	274,485.000000
27.283333	0.500	279,355.000000
27.291667	0.500	283,406.000000
27.300000	0.500	287,653.000000
27.308333	0.500	292,977.000000
27.316667	0.500	299,377.000000
27.325000	0.500	306,007.000000
27.333333	0.500	311,840.000000
27.341667	0.500	315,897.000000
27.350000	0.500	317,739.000000
27.358333	0.500	317,520.000000
27.366667	0.500	315,866.000000
27.375000	0.500	314,255.000000
27.383333	0.500	313,245.000000
27.391667	0.500	312,882.000000
27.400000	0.500	313,377.000000
27.408333	0.500	314,621.000000
27.416667	0.500	316,322.000000
27.425000	0.500	318,158.000000
27.433333	0.500	320,144.000000
27.441667	0.500	322,606.000000
27.450000	0.500	325,833.000000
27.458333	0.500	330,133.000000
27.466667	0.500	335,580.000000
27.475000	0.500	341,370.000000
27.483333	0.500	346,480.000000
27.491667	0.500	350,750.000000
27.500000	0.500	354,547.000000
27.508333	0.500	358,062.000000
27.516667	0.500	361,330.000000
27.525000	0.500	364,486.000000
27.533333	0.500	367,610.000000
27.541667	0.500	370,395.000000
27.550000	0.500	372,819.000000
27.558333	0.500	374,598.000000
27.566667	0.500	375,698.000000
27.575000	0.500	376,162.000000
27.583333	0.500	375,978.000000
27.591667	0.500	375,305.000000
27.600000	0.500	374,036.000000
27.608333	0.500	372,028.000000
27.616667	0.500	369,947.000000
27.625000	0.500	368,750.000000
27.633333	0.500	368,721.000000
27.641667	0.500	369,460.000000
27.650000	0.500	370,958.000000
27.658333	0.500	372,749.000000
27.666667	0.500	374,583.000000
27.675000	0.500	376,384.000000
27.683333	0.500	377,831.000000
27.691667	0.500	379,085.000000
27.700000	0.500	380,586.000000
27.708333	0.500	382,164.000000
27.716667	0.500	383,033.000000
27.725000	0.500	382,468.000000
27.733333	0.500	379,780.000000
27.741667	0.500	374,832.000000
27.750000	0.500	368,485.000000
27.758333	0.500	362,174.000000
27.766667	0.500	357,136.000000
27.775000	0.500	353,405.000000
27.783333	0.500	350,609.000000
27.791667	0.500	348,176.000000
27.800000	0.500	346,011.000000
27.808333	0.500	343,437.000000
27.816667	0.500	339,643.000000
27.825000	0.500	335,371.000000
27.833333	0.500	331,197.000000
27.841667	0.500	327,199.000000
27.850000	0.500	323,402.000000
27.858333	0.500	319,851.000000
27.866667	0.500	316,637.000000
27.875000	0.500	313,549.000000
27.883333	0.500	309,910.000000
27.891667	0.500	305,194.000000
27.900000	0.500	299,488.000000
27.908333	0.500	293,266.000000
27.916667	0.500	286,923.000000
27.925000	0.500	280,795.000000
27.933333	0.500	275,749.000000
27.941667	0.500	272,205.000000
27.950000	0.500	269,661.000000
27.958333	0.500	267,280.000000
27.966667	0.500	264,864.000000
27.975000	0.500	262,468.000000
27.983333	0.500	260,177.000000
27.991667	0.500	258,406.000000
28.000000	0.500	257,325.000000
28.008333	0.500	256,667.000000
28.016667	0.500	256,021.000000
28.025000	0.500	255,033.000000
28.033333	0.500	253,609.000000
28.041667	0.500	251,702.000000
28.050000	0.500	249,167.000000
28.058333	0.500	245,639.000000
28.066667	0.500	241,349.000000
28.075000	0.500	236,878.000000
28.083333	0.500	232,377.000000
28.091667	0.500	227,392.000000
28.100000	0.500	221,744.000000
28.108333	0.500	215,822.000000
28.116667	0.500	209,994.000000
28.125000	0.500	204,372.000000
28.133333	0.500	198,900.000000
28.141667	0.500	193,278.000000
28.150000	0.500	187,722.000000
28.158333	0.500	183,180.000000
28.166667	0.500	180,273.000000
28.175000	0.500	179,098.000000
28.183333	0.500	179,186.000000
28.191667	0.500	179,676.000000
28.200000	0.500	179,558.000000
28.208333	0.500	178,354.000000
28.216667	0.500	175,900.000000
28.225000	0.500	172,431.000000
28.233333	0.500	168,638.000000
28.241667	0.500	164,569.000000
28.250000	0.500	160,322.000000
28.258333	0.500	156,388.000000
28.266667	0.500	153,238.000000
28.275000	0.500	150,836.000000
28.283333	0.500	148,719.000000
28.291667	0.500	146,121.000000
28.300000	0.500	142,770.000000
28.308333	0.500	139,214.000000
28.316667	0.500	135,627.000000
28.325000	0.500	131,942.000000
28.333333	0.500	128,174.000000
28.341667	0.500	124,483.000000
28.350000	0.500	121,464.000000
28.358333	0.500	119,587.000000
28.366667	0.500	118,840.000000
28.375000	0.500	119,273.000000
28.383333	0.500	120,151.000000
28.391667	0.500	120,577.000000
28.400000	0.500	120,733.000000
28.408333	0.500	120,954.000000
28.416667	0.500	120,901.000000
28.425000	0.500	120,013.000000
28.433333	0.500	118,228.000000
28.441667	0.500	115,603.000000
28.450000	0.500	112,550.000000
28.458333	0.500	109,489.000000
28.466667	0.500	106,416.000000
28.475000	0.500	103,347.000000
28.483333	0.500	100,140.000000
28.491667	0.500	96,768.000000
28.500000	0.500	93,639.000000
28.508333	0.500	90,915.000000
28.516667	0.500	88,242.000000
28.525000	0.500	85,554.000000
28.533333	0.500	82,373.000000
28.541667	0.500	78,971.000000
28.550000	0.500	76,131.000000
28.558333	0.500	74,173.000000
28.566667	0.500	73,838.000000
28.575000	0.500	75,102.000000
28.583333	0.500	77,223.000000
28.591667	0.500	79,656.000000
28.600000	0.500	81,613.000000
28.608333	0.500	81,873.000000
28.616667	0.500	80,280.000000
28.625000	0.500	77,707.000000
28.633333	0.500	74,778.000000
28.641667	0.500	72,085.000000
28.650000	0.500	70,118.000000
28.658333	0.500	68,530.000000
28.666667	0.500	67,042.000000
28.675000	0.500	66,390.000000
28.683333	0.500	66,645.000000
28.691667	0.500	67,104.000000
28.700000	0.500	67,651.000000
28.708333	0.500	68,655.000000
28.716667	0.500	70,201.000000
28.725000	0.500	72,138.000000
28.733333	0.500	74,034.000000
28.741667	0.500	75,120.000000
28.750000	0.500	75,200.000000
28.758333	0.500	74,676.000000
28.766667	0.500	73,534.000000
28.775000	0.500	71,162.000000
28.783333	0.500	67,331.000000
28.791667	0.500	62,761.000000
28.800000	0.500	58,410.000000
28.808333	0.500	55,044.000000
28.816667	0.500	53,235.000000
28.825000	0.500	52,898.000000
28.833333	0.500	53,146.000000
28.841667	0.500	53,263.000000
28.850000	0.500	53,156.000000
28.858333	0.500	52,228.000000
28.866667	0.500	50,053.000000
28.875000	0.500	47,248.000000
28.883333	0.500	44,568.000000
28.891667	0.500	42,418.000000
28.900000	0.500	40,881.000000
28.908333	0.500	39,982.000000
28.916667	0.500	39,605.000000
28.925000	0.500	39,603.000000
28.933333	0.500	39,716.000000
28.941667	0.500	39,050.000000
28.950000	0.500	37,187.000000
28.958333	0.500	34,402.000000
28.966667	0.500	31,296.000000
28.975000	0.500	28,389.000000
28.983333	0.500	26,253.000000
28.991667	0.500	25,259.000000
29.000000	0.500	24,838.000000
29.008333	0.500	24,165.000000
29.016667	0.500	23,069.000000
29.025000	0.500	21,934.000000
29.033333	0.500	20,905.000000
29.041667	0.500	20,692.000000
29.050000	0.500	21,785.000000
29.058333	0.500	23,111.000000
29.066667	0.500	23,375.000000
29.075000	0.500	22,387.000000
29.083333	0.500	20,912.000000
29.091667	0.500	19,148.000000
29.100000	0.500	16,748.000000
29.108333	0.500	13,619.000000
29.116667	0.500	10,216.000000
29.125000	0.500	7,255.000000
29.133333	0.500	5,358.000000
29.141667	0.500	5,087.000000
29.150000	0.500	6,304.000000
29.158333	0.500	8,414.000000
29.166667	0.500	10,613.000000
29.175000	0.500	12,464.000000
29.183333	0.500	13,952.000000
29.191667	0.500	15,078.000000
29.200000	0.500	15,147.000000
29.208333	0.500	13,938.000000
29.216667	0.500	11,630.000000
29.225000	0.500	8,593.000000
29.233333	0.500	5,841.000000
29.241667	0.500	4,001.000000
29.250000	0.500	3,504.000000
29.258333	0.500	4,501.000000
29.266667	0.500	6,643.000000
29.275000	0.500	9,344.000000
29.283333	0.500	12,215.000000
29.291667	0.500	14,509.000000
29.300000	0.500	15,381.000000
29.308333	0.500	13,953.000000
29.316667	0.500	10,256.000000
29.325000	0.500	5,224.000000
29.333333	0.500	-333.000000
29.341667	0.500	-5,387.000000
29.350000	0.500	-8,914.000000
29.358333	0.500	-10,874.000000
29.366667	0.500	-11,659.000000
29.375000	0.500	-11,703.000000
29.383333	0.500	-11,598.000000
29.391667	0.500	-11,179.000000
29.400000	0.500	-10,180.000000
29.408333	0.500	-8,762.000000
29.416667	0.500	-6,938.000000
29.425000	0.500	-4,518.000000
29.433333	0.500	-1,394.000000
29.441667	0.500	2,148.000000
29.450000	0.500	5,316.000000
29.458333	0.500	7,503.000000
29.466667	0.500	8,619.000000
29.475000	0.500	9,053.000000
29.483333	0.500	9,349.000000
29.491667	0.500	9,613.000000
29.500000	0.500	9,283.000000
29.508333	0.500	8,063.000000
29.516667	0.500	6,038.000000
29.525000	0.500	3,108.000000
29.533333	0.500	-930.000000
29.541667	0.500	-5,854.000000
29.550000	0.500	-10,870.000000
29.558333	0.500	-15,149.000000
29.566667	0.500	-18,061.000000
29.575000	0.500	-19,825.000000
29.583333	0.500	-20,514.000000
29.591667	0.500	-19,660.000000
29.600000	0.500	-17,276.000000
29.608333	0.500	-13,799.000000
29.616667	0.500	-10,049.000000
29.625000	0.500	-6,539.000000
29.633333	0.500	-3,456.000000
29.641667	0.500	-1,193.000000
29.650000	0.500	858.000000
29.658333	0.500	2,903.000000
29.666667	0.500	4,346.000000
29.675000	0.500	4,231.000000
29.683333	0.500	2,733.000000
29.691667	0.500	755.000000
29.700000	0.500	-1,099.000000
29.708333	0.500	-3,429.000000
29.716667	0.500	-6,921.000000
29.725000	0.500	-11,601.000000
29.733333	0.500	-17,170.000000
29.741667	0.500	-23,063.000000
29.750000	0.500	-28,585.000000
29.758333	0.500	-33,257.000000
29.766667	0.500	-36,450.000000
29.775000	0.500	-37,509.000000
29.783333	0.500	-36,515.000000
29.791667	0.500	-33,728.000000
29.800000	0.500	-29,608.000000
29.808333	0.500	-24,641.000000
29.816667	0.500	-19,132.000000
29.825000	0.500	-13,337.000000
29.833333	0.500	-7,972.000000
29.841667	0.500	-3,690.000000
29.850000	0.500	-965.000000
29.858333	0.500	416.000000
29.866667	0.500	781.000000
29.875000	0.500	-308.000000
29.883333	0.500	-3,118.000000
29.891667	0.500	-7,235.000000
29.900000	0.500	-11,944.000000
29.908333	0.500	-16,067.000000
29.916667	0.500	-18,561.000000
29.925000	0.500	-19,514.000000
29.933333	0.500	-19,569.000000
29.941667	0.500	-19,349.000000
29.950000	0.500	-18,839.000000
29.958333	0.500	-17,495.000000
29.966667	0.500	-15,496.000000
29.975000	0.500	-13,323.000000
29.983333	0.500	-11,502.000000
29.991667	0.500	-10,437.000000
30.000000	0.500	-9,885.000000
30.008333	0.500	-9,828.000000
30.016667	0.500	-10,416.000000
30.025000	0.500	-11,793.000000
30.033333	0.500	-14,109.000000
30.041667	0.500	-17,146.000000
30.050000	0.500	-20,155.000000
30.058333	0.500	-22,612.000000
30.066667	0.500	-24,646.000000
30.075000	0.500	-26,090.000000
30.083333	0.500	-26,933.000000
30.091667	0.500	-27,401.000000
30.100000	0.500	-27,587.000000
30.108333	0.500	-27,615.000000
30.116667	0.500	-27,330.000000
30.125000	0.500	-26,445.000000
30.133333	0.500	-24,714.000000
30.141667	0.500	-21,763.000000
30.150000	0.500	-17,806.000000
30.158333	0.500	-13,136.000000
30.166667	0.500	-8,064.000000
30.175000	0.500	-2,798.000000
30.183333	0.500	2,002.000000
30.191667	0.500	5,786.000000
30.200000	0.500	8,223.000000
30.208333	0.500	8,944.000000
30.216667	0.500	7,651.000000
30.225000	0.500	4,076.000000
30.233333	0.500	-1,299.000000
30.241667	0.500	-7,409.000000
30.250000	0.500	-13,139.000000
30.258333	0.500	-18,084.000000
30.266667	0.500	-22,515.000000
30.275000	0.500	-26,449.000000
30.283333	0.500	-29,272.000000
30.291667	0.500	-31,034.000000
30.300000	0.500	-31,482.000000
30.308333	0.500	-30,424.000000
30.316667	0.500	-28,370.000000
30.325000	0.500	-25,944.000000
30.333333	0.500	-23,491.000000
30.341667	0.500	-21,221.000000
30.350000	0.500	-19,097.000000
30.358333	0.500	-17,435.000000
30.366667	0.500	-16,510.000000
30.375000	0.500	-16,262.000000
30.383333	0.500	-16,591.000000
30.391667	0.500	-16,898.000000
30.400000	0.500	-16,244.000000
30.408333	0.500	-14,856.000000
30.416667	0.500	-13,867.000000
30.425000	0.500	-14,135.000000
30.433333	0.500	-15,883.000000
30.441667	0.500	-18,473.000000
30.450000	0.500	-21,147.000000
30.458333	0.500	-23,384.000000
30.466667	0.500	-24,716.000000
30.475000	0.500	-25,251.000000
30.483333	0.500	-25,404.000000
30.491667	0.500	-25,903.000000
30.500000	0.500	-27,134.000000
30.508333	0.500	-28,980.000000
30.516667	0.500	-31,252.000000
30.525000	0.500	-33,189.000000
30.533333	0.500	-33,875.000000
30.541667	0.500	-32,867.000000
30.550000	0.500	-30,823.000000
30.558333	0.500	-28,500.000000
30.566667	0.500	-26,478.000000
30.575000	0.500	-25,119.000000
30.583333	0.500	-24,317.000000
30.591667	0.500	-23,820.000000
30.600000	0.500	-23,377.000000
30.608333	0.500	-23,135.000000
30.616667	0.500	-23,504.000000
30.625000	0.500	-24,520.000000
30.633333	0.500	-26,159.000000
30.641667	0.500	-28,107.000000
30.650000	0.500	-29,896.000000
30.658333	0.500	-31,483.000000
30.666667	0.500	-32,757.000000
30.675000	0.500	-33,281.000000
30.683333	0.500	-32,828.000000
30.691667	0.500	-31,288.000000
30.700000	0.500	-28,838.000000
30.708333	0.500	-26,536.000000
30.716667	0.500	-25,441.000000
30.725000	0.500	-25,262.000000
30.733333	0.500	-25,397.000000
30.741667	0.500	-25,230.000000
30.750000	0.500	-24,692.000000
30.758333	0.500	-23,959.000000
30.766667	0.500	-22,750.000000
30.775000	0.500	-20,828.000000
30.783333	0.500	-18,168.000000
30.791667	0.500	-15,632.000000
30.800000	0.500	-13,927.000000
30.808333	0.500	-12,968.000000
30.816667	0.500	-12,198.000000
30.825000	0.500	-10,844.000000
30.833333	0.500	-8,484.000000
30.841667	0.500	-5,931.000000
30.850000	0.500	-3,952.000000
30.858333	0.500	-3,197.000000
30.866667	0.500	-3,817.000000
30.875000	0.500	-5,289.000000
30.883333	0.500	-6,996.000000
30.891667	0.500	-8,840.000000
30.900000	0.500	-11,110.000000
30.908333	0.500	-14,099.000000
30.916667	0.500	-17,729.000000
30.925000	0.500	-21,430.000000
30.933333	0.500	-24,910.000000
30.941667	0.500	-28,252.000000
30.950000	0.500	-31,161.000000
30.958333	0.500	-32,696.000000
30.966667	0.500	-32,198.000000
30.975000	0.500	-29,565.000000
30.983333	0.500	-25,420.000000
30.991667	0.500	-21,397.000000
31.000000	0.500	-18,039.000000
