# Supplementary material for: Changes to Serum Sample Tube and Processing Methodology Does Not Cause Inter-Individual Variation in Automated Whole Serum N-Glycan Profiling in Health and Disease
Source: PLoS One. 2015 Apr 1;10(4):e0123028. doi: 10.1371/journal.pone.0123028 (PMC4382121; doi:10.1371/journal.pone.0123028)
Supplement: S2 Data — (ZIP) [file pone.0123028.s007.zip › IgGglycansData/1000+390-Sample 37.txt]

File Path	chrom://acropora/ChromeleonLocal/Archana Data/07 Mar 14/Robot validation of PNG F release- GCP-IgG and GCP-Fet.seq/40.smp/Emission_1.channel/Emission_1.chm
Channel	Emission_1

Injection Information:
Data Vault	ChromeleonLocal
Injection	PNG F rel-GCP-IgG-100µg-F.A+PBM+2AB VP96+T1-110/1000+390-Sample 37
Injection Number	42
Position	RE5
Comment	
Processing Method	beh-gu
Instrument Method	BEH-15cm-30min-right-25ul
Type	Unknown
Status	Finished
Injection Date	08/03/2014
Injection Time	13:00:07
Injection Volume (µL)	25.0000
Dilution Factor	1.0000
Weight	1.0000

Raw Data Information:
Time Min. (min)	0.000000
Time Max. (min)	31.000000
Data Points	3721
Detector	FLD
Exporting Data System	Chromeleon 7.1.1.1127
Operator	
Signal Quantity	
Signal Unit	counts
Signal Min.	-28,079.000000
Signal Max.	6,760,765.000000
Channel	Emission_1
Driver Name	FLD3000.dll
Channel Type	Evaluation
Min. Step (s)	0.500
Max. Step (s)	0.500
Average Step (s)	0.500

Signal Parameter Information:
Signal Info	

Raw Data:
Time (min)	Step (s)	Value (counts)
0.000000	0.000	0.000000
0.008333	0.500	0.000000
0.016667	0.500	0.000000
0.025000	0.500	0.000000
0.033333	0.500	0.000000
0.041667	0.500	5,939.000000
0.050000	0.500	5,992.000000
0.058333	0.500	6,082.000000
0.066667	0.500	6,502.000000
0.075000	0.500	7,250.000000
0.083333	0.500	8,141.000000
0.091667	0.500	8,922.000000
0.100000	0.500	9,384.000000
0.108333	0.500	9,366.000000
0.116667	0.500	8,867.000000
0.125000	0.500	7,981.000000
0.133333	0.500	6,815.000000
0.141667	0.500	5,513.000000
0.150000	0.500	4,213.000000
0.158333	0.500	2,972.000000
0.166667	0.500	1,781.000000
0.175000	0.500	684.000000
0.183333	0.500	-287.000000
0.191667	0.500	-1,125.000000
0.200000	0.500	-1,839.000000
0.208333	0.500	-2,439.000000
0.216667	0.500	-2,928.000000
0.225000	0.500	-3,365.000000
0.233333	0.500	-3,791.000000
0.241667	0.500	-4,185.000000
0.250000	0.500	-4,499.000000
0.258333	0.500	-4,689.000000
0.266667	0.500	-4,700.000000
0.275000	0.500	-4,543.000000
0.283333	0.500	-4,297.000000
0.291667	0.500	-4,079.000000
0.300000	0.500	-3,950.000000
0.308333	0.500	-3,931.000000
0.316667	0.500	-3,975.000000
0.325000	0.500	-4,005.000000
0.333333	0.500	-4,023.000000
0.341667	0.500	-4,064.000000
0.350000	0.500	-4,178.000000
0.358333	0.500	-4,360.000000
0.366667	0.500	-4,547.000000
0.375000	0.500	-4,695.000000
0.383333	0.500	-4,793.000000
0.391667	0.500	-4,818.000000
0.400000	0.500	-4,741.000000
0.408333	0.500	-4,568.000000
0.416667	0.500	-4,382.000000
0.425000	0.500	-4,257.000000
0.433333	0.500	-4,212.000000
0.441667	0.500	-4,275.000000
0.450000	0.500	-4,477.000000
0.458333	0.500	-4,762.000000
0.466667	0.500	-5,015.000000
0.475000	0.500	-5,138.000000
0.483333	0.500	-5,110.000000
0.491667	0.500	-4,950.000000
0.500000	0.500	-4,719.000000
0.508333	0.500	-4,478.000000
0.516667	0.500	-4,291.000000
0.525000	0.500	-4,240.000000
0.533333	0.500	-4,359.000000
0.541667	0.500	-4,655.000000
0.550000	0.500	-5,105.000000
0.558333	0.500	-5,666.000000
0.566667	0.500	-6,266.000000
0.575000	0.500	-6,830.000000
0.583333	0.500	-7,273.000000
0.591667	0.500	-7,561.000000
0.600000	0.500	-7,676.000000
0.608333	0.500	-7,605.000000
0.616667	0.500	-7,331.000000
0.625000	0.500	-6,814.000000
0.633333	0.500	-5,997.000000
0.641667	0.500	-4,882.000000
0.650000	0.500	-3,521.000000
0.658333	0.500	-1,973.000000
0.666667	0.500	-301.000000
0.675000	0.500	1,370.000000
0.683333	0.500	2,890.000000
0.691667	0.500	4,137.000000
0.700000	0.500	5,042.000000
0.708333	0.500	5,610.000000
0.716667	0.500	5,903.000000
0.725000	0.500	6,052.000000
0.733333	0.500	6,368.000000
0.741667	0.500	7,612.000000
0.750000	0.500	10,761.000000
0.758333	0.500	16,571.000000
0.766667	0.500	25,092.000000
0.775000	0.500	35,604.000000
0.783333	0.500	46,853.000000
0.791667	0.500	57,427.000000
0.800000	0.500	66,064.000000
0.808333	0.500	71,843.000000
0.816667	0.500	74,362.000000
0.825000	0.500	73,696.000000
0.833333	0.500	70,296.000000
0.841667	0.500	64,834.000000
0.850000	0.500	58,011.000000
0.858333	0.500	50,479.000000
0.866667	0.500	42,806.000000
0.875000	0.500	35,432.000000
0.883333	0.500	28,725.000000
0.891667	0.500	22,948.000000
0.900000	0.500	18,196.000000
0.908333	0.500	14,455.000000
0.916667	0.500	11,642.000000
0.925000	0.500	9,589.000000
0.933333	0.500	8,120.000000
0.941667	0.500	7,095.000000
0.950000	0.500	6,452.000000
0.958333	0.500	6,186.000000
0.966667	0.500	6,261.000000
0.975000	0.500	6,617.000000
0.983333	0.500	7,188.000000
0.991667	0.500	7,901.000000
1.000000	0.500	8,672.000000
1.008333	0.500	9,388.000000
1.016667	0.500	10,005.000000
1.025000	0.500	10,634.000000
1.033333	0.500	11,529.000000
1.041667	0.500	13,050.000000
1.050000	0.500	15,456.000000
1.058333	0.500	18,792.000000
1.066667	0.500	22,836.000000
1.075000	0.500	27,124.000000
1.083333	0.500	31,120.000000
1.091667	0.500	34,356.000000
1.100000	0.500	36,495.000000
1.108333	0.500	37,390.000000
1.116667	0.500	37,084.000000
1.125000	0.500	35,834.000000
1.133333	0.500	34,079.000000
1.141667	0.500	32,350.000000
1.150000	0.500	31,138.000000
1.158333	0.500	30,776.000000
1.166667	0.500	31,406.000000
1.175000	0.500	32,937.000000
1.183333	0.500	35,131.000000
1.191667	0.500	37,678.000000
1.200000	0.500	40,335.000000
1.208333	0.500	42,865.000000
1.216667	0.500	44,947.000000
1.225000	0.500	46,226.000000
1.233333	0.500	46,438.000000
1.241667	0.500	45,503.000000
1.250000	0.500	43,602.000000
1.258333	0.500	41,057.000000
1.266667	0.500	38,182.000000
1.275000	0.500	35,179.000000
1.283333	0.500	32,163.000000
1.291667	0.500	29,305.000000
1.300000	0.500	27,036.000000
1.308333	0.500	25,971.000000
1.316667	0.500	26,330.000000
1.325000	0.500	27,688.000000
1.333333	0.500	29,232.000000
1.341667	0.500	30,229.000000
1.350000	0.500	30,204.000000
1.358333	0.500	28,983.000000
1.366667	0.500	26,662.000000
1.375000	0.500	23,548.000000
1.383333	0.500	20,026.000000
1.391667	0.500	16,473.000000
1.400000	0.500	13,218.000000
1.408333	0.500	10,487.000000
1.416667	0.500	8,308.000000
1.425000	0.500	6,681.000000
1.433333	0.500	5,566.000000
1.441667	0.500	4,840.000000
1.450000	0.500	4,368.000000
1.458333	0.500	4,070.000000
1.466667	0.500	3,811.000000
1.475000	0.500	3,495.000000
1.483333	0.500	3,152.000000
1.491667	0.500	2,817.000000
1.500000	0.500	2,551.000000
1.508333	0.500	2,414.000000
1.516667	0.500	2,407.000000
1.525000	0.500	2,489.000000
1.533333	0.500	2,600.000000
1.541667	0.500	2,687.000000
1.550000	0.500	2,684.000000
1.558333	0.500	2,534.000000
1.566667	0.500	2,172.000000
1.575000	0.500	1,600.000000
1.583333	0.500	894.000000
1.591667	0.500	155.000000
1.600000	0.500	-520.000000
1.608333	0.500	-1,067.000000
1.616667	0.500	-1,501.000000
1.625000	0.500	-1,827.000000
1.633333	0.500	-2,055.000000
1.641667	0.500	-2,218.000000
1.650000	0.500	-2,365.000000
1.658333	0.500	-2,507.000000
1.666667	0.500	-2,644.000000
1.675000	0.500	-2,768.000000
1.683333	0.500	-2,890.000000
1.691667	0.500	-3,035.000000
1.700000	0.500	-3,223.000000
1.708333	0.500	-3,461.000000
1.716667	0.500	-3,707.000000
1.725000	0.500	-3,944.000000
1.733333	0.500	-4,107.000000
1.741667	0.500	-4,181.000000
1.750000	0.500	-4,187.000000
1.758333	0.500	-4,147.000000
1.766667	0.500	-4,041.000000
1.775000	0.500	-3,872.000000
1.783333	0.500	-3,683.000000
1.791667	0.500	-3,531.000000
1.800000	0.500	-3,455.000000
1.808333	0.500	-3,487.000000
1.816667	0.500	-3,646.000000
1.825000	0.500	-3,908.000000
1.833333	0.500	-4,221.000000
1.841667	0.500	-4,516.000000
1.850000	0.500	-4,720.000000
1.858333	0.500	-4,789.000000
1.866667	0.500	-4,744.000000
1.875000	0.500	-4,634.000000
1.883333	0.500	-4,518.000000
1.891667	0.500	-4,443.000000
1.900000	0.500	-4,449.000000
1.908333	0.500	-4,503.000000
1.916667	0.500	-4,525.000000
1.925000	0.500	-4,496.000000
1.933333	0.500	-4,430.000000
1.941667	0.500	-4,344.000000
1.950000	0.500	-4,245.000000
1.958333	0.500	-4,161.000000
1.966667	0.500	-4,126.000000
1.975000	0.500	-4,174.000000
1.983333	0.500	-4,285.000000
1.991667	0.500	-4,448.000000
2.000000	0.500	-4,647.000000
2.008333	0.500	-4,836.000000
2.016667	0.500	-4,956.000000
2.025000	0.500	-4,988.000000
2.033333	0.500	-4,916.000000
2.041667	0.500	-4,721.000000
2.050000	0.500	-4,412.000000
2.058333	0.500	-4,021.000000
2.066667	0.500	-3,542.000000
2.075000	0.500	-3,027.000000
2.083333	0.500	-2,584.000000
2.091667	0.500	-2,357.000000
2.100000	0.500	-2,372.000000
2.108333	0.500	-2,554.000000
2.116667	0.500	-2,809.000000
2.125000	0.500	-3,134.000000
2.133333	0.500	-3,523.000000
2.141667	0.500	-3,910.000000
2.150000	0.500	-4,276.000000
2.158333	0.500	-4,599.000000
2.166667	0.500	-4,864.000000
2.175000	0.500	-5,070.000000
2.183333	0.500	-5,191.000000
2.191667	0.500	-5,202.000000
2.200000	0.500	-5,168.000000
2.208333	0.500	-5,161.000000
2.216667	0.500	-5,187.000000
2.225000	0.500	-5,209.000000
2.233333	0.500	-5,189.000000
2.241667	0.500	-5,110.000000
2.250000	0.500	-5,000.000000
2.258333	0.500	-4,896.000000
2.266667	0.500	-4,800.000000
2.275000	0.500	-4,724.000000
2.283333	0.500	-4,692.000000
2.291667	0.500	-4,716.000000
2.300000	0.500	-4,790.000000
2.308333	0.500	-4,839.000000
2.316667	0.500	-4,804.000000
2.325000	0.500	-4,724.000000
2.333333	0.500	-4,628.000000
2.341667	0.500	-4,543.000000
2.350000	0.500	-4,503.000000
2.358333	0.500	-4,510.000000
2.366667	0.500	-4,497.000000
2.375000	0.500	-4,434.000000
2.383333	0.500	-4,386.000000
2.391667	0.500	-4,407.000000
2.400000	0.500	-4,525.000000
2.408333	0.500	-4,750.000000
2.416667	0.500	-5,021.000000
2.425000	0.500	-5,275.000000
2.433333	0.500	-5,485.000000
2.441667	0.500	-5,620.000000
2.450000	0.500	-5,622.000000
2.458333	0.500	-5,465.000000
2.466667	0.500	-5,183.000000
2.475000	0.500	-4,819.000000
2.483333	0.500	-4,453.000000
2.491667	0.500	-4,156.000000
2.500000	0.500	-3,895.000000
2.508333	0.500	-3,634.000000
2.516667	0.500	-3,381.000000
2.525000	0.500	-3,103.000000
2.533333	0.500	-2,828.000000
2.541667	0.500	-2,592.000000
2.550000	0.500	-2,399.000000
2.558333	0.500	-2,318.000000
2.566667	0.500	-2,435.000000
2.575000	0.500	-2,755.000000
2.583333	0.500	-3,183.000000
2.591667	0.500	-3,583.000000
2.600000	0.500	-3,858.000000
2.608333	0.500	-3,990.000000
2.616667	0.500	-4,012.000000
2.625000	0.500	-3,954.000000
2.633333	0.500	-3,937.000000
2.641667	0.500	-4,025.000000
2.650000	0.500	-4,173.000000
2.658333	0.500	-4,331.000000
2.666667	0.500	-4,474.000000
2.675000	0.500	-4,618.000000
2.683333	0.500	-4,789.000000
2.691667	0.500	-4,954.000000
2.700000	0.500	-5,105.000000
2.708333	0.500	-5,242.000000
2.716667	0.500	-5,354.000000
2.725000	0.500	-5,419.000000
2.733333	0.500	-5,409.000000
2.741667	0.500	-5,337.000000
2.750000	0.500	-5,253.000000
2.758333	0.500	-5,204.000000
2.766667	0.500	-5,172.000000
2.775000	0.500	-5,109.000000
2.783333	0.500	-4,977.000000
2.791667	0.500	-4,784.000000
2.800000	0.500	-4,549.000000
2.808333	0.500	-4,303.000000
2.816667	0.500	-4,130.000000
2.825000	0.500	-4,097.000000
2.833333	0.500	-4,235.000000
2.841667	0.500	-4,538.000000
2.850000	0.500	-4,915.000000
2.858333	0.500	-5,223.000000
2.866667	0.500	-5,384.000000
2.875000	0.500	-5,439.000000
2.883333	0.500	-5,451.000000
2.891667	0.500	-5,468.000000
2.900000	0.500	-5,492.000000
2.908333	0.500	-5,522.000000
2.916667	0.500	-5,541.000000
2.925000	0.500	-5,533.000000
2.933333	0.500	-5,544.000000
2.941667	0.500	-5,602.000000
2.950000	0.500	-5,744.000000
2.958333	0.500	-5,951.000000
2.966667	0.500	-6,151.000000
2.975000	0.500	-6,260.000000
2.983333	0.500	-6,245.000000
2.991667	0.500	-6,123.000000
3.000000	0.500	-5,948.000000
3.008333	0.500	-5,948.000000
3.016667	0.500	-5,948.000000
3.025000	0.500	-5,948.000000
3.033333	0.500	-5,948.000000
3.041667	0.500	-5,777.000000
3.050000	0.500	-5,359.000000
3.058333	0.500	-5,026.000000
3.066667	0.500	-4,527.000000
3.075000	0.500	-3,865.000000
3.083333	0.500	-3,518.000000
3.091667	0.500	-3,161.000000
3.100000	0.500	-1,952.000000
3.108333	0.500	705.000000
3.116667	0.500	4,978.000000
3.125000	0.500	10,235.000000
3.133333	0.500	15,000.000000
3.141667	0.500	18,249.000000
3.150000	0.500	19,674.000000
3.158333	0.500	19,250.000000
3.166667	0.500	17,442.000000
3.175000	0.500	15,242.000000
3.183333	0.500	13,490.000000
3.191667	0.500	12,748.000000
3.200000	0.500	12,865.000000
3.208333	0.500	13,238.000000
3.216667	0.500	13,175.000000
3.225000	0.500	12,177.000000
3.233333	0.500	10,292.000000
3.241667	0.500	7,933.000000
3.250000	0.500	5,841.000000
3.258333	0.500	4,268.000000
3.266667	0.500	3,228.000000
3.275000	0.500	2,728.000000
3.283333	0.500	2,597.000000
3.291667	0.500	2,365.000000
3.300000	0.500	1,865.000000
3.308333	0.500	1,121.000000
3.316667	0.500	414.000000
3.325000	0.500	-77.000000
3.333333	0.500	-198.000000
3.341667	0.500	-36.000000
3.350000	0.500	603.000000
3.358333	0.500	1,680.000000
3.366667	0.500	2,972.000000
3.375000	0.500	4,069.000000
3.383333	0.500	3,883.000000
3.391667	0.500	1,843.000000
3.400000	0.500	-1,330.000000
3.408333	0.500	-4,608.000000
3.416667	0.500	-6,903.000000
3.425000	0.500	-7,597.000000
3.433333	0.500	-6,508.000000
3.441667	0.500	-3,952.000000
3.450000	0.500	-532.000000
3.458333	0.500	2,947.000000
3.466667	0.500	6,091.000000
3.475000	0.500	8,432.000000
3.483333	0.500	9,425.000000
3.491667	0.500	9,004.000000
3.500000	0.500	7,585.000000
3.508333	0.500	5,591.000000
3.516667	0.500	3,119.000000
3.525000	0.500	514.000000
3.533333	0.500	-2,157.000000
3.541667	0.500	-5,361.000000
3.550000	0.500	-8,705.000000
3.558333	0.500	-11,251.000000
3.566667	0.500	-12,246.000000
3.575000	0.500	-11,527.000000
3.583333	0.500	-9,749.000000
3.591667	0.500	-7,830.000000
3.600000	0.500	-6,337.000000
3.608333	0.500	-4,979.000000
3.616667	0.500	-3,388.000000
3.625000	0.500	-1,702.000000
3.633333	0.500	-177.000000
3.641667	0.500	895.000000
3.650000	0.500	1,548.000000
3.658333	0.500	2,262.000000
3.666667	0.500	3,402.000000
3.675000	0.500	4,557.000000
3.683333	0.500	5,277.000000
3.691667	0.500	5,242.000000
3.700000	0.500	4,601.000000
3.708333	0.500	3,644.000000
3.716667	0.500	2,247.000000
3.725000	0.500	228.000000
3.733333	0.500	-1,893.000000
3.741667	0.500	-3,655.000000
3.750000	0.500	-4,326.000000
3.758333	0.500	-3,139.000000
3.766667	0.500	-771.000000
3.775000	0.500	1,499.000000
3.783333	0.500	3,160.000000
3.791667	0.500	4,177.000000
3.800000	0.500	5,328.000000
3.808333	0.500	6,458.000000
3.816667	0.500	7,404.000000
3.825000	0.500	7,902.000000
3.833333	0.500	7,471.000000
3.841667	0.500	6,455.000000
3.850000	0.500	5,493.000000
3.858333	0.500	5,160.000000
3.866667	0.500	5,180.000000
3.875000	0.500	4,678.000000
3.883333	0.500	3,110.000000
3.891667	0.500	624.000000
3.900000	0.500	-2,300.000000
3.908333	0.500	-5,038.000000
3.916667	0.500	-7,027.000000
3.925000	0.500	-7,910.000000
3.933333	0.500	-8,080.000000
3.941667	0.500	-7,735.000000
3.950000	0.500	-7,112.000000
3.958333	0.500	-6,232.000000
3.966667	0.500	-4,725.000000
3.975000	0.500	-2,348.000000
3.983333	0.500	730.000000
3.991667	0.500	3,806.000000
4.000000	0.500	6,568.000000
4.008333	0.500	8,650.000000
4.016667	0.500	9,507.000000
4.025000	0.500	8,905.000000
4.033333	0.500	7,208.000000
4.041667	0.500	4,829.000000
4.050000	0.500	2,257.000000
4.058333	0.500	204.000000
4.066667	0.500	-697.000000
4.075000	0.500	-541.000000
4.083333	0.500	268.000000
4.091667	0.500	1,649.000000
4.100000	0.500	3,527.000000
4.108333	0.500	5,223.000000
4.116667	0.500	6,315.000000
4.125000	0.500	6,483.000000
4.133333	0.500	5,699.000000
4.141667	0.500	4,497.000000
4.150000	0.500	3,157.000000
4.158333	0.500	1,777.000000
4.166667	0.500	337.000000
4.175000	0.500	-1,010.000000
4.183333	0.500	-2,314.000000
4.191667	0.500	-3,640.000000
4.200000	0.500	-4,537.000000
4.208333	0.500	-4,680.000000
4.216667	0.500	-4,461.000000
4.225000	0.500	-4,211.000000
4.233333	0.500	-3,849.000000
4.241667	0.500	-3,346.000000
4.250000	0.500	-2,803.000000
4.258333	0.500	-1,873.000000
4.266667	0.500	-40.000000
4.275000	0.500	2,507.000000
4.283333	0.500	5,384.000000
4.291667	0.500	8,571.000000
4.300000	0.500	11,625.000000
4.308333	0.500	13,977.000000
4.316667	0.500	15,272.000000
4.325000	0.500	15,678.000000
4.333333	0.500	15,577.000000
4.341667	0.500	15,315.000000
4.350000	0.500	14,846.000000
4.358333	0.500	13,876.000000
4.366667	0.500	11,643.000000
4.375000	0.500	7,798.000000
4.383333	0.500	3,193.000000
4.391667	0.500	-1,052.000000
4.400000	0.500	-4,444.000000
4.408333	0.500	-6,732.000000
4.416667	0.500	-7,373.000000
4.425000	0.500	-6,024.000000
4.433333	0.500	-3,255.000000
4.441667	0.500	-55.000000
4.450000	0.500	2,745.000000
4.458333	0.500	4,746.000000
4.466667	0.500	6,029.000000
4.475000	0.500	7,097.000000
4.483333	0.500	7,980.000000
4.491667	0.500	9,108.000000
4.500000	0.500	10,863.000000
4.508333	0.500	13,375.000000
4.516667	0.500	16,101.000000
4.525000	0.500	18,400.000000
4.533333	0.500	20,073.000000
4.541667	0.500	21,078.000000
4.550000	0.500	21,464.000000
4.558333	0.500	21,364.000000
4.566667	0.500	20,490.000000
4.575000	0.500	18,816.000000
4.583333	0.500	16,510.000000
4.591667	0.500	13,924.000000
4.600000	0.500	11,599.000000
4.608333	0.500	10,299.000000
4.616667	0.500	10,194.000000
4.625000	0.500	10,558.000000
4.633333	0.500	10,803.000000
4.641667	0.500	10,856.000000
4.650000	0.500	10,769.000000
4.658333	0.500	10,624.000000
4.666667	0.500	10,003.000000
4.675000	0.500	8,801.000000
4.683333	0.500	7,225.000000
4.691667	0.500	5,166.000000
4.700000	0.500	2,681.000000
4.708333	0.500	166.000000
4.716667	0.500	-2,089.000000
4.725000	0.500	-3,773.000000
4.733333	0.500	-4,362.000000
4.741667	0.500	-3,866.000000
4.750000	0.500	-3,131.000000
4.758333	0.500	-2,950.000000
4.766667	0.500	-3,310.000000
4.775000	0.500	-3,696.000000
4.783333	0.500	-4,274.000000
4.791667	0.500	-5,183.000000
4.800000	0.500	-5,831.000000
4.808333	0.500	-5,783.000000
4.816667	0.500	-4,901.000000
4.825000	0.500	-3,486.000000
4.833333	0.500	-2,206.000000
4.841667	0.500	-1,549.000000
4.850000	0.500	-1,261.000000
4.858333	0.500	-894.000000
4.866667	0.500	-289.000000
4.875000	0.500	172.000000
4.883333	0.500	106.000000
4.891667	0.500	-321.000000
4.900000	0.500	-795.000000
4.908333	0.500	-607.000000
4.916667	0.500	23.000000
4.925000	0.500	572.000000
4.933333	0.500	1,188.000000
4.941667	0.500	2,064.000000
4.950000	0.500	3,112.000000
4.958333	0.500	3,959.000000
4.966667	0.500	4,365.000000
4.975000	0.500	4,579.000000
4.983333	0.500	4,655.000000
4.991667	0.500	4,766.000000
5.000000	0.500	5,204.000000
5.008333	0.500	6,273.000000
5.016667	0.500	8,018.000000
5.025000	0.500	10,053.000000
5.033333	0.500	12,251.000000
5.041667	0.500	14,174.000000
5.050000	0.500	15,563.000000
5.058333	0.500	16,200.000000
5.066667	0.500	15,507.000000
5.075000	0.500	13,735.000000
5.083333	0.500	12,127.000000
5.091667	0.500	11,407.000000
5.100000	0.500	11,292.000000
5.108333	0.500	11,681.000000
5.116667	0.500	12,323.000000
5.125000	0.500	12,891.000000
5.133333	0.500	13,310.000000
5.141667	0.500	13,733.000000
5.150000	0.500	14,216.000000
5.158333	0.500	14,487.000000
5.166667	0.500	14,833.000000
5.175000	0.500	15,425.000000
5.183333	0.500	15,941.000000
5.191667	0.500	15,816.000000
5.200000	0.500	14,543.000000
5.208333	0.500	12,153.000000
5.216667	0.500	9,559.000000
5.225000	0.500	7,774.000000
5.233333	0.500	7,099.000000
5.241667	0.500	7,260.000000
5.250000	0.500	7,598.000000
5.258333	0.500	7,436.000000
5.266667	0.500	6,641.000000
5.275000	0.500	5,000.000000
5.283333	0.500	2,742.000000
5.291667	0.500	395.000000
5.300000	0.500	-1,641.000000
5.308333	0.500	-3,081.000000
5.316667	0.500	-3,561.000000
5.325000	0.500	-3,193.000000
5.333333	0.500	-2,193.000000
5.341667	0.500	-209.000000
5.350000	0.500	2,952.000000
5.358333	0.500	6,754.000000
5.366667	0.500	10,271.000000
5.375000	0.500	12,897.000000
5.383333	0.500	14,065.000000
5.391667	0.500	13,605.000000
5.400000	0.500	11,909.000000
5.408333	0.500	9,534.000000
5.416667	0.500	7,018.000000
5.425000	0.500	5,247.000000
5.433333	0.500	4,604.000000
5.441667	0.500	5,300.000000
5.450000	0.500	7,195.000000
5.458333	0.500	9,460.000000
5.466667	0.500	11,663.000000
5.475000	0.500	13,663.000000
5.483333	0.500	15,155.000000
5.491667	0.500	15,727.000000
5.500000	0.500	15,094.000000
5.508333	0.500	12,755.000000
5.516667	0.500	8,840.000000
5.525000	0.500	4,164.000000
5.533333	0.500	-393.000000
5.541667	0.500	-4,163.000000
5.550000	0.500	-6,583.000000
5.558333	0.500	-7,335.000000
5.566667	0.500	-6,358.000000
5.575000	0.500	-4,272.000000
5.583333	0.500	-1,961.000000
5.591667	0.500	-7.000000
5.600000	0.500	1,309.000000
5.608333	0.500	1,957.000000
5.616667	0.500	1,786.000000
5.625000	0.500	651.000000
5.633333	0.500	-1,346.000000
5.641667	0.500	-3,676.000000
5.650000	0.500	-5,918.000000
5.658333	0.500	-7,905.000000
5.666667	0.500	-9,163.000000
5.675000	0.500	-9,695.000000
5.683333	0.500	-9,589.000000
5.691667	0.500	-9,446.000000
5.700000	0.500	-9,513.000000
5.708333	0.500	-9,455.000000
5.716667	0.500	-9,517.000000
5.725000	0.500	-10,296.000000
5.733333	0.500	-11,753.000000
5.741667	0.500	-12,958.000000
5.750000	0.500	-12,306.000000
5.758333	0.500	-9,281.000000
5.766667	0.500	-4,723.000000
5.775000	0.500	-202.000000
5.783333	0.500	3,619.000000
5.791667	0.500	6,354.000000
5.800000	0.500	7,859.000000
5.808333	0.500	8,339.000000
5.816667	0.500	8,284.000000
5.825000	0.500	8,254.000000
5.833333	0.500	8,560.000000
5.841667	0.500	9,277.000000
5.850000	0.500	10,074.000000
5.858333	0.500	10,735.000000
5.866667	0.500	11,323.000000
5.875000	0.500	11,830.000000
5.883333	0.500	12,132.000000
5.891667	0.500	12,261.000000
5.900000	0.500	12,566.000000
5.908333	0.500	13,150.000000
5.916667	0.500	14,133.000000
5.925000	0.500	15,496.000000
5.933333	0.500	16,937.000000
5.941667	0.500	18,051.000000
5.950000	0.500	18,620.000000
5.958333	0.500	18,645.000000
5.966667	0.500	18,422.000000
5.975000	0.500	18,487.000000
5.983333	0.500	19,121.000000
5.991667	0.500	19,698.000000
6.000000	0.500	19,944.000000
6.008333	0.500	19,934.000000
6.016667	0.500	19,599.000000
6.025000	0.500	18,894.000000
6.033333	0.500	17,847.000000
6.041667	0.500	16,547.000000
6.050000	0.500	15,278.000000
6.058333	0.500	14,358.000000
6.066667	0.500	13,917.000000
6.075000	0.500	13,748.000000
6.083333	0.500	13,639.000000
6.091667	0.500	13,978.000000
6.100000	0.500	15,473.000000
6.108333	0.500	18,090.000000
6.116667	0.500	20,944.000000
6.125000	0.500	23,220.000000
6.133333	0.500	24,362.000000
6.141667	0.500	24,112.000000
6.150000	0.500	22,639.000000
6.158333	0.500	20,623.000000
6.166667	0.500	18,479.000000
6.175000	0.500	16,595.000000
6.183333	0.500	14,999.000000
6.191667	0.500	13,234.000000
6.200000	0.500	11,439.000000
6.208333	0.500	10,031.000000
6.216667	0.500	9,405.000000
6.225000	0.500	9,598.000000
6.233333	0.500	10,435.000000
6.241667	0.500	11,367.000000
6.250000	0.500	11,741.000000
6.258333	0.500	11,457.000000
6.266667	0.500	10,883.000000
6.275000	0.500	10,285.000000
6.283333	0.500	9,576.000000
6.291667	0.500	8,744.000000
6.300000	0.500	8,892.000000
6.308333	0.500	11,127.000000
6.316667	0.500	15,343.000000
6.325000	0.500	20,358.000000
6.333333	0.500	25,259.000000
6.341667	0.500	29,345.000000
6.350000	0.500	31,483.000000
6.358333	0.500	31,412.000000
6.366667	0.500	29,995.000000
6.375000	0.500	28,355.000000
6.383333	0.500	26,660.000000
6.391667	0.500	24,962.000000
6.400000	0.500	23,622.000000
6.408333	0.500	23,088.000000
6.416667	0.500	23,467.000000
6.425000	0.500	24,164.000000
6.433333	0.500	24,965.000000
6.441667	0.500	26,076.000000
6.450000	0.500	27,507.000000
6.458333	0.500	28,899.000000
6.466667	0.500	29,970.000000
6.475000	0.500	30,244.000000
6.483333	0.500	29,600.000000
6.491667	0.500	28,088.000000
6.500000	0.500	26,109.000000
6.508333	0.500	24,320.000000
6.516667	0.500	23,246.000000
6.525000	0.500	23,568.000000
6.533333	0.500	25,562.000000
6.541667	0.500	28,834.000000
6.550000	0.500	32,674.000000
6.558333	0.500	35,717.000000
6.566667	0.500	36,290.000000
6.575000	0.500	33,846.000000
6.583333	0.500	29,458.000000
6.591667	0.500	24,582.000000
6.600000	0.500	19,960.000000
6.608333	0.500	16,145.000000
6.616667	0.500	13,467.000000
6.625000	0.500	11,875.000000
6.633333	0.500	10,859.000000
6.641667	0.500	10,149.000000
6.650000	0.500	10,084.000000
6.658333	0.500	10,538.000000
6.666667	0.500	10,673.000000
6.675000	0.500	10,180.000000
6.683333	0.500	9,226.000000
6.691667	0.500	8,222.000000
6.700000	0.500	8,085.000000
6.708333	0.500	9,254.000000
6.716667	0.500	11,679.000000
6.725000	0.500	15,244.000000
6.733333	0.500	19,385.000000
6.741667	0.500	23,319.000000
6.750000	0.500	26,568.000000
6.758333	0.500	28,825.000000
6.766667	0.500	29,735.000000
6.775000	0.500	28,821.000000
6.783333	0.500	26,892.000000
6.791667	0.500	24,963.000000
6.800000	0.500	23,653.000000
6.808333	0.500	23,042.000000
6.816667	0.500	22,979.000000
6.825000	0.500	23,342.000000
6.833333	0.500	24,187.000000
6.841667	0.500	25,484.000000
6.850000	0.500	27,221.000000
6.858333	0.500	29,141.000000
6.866667	0.500	30,859.000000
6.875000	0.500	31,836.000000
6.883333	0.500	31,593.000000
6.891667	0.500	29,980.000000
6.900000	0.500	27,277.000000
6.908333	0.500	23,982.000000
6.916667	0.500	21,197.000000
6.925000	0.500	19,713.000000
6.933333	0.500	19,159.000000
6.941667	0.500	19,375.000000
6.950000	0.500	19,991.000000
6.958333	0.500	20,375.000000
6.966667	0.500	20,278.000000
6.975000	0.500	19,744.000000
6.983333	0.500	18,886.000000
6.991667	0.500	17,948.000000
7.000000	0.500	17,087.000000
7.008333	0.500	16,616.000000
7.016667	0.500	16,873.000000
7.025000	0.500	17,688.000000
7.033333	0.500	18,549.000000
7.041667	0.500	18,983.000000
7.050000	0.500	18,611.000000
7.058333	0.500	17,773.000000
7.066667	0.500	16,733.000000
7.075000	0.500	15,283.000000
7.083333	0.500	14,358.000000
7.091667	0.500	15,001.000000
7.100000	0.500	17,255.000000
7.108333	0.500	20,630.000000
7.116667	0.500	24,709.000000
7.125000	0.500	28,667.000000
7.133333	0.500	31,970.000000
7.141667	0.500	34,757.000000
7.150000	0.500	36,934.000000
7.158333	0.500	38,426.000000
7.166667	0.500	38,873.000000
7.175000	0.500	37,655.000000
7.183333	0.500	34,987.000000
7.191667	0.500	31,294.000000
7.200000	0.500	26,970.000000
7.208333	0.500	22,915.000000
7.216667	0.500	20,417.000000
7.225000	0.500	19,983.000000
7.233333	0.500	21,454.000000
7.241667	0.500	24,080.000000
7.250000	0.500	27,100.000000
7.258333	0.500	29,170.000000
7.266667	0.500	29,138.000000
7.275000	0.500	26,974.000000
7.283333	0.500	22,830.000000
7.291667	0.500	17,343.000000
7.300000	0.500	11,964.000000
7.308333	0.500	7,828.000000
7.316667	0.500	5,616.000000
7.325000	0.500	5,174.000000
7.333333	0.500	5,547.000000
7.341667	0.500	6,009.000000
7.350000	0.500	6,662.000000
7.358333	0.500	7,952.000000
7.366667	0.500	9,912.000000
7.375000	0.500	12,085.000000
7.383333	0.500	14,363.000000
7.391667	0.500	16,933.000000
7.400000	0.500	19,563.000000
7.408333	0.500	21,685.000000
7.416667	0.500	23,425.000000
7.425000	0.500	24,966.000000
7.433333	0.500	26,802.000000
7.441667	0.500	29,321.000000
7.450000	0.500	32,464.000000
7.458333	0.500	35,846.000000
7.466667	0.500	38,940.000000
7.475000	0.500	41,286.000000
7.483333	0.500	42,750.000000
7.491667	0.500	43,547.000000
7.500000	0.500	43,735.000000
7.508333	0.500	43,488.000000
7.516667	0.500	43,421.000000
7.525000	0.500	44,259.000000
7.533333	0.500	45,769.000000
7.541667	0.500	47,553.000000
7.550000	0.500	49,042.000000
7.558333	0.500	49,850.000000
7.566667	0.500	49,850.000000
7.575000	0.500	48,923.000000
7.583333	0.500	47,228.000000
7.591667	0.500	45,448.000000
7.600000	0.500	44,176.000000
7.608333	0.500	43,686.000000
7.616667	0.500	43,841.000000
7.625000	0.500	44,221.000000
7.633333	0.500	43,893.000000
7.641667	0.500	42,998.000000
7.650000	0.500	41,939.000000
7.658333	0.500	40,510.000000
7.666667	0.500	38,990.000000
7.675000	0.500	37,793.000000
7.683333	0.500	36,528.000000
7.691667	0.500	34,728.000000
7.700000	0.500	32,328.000000
7.708333	0.500	29,652.000000
7.716667	0.500	26,948.000000
7.725000	0.500	24,299.000000
7.733333	0.500	21,662.000000
7.741667	0.500	19,370.000000
7.750000	0.500	17,989.000000
7.758333	0.500	18,429.000000
7.766667	0.500	21,229.000000
7.775000	0.500	26,043.000000
7.783333	0.500	31,974.000000
7.791667	0.500	37,846.000000
7.800000	0.500	42,521.000000
7.808333	0.500	45,213.000000
7.816667	0.500	45,839.000000
7.825000	0.500	44,840.000000
7.833333	0.500	42,343.000000
7.841667	0.500	38,350.000000
7.850000	0.500	33,306.000000
7.858333	0.500	28,280.000000
7.866667	0.500	24,066.000000
7.875000	0.500	20,669.000000
7.883333	0.500	17,869.000000
7.891667	0.500	15,490.000000
7.900000	0.500	13,684.000000
7.908333	0.500	13,055.000000
7.916667	0.500	13,424.000000
7.925000	0.500	14,492.000000
7.933333	0.500	16,144.000000
7.941667	0.500	18,282.000000
7.950000	0.500	20,778.000000
7.958333	0.500	23,625.000000
7.966667	0.500	26,631.000000
7.975000	0.500	29,620.000000
7.983333	0.500	32,615.000000
7.991667	0.500	35,764.000000
8.000000	0.500	39,064.000000
8.008333	0.500	42,746.000000
8.016667	0.500	46,459.000000
8.025000	0.500	49,992.000000
8.033333	0.500	53,362.000000
8.041667	0.500	56,423.000000
8.050000	0.500	58,674.000000
8.058333	0.500	60,286.000000
8.066667	0.500	62,533.000000
8.075000	0.500	65,721.000000
8.083333	0.500	69,037.000000
8.091667	0.500	71,400.000000
8.100000	0.500	72,132.000000
8.108333	0.500	70,938.000000
8.116667	0.500	67,953.000000
8.125000	0.500	64,101.000000
8.133333	0.500	60,323.000000
8.141667	0.500	56,888.000000
8.150000	0.500	54,087.000000
8.158333	0.500	52,304.000000
8.166667	0.500	51,378.000000
8.175000	0.500	50,671.000000
8.183333	0.500	49,720.000000
8.191667	0.500	48,549.000000
8.200000	0.500	47,276.000000
8.208333	0.500	45,904.000000
8.216667	0.500	44,465.000000
8.225000	0.500	42,899.000000
8.233333	0.500	41,466.000000
8.241667	0.500	40,262.000000
8.250000	0.500	39,144.000000
8.258333	0.500	38,121.000000
8.266667	0.500	37,091.000000
8.275000	0.500	36,027.000000
8.283333	0.500	34,668.000000
8.291667	0.500	33,004.000000
8.300000	0.500	31,671.000000
8.308333	0.500	31,223.000000
8.316667	0.500	31,964.000000
8.325000	0.500	34,152.000000
8.333333	0.500	38,030.000000
8.341667	0.500	43,458.000000
8.350000	0.500	50,563.000000
8.358333	0.500	59,181.000000
8.366667	0.500	68,965.000000
8.375000	0.500	79,749.000000
8.383333	0.500	91,203.000000
8.391667	0.500	104,088.000000
8.400000	0.500	119,677.000000
8.408333	0.500	138,877.000000
8.416667	0.500	161,465.000000
8.425000	0.500	185,714.000000
8.433333	0.500	208,573.000000
8.441667	0.500	227,171.000000
8.450000	0.500	239,626.000000
8.458333	0.500	245,094.000000
8.466667	0.500	243,500.000000
8.475000	0.500	235,225.000000
8.483333	0.500	221,384.000000
8.491667	0.500	203,401.000000
8.500000	0.500	183,092.000000
8.508333	0.500	162,553.000000
8.516667	0.500	143,245.000000
8.525000	0.500	125,714.000000
8.533333	0.500	109,729.000000
8.541667	0.500	94,888.000000
8.550000	0.500	81,499.000000
8.558333	0.500	69,867.000000
8.566667	0.500	60,024.000000
8.575000	0.500	51,912.000000
8.583333	0.500	45,348.000000
8.591667	0.500	40,660.000000
8.600000	0.500	38,347.000000
8.608333	0.500	38,144.000000
8.616667	0.500	39,032.000000
8.625000	0.500	40,144.000000
8.633333	0.500	41,407.000000
8.641667	0.500	42,702.000000
8.650000	0.500	44,102.000000
8.658333	0.500	45,679.000000
8.666667	0.500	47,226.000000
8.675000	0.500	48,580.000000
8.683333	0.500	49,830.000000
8.691667	0.500	51,354.000000
8.700000	0.500	53,491.000000
8.708333	0.500	56,216.000000
8.716667	0.500	59,224.000000
8.725000	0.500	61,639.000000
8.733333	0.500	62,592.000000
8.741667	0.500	62,437.000000
8.750000	0.500	61,782.000000
8.758333	0.500	60,747.000000
8.766667	0.500	59,453.000000
8.775000	0.500	57,954.000000
8.783333	0.500	56,565.000000
8.791667	0.500	55,754.000000
8.800000	0.500	56,038.000000
8.808333	0.500	57,055.000000
8.816667	0.500	58,161.000000
8.825000	0.500	58,747.000000
8.833333	0.500	58,208.000000
8.841667	0.500	56,519.000000
8.850000	0.500	54,063.000000
8.858333	0.500	51,251.000000
8.866667	0.500	48,635.000000
8.875000	0.500	46,811.000000
8.883333	0.500	45,905.000000
8.891667	0.500	45,896.000000
8.900000	0.500	46,831.000000
8.908333	0.500	48,469.000000
8.916667	0.500	50,552.000000
8.925000	0.500	52,821.000000
8.933333	0.500	54,806.000000
8.941667	0.500	55,588.000000
8.950000	0.500	54,682.000000
8.958333	0.500	52,299.000000
8.966667	0.500	49,211.000000
8.975000	0.500	46,231.000000
8.983333	0.500	43,919.000000
8.991667	0.500	42,680.000000
9.000000	0.500	42,865.000000
9.008333	0.500	44,379.000000
9.016667	0.500	47,207.000000
9.025000	0.500	50,683.000000
9.033333	0.500	53,853.000000
9.041667	0.500	55,741.000000
9.050000	0.500	56,080.000000
9.058333	0.500	55,388.000000
9.066667	0.500	54,129.000000
9.075000	0.500	52,758.000000
9.083333	0.500	51,421.000000
9.091667	0.500	50,375.000000
9.100000	0.500	49,689.000000
9.108333	0.500	48,804.000000
9.116667	0.500	47,502.000000
9.125000	0.500	45,969.000000
9.133333	0.500	44,095.000000
9.141667	0.500	42,444.000000
9.150000	0.500	41,639.000000
9.158333	0.500	41,943.000000
9.166667	0.500	43,866.000000
9.175000	0.500	47,393.000000
9.183333	0.500	51,640.000000
9.191667	0.500	55,806.000000
9.200000	0.500	59,171.000000
9.208333	0.500	61,119.000000
9.216667	0.500	61,694.000000
9.225000	0.500	61,125.000000
9.233333	0.500	59,801.000000
9.241667	0.500	58,186.000000
9.250000	0.500	56,632.000000
9.258333	0.500	55,264.000000
9.266667	0.500	53,948.000000
9.275000	0.500	53,031.000000
9.283333	0.500	52,855.000000
9.291667	0.500	52,920.000000
9.300000	0.500	52,552.000000
9.308333	0.500	51,740.000000
9.316667	0.500	50,647.000000
9.325000	0.500	49,407.000000
9.333333	0.500	48,269.000000
9.341667	0.500	47,799.000000
9.350000	0.500	47,736.000000
9.358333	0.500	47,639.000000
9.366667	0.500	47,963.000000
9.375000	0.500	48,531.000000
9.383333	0.500	48,599.000000
9.391667	0.500	47,753.000000
9.400000	0.500	46,168.000000
9.408333	0.500	44,241.000000
9.416667	0.500	42,652.000000
9.425000	0.500	42,119.000000
9.433333	0.500	43,161.000000
9.441667	0.500	46,349.000000
9.450000	0.500	51,361.000000
9.458333	0.500	57,034.000000
9.466667	0.500	62,557.000000
9.475000	0.500	68,067.000000
9.483333	0.500	74,677.000000
9.491667	0.500	83,503.000000
9.500000	0.500	95,489.000000
9.508333	0.500	111,292.000000
9.516667	0.500	132,241.000000
9.525000	0.500	161,044.000000
9.533333	0.500	200,945.000000
9.541667	0.500	255,520.000000
9.550000	0.500	329,884.000000
9.558333	0.500	430,314.000000
9.566667	0.500	564,133.000000
9.575000	0.500	740,226.000000
9.583333	0.500	967,831.000000
9.591667	0.500	1,255,807.000000
9.600000	0.500	1,612,212.000000
9.608333	0.500	2,042,071.000000
9.616667	0.500	2,544,992.000000
9.625000	0.500	3,112,543.000000
9.633333	0.500	3,725,648.000000
9.641667	0.500	4,353,625.000000
9.650000	0.500	4,959,816.000000
9.658333	0.500	5,505,454.000000
9.666667	0.500	5,951,175.000000
9.675000	0.500	6,261,640.000000
9.683333	0.500	6,411,775.000000
9.691667	0.500	6,390,509.000000
9.700000	0.500	6,200,104.000000
9.708333	0.500	5,856,867.000000
9.716667	0.500	5,390,026.000000
9.725000	0.500	4,836,435.000000
9.733333	0.500	4,235,107.000000
9.741667	0.500	3,622,887.000000
9.750000	0.500	3,032,075.000000
9.758333	0.500	2,488,120.000000
9.766667	0.500	2,008,076.000000
9.775000	0.500	1,600,646.000000
9.783333	0.500	1,267,177.000000
9.791667	0.500	1,003,007.000000
9.800000	0.500	799,759.000000
9.808333	0.500	647,273.000000
9.816667	0.500	534,128.000000
9.825000	0.500	450,123.000000
9.833333	0.500	386,406.000000
9.841667	0.500	335,552.000000
9.850000	0.500	292,923.000000
9.858333	0.500	256,246.000000
9.866667	0.500	224,998.000000
9.875000	0.500	199,138.000000
9.883333	0.500	177,835.000000
9.891667	0.500	159,853.000000
9.900000	0.500	143,658.000000
9.908333	0.500	128,008.000000
9.916667	0.500	112,846.000000
9.925000	0.500	98,600.000000
9.933333	0.500	85,558.000000
9.941667	0.500	74,144.000000
9.950000	0.500	65,050.000000
9.958333	0.500	58,356.000000
9.966667	0.500	53,901.000000
9.975000	0.500	51,701.000000
9.983333	0.500	51,170.000000
9.991667	0.500	51,231.000000
10.000000	0.500	50,767.000000
10.008333	0.500	49,769.000000
10.016667	0.500	48,544.000000
10.025000	0.500	47,930.000000
10.033333	0.500	48,747.000000
10.041667	0.500	50,798.000000
10.050000	0.500	53,246.000000
10.058333	0.500	55,523.000000
10.066667	0.500	57,343.000000
10.075000	0.500	58,545.000000
10.083333	0.500	58,904.000000
10.091667	0.500	58,663.000000
10.100000	0.500	57,839.000000
10.108333	0.500	56,239.000000
10.116667	0.500	53,909.000000
10.125000	0.500	51,310.000000
10.133333	0.500	48,671.000000
10.141667	0.500	46,513.000000
10.150000	0.500	45,423.000000
10.158333	0.500	45,505.000000
10.166667	0.500	46,329.000000
10.175000	0.500	47,439.000000
10.183333	0.500	48,650.000000
10.191667	0.500	50,043.000000
10.200000	0.500	52,083.000000
10.208333	0.500	55,325.000000
10.216667	0.500	59,440.000000
10.225000	0.500	63,947.000000
10.233333	0.500	68,673.000000
10.241667	0.500	72,774.000000
10.250000	0.500	75,498.000000
10.258333	0.500	77,011.000000
10.266667	0.500	77,465.000000
10.275000	0.500	76,724.000000
10.283333	0.500	74,774.000000
10.291667	0.500	71,849.000000
10.300000	0.500	68,239.000000
10.308333	0.500	64,522.000000
10.316667	0.500	61,646.000000
10.325000	0.500	60,563.000000
10.333333	0.500	61,223.000000
10.341667	0.500	62,787.000000
10.350000	0.500	64,436.000000
10.358333	0.500	65,617.000000
10.366667	0.500	66,410.000000
10.375000	0.500	67,016.000000
10.383333	0.500	67,221.000000
10.391667	0.500	67,477.000000
10.400000	0.500	68,418.000000
10.408333	0.500	70,784.000000
10.416667	0.500	74,552.000000
10.425000	0.500	79,401.000000
10.433333	0.500	84,476.000000
10.441667	0.500	89,391.000000
10.450000	0.500	94,163.000000
10.458333	0.500	99,072.000000
10.466667	0.500	104,688.000000
10.475000	0.500	111,848.000000
10.483333	0.500	120,688.000000
10.491667	0.500	130,671.000000
10.500000	0.500	140,837.000000
10.508333	0.500	150,212.000000
10.516667	0.500	157,977.000000
10.525000	0.500	163,281.000000
10.533333	0.500	165,491.000000
10.541667	0.500	164,431.000000
10.550000	0.500	160,368.000000
10.558333	0.500	153,785.000000
10.566667	0.500	145,424.000000
10.575000	0.500	136,522.000000
10.583333	0.500	128,624.000000
10.591667	0.500	122,776.000000
10.600000	0.500	119,557.000000
10.608333	0.500	119,049.000000
10.616667	0.500	121,086.000000
10.625000	0.500	126,518.000000
10.633333	0.500	137,205.000000
10.641667	0.500	155,160.000000
10.650000	0.500	181,736.000000
10.658333	0.500	218,256.000000
10.666667	0.500	266,240.000000
10.675000	0.500	326,886.000000
10.683333	0.500	401,181.000000
10.691667	0.500	490,898.000000
10.700000	0.500	597,379.000000
10.708333	0.500	719,871.000000
10.716667	0.500	854,382.000000
10.725000	0.500	994,043.000000
10.733333	0.500	1,130,088.000000
10.741667	0.500	1,253,048.000000
10.750000	0.500	1,354,239.000000
10.758333	0.500	1,426,611.000000
10.766667	0.500	1,465,727.000000
10.775000	0.500	1,470,139.000000
10.783333	0.500	1,441,066.000000
10.791667	0.500	1,381,619.000000
10.800000	0.500	1,296,815.000000
10.808333	0.500	1,192,481.000000
10.816667	0.500	1,074,779.000000
10.825000	0.500	950,303.000000
10.833333	0.500	825,092.000000
10.841667	0.500	704,579.000000
10.850000	0.500	593,009.000000
10.858333	0.500	493,198.000000
10.866667	0.500	406,654.000000
10.875000	0.500	333,376.000000
10.883333	0.500	272,662.000000
10.891667	0.500	223,318.000000
10.900000	0.500	184,043.000000
10.908333	0.500	153,448.000000
10.916667	0.500	130,184.000000
10.925000	0.500	112,537.000000
10.933333	0.500	98,789.000000
10.941667	0.500	88,113.000000
10.950000	0.500	79,940.000000
10.958333	0.500	74,085.000000
10.966667	0.500	70,109.000000
10.975000	0.500	67,950.000000
10.983333	0.500	67,457.000000
10.991667	0.500	68,502.000000
11.000000	0.500	70,896.000000
11.008333	0.500	74,281.000000
11.016667	0.500	79,013.000000
11.025000	0.500	85,511.000000
11.033333	0.500	93,632.000000
11.041667	0.500	103,221.000000
11.050000	0.500	114,135.000000
11.058333	0.500	125,150.000000
11.066667	0.500	135,041.000000
11.075000	0.500	143,347.000000
11.083333	0.500	150,035.000000
11.091667	0.500	155,198.000000
11.100000	0.500	158,615.000000
11.108333	0.500	159,682.000000
11.116667	0.500	157,688.000000
11.125000	0.500	152,737.000000
11.133333	0.500	145,665.000000
11.141667	0.500	137,778.000000
11.150000	0.500	129,876.000000
11.158333	0.500	122,518.000000
11.166667	0.500	115,711.000000
11.175000	0.500	109,247.000000
11.183333	0.500	102,852.000000
11.191667	0.500	96,546.000000
11.200000	0.500	90,250.000000
11.208333	0.500	83,560.000000
11.216667	0.500	76,480.000000
11.225000	0.500	69,668.000000
11.233333	0.500	64,599.000000
11.241667	0.500	61,862.000000
11.250000	0.500	61,330.000000
11.258333	0.500	62,372.000000
11.266667	0.500	63,924.000000
11.275000	0.500	65,362.000000
11.283333	0.500	66,759.000000
11.291667	0.500	67,990.000000
11.300000	0.500	68,588.000000
11.308333	0.500	68,203.000000
11.316667	0.500	66,958.000000
11.325000	0.500	64,997.000000
11.333333	0.500	62,637.000000
11.341667	0.500	60,517.000000
11.350000	0.500	59,175.000000
11.358333	0.500	58,625.000000
11.366667	0.500	58,648.000000
11.375000	0.500	59,496.000000
11.383333	0.500	61,397.000000
11.391667	0.500	63,607.000000
11.400000	0.500	65,429.000000
11.408333	0.500	66,552.000000
11.416667	0.500	66,898.000000
11.425000	0.500	66,585.000000
11.433333	0.500	66,206.000000
11.441667	0.500	66,548.000000
11.450000	0.500	68,195.000000
11.458333	0.500	71,014.000000
11.466667	0.500	75,030.000000
11.475000	0.500	79,743.000000
11.483333	0.500	84,347.000000
11.491667	0.500	87,700.000000
11.500000	0.500	89,108.000000
11.508333	0.500	88,956.000000
11.516667	0.500	87,355.000000
11.525000	0.500	84,351.000000
11.533333	0.500	80,701.000000
11.541667	0.500	77,168.000000
11.550000	0.500	74,113.000000
11.558333	0.500	71,409.000000
11.566667	0.500	69,023.000000
11.575000	0.500	67,356.000000
11.583333	0.500	67,105.000000
11.591667	0.500	68,433.000000
11.600000	0.500	70,782.000000
11.608333	0.500	74,040.000000
11.616667	0.500	78,752.000000
11.625000	0.500	85,476.000000
11.633333	0.500	94,400.000000
11.641667	0.500	105,155.000000
11.650000	0.500	117,555.000000
11.658333	0.500	130,943.000000
11.666667	0.500	143,904.000000
11.675000	0.500	155,700.000000
11.683333	0.500	166,874.000000
11.691667	0.500	177,791.000000
11.700000	0.500	188,098.000000
11.708333	0.500	197,283.000000
11.716667	0.500	204,770.000000
11.725000	0.500	209,784.000000
11.733333	0.500	212,105.000000
11.741667	0.500	212,566.000000
11.750000	0.500	212,918.000000
11.758333	0.500	215,153.000000
11.766667	0.500	221,352.000000
11.775000	0.500	234,085.000000
11.783333	0.500	256,947.000000
11.791667	0.500	293,936.000000
11.800000	0.500	349,938.000000
11.808333	0.500	431,367.000000
11.816667	0.500	545,410.000000
11.825000	0.500	700,272.000000
11.833333	0.500	906,585.000000
11.841667	0.500	1,175,579.000000
11.850000	0.500	1,516,522.000000
11.858333	0.500	1,935,490.000000
11.866667	0.500	2,433,507.000000
11.875000	0.500	3,003,854.000000
11.883333	0.500	3,630,331.000000
11.891667	0.500	4,287,207.000000
11.900000	0.500	4,939,673.000000
11.908333	0.500	5,546,613.000000
11.916667	0.500	6,066,484.000000
11.925000	0.500	6,460,625.000000
11.933333	0.500	6,698,137.000000
11.941667	0.500	6,760,765.000000
11.950000	0.500	6,644,441.000000
11.958333	0.500	6,360,349.000000
11.966667	0.500	5,932,339.000000
11.975000	0.500	5,394,124.000000
11.983333	0.500	4,784,820.000000
11.991667	0.500	4,144,230.000000
12.000000	0.500	3,508,428.000000
12.008333	0.500	2,906,797.000000
12.016667	0.500	2,361,567.000000
12.025000	0.500	1,886,852.000000
12.033333	0.500	1,488,278.000000
12.041667	0.500	1,165,012.000000
12.050000	0.500	911,562.000000
12.058333	0.500	719,287.000000
12.066667	0.500	577,836.000000
12.075000	0.500	476,504.000000
12.083333	0.500	405,680.000000
12.091667	0.500	357,121.000000
12.100000	0.500	324,475.000000
12.108333	0.500	303,283.000000
12.116667	0.500	290,608.000000
12.125000	0.500	285,386.000000
12.133333	0.500	287,218.000000
12.141667	0.500	296,782.000000
12.150000	0.500	316,230.000000
12.158333	0.500	347,977.000000
12.166667	0.500	394,240.000000
12.175000	0.500	458,814.000000
12.183333	0.500	547,145.000000
12.191667	0.500	664,277.000000
12.200000	0.500	813,868.000000
12.208333	0.500	997,530.000000
12.216667	0.500	1,214,276.000000
12.225000	0.500	1,459,839.000000
12.233333	0.500	1,726,394.000000
12.241667	0.500	2,002,232.000000
12.250000	0.500	2,270,895.000000
12.258333	0.500	2,513,556.000000
12.266667	0.500	2,712,012.000000
12.275000	0.500	2,849,972.000000
12.283333	0.500	2,915,231.000000
12.291667	0.500	2,901,568.000000
12.300000	0.500	2,809,810.000000
12.308333	0.500	2,648,871.000000
12.316667	0.500	2,433,488.000000
12.325000	0.500	2,181,082.000000
12.333333	0.500	1,909,048.000000
12.341667	0.500	1,634,123.000000
12.350000	0.500	1,370,799.000000
12.358333	0.500	1,129,673.000000
12.366667	0.500	917,803.000000
12.375000	0.500	738,957.000000
12.383333	0.500	593,675.000000
12.391667	0.500	479,302.000000
12.400000	0.500	391,069.000000
12.408333	0.500	323,983.000000
12.416667	0.500	273,903.000000
12.425000	0.500	237,073.000000
12.433333	0.500	209,701.000000
12.441667	0.500	188,660.000000
12.450000	0.500	171,844.000000
12.458333	0.500	158,053.000000
12.466667	0.500	146,567.000000
12.475000	0.500	136,758.000000
12.483333	0.500	128,510.000000
12.491667	0.500	121,688.000000
12.500000	0.500	115,592.000000
12.508333	0.500	110,018.000000
12.516667	0.500	105,304.000000
12.525000	0.500	101,907.000000
12.533333	0.500	100,467.000000
12.541667	0.500	100,993.000000
12.550000	0.500	102,479.000000
12.558333	0.500	104,037.000000
12.566667	0.500	106,082.000000
12.575000	0.500	109,719.000000
12.583333	0.500	115,520.000000
12.591667	0.500	123,616.000000
12.600000	0.500	134,638.000000
12.608333	0.500	149,870.000000
12.616667	0.500	170,410.000000
12.625000	0.500	197,997.000000
12.633333	0.500	235,598.000000
12.641667	0.500	286,217.000000
12.650000	0.500	351,608.000000
12.658333	0.500	432,394.000000
12.666667	0.500	530,006.000000
12.675000	0.500	645,193.000000
12.683333	0.500	776,847.000000
12.691667	0.500	921,699.000000
12.700000	0.500	1,074,234.000000
12.708333	0.500	1,225,899.000000
12.716667	0.500	1,366,685.000000
12.725000	0.500	1,486,581.000000
12.733333	0.500	1,576,660.000000
12.741667	0.500	1,629,972.000000
12.750000	0.500	1,641,842.000000
12.758333	0.500	1,611,429.000000
12.766667	0.500	1,541,917.000000
12.775000	0.500	1,439,371.000000
12.783333	0.500	1,311,760.000000
12.791667	0.500	1,167,710.000000
12.800000	0.500	1,015,938.000000
12.808333	0.500	864,977.000000
12.816667	0.500	721,892.000000
12.825000	0.500	592,426.000000
12.833333	0.500	480,631.000000
12.841667	0.500	387,778.000000
12.850000	0.500	313,477.000000
12.858333	0.500	256,537.000000
12.866667	0.500	214,949.000000
12.875000	0.500	186,116.000000
12.883333	0.500	167,687.000000
12.891667	0.500	157,268.000000
12.900000	0.500	152,813.000000
12.908333	0.500	152,629.000000
12.916667	0.500	154,988.000000
12.925000	0.500	158,171.000000
12.933333	0.500	161,207.000000
12.941667	0.500	164,390.000000
12.950000	0.500	167,956.000000
12.958333	0.500	172,310.000000
12.966667	0.500	177,543.000000
12.975000	0.500	183,660.000000
12.983333	0.500	190,732.000000
12.991667	0.500	198,187.000000
13.000000	0.500	205,409.000000
13.008333	0.500	212,021.000000
13.016667	0.500	218,193.000000
13.025000	0.500	224,252.000000
13.033333	0.500	229,793.000000
13.041667	0.500	234,428.000000
13.050000	0.500	238,263.000000
13.058333	0.500	240,382.000000
13.066667	0.500	239,558.000000
13.075000	0.500	235,133.000000
13.083333	0.500	227,323.000000
13.091667	0.500	217,005.000000
13.100000	0.500	205,373.000000
13.108333	0.500	193,453.000000
13.116667	0.500	182,495.000000
13.125000	0.500	173,050.000000
13.133333	0.500	165,027.000000
13.141667	0.500	158,505.000000
13.150000	0.500	153,234.000000
13.158333	0.500	148,632.000000
13.166667	0.500	143,711.000000
13.175000	0.500	137,991.000000
13.183333	0.500	131,603.000000
13.191667	0.500	124,605.000000
13.200000	0.500	117,890.000000
13.208333	0.500	112,856.000000
13.216667	0.500	110,569.000000
13.225000	0.500	111,506.000000
13.233333	0.500	115,650.000000
13.241667	0.500	122,363.000000
13.250000	0.500	131,204.000000
13.258333	0.500	142,091.000000
13.266667	0.500	155,038.000000
13.275000	0.500	170,213.000000
13.283333	0.500	187,707.000000
13.291667	0.500	207,876.000000
13.300000	0.500	230,668.000000
13.308333	0.500	254,867.000000
13.316667	0.500	278,979.000000
13.325000	0.500	300,950.000000
13.333333	0.500	318,754.000000
13.341667	0.500	330,794.000000
13.350000	0.500	336,285.000000
13.358333	0.500	335,047.000000
13.366667	0.500	327,144.000000
13.375000	0.500	313,316.000000
13.383333	0.500	294,639.000000
13.391667	0.500	272,989.000000
13.400000	0.500	250,162.000000
13.408333	0.500	227,145.000000
13.416667	0.500	204,678.000000
13.425000	0.500	183,802.000000
13.433333	0.500	165,339.000000
13.441667	0.500	149,357.000000
13.450000	0.500	135,361.000000
13.458333	0.500	122,728.000000
13.466667	0.500	111,373.000000
13.475000	0.500	101,937.000000
13.483333	0.500	94,783.000000
13.491667	0.500	89,674.000000
13.500000	0.500	86,377.000000
13.508333	0.500	84,747.000000
13.516667	0.500	84,507.000000
13.525000	0.500	85,116.000000
13.533333	0.500	85,977.000000
13.541667	0.500	86,367.000000
13.550000	0.500	85,040.000000
13.558333	0.500	81,896.000000
13.566667	0.500	77,987.000000
13.575000	0.500	74,439.000000
13.583333	0.500	72,443.000000
13.591667	0.500	72,535.000000
13.600000	0.500	74,509.000000
13.608333	0.500	78,273.000000
13.616667	0.500	83,683.000000
13.625000	0.500	90,283.000000
13.633333	0.500	97,072.000000
13.641667	0.500	102,771.000000
13.650000	0.500	106,409.000000
13.658333	0.500	107,757.000000
13.666667	0.500	107,644.000000
13.675000	0.500	106,734.000000
13.683333	0.500	105,057.000000
13.691667	0.500	102,485.000000
13.700000	0.500	99,004.000000
13.708333	0.500	95,463.000000
13.716667	0.500	92,826.000000
13.725000	0.500	91,451.000000
13.733333	0.500	91,242.000000
13.741667	0.500	92,390.000000
13.750000	0.500	94,736.000000
13.758333	0.500	97,702.000000
13.766667	0.500	100,146.000000
13.775000	0.500	101,361.000000
13.783333	0.500	101,423.000000
13.791667	0.500	100,345.000000
13.800000	0.500	98,784.000000
13.808333	0.500	97,012.000000
13.816667	0.500	95,130.000000
13.825000	0.500	93,345.000000
13.833333	0.500	92,032.000000
13.841667	0.500	91,444.000000
13.850000	0.500	92,553.000000
13.858333	0.500	96,434.000000
13.866667	0.500	103,160.000000
13.875000	0.500	111,448.000000
13.883333	0.500	119,835.000000
13.891667	0.500	127,268.000000
13.900000	0.500	133,111.000000
13.908333	0.500	137,341.000000
13.916667	0.500	140,307.000000
13.925000	0.500	142,762.000000
13.933333	0.500	145,244.000000
13.941667	0.500	148,270.000000
13.950000	0.500	151,982.000000
13.958333	0.500	155,826.000000
13.966667	0.500	158,579.000000
13.975000	0.500	158,945.000000
13.983333	0.500	156,539.000000
13.991667	0.500	151,789.000000
14.000000	0.500	145,240.000000
14.008333	0.500	138,103.000000
14.016667	0.500	131,958.000000
14.025000	0.500	127,754.000000
14.033333	0.500	125,620.000000
14.041667	0.500	125,118.000000
14.050000	0.500	125,561.000000
14.058333	0.500	127,158.000000
14.066667	0.500	130,168.000000
14.075000	0.500	134,351.000000
14.083333	0.500	139,324.000000
14.091667	0.500	144,651.000000
14.100000	0.500	150,009.000000
14.108333	0.500	154,828.000000
14.116667	0.500	158,740.000000
14.125000	0.500	161,514.000000
14.133333	0.500	163,226.000000
14.141667	0.500	163,833.000000
14.150000	0.500	162,980.000000
14.158333	0.500	161,432.000000
14.166667	0.500	159,943.000000
14.175000	0.500	159,127.000000
14.183333	0.500	159,898.000000
14.191667	0.500	163,041.000000
14.200000	0.500	168,349.000000
14.208333	0.500	175,471.000000
14.216667	0.500	184,674.000000
14.225000	0.500	196,301.000000
14.233333	0.500	210,676.000000
14.241667	0.500	229,045.000000
14.250000	0.500	253,168.000000
14.258333	0.500	285,608.000000
14.266667	0.500	329,711.000000
14.275000	0.500	388,884.000000
14.283333	0.500	467,951.000000
14.291667	0.500	573,267.000000
14.300000	0.500	712,121.000000
14.308333	0.500	891,203.000000
14.316667	0.500	1,116,791.000000
14.325000	0.500	1,393,802.000000
14.333333	0.500	1,723,952.000000
14.341667	0.500	2,105,296.000000
14.350000	0.500	2,529,853.000000
14.358333	0.500	2,983,646.000000
14.366667	0.500	3,446,213.000000
14.375000	0.500	3,890,660.000000
14.383333	0.500	4,287,363.000000
14.391667	0.500	4,607,099.000000
14.400000	0.500	4,825,310.000000
14.408333	0.500	4,925,463.000000
14.416667	0.500	4,900,464.000000
14.425000	0.500	4,752,979.000000
14.433333	0.500	4,495,437.000000
14.441667	0.500	4,148,537.000000
14.450000	0.500	3,737,466.000000
14.458333	0.500	3,288,990.000000
14.466667	0.500	2,829,607.000000
14.475000	0.500	2,382,784.000000
14.483333	0.500	1,967,117.000000
14.491667	0.500	1,595,416.000000
14.500000	0.500	1,274,710.000000
14.508333	0.500	1,007,913.000000
14.516667	0.500	794,287.000000
14.525000	0.500	629,938.000000
14.533333	0.500	507,876.000000
14.541667	0.500	419,692.000000
14.550000	0.500	357,084.000000
14.558333	0.500	313,040.000000
14.566667	0.500	282,050.000000
14.575000	0.500	260,003.000000
14.583333	0.500	243,476.000000
14.591667	0.500	229,726.000000
14.600000	0.500	217,479.000000
14.608333	0.500	206,335.000000
14.616667	0.500	195,734.000000
14.625000	0.500	185,492.000000
14.633333	0.500	175,407.000000
14.641667	0.500	165,524.000000
14.650000	0.500	156,597.000000
14.658333	0.500	149,408.000000
14.666667	0.500	144,110.000000
14.675000	0.500	140,359.000000
14.683333	0.500	137,728.000000
14.691667	0.500	135,773.000000
14.700000	0.500	134,014.000000
14.708333	0.500	132,396.000000
14.716667	0.500	131,040.000000
14.725000	0.500	130,334.000000
14.733333	0.500	130,968.000000
14.741667	0.500	133,655.000000
14.750000	0.500	138,016.000000
14.758333	0.500	143,805.000000
14.766667	0.500	151,156.000000
14.775000	0.500	160,409.000000
14.783333	0.500	172,153.000000
14.791667	0.500	187,308.000000
14.800000	0.500	206,447.000000
14.808333	0.500	229,877.000000
14.816667	0.500	257,505.000000
14.825000	0.500	288,913.000000
14.833333	0.500	323,564.000000
14.841667	0.500	360,997.000000
14.850000	0.500	401,059.000000
14.858333	0.500	442,852.000000
14.866667	0.500	484,734.000000
14.875000	0.500	524,312.000000
14.883333	0.500	558,900.000000
14.891667	0.500	585,984.000000
14.900000	0.500	602,927.000000
14.908333	0.500	607,990.000000
14.916667	0.500	600,312.000000
14.925000	0.500	580,145.000000
14.933333	0.500	548,886.000000
14.941667	0.500	508,656.000000
14.950000	0.500	462,299.000000
14.958333	0.500	413,643.000000
14.966667	0.500	366,051.000000
14.975000	0.500	321,930.000000
14.983333	0.500	283,181.000000
14.991667	0.500	251,169.000000
15.000000	0.500	226,397.000000
15.008333	0.500	208,664.000000
15.016667	0.500	197,315.000000
15.025000	0.500	191,443.000000
15.033333	0.500	190,047.000000
15.041667	0.500	192,563.000000
15.050000	0.500	198,682.000000
15.058333	0.500	208,026.000000
15.066667	0.500	219,768.000000
15.075000	0.500	233,220.000000
15.083333	0.500	248,440.000000
15.091667	0.500	265,904.000000
15.100000	0.500	286,168.000000
15.108333	0.500	309,603.000000
15.116667	0.500	336,507.000000
15.125000	0.500	366,928.000000
15.133333	0.500	401,423.000000
15.141667	0.500	441,213.000000
15.150000	0.500	488,221.000000
15.158333	0.500	543,237.000000
15.166667	0.500	605,339.000000
15.175000	0.500	671,775.000000
15.183333	0.500	738,102.000000
15.191667	0.500	799,125.000000
15.200000	0.500	850,074.000000
15.208333	0.500	887,176.000000
15.216667	0.500	908,012.000000
15.225000	0.500	911,768.000000
15.233333	0.500	898,877.000000
15.241667	0.500	870,465.000000
15.250000	0.500	828,463.000000
15.258333	0.500	776,095.000000
15.266667	0.500	716,895.000000
15.275000	0.500	654,534.000000
15.283333	0.500	592,167.000000
15.291667	0.500	532,000.000000
15.300000	0.500	475,850.000000
15.308333	0.500	424,580.000000
15.316667	0.500	378,252.000000
15.325000	0.500	336,581.000000
15.333333	0.500	299,540.000000
15.341667	0.500	266,788.000000
15.350000	0.500	238,060.000000
15.358333	0.500	213,591.000000
15.366667	0.500	193,595.000000
15.375000	0.500	177,430.000000
15.383333	0.500	164,115.000000
15.391667	0.500	153,049.000000
15.400000	0.500	143,718.000000
15.408333	0.500	135,762.000000
15.416667	0.500	129,543.000000
15.425000	0.500	124,410.000000
15.433333	0.500	119,148.000000
15.441667	0.500	113,799.000000
15.450000	0.500	108,908.000000
15.458333	0.500	105,336.000000
15.466667	0.500	103,349.000000
15.475000	0.500	102,506.000000
15.483333	0.500	102,928.000000
15.491667	0.500	104,944.000000
15.500000	0.500	108,286.000000
15.508333	0.500	112,486.000000
15.516667	0.500	116,770.000000
15.525000	0.500	120,357.000000
15.533333	0.500	122,977.000000
15.541667	0.500	124,762.000000
15.550000	0.500	125,758.000000
15.558333	0.500	125,295.000000
15.566667	0.500	122,662.000000
15.575000	0.500	118,263.000000
15.583333	0.500	113,016.000000
15.591667	0.500	107,720.000000
15.600000	0.500	103,249.000000
15.608333	0.500	100,482.000000
15.616667	0.500	99,746.000000
15.625000	0.500	100,585.000000
15.633333	0.500	102,325.000000
15.641667	0.500	104,581.000000
15.650000	0.500	106,503.000000
15.658333	0.500	107,376.000000
15.666667	0.500	107,095.000000
15.675000	0.500	106,084.000000
15.683333	0.500	104,885.000000
15.691667	0.500	103,515.000000
15.700000	0.500	101,862.000000
15.708333	0.500	100,313.000000
15.716667	0.500	99,061.000000
15.725000	0.500	98,121.000000
15.733333	0.500	97,582.000000
15.741667	0.500	97,417.000000
15.750000	0.500	97,367.000000
15.758333	0.500	97,221.000000
15.766667	0.500	97,657.000000
15.775000	0.500	99,008.000000
15.783333	0.500	100,864.000000
15.791667	0.500	103,234.000000
15.800000	0.500	105,777.000000
15.808333	0.500	108,195.000000
15.816667	0.500	110,258.000000
15.825000	0.500	111,807.000000
15.833333	0.500	113,032.000000
15.841667	0.500	114,275.000000
15.850000	0.500	115,928.000000
15.858333	0.500	118,299.000000
15.866667	0.500	120,852.000000
15.875000	0.500	123,014.000000
15.883333	0.500	124,697.000000
15.891667	0.500	126,061.000000
15.900000	0.500	126,891.000000
15.908333	0.500	127,528.000000
15.916667	0.500	128,391.000000
15.925000	0.500	129,393.000000
15.933333	0.500	131,000.000000
15.941667	0.500	133,976.000000
15.950000	0.500	138,840.000000
15.958333	0.500	145,386.000000
15.966667	0.500	153,599.000000
15.975000	0.500	164,215.000000
15.983333	0.500	178,366.000000
15.991667	0.500	197,058.000000
16.000000	0.500	220,854.000000
16.008333	0.500	249,850.000000
16.016667	0.500	283,831.000000
16.025000	0.500	322,512.000000
16.033333	0.500	365,978.000000
16.041667	0.500	414,407.000000
16.050000	0.500	467,939.000000
16.058333	0.500	525,857.000000
16.066667	0.500	585,668.000000
16.075000	0.500	644,183.000000
16.083333	0.500	698,182.000000
16.091667	0.500	744,547.000000
16.100000	0.500	780,398.000000
16.108333	0.500	803,211.000000
16.116667	0.500	811,181.000000
16.125000	0.500	802,883.000000
16.133333	0.500	778,260.000000
16.141667	0.500	738,686.000000
16.150000	0.500	686,952.000000
16.158333	0.500	626,359.000000
16.166667	0.500	560,754.000000
16.175000	0.500	494,441.000000
16.183333	0.500	430,578.000000
16.191667	0.500	370,868.000000
16.200000	0.500	316,719.000000
16.208333	0.500	269,643.000000
16.216667	0.500	230,347.000000
16.225000	0.500	198,588.000000
16.233333	0.500	174,283.000000
16.241667	0.500	157,205.000000
16.250000	0.500	146,035.000000
16.258333	0.500	138,930.000000
16.266667	0.500	134,350.000000
16.275000	0.500	131,208.000000
16.283333	0.500	129,092.000000
16.291667	0.500	128,234.000000
16.300000	0.500	128,903.000000
16.308333	0.500	131,086.000000
16.316667	0.500	134,833.000000
16.325000	0.500	139,544.000000
16.333333	0.500	143,993.000000
16.341667	0.500	147,895.000000
16.350000	0.500	151,807.000000
16.358333	0.500	155,978.000000
16.366667	0.500	160,121.000000
16.375000	0.500	163,725.000000
16.383333	0.500	165,996.000000
16.391667	0.500	166,251.000000
16.400000	0.500	164,070.000000
16.408333	0.500	159,262.000000
16.416667	0.500	152,474.000000
16.425000	0.500	145,107.000000
16.433333	0.500	137,928.000000
16.441667	0.500	131,809.000000
16.450000	0.500	127,611.000000
16.458333	0.500	125,797.000000
16.466667	0.500	125,711.000000
16.475000	0.500	126,289.000000
16.483333	0.500	126,877.000000
16.491667	0.500	126,841.000000
16.500000	0.500	126,103.000000
16.508333	0.500	124,979.000000
16.516667	0.500	123,697.000000
16.525000	0.500	122,416.000000
16.533333	0.500	121,443.000000
16.541667	0.500	120,639.000000
16.550000	0.500	120,188.000000
16.558333	0.500	120,848.000000
16.566667	0.500	122,682.000000
16.575000	0.500	125,502.000000
16.583333	0.500	128,995.000000
16.591667	0.500	133,030.000000
16.600000	0.500	138,060.000000
16.608333	0.500	143,824.000000
16.616667	0.500	149,650.000000
16.625000	0.500	154,428.000000
16.633333	0.500	156,823.000000
16.641667	0.500	156,597.000000
16.650000	0.500	154,478.000000
16.658333	0.500	150,808.000000
16.666667	0.500	146,847.000000
16.675000	0.500	143,913.000000
16.683333	0.500	143,155.000000
16.691667	0.500	144,571.000000
16.700000	0.500	147,486.000000
16.708333	0.500	151,487.000000
16.716667	0.500	156,411.000000
16.725000	0.500	162,315.000000
16.733333	0.500	170,114.000000
16.741667	0.500	180,741.000000
16.750000	0.500	194,132.000000
16.758333	0.500	209,855.000000
16.766667	0.500	227,886.000000
16.775000	0.500	248,282.000000
16.783333	0.500	270,949.000000
16.791667	0.500	295,186.000000
16.800000	0.500	319,796.000000
16.808333	0.500	343,627.000000
16.816667	0.500	366,516.000000
16.825000	0.500	387,965.000000
16.833333	0.500	406,977.000000
16.841667	0.500	422,887.000000
16.850000	0.500	436,075.000000
16.858333	0.500	447,553.000000
16.866667	0.500	458,870.000000
16.875000	0.500	472,649.000000
16.883333	0.500	493,248.000000
16.891667	0.500	526,541.000000
16.900000	0.500	578,499.000000
16.908333	0.500	653,916.000000
16.916667	0.500	757,092.000000
16.925000	0.500	892,512.000000
16.933333	0.500	1,064,927.000000
16.941667	0.500	1,277,289.000000
16.950000	0.500	1,529,449.000000
16.958333	0.500	1,817,334.000000
16.966667	0.500	2,131,623.000000
16.975000	0.500	2,459,201.000000
16.983333	0.500	2,783,487.000000
16.991667	0.500	3,084,513.000000
17.000000	0.500	3,340,457.000000
17.008333	0.500	3,531,547.000000
17.016667	0.500	3,642,602.000000
17.025000	0.500	3,663,963.000000
17.033333	0.500	3,593,337.000000
17.041667	0.500	3,436,516.000000
17.050000	0.500	3,206,345.000000
17.058333	0.500	2,920,162.000000
17.066667	0.500	2,598,009.000000
17.075000	0.500	2,260,954.000000
17.083333	0.500	1,927,797.000000
17.091667	0.500	1,614,122.000000
17.100000	0.500	1,331,537.000000
17.108333	0.500	1,087,225.000000
17.116667	0.500	884,550.000000
17.125000	0.500	723,623.000000
17.133333	0.500	601,114.000000
17.141667	0.500	511,245.000000
17.150000	0.500	447,206.000000
17.158333	0.500	402,526.000000
17.166667	0.500	371,155.000000
17.175000	0.500	347,789.000000
17.183333	0.500	328,355.000000
17.191667	0.500	310,305.000000
17.200000	0.500	292,555.000000
17.208333	0.500	274,615.000000
17.216667	0.500	256,376.000000
17.225000	0.500	238,066.000000
17.233333	0.500	220,181.000000
17.241667	0.500	203,535.000000
17.250000	0.500	188,826.000000
17.258333	0.500	176,696.000000
17.266667	0.500	167,323.000000
17.275000	0.500	160,003.000000
17.283333	0.500	154,173.000000
17.291667	0.500	149,566.000000
17.300000	0.500	145,365.000000
17.308333	0.500	141,218.000000
17.316667	0.500	137,483.000000
17.325000	0.500	134,225.000000
17.333333	0.500	131,002.000000
17.341667	0.500	127,605.000000
17.350000	0.500	124,070.000000
17.358333	0.500	120,835.000000
17.366667	0.500	118,918.000000
17.375000	0.500	118,661.000000
17.383333	0.500	119,814.000000
17.391667	0.500	122,174.000000
17.400000	0.500	125,768.000000
17.408333	0.500	130,789.000000
17.416667	0.500	136,939.000000
17.425000	0.500	143,908.000000
17.433333	0.500	150,921.000000
17.441667	0.500	157,141.000000
17.450000	0.500	162,441.000000
17.458333	0.500	167,137.000000
17.466667	0.500	171,857.000000
17.475000	0.500	177,353.000000
17.483333	0.500	183,671.000000
17.491667	0.500	190,694.000000
17.500000	0.500	198,845.000000
17.508333	0.500	208,988.000000
17.516667	0.500	222,958.000000
17.525000	0.500	242,425.000000
17.533333	0.500	268,265.000000
17.541667	0.500	301,463.000000
17.550000	0.500	342,759.000000
17.558333	0.500	393,002.000000
17.566667	0.500	453,022.000000
17.575000	0.500	522,999.000000
17.583333	0.500	600,500.000000
17.591667	0.500	681,287.000000
17.600000	0.500	761,022.000000
17.608333	0.500	835,387.000000
17.616667	0.500	899,169.000000
17.625000	0.500	947,843.000000
17.633333	0.500	977,910.000000
17.641667	0.500	987,114.000000
17.650000	0.500	975,347.000000
17.658333	0.500	944,103.000000
17.666667	0.500	895,673.000000
17.675000	0.500	833,778.000000
17.683333	0.500	762,915.000000
17.691667	0.500	687,668.000000
17.700000	0.500	612,087.000000
17.708333	0.500	539,272.000000
17.716667	0.500	471,866.000000
17.725000	0.500	411,470.000000
17.733333	0.500	359,223.000000
17.741667	0.500	315,578.000000
17.750000	0.500	279,879.000000
17.758333	0.500	251,490.000000
17.766667	0.500	229,808.000000
17.775000	0.500	213,559.000000
17.783333	0.500	201,317.000000
17.791667	0.500	192,481.000000
17.800000	0.500	186,338.000000
17.808333	0.500	182,068.000000
17.816667	0.500	179,032.000000
17.825000	0.500	176,826.000000
17.833333	0.500	175,179.000000
17.841667	0.500	173,771.000000
17.850000	0.500	171,980.000000
17.858333	0.500	169,487.000000
17.866667	0.500	166,739.000000
17.875000	0.500	164,521.000000
17.883333	0.500	163,445.000000
17.891667	0.500	163,179.000000
17.900000	0.500	162,609.000000
17.908333	0.500	160,352.000000
17.916667	0.500	156,117.000000
17.925000	0.500	150,542.000000
17.933333	0.500	144,514.000000
17.941667	0.500	138,910.000000
17.950000	0.500	134,106.000000
17.958333	0.500	130,420.000000
17.966667	0.500	128,159.000000
17.975000	0.500	127,260.000000
17.983333	0.500	127,609.000000
17.991667	0.500	128,895.000000
18.000000	0.500	131,057.000000
18.008333	0.500	134,013.000000
18.016667	0.500	137,060.000000
18.025000	0.500	139,740.000000
18.033333	0.500	141,969.000000
18.041667	0.500	143,592.000000
18.050000	0.500	144,159.000000
18.058333	0.500	144,048.000000
18.066667	0.500	143,907.000000
18.075000	0.500	143,746.000000
18.083333	0.500	143,768.000000
18.091667	0.500	144,068.000000
18.100000	0.500	144,497.000000
18.108333	0.500	145,170.000000
18.116667	0.500	146,679.000000
18.125000	0.500	149,134.000000
18.133333	0.500	151,782.000000
18.141667	0.500	153,594.000000
18.150000	0.500	153,928.000000
18.158333	0.500	152,927.000000
18.166667	0.500	150,966.000000
18.175000	0.500	148,236.000000
18.183333	0.500	145,292.000000
18.191667	0.500	142,820.000000
18.200000	0.500	140,914.000000
18.208333	0.500	139,543.000000
18.216667	0.500	138,700.000000
18.225000	0.500	138,579.000000
18.233333	0.500	139,283.000000
18.241667	0.500	140,475.000000
18.250000	0.500	142,013.000000
18.258333	0.500	143,905.000000
18.266667	0.500	145,716.000000
18.275000	0.500	146,964.000000
18.283333	0.500	147,366.000000
18.291667	0.500	146,940.000000
18.300000	0.500	146,271.000000
18.308333	0.500	145,953.000000
18.316667	0.500	146,626.000000
18.325000	0.500	148,726.000000
18.333333	0.500	151,950.000000
18.341667	0.500	155,276.000000
18.350000	0.500	158,197.000000
18.358333	0.500	160,866.000000
18.366667	0.500	163,591.000000
18.375000	0.500	166,751.000000
18.383333	0.500	170,189.000000
18.391667	0.500	173,782.000000
18.400000	0.500	176,984.000000
18.408333	0.500	178,860.000000
18.416667	0.500	179,141.000000
18.425000	0.500	178,187.000000
18.433333	0.500	176,557.000000
18.441667	0.500	175,067.000000
18.450000	0.500	174,159.000000
18.458333	0.500	174,590.000000
18.466667	0.500	176,417.000000
18.475000	0.500	179,980.000000
18.483333	0.500	186,097.000000
18.491667	0.500	195,484.000000
18.500000	0.500	208,321.000000
18.508333	0.500	224,884.000000
18.516667	0.500	245,494.000000
18.525000	0.500	269,926.000000
18.533333	0.500	298,454.000000
18.541667	0.500	331,452.000000
18.550000	0.500	368,739.000000
18.558333	0.500	409,615.000000
18.566667	0.500	452,365.000000
18.575000	0.500	493,405.000000
18.583333	0.500	529,116.000000
18.591667	0.500	557,071.000000
18.600000	0.500	575,512.000000
18.608333	0.500	582,976.000000
18.616667	0.500	578,617.000000
18.625000	0.500	563,160.000000
18.633333	0.500	538,018.000000
18.641667	0.500	505,555.000000
18.650000	0.500	468,235.000000
18.658333	0.500	428,625.000000
18.666667	0.500	389,297.000000
18.675000	0.500	352,476.000000
18.683333	0.500	319,252.000000
18.691667	0.500	289,890.000000
18.700000	0.500	264,623.000000
18.708333	0.500	243,336.000000
18.716667	0.500	225,485.000000
18.725000	0.500	210,589.000000
18.733333	0.500	198,508.000000
18.741667	0.500	188,879.000000
18.750000	0.500	180,803.000000
18.758333	0.500	173,560.000000
18.766667	0.500	167,223.000000
18.775000	0.500	162,033.000000
18.783333	0.500	157,647.000000
18.791667	0.500	153,501.000000
18.800000	0.500	149,581.000000
18.808333	0.500	146,276.000000
18.816667	0.500	144,170.000000
18.825000	0.500	143,572.000000
18.833333	0.500	144,495.000000
18.841667	0.500	146,712.000000
18.850000	0.500	150,005.000000
18.858333	0.500	153,772.000000
18.866667	0.500	157,500.000000
18.875000	0.500	161,611.000000
18.883333	0.500	166,546.000000
18.891667	0.500	171,905.000000
18.900000	0.500	177,048.000000
18.908333	0.500	181,957.000000
18.916667	0.500	186,937.000000
18.925000	0.500	192,910.000000
18.933333	0.500	200,592.000000
18.941667	0.500	209,767.000000
18.950000	0.500	219,757.000000
18.958333	0.500	230,197.000000
18.966667	0.500	241,047.000000
18.975000	0.500	252,245.000000
18.983333	0.500	262,789.000000
18.991667	0.500	270,914.000000
19.000000	0.500	275,819.000000
19.008333	0.500	277,338.000000
19.016667	0.500	275,588.000000
19.025000	0.500	270,865.000000
19.033333	0.500	263,464.000000
19.041667	0.500	254,055.000000
19.050000	0.500	243,353.000000
19.058333	0.500	232,284.000000
19.066667	0.500	221,930.000000
19.075000	0.500	212,306.000000
19.083333	0.500	203,111.000000
19.091667	0.500	194,429.000000
19.100000	0.500	186,716.000000
19.108333	0.500	180,542.000000
19.116667	0.500	176,237.000000
19.125000	0.500	173,425.000000
19.133333	0.500	171,480.000000
19.141667	0.500	169,928.000000
19.150000	0.500	168,302.000000
19.158333	0.500	166,902.000000
19.166667	0.500	166,977.000000
19.175000	0.500	169,630.000000
19.183333	0.500	174,987.000000
19.191667	0.500	182,909.000000
19.200000	0.500	193,610.000000
19.208333	0.500	206,707.000000
19.216667	0.500	222,680.000000
19.225000	0.500	242,925.000000
19.233333	0.500	269,303.000000
19.241667	0.500	303,952.000000
19.250000	0.500	348,553.000000
19.258333	0.500	404,670.000000
19.266667	0.500	474,003.000000
19.275000	0.500	557,604.000000
19.283333	0.500	654,486.000000
19.291667	0.500	762,538.000000
19.300000	0.500	877,512.000000
19.308333	0.500	993,257.000000
19.316667	0.500	1,103,782.000000
19.325000	0.500	1,202,739.000000
19.333333	0.500	1,283,615.000000
19.341667	0.500	1,340,368.000000
19.350000	0.500	1,368,021.000000
19.358333	0.500	1,363,661.000000
19.366667	0.500	1,327,260.000000
19.375000	0.500	1,261,923.000000
19.383333	0.500	1,172,937.000000
19.391667	0.500	1,066,886.000000
19.400000	0.500	951,461.000000
19.408333	0.500	834,453.000000
19.416667	0.500	722,530.000000
19.425000	0.500	620,401.000000
19.433333	0.500	530,866.000000
19.441667	0.500	454,638.000000
19.450000	0.500	391,484.000000
19.458333	0.500	341,283.000000
19.466667	0.500	303,052.000000
19.475000	0.500	275,453.000000
19.483333	0.500	256,912.000000
19.491667	0.500	246,280.000000
19.500000	0.500	242,805.000000
19.508333	0.500	245,381.000000
19.516667	0.500	253,264.000000
19.525000	0.500	265,858.000000
19.533333	0.500	282,588.000000
19.541667	0.500	303,475.000000
19.550000	0.500	329,718.000000
19.558333	0.500	363,834.000000
19.566667	0.500	409,232.000000
19.575000	0.500	468,569.000000
19.583333	0.500	543,544.000000
19.591667	0.500	634,242.000000
19.600000	0.500	739,312.000000
19.608333	0.500	855,636.000000
19.616667	0.500	978,633.000000
19.625000	0.500	1,102,395.000000
19.633333	0.500	1,220,147.000000
19.641667	0.500	1,324,508.000000
19.650000	0.500	1,407,019.000000
19.658333	0.500	1,460,270.000000
19.666667	0.500	1,480,016.000000
19.675000	0.500	1,464,917.000000
19.683333	0.500	1,416,275.000000
19.691667	0.500	1,337,937.000000
19.700000	0.500	1,236,080.000000
19.708333	0.500	1,118,368.000000
19.716667	0.500	992,584.000000
19.725000	0.500	866,212.000000
19.733333	0.500	745,163.000000
19.741667	0.500	633,662.000000
19.750000	0.500	534,564.000000
19.758333	0.500	448,918.000000
19.766667	0.500	376,922.000000
19.775000	0.500	318,344.000000
19.783333	0.500	272,446.000000
19.791667	0.500	237,903.000000
19.800000	0.500	213,094.000000
19.808333	0.500	196,621.000000
19.816667	0.500	186,915.000000
19.825000	0.500	182,595.000000
19.833333	0.500	182,311.000000
19.841667	0.500	184,611.000000
19.850000	0.500	188,064.000000
19.858333	0.500	191,440.000000
19.866667	0.500	193,954.000000
19.875000	0.500	195,146.000000
19.883333	0.500	194,701.000000
19.891667	0.500	193,180.000000
19.900000	0.500	190,898.000000
19.908333	0.500	187,832.000000
19.916667	0.500	184,035.000000
19.925000	0.500	180,004.000000
19.933333	0.500	176,409.000000
19.941667	0.500	173,361.000000
19.950000	0.500	170,840.000000
19.958333	0.500	168,818.000000
19.966667	0.500	166,767.000000
19.975000	0.500	164,102.000000
19.983333	0.500	161,144.000000
19.991667	0.500	158,713.000000
20.000000	0.500	157,532.000000
20.008333	0.500	157,288.000000
20.016667	0.500	156,696.000000
20.025000	0.500	155,464.000000
20.033333	0.500	154,172.000000
20.041667	0.500	153,062.000000
20.050000	0.500	152,341.000000
20.058333	0.500	152,555.000000
20.066667	0.500	153,953.000000
20.075000	0.500	156,348.000000
20.083333	0.500	158,959.000000
20.091667	0.500	161,145.000000
20.100000	0.500	162,511.000000
20.108333	0.500	163,000.000000
20.116667	0.500	162,358.000000
20.125000	0.500	160,315.000000
20.133333	0.500	157,220.000000
20.141667	0.500	153,596.000000
20.150000	0.500	150,233.000000
20.158333	0.500	147,827.000000
20.166667	0.500	146,521.000000
20.175000	0.500	145,918.000000
20.183333	0.500	145,957.000000
20.191667	0.500	146,556.000000
20.200000	0.500	147,712.000000
20.208333	0.500	149,754.000000
20.216667	0.500	152,861.000000
20.225000	0.500	156,127.000000
20.233333	0.500	158,548.000000
20.241667	0.500	159,388.000000
20.250000	0.500	158,800.000000
20.258333	0.500	157,310.000000
20.266667	0.500	155,689.000000
20.275000	0.500	154,493.000000
20.283333	0.500	153,459.000000
20.291667	0.500	152,266.000000
20.300000	0.500	150,497.000000
20.308333	0.500	148,381.000000
20.316667	0.500	146,565.000000
20.325000	0.500	145,495.000000
20.333333	0.500	145,457.000000
20.341667	0.500	146,471.000000
20.350000	0.500	147,816.000000
20.358333	0.500	148,955.000000
20.366667	0.500	149,574.000000
20.375000	0.500	149,673.000000
20.383333	0.500	149,505.000000
20.391667	0.500	148,754.000000
20.400000	0.500	147,939.000000
20.408333	0.500	147,484.000000
20.416667	0.500	147,650.000000
20.425000	0.500	148,624.000000
20.433333	0.500	150,110.000000
20.441667	0.500	151,591.000000
20.450000	0.500	152,975.000000
20.458333	0.500	154,280.000000
20.466667	0.500	155,104.000000
20.475000	0.500	155,322.000000
20.483333	0.500	155,046.000000
20.491667	0.500	154,859.000000
20.500000	0.500	155,426.000000
20.508333	0.500	156,787.000000
20.516667	0.500	158,213.000000
20.525000	0.500	158,967.000000
20.533333	0.500	158,857.000000
20.541667	0.500	157,755.000000
20.550000	0.500	155,874.000000
20.558333	0.500	153,791.000000
20.566667	0.500	151,619.000000
20.575000	0.500	149,322.000000
20.583333	0.500	147,263.000000
20.591667	0.500	145,616.000000
20.600000	0.500	144,451.000000
20.608333	0.500	144,293.000000
20.616667	0.500	145,486.000000
20.625000	0.500	147,282.000000
20.633333	0.500	148,703.000000
20.641667	0.500	149,567.000000
20.650000	0.500	150,555.000000
20.658333	0.500	152,534.000000
20.666667	0.500	155,852.000000
20.675000	0.500	160,195.000000
20.683333	0.500	164,782.000000
20.691667	0.500	169,121.000000
20.700000	0.500	172,859.000000
20.708333	0.500	175,793.000000
20.716667	0.500	177,889.000000
20.725000	0.500	179,716.000000
20.733333	0.500	182,397.000000
20.741667	0.500	186,749.000000
20.750000	0.500	192,755.000000
20.758333	0.500	198,978.000000
20.766667	0.500	204,037.000000
20.775000	0.500	207,453.000000
20.783333	0.500	209,093.000000
20.791667	0.500	208,504.000000
20.800000	0.500	205,486.000000
20.808333	0.500	200,471.000000
20.816667	0.500	194,377.000000
20.825000	0.500	188,105.000000
20.833333	0.500	182,400.000000
20.841667	0.500	177,494.000000
20.850000	0.500	173,725.000000
20.858333	0.500	171,582.000000
20.866667	0.500	171,181.000000
20.875000	0.500	172,068.000000
20.883333	0.500	173,225.000000
20.891667	0.500	173,987.000000
20.900000	0.500	173,697.000000
20.908333	0.500	172,552.000000
20.916667	0.500	171,262.000000
20.925000	0.500	169,689.000000
20.933333	0.500	167,681.000000
20.941667	0.500	166,020.000000
20.950000	0.500	165,423.000000
20.958333	0.500	165,680.000000
20.966667	0.500	166,186.000000
20.975000	0.500	166,668.000000
20.983333	0.500	166,843.000000
20.991667	0.500	166,070.000000
21.000000	0.500	164,485.000000
21.008333	0.500	162,094.000000
21.016667	0.500	159,099.000000
21.025000	0.500	155,679.000000
21.033333	0.500	152,161.000000
21.041667	0.500	149,243.000000
21.050000	0.500	147,815.000000
21.058333	0.500	148,065.000000
21.066667	0.500	149,821.000000
21.075000	0.500	152,569.000000
21.083333	0.500	155,631.000000
21.091667	0.500	158,566.000000
21.100000	0.500	161,166.000000
21.108333	0.500	163,204.000000
21.116667	0.500	164,314.000000
21.125000	0.500	164,652.000000
21.133333	0.500	164,745.000000
21.141667	0.500	164,507.000000
21.150000	0.500	163,599.000000
21.158333	0.500	162,326.000000
21.166667	0.500	161,402.000000
21.175000	0.500	161,233.000000
21.183333	0.500	161,638.000000
21.191667	0.500	161,912.000000
21.200000	0.500	161,727.000000
21.208333	0.500	161,261.000000
21.216667	0.500	160,767.000000
21.225000	0.500	160,174.000000
21.233333	0.500	159,728.000000
21.241667	0.500	159,848.000000
21.250000	0.500	160,786.000000
21.258333	0.500	162,625.000000
21.266667	0.500	165,064.000000
21.275000	0.500	167,909.000000
21.283333	0.500	171,008.000000
21.291667	0.500	173,797.000000
21.300000	0.500	175,331.000000
21.308333	0.500	175,063.000000
21.316667	0.500	173,214.000000
21.325000	0.500	170,621.000000
21.333333	0.500	168,064.000000
21.341667	0.500	166,229.000000
21.350000	0.500	165,756.000000
21.358333	0.500	166,841.000000
21.366667	0.500	168,679.000000
21.375000	0.500	170,465.000000
21.383333	0.500	171,719.000000
21.391667	0.500	172,281.000000
21.400000	0.500	172,206.000000
21.408333	0.500	171,578.000000
21.416667	0.500	170,112.000000
21.425000	0.500	168,032.000000
21.433333	0.500	166,094.000000
21.441667	0.500	164,983.000000
21.450000	0.500	164,572.000000
21.458333	0.500	164,708.000000
21.466667	0.500	165,937.000000
21.475000	0.500	167,647.000000
21.483333	0.500	168,860.000000
21.491667	0.500	169,524.000000
21.500000	0.500	170,008.000000
21.508333	0.500	170,325.000000
21.516667	0.500	169,854.000000
21.525000	0.500	168,460.000000
21.533333	0.500	165,817.000000
21.541667	0.500	162,220.000000
21.550000	0.500	158,596.000000
21.558333	0.500	155,830.000000
21.566667	0.500	154,081.000000
21.575000	0.500	153,219.000000
21.583333	0.500	152,897.000000
21.591667	0.500	153,042.000000
21.600000	0.500	153,939.000000
21.608333	0.500	155,753.000000
21.616667	0.500	157,992.000000
21.625000	0.500	160,140.000000
21.633333	0.500	161,719.000000
21.641667	0.500	162,538.000000
21.650000	0.500	162,968.000000
21.658333	0.500	163,269.000000
21.666667	0.500	163,684.000000
21.675000	0.500	164,197.000000
21.683333	0.500	165,166.000000
21.691667	0.500	166,883.000000
21.700000	0.500	169,073.000000
21.708333	0.500	170,963.000000
21.716667	0.500	171,957.000000
21.725000	0.500	172,019.000000
21.733333	0.500	172,012.000000
21.741667	0.500	172,149.000000
21.750000	0.500	171,997.000000
21.758333	0.500	171,697.000000
21.766667	0.500	171,983.000000
21.775000	0.500	173,177.000000
21.783333	0.500	174,888.000000
21.791667	0.500	176,734.000000
21.800000	0.500	178,825.000000
21.808333	0.500	181,498.000000
21.816667	0.500	184,610.000000
21.825000	0.500	187,677.000000
21.833333	0.500	190,240.000000
21.841667	0.500	191,712.000000
21.850000	0.500	192,045.000000
21.858333	0.500	191,044.000000
21.866667	0.500	188,433.000000
21.875000	0.500	184,967.000000
21.883333	0.500	180,665.000000
21.891667	0.500	175,536.000000
21.900000	0.500	169,928.000000
21.908333	0.500	163,425.000000
21.916667	0.500	156,072.000000
21.925000	0.500	148,963.000000
21.933333	0.500	143,906.000000
21.941667	0.500	142,167.000000
21.950000	0.500	142,976.000000
21.958333	0.500	145,051.000000
21.966667	0.500	147,463.000000
21.975000	0.500	149,278.000000
21.983333	0.500	150,131.000000
21.991667	0.500	150,499.000000
22.000000	0.500	151,122.000000
22.008333	0.500	152,425.000000
22.016667	0.500	154,366.000000
22.025000	0.500	156,586.000000
22.033333	0.500	158,542.000000
22.041667	0.500	159,926.000000
22.050000	0.500	160,945.000000
22.058333	0.500	161,519.000000
22.066667	0.500	161,463.000000
22.075000	0.500	160,976.000000
22.083333	0.500	160,976.000000
22.091667	0.500	161,778.000000
22.100000	0.500	162,812.000000
22.108333	0.500	163,315.000000
22.116667	0.500	163,482.000000
22.125000	0.500	164,168.000000
22.133333	0.500	165,979.000000
22.141667	0.500	168,392.000000
22.150000	0.500	170,684.000000
22.158333	0.500	172,152.000000
22.166667	0.500	172,026.000000
22.175000	0.500	169,823.000000
22.183333	0.500	165,906.000000
22.191667	0.500	161,384.000000
22.200000	0.500	157,431.000000
22.208333	0.500	154,669.000000
22.216667	0.500	153,820.000000
22.225000	0.500	155,432.000000
22.233333	0.500	159,009.000000
22.241667	0.500	163,352.000000
22.250000	0.500	167,575.000000
22.258333	0.500	171,036.000000
22.266667	0.500	173,436.000000
22.275000	0.500	174,724.000000
22.283333	0.500	174,581.000000
22.291667	0.500	173,476.000000
22.300000	0.500	171,809.000000
22.308333	0.500	169,874.000000
22.316667	0.500	168,592.000000
22.325000	0.500	168,754.000000
22.333333	0.500	170,600.000000
22.341667	0.500	173,063.000000
22.350000	0.500	175,468.000000
22.358333	0.500	177,811.000000
22.366667	0.500	179,408.000000
22.375000	0.500	179,603.000000
22.383333	0.500	178,423.000000
22.391667	0.500	176,613.000000
22.400000	0.500	174,839.000000
22.408333	0.500	173,489.000000
22.416667	0.500	172,977.000000
22.425000	0.500	173,532.000000
22.433333	0.500	175,082.000000
22.441667	0.500	176,743.000000
22.450000	0.500	177,549.000000
22.458333	0.500	177,221.000000
22.466667	0.500	175,776.000000
22.475000	0.500	172,794.000000
22.483333	0.500	168,590.000000
22.491667	0.500	164,245.000000
22.500000	0.500	160,630.000000
22.508333	0.500	157,860.000000
22.516667	0.500	156,006.000000
22.525000	0.500	155,781.000000
22.533333	0.500	157,448.000000
22.541667	0.500	160,067.000000
22.550000	0.500	162,719.000000
22.558333	0.500	164,356.000000
22.566667	0.500	164,622.000000
22.575000	0.500	163,503.000000
22.583333	0.500	161,948.000000
22.591667	0.500	160,759.000000
22.600000	0.500	160,369.000000
22.608333	0.500	160,827.000000
22.616667	0.500	161,975.000000
22.625000	0.500	163,389.000000
22.633333	0.500	164,920.000000
22.641667	0.500	166,800.000000
22.650000	0.500	169,438.000000
22.658333	0.500	172,981.000000
22.666667	0.500	177,079.000000
22.675000	0.500	181,427.000000
22.683333	0.500	185,903.000000
22.691667	0.500	189,880.000000
22.700000	0.500	192,405.000000
22.708333	0.500	193,270.000000
22.716667	0.500	192,654.000000
22.725000	0.500	191,103.000000
22.733333	0.500	189,556.000000
22.741667	0.500	188,766.000000
22.750000	0.500	188,903.000000
22.758333	0.500	188,805.000000
22.766667	0.500	187,665.000000
22.775000	0.500	185,174.000000
22.783333	0.500	180,949.000000
22.791667	0.500	175,063.000000
22.800000	0.500	169,115.000000
22.808333	0.500	164,454.000000
22.816667	0.500	161,348.000000
22.825000	0.500	159,801.000000
22.833333	0.500	159,733.000000
22.841667	0.500	160,584.000000
22.850000	0.500	161,753.000000
22.858333	0.500	163,517.000000
22.866667	0.500	166,117.000000
22.875000	0.500	169,533.000000
22.883333	0.500	172,804.000000
22.891667	0.500	175,049.000000
22.900000	0.500	175,876.000000
22.908333	0.500	175,067.000000
22.916667	0.500	173,100.000000
22.925000	0.500	170,731.000000
22.933333	0.500	168,320.000000
22.941667	0.500	166,220.000000
22.950000	0.500	164,591.000000
22.958333	0.500	163,270.000000
22.966667	0.500	162,238.000000
22.975000	0.500	161,738.000000
22.983333	0.500	161,942.000000
22.991667	0.500	163,381.000000
23.000000	0.500	166,334.000000
23.008333	0.500	170,392.000000
23.016667	0.500	174,573.000000
23.025000	0.500	177,721.000000
23.033333	0.500	179,194.000000
23.041667	0.500	178,631.000000
23.050000	0.500	175,854.000000
23.058333	0.500	171,595.000000
23.066667	0.500	166,983.000000
23.075000	0.500	163,303.000000
23.083333	0.500	161,336.000000
23.091667	0.500	161,271.000000
23.100000	0.500	163,036.000000
23.108333	0.500	166,324.000000
23.116667	0.500	170,741.000000
23.125000	0.500	175,496.000000
23.133333	0.500	179,681.000000
23.141667	0.500	182,765.000000
23.150000	0.500	184,415.000000
23.158333	0.500	185,235.000000
23.166667	0.500	185,873.000000
23.175000	0.500	186,264.000000
23.183333	0.500	186,396.000000
23.191667	0.500	186,283.000000
23.200000	0.500	185,928.000000
23.208333	0.500	184,893.000000
23.216667	0.500	183,128.000000
23.225000	0.500	181,167.000000
23.233333	0.500	178,790.000000
23.241667	0.500	175,651.000000
23.250000	0.500	171,701.000000
23.258333	0.500	167,935.000000
23.266667	0.500	165,525.000000
23.275000	0.500	164,972.000000
23.283333	0.500	166,635.000000
23.291667	0.500	170,476.000000
23.300000	0.500	175,587.000000
23.308333	0.500	181,435.000000
23.316667	0.500	187,576.000000
23.325000	0.500	192,920.000000
23.333333	0.500	196,489.000000
23.341667	0.500	198,128.000000
23.350000	0.500	197,912.000000
23.358333	0.500	195,822.000000
23.366667	0.500	191,640.000000
23.375000	0.500	185,464.000000
23.383333	0.500	178,331.000000
23.391667	0.500	171,593.000000
23.400000	0.500	166,231.000000
23.408333	0.500	162,933.000000
23.416667	0.500	161,868.000000
23.425000	0.500	162,387.000000
23.433333	0.500	164,261.000000
23.441667	0.500	167,157.000000
23.450000	0.500	170,460.000000
23.458333	0.500	173,640.000000
23.466667	0.500	175,761.000000
23.475000	0.500	176,077.000000
23.483333	0.500	174,834.000000
23.491667	0.500	172,320.000000
23.500000	0.500	168,348.000000
23.508333	0.500	163,555.000000
23.516667	0.500	159,598.000000
23.525000	0.500	157,961.000000
23.533333	0.500	158,590.000000
23.541667	0.500	160,191.000000
23.550000	0.500	161,880.000000
23.558333	0.500	163,622.000000
23.566667	0.500	165,440.000000
23.575000	0.500	166,836.000000
23.583333	0.500	167,563.000000
23.591667	0.500	167,654.000000
23.600000	0.500	167,181.000000
23.608333	0.500	166,654.000000
23.616667	0.500	166,768.000000
23.625000	0.500	168,053.000000
23.633333	0.500	170,339.000000
23.641667	0.500	172,579.000000
23.650000	0.500	173,506.000000
23.658333	0.500	172,921.000000
23.666667	0.500	171,942.000000
23.675000	0.500	171,449.000000
23.683333	0.500	171,917.000000
23.691667	0.500	173,341.000000
23.700000	0.500	175,164.000000
23.708333	0.500	176,672.000000
23.716667	0.500	177,337.000000
23.725000	0.500	177,867.000000
23.733333	0.500	178,855.000000
23.741667	0.500	180,710.000000
23.750000	0.500	182,964.000000
23.758333	0.500	184,917.000000
23.766667	0.500	186,445.000000
23.775000	0.500	187,814.000000
23.783333	0.500	189,154.000000
23.791667	0.500	190,275.000000
23.800000	0.500	190,020.000000
23.808333	0.500	187,901.000000
23.816667	0.500	184,623.000000
23.825000	0.500	181,522.000000
23.833333	0.500	179,489.000000
23.841667	0.500	178,414.000000
23.850000	0.500	177,511.000000
23.858333	0.500	176,557.000000
23.866667	0.500	175,657.000000
23.875000	0.500	175,621.000000
23.883333	0.500	176,850.000000
23.891667	0.500	179,354.000000
23.900000	0.500	182,854.000000
23.908333	0.500	186,370.000000
23.916667	0.500	189,073.000000
23.925000	0.500	190,664.000000
23.933333	0.500	191,159.000000
23.941667	0.500	191,080.000000
23.950000	0.500	190,521.000000
23.958333	0.500	189,232.000000
23.966667	0.500	187,285.000000
23.975000	0.500	185,205.000000
23.983333	0.500	184,085.000000
23.991667	0.500	183,783.000000
24.000000	0.500	183,532.000000
24.008333	0.500	182,628.000000
24.016667	0.500	180,900.000000
24.025000	0.500	179,000.000000
24.033333	0.500	177,157.000000
24.041667	0.500	175,314.000000
24.050000	0.500	173,524.000000
24.058333	0.500	171,933.000000
24.066667	0.500	170,928.000000
24.075000	0.500	170,278.000000
24.083333	0.500	169,920.000000
24.091667	0.500	170,039.000000
24.100000	0.500	170,748.000000
24.108333	0.500	171,863.000000
24.116667	0.500	173,007.000000
24.125000	0.500	173,944.000000
24.133333	0.500	174,340.000000
24.141667	0.500	174,448.000000
24.150000	0.500	174,891.000000
24.158333	0.500	176,132.000000
24.166667	0.500	178,584.000000
24.175000	0.500	182,508.000000
24.183333	0.500	186,923.000000
24.191667	0.500	190,408.000000
24.200000	0.500	192,332.000000
24.208333	0.500	192,155.000000
24.216667	0.500	189,928.000000
24.225000	0.500	186,030.000000
24.233333	0.500	181,266.000000
24.241667	0.500	176,508.000000
24.250000	0.500	172,180.000000
24.258333	0.500	168,419.000000
24.266667	0.500	165,740.000000
24.275000	0.500	164,780.000000
24.283333	0.500	165,560.000000
24.291667	0.500	167,329.000000
24.300000	0.500	169,395.000000
24.308333	0.500	170,864.000000
24.316667	0.500	171,347.000000
24.325000	0.500	171,067.000000
24.333333	0.500	170,197.000000
24.341667	0.500	168,809.000000
24.350000	0.500	167,254.000000
24.358333	0.500	166,169.000000
24.366667	0.500	166,079.000000
24.375000	0.500	166,991.000000
24.383333	0.500	168,638.000000
24.391667	0.500	171,268.000000
24.400000	0.500	174,780.000000
24.408333	0.500	178,969.000000
24.416667	0.500	183,401.000000
24.425000	0.500	187,684.000000
24.433333	0.500	191,224.000000
24.441667	0.500	193,496.000000
24.450000	0.500	194,522.000000
24.458333	0.500	194,009.000000
24.466667	0.500	191,688.000000
24.475000	0.500	188,306.000000
24.483333	0.500	184,915.000000
24.491667	0.500	182,306.000000
24.500000	0.500	180,751.000000
24.508333	0.500	179,982.000000
24.516667	0.500	179,942.000000
24.525000	0.500	180,569.000000
24.533333	0.500	181,266.000000
24.541667	0.500	181,543.000000
24.550000	0.500	181,633.000000
24.558333	0.500	181,613.000000
24.566667	0.500	181,268.000000
24.575000	0.500	180,667.000000
24.583333	0.500	179,892.000000
24.591667	0.500	179,485.000000
24.600000	0.500	179,993.000000
24.608333	0.500	181,372.000000
24.616667	0.500	183,544.000000
24.625000	0.500	186,210.000000
24.633333	0.500	188,728.000000
24.641667	0.500	190,110.000000
24.650000	0.500	190,023.000000
24.658333	0.500	189,019.000000
24.666667	0.500	187,583.000000
24.675000	0.500	185,897.000000
24.683333	0.500	183,914.000000
24.691667	0.500	182,191.000000
24.700000	0.500	181,352.000000
24.708333	0.500	181,587.000000
24.716667	0.500	182,758.000000
24.725000	0.500	184,732.000000
24.733333	0.500	187,390.000000
24.741667	0.500	190,383.000000
24.750000	0.500	192,746.000000
24.758333	0.500	194,089.000000
24.766667	0.500	194,355.000000
24.775000	0.500	193,578.000000
24.783333	0.500	192,136.000000
24.791667	0.500	190,613.000000
24.800000	0.500	189,348.000000
24.808333	0.500	188,705.000000
24.816667	0.500	189,003.000000
24.825000	0.500	190,201.000000
24.833333	0.500	191,883.000000
24.841667	0.500	193,507.000000
24.850000	0.500	194,798.000000
24.858333	0.500	195,993.000000
24.866667	0.500	197,497.000000
24.875000	0.500	199,298.000000
24.883333	0.500	200,771.000000
24.891667	0.500	201,095.000000
24.900000	0.500	200,163.000000
24.908333	0.500	198,880.000000
24.916667	0.500	198,007.000000
24.925000	0.500	197,028.000000
24.933333	0.500	195,124.000000
24.941667	0.500	193,139.000000
24.950000	0.500	191,584.000000
24.958333	0.500	190,047.000000
24.966667	0.500	189,252.000000
24.975000	0.500	189,931.000000
24.983333	0.500	192,127.000000
24.991667	0.500	195,388.000000
25.000000	0.500	199,265.000000
25.008333	0.500	203,048.000000
25.016667	0.500	205,847.000000
25.025000	0.500	206,651.000000
25.033333	0.500	206,092.000000
25.041667	0.500	205,222.000000
25.050000	0.500	204,178.000000
25.058333	0.500	202,654.000000
25.066667	0.500	200,299.000000
25.075000	0.500	196,303.000000
25.083333	0.500	190,963.000000
25.091667	0.500	185,448.000000
25.100000	0.500	181,228.000000
25.108333	0.500	178,823.000000
25.116667	0.500	178,556.000000
25.125000	0.500	180,773.000000
25.133333	0.500	185,188.000000
25.141667	0.500	190,709.000000
25.150000	0.500	195,910.000000
25.158333	0.500	200,179.000000
25.166667	0.500	203,390.000000
25.175000	0.500	205,206.000000
25.183333	0.500	205,710.000000
25.191667	0.500	204,856.000000
25.200000	0.500	202,777.000000
25.208333	0.500	200,143.000000
25.216667	0.500	197,809.000000
25.225000	0.500	195,658.000000
25.233333	0.500	193,391.000000
25.241667	0.500	190,943.000000
25.250000	0.500	188,159.000000
25.258333	0.500	185,269.000000
25.266667	0.500	183,034.000000
25.275000	0.500	182,405.000000
25.283333	0.500	183,638.000000
25.291667	0.500	185,983.000000
25.300000	0.500	188,281.000000
25.308333	0.500	189,804.000000
25.316667	0.500	190,676.000000
25.325000	0.500	191,279.000000
25.333333	0.500	192,207.000000
25.341667	0.500	193,681.000000
25.350000	0.500	195,635.000000
25.358333	0.500	197,274.000000
25.366667	0.500	197,346.000000
25.375000	0.500	195,627.000000
25.383333	0.500	192,881.000000
25.391667	0.500	189,950.000000
25.400000	0.500	187,932.000000
25.408333	0.500	187,569.000000
25.416667	0.500	188,468.000000
25.425000	0.500	190,032.000000
25.433333	0.500	192,096.000000
25.441667	0.500	194,485.000000
25.450000	0.500	196,871.000000
25.458333	0.500	199,504.000000
25.466667	0.500	202,389.000000
25.475000	0.500	205,212.000000
25.483333	0.500	207,969.000000
25.491667	0.500	210,429.000000
25.500000	0.500	211,808.000000
25.508333	0.500	211,810.000000
25.516667	0.500	211,050.000000
25.525000	0.500	210,280.000000
25.533333	0.500	209,468.000000
25.541667	0.500	208,054.000000
25.550000	0.500	205,873.000000
25.558333	0.500	203,220.000000
25.566667	0.500	200,439.000000
25.575000	0.500	197,973.000000
25.583333	0.500	196,338.000000
25.591667	0.500	196,243.000000
25.600000	0.500	197,984.000000
25.608333	0.500	200,821.000000
25.616667	0.500	203,611.000000
25.625000	0.500	205,729.000000
25.633333	0.500	207,031.000000
25.641667	0.500	207,180.000000
25.650000	0.500	205,711.000000
25.658333	0.500	202,588.000000
25.666667	0.500	198,274.000000
25.675000	0.500	193,552.000000
25.683333	0.500	189,944.000000
25.691667	0.500	188,590.000000
25.700000	0.500	189,715.000000
25.708333	0.500	193,311.000000
25.716667	0.500	198,760.000000
25.725000	0.500	204,245.000000
25.733333	0.500	207,772.000000
25.741667	0.500	208,790.000000
25.750000	0.500	208,070.000000
25.758333	0.500	206,462.000000
25.766667	0.500	204,354.000000
25.775000	0.500	201,976.000000
25.783333	0.500	200,128.000000
25.791667	0.500	199,444.000000
25.800000	0.500	199,445.000000
25.808333	0.500	199,811.000000
25.816667	0.500	200,802.000000
25.825000	0.500	202,138.000000
25.833333	0.500	203,480.000000
25.841667	0.500	204,558.000000
25.850000	0.500	205,555.000000
25.858333	0.500	206,820.000000
25.866667	0.500	208,174.000000
25.875000	0.500	209,370.000000
25.883333	0.500	210,686.000000
25.891667	0.500	211,831.000000
25.900000	0.500	212,758.000000
25.908333	0.500	213,248.000000
25.916667	0.500	212,415.000000
25.925000	0.500	210,335.000000
25.933333	0.500	207,881.000000
25.941667	0.500	205,658.000000
25.950000	0.500	203,668.000000
25.958333	0.500	201,719.000000
25.966667	0.500	199,580.000000
25.975000	0.500	197,412.000000
25.983333	0.500	195,422.000000
25.991667	0.500	193,833.000000
26.000000	0.500	192,907.000000
26.008333	0.500	192,653.000000
26.016667	0.500	193,157.000000
26.025000	0.500	194,800.000000
26.033333	0.500	197,577.000000
26.041667	0.500	201,026.000000
26.050000	0.500	205,132.000000
26.058333	0.500	209,785.000000
26.066667	0.500	214,721.000000
26.075000	0.500	219,317.000000
26.083333	0.500	222,602.000000
26.091667	0.500	224,131.000000
26.100000	0.500	223,920.000000
26.108333	0.500	221,842.000000
26.116667	0.500	218,532.000000
26.125000	0.500	214,941.000000
26.133333	0.500	211,748.000000
26.141667	0.500	209,100.000000
26.150000	0.500	207,155.000000
26.158333	0.500	205,994.000000
26.166667	0.500	205,470.000000
26.175000	0.500	205,181.000000
26.183333	0.500	205,173.000000
26.191667	0.500	205,349.000000
26.200000	0.500	205,932.000000
26.208333	0.500	207,405.000000
26.216667	0.500	209,774.000000
26.225000	0.500	212,567.000000
26.233333	0.500	215,549.000000
26.241667	0.500	219,142.000000
26.250000	0.500	223,764.000000
26.258333	0.500	228,619.000000
26.266667	0.500	232,361.000000
26.275000	0.500	233,801.000000
26.283333	0.500	232,508.000000
26.291667	0.500	228,365.000000
26.300000	0.500	222,195.000000
26.308333	0.500	215,339.000000
26.316667	0.500	209,039.000000
26.325000	0.500	203,959.000000
26.333333	0.500	200,487.000000
26.341667	0.500	199,118.000000
26.350000	0.500	200,005.000000
26.358333	0.500	202,552.000000
26.366667	0.500	205,985.000000
26.375000	0.500	209,817.000000
26.383333	0.500	214,051.000000
26.391667	0.500	218,676.000000
26.400000	0.500	223,302.000000
26.408333	0.500	227,223.000000
26.416667	0.500	229,711.000000
26.425000	0.500	230,714.000000
26.433333	0.500	230,359.000000
26.441667	0.500	228,734.000000
26.450000	0.500	226,454.000000
26.458333	0.500	224,479.000000
26.466667	0.500	223,207.000000
26.475000	0.500	222,527.000000
26.483333	0.500	221,874.000000
26.491667	0.500	221,432.000000
26.500000	0.500	221,391.000000
26.508333	0.500	221,420.000000
26.516667	0.500	221,662.000000
26.525000	0.500	221,827.000000
26.533333	0.500	222,043.000000
26.541667	0.500	222,708.000000
26.550000	0.500	224,039.000000
26.558333	0.500	225,438.000000
26.566667	0.500	226,927.000000
26.575000	0.500	229,135.000000
26.583333	0.500	232,256.000000
26.591667	0.500	235,408.000000
26.600000	0.500	237,455.000000
26.608333	0.500	238,289.000000
26.616667	0.500	238,278.000000
26.625000	0.500	237,404.000000
26.633333	0.500	235,857.000000
26.641667	0.500	233,804.000000
26.650000	0.500	231,325.000000
26.658333	0.500	228,250.000000
26.666667	0.500	224,935.000000
26.675000	0.500	222,245.000000
26.683333	0.500	220,043.000000
26.691667	0.500	218,244.000000
26.700000	0.500	216,934.000000
26.708333	0.500	216,008.000000
26.716667	0.500	215,622.000000
26.725000	0.500	215,593.000000
26.733333	0.500	215,821.000000
26.741667	0.500	215,858.000000
26.750000	0.500	215,033.000000
26.758333	0.500	213,049.000000
26.766667	0.500	210,568.000000
26.775000	0.500	208,239.000000
26.783333	0.500	206,517.000000
26.791667	0.500	205,783.000000
26.800000	0.500	205,966.000000
26.808333	0.500	207,255.000000
26.816667	0.500	209,322.000000
26.825000	0.500	211,575.000000
26.833333	0.500	213,578.000000
26.841667	0.500	214,760.000000
26.850000	0.500	214,609.000000
26.858333	0.500	213,053.000000
26.866667	0.500	210,690.000000
26.875000	0.500	208,777.000000
26.883333	0.500	208,632.000000
26.891667	0.500	210,570.000000
26.900000	0.500	214,202.000000
26.908333	0.500	218,624.000000
26.916667	0.500	223,081.000000
26.925000	0.500	227,451.000000
26.933333	0.500	231,342.000000
26.941667	0.500	234,790.000000
26.950000	0.500	238,097.000000
26.958333	0.500	241,306.000000
26.966667	0.500	243,904.000000
26.975000	0.500	245,572.000000
26.983333	0.500	245,915.000000
26.991667	0.500	245,166.000000
27.000000	0.500	243,751.000000
27.008333	0.500	241,754.000000
27.016667	0.500	238,917.000000
27.025000	0.500	235,264.000000
27.033333	0.500	231,578.000000
27.041667	0.500	229,124.000000
27.050000	0.500	228,607.000000
27.058333	0.500	229,808.000000
27.066667	0.500	232,856.000000
27.075000	0.500	237,614.000000
27.083333	0.500	243,095.000000
27.091667	0.500	248,692.000000
27.100000	0.500	254,405.000000
27.108333	0.500	259,537.000000
27.116667	0.500	263,538.000000
27.125000	0.500	266,332.000000
27.133333	0.500	267,954.000000
27.141667	0.500	268,493.000000
27.150000	0.500	267,915.000000
27.158333	0.500	266,835.000000
27.166667	0.500	265,986.000000
27.175000	0.500	266,009.000000
27.183333	0.500	266,509.000000
27.191667	0.500	267,073.000000
27.200000	0.500	267,451.000000
27.208333	0.500	267,608.000000
27.216667	0.500	267,493.000000
27.225000	0.500	267,080.000000
27.233333	0.500	267,069.000000
27.241667	0.500	268,307.000000
27.250000	0.500	270,970.000000
27.258333	0.500	274,992.000000
27.266667	0.500	279,820.000000
27.275000	0.500	284,602.000000
27.283333	0.500	288,384.000000
27.291667	0.500	291,020.000000
27.300000	0.500	292,725.000000
27.308333	0.500	294,085.000000
27.316667	0.500	296,359.000000
27.325000	0.500	300,268.000000
27.333333	0.500	306,071.000000
27.341667	0.500	313,104.000000
27.350000	0.500	319,859.000000
27.358333	0.500	325,091.000000
27.366667	0.500	328,848.000000
27.375000	0.500	331,596.000000
27.383333	0.500	333,515.000000
27.391667	0.500	334,768.000000
27.400000	0.500	336,213.000000
27.408333	0.500	338,370.000000
27.416667	0.500	341,177.000000
27.425000	0.500	344,443.000000
27.433333	0.500	347,579.000000
27.441667	0.500	350,089.000000
27.450000	0.500	352,011.000000
27.458333	0.500	353,417.000000
27.466667	0.500	354,301.000000
27.475000	0.500	355,348.000000
27.483333	0.500	357,342.000000
27.491667	0.500	360,636.000000
27.500000	0.500	364,850.000000
27.508333	0.500	369,220.000000
27.516667	0.500	373,508.000000
27.525000	0.500	378,404.000000
27.533333	0.500	384,025.000000
27.541667	0.500	389,842.000000
27.550000	0.500	395,355.000000
27.558333	0.500	400,227.000000
27.566667	0.500	403,598.000000
27.575000	0.500	404,819.000000
27.583333	0.500	404,655.000000
27.591667	0.500	404,586.000000
27.600000	0.500	405,190.000000
27.608333	0.500	405,808.000000
27.616667	0.500	405,428.000000
27.625000	0.500	403,875.000000
27.633333	0.500	401,249.000000
27.641667	0.500	397,748.000000
27.650000	0.500	393,941.000000
27.658333	0.500	390,568.000000
27.666667	0.500	387,713.000000
27.675000	0.500	385,547.000000
27.683333	0.500	384,488.000000
27.691667	0.500	384,990.000000
27.700000	0.500	386,898.000000
27.708333	0.500	389,430.000000
27.716667	0.500	392,024.000000
27.725000	0.500	393,964.000000
27.733333	0.500	394,451.000000
27.741667	0.500	393,431.000000
27.750000	0.500	391,290.000000
27.758333	0.500	388,778.000000
27.766667	0.500	386,428.000000
27.775000	0.500	383,809.000000
27.783333	0.500	380,325.000000
27.791667	0.500	376,132.000000
27.800000	0.500	371,696.000000
27.808333	0.500	367,144.000000
27.816667	0.500	362,457.000000
27.825000	0.500	357,345.000000
27.833333	0.500	352,182.000000
27.841667	0.500	347,504.000000
27.850000	0.500	343,339.000000
27.858333	0.500	339,199.000000
27.866667	0.500	334,366.000000
27.875000	0.500	328,685.000000
27.883333	0.500	322,732.000000
27.891667	0.500	317,200.000000
27.900000	0.500	312,298.000000
27.908333	0.500	307,915.000000
27.916667	0.500	304,016.000000
27.925000	0.500	299,757.000000
27.933333	0.500	294,682.000000
27.941667	0.500	288,781.000000
27.950000	0.500	282,226.000000
27.958333	0.500	275,381.000000
27.966667	0.500	268,621.000000
27.975000	0.500	262,214.000000
27.983333	0.500	256,615.000000
27.991667	0.500	251,579.000000
28.000000	0.500	246,634.000000
28.008333	0.500	241,987.000000
28.016667	0.500	238,159.000000
28.025000	0.500	235,839.000000
28.033333	0.500	235,409.000000
28.041667	0.500	236,516.000000
28.050000	0.500	238,453.000000
28.058333	0.500	239,987.000000
28.066667	0.500	239,902.000000
28.075000	0.500	237,614.000000
28.083333	0.500	233,310.000000
28.091667	0.500	227,501.000000
28.100000	0.500	221,117.000000
28.108333	0.500	215,491.000000
28.116667	0.500	211,215.000000
28.125000	0.500	207,828.000000
28.133333	0.500	204,794.000000
28.141667	0.500	202,288.000000
28.150000	0.500	200,805.000000
28.158333	0.500	200,644.000000
28.166667	0.500	200,792.000000
28.175000	0.500	200,112.000000
28.183333	0.500	198,325.000000
28.191667	0.500	195,808.000000
28.200000	0.500	192,274.000000
28.208333	0.500	187,756.000000
28.216667	0.500	182,335.000000
28.225000	0.500	176,305.000000
28.233333	0.500	170,593.000000
28.241667	0.500	165,662.000000
28.250000	0.500	161,764.000000
28.258333	0.500	159,388.000000
28.266667	0.500	158,698.000000
28.275000	0.500	158,819.000000
28.283333	0.500	158,804.000000
28.291667	0.500	158,012.000000
28.300000	0.500	156,173.000000
28.308333	0.500	153,104.000000
28.316667	0.500	148,819.000000
28.325000	0.500	143,764.000000
28.333333	0.500	139,247.000000
28.341667	0.500	136,233.000000
28.350000	0.500	135,125.000000
28.358333	0.500	135,995.000000
28.366667	0.500	138,159.000000
28.375000	0.500	140,338.000000
28.383333	0.500	141,668.000000
28.391667	0.500	142,179.000000
28.400000	0.500	142,288.000000
28.408333	0.500	142,245.000000
28.416667	0.500	142,192.000000
28.425000	0.500	141,724.000000
28.433333	0.500	140,413.000000
28.441667	0.500	138,028.000000
28.450000	0.500	134,589.000000
28.458333	0.500	130,251.000000
28.466667	0.500	125,160.000000
28.475000	0.500	119,705.000000
28.483333	0.500	114,389.000000
28.491667	0.500	109,616.000000
28.500000	0.500	105,267.000000
28.508333	0.500	101,273.000000
28.516667	0.500	98,175.000000
28.525000	0.500	96,310.000000
28.533333	0.500	95,360.000000
28.541667	0.500	94,486.000000
28.550000	0.500	93,752.000000
28.558333	0.500	93,522.000000
28.566667	0.500	93,788.000000
28.575000	0.500	94,292.000000
28.583333	0.500	94,383.000000
28.591667	0.500	93,126.000000
28.600000	0.500	90,175.000000
28.608333	0.500	85,738.000000
28.616667	0.500	80,701.000000
28.625000	0.500	76,677.000000
28.633333	0.500	74,497.000000
28.641667	0.500	73,617.000000
28.650000	0.500	73,305.000000
28.658333	0.500	73,268.000000
28.666667	0.500	73,178.000000
28.675000	0.500	72,731.000000
28.683333	0.500	71,529.000000
28.691667	0.500	69,394.000000
28.700000	0.500	66,678.000000
28.708333	0.500	64,026.000000
28.716667	0.500	62,229.000000
28.725000	0.500	61,722.000000
28.733333	0.500	61,953.000000
28.741667	0.500	62,276.000000
28.750000	0.500	62,337.000000
28.758333	0.500	62,289.000000
28.766667	0.500	61,992.000000
28.775000	0.500	61,513.000000
28.783333	0.500	61,491.000000
28.791667	0.500	61,806.000000
28.800000	0.500	62,197.000000
28.808333	0.500	62,781.000000
28.816667	0.500	64,094.000000
28.825000	0.500	66,293.000000
28.833333	0.500	68,943.000000
28.841667	0.500	70,967.000000
28.850000	0.500	71,318.000000
28.858333	0.500	69,998.000000
28.866667	0.500	67,182.000000
28.875000	0.500	63,220.000000
28.883333	0.500	58,787.000000
28.891667	0.500	54,577.000000
28.900000	0.500	50,778.000000
28.908333	0.500	47,093.000000
28.916667	0.500	43,326.000000
28.925000	0.500	39,461.000000
28.933333	0.500	34,937.000000
28.941667	0.500	30,183.000000
28.950000	0.500	25,884.000000
28.958333	0.500	22,350.000000
28.966667	0.500	19,818.000000
28.975000	0.500	18,932.000000
28.983333	0.500	20,114.000000
28.991667	0.500	23,270.000000
29.000000	0.500	27,234.000000
29.008333	0.500	31,235.000000
29.016667	0.500	35,083.000000
29.025000	0.500	38,441.000000
29.033333	0.500	40,903.000000
29.041667	0.500	42,571.000000
29.050000	0.500	43,346.000000
29.058333	0.500	42,747.000000
29.066667	0.500	40,822.000000
29.075000	0.500	38,465.000000
29.083333	0.500	36,704.000000
29.091667	0.500	35,412.000000
29.100000	0.500	33,994.000000
29.108333	0.500	32,633.000000
29.116667	0.500	31,888.000000
29.125000	0.500	31,708.000000
29.133333	0.500	31,678.000000
29.141667	0.500	31,527.000000
29.150000	0.500	31,204.000000
29.158333	0.500	30,878.000000
29.166667	0.500	30,429.000000
29.175000	0.500	28,935.000000
29.183333	0.500	25,979.000000
29.191667	0.500	22,334.000000
29.200000	0.500	18,869.000000
29.208333	0.500	16,354.000000
29.216667	0.500	14,988.000000
29.225000	0.500	14,872.000000
29.233333	0.500	15,804.000000
29.241667	0.500	17,499.000000
29.250000	0.500	19,619.000000
29.258333	0.500	21,251.000000
29.266667	0.500	21,547.000000
29.275000	0.500	20,559.000000
29.283333	0.500	18,650.000000
29.291667	0.500	16,674.000000
29.300000	0.500	15,330.000000
29.308333	0.500	14,294.000000
29.316667	0.500	13,328.000000
29.325000	0.500	12,523.000000
29.333333	0.500	12,119.000000
29.341667	0.500	12,156.000000
29.350000	0.500	12,283.000000
29.358333	0.500	12,455.000000
29.366667	0.500	12,894.000000
29.375000	0.500	13,517.000000
29.383333	0.500	13,850.000000
29.391667	0.500	13,714.000000
29.400000	0.500	13,346.000000
29.408333	0.500	13,067.000000
29.416667	0.500	12,837.000000
29.425000	0.500	12,429.000000
29.433333	0.500	11,938.000000
29.441667	0.500	11,141.000000
29.450000	0.500	9,671.000000
29.458333	0.500	7,265.000000
29.466667	0.500	4,510.000000
29.475000	0.500	1,612.000000
29.483333	0.500	-1,156.000000
29.491667	0.500	-3,479.000000
29.500000	0.500	-4,868.000000
29.508333	0.500	-4,885.000000
29.516667	0.500	-3,978.000000
29.525000	0.500	-2,827.000000
29.533333	0.500	-1,916.000000
29.541667	0.500	-1,541.000000
29.550000	0.500	-1,672.000000
29.558333	0.500	-1,734.000000
29.566667	0.500	-944.000000
29.575000	0.500	740.000000
29.583333	0.500	2,706.000000
29.591667	0.500	4,364.000000
29.600000	0.500	5,929.000000
29.608333	0.500	7,276.000000
29.616667	0.500	8,184.000000
29.625000	0.500	8,505.000000
29.633333	0.500	8,009.000000
29.641667	0.500	6,691.000000
29.650000	0.500	4,846.000000
29.658333	0.500	2,986.000000
29.666667	0.500	1,431.000000
29.675000	0.500	373.000000
29.683333	0.500	-117.000000
29.691667	0.500	-547.000000
29.700000	0.500	-1,197.000000
29.708333	0.500	-2,463.000000
29.716667	0.500	-4,648.000000
29.725000	0.500	-7,388.000000
29.733333	0.500	-9,805.000000
29.741667	0.500	-11,148.000000
29.750000	0.500	-11,063.000000
29.758333	0.500	-9,854.000000
29.766667	0.500	-8,415.000000
29.775000	0.500	-7,457.000000
29.783333	0.500	-6,530.000000
29.791667	0.500	-5,025.000000
29.800000	0.500	-2,456.000000
29.808333	0.500	678.000000
29.816667	0.500	3,831.000000
29.825000	0.500	6,691.000000
29.833333	0.500	8,732.000000
29.841667	0.500	9,909.000000
29.850000	0.500	10,256.000000
29.858333	0.500	9,724.000000
29.866667	0.500	8,367.000000
29.875000	0.500	6,736.000000
29.883333	0.500	5,811.000000
29.891667	0.500	5,889.000000
29.900000	0.500	6,435.000000
29.908333	0.500	6,500.000000
29.916667	0.500	5,229.000000
29.925000	0.500	2,351.000000
29.933333	0.500	-1,817.000000
29.941667	0.500	-6,385.000000
29.950000	0.500	-9,845.000000
29.958333	0.500	-11,027.000000
29.966667	0.500	-10,161.000000
29.975000	0.500	-7,275.000000
29.983333	0.500	-2,206.000000
29.991667	0.500	4,133.000000
30.000000	0.500	10,040.000000
30.008333	0.500	14,426.000000
30.016667	0.500	16,836.000000
30.025000	0.500	17,128.000000
30.033333	0.500	15,056.000000
30.041667	0.500	10,986.000000
30.050000	0.500	6,091.000000
30.058333	0.500	1,383.000000
30.066667	0.500	-2,715.000000
30.075000	0.500	-6,027.000000
30.083333	0.500	-8,628.000000
30.091667	0.500	-10,664.000000
30.100000	0.500	-12,078.000000
30.108333	0.500	-12,517.000000
30.116667	0.500	-11,850.000000
30.125000	0.500	-10,083.000000
30.133333	0.500	-7,633.000000
30.141667	0.500	-4,860.000000
30.150000	0.500	-2,054.000000
30.158333	0.500	520.000000
30.166667	0.500	2,826.000000
30.175000	0.500	4,888.000000
30.183333	0.500	6,600.000000
30.191667	0.500	7,749.000000
30.200000	0.500	8,452.000000
30.208333	0.500	8,755.000000
30.216667	0.500	8,586.000000
30.225000	0.500	7,691.000000
30.233333	0.500	6,106.000000
30.241667	0.500	3,932.000000
30.250000	0.500	1,253.000000
30.258333	0.500	-1,598.000000
30.266667	0.500	-4,417.000000
30.275000	0.500	-7,074.000000
30.283333	0.500	-9,349.000000
30.291667	0.500	-10,854.000000
30.300000	0.500	-11,246.000000
30.308333	0.500	-11,026.000000
30.316667	0.500	-10,618.000000
30.325000	0.500	-10,401.000000
30.333333	0.500	-10,416.000000
30.341667	0.500	-10,369.000000
30.350000	0.500	-9,974.000000
30.358333	0.500	-9,961.000000
30.366667	0.500	-11,363.000000
30.375000	0.500	-13,924.000000
30.383333	0.500	-16,672.000000
30.391667	0.500	-18,476.000000
30.400000	0.500	-19,096.000000
30.408333	0.500	-19,005.000000
30.416667	0.500	-18,122.000000
30.425000	0.500	-16,448.000000
30.433333	0.500	-14,380.000000
30.441667	0.500	-12,207.000000
30.450000	0.500	-10,429.000000
30.458333	0.500	-9,496.000000
30.466667	0.500	-9,489.000000
30.475000	0.500	-9,860.000000
30.483333	0.500	-9,717.000000
30.491667	0.500	-9,041.000000
30.500000	0.500	-8,278.000000
30.508333	0.500	-7,794.000000
30.516667	0.500	-7,944.000000
30.525000	0.500	-8,836.000000
30.533333	0.500	-10,242.000000
30.541667	0.500	-12,213.000000
30.550000	0.500	-14,728.000000
30.558333	0.500	-17,061.000000
30.566667	0.500	-18,108.000000
30.575000	0.500	-17,682.000000
30.583333	0.500	-16,698.000000
30.591667	0.500	-15,514.000000
30.600000	0.500	-13,929.000000
30.608333	0.500	-12,273.000000
30.616667	0.500	-10,427.000000
30.625000	0.500	-8,254.000000
30.633333	0.500	-6,068.000000
30.641667	0.500	-3,982.000000
30.650000	0.500	-2,136.000000
30.658333	0.500	-524.000000
30.666667	0.500	797.000000
30.675000	0.500	1,366.000000
30.683333	0.500	830.000000
30.691667	0.500	-697.000000
30.700000	0.500	-3,072.000000
30.708333	0.500	-5,937.000000
30.716667	0.500	-9,286.000000
30.725000	0.500	-13,330.000000
30.733333	0.500	-17,919.000000
30.741667	0.500	-22,017.000000
30.750000	0.500	-24,845.000000
30.758333	0.500	-26,691.000000
30.766667	0.500	-27,843.000000
30.775000	0.500	-28,079.000000
30.783333	0.500	-26,753.000000
30.791667	0.500	-23,804.000000
30.800000	0.500	-19,810.000000
30.808333	0.500	-15,841.000000
30.816667	0.500	-12,690.000000
30.825000	0.500	-10,398.000000
30.833333	0.500	-8,776.000000
30.841667	0.500	-8,109.000000
30.850000	0.500	-8,828.000000
30.858333	0.500	-10,537.000000
30.866667	0.500	-12,178.000000
30.875000	0.500	-12,585.000000
30.883333	0.500	-11,995.000000
30.891667	0.500	-11,025.000000
30.900000	0.500	-10,399.000000
30.908333	0.500	-10,593.000000
30.916667	0.500	-11,294.000000
30.925000	0.500	-11,933.000000
30.933333	0.500	-12,366.000000
30.941667	0.500	-12,512.000000
30.950000	0.500	-12,498.000000
30.958333	0.500	-12,618.000000
30.966667	0.500	-12,968.000000
30.975000	0.500	-13,733.000000
30.983333	0.500	-14,456.000000
30.991667	0.500	-14,563.000000
31.000000	0.500	-13,350.000000
