# Supplementary material for: Changes to Serum Sample Tube and Processing Methodology Does Not Cause Inter-Individual Variation in Automated Whole Serum N-Glycan Profiling in Health and Disease
Source: PLoS One. 2015 Apr 1;10(4):e0123028. doi: 10.1371/journal.pone.0123028 (PMC4382121; doi:10.1371/journal.pone.0123028)
Supplement: S2 Data — (ZIP) [file pone.0123028.s007.zip › IgGglycansData/1000+390-Sample 38.txt]

File Path	chrom://acropora/ChromeleonLocal/Archana Data/07 Mar 14/Robot validation of PNG F release- GCP-IgG and GCP-Fet.seq/41.smp/Emission_1.channel/Emission_1.chm
Channel	Emission_1

Injection Information:
Data Vault	ChromeleonLocal
Injection	PNG F rel-GCP-IgG-100µg-F.A+PBM+2AB VP96+T1-110/1000+390-Sample 38
Injection Number	43
Position	RF5
Comment	
Processing Method	beh-gu
Instrument Method	BEH-15cm-30min-right-25ul
Type	Unknown
Status	Finished
Injection Date	08/03/2014
Injection Time	13:31:59
Injection Volume (µL)	25.0000
Dilution Factor	1.0000
Weight	1.0000

Raw Data Information:
Time Min. (min)	0.000000
Time Max. (min)	31.000000
Data Points	3721
Detector	FLD
Exporting Data System	Chromeleon 7.1.1.1127
Operator	
Signal Quantity	
Signal Unit	counts
Signal Min.	-23,071.000000
Signal Max.	7,924,150.000000
Channel	Emission_1
Driver Name	FLD3000.dll
Channel Type	Evaluation
Min. Step (s)	0.500
Max. Step (s)	0.500
Average Step (s)	0.500

Signal Parameter Information:
Signal Info	

Raw Data:
Time (min)	Step (s)	Value (counts)
0.000000	0.000	0.000000
0.008333	0.500	0.000000
0.016667	0.500	0.000000
0.025000	0.500	0.000000
0.033333	0.500	0.000000
0.041667	0.500	4,922.000000
0.050000	0.500	5,082.000000
0.058333	0.500	5,415.000000
0.066667	0.500	6,113.000000
0.075000	0.500	7,105.000000
0.083333	0.500	8,147.000000
0.091667	0.500	9,030.000000
0.100000	0.500	9,589.000000
0.108333	0.500	9,726.000000
0.116667	0.500	9,456.000000
0.125000	0.500	8,829.000000
0.133333	0.500	7,936.000000
0.141667	0.500	6,853.000000
0.150000	0.500	5,651.000000
0.158333	0.500	4,473.000000
0.166667	0.500	3,422.000000
0.175000	0.500	2,508.000000
0.183333	0.500	1,693.000000
0.191667	0.500	902.000000
0.200000	0.500	111.000000
0.208333	0.500	-628.000000
0.216667	0.500	-1,221.000000
0.225000	0.500	-1,632.000000
0.233333	0.500	-1,841.000000
0.241667	0.500	-1,891.000000
0.250000	0.500	-1,875.000000
0.258333	0.500	-1,878.000000
0.266667	0.500	-1,997.000000
0.275000	0.500	-2,237.000000
0.283333	0.500	-2,598.000000
0.291667	0.500	-3,017.000000
0.300000	0.500	-3,420.000000
0.308333	0.500	-3,754.000000
0.316667	0.500	-4,014.000000
0.325000	0.500	-4,248.000000
0.333333	0.500	-4,443.000000
0.341667	0.500	-4,562.000000
0.350000	0.500	-4,574.000000
0.358333	0.500	-4,480.000000
0.366667	0.500	-4,339.000000
0.375000	0.500	-4,177.000000
0.383333	0.500	-4,034.000000
0.391667	0.500	-3,910.000000
0.400000	0.500	-3,797.000000
0.408333	0.500	-3,716.000000
0.416667	0.500	-3,664.000000
0.425000	0.500	-3,644.000000
0.433333	0.500	-3,675.000000
0.441667	0.500	-3,741.000000
0.450000	0.500	-3,833.000000
0.458333	0.500	-3,929.000000
0.466667	0.500	-3,988.000000
0.475000	0.500	-3,975.000000
0.483333	0.500	-3,933.000000
0.491667	0.500	-3,859.000000
0.500000	0.500	-3,784.000000
0.508333	0.500	-3,810.000000
0.516667	0.500	-3,958.000000
0.525000	0.500	-4,195.000000
0.533333	0.500	-4,406.000000
0.541667	0.500	-4,513.000000
0.550000	0.500	-4,484.000000
0.558333	0.500	-4,339.000000
0.566667	0.500	-4,072.000000
0.575000	0.500	-3,726.000000
0.583333	0.500	-3,382.000000
0.591667	0.500	-3,128.000000
0.600000	0.500	-3,021.000000
0.608333	0.500	-3,051.000000
0.616667	0.500	-3,131.000000
0.625000	0.500	-3,162.000000
0.633333	0.500	-2,981.000000
0.641667	0.500	-2,440.000000
0.650000	0.500	-1,503.000000
0.658333	0.500	-236.000000
0.666667	0.500	1,284.000000
0.675000	0.500	2,942.000000
0.683333	0.500	4,570.000000
0.691667	0.500	5,964.000000
0.700000	0.500	7,015.000000
0.708333	0.500	7,677.000000
0.716667	0.500	7,961.000000
0.725000	0.500	8,002.000000
0.733333	0.500	8,173.000000
0.741667	0.500	9,309.000000
0.750000	0.500	12,587.000000
0.758333	0.500	18,926.000000
0.766667	0.500	28,449.000000
0.775000	0.500	40,492.000000
0.783333	0.500	53,788.000000
0.791667	0.500	66,721.000000
0.800000	0.500	77,736.000000
0.808333	0.500	85,652.000000
0.816667	0.500	89,818.000000
0.825000	0.500	90,082.000000
0.833333	0.500	86,798.000000
0.841667	0.500	80,716.000000
0.850000	0.500	72,729.000000
0.858333	0.500	63,738.000000
0.866667	0.500	54,560.000000
0.875000	0.500	45,823.000000
0.883333	0.500	37,977.000000
0.891667	0.500	31,294.000000
0.900000	0.500	25,842.000000
0.908333	0.500	21,536.000000
0.916667	0.500	18,188.000000
0.925000	0.500	15,623.000000
0.933333	0.500	13,676.000000
0.941667	0.500	12,173.000000
0.950000	0.500	11,038.000000
0.958333	0.500	10,255.000000
0.966667	0.500	9,820.000000
0.975000	0.500	9,690.000000
0.983333	0.500	9,816.000000
0.991667	0.500	10,147.000000
1.000000	0.500	10,608.000000
1.008333	0.500	11,099.000000
1.016667	0.500	11,554.000000
1.025000	0.500	12,085.000000
1.033333	0.500	13,072.000000
1.041667	0.500	15,044.000000
1.050000	0.500	18,407.000000
1.058333	0.500	23,179.000000
1.066667	0.500	28,987.000000
1.075000	0.500	35,211.000000
1.083333	0.500	41,101.000000
1.091667	0.500	45,928.000000
1.100000	0.500	49,142.000000
1.108333	0.500	50,476.000000
1.116667	0.500	49,984.000000
1.125000	0.500	48,099.000000
1.133333	0.500	45,499.000000
1.141667	0.500	42,887.000000
1.150000	0.500	40,855.000000
1.158333	0.500	39,736.000000
1.166667	0.500	39,584.000000
1.175000	0.500	40,329.000000
1.183333	0.500	41,842.000000
1.191667	0.500	43,927.000000
1.200000	0.500	46,308.000000
1.208333	0.500	48,635.000000
1.216667	0.500	50,514.000000
1.225000	0.500	51,586.000000
1.233333	0.500	51,580.000000
1.241667	0.500	50,357.000000
1.250000	0.500	48,118.000000
1.258333	0.500	45,318.000000
1.266667	0.500	42,433.000000
1.275000	0.500	39,685.000000
1.283333	0.500	37,031.000000
1.291667	0.500	34,425.000000
1.300000	0.500	32,209.000000
1.308333	0.500	31,044.000000
1.316667	0.500	31,214.000000
1.325000	0.500	32,347.000000
1.333333	0.500	33,722.000000
1.341667	0.500	34,570.000000
1.350000	0.500	34,341.000000
1.358333	0.500	32,869.000000
1.366667	0.500	30,267.000000
1.375000	0.500	26,826.000000
1.383333	0.500	22,916.000000
1.391667	0.500	18,937.000000
1.400000	0.500	15,300.000000
1.408333	0.500	12,301.000000
1.416667	0.500	10,066.000000
1.425000	0.500	8,583.000000
1.433333	0.500	7,748.000000
1.441667	0.500	7,401.000000
1.450000	0.500	7,358.000000
1.458333	0.500	7,408.000000
1.466667	0.500	7,376.000000
1.475000	0.500	7,205.000000
1.483333	0.500	6,946.000000
1.491667	0.500	6,659.000000
1.500000	0.500	6,383.000000
1.508333	0.500	6,130.000000
1.516667	0.500	5,889.000000
1.525000	0.500	5,670.000000
1.533333	0.500	5,447.000000
1.541667	0.500	5,223.000000
1.550000	0.500	5,014.000000
1.558333	0.500	4,764.000000
1.566667	0.500	4,445.000000
1.575000	0.500	4,011.000000
1.583333	0.500	3,467.000000
1.591667	0.500	2,898.000000
1.600000	0.500	2,352.000000
1.608333	0.500	1,783.000000
1.616667	0.500	1,219.000000
1.625000	0.500	729.000000
1.633333	0.500	335.000000
1.641667	0.500	63.000000
1.650000	0.500	-142.000000
1.658333	0.500	-324.000000
1.666667	0.500	-509.000000
1.675000	0.500	-650.000000
1.683333	0.500	-712.000000
1.691667	0.500	-723.000000
1.700000	0.500	-730.000000
1.708333	0.500	-763.000000
1.716667	0.500	-883.000000
1.725000	0.500	-1,106.000000
1.733333	0.500	-1,408.000000
1.741667	0.500	-1,762.000000
1.750000	0.500	-2,101.000000
1.758333	0.500	-2,375.000000
1.766667	0.500	-2,572.000000
1.775000	0.500	-2,686.000000
1.783333	0.500	-2,726.000000
1.791667	0.500	-2,706.000000
1.800000	0.500	-2,640.000000
1.808333	0.500	-2,568.000000
1.816667	0.500	-2,473.000000
1.825000	0.500	-2,306.000000
1.833333	0.500	-2,072.000000
1.841667	0.500	-1,837.000000
1.850000	0.500	-1,646.000000
1.858333	0.500	-1,517.000000
1.866667	0.500	-1,472.000000
1.875000	0.500	-1,467.000000
1.883333	0.500	-1,419.000000
1.891667	0.500	-1,319.000000
1.900000	0.500	-1,214.000000
1.908333	0.500	-1,137.000000
1.916667	0.500	-1,088.000000
1.925000	0.500	-1,043.000000
1.933333	0.500	-1,014.000000
1.941667	0.500	-1,011.000000
1.950000	0.500	-1,041.000000
1.958333	0.500	-1,150.000000
1.966667	0.500	-1,371.000000
1.975000	0.500	-1,650.000000
1.983333	0.500	-1,898.000000
1.991667	0.500	-2,057.000000
2.000000	0.500	-2,117.000000
2.008333	0.500	-2,081.000000
2.016667	0.500	-1,962.000000
2.025000	0.500	-1,752.000000
2.033333	0.500	-1,502.000000
2.041667	0.500	-1,224.000000
2.050000	0.500	-857.000000
2.058333	0.500	-373.000000
2.066667	0.500	189.000000
2.075000	0.500	727.000000
2.083333	0.500	1,159.000000
2.091667	0.500	1,398.000000
2.100000	0.500	1,408.000000
2.108333	0.500	1,246.000000
2.116667	0.500	970.000000
2.125000	0.500	604.000000
2.133333	0.500	142.000000
2.141667	0.500	-420.000000
2.150000	0.500	-1,058.000000
2.158333	0.500	-1,676.000000
2.166667	0.500	-2,154.000000
2.175000	0.500	-2,454.000000
2.183333	0.500	-2,602.000000
2.191667	0.500	-2,631.000000
2.200000	0.500	-2,561.000000
2.208333	0.500	-2,391.000000
2.216667	0.500	-2,122.000000
2.225000	0.500	-1,811.000000
2.233333	0.500	-1,581.000000
2.241667	0.500	-1,548.000000
2.250000	0.500	-1,725.000000
2.258333	0.500	-2,041.000000
2.266667	0.500	-2,456.000000
2.275000	0.500	-2,891.000000
2.283333	0.500	-3,232.000000
2.291667	0.500	-3,435.000000
2.300000	0.500	-3,474.000000
2.308333	0.500	-3,381.000000
2.316667	0.500	-3,247.000000
2.325000	0.500	-3,131.000000
2.333333	0.500	-3,056.000000
2.341667	0.500	-2,994.000000
2.350000	0.500	-2,924.000000
2.358333	0.500	-2,851.000000
2.366667	0.500	-2,791.000000
2.375000	0.500	-2,719.000000
2.383333	0.500	-2,608.000000
2.391667	0.500	-2,426.000000
2.400000	0.500	-2,169.000000
2.408333	0.500	-1,862.000000
2.416667	0.500	-1,550.000000
2.425000	0.500	-1,284.000000
2.433333	0.500	-1,078.000000
2.441667	0.500	-947.000000
2.450000	0.500	-897.000000
2.458333	0.500	-898.000000
2.466667	0.500	-971.000000
2.475000	0.500	-1,132.000000
2.483333	0.500	-1,370.000000
2.491667	0.500	-1,690.000000
2.500000	0.500	-2,068.000000
2.508333	0.500	-2,487.000000
2.516667	0.500	-2,895.000000
2.525000	0.500	-3,214.000000
2.533333	0.500	-3,370.000000
2.541667	0.500	-3,344.000000
2.550000	0.500	-3,162.000000
2.558333	0.500	-2,917.000000
2.566667	0.500	-2,669.000000
2.575000	0.500	-2,440.000000
2.583333	0.500	-2,242.000000
2.591667	0.500	-2,104.000000
2.600000	0.500	-2,030.000000
2.608333	0.500	-2,048.000000
2.616667	0.500	-2,215.000000
2.625000	0.500	-2,484.000000
2.633333	0.500	-2,754.000000
2.641667	0.500	-2,954.000000
2.650000	0.500	-3,050.000000
2.658333	0.500	-3,022.000000
2.666667	0.500	-2,903.000000
2.675000	0.500	-2,767.000000
2.683333	0.500	-2,652.000000
2.691667	0.500	-2,649.000000
2.700000	0.500	-2,831.000000
2.708333	0.500	-3,176.000000
2.716667	0.500	-3,635.000000
2.725000	0.500	-4,171.000000
2.733333	0.500	-4,680.000000
2.741667	0.500	-5,082.000000
2.750000	0.500	-5,299.000000
2.758333	0.500	-5,356.000000
2.766667	0.500	-5,363.000000
2.775000	0.500	-5,415.000000
2.783333	0.500	-5,450.000000
2.791667	0.500	-5,375.000000
2.800000	0.500	-5,202.000000
2.808333	0.500	-4,987.000000
2.816667	0.500	-4,802.000000
2.825000	0.500	-4,674.000000
2.833333	0.500	-4,633.000000
2.841667	0.500	-4,657.000000
2.850000	0.500	-4,693.000000
2.858333	0.500	-4,724.000000
2.866667	0.500	-4,762.000000
2.875000	0.500	-4,784.000000
2.883333	0.500	-4,778.000000
2.891667	0.500	-4,724.000000
2.900000	0.500	-4,575.000000
2.908333	0.500	-4,336.000000
2.916667	0.500	-4,053.000000
2.925000	0.500	-3,779.000000
2.933333	0.500	-3,583.000000
2.941667	0.500	-3,475.000000
2.950000	0.500	-3,389.000000
2.958333	0.500	-3,269.000000
2.966667	0.500	-3,084.000000
2.975000	0.500	-2,837.000000
2.983333	0.500	-2,576.000000
2.991667	0.500	-2,345.000000
3.000000	0.500	-2,151.000000
3.008333	0.500	-2,151.000000
3.016667	0.500	-2,151.000000
3.025000	0.500	-2,151.000000
3.033333	0.500	-2,151.000000
3.041667	0.500	-2,632.000000
3.050000	0.500	-4,226.000000
3.058333	0.500	-5,708.000000
3.066667	0.500	-6,362.000000
3.075000	0.500	-6,077.000000
3.083333	0.500	-4,796.000000
3.091667	0.500	-2,233.000000
3.100000	0.500	1,388.000000
3.108333	0.500	5,682.000000
3.116667	0.500	10,310.000000
3.125000	0.500	14,839.000000
3.133333	0.500	18,968.000000
3.141667	0.500	21,777.000000
3.150000	0.500	22,543.000000
3.158333	0.500	21,752.000000
3.166667	0.500	19,809.000000
3.175000	0.500	16,900.000000
3.183333	0.500	13,403.000000
3.191667	0.500	9,683.000000
3.200000	0.500	6,287.000000
3.208333	0.500	3,811.000000
3.216667	0.500	2,292.000000
3.225000	0.500	1,611.000000
3.233333	0.500	1,678.000000
3.241667	0.500	2,613.000000
3.250000	0.500	4,162.000000
3.258333	0.500	6,164.000000
3.266667	0.500	8,423.000000
3.275000	0.500	10,410.000000
3.283333	0.500	11,532.000000
3.291667	0.500	11,287.000000
3.300000	0.500	9,486.000000
3.308333	0.500	6,728.000000
3.316667	0.500	4,200.000000
3.325000	0.500	2,309.000000
3.333333	0.500	532.000000
3.341667	0.500	-1,740.000000
3.350000	0.500	-4,487.000000
3.358333	0.500	-6,689.000000
3.366667	0.500	-7,222.000000
3.375000	0.500	-5,889.000000
3.383333	0.500	-3,559.000000
3.391667	0.500	-811.000000
3.400000	0.500	2,426.000000
3.408333	0.500	6,729.000000
3.416667	0.500	12,328.000000
3.425000	0.500	18,869.000000
3.433333	0.500	25,179.000000
3.441667	0.500	29,642.000000
3.450000	0.500	31,901.000000
3.458333	0.500	32,138.000000
3.466667	0.500	30,287.000000
3.475000	0.500	26,623.000000
3.483333	0.500	22,044.000000
3.491667	0.500	17,462.000000
3.500000	0.500	13,390.000000
3.508333	0.500	9,298.000000
3.516667	0.500	4,615.000000
3.525000	0.500	-728.000000
3.533333	0.500	-5,881.000000
3.541667	0.500	-10,041.000000
3.550000	0.500	-12,643.000000
3.558333	0.500	-13,726.000000
3.566667	0.500	-13,721.000000
3.575000	0.500	-13,026.000000
3.583333	0.500	-11,862.000000
3.591667	0.500	-10,321.000000
3.600000	0.500	-8,213.000000
3.608333	0.500	-6,036.000000
3.616667	0.500	-4,333.000000
3.625000	0.500	-3,107.000000
3.633333	0.500	-1,972.000000
3.641667	0.500	-770.000000
3.650000	0.500	308.000000
3.658333	0.500	1,130.000000
3.666667	0.500	1,741.000000
3.675000	0.500	2,456.000000
3.683333	0.500	3,169.000000
3.691667	0.500	4,147.000000
3.700000	0.500	5,040.000000
3.708333	0.500	5,382.000000
3.716667	0.500	4,928.000000
3.725000	0.500	3,346.000000
3.733333	0.500	730.000000
3.741667	0.500	-2,760.000000
3.750000	0.500	-6,304.000000
3.758333	0.500	-8,822.000000
3.766667	0.500	-9,388.000000
3.775000	0.500	-8,342.000000
3.783333	0.500	-6,798.000000
3.791667	0.500	-5,151.000000
3.800000	0.500	-3,024.000000
3.808333	0.500	-51.000000
3.816667	0.500	3,887.000000
3.825000	0.500	8,110.000000
3.833333	0.500	11,062.000000
3.841667	0.500	12,154.000000
3.850000	0.500	11,347.000000
3.858333	0.500	8,793.000000
3.866667	0.500	4,605.000000
3.875000	0.500	-418.000000
3.883333	0.500	-5,135.000000
3.891667	0.500	-8,413.000000
3.900000	0.500	-9,702.000000
3.908333	0.500	-8,873.000000
3.916667	0.500	-6,154.000000
3.925000	0.500	-2,176.000000
3.933333	0.500	2,714.000000
3.941667	0.500	7,648.000000
3.950000	0.500	11,204.000000
3.958333	0.500	12,791.000000
3.966667	0.500	12,666.000000
3.975000	0.500	11,691.000000
3.983333	0.500	10,397.000000
3.991667	0.500	9,059.000000
4.000000	0.500	7,703.000000
4.008333	0.500	6,319.000000
4.016667	0.500	5,132.000000
4.025000	0.500	4,264.000000
4.033333	0.500	3,286.000000
4.041667	0.500	1,800.000000
4.050000	0.500	-79.000000
4.058333	0.500	-2,167.000000
4.066667	0.500	-4,086.000000
4.075000	0.500	-5,227.000000
4.083333	0.500	-5,349.000000
4.091667	0.500	-4,450.000000
4.100000	0.500	-3,151.000000
4.108333	0.500	-2,496.000000
4.116667	0.500	-2,814.000000
4.125000	0.500	-4,490.000000
4.133333	0.500	-7,436.000000
4.141667	0.500	-10,415.000000
4.150000	0.500	-12,106.000000
4.158333	0.500	-11,764.000000
4.166667	0.500	-9,594.000000
4.175000	0.500	-6,119.000000
4.183333	0.500	-1,900.000000
4.191667	0.500	2,562.000000
4.200000	0.500	6,488.000000
4.208333	0.500	9,261.000000
4.216667	0.500	10,602.000000
4.225000	0.500	10,619.000000
4.233333	0.500	9,527.000000
4.241667	0.500	7,670.000000
4.250000	0.500	5,624.000000
4.258333	0.500	3,576.000000
4.266667	0.500	1,635.000000
4.275000	0.500	176.000000
4.283333	0.500	-711.000000
4.291667	0.500	-1,251.000000
4.300000	0.500	-1,525.000000
4.308333	0.500	-1,420.000000
4.316667	0.500	-1,091.000000
4.325000	0.500	-754.000000
4.333333	0.500	-475.000000
4.341667	0.500	-83.000000
4.350000	0.500	766.000000
4.358333	0.500	2,366.000000
4.366667	0.500	4,661.000000
4.375000	0.500	7,401.000000
4.383333	0.500	10,375.000000
4.391667	0.500	13,172.000000
4.400000	0.500	15,264.000000
4.408333	0.500	16,464.000000
4.416667	0.500	16,157.000000
4.425000	0.500	14,208.000000
4.433333	0.500	11,369.000000
4.441667	0.500	8,209.000000
4.450000	0.500	5,061.000000
4.458333	0.500	1,734.000000
4.466667	0.500	-1,607.000000
4.475000	0.500	-4,641.000000
4.483333	0.500	-7,391.000000
4.491667	0.500	-9,556.000000
4.500000	0.500	-10,217.000000
4.508333	0.500	-8,741.000000
4.516667	0.500	-5,110.000000
4.525000	0.500	-314.000000
4.533333	0.500	4,272.000000
4.541667	0.500	7,497.000000
4.550000	0.500	9,051.000000
4.558333	0.500	9,656.000000
4.566667	0.500	9,952.000000
4.575000	0.500	9,615.000000
4.583333	0.500	8,193.000000
4.591667	0.500	6,017.000000
4.600000	0.500	3,379.000000
4.608333	0.500	652.000000
4.616667	0.500	-1,764.000000
4.625000	0.500	-3,588.000000
4.633333	0.500	-4,922.000000
4.641667	0.500	-5,994.000000
4.650000	0.500	-6,745.000000
4.658333	0.500	-7,058.000000
4.666667	0.500	-6,621.000000
4.675000	0.500	-5,213.000000
4.683333	0.500	-2,458.000000
4.691667	0.500	1,113.000000
4.700000	0.500	4,395.000000
4.708333	0.500	7,101.000000
4.716667	0.500	9,170.000000
4.725000	0.500	10,728.000000
4.733333	0.500	12,510.000000
4.741667	0.500	14,750.000000
4.750000	0.500	17,187.000000
4.758333	0.500	19,214.000000
4.766667	0.500	20,845.000000
4.775000	0.500	22,601.000000
4.783333	0.500	24,406.000000
4.791667	0.500	26,092.000000
4.800000	0.500	27,200.000000
4.808333	0.500	27,526.000000
4.816667	0.500	27,288.000000
4.825000	0.500	26,616.000000
4.833333	0.500	25,199.000000
4.841667	0.500	22,896.000000
4.850000	0.500	19,638.000000
4.858333	0.500	15,457.000000
4.866667	0.500	11,067.000000
4.875000	0.500	7,507.000000
4.883333	0.500	5,467.000000
4.891667	0.500	4,851.000000
4.900000	0.500	5,204.000000
4.908333	0.500	5,797.000000
4.916667	0.500	5,733.000000
4.925000	0.500	5,033.000000
4.933333	0.500	4,671.000000
4.941667	0.500	4,842.000000
4.950000	0.500	5,040.000000
4.958333	0.500	4,948.000000
4.966667	0.500	4,357.000000
4.975000	0.500	3,535.000000
4.983333	0.500	3,035.000000
4.991667	0.500	3,548.000000
5.000000	0.500	5,103.000000
5.008333	0.500	6,741.000000
5.016667	0.500	7,670.000000
5.025000	0.500	7,909.000000
5.033333	0.500	8,108.000000
5.041667	0.500	8,548.000000
5.050000	0.500	8,832.000000
5.058333	0.500	8,685.000000
5.066667	0.500	8,256.000000
5.075000	0.500	7,661.000000
5.083333	0.500	6,848.000000
5.091667	0.500	5,711.000000
5.100000	0.500	4,333.000000
5.108333	0.500	2,935.000000
5.116667	0.500	1,644.000000
5.125000	0.500	657.000000
5.133333	0.500	-141.000000
5.141667	0.500	-1,392.000000
5.150000	0.500	-3,229.000000
5.158333	0.500	-5,174.000000
5.166667	0.500	-7,084.000000
5.175000	0.500	-8,793.000000
5.183333	0.500	-9,913.000000
5.191667	0.500	-9,966.000000
5.200000	0.500	-8,646.000000
5.208333	0.500	-6,273.000000
5.216667	0.500	-4,267.000000
5.225000	0.500	-4,040.000000
5.233333	0.500	-5,629.000000
5.241667	0.500	-8,345.000000
5.250000	0.500	-11,125.000000
5.258333	0.500	-12,819.000000
5.266667	0.500	-12,530.000000
5.275000	0.500	-10,367.000000
5.283333	0.500	-7,225.000000
5.291667	0.500	-3,802.000000
5.300000	0.500	-681.000000
5.308333	0.500	1,607.000000
5.316667	0.500	2,980.000000
5.325000	0.500	3,358.000000
5.333333	0.500	3,099.000000
5.341667	0.500	2,904.000000
5.350000	0.500	3,110.000000
5.358333	0.500	3,541.000000
5.366667	0.500	4,832.000000
5.375000	0.500	7,007.000000
5.383333	0.500	9,416.000000
5.391667	0.500	11,434.000000
5.400000	0.500	12,785.000000
5.408333	0.500	13,346.000000
5.416667	0.500	13,764.000000
5.425000	0.500	14,472.000000
5.433333	0.500	15,473.000000
5.441667	0.500	16,978.000000
5.450000	0.500	18,788.000000
5.458333	0.500	20,198.000000
5.466667	0.500	20,891.000000
5.475000	0.500	20,974.000000
5.483333	0.500	20,326.000000
5.491667	0.500	19,124.000000
5.500000	0.500	18,208.000000
5.508333	0.500	18,181.000000
5.516667	0.500	19,347.000000
5.525000	0.500	21,736.000000
5.533333	0.500	24,446.000000
5.541667	0.500	26,923.000000
5.550000	0.500	29,097.000000
5.558333	0.500	30,353.000000
5.566667	0.500	30,538.000000
5.575000	0.500	29,743.000000
5.583333	0.500	28,012.000000
5.591667	0.500	25,362.000000
5.600000	0.500	21,687.000000
5.608333	0.500	17,491.000000
5.616667	0.500	13,696.000000
5.625000	0.500	10,757.000000
5.633333	0.500	8,880.000000
5.641667	0.500	8,685.000000
5.650000	0.500	10,147.000000
5.658333	0.500	12,406.000000
5.666667	0.500	14,525.000000
5.675000	0.500	15,616.000000
5.683333	0.500	15,601.000000
5.691667	0.500	15,013.000000
5.700000	0.500	13,715.000000
5.708333	0.500	11,739.000000
5.716667	0.500	9,194.000000
5.725000	0.500	6,482.000000
5.733333	0.500	3,992.000000
5.741667	0.500	1,697.000000
5.750000	0.500	-117.000000
5.758333	0.500	-790.000000
5.766667	0.500	180.000000
5.775000	0.500	2,349.000000
5.783333	0.500	4,810.000000
5.791667	0.500	6,873.000000
5.800000	0.500	8,012.000000
5.808333	0.500	7,921.000000
5.816667	0.500	6,949.000000
5.825000	0.500	5,773.000000
5.833333	0.500	4,710.000000
5.841667	0.500	3,869.000000
5.850000	0.500	4,052.000000
5.858333	0.500	5,714.000000
5.866667	0.500	8,836.000000
5.875000	0.500	12,780.000000
5.883333	0.500	16,167.000000
5.891667	0.500	17,751.000000
5.900000	0.500	17,609.000000
5.908333	0.500	16,030.000000
5.916667	0.500	13,757.000000
5.925000	0.500	11,576.000000
5.933333	0.500	9,466.000000
5.941667	0.500	7,414.000000
5.950000	0.500	5,553.000000
5.958333	0.500	4,235.000000
5.966667	0.500	3,462.000000
5.975000	0.500	3,085.000000
5.983333	0.500	3,128.000000
5.991667	0.500	3,144.000000
6.000000	0.500	2,675.000000
6.008333	0.500	2,063.000000
6.016667	0.500	1,875.000000
6.025000	0.500	2,196.000000
6.033333	0.500	2,720.000000
6.041667	0.500	3,051.000000
6.050000	0.500	3,131.000000
6.058333	0.500	2,957.000000
6.066667	0.500	2,407.000000
6.075000	0.500	1,719.000000
6.083333	0.500	638.000000
6.091667	0.500	-940.000000
6.100000	0.500	-2,601.000000
6.108333	0.500	-3,876.000000
6.116667	0.500	-4,588.000000
6.125000	0.500	-4,526.000000
6.133333	0.500	-3,500.000000
6.141667	0.500	-1,261.000000
6.150000	0.500	2,146.000000
6.158333	0.500	5,757.000000
6.166667	0.500	9,068.000000
6.175000	0.500	11,932.000000
6.183333	0.500	14,172.000000
6.191667	0.500	16,233.000000
6.200000	0.500	18,472.000000
6.208333	0.500	20,810.000000
6.216667	0.500	22,962.000000
6.225000	0.500	24,282.000000
6.233333	0.500	24,183.000000
6.241667	0.500	22,531.000000
6.250000	0.500	19,551.000000
6.258333	0.500	15,982.000000
6.266667	0.500	12,866.000000
6.275000	0.500	11,059.000000
6.283333	0.500	10,213.000000
6.291667	0.500	9,608.000000
6.300000	0.500	9,532.000000
6.308333	0.500	10,335.000000
6.316667	0.500	11,961.000000
6.325000	0.500	13,744.000000
6.333333	0.500	15,252.000000
6.341667	0.500	16,518.000000
6.350000	0.500	17,648.000000
6.358333	0.500	18,607.000000
6.366667	0.500	19,307.000000
6.375000	0.500	20,070.000000
6.383333	0.500	20,686.000000
6.391667	0.500	20,770.000000
6.400000	0.500	20,279.000000
6.408333	0.500	19,148.000000
6.416667	0.500	17,460.000000
6.425000	0.500	15,728.000000
6.433333	0.500	14,199.000000
6.441667	0.500	12,935.000000
6.450000	0.500	12,605.000000
6.458333	0.500	13,570.000000
6.466667	0.500	15,840.000000
6.475000	0.500	18,708.000000
6.483333	0.500	20,961.000000
6.491667	0.500	21,654.000000
6.500000	0.500	20,319.000000
6.508333	0.500	17,380.000000
6.516667	0.500	13,572.000000
6.525000	0.500	9,363.000000
6.533333	0.500	4,953.000000
6.541667	0.500	857.000000
6.550000	0.500	-2,228.000000
6.558333	0.500	-3,628.000000
6.566667	0.500	-3,180.000000
6.575000	0.500	-1,235.000000
6.583333	0.500	1,834.000000
6.591667	0.500	5,375.000000
6.600000	0.500	8,672.000000
6.608333	0.500	11,432.000000
6.616667	0.500	13,282.000000
6.625000	0.500	13,352.000000
6.633333	0.500	11,737.000000
6.641667	0.500	8,974.000000
6.650000	0.500	6,265.000000
6.658333	0.500	4,751.000000
6.666667	0.500	4,805.000000
6.675000	0.500	6,220.000000
6.683333	0.500	8,310.000000
6.691667	0.500	10,078.000000
6.700000	0.500	11,323.000000
6.708333	0.500	12,244.000000
6.716667	0.500	13,283.000000
6.725000	0.500	15,135.000000
6.733333	0.500	18,535.000000
6.741667	0.500	23,341.000000
6.750000	0.500	28,974.000000
6.758333	0.500	34,544.000000
6.766667	0.500	38,782.000000
6.775000	0.500	40,758.000000
6.783333	0.500	40,516.000000
6.791667	0.500	38,318.000000
6.800000	0.500	34,927.000000
6.808333	0.500	31,735.000000
6.816667	0.500	29,725.000000
6.825000	0.500	29,105.000000
6.833333	0.500	29,281.000000
6.841667	0.500	29,936.000000
6.850000	0.500	31,266.000000
6.858333	0.500	32,946.000000
6.866667	0.500	34,391.000000
6.875000	0.500	35,222.000000
6.883333	0.500	35,200.000000
6.891667	0.500	34,420.000000
6.900000	0.500	33,105.000000
6.908333	0.500	31,578.000000
6.916667	0.500	29,862.000000
6.925000	0.500	27,686.000000
6.933333	0.500	25,201.000000
6.941667	0.500	22,757.000000
6.950000	0.500	20,783.000000
6.958333	0.500	19,529.000000
6.966667	0.500	18,476.000000
6.975000	0.500	17,131.000000
6.983333	0.500	15,738.000000
6.991667	0.500	15,264.000000
7.000000	0.500	16,493.000000
7.008333	0.500	18,947.000000
7.016667	0.500	21,521.000000
7.025000	0.500	23,239.000000
7.033333	0.500	23,485.000000
7.041667	0.500	21,985.000000
7.050000	0.500	19,337.000000
7.058333	0.500	16,547.000000
7.066667	0.500	14,015.000000
7.075000	0.500	11,754.000000
7.083333	0.500	10,070.000000
7.091667	0.500	9,154.000000
7.100000	0.500	8,710.000000
7.108333	0.500	8,280.000000
7.116667	0.500	7,794.000000
7.125000	0.500	7,363.000000
7.133333	0.500	7,188.000000
7.141667	0.500	7,938.000000
7.150000	0.500	10,149.000000
7.158333	0.500	13,776.000000
7.166667	0.500	18,091.000000
7.175000	0.500	22,433.000000
7.183333	0.500	26,485.000000
7.191667	0.500	29,935.000000
7.200000	0.500	32,412.000000
7.208333	0.500	34,311.000000
7.216667	0.500	36,074.000000
7.225000	0.500	37,806.000000
7.233333	0.500	39,375.000000
7.241667	0.500	40,832.000000
7.250000	0.500	42,243.000000
7.258333	0.500	43,119.000000
7.266667	0.500	42,902.000000
7.275000	0.500	41,225.000000
7.283333	0.500	38,272.000000
7.291667	0.500	34,317.000000
7.300000	0.500	30,104.000000
7.308333	0.500	26,641.000000
7.316667	0.500	24,355.000000
7.325000	0.500	23,099.000000
7.333333	0.500	22,737.000000
7.341667	0.500	22,716.000000
7.350000	0.500	22,591.000000
7.358333	0.500	22,487.000000
7.366667	0.500	22,345.000000
7.375000	0.500	21,943.000000
7.383333	0.500	21,111.000000
7.391667	0.500	19,622.000000
7.400000	0.500	17,515.000000
7.408333	0.500	15,499.000000
7.416667	0.500	14,017.000000
7.425000	0.500	13,047.000000
7.433333	0.500	12,327.000000
7.441667	0.500	11,717.000000
7.450000	0.500	11,158.000000
7.458333	0.500	10,545.000000
7.466667	0.500	9,833.000000
7.475000	0.500	9,577.000000
7.483333	0.500	10,295.000000
7.491667	0.500	12,156.000000
7.500000	0.500	14,480.000000
7.508333	0.500	16,826.000000
7.516667	0.500	19,138.000000
7.525000	0.500	21,496.000000
7.533333	0.500	23,841.000000
7.541667	0.500	26,248.000000
7.550000	0.500	29,183.000000
7.558333	0.500	32,513.000000
7.566667	0.500	35,377.000000
7.575000	0.500	37,779.000000
7.583333	0.500	39,676.000000
7.591667	0.500	40,615.000000
7.600000	0.500	40,138.000000
7.608333	0.500	38,825.000000
7.616667	0.500	37,634.000000
7.625000	0.500	36,618.000000
7.633333	0.500	35,841.000000
7.641667	0.500	35,371.000000
7.650000	0.500	34,680.000000
7.658333	0.500	33,179.000000
7.666667	0.500	30,879.000000
7.675000	0.500	28,209.000000
7.683333	0.500	25,775.000000
7.691667	0.500	24,351.000000
7.700000	0.500	24,414.000000
7.708333	0.500	25,353.000000
7.716667	0.500	26,605.000000
7.725000	0.500	27,882.000000
7.733333	0.500	28,760.000000
7.741667	0.500	28,848.000000
7.750000	0.500	28,106.000000
7.758333	0.500	26,834.000000
7.766667	0.500	25,669.000000
7.775000	0.500	25,199.000000
7.783333	0.500	25,424.000000
7.791667	0.500	25,635.000000
7.800000	0.500	25,379.000000
7.808333	0.500	24,539.000000
7.816667	0.500	23,115.000000
7.825000	0.500	21,426.000000
7.833333	0.500	19,551.000000
7.841667	0.500	17,427.000000
7.850000	0.500	15,070.000000
7.858333	0.500	13,289.000000
7.866667	0.500	12,613.000000
7.875000	0.500	13,275.000000
7.883333	0.500	15,314.000000
7.891667	0.500	18,136.000000
7.900000	0.500	21,175.000000
7.908333	0.500	24,675.000000
7.916667	0.500	28,574.000000
7.925000	0.500	32,191.000000
7.933333	0.500	34,730.000000
7.941667	0.500	35,744.000000
7.950000	0.500	35,482.000000
7.958333	0.500	34,604.000000
7.966667	0.500	33,564.000000
7.975000	0.500	32,245.000000
7.983333	0.500	31,065.000000
7.991667	0.500	31,024.000000
8.000000	0.500	32,626.000000
8.008333	0.500	35,732.000000
8.016667	0.500	39,200.000000
8.025000	0.500	42,488.000000
8.033333	0.500	45,606.000000
8.041667	0.500	48,436.000000
8.050000	0.500	50,861.000000
8.058333	0.500	53,413.000000
8.066667	0.500	56,470.000000
8.075000	0.500	59,869.000000
8.083333	0.500	63,200.000000
8.091667	0.500	65,690.000000
8.100000	0.500	66,913.000000
8.108333	0.500	66,500.000000
8.116667	0.500	64,335.000000
8.125000	0.500	60,427.000000
8.133333	0.500	54,947.000000
8.141667	0.500	48,774.000000
8.150000	0.500	42,865.000000
8.158333	0.500	38,057.000000
8.166667	0.500	34,641.000000
8.175000	0.500	32,398.000000
8.183333	0.500	30,573.000000
8.191667	0.500	28,575.000000
8.200000	0.500	26,786.000000
8.208333	0.500	26,123.000000
8.216667	0.500	27,212.000000
8.225000	0.500	29,778.000000
8.233333	0.500	33,014.000000
8.241667	0.500	36,073.000000
8.250000	0.500	38,536.000000
8.258333	0.500	40,627.000000
8.266667	0.500	42,817.000000
8.275000	0.500	45,324.000000
8.283333	0.500	47,924.000000
8.291667	0.500	50,420.000000
8.300000	0.500	52,352.000000
8.308333	0.500	53,979.000000
8.316667	0.500	56,050.000000
8.325000	0.500	58,977.000000
8.333333	0.500	62,492.000000
8.341667	0.500	65,999.000000
8.350000	0.500	69,280.000000
8.358333	0.500	72,572.000000
8.366667	0.500	76,746.000000
8.375000	0.500	83,071.000000
8.383333	0.500	92,666.000000
8.391667	0.500	106,118.000000
8.400000	0.500	123,449.000000
8.408333	0.500	144,160.000000
8.416667	0.500	166,943.000000
8.425000	0.500	190,157.000000
8.433333	0.500	212,126.000000
8.441667	0.500	231,255.000000
8.450000	0.500	246,062.000000
8.458333	0.500	255,271.000000
8.466667	0.500	258,060.000000
8.475000	0.500	254,599.000000
8.483333	0.500	245,547.000000
8.491667	0.500	232,094.000000
8.500000	0.500	215,442.000000
8.508333	0.500	196,522.000000
8.516667	0.500	176,474.000000
8.525000	0.500	156,577.000000
8.533333	0.500	137,800.000000
8.541667	0.500	120,426.000000
8.550000	0.500	104,528.000000
8.558333	0.500	90,334.000000
8.566667	0.500	77,775.000000
8.575000	0.500	67,354.000000
8.583333	0.500	59,342.000000
8.591667	0.500	53,813.000000
8.600000	0.500	50,698.000000
8.608333	0.500	49,767.000000
8.616667	0.500	50,502.000000
8.625000	0.500	52,165.000000
8.633333	0.500	53,734.000000
8.641667	0.500	54,714.000000
8.650000	0.500	54,440.000000
8.658333	0.500	52,443.000000
8.666667	0.500	48,612.000000
8.675000	0.500	43,865.000000
8.683333	0.500	39,229.000000
8.691667	0.500	35,121.000000
8.700000	0.500	31,749.000000
8.708333	0.500	29,292.000000
8.716667	0.500	27,935.000000
8.725000	0.500	27,591.000000
8.733333	0.500	28,097.000000
8.741667	0.500	29,377.000000
8.750000	0.500	31,348.000000
8.758333	0.500	33,567.000000
8.766667	0.500	35,673.000000
8.775000	0.500	37,385.000000
8.783333	0.500	38,447.000000
8.791667	0.500	38,802.000000
8.800000	0.500	38,805.000000
8.808333	0.500	38,792.000000
8.816667	0.500	39,117.000000
8.825000	0.500	39,642.000000
8.833333	0.500	39,762.000000
8.841667	0.500	39,396.000000
8.850000	0.500	38,968.000000
8.858333	0.500	39,147.000000
8.866667	0.500	40,125.000000
8.875000	0.500	41,463.000000
8.883333	0.500	42,317.000000
8.891667	0.500	42,414.000000
8.900000	0.500	42,017.000000
8.908333	0.500	41,712.000000
8.916667	0.500	41,937.000000
8.925000	0.500	42,997.000000
8.933333	0.500	44,962.000000
8.941667	0.500	47,152.000000
8.950000	0.500	48,427.000000
8.958333	0.500	48,273.000000
8.966667	0.500	46,808.000000
8.975000	0.500	43,892.000000
8.983333	0.500	40,248.000000
8.991667	0.500	36,414.000000
9.000000	0.500	32,631.000000
9.008333	0.500	29,603.000000
9.016667	0.500	28,038.000000
9.025000	0.500	28,302.000000
9.033333	0.500	30,290.000000
9.041667	0.500	33,052.000000
9.050000	0.500	35,552.000000
9.058333	0.500	37,722.000000
9.066667	0.500	39,443.000000
9.075000	0.500	40,767.000000
9.083333	0.500	41,969.000000
9.091667	0.500	43,252.000000
9.100000	0.500	44,599.000000
9.108333	0.500	45,591.000000
9.116667	0.500	46,192.000000
9.125000	0.500	46,537.000000
9.133333	0.500	46,691.000000
9.141667	0.500	46,935.000000
9.150000	0.500	47,289.000000
9.158333	0.500	47,704.000000
9.166667	0.500	48,134.000000
9.175000	0.500	48,459.000000
9.183333	0.500	48,679.000000
9.191667	0.500	49,400.000000
9.200000	0.500	51,048.000000
9.208333	0.500	53,638.000000
9.216667	0.500	56,542.000000
9.225000	0.500	59,374.000000
9.233333	0.500	61,955.000000
9.241667	0.500	64,177.000000
9.250000	0.500	65,697.000000
9.258333	0.500	66,656.000000
9.266667	0.500	66,960.000000
9.275000	0.500	66,589.000000
9.283333	0.500	65,322.000000
9.291667	0.500	62,864.000000
9.300000	0.500	59,347.000000
9.308333	0.500	55,144.000000
9.316667	0.500	50,942.000000
9.325000	0.500	47,253.000000
9.333333	0.500	44,901.000000
9.341667	0.500	44,721.000000
9.350000	0.500	46,499.000000
9.358333	0.500	49,162.000000
9.366667	0.500	51,646.000000
9.375000	0.500	53,436.000000
9.383333	0.500	54,577.000000
9.391667	0.500	55,335.000000
9.400000	0.500	56,395.000000
9.408333	0.500	58,386.000000
9.416667	0.500	61,265.000000
9.425000	0.500	64,072.000000
9.433333	0.500	65,870.000000
9.441667	0.500	66,618.000000
9.450000	0.500	67,162.000000
9.458333	0.500	68,335.000000
9.466667	0.500	70,504.000000
9.475000	0.500	74,098.000000
9.483333	0.500	80,251.000000
9.491667	0.500	90,848.000000
9.500000	0.500	107,118.000000
9.508333	0.500	129,663.000000
9.516667	0.500	159,674.000000
9.525000	0.500	199,087.000000
9.533333	0.500	251,492.000000
9.541667	0.500	321,809.000000
9.550000	0.500	415,690.000000
9.558333	0.500	540,045.000000
9.566667	0.500	703,323.000000
9.575000	0.500	914,987.000000
9.583333	0.500	1,185,557.000000
9.591667	0.500	1,525,551.000000
9.600000	0.500	1,944,968.000000
9.608333	0.500	2,448,361.000000
9.616667	0.500	3,034,886.000000
9.625000	0.500	3,694,581.000000
9.633333	0.500	4,404,636.000000
9.641667	0.500	5,131,680.000000
9.650000	0.500	5,835,416.000000
9.658333	0.500	6,470,426.000000
9.666667	0.500	6,989,383.000000
9.675000	0.500	7,349,826.000000
9.683333	0.500	7,520,929.000000
9.691667	0.500	7,486,993.000000
9.700000	0.500	7,251,267.000000
9.708333	0.500	6,836,082.000000
9.716667	0.500	6,277,694.000000
9.725000	0.500	5,620,274.000000
9.733333	0.500	4,910,736.000000
9.741667	0.500	4,193,344.000000
9.750000	0.500	3,505,288.000000
9.758333	0.500	2,874,131.000000
9.766667	0.500	2,317,743.000000
9.775000	0.500	1,845,155.000000
9.783333	0.500	1,457,209.000000
9.791667	0.500	1,148,397.000000
9.800000	0.500	909,777.000000
9.808333	0.500	729,759.000000
9.816667	0.500	595,709.000000
9.825000	0.500	496,186.000000
9.833333	0.500	421,479.000000
9.841667	0.500	363,797.000000
9.850000	0.500	317,470.000000
9.858333	0.500	278,862.000000
9.866667	0.500	245,703.000000
9.875000	0.500	216,541.000000
9.883333	0.500	190,531.000000
9.891667	0.500	167,655.000000
9.900000	0.500	147,281.000000
9.908333	0.500	128,840.000000
9.916667	0.500	112,508.000000
9.925000	0.500	98,270.000000
9.933333	0.500	85,726.000000
9.941667	0.500	74,723.000000
9.950000	0.500	65,572.000000
9.958333	0.500	59,020.000000
9.966667	0.500	55,385.000000
9.975000	0.500	54,654.000000
9.983333	0.500	56,475.000000
9.991667	0.500	59,582.000000
10.000000	0.500	62,444.000000
10.008333	0.500	64,372.000000
10.016667	0.500	65,637.000000
10.025000	0.500	66,156.000000
10.033333	0.500	65,872.000000
10.041667	0.500	65,072.000000
10.050000	0.500	63,803.000000
10.058333	0.500	62,214.000000
10.066667	0.500	60,611.000000
10.075000	0.500	59,447.000000
10.083333	0.500	59,134.000000
10.091667	0.500	59,955.000000
10.100000	0.500	61,953.000000
10.108333	0.500	64,280.000000
10.116667	0.500	66,161.000000
10.125000	0.500	67,303.000000
10.133333	0.500	67,781.000000
10.141667	0.500	67,821.000000
10.150000	0.500	67,334.000000
10.158333	0.500	66,527.000000
10.166667	0.500	65,394.000000
10.175000	0.500	63,932.000000
10.183333	0.500	62,209.000000
10.191667	0.500	60,606.000000
10.200000	0.500	59,595.000000
10.208333	0.500	58,637.000000
10.216667	0.500	56,681.000000
10.225000	0.500	53,367.000000
10.233333	0.500	49,460.000000
10.241667	0.500	46,281.000000
10.250000	0.500	44,617.000000
10.258333	0.500	44,427.000000
10.266667	0.500	45,147.000000
10.275000	0.500	45,939.000000
10.283333	0.500	46,193.000000
10.291667	0.500	45,902.000000
10.300000	0.500	45,251.000000
10.308333	0.500	44,197.000000
10.316667	0.500	43,550.000000
10.325000	0.500	43,778.000000
10.333333	0.500	44,657.000000
10.341667	0.500	45,966.000000
10.350000	0.500	47,509.000000
10.358333	0.500	48,947.000000
10.366667	0.500	50,090.000000
10.375000	0.500	51,040.000000
10.383333	0.500	52,054.000000
10.391667	0.500	53,005.000000
10.400000	0.500	53,856.000000
10.408333	0.500	55,278.000000
10.416667	0.500	58,268.000000
10.425000	0.500	63,588.000000
10.433333	0.500	71,337.000000
10.441667	0.500	80,209.000000
10.450000	0.500	89,112.000000
10.458333	0.500	97,672.000000
10.466667	0.500	106,312.000000
10.475000	0.500	115,368.000000
10.483333	0.500	124,572.000000
10.491667	0.500	133,778.000000
10.500000	0.500	143,414.000000
10.508333	0.500	153,169.000000
10.516667	0.500	161,748.000000
10.525000	0.500	167,950.000000
10.533333	0.500	170,747.000000
10.541667	0.500	170,377.000000
10.550000	0.500	167,675.000000
10.558333	0.500	163,896.000000
10.566667	0.500	159,674.000000
10.575000	0.500	155,181.000000
10.583333	0.500	150,690.000000
10.591667	0.500	146,584.000000
10.600000	0.500	142,952.000000
10.608333	0.500	140,483.000000
10.616667	0.500	140,548.000000
10.625000	0.500	144,739.000000
10.633333	0.500	155,030.000000
10.641667	0.500	173,807.000000
10.650000	0.500	202,746.000000
10.658333	0.500	243,783.000000
10.666667	0.500	299,788.000000
10.675000	0.500	373,401.000000
10.683333	0.500	465,867.000000
10.691667	0.500	577,528.000000
10.700000	0.500	707,402.000000
10.708333	0.500	852,144.000000
10.716667	0.500	1,007,562.000000
10.725000	0.500	1,168,365.000000
10.733333	0.500	1,326,524.000000
10.741667	0.500	1,471,592.000000
10.750000	0.500	1,592,708.000000
10.758333	0.500	1,680,784.000000
10.766667	0.500	1,729,886.000000
10.775000	0.500	1,737,632.000000
10.783333	0.500	1,704,138.000000
10.791667	0.500	1,632,191.000000
10.800000	0.500	1,527,628.000000
10.808333	0.500	1,398,636.000000
10.816667	0.500	1,253,531.000000
10.825000	0.500	1,100,506.000000
10.833333	0.500	947,519.000000
10.841667	0.500	801,722.000000
10.850000	0.500	668,127.000000
10.858333	0.500	549,529.000000
10.866667	0.500	447,456.000000
10.875000	0.500	362,426.000000
10.883333	0.500	294,009.000000
10.891667	0.500	240,541.000000
10.900000	0.500	199,691.000000
10.908333	0.500	168,609.000000
10.916667	0.500	144,573.000000
10.925000	0.500	125,354.000000
10.933333	0.500	109,922.000000
10.941667	0.500	97,758.000000
10.950000	0.500	88,124.000000
10.958333	0.500	80,482.000000
10.966667	0.500	74,951.000000
10.975000	0.500	71,078.000000
10.983333	0.500	68,144.000000
10.991667	0.500	66,121.000000
11.000000	0.500	65,346.000000
11.008333	0.500	66,527.000000
11.016667	0.500	70,400.000000
11.025000	0.500	78,018.000000
11.033333	0.500	89,673.000000
11.041667	0.500	104,326.000000
11.050000	0.500	120,224.000000
11.058333	0.500	135,864.000000
11.066667	0.500	150,480.000000
11.075000	0.500	163,876.000000
11.083333	0.500	175,802.000000
11.091667	0.500	186,111.000000
11.100000	0.500	194,410.000000
11.108333	0.500	199,878.000000
11.116667	0.500	201,802.000000
11.125000	0.500	200,390.000000
11.133333	0.500	196,244.000000
11.141667	0.500	189,731.000000
11.150000	0.500	181,072.000000
11.158333	0.500	170,218.000000
11.166667	0.500	157,570.000000
11.175000	0.500	143,763.000000
11.183333	0.500	129,466.000000
11.191667	0.500	115,285.000000
11.200000	0.500	101,831.000000
11.208333	0.500	90,489.000000
11.216667	0.500	81,841.000000
11.225000	0.500	75,775.000000
11.233333	0.500	71,617.000000
11.241667	0.500	68,587.000000
11.250000	0.500	66,495.000000
11.258333	0.500	65,250.000000
11.266667	0.500	65,041.000000
11.275000	0.500	66,017.000000
11.283333	0.500	67,902.000000
11.291667	0.500	69,736.000000
11.300000	0.500	70,985.000000
11.308333	0.500	71,719.000000
11.316667	0.500	72,191.000000
11.325000	0.500	72,535.000000
11.333333	0.500	72,341.000000
11.341667	0.500	71,553.000000
11.350000	0.500	71,000.000000
11.358333	0.500	70,933.000000
11.366667	0.500	71,447.000000
11.375000	0.500	72,979.000000
11.383333	0.500	75,859.000000
11.391667	0.500	79,545.000000
11.400000	0.500	83,033.000000
11.408333	0.500	85,449.000000
11.416667	0.500	86,387.000000
11.425000	0.500	85,690.000000
11.433333	0.500	83,483.000000
11.441667	0.500	80,535.000000
11.450000	0.500	77,972.000000
11.458333	0.500	76,748.000000
11.466667	0.500	77,125.000000
11.475000	0.500	78,552.000000
11.483333	0.500	79,848.000000
11.491667	0.500	79,991.000000
11.500000	0.500	78,712.000000
11.508333	0.500	76,063.000000
11.516667	0.500	72,592.000000
11.525000	0.500	69,141.000000
11.533333	0.500	66,268.000000
11.541667	0.500	64,416.000000
11.550000	0.500	63,727.000000
11.558333	0.500	63,581.000000
11.566667	0.500	63,810.000000
11.575000	0.500	64,840.000000
11.583333	0.500	66,921.000000
11.591667	0.500	69,765.000000
11.600000	0.500	73,743.000000
11.608333	0.500	79,225.000000
11.616667	0.500	86,105.000000
11.625000	0.500	94,504.000000
11.633333	0.500	104,113.000000
11.641667	0.500	114,650.000000
11.650000	0.500	126,829.000000
11.658333	0.500	141,249.000000
11.666667	0.500	157,711.000000
11.675000	0.500	174,531.000000
11.683333	0.500	190,064.000000
11.691667	0.500	203,418.000000
11.700000	0.500	213,843.000000
11.708333	0.500	221,255.000000
11.716667	0.500	226,161.000000
11.725000	0.500	229,253.000000
11.733333	0.500	231,331.000000
11.741667	0.500	233,573.000000
11.750000	0.500	237,533.000000
11.758333	0.500	244,894.000000
11.766667	0.500	257,302.000000
11.775000	0.500	277,719.000000
11.783333	0.500	309,877.000000
11.791667	0.500	358,455.000000
11.800000	0.500	428,568.000000
11.808333	0.500	526,435.000000
11.816667	0.500	660,062.000000
11.825000	0.500	839,013.000000
11.833333	0.500	1,073,826.000000
11.841667	0.500	1,375,342.000000
11.850000	0.500	1,754,310.000000
11.858333	0.500	2,219,228.000000
11.866667	0.500	2,773,978.000000
11.875000	0.500	3,414,390.000000
11.883333	0.500	4,125,556.000000
11.891667	0.500	4,880,445.000000
11.900000	0.500	5,640,686.000000
11.908333	0.500	6,360,191.000000
11.916667	0.500	6,990,214.000000
11.925000	0.500	7,484,758.000000
11.933333	0.500	7,805,190.000000
11.941667	0.500	7,924,150.000000
11.950000	0.500	7,831,293.000000
11.958333	0.500	7,535,176.000000
11.966667	0.500	7,060,676.000000
11.975000	0.500	6,445,551.000000
11.983333	0.500	5,734,971.000000
11.991667	0.500	4,976,780.000000
12.000000	0.500	4,216,182.000000
12.008333	0.500	3,491,393.000000
12.016667	0.500	2,831,088.000000
12.025000	0.500	2,253,578.000000
12.033333	0.500	1,767,676.000000
12.041667	0.500	1,373,700.000000
12.050000	0.500	1,065,208.000000
12.058333	0.500	831,330.000000
12.066667	0.500	659,436.000000
12.075000	0.500	536,881.000000
12.083333	0.500	452,193.000000
12.091667	0.500	395,631.000000
12.100000	0.500	359,005.000000
12.108333	0.500	335,804.000000
12.116667	0.500	322,379.000000
12.125000	0.500	316,902.000000
12.133333	0.500	318,797.000000
12.141667	0.500	329,142.000000
12.150000	0.500	350,204.000000
12.158333	0.500	384,176.000000
12.166667	0.500	434,992.000000
12.175000	0.500	507,564.000000
12.183333	0.500	607,763.000000
12.191667	0.500	741,082.000000
12.200000	0.500	911,879.000000
12.208333	0.500	1,121,767.000000
12.216667	0.500	1,368,332.000000
12.225000	0.500	1,646,699.000000
12.233333	0.500	1,948,870.000000
12.241667	0.500	2,262,203.000000
12.250000	0.500	2,570,695.000000
12.258333	0.500	2,854,944.000000
12.266667	0.500	3,093,808.000000
12.275000	0.500	3,268,180.000000
12.283333	0.500	3,363,596.000000
12.291667	0.500	3,371,794.000000
12.300000	0.500	3,292,112.000000
12.308333	0.500	3,131,425.000000
12.316667	0.500	2,902,734.000000
12.325000	0.500	2,623,866.000000
12.333333	0.500	2,315,608.000000
12.341667	0.500	1,998,692.000000
12.350000	0.500	1,690,168.000000
12.358333	0.500	1,403,135.000000
12.366667	0.500	1,147,047.000000
12.375000	0.500	927,055.000000
12.383333	0.500	744,348.000000
12.391667	0.500	597,315.000000
12.400000	0.500	482,241.000000
12.408333	0.500	394,160.000000
12.416667	0.500	327,615.000000
12.425000	0.500	277,459.000000
12.433333	0.500	239,038.000000
12.441667	0.500	208,587.000000
12.450000	0.500	183,446.000000
12.458333	0.500	162,470.000000
12.466667	0.500	145,346.000000
12.475000	0.500	132,474.000000
12.483333	0.500	123,583.000000
12.491667	0.500	117,644.000000
12.500000	0.500	113,580.000000
12.508333	0.500	110,666.000000
12.516667	0.500	107,873.000000
12.525000	0.500	104,603.000000
12.533333	0.500	101,145.000000
12.541667	0.500	98,210.000000
12.550000	0.500	96,493.000000
12.558333	0.500	96,314.000000
12.566667	0.500	97,927.000000
12.575000	0.500	101,624.000000
12.583333	0.500	108,109.000000
12.591667	0.500	118,055.000000
12.600000	0.500	132,320.000000
12.608333	0.500	151,941.000000
12.616667	0.500	178,416.000000
12.625000	0.500	213,120.000000
12.633333	0.500	257,706.000000
12.641667	0.500	313,998.000000
12.650000	0.500	384,120.000000
12.658333	0.500	470,676.000000
12.666667	0.500	575,548.000000
12.675000	0.500	699,588.000000
12.683333	0.500	842,143.000000
12.691667	0.500	1,000,337.000000
12.700000	0.500	1,169,268.000000
12.708333	0.500	1,341,268.000000
12.716667	0.500	1,506,290.000000
12.725000	0.500	1,652,801.000000
12.733333	0.500	1,769,881.000000
12.741667	0.500	1,848,746.000000
12.750000	0.500	1,883,630.000000
12.758333	0.500	1,871,710.000000
12.766667	0.500	1,813,851.000000
12.775000	0.500	1,714,738.000000
12.783333	0.500	1,581,679.000000
12.791667	0.500	1,423,886.000000
12.800000	0.500	1,251,477.000000
12.808333	0.500	1,074,834.000000
12.816667	0.500	903,545.000000
12.825000	0.500	745,430.000000
12.833333	0.500	605,757.000000
12.841667	0.500	487,425.000000
12.850000	0.500	391,758.000000
12.858333	0.500	318,013.000000
12.866667	0.500	263,855.000000
12.875000	0.500	226,130.000000
12.883333	0.500	201,453.000000
12.891667	0.500	186,616.000000
12.900000	0.500	178,430.000000
12.908333	0.500	174,592.000000
12.916667	0.500	173,461.000000
12.925000	0.500	174,019.000000
12.933333	0.500	175,750.000000
12.941667	0.500	178,175.000000
12.950000	0.500	180,891.000000
12.958333	0.500	183,595.000000
12.966667	0.500	186,052.000000
12.975000	0.500	188,785.000000
12.983333	0.500	193,024.000000
12.991667	0.500	199,390.000000
13.000000	0.500	207,662.000000
13.008333	0.500	217,665.000000
13.016667	0.500	229,062.000000
13.025000	0.500	241,444.000000
13.033333	0.500	253,978.000000
13.041667	0.500	265,577.000000
13.050000	0.500	274,430.000000
13.058333	0.500	279,100.000000
13.066667	0.500	279,024.000000
13.075000	0.500	274,494.000000
13.083333	0.500	265,997.000000
13.091667	0.500	254,763.000000
13.100000	0.500	242,355.000000
13.108333	0.500	229,462.000000
13.116667	0.500	216,498.000000
13.125000	0.500	203,844.000000
13.133333	0.500	191,439.000000
13.141667	0.500	179,733.000000
13.150000	0.500	169,728.000000
13.158333	0.500	161,891.000000
13.166667	0.500	155,952.000000
13.175000	0.500	151,272.000000
13.183333	0.500	147,518.000000
13.191667	0.500	143,734.000000
13.200000	0.500	139,032.000000
13.208333	0.500	133,674.000000
13.216667	0.500	128,210.000000
13.225000	0.500	123,514.000000
13.233333	0.500	121,050.000000
13.241667	0.500	122,116.000000
13.250000	0.500	127,452.000000
13.258333	0.500	137,808.000000
13.266667	0.500	153,065.000000
13.275000	0.500	172,627.000000
13.283333	0.500	195,839.000000
13.291667	0.500	221,574.000000
13.300000	0.500	248,438.000000
13.308333	0.500	274,771.000000
13.316667	0.500	299,499.000000
13.325000	0.500	321,950.000000
13.333333	0.500	340,832.000000
13.341667	0.500	354,242.000000
13.350000	0.500	360,957.000000
13.358333	0.500	360,965.000000
13.366667	0.500	354,249.000000
13.375000	0.500	341,036.000000
13.383333	0.500	322,242.000000
13.391667	0.500	299,186.000000
13.400000	0.500	273,643.000000
13.408333	0.500	247,120.000000
13.416667	0.500	221,069.000000
13.425000	0.500	196,383.000000
13.433333	0.500	174,081.000000
13.441667	0.500	155,137.000000
13.450000	0.500	139,780.000000
13.458333	0.500	127,702.000000
13.466667	0.500	118,620.000000
13.475000	0.500	112,259.000000
13.483333	0.500	108,025.000000
13.491667	0.500	105,089.000000
13.500000	0.500	102,727.000000
13.508333	0.500	100,516.000000
13.516667	0.500	98,275.000000
13.525000	0.500	96,563.000000
13.533333	0.500	96,172.000000
13.541667	0.500	97,229.000000
13.550000	0.500	99,033.000000
13.558333	0.500	100,521.000000
13.566667	0.500	101,551.000000
13.575000	0.500	102,245.000000
13.583333	0.500	103,019.000000
13.591667	0.500	103,821.000000
13.600000	0.500	104,613.000000
13.608333	0.500	105,770.000000
13.616667	0.500	107,418.000000
13.625000	0.500	109,315.000000
13.633333	0.500	111,093.000000
13.641667	0.500	112,067.000000
13.650000	0.500	111,513.000000
13.658333	0.500	109,838.000000
13.666667	0.500	107,830.000000
13.675000	0.500	105,542.000000
13.683333	0.500	103,161.000000
13.691667	0.500	101,271.000000
13.700000	0.500	100,205.000000
13.708333	0.500	99,613.000000
13.716667	0.500	99,050.000000
13.725000	0.500	98,943.000000
13.733333	0.500	99,829.000000
13.741667	0.500	101,273.000000
13.750000	0.500	102,375.000000
13.758333	0.500	101,804.000000
13.766667	0.500	98,806.000000
13.775000	0.500	93,836.000000
13.783333	0.500	88,624.000000
13.791667	0.500	84,794.000000
13.800000	0.500	82,998.000000
13.808333	0.500	82,859.000000
13.816667	0.500	83,875.000000
13.825000	0.500	85,683.000000
13.833333	0.500	88,103.000000
13.841667	0.500	91,520.000000
13.850000	0.500	96,129.000000
13.858333	0.500	101,796.000000
13.866667	0.500	108,541.000000
13.875000	0.500	116,339.000000
13.883333	0.500	124,910.000000
13.891667	0.500	134,064.000000
13.900000	0.500	143,905.000000
13.908333	0.500	154,244.000000
13.916667	0.500	164,294.000000
13.925000	0.500	173,305.000000
13.933333	0.500	180,405.000000
13.941667	0.500	184,648.000000
13.950000	0.500	185,194.000000
13.958333	0.500	181,718.000000
13.966667	0.500	175,016.000000
13.975000	0.500	166,882.000000
13.983333	0.500	158,839.000000
13.991667	0.500	151,510.000000
14.000000	0.500	144,801.000000
14.008333	0.500	139,165.000000
14.016667	0.500	134,295.000000
14.025000	0.500	129,434.000000
14.033333	0.500	124,511.000000
14.041667	0.500	120,197.000000
14.050000	0.500	117,548.000000
14.058333	0.500	117,007.000000
14.066667	0.500	118,533.000000
14.075000	0.500	121,682.000000
14.083333	0.500	126,532.000000
14.091667	0.500	133,548.000000
14.100000	0.500	141,490.000000
14.108333	0.500	148,672.000000
14.116667	0.500	154,551.000000
14.125000	0.500	159,334.000000
14.133333	0.500	163,299.000000
14.141667	0.500	166,381.000000
14.150000	0.500	168,764.000000
14.158333	0.500	170,618.000000
14.166667	0.500	172,035.000000
14.175000	0.500	174,057.000000
14.183333	0.500	177,761.000000
14.191667	0.500	183,045.000000
14.200000	0.500	188,741.000000
14.208333	0.500	194,281.000000
14.216667	0.500	200,689.000000
14.225000	0.500	209,479.000000
14.233333	0.500	222,881.000000
14.241667	0.500	243,140.000000
14.250000	0.500	272,005.000000
14.258333	0.500	311,528.000000
14.266667	0.500	364,384.000000
14.275000	0.500	433,616.000000
14.283333	0.500	523,850.000000
14.291667	0.500	641,919.000000
14.300000	0.500	795,974.000000
14.308333	0.500	993,566.000000
14.316667	0.500	1,241,569.000000
14.325000	0.500	1,545,528.000000
14.333333	0.500	1,908,312.000000
14.341667	0.500	2,329,338.000000
14.350000	0.500	2,803,493.000000
14.358333	0.500	3,319,421.000000
14.366667	0.500	3,857,926.000000
14.375000	0.500	4,392,203.000000
14.383333	0.500	4,889,388.000000
14.391667	0.500	5,314,466.000000
14.400000	0.500	5,634,452.000000
14.408333	0.500	5,821,632.000000
14.416667	0.500	5,858,698.000000
14.425000	0.500	5,742,476.000000
14.433333	0.500	5,483,628.000000
14.441667	0.500	5,103,613.000000
14.450000	0.500	4,632,282.000000
14.458333	0.500	4,103,779.000000
14.466667	0.500	3,551,765.000000
14.475000	0.500	3,006,860.000000
14.483333	0.500	2,494,148.000000
14.491667	0.500	2,031,262.000000
14.500000	0.500	1,628,960.000000
14.508333	0.500	1,291,481.000000
14.516667	0.500	1,017,366.000000
14.525000	0.500	801,441.000000
14.533333	0.500	636,559.000000
14.541667	0.500	514,671.000000
14.550000	0.500	427,522.000000
14.558333	0.500	367,156.000000
14.566667	0.500	326,065.000000
14.575000	0.500	297,399.000000
14.583333	0.500	276,228.000000
14.591667	0.500	259,045.000000
14.600000	0.500	243,432.000000
14.608333	0.500	228,044.000000
14.616667	0.500	212,521.000000
14.625000	0.500	197,332.000000
14.633333	0.500	183,099.000000
14.641667	0.500	171,134.000000
14.650000	0.500	162,147.000000
14.658333	0.500	155,567.000000
14.666667	0.500	151,086.000000
14.675000	0.500	148,291.000000
14.683333	0.500	146,465.000000
14.691667	0.500	144,694.000000
14.700000	0.500	142,929.000000
14.708333	0.500	140,961.000000
14.716667	0.500	138,298.000000
14.725000	0.500	134,803.000000
14.733333	0.500	131,125.000000
14.741667	0.500	128,699.000000
14.750000	0.500	128,656.000000
14.758333	0.500	131,359.000000
14.766667	0.500	137,320.000000
14.775000	0.500	147,191.000000
14.783333	0.500	161,589.000000
14.791667	0.500	180,685.000000
14.800000	0.500	204,462.000000
14.808333	0.500	232,839.000000
14.816667	0.500	265,437.000000
14.825000	0.500	302,182.000000
14.833333	0.500	342,777.000000
14.841667	0.500	387,573.000000
14.850000	0.500	436,697.000000
14.858333	0.500	488,876.000000
14.866667	0.500	542,290.000000
14.875000	0.500	594,005.000000
14.883333	0.500	640,286.000000
14.891667	0.500	677,388.000000
14.900000	0.500	702,298.000000
14.908333	0.500	713,078.000000
14.916667	0.500	709,162.000000
14.925000	0.500	691,028.000000
14.933333	0.500	660,193.000000
14.941667	0.500	619,007.000000
14.950000	0.500	570,520.000000
14.958333	0.500	517,929.000000
14.966667	0.500	464,295.000000
14.975000	0.500	412,018.000000
14.983333	0.500	363,423.000000
14.991667	0.500	320,399.000000
15.000000	0.500	284,224.000000
15.008333	0.500	255,176.000000
15.016667	0.500	233,103.000000
15.025000	0.500	217,515.000000
15.033333	0.500	208,215.000000
15.041667	0.500	205,282.000000
15.050000	0.500	208,507.000000
15.058333	0.500	217,012.000000
15.066667	0.500	229,253.000000
15.075000	0.500	243,601.000000
15.083333	0.500	259,324.000000
15.091667	0.500	277,550.000000
15.100000	0.500	299,323.000000
15.108333	0.500	325,380.000000
15.116667	0.500	355,884.000000
15.125000	0.500	391,011.000000
15.133333	0.500	431,723.000000
15.141667	0.500	478,818.000000
15.150000	0.500	532,860.000000
15.158333	0.500	594,362.000000
15.166667	0.500	663,200.000000
15.175000	0.500	737,343.000000
15.183333	0.500	813,369.000000
15.191667	0.500	886,484.000000
15.200000	0.500	951,195.000000
15.208333	0.500	1,002,731.000000
15.216667	0.500	1,037,089.000000
15.225000	0.500	1,050,958.000000
15.233333	0.500	1,043,363.000000
15.241667	0.500	1,015,285.000000
15.250000	0.500	969,137.000000
15.258333	0.500	908,353.000000
15.266667	0.500	837,437.000000
15.275000	0.500	761,613.000000
15.283333	0.500	685,521.000000
15.291667	0.500	612,716.000000
15.300000	0.500	545,157.000000
15.308333	0.500	483,606.000000
15.316667	0.500	428,356.000000
15.325000	0.500	378,921.000000
15.333333	0.500	334,827.000000
15.341667	0.500	296,325.000000
15.350000	0.500	263,378.000000
15.358333	0.500	235,684.000000
15.366667	0.500	212,769.000000
15.375000	0.500	193,825.000000
15.383333	0.500	178,113.000000
15.391667	0.500	165,317.000000
15.400000	0.500	154,594.000000
15.408333	0.500	145,356.000000
15.416667	0.500	137,160.000000
15.425000	0.500	129,844.000000
15.433333	0.500	123,927.000000
15.441667	0.500	119,858.000000
15.450000	0.500	117,494.000000
15.458333	0.500	116,333.000000
15.466667	0.500	115,645.000000
15.475000	0.500	114,734.000000
15.483333	0.500	113,308.000000
15.491667	0.500	111,849.000000
15.500000	0.500	110,867.000000
15.508333	0.500	110,501.000000
15.516667	0.500	110,774.000000
15.525000	0.500	111,089.000000
15.533333	0.500	110,927.000000
15.541667	0.500	110,762.000000
15.550000	0.500	111,302.000000
15.558333	0.500	113,052.000000
15.566667	0.500	116,165.000000
15.575000	0.500	120,347.000000
15.583333	0.500	125,288.000000
15.591667	0.500	130,448.000000
15.600000	0.500	135,239.000000
15.608333	0.500	138,914.000000
15.616667	0.500	140,698.000000
15.625000	0.500	140,598.000000
15.633333	0.500	138,789.000000
15.641667	0.500	135,487.000000
15.650000	0.500	131,219.000000
15.658333	0.500	126,475.000000
15.666667	0.500	121,643.000000
15.675000	0.500	117,384.000000
15.683333	0.500	114,309.000000
15.691667	0.500	112,320.000000
15.700000	0.500	111,049.000000
15.708333	0.500	110,354.000000
15.716667	0.500	110,191.000000
15.725000	0.500	110,241.000000
15.733333	0.500	110,366.000000
15.741667	0.500	110,439.000000
15.750000	0.500	110,562.000000
15.758333	0.500	111,207.000000
15.766667	0.500	112,815.000000
15.775000	0.500	115,150.000000
15.783333	0.500	117,827.000000
15.791667	0.500	120,334.000000
15.800000	0.500	121,979.000000
15.808333	0.500	122,520.000000
15.816667	0.500	122,491.000000
15.825000	0.500	122,155.000000
15.833333	0.500	121,334.000000
15.841667	0.500	120,302.000000
15.850000	0.500	119,483.000000
15.858333	0.500	118,386.000000
15.866667	0.500	116,357.000000
15.875000	0.500	113,331.000000
15.883333	0.500	109,707.000000
15.891667	0.500	106,067.000000
15.900000	0.500	103,703.000000
15.908333	0.500	103,196.000000
15.916667	0.500	104,417.000000
15.925000	0.500	107,341.000000
15.933333	0.500	111,598.000000
15.941667	0.500	116,927.000000
15.950000	0.500	123,329.000000
15.958333	0.500	131,159.000000
15.966667	0.500	141,079.000000
15.975000	0.500	154,049.000000
15.983333	0.500	171,012.000000
15.991667	0.500	192,679.000000
16.000000	0.500	219,674.000000
16.008333	0.500	252,478.000000
16.016667	0.500	291,642.000000
16.025000	0.500	337,184.000000
16.033333	0.500	388,681.000000
16.041667	0.500	445,713.000000
16.050000	0.500	507,905.000000
16.058333	0.500	573,879.000000
16.066667	0.500	641,757.000000
16.075000	0.500	709,796.000000
16.083333	0.500	775,763.000000
16.091667	0.500	837,153.000000
16.100000	0.500	889,736.000000
16.108333	0.500	928,236.000000
16.116667	0.500	947,936.000000
16.125000	0.500	946,562.000000
16.133333	0.500	924,482.000000
16.141667	0.500	883,647.000000
16.150000	0.500	827,226.000000
16.158333	0.500	758,754.000000
16.166667	0.500	682,128.000000
16.175000	0.500	602,129.000000
16.183333	0.500	523,361.000000
16.191667	0.500	449,506.000000
16.200000	0.500	382,832.000000
16.208333	0.500	324,869.000000
16.216667	0.500	276,328.000000
16.225000	0.500	237,182.000000
16.233333	0.500	207,303.000000
16.241667	0.500	186,140.000000
16.250000	0.500	172,799.000000
16.258333	0.500	165,395.000000
16.266667	0.500	161,644.000000
16.275000	0.500	159,663.000000
16.283333	0.500	157,727.000000
16.291667	0.500	154,683.000000
16.300000	0.500	150,403.000000
16.308333	0.500	145,839.000000
16.316667	0.500	142,067.000000
16.325000	0.500	140,021.000000
16.333333	0.500	139,947.000000
16.341667	0.500	141,483.000000
16.350000	0.500	144,086.000000
16.358333	0.500	147,016.000000
16.366667	0.500	149,451.000000
16.375000	0.500	150,715.000000
16.383333	0.500	150,600.000000
16.391667	0.500	149,300.000000
16.400000	0.500	146,858.000000
16.408333	0.500	143,553.000000
16.416667	0.500	139,816.000000
16.425000	0.500	135,697.000000
16.433333	0.500	131,588.000000
16.441667	0.500	128,279.000000
16.450000	0.500	125,874.000000
16.458333	0.500	124,208.000000
16.466667	0.500	123,161.000000
16.475000	0.500	122,738.000000
16.483333	0.500	122,914.000000
16.491667	0.500	123,648.000000
16.500000	0.500	124,555.000000
16.508333	0.500	125,624.000000
16.516667	0.500	126,777.000000
16.525000	0.500	127,648.000000
16.533333	0.500	128,536.000000
16.541667	0.500	129,615.000000
16.550000	0.500	131,039.000000
16.558333	0.500	132,478.000000
16.566667	0.500	133,215.000000
16.575000	0.500	133,265.000000
16.583333	0.500	133,353.000000
16.591667	0.500	134,203.000000
16.600000	0.500	135,963.000000
16.608333	0.500	138,497.000000
16.616667	0.500	141,483.000000
16.625000	0.500	144,494.000000
16.633333	0.500	147,281.000000
16.641667	0.500	149,548.000000
16.650000	0.500	150,684.000000
16.658333	0.500	150,557.000000
16.666667	0.500	149,703.000000
16.675000	0.500	148,670.000000
16.683333	0.500	148,452.000000
16.691667	0.500	149,834.000000
16.700000	0.500	152,645.000000
16.708333	0.500	156,340.000000
16.716667	0.500	161,256.000000
16.725000	0.500	168,160.000000
16.733333	0.500	177,906.000000
16.741667	0.500	191,515.000000
16.750000	0.500	208,621.000000
16.758333	0.500	228,299.000000
16.766667	0.500	250,510.000000
16.775000	0.500	275,770.000000
16.783333	0.500	304,003.000000
16.791667	0.500	334,751.000000
16.800000	0.500	367,322.000000
16.808333	0.500	400,108.000000
16.816667	0.500	430,874.000000
16.825000	0.500	457,814.000000
16.833333	0.500	479,869.000000
16.841667	0.500	497,123.000000
16.850000	0.500	510,629.000000
16.858333	0.500	522,424.000000
16.866667	0.500	535,438.000000
16.875000	0.500	554,388.000000
16.883333	0.500	584,645.000000
16.891667	0.500	631,519.000000
16.900000	0.500	700,356.000000
16.908333	0.500	796,280.000000
16.916667	0.500	924,396.000000
16.925000	0.500	1,090,076.000000
16.933333	0.500	1,298,458.000000
16.941667	0.500	1,552,409.000000
16.950000	0.500	1,850,637.000000
16.958333	0.500	2,187,999.000000
16.966667	0.500	2,556,157.000000
16.975000	0.500	2,941,938.000000
16.983333	0.500	3,325,947.000000
16.991667	0.500	3,683,322.000000
17.000000	0.500	3,987,705.000000
17.008333	0.500	4,215,261.000000
17.016667	0.500	4,346,177.000000
17.025000	0.500	4,367,500.000000
17.033333	0.500	4,275,955.000000
17.041667	0.500	4,078,591.000000
17.050000	0.500	3,791,702.000000
17.058333	0.500	3,438,538.000000
17.066667	0.500	3,044,925.000000
17.075000	0.500	2,636,235.000000
17.083333	0.500	2,235,531.000000
17.091667	0.500	1,861,591.000000
17.100000	0.500	1,527,915.000000
17.108333	0.500	1,242,546.000000
17.116667	0.500	1,008,462.000000
17.125000	0.500	823,780.000000
17.133333	0.500	683,263.000000
17.141667	0.500	580,019.000000
17.150000	0.500	506,163.000000
17.158333	0.500	453,803.000000
17.166667	0.500	416,123.000000
17.175000	0.500	387,854.000000
17.183333	0.500	364,419.000000
17.191667	0.500	342,541.000000
17.200000	0.500	320,720.000000
17.208333	0.500	298,833.000000
17.216667	0.500	277,052.000000
17.225000	0.500	256,090.000000
17.233333	0.500	236,633.000000
17.241667	0.500	218,698.000000
17.250000	0.500	202,436.000000
17.258333	0.500	188,089.000000
17.266667	0.500	175,750.000000
17.275000	0.500	164,749.000000
17.283333	0.500	154,483.000000
17.291667	0.500	145,263.000000
17.300000	0.500	138,026.000000
17.308333	0.500	132,984.000000
17.316667	0.500	129,770.000000
17.325000	0.500	127,980.000000
17.333333	0.500	127,129.000000
17.341667	0.500	127,356.000000
17.350000	0.500	128,750.000000
17.358333	0.500	130,921.000000
17.366667	0.500	133,289.000000
17.375000	0.500	135,227.000000
17.383333	0.500	137,037.000000
17.391667	0.500	139,277.000000
17.400000	0.500	142,135.000000
17.408333	0.500	145,157.000000
17.416667	0.500	147,458.000000
17.425000	0.500	148,368.000000
17.433333	0.500	148,286.000000
17.441667	0.500	147,659.000000
17.450000	0.500	147,579.000000
17.458333	0.500	148,877.000000
17.466667	0.500	151,706.000000
17.475000	0.500	156,133.000000
17.483333	0.500	162,345.000000
17.491667	0.500	171,093.000000
17.500000	0.500	183,237.000000
17.508333	0.500	199,996.000000
17.516667	0.500	222,505.000000
17.525000	0.500	251,322.000000
17.533333	0.500	287,134.000000
17.541667	0.500	331,415.000000
17.550000	0.500	385,233.000000
17.558333	0.500	449,288.000000
17.566667	0.500	523,833.000000
17.575000	0.500	608,259.000000
17.583333	0.500	700,578.000000
17.591667	0.500	797,411.000000
17.600000	0.500	894,329.000000
17.608333	0.500	985,692.000000
17.616667	0.500	1,065,534.000000
17.625000	0.500	1,127,962.000000
17.633333	0.500	1,167,551.000000
17.641667	0.500	1,181,177.000000
17.650000	0.500	1,168,128.000000
17.658333	0.500	1,130,267.000000
17.666667	0.500	1,070,579.000000
17.675000	0.500	992,755.000000
17.683333	0.500	901,482.000000
17.691667	0.500	803,324.000000
17.700000	0.500	704,639.000000
17.708333	0.500	610,319.000000
17.716667	0.500	523,728.000000
17.725000	0.500	447,899.000000
17.733333	0.500	384,358.000000
17.741667	0.500	333,357.000000
17.750000	0.500	294,145.000000
17.758333	0.500	264,700.000000
17.766667	0.500	242,602.000000
17.775000	0.500	225,833.000000
17.783333	0.500	212,981.000000
17.791667	0.500	203,022.000000
17.800000	0.500	195,119.000000
17.808333	0.500	188,840.000000
17.816667	0.500	183,406.000000
17.825000	0.500	177,811.000000
17.833333	0.500	171,642.000000
17.841667	0.500	165,349.000000
17.850000	0.500	160,145.000000
17.858333	0.500	156,414.000000
17.866667	0.500	153,671.000000
17.875000	0.500	150,978.000000
17.883333	0.500	147,536.000000
17.891667	0.500	143,304.000000
17.900000	0.500	139,144.000000
17.908333	0.500	135,651.000000
17.916667	0.500	132,852.000000
17.925000	0.500	130,751.000000
17.933333	0.500	129,774.000000
17.941667	0.500	129,890.000000
17.950000	0.500	130,184.000000
17.958333	0.500	130,102.000000
17.966667	0.500	129,594.000000
17.975000	0.500	128,612.000000
17.983333	0.500	127,660.000000
17.991667	0.500	127,328.000000
18.000000	0.500	127,691.000000
18.008333	0.500	128,427.000000
18.016667	0.500	129,132.000000
18.025000	0.500	129,374.000000
18.033333	0.500	128,908.000000
18.041667	0.500	127,886.000000
18.050000	0.500	126,893.000000
18.058333	0.500	126,178.000000
18.066667	0.500	125,322.000000
18.075000	0.500	123,925.000000
18.083333	0.500	121,962.000000
18.091667	0.500	120,075.000000
18.100000	0.500	119,129.000000
18.108333	0.500	119,651.000000
18.116667	0.500	121,305.000000
18.125000	0.500	123,549.000000
18.133333	0.500	126,327.000000
18.141667	0.500	129,818.000000
18.150000	0.500	133,724.000000
18.158333	0.500	136,998.000000
18.166667	0.500	139,090.000000
18.175000	0.500	139,933.000000
18.183333	0.500	139,988.000000
18.191667	0.500	140,015.000000
18.200000	0.500	140,376.000000
18.208333	0.500	140,681.000000
18.216667	0.500	140,543.000000
18.225000	0.500	139,960.000000
18.233333	0.500	138,770.000000
18.241667	0.500	137,348.000000
18.250000	0.500	136,524.000000
18.258333	0.500	137,261.000000
18.266667	0.500	140,016.000000
18.275000	0.500	144,220.000000
18.283333	0.500	149,492.000000
18.291667	0.500	154,675.000000
18.300000	0.500	158,421.000000
18.308333	0.500	160,446.000000
18.316667	0.500	160,654.000000
18.325000	0.500	159,498.000000
18.333333	0.500	157,871.000000
18.341667	0.500	156,828.000000
18.350000	0.500	157,363.000000
18.358333	0.500	159,896.000000
18.366667	0.500	164,335.000000
18.375000	0.500	170,246.000000
18.383333	0.500	176,821.000000
18.391667	0.500	182,695.000000
18.400000	0.500	186,935.000000
18.408333	0.500	189,358.000000
18.416667	0.500	189,830.000000
18.425000	0.500	188,153.000000
18.433333	0.500	184,564.000000
18.441667	0.500	180,182.000000
18.450000	0.500	176,301.000000
18.458333	0.500	173,845.000000
18.466667	0.500	173,928.000000
18.475000	0.500	177,369.000000
18.483333	0.500	184,549.000000
18.491667	0.500	195,493.000000
18.500000	0.500	210,347.000000
18.508333	0.500	229,839.000000
18.516667	0.500	254,830.000000
18.525000	0.500	285,320.000000
18.533333	0.500	321,134.000000
18.541667	0.500	362,319.000000
18.550000	0.500	408,957.000000
18.558333	0.500	459,627.000000
18.566667	0.500	511,600.000000
18.575000	0.500	561,427.000000
18.583333	0.500	606,009.000000
18.591667	0.500	642,792.000000
18.600000	0.500	669,084.000000
18.608333	0.500	682,758.000000
18.616667	0.500	682,885.000000
18.625000	0.500	669,449.000000
18.633333	0.500	643,407.000000
18.641667	0.500	606,007.000000
18.650000	0.500	559,747.000000
18.658333	0.500	508,261.000000
18.666667	0.500	454,897.000000
18.675000	0.500	402,657.000000
18.683333	0.500	353,589.000000
18.691667	0.500	309,268.000000
18.700000	0.500	270,849.000000
18.708333	0.500	238,820.000000
18.716667	0.500	213,047.000000
18.725000	0.500	192,989.000000
18.733333	0.500	177,949.000000
18.741667	0.500	167,079.000000
18.750000	0.500	159,917.000000
18.758333	0.500	155,471.000000
18.766667	0.500	153,041.000000
18.775000	0.500	152,082.000000
18.783333	0.500	152,074.000000
18.791667	0.500	152,407.000000
18.800000	0.500	152,338.000000
18.808333	0.500	152,178.000000
18.816667	0.500	152,436.000000
18.825000	0.500	152,583.000000
18.833333	0.500	152,403.000000
18.841667	0.500	152,068.000000
18.850000	0.500	151,799.000000
18.858333	0.500	152,103.000000
18.866667	0.500	153,638.000000
18.875000	0.500	156,622.000000
18.883333	0.500	161,018.000000
18.891667	0.500	167,306.000000
18.900000	0.500	175,561.000000
18.908333	0.500	185,620.000000
18.916667	0.500	197,007.000000
18.925000	0.500	209,123.000000
18.933333	0.500	221,198.000000
18.941667	0.500	232,499.000000
18.950000	0.500	242,724.000000
18.958333	0.500	251,530.000000
18.966667	0.500	258,970.000000
18.975000	0.500	265,094.000000
18.983333	0.500	270,185.000000
18.991667	0.500	274,122.000000
19.000000	0.500	276,328.000000
19.008333	0.500	276,140.000000
19.016667	0.500	273,017.000000
19.025000	0.500	267,535.000000
19.033333	0.500	261,063.000000
19.041667	0.500	254,499.000000
19.050000	0.500	248,231.000000
19.058333	0.500	242,296.000000
19.066667	0.500	236,673.000000
19.075000	0.500	231,371.000000
19.083333	0.500	225,834.000000
19.091667	0.500	219,443.000000
19.100000	0.500	211,871.000000
19.108333	0.500	203,031.000000
19.116667	0.500	193,399.000000
19.125000	0.500	183,980.000000
19.133333	0.500	175,729.000000
19.141667	0.500	169,085.000000
19.150000	0.500	164,446.000000
19.158333	0.500	162,139.000000
19.166667	0.500	162,272.000000
19.175000	0.500	164,851.000000
19.183333	0.500	169,944.000000
19.191667	0.500	177,544.000000
19.200000	0.500	187,882.000000
19.208333	0.500	201,563.000000
19.216667	0.500	219,691.000000
19.225000	0.500	243,154.000000
19.233333	0.500	273,505.000000
19.241667	0.500	312,413.000000
19.250000	0.500	360,924.000000
19.258333	0.500	420,387.000000
19.266667	0.500	492,123.000000
19.275000	0.500	576,869.000000
19.283333	0.500	675,273.000000
19.291667	0.500	787,282.000000
19.300000	0.500	911,198.000000
19.308333	0.500	1,043,331.000000
19.316667	0.500	1,177,719.000000
19.325000	0.500	1,306,340.000000
19.333333	0.500	1,419,942.000000
19.341667	0.500	1,509,693.000000
19.350000	0.500	1,567,528.000000
19.358333	0.500	1,587,655.000000
19.366667	0.500	1,567,886.000000
19.375000	0.500	1,509,953.000000
19.383333	0.500	1,418,891.000000
19.391667	0.500	1,302,567.000000
19.400000	0.500	1,170,084.000000
19.408333	0.500	1,030,435.000000
19.416667	0.500	891,686.000000
19.425000	0.500	760,585.000000
19.433333	0.500	642,531.000000
19.441667	0.500	540,904.000000
19.450000	0.500	456,719.000000
19.458333	0.500	389,602.000000
19.466667	0.500	338,522.000000
19.475000	0.500	301,803.000000
19.483333	0.500	277,577.000000
19.491667	0.500	263,810.000000
19.500000	0.500	258,625.000000
19.508333	0.500	260,779.000000
19.516667	0.500	269,172.000000
19.525000	0.500	283,256.000000
19.533333	0.500	303,353.000000
19.541667	0.500	329,529.000000
19.550000	0.500	361,992.000000
19.558333	0.500	401,601.000000
19.566667	0.500	450,323.000000
19.575000	0.500	511,035.000000
19.583333	0.500	586,045.000000
19.591667	0.500	676,916.000000
19.600000	0.500	784,648.000000
19.608333	0.500	909,249.000000
19.616667	0.500	1,048,343.000000
19.625000	0.500	1,195,721.000000
19.633333	0.500	1,341,956.000000
19.641667	0.500	1,476,705.000000
19.650000	0.500	1,590,266.000000
19.658333	0.500	1,673,744.000000
19.666667	0.500	1,720,247.000000
19.675000	0.500	1,725,220.000000
19.683333	0.500	1,687,651.000000
19.691667	0.500	1,610,824.000000
19.700000	0.500	1,501,331.000000
19.708333	0.500	1,367,924.000000
19.716667	0.500	1,220,325.000000
19.725000	0.500	1,067,789.000000
19.733333	0.500	918,260.000000
19.741667	0.500	777,352.000000
19.750000	0.500	648,956.000000
19.758333	0.500	536,158.000000
19.766667	0.500	440,780.000000
19.775000	0.500	363,957.000000
19.783333	0.500	305,774.000000
19.791667	0.500	264,416.000000
19.800000	0.500	237,070.000000
19.808333	0.500	220,757.000000
19.816667	0.500	212,426.000000
19.825000	0.500	209,012.000000
19.833333	0.500	208,447.000000
19.841667	0.500	209,428.000000
19.850000	0.500	210,774.000000
19.858333	0.500	212,015.000000
19.866667	0.500	212,731.000000
19.875000	0.500	212,908.000000
19.883333	0.500	212,600.000000
19.891667	0.500	211,457.000000
19.900000	0.500	209,210.000000
19.908333	0.500	205,965.000000
19.916667	0.500	201,790.000000
19.925000	0.500	196,729.000000
19.933333	0.500	190,698.000000
19.941667	0.500	183,930.000000
19.950000	0.500	177,267.000000
19.958333	0.500	170,908.000000
19.966667	0.500	165,175.000000
19.975000	0.500	160,840.000000
19.983333	0.500	158,338.000000
19.991667	0.500	157,815.000000
20.000000	0.500	158,168.000000
20.008333	0.500	157,535.000000
20.016667	0.500	155,198.000000
20.025000	0.500	151,587.000000
20.033333	0.500	147,457.000000
20.041667	0.500	143,276.000000
20.050000	0.500	139,931.000000
20.058333	0.500	137,993.000000
20.066667	0.500	137,231.000000
20.075000	0.500	136,851.000000
20.083333	0.500	137,272.000000
20.091667	0.500	138,957.000000
20.100000	0.500	141,759.000000
20.108333	0.500	145,020.000000
20.116667	0.500	148,408.000000
20.125000	0.500	152,028.000000
20.133333	0.500	155,715.000000
20.141667	0.500	159,180.000000
20.150000	0.500	161,750.000000
20.158333	0.500	162,870.000000
20.166667	0.500	162,630.000000
20.175000	0.500	161,486.000000
20.183333	0.500	159,839.000000
20.191667	0.500	158,243.000000
20.200000	0.500	156,880.000000
20.208333	0.500	155,167.000000
20.216667	0.500	153,038.000000
20.225000	0.500	150,717.000000
20.233333	0.500	148,451.000000
20.241667	0.500	146,136.000000
20.250000	0.500	143,797.000000
20.258333	0.500	141,589.000000
20.266667	0.500	139,780.000000
20.275000	0.500	138,798.000000
20.283333	0.500	138,637.000000
20.291667	0.500	138,728.000000
20.300000	0.500	138,758.000000
20.308333	0.500	139,008.000000
20.316667	0.500	139,519.000000
20.325000	0.500	139,870.000000
20.333333	0.500	139,995.000000
20.341667	0.500	140,086.000000
20.350000	0.500	140,169.000000
20.358333	0.500	140,340.000000
20.366667	0.500	141,262.000000
20.375000	0.500	143,348.000000
20.383333	0.500	146,322.000000
20.391667	0.500	149,854.000000
20.400000	0.500	153,233.000000
20.408333	0.500	155,722.000000
20.416667	0.500	156,524.000000
20.425000	0.500	155,396.000000
20.433333	0.500	152,673.000000
20.441667	0.500	149,146.000000
20.450000	0.500	145,999.000000
20.458333	0.500	143,777.000000
20.466667	0.500	142,884.000000
20.475000	0.500	143,354.000000
20.483333	0.500	144,799.000000
20.491667	0.500	146,718.000000
20.500000	0.500	148,695.000000
20.508333	0.500	150,396.000000
20.516667	0.500	151,742.000000
20.525000	0.500	152,611.000000
20.533333	0.500	153,232.000000
20.541667	0.500	153,727.000000
20.550000	0.500	153,741.000000
20.558333	0.500	153,342.000000
20.566667	0.500	152,904.000000
20.575000	0.500	152,873.000000
20.583333	0.500	153,118.000000
20.591667	0.500	152,918.000000
20.600000	0.500	152,379.000000
20.608333	0.500	151,768.000000
20.616667	0.500	151,019.000000
20.625000	0.500	149,702.000000
20.633333	0.500	147,811.000000
20.641667	0.500	146,125.000000
20.650000	0.500	145,219.000000
20.658333	0.500	145,314.000000
20.666667	0.500	146,656.000000
20.675000	0.500	149,031.000000
20.683333	0.500	151,999.000000
20.691667	0.500	155,318.000000
20.700000	0.500	158,650.000000
20.708333	0.500	162,228.000000
20.716667	0.500	166,586.000000
20.725000	0.500	172,281.000000
20.733333	0.500	179,164.000000
20.741667	0.500	186,429.000000
20.750000	0.500	193,609.000000
20.758333	0.500	200,480.000000
20.766667	0.500	206,742.000000
20.775000	0.500	211,669.000000
20.783333	0.500	215,053.000000
20.791667	0.500	216,632.000000
20.800000	0.500	215,903.000000
20.808333	0.500	212,812.000000
20.816667	0.500	207,792.000000
20.825000	0.500	201,507.000000
20.833333	0.500	194,062.000000
20.841667	0.500	185,692.000000
20.850000	0.500	177,190.000000
20.858333	0.500	169,831.000000
20.866667	0.500	164,407.000000
20.875000	0.500	160,818.000000
20.883333	0.500	158,744.000000
20.891667	0.500	158,017.000000
20.900000	0.500	158,234.000000
20.908333	0.500	159,048.000000
20.916667	0.500	160,433.000000
20.925000	0.500	162,318.000000
20.933333	0.500	164,378.000000
20.941667	0.500	165,951.000000
20.950000	0.500	167,018.000000
20.958333	0.500	167,876.000000
20.966667	0.500	168,909.000000
20.975000	0.500	170,185.000000
20.983333	0.500	171,117.000000
20.991667	0.500	171,197.000000
21.000000	0.500	170,238.000000
21.008333	0.500	168,196.000000
21.016667	0.500	165,624.000000
21.025000	0.500	163,631.000000
21.033333	0.500	162,448.000000
21.041667	0.500	161,547.000000
21.050000	0.500	160,693.000000
21.058333	0.500	159,764.000000
21.066667	0.500	158,549.000000
21.075000	0.500	157,187.000000
21.083333	0.500	155,717.000000
21.091667	0.500	154,372.000000
21.100000	0.500	153,200.000000
21.108333	0.500	152,355.000000
21.116667	0.500	151,802.000000
21.125000	0.500	151,710.000000
21.133333	0.500	152,365.000000
21.141667	0.500	153,391.000000
21.150000	0.500	154,181.000000
21.158333	0.500	154,685.000000
21.166667	0.500	154,871.000000
21.175000	0.500	154,604.000000
21.183333	0.500	154,234.000000
21.191667	0.500	153,724.000000
21.200000	0.500	152,949.000000
21.208333	0.500	152,651.000000
21.216667	0.500	153,109.000000
21.225000	0.500	153,859.000000
21.233333	0.500	154,426.000000
21.241667	0.500	154,694.000000
21.250000	0.500	155,029.000000
21.258333	0.500	156,209.000000
21.266667	0.500	158,801.000000
21.275000	0.500	162,694.000000
21.283333	0.500	166,344.000000
21.291667	0.500	168,303.000000
21.300000	0.500	168,721.000000
21.308333	0.500	168,419.000000
21.316667	0.500	168,165.000000
21.325000	0.500	168,389.000000
21.333333	0.500	168,896.000000
21.341667	0.500	169,589.000000
21.350000	0.500	170,557.000000
21.358333	0.500	171,706.000000
21.366667	0.500	172,635.000000
21.375000	0.500	173,096.000000
21.383333	0.500	173,121.000000
21.391667	0.500	172,893.000000
21.400000	0.500	172,371.000000
21.408333	0.500	171,462.000000
21.416667	0.500	170,208.000000
21.425000	0.500	168,608.000000
21.433333	0.500	166,736.000000
21.441667	0.500	165,124.000000
21.450000	0.500	164,190.000000
21.458333	0.500	163,619.000000
21.466667	0.500	163,115.000000
21.475000	0.500	162,883.000000
21.483333	0.500	163,093.000000
21.491667	0.500	163,592.000000
21.500000	0.500	164,023.000000
21.508333	0.500	164,304.000000
21.516667	0.500	164,338.000000
21.525000	0.500	163,464.000000
21.533333	0.500	161,141.000000
21.541667	0.500	157,897.000000
21.550000	0.500	154,127.000000
21.558333	0.500	150,301.000000
21.566667	0.500	147,428.000000
21.575000	0.500	146,184.000000
21.583333	0.500	146,757.000000
21.591667	0.500	148,808.000000
21.600000	0.500	151,834.000000
21.608333	0.500	155,234.000000
21.616667	0.500	158,511.000000
21.625000	0.500	160,985.000000
21.633333	0.500	162,577.000000
21.641667	0.500	163,032.000000
21.650000	0.500	162,528.000000
21.658333	0.500	161,600.000000
21.666667	0.500	160,064.000000
21.675000	0.500	158,073.000000
21.683333	0.500	156,186.000000
21.691667	0.500	154,857.000000
21.700000	0.500	154,296.000000
21.708333	0.500	154,339.000000
21.716667	0.500	154,867.000000
21.725000	0.500	155,836.000000
21.733333	0.500	157,179.000000
21.741667	0.500	158,218.000000
21.750000	0.500	158,563.000000
21.758333	0.500	158,142.000000
21.766667	0.500	157,282.000000
21.775000	0.500	156,742.000000
21.783333	0.500	156,921.000000
21.791667	0.500	158,009.000000
21.800000	0.500	160,306.000000
21.808333	0.500	163,323.000000
21.816667	0.500	165,908.000000
21.825000	0.500	167,640.000000
21.833333	0.500	168,761.000000
21.841667	0.500	169,388.000000
21.850000	0.500	169,966.000000
21.858333	0.500	171,066.000000
21.866667	0.500	172,766.000000
21.875000	0.500	174,285.000000
21.883333	0.500	175,030.000000
21.891667	0.500	175,085.000000
21.900000	0.500	174,879.000000
21.908333	0.500	174,484.000000
21.916667	0.500	173,765.000000
21.925000	0.500	173,279.000000
21.933333	0.500	174,074.000000
21.941667	0.500	175,919.000000
21.950000	0.500	177,936.000000
21.958333	0.500	179,470.000000
21.966667	0.500	180,507.000000
21.975000	0.500	181,153.000000
21.983333	0.500	181,494.000000
21.991667	0.500	181,717.000000
22.000000	0.500	181,575.000000
22.008333	0.500	180,435.000000
22.016667	0.500	178,319.000000
22.025000	0.500	175,586.000000
22.033333	0.500	172,692.000000
22.041667	0.500	170,093.000000
22.050000	0.500	167,867.000000
22.058333	0.500	166,033.000000
22.066667	0.500	164,713.000000
22.075000	0.500	164,039.000000
22.083333	0.500	163,985.000000
22.091667	0.500	164,243.000000
22.100000	0.500	164,843.000000
22.108333	0.500	165,858.000000
22.116667	0.500	166,619.000000
22.125000	0.500	166,190.000000
22.133333	0.500	164,008.000000
22.141667	0.500	159,942.000000
22.150000	0.500	154,529.000000
22.158333	0.500	148,574.000000
22.166667	0.500	143,575.000000
22.175000	0.500	141,054.000000
22.183333	0.500	141,566.000000
22.191667	0.500	144,528.000000
22.200000	0.500	149,027.000000
22.208333	0.500	154,528.000000
22.216667	0.500	160,690.000000
22.225000	0.500	167,064.000000
22.233333	0.500	172,945.000000
22.241667	0.500	177,939.000000
22.250000	0.500	182,143.000000
22.258333	0.500	185,361.000000
22.266667	0.500	186,939.000000
22.275000	0.500	186,883.000000
22.283333	0.500	185,338.000000
22.291667	0.500	182,698.000000
22.300000	0.500	179,150.000000
22.308333	0.500	175,139.000000
22.316667	0.500	171,449.000000
22.325000	0.500	168,774.000000
22.333333	0.500	167,503.000000
22.341667	0.500	167,492.000000
22.350000	0.500	168,653.000000
22.358333	0.500	170,417.000000
22.366667	0.500	171,736.000000
22.375000	0.500	172,007.000000
22.383333	0.500	171,369.000000
22.391667	0.500	170,136.000000
22.400000	0.500	168,227.000000
22.408333	0.500	165,828.000000
22.416667	0.500	163,791.000000
22.425000	0.500	162,727.000000
22.433333	0.500	162,868.000000
22.441667	0.500	164,653.000000
22.450000	0.500	167,638.000000
22.458333	0.500	170,869.000000
22.466667	0.500	173,205.000000
22.475000	0.500	174,551.000000
22.483333	0.500	175,344.000000
22.491667	0.500	175,854.000000
22.500000	0.500	176,439.000000
22.508333	0.500	177,106.000000
22.516667	0.500	177,251.000000
22.525000	0.500	175,892.000000
22.533333	0.500	173,050.000000
22.541667	0.500	169,648.000000
22.550000	0.500	166,711.000000
22.558333	0.500	165,039.000000
22.566667	0.500	164,799.000000
22.575000	0.500	165,307.000000
22.583333	0.500	166,206.000000
22.591667	0.500	167,165.000000
22.600000	0.500	167,977.000000
22.608333	0.500	168,627.000000
22.616667	0.500	169,304.000000
22.625000	0.500	170,256.000000
22.633333	0.500	171,905.000000
22.641667	0.500	174,392.000000
22.650000	0.500	177,087.000000
22.658333	0.500	179,695.000000
22.666667	0.500	182,159.000000
22.675000	0.500	184,793.000000
22.683333	0.500	187,507.000000
22.691667	0.500	189,818.000000
22.700000	0.500	191,398.000000
22.708333	0.500	192,534.000000
22.716667	0.500	193,654.000000
22.725000	0.500	195,018.000000
22.733333	0.500	196,193.000000
22.741667	0.500	196,530.000000
22.750000	0.500	195,842.000000
22.758333	0.500	193,867.000000
22.766667	0.500	190,658.000000
22.775000	0.500	186,717.000000
22.783333	0.500	182,443.000000
22.791667	0.500	178,011.000000
22.800000	0.500	173,498.000000
22.808333	0.500	169,134.000000
22.816667	0.500	165,558.000000
22.825000	0.500	162,805.000000
22.833333	0.500	160,988.000000
22.841667	0.500	160,221.000000
22.850000	0.500	160,343.000000
22.858333	0.500	161,572.000000
22.866667	0.500	164,114.000000
22.875000	0.500	167,824.000000
22.883333	0.500	172,503.000000
22.891667	0.500	177,601.000000
22.900000	0.500	182,438.000000
22.908333	0.500	186,124.000000
22.916667	0.500	187,591.000000
22.925000	0.500	186,594.000000
22.933333	0.500	183,126.000000
22.941667	0.500	177,832.000000
22.950000	0.500	172,092.000000
22.958333	0.500	166,896.000000
22.966667	0.500	162,391.000000
22.975000	0.500	158,925.000000
22.983333	0.500	156,533.000000
22.991667	0.500	155,586.000000
23.000000	0.500	156,152.000000
23.008333	0.500	157,940.000000
23.016667	0.500	160,601.000000
23.025000	0.500	164,060.000000
23.033333	0.500	168,254.000000
23.041667	0.500	173,227.000000
23.050000	0.500	178,626.000000
23.058333	0.500	183,915.000000
23.066667	0.500	187,891.000000
23.075000	0.500	189,611.000000
23.083333	0.500	189,407.000000
23.091667	0.500	187,924.000000
23.100000	0.500	185,977.000000
23.108333	0.500	184,663.000000
23.116667	0.500	184,413.000000
23.125000	0.500	185,007.000000
23.133333	0.500	185,891.000000
23.141667	0.500	186,572.000000
23.150000	0.500	186,437.000000
23.158333	0.500	185,002.000000
23.166667	0.500	182,438.000000
23.175000	0.500	179,234.000000
23.183333	0.500	176,175.000000
23.191667	0.500	173,841.000000
23.200000	0.500	172,325.000000
23.208333	0.500	171,505.000000
23.216667	0.500	171,166.000000
23.225000	0.500	170,727.000000
23.233333	0.500	169,583.000000
23.241667	0.500	167,418.000000
23.250000	0.500	164,703.000000
23.258333	0.500	162,383.000000
23.266667	0.500	161,359.000000
23.275000	0.500	161,884.000000
23.283333	0.500	163,705.000000
23.291667	0.500	166,839.000000
23.300000	0.500	170,749.000000
23.308333	0.500	174,729.000000
23.316667	0.500	178,361.000000
23.325000	0.500	181,407.000000
23.333333	0.500	183,622.000000
23.341667	0.500	184,855.000000
23.350000	0.500	185,563.000000
23.358333	0.500	186,509.000000
23.366667	0.500	187,671.000000
23.375000	0.500	188,814.000000
23.383333	0.500	189,349.000000
23.391667	0.500	189,214.000000
23.400000	0.500	188,510.000000
23.408333	0.500	186,680.000000
23.416667	0.500	183,764.000000
23.425000	0.500	180,223.000000
23.433333	0.500	176,705.000000
23.441667	0.500	173,746.000000
23.450000	0.500	171,949.000000
23.458333	0.500	171,650.000000
23.466667	0.500	172,596.000000
23.475000	0.500	174,090.000000
23.483333	0.500	175,194.000000
23.491667	0.500	175,386.000000
23.500000	0.500	174,431.000000
23.508333	0.500	172,764.000000
23.516667	0.500	171,404.000000
23.525000	0.500	171,229.000000
23.533333	0.500	173,049.000000
23.541667	0.500	176,447.000000
23.550000	0.500	180,356.000000
23.558333	0.500	184,199.000000
23.566667	0.500	187,612.000000
23.575000	0.500	190,380.000000
23.583333	0.500	192,101.000000
23.591667	0.500	192,383.000000
23.600000	0.500	191,440.000000
23.608333	0.500	189,911.000000
23.616667	0.500	188,932.000000
23.625000	0.500	189,175.000000
23.633333	0.500	190,489.000000
23.641667	0.500	192,049.000000
23.650000	0.500	194,054.000000
23.658333	0.500	196,875.000000
23.666667	0.500	200,925.000000
23.675000	0.500	205,689.000000
23.683333	0.500	209,818.000000
23.691667	0.500	212,309.000000
23.700000	0.500	212,818.000000
23.708333	0.500	211,038.000000
23.716667	0.500	207,097.000000
23.725000	0.500	201,795.000000
23.733333	0.500	196,391.000000
23.741667	0.500	192,066.000000
23.750000	0.500	188,681.000000
23.758333	0.500	185,214.000000
23.766667	0.500	181,167.000000
23.775000	0.500	177,027.000000
23.783333	0.500	173,985.000000
23.791667	0.500	172,442.000000
23.800000	0.500	171,777.000000
23.808333	0.500	171,624.000000
23.816667	0.500	172,043.000000
23.825000	0.500	172,968.000000
23.833333	0.500	174,086.000000
23.841667	0.500	175,372.000000
23.850000	0.500	176,224.000000
23.858333	0.500	176,137.000000
23.866667	0.500	175,423.000000
23.875000	0.500	174,293.000000
23.883333	0.500	173,552.000000
23.891667	0.500	173,803.000000
23.900000	0.500	175,011.000000
23.908333	0.500	176,901.000000
23.916667	0.500	179,029.000000
23.925000	0.500	180,545.000000
23.933333	0.500	181,236.000000
23.941667	0.500	181,303.000000
23.950000	0.500	181,300.000000
23.958333	0.500	181,596.000000
23.966667	0.500	182,134.000000
23.975000	0.500	182,865.000000
23.983333	0.500	183,552.000000
23.991667	0.500	184,137.000000
24.000000	0.500	184,150.000000
24.008333	0.500	183,036.000000
24.016667	0.500	181,111.000000
24.025000	0.500	178,977.000000
24.033333	0.500	177,181.000000
24.041667	0.500	176,152.000000
24.050000	0.500	175,836.000000
24.058333	0.500	176,193.000000
24.066667	0.500	177,030.000000
24.075000	0.500	177,863.000000
24.083333	0.500	178,653.000000
24.091667	0.500	179,272.000000
24.100000	0.500	179,549.000000
24.108333	0.500	179,471.000000
24.116667	0.500	179,531.000000
24.125000	0.500	180,534.000000
24.133333	0.500	182,707.000000
24.141667	0.500	185,102.000000
24.150000	0.500	186,427.000000
24.158333	0.500	186,153.000000
24.166667	0.500	183,981.000000
24.175000	0.500	180,081.000000
24.183333	0.500	175,235.000000
24.191667	0.500	170,416.000000
24.200000	0.500	166,686.000000
24.208333	0.500	165,039.000000
24.216667	0.500	165,982.000000
24.225000	0.500	168,865.000000
24.233333	0.500	172,366.000000
24.241667	0.500	175,677.000000
24.250000	0.500	178,578.000000
24.258333	0.500	181,233.000000
24.266667	0.500	183,400.000000
24.275000	0.500	184,834.000000
24.283333	0.500	185,386.000000
24.291667	0.500	184,820.000000
24.300000	0.500	183,496.000000
24.308333	0.500	182,069.000000
24.316667	0.500	181,438.000000
24.325000	0.500	182,243.000000
24.333333	0.500	184,338.000000
24.341667	0.500	186,923.000000
24.350000	0.500	189,095.000000
24.358333	0.500	190,230.000000
24.366667	0.500	190,153.000000
24.375000	0.500	188,771.000000
24.383333	0.500	186,693.000000
24.391667	0.500	184,943.000000
24.400000	0.500	184,036.000000
24.408333	0.500	184,201.000000
24.416667	0.500	185,554.000000
24.425000	0.500	187,929.000000
24.433333	0.500	191,077.000000
24.441667	0.500	194,179.000000
24.450000	0.500	196,336.000000
24.458333	0.500	197,529.000000
24.466667	0.500	198,140.000000
24.475000	0.500	198,175.000000
24.483333	0.500	198,128.000000
24.491667	0.500	197,891.000000
24.500000	0.500	196,858.000000
24.508333	0.500	194,982.000000
24.516667	0.500	192,914.000000
24.525000	0.500	191,149.000000
24.533333	0.500	190,235.000000
24.541667	0.500	190,003.000000
24.550000	0.500	189,454.000000
24.558333	0.500	187,804.000000
24.566667	0.500	184,908.000000
24.575000	0.500	180,898.000000
24.583333	0.500	176,443.000000
24.591667	0.500	172,799.000000
24.600000	0.500	170,834.000000
24.608333	0.500	170,434.000000
24.616667	0.500	171,521.000000
24.625000	0.500	174,644.000000
24.633333	0.500	179,605.000000
24.641667	0.500	185,886.000000
24.650000	0.500	192,252.000000
24.658333	0.500	197,361.000000
24.666667	0.500	200,649.000000
24.675000	0.500	202,088.000000
24.683333	0.500	201,703.000000
24.691667	0.500	199,612.000000
24.700000	0.500	197,033.000000
24.708333	0.500	195,258.000000
24.716667	0.500	194,156.000000
24.725000	0.500	193,358.000000
24.733333	0.500	192,912.000000
24.741667	0.500	193,310.000000
24.750000	0.500	194,492.000000
24.758333	0.500	196,237.000000
24.766667	0.500	198,222.000000
24.775000	0.500	200,190.000000
24.783333	0.500	202,211.000000
24.791667	0.500	204,326.000000
24.800000	0.500	206,828.000000
24.808333	0.500	209,549.000000
24.816667	0.500	211,311.000000
24.825000	0.500	211,301.000000
24.833333	0.500	210,124.000000
24.841667	0.500	208,241.000000
24.850000	0.500	205,636.000000
24.858333	0.500	202,581.000000
24.866667	0.500	199,313.000000
24.875000	0.500	195,483.000000
24.883333	0.500	191,302.000000
24.891667	0.500	187,599.000000
24.900000	0.500	185,101.000000
24.908333	0.500	184,290.000000
24.916667	0.500	185,016.000000
24.925000	0.500	186,822.000000
24.933333	0.500	188,877.000000
24.941667	0.500	190,485.000000
24.950000	0.500	191,177.000000
24.958333	0.500	191,295.000000
24.966667	0.500	191,301.000000
24.975000	0.500	191,895.000000
24.983333	0.500	193,581.000000
24.991667	0.500	196,178.000000
25.000000	0.500	199,282.000000
25.008333	0.500	202,343.000000
25.016667	0.500	204,880.000000
25.025000	0.500	206,279.000000
25.033333	0.500	206,007.000000
25.041667	0.500	204,299.000000
25.050000	0.500	201,629.000000
25.058333	0.500	198,945.000000
25.066667	0.500	196,962.000000
25.075000	0.500	195,722.000000
25.083333	0.500	195,107.000000
25.091667	0.500	194,490.000000
25.100000	0.500	193,245.000000
25.108333	0.500	191,635.000000
25.116667	0.500	190,431.000000
25.125000	0.500	189,886.000000
25.133333	0.500	189,693.000000
25.141667	0.500	189,221.000000
25.150000	0.500	187,849.000000
25.158333	0.500	185,244.000000
25.166667	0.500	181,405.000000
25.175000	0.500	176,949.000000
25.183333	0.500	172,914.000000
25.191667	0.500	169,451.000000
25.200000	0.500	166,865.000000
25.208333	0.500	166,199.000000
25.216667	0.500	167,637.000000
25.225000	0.500	170,774.000000
25.233333	0.500	174,888.000000
25.241667	0.500	179,401.000000
25.250000	0.500	183,248.000000
25.258333	0.500	185,577.000000
25.266667	0.500	186,363.000000
25.275000	0.500	186,162.000000
25.283333	0.500	185,103.000000
25.291667	0.500	183,213.000000
25.300000	0.500	181,184.000000
25.308333	0.500	179,885.000000
25.316667	0.500	179,764.000000
25.325000	0.500	181,002.000000
25.333333	0.500	183,764.000000
25.341667	0.500	187,562.000000
25.350000	0.500	191,232.000000
25.358333	0.500	193,708.000000
25.366667	0.500	195,101.000000
25.375000	0.500	195,900.000000
25.383333	0.500	196,569.000000
25.391667	0.500	197,345.000000
25.400000	0.500	198,017.000000
25.408333	0.500	198,436.000000
25.416667	0.500	198,547.000000
25.425000	0.500	198,040.000000
25.433333	0.500	196,975.000000
25.441667	0.500	195,702.000000
25.450000	0.500	194,198.000000
25.458333	0.500	192,535.000000
25.466667	0.500	191,402.000000
25.475000	0.500	191,068.000000
25.483333	0.500	191,089.000000
25.491667	0.500	191,295.000000
25.500000	0.500	191,704.000000
25.508333	0.500	192,417.000000
25.516667	0.500	193,615.000000
25.525000	0.500	195,003.000000
25.533333	0.500	196,233.000000
25.541667	0.500	196,934.000000
25.550000	0.500	196,907.000000
25.558333	0.500	196,035.000000
25.566667	0.500	194,819.000000
25.575000	0.500	193,860.000000
25.583333	0.500	193,565.000000
25.591667	0.500	194,165.000000
25.600000	0.500	195,662.000000
25.608333	0.500	197,879.000000
25.616667	0.500	200,370.000000
25.625000	0.500	202,850.000000
25.633333	0.500	204,937.000000
25.641667	0.500	205,732.000000
25.650000	0.500	204,797.000000
25.658333	0.500	202,544.000000
25.666667	0.500	199,638.000000
25.675000	0.500	196,914.000000
25.683333	0.500	194,872.000000
25.691667	0.500	193,372.000000
25.700000	0.500	191,963.000000
25.708333	0.500	190,616.000000
25.716667	0.500	190,002.000000
25.725000	0.500	190,713.000000
25.733333	0.500	192,401.000000
25.741667	0.500	194,759.000000
25.750000	0.500	197,477.000000
25.758333	0.500	200,323.000000
25.766667	0.500	202,958.000000
25.775000	0.500	204,765.000000
25.783333	0.500	205,497.000000
25.791667	0.500	205,421.000000
25.800000	0.500	204,707.000000
25.808333	0.500	203,323.000000
25.816667	0.500	201,150.000000
25.825000	0.500	198,058.000000
25.833333	0.500	194,234.000000
25.841667	0.500	190,017.000000
25.850000	0.500	186,232.000000
25.858333	0.500	183,888.000000
25.866667	0.500	182,830.000000
25.875000	0.500	182,612.000000
25.883333	0.500	183,147.000000
25.891667	0.500	184,174.000000
25.900000	0.500	185,413.000000
25.908333	0.500	186,517.000000
25.916667	0.500	187,899.000000
25.925000	0.500	190,429.000000
25.933333	0.500	194,278.000000
25.941667	0.500	199,118.000000
25.950000	0.500	204,685.000000
25.958333	0.500	210,503.000000
25.966667	0.500	215,670.000000
25.975000	0.500	219,318.000000
25.983333	0.500	220,771.000000
25.991667	0.500	219,831.000000
26.000000	0.500	217,373.000000
26.008333	0.500	214,354.000000
26.016667	0.500	211,497.000000
26.025000	0.500	209,560.000000
26.033333	0.500	208,380.000000
26.041667	0.500	207,806.000000
26.050000	0.500	207,736.000000
26.058333	0.500	207,935.000000
26.066667	0.500	208,059.000000
26.075000	0.500	207,928.000000
26.083333	0.500	207,500.000000
26.091667	0.500	206,791.000000
26.100000	0.500	205,793.000000
26.108333	0.500	204,324.000000
26.116667	0.500	202,499.000000
26.125000	0.500	200,611.000000
26.133333	0.500	198,865.000000
26.141667	0.500	197,279.000000
26.150000	0.500	196,288.000000
26.158333	0.500	196,549.000000
26.166667	0.500	197,661.000000
26.175000	0.500	198,676.000000
26.183333	0.500	199,322.000000
26.191667	0.500	199,329.000000
26.200000	0.500	198,494.000000
26.208333	0.500	197,177.000000
26.216667	0.500	196,048.000000
26.225000	0.500	195,601.000000
26.233333	0.500	196,195.000000
26.241667	0.500	198,001.000000
26.250000	0.500	200,948.000000
26.258333	0.500	204,829.000000
26.266667	0.500	209,265.000000
26.275000	0.500	213,465.000000
26.283333	0.500	217,208.000000
26.291667	0.500	219,993.000000
26.300000	0.500	221,314.000000
26.308333	0.500	221,225.000000
26.316667	0.500	219,946.000000
26.325000	0.500	218,035.000000
26.333333	0.500	215,467.000000
26.341667	0.500	212,676.000000
26.350000	0.500	210,524.000000
26.358333	0.500	209,285.000000
26.366667	0.500	208,577.000000
26.375000	0.500	207,981.000000
26.383333	0.500	206,843.000000
26.391667	0.500	205,042.000000
26.400000	0.500	203,112.000000
26.408333	0.500	202,150.000000
26.416667	0.500	202,130.000000
26.425000	0.500	202,742.000000
26.433333	0.500	204,312.000000
26.441667	0.500	207,023.000000
26.450000	0.500	210,613.000000
26.458333	0.500	214,690.000000
26.466667	0.500	218,626.000000
26.475000	0.500	221,784.000000
26.483333	0.500	223,252.000000
26.491667	0.500	222,805.000000
26.500000	0.500	221,215.000000
26.508333	0.500	219,713.000000
26.516667	0.500	218,937.000000
26.525000	0.500	218,932.000000
26.533333	0.500	219,146.000000
26.541667	0.500	218,971.000000
26.550000	0.500	218,287.000000
26.558333	0.500	216,912.000000
26.566667	0.500	214,839.000000
26.575000	0.500	212,095.000000
26.583333	0.500	208,915.000000
26.591667	0.500	205,953.000000
26.600000	0.500	203,935.000000
26.608333	0.500	203,035.000000
26.616667	0.500	203,237.000000
26.625000	0.500	204,072.000000
26.633333	0.500	205,505.000000
26.641667	0.500	207,826.000000
26.650000	0.500	211,062.000000
26.658333	0.500	214,434.000000
26.666667	0.500	217,419.000000
26.675000	0.500	219,801.000000
26.683333	0.500	221,212.000000
26.691667	0.500	221,823.000000
26.700000	0.500	222,043.000000
26.708333	0.500	222,342.000000
26.716667	0.500	222,241.000000
26.725000	0.500	221,668.000000
26.733333	0.500	220,610.000000
26.741667	0.500	219,187.000000
26.750000	0.500	218,058.000000
26.758333	0.500	217,212.000000
26.766667	0.500	216,199.000000
26.775000	0.500	215,008.000000
26.783333	0.500	214,005.000000
26.791667	0.500	213,142.000000
26.800000	0.500	212,439.000000
26.808333	0.500	211,876.000000
26.816667	0.500	211,495.000000
26.825000	0.500	211,051.000000
26.833333	0.500	210,484.000000
26.841667	0.500	210,209.000000
26.850000	0.500	210,760.000000
26.858333	0.500	212,386.000000
26.866667	0.500	215,208.000000
26.875000	0.500	219,301.000000
26.883333	0.500	223,815.000000
26.891667	0.500	227,500.000000
26.900000	0.500	230,126.000000
26.908333	0.500	232,471.000000
26.916667	0.500	234,661.000000
26.925000	0.500	236,596.000000
26.933333	0.500	238,089.000000
26.941667	0.500	238,777.000000
26.950000	0.500	238,557.000000
26.958333	0.500	238,095.000000
26.966667	0.500	237,687.000000
26.975000	0.500	237,364.000000
26.983333	0.500	237,211.000000
26.991667	0.500	237,557.000000
27.000000	0.500	238,271.000000
27.008333	0.500	238,861.000000
27.016667	0.500	238,878.000000
27.025000	0.500	238,438.000000
27.033333	0.500	238,022.000000
27.041667	0.500	238,391.000000
27.050000	0.500	239,748.000000
27.058333	0.500	241,703.000000
27.066667	0.500	243,399.000000
27.075000	0.500	244,243.000000
27.083333	0.500	244,694.000000
27.091667	0.500	245,092.000000
27.100000	0.500	245,692.000000
27.108333	0.500	246,356.000000
27.116667	0.500	246,971.000000
27.125000	0.500	248,053.000000
27.133333	0.500	250,031.000000
27.141667	0.500	252,542.000000
27.150000	0.500	254,539.000000
27.158333	0.500	255,834.000000
27.166667	0.500	256,599.000000
27.175000	0.500	257,428.000000
27.183333	0.500	258,502.000000
27.191667	0.500	260,218.000000
27.200000	0.500	262,680.000000
27.208333	0.500	265,505.000000
27.216667	0.500	268,234.000000
27.225000	0.500	270,486.000000
27.233333	0.500	271,816.000000
27.241667	0.500	272,208.000000
27.250000	0.500	272,499.000000
27.258333	0.500	273,489.000000
27.266667	0.500	275,515.000000
27.275000	0.500	278,442.000000
27.283333	0.500	282,555.000000
27.291667	0.500	287,998.000000
27.300000	0.500	293,840.000000
27.308333	0.500	299,420.000000
27.316667	0.500	304,396.000000
27.325000	0.500	307,888.000000
27.333333	0.500	309,397.000000
27.341667	0.500	309,266.000000
27.350000	0.500	308,137.000000
27.358333	0.500	307,030.000000
27.366667	0.500	307,255.000000
27.375000	0.500	309,585.000000
27.383333	0.500	313,909.000000
27.391667	0.500	319,419.000000
27.400000	0.500	325,906.000000
27.408333	0.500	333,353.000000
27.416667	0.500	341,062.000000
27.425000	0.500	348,391.000000
27.433333	0.500	354,940.000000
27.441667	0.500	359,517.000000
27.450000	0.500	361,471.000000
27.458333	0.500	361,094.000000
27.466667	0.500	359,491.000000
27.475000	0.500	358,422.000000
27.483333	0.500	358,931.000000
27.491667	0.500	360,817.000000
27.500000	0.500	363,879.000000
27.508333	0.500	368,071.000000
27.516667	0.500	373,325.000000
27.525000	0.500	379,148.000000
27.533333	0.500	384,680.000000
27.541667	0.500	389,633.000000
27.550000	0.500	393,994.000000
27.558333	0.500	397,882.000000
27.566667	0.500	401,195.000000
27.575000	0.500	403,629.000000
27.583333	0.500	405,207.000000
27.591667	0.500	406,213.000000
27.600000	0.500	407,130.000000
27.608333	0.500	407,904.000000
27.616667	0.500	408,491.000000
27.625000	0.500	409,203.000000
27.633333	0.500	409,549.000000
27.641667	0.500	409,278.000000
27.650000	0.500	408,619.000000
27.658333	0.500	407,336.000000
27.666667	0.500	404,865.000000
27.675000	0.500	401,509.000000
27.683333	0.500	397,690.000000
27.691667	0.500	393,822.000000
27.700000	0.500	389,667.000000
27.708333	0.500	384,812.000000
27.716667	0.500	379,313.000000
27.725000	0.500	373,782.000000
27.733333	0.500	368,269.000000
27.741667	0.500	363,286.000000
27.750000	0.500	359,550.000000
27.758333	0.500	357,267.000000
27.766667	0.500	356,375.000000
27.775000	0.500	356,419.000000
27.783333	0.500	356,904.000000
27.791667	0.500	357,456.000000
27.800000	0.500	357,499.000000
27.808333	0.500	357,011.000000
27.816667	0.500	355,505.000000
27.825000	0.500	352,523.000000
27.833333	0.500	348,252.000000
27.841667	0.500	343,693.000000
27.850000	0.500	340,098.000000
27.858333	0.500	337,319.000000
27.866667	0.500	334,633.000000
27.875000	0.500	331,628.000000
27.883333	0.500	328,050.000000
27.891667	0.500	323,930.000000
27.900000	0.500	319,452.000000
27.908333	0.500	314,461.000000
27.916667	0.500	309,497.000000
27.925000	0.500	304,872.000000
27.933333	0.500	300,603.000000
27.941667	0.500	296,105.000000
27.950000	0.500	291,096.000000
27.958333	0.500	286,079.000000
27.966667	0.500	281,569.000000
27.975000	0.500	278,283.000000
27.983333	0.500	276,227.000000
27.991667	0.500	274,684.000000
28.000000	0.500	272,822.000000
28.008333	0.500	270,022.000000
28.016667	0.500	266,063.000000
28.025000	0.500	261,030.000000
28.033333	0.500	255,384.000000
28.041667	0.500	249,920.000000
28.050000	0.500	245,306.000000
28.058333	0.500	242,053.000000
28.066667	0.500	239,776.000000
28.075000	0.500	237,902.000000
28.083333	0.500	236,154.000000
28.091667	0.500	234,081.000000
28.100000	0.500	231,058.000000
28.108333	0.500	227,215.000000
28.116667	0.500	222,696.000000
28.125000	0.500	217,576.000000
28.133333	0.500	212,832.000000
28.141667	0.500	209,198.000000
28.150000	0.500	206,234.000000
28.158333	0.500	203,569.000000
28.166667	0.500	201,400.000000
28.175000	0.500	199,461.000000
28.183333	0.500	197,959.000000
28.191667	0.500	197,284.000000
28.200000	0.500	196,685.000000
28.208333	0.500	195,522.000000
28.216667	0.500	193,638.000000
28.225000	0.500	191,000.000000
28.233333	0.500	187,608.000000
28.241667	0.500	183,892.000000
28.250000	0.500	181,320.000000
28.258333	0.500	181,011.000000
28.266667	0.500	182,264.000000
28.275000	0.500	183,507.000000
28.283333	0.500	183,646.000000
28.291667	0.500	182,163.000000
28.300000	0.500	179,271.000000
28.308333	0.500	175,958.000000
28.316667	0.500	172,464.000000
28.325000	0.500	168,523.000000
28.333333	0.500	163,833.000000
28.341667	0.500	158,352.000000
28.350000	0.500	152,109.000000
28.358333	0.500	145,507.000000
28.366667	0.500	139,308.000000
28.375000	0.500	134,570.000000
28.383333	0.500	131,857.000000
28.391667	0.500	130,868.000000
28.400000	0.500	131,059.000000
28.408333	0.500	131,785.000000
28.416667	0.500	131,870.000000
28.425000	0.500	130,897.000000
28.433333	0.500	129,214.000000
28.441667	0.500	127,317.000000
28.450000	0.500	125,068.000000
28.458333	0.500	122,169.000000
28.466667	0.500	118,760.000000
28.475000	0.500	115,177.000000
28.483333	0.500	111,993.000000
28.491667	0.500	109,392.000000
28.500000	0.500	106,463.000000
28.508333	0.500	102,787.000000
28.516667	0.500	98,250.000000
28.525000	0.500	93,192.000000
28.533333	0.500	88,779.000000
28.541667	0.500	85,941.000000
28.550000	0.500	84,672.000000
28.558333	0.500	84,688.000000
28.566667	0.500	85,859.000000
28.575000	0.500	87,505.000000
28.583333	0.500	88,814.000000
28.591667	0.500	89,669.000000
28.600000	0.500	89,989.000000
28.608333	0.500	89,447.000000
28.616667	0.500	88,030.000000
28.625000	0.500	86,252.000000
28.633333	0.500	84,645.000000
28.641667	0.500	83,690.000000
28.650000	0.500	83,331.000000
28.658333	0.500	83,271.000000
28.666667	0.500	82,779.000000
28.675000	0.500	81,179.000000
28.683333	0.500	78,455.000000
28.691667	0.500	75,319.000000
28.700000	0.500	72,301.000000
28.708333	0.500	68,881.000000
28.716667	0.500	64,907.000000
28.725000	0.500	60,584.000000
28.733333	0.500	56,392.000000
28.741667	0.500	53,064.000000
28.750000	0.500	51,257.000000
28.758333	0.500	51,406.000000
28.766667	0.500	53,350.000000
28.775000	0.500	56,081.000000
28.783333	0.500	58,880.000000
28.791667	0.500	61,469.000000
28.800000	0.500	63,655.000000
28.808333	0.500	65,356.000000
28.816667	0.500	66,871.000000
28.825000	0.500	68,548.000000
28.833333	0.500	69,999.000000
28.841667	0.500	70,246.000000
28.850000	0.500	69,305.000000
28.858333	0.500	67,784.000000
28.866667	0.500	65,798.000000
28.875000	0.500	63,618.000000
28.883333	0.500	61,814.000000
28.891667	0.500	60,348.000000
28.900000	0.500	58,893.000000
28.908333	0.500	57,316.000000
28.916667	0.500	55,924.000000
28.925000	0.500	54,416.000000
28.933333	0.500	51,943.000000
28.941667	0.500	47,964.000000
28.950000	0.500	42,896.000000
28.958333	0.500	37,062.000000
28.966667	0.500	30,872.000000
28.975000	0.500	25,490.000000
28.983333	0.500	22,380.000000
28.991667	0.500	21,870.000000
29.000000	0.500	23,495.000000
29.008333	0.500	26,884.000000
29.016667	0.500	31,642.000000
29.025000	0.500	36,642.000000
29.033333	0.500	40,426.000000
29.041667	0.500	42,308.000000
29.050000	0.500	42,166.000000
29.058333	0.500	40,584.000000
29.066667	0.500	38,384.000000
29.075000	0.500	36,265.000000
29.083333	0.500	34,582.000000
29.091667	0.500	33,172.000000
29.100000	0.500	31,824.000000
29.108333	0.500	30,602.000000
29.116667	0.500	29,553.000000
29.125000	0.500	28,658.000000
29.133333	0.500	27,763.000000
29.141667	0.500	26,547.000000
29.150000	0.500	24,618.000000
29.158333	0.500	22,189.000000
29.166667	0.500	19,650.000000
29.175000	0.500	17,470.000000
29.183333	0.500	16,163.000000
29.191667	0.500	15,654.000000
29.200000	0.500	15,958.000000
29.208333	0.500	17,055.000000
29.216667	0.500	18,356.000000
29.225000	0.500	19,361.000000
29.233333	0.500	20,217.000000
29.241667	0.500	20,977.000000
29.250000	0.500	21,548.000000
29.258333	0.500	21,793.000000
29.266667	0.500	20,909.000000
29.275000	0.500	18,325.000000
29.283333	0.500	14,259.000000
29.291667	0.500	9,805.000000
29.300000	0.500	5,988.000000
29.308333	0.500	3,446.000000
29.316667	0.500	1,767.000000
29.325000	0.500	751.000000
29.333333	0.500	232.000000
29.341667	0.500	47.000000
29.350000	0.500	389.000000
29.358333	0.500	1,464.000000
29.366667	0.500	2,771.000000
29.375000	0.500	4,290.000000
29.383333	0.500	6,636.000000
29.391667	0.500	9,575.000000
29.400000	0.500	12,273.000000
29.408333	0.500	14,268.000000
29.416667	0.500	14,795.000000
29.425000	0.500	13,528.000000
29.433333	0.500	10,958.000000
29.441667	0.500	7,831.000000
29.450000	0.500	4,792.000000
29.458333	0.500	2,394.000000
29.466667	0.500	357.000000
29.475000	0.500	-1,959.000000
29.483333	0.500	-4,242.000000
29.491667	0.500	-6,142.000000
29.500000	0.500	-7,384.000000
29.508333	0.500	-7,817.000000
29.516667	0.500	-7,864.000000
29.525000	0.500	-7,967.000000
29.533333	0.500	-8,133.000000
29.541667	0.500	-8,221.000000
29.550000	0.500	-7,492.000000
29.558333	0.500	-5,504.000000
29.566667	0.500	-2,018.000000
29.575000	0.500	2,814.000000
29.583333	0.500	7,878.000000
29.591667	0.500	12,110.000000
29.600000	0.500	15,525.000000
29.608333	0.500	18,080.000000
29.616667	0.500	19,251.000000
29.625000	0.500	19,109.000000
29.633333	0.500	18,173.000000
29.641667	0.500	16,030.000000
29.650000	0.500	12,386.000000
29.658333	0.500	7,705.000000
29.666667	0.500	3,075.000000
29.675000	0.500	-869.000000
29.683333	0.500	-3,809.000000
29.691667	0.500	-5,408.000000
29.700000	0.500	-5,429.000000
29.708333	0.500	-4,253.000000
29.716667	0.500	-2,701.000000
29.725000	0.500	-2,180.000000
29.733333	0.500	-3,522.000000
29.741667	0.500	-6,446.000000
29.750000	0.500	-9,676.000000
29.758333	0.500	-11,657.000000
29.766667	0.500	-11,773.000000
29.775000	0.500	-10,158.000000
29.783333	0.500	-7,614.000000
29.791667	0.500	-4,963.000000
29.800000	0.500	-2,569.000000
29.808333	0.500	-490.000000
29.816667	0.500	1,612.000000
29.825000	0.500	3,552.000000
29.833333	0.500	5,126.000000
29.841667	0.500	6,132.000000
29.850000	0.500	6,224.000000
29.858333	0.500	5,200.000000
29.866667	0.500	3,228.000000
29.875000	0.500	577.000000
29.883333	0.500	-1,863.000000
29.891667	0.500	-3,454.000000
29.900000	0.500	-3,819.000000
29.908333	0.500	-2,676.000000
29.916667	0.500	-725.000000
29.925000	0.500	951.000000
29.933333	0.500	1,381.000000
29.941667	0.500	535.000000
29.950000	0.500	-657.000000
29.958333	0.500	-1,564.000000
29.966667	0.500	-2,197.000000
29.975000	0.500	-2,227.000000
29.983333	0.500	-1,819.000000
29.991667	0.500	-1,490.000000
30.000000	0.500	-1,134.000000
30.008333	0.500	-745.000000
30.016667	0.500	-730.000000
30.025000	0.500	-1,468.000000
30.033333	0.500	-3,049.000000
30.041667	0.500	-5,138.000000
30.050000	0.500	-7,838.000000
30.058333	0.500	-11,290.000000
30.066667	0.500	-14,814.000000
30.075000	0.500	-17,795.000000
30.083333	0.500	-19,405.000000
30.091667	0.500	-18,918.000000
30.100000	0.500	-16,583.000000
30.108333	0.500	-12,783.000000
30.116667	0.500	-8,164.000000
30.125000	0.500	-3,664.000000
30.133333	0.500	116.000000
30.141667	0.500	2,664.000000
30.150000	0.500	3,830.000000
30.158333	0.500	3,311.000000
30.166667	0.500	1,823.000000
30.175000	0.500	518.000000
30.183333	0.500	162.000000
30.191667	0.500	737.000000
30.200000	0.500	1,875.000000
30.208333	0.500	2,669.000000
30.216667	0.500	2,176.000000
30.225000	0.500	251.000000
30.233333	0.500	-2,982.000000
30.241667	0.500	-7,435.000000
30.250000	0.500	-12,566.000000
30.258333	0.500	-17,507.000000
30.266667	0.500	-21,240.000000
30.275000	0.500	-23,071.000000
30.283333	0.500	-22,760.000000
30.291667	0.500	-20,424.000000
30.300000	0.500	-16,386.000000
30.308333	0.500	-11,505.000000
30.316667	0.500	-7,477.000000
30.325000	0.500	-5,540.000000
30.333333	0.500	-5,378.000000
30.341667	0.500	-5,800.000000
30.350000	0.500	-6,170.000000
30.358333	0.500	-6,812.000000
30.366667	0.500	-8,139.000000
30.375000	0.500	-9,650.000000
30.383333	0.500	-10,454.000000
30.391667	0.500	-10,471.000000
30.400000	0.500	-10,470.000000
30.408333	0.500	-11,079.000000
30.416667	0.500	-12,420.000000
30.425000	0.500	-14,048.000000
30.433333	0.500	-15,738.000000
30.441667	0.500	-16,853.000000
30.450000	0.500	-17,280.000000
30.458333	0.500	-17,322.000000
30.466667	0.500	-17,283.000000
30.475000	0.500	-17,220.000000
30.483333	0.500	-17,038.000000
30.491667	0.500	-16,583.000000
30.500000	0.500	-16,087.000000
30.508333	0.500	-15,454.000000
30.516667	0.500	-14,868.000000
30.525000	0.500	-14,809.000000
30.533333	0.500	-15,492.000000
30.541667	0.500	-16,887.000000
30.550000	0.500	-18,150.000000
30.558333	0.500	-18,442.000000
30.566667	0.500	-17,634.000000
30.575000	0.500	-16,090.000000
30.583333	0.500	-14,625.000000
30.591667	0.500	-14,044.000000
30.600000	0.500	-14,640.000000
30.608333	0.500	-16,133.000000
30.616667	0.500	-17,987.000000
30.625000	0.500	-19,320.000000
30.633333	0.500	-19,603.000000
30.641667	0.500	-18,608.000000
30.650000	0.500	-16,396.000000
30.658333	0.500	-13,445.000000
30.666667	0.500	-10,246.000000
30.675000	0.500	-7,038.000000
30.683333	0.500	-4,353.000000
30.691667	0.500	-2,437.000000
30.700000	0.500	-1,472.000000
30.708333	0.500	-1,439.000000
30.716667	0.500	-2,032.000000
30.725000	0.500	-2,646.000000
30.733333	0.500	-3,068.000000
30.741667	0.500	-2,834.000000
30.750000	0.500	-1,728.000000
30.758333	0.500	-68.000000
30.766667	0.500	1,367.000000
30.775000	0.500	2,112.000000
30.783333	0.500	1,836.000000
30.791667	0.500	359.000000
30.800000	0.500	-2,350.000000
30.808333	0.500	-5,823.000000
30.816667	0.500	-9,258.000000
30.825000	0.500	-12,530.000000
30.833333	0.500	-15,575.000000
30.841667	0.500	-17,281.000000
30.850000	0.500	-17,251.000000
30.858333	0.500	-15,676.000000
30.866667	0.500	-12,988.000000
30.875000	0.500	-9,696.000000
30.883333	0.500	-6,065.000000
30.891667	0.500	-2,722.000000
30.900000	0.500	-845.000000
30.908333	0.500	-1,349.000000
30.916667	0.500	-3,970.000000
30.925000	0.500	-7,529.000000
30.933333	0.500	-10,541.000000
30.941667	0.500	-12,510.000000
30.950000	0.500	-13,406.000000
30.958333	0.500	-13,341.000000
30.966667	0.500	-12,792.000000
30.975000	0.500	-12,244.000000
30.983333	0.500	-12,150.000000
30.991667	0.500	-12,904.000000
31.000000	0.500	-16,959.000000
