# Supplementary material for: Changes to Serum Sample Tube and Processing Methodology Does Not Cause Inter-Individual Variation in Automated Whole Serum N-Glycan Profiling in Health and Disease
Source: PLoS One. 2015 Apr 1;10(4):e0123028. doi: 10.1371/journal.pone.0123028 (PMC4382121; doi:10.1371/journal.pone.0123028)
Supplement: S2 Data — (ZIP) [file pone.0123028.s007.zip › IgGglycansData/1000+390-Sample 39.txt]

File Path	chrom://acropora/ChromeleonLocal/Archana Data/07 Mar 14/Robot validation of PNG F release- GCP-IgG and GCP-Fet.seq/42.smp/Emission_1.channel/Emission_1.chm
Channel	Emission_1

Injection Information:
Data Vault	ChromeleonLocal
Injection	PNG F rel-GCP-IgG-100µg-F.A+PBM+2AB VP96+T1-110/1000+390-Sample 39
Injection Number	44
Position	RG5
Comment	
Processing Method	beh-gu
Instrument Method	BEH-15cm-30min-right-25ul
Type	Unknown
Status	Finished
Injection Date	08/03/2014
Injection Time	14:03:51
Injection Volume (µL)	25.0000
Dilution Factor	1.0000
Weight	1.0000

Raw Data Information:
Time Min. (min)	0.000000
Time Max. (min)	31.000000
Data Points	3721
Detector	FLD
Exporting Data System	Chromeleon 7.1.1.1127
Operator	
Signal Quantity	
Signal Unit	counts
Signal Min.	-6,168.000000
Signal Max.	7,872,338.000000
Channel	Emission_1
Driver Name	FLD3000.dll
Channel Type	Evaluation
Min. Step (s)	0.500
Max. Step (s)	0.500
Average Step (s)	0.500

Signal Parameter Information:
Signal Info	

Raw Data:
Time (min)	Step (s)	Value (counts)
0.000000	0.000	0.000000
0.008333	0.500	0.000000
0.016667	0.500	0.000000
0.025000	0.500	0.000000
0.033333	0.500	0.000000
0.041667	0.500	4,389.000000
0.050000	0.500	4,591.000000
0.058333	0.500	5,068.000000
0.066667	0.500	5,991.000000
0.075000	0.500	7,197.000000
0.083333	0.500	8,398.000000
0.091667	0.500	9,368.000000
0.100000	0.500	9,922.000000
0.108333	0.500	9,957.000000
0.116667	0.500	9,515.000000
0.125000	0.500	8,721.000000
0.133333	0.500	7,690.000000
0.141667	0.500	6,507.000000
0.150000	0.500	5,257.000000
0.158333	0.500	3,988.000000
0.166667	0.500	2,693.000000
0.175000	0.500	1,343.000000
0.183333	0.500	-54.000000
0.191667	0.500	-1,457.000000
0.200000	0.500	-2,757.000000
0.208333	0.500	-3,823.000000
0.216667	0.500	-4,573.000000
0.225000	0.500	-5,009.000000
0.233333	0.500	-5,184.000000
0.241667	0.500	-5,203.000000
0.250000	0.500	-5,132.000000
0.258333	0.500	-5,037.000000
0.266667	0.500	-4,966.000000
0.275000	0.500	-4,895.000000
0.283333	0.500	-4,785.000000
0.291667	0.500	-4,627.000000
0.300000	0.500	-4,483.000000
0.308333	0.500	-4,401.000000
0.316667	0.500	-4,376.000000
0.325000	0.500	-4,387.000000
0.333333	0.500	-4,412.000000
0.341667	0.500	-4,403.000000
0.350000	0.500	-4,344.000000
0.358333	0.500	-4,293.000000
0.366667	0.500	-4,308.000000
0.375000	0.500	-4,363.000000
0.383333	0.500	-4,468.000000
0.391667	0.500	-4,655.000000
0.400000	0.500	-4,906.000000
0.408333	0.500	-5,191.000000
0.416667	0.500	-5,434.000000
0.425000	0.500	-5,563.000000
0.433333	0.500	-5,587.000000
0.441667	0.500	-5,477.000000
0.450000	0.500	-5,185.000000
0.458333	0.500	-4,745.000000
0.466667	0.500	-4,255.000000
0.475000	0.500	-3,840.000000
0.483333	0.500	-3,586.000000
0.491667	0.500	-3,518.000000
0.500000	0.500	-3,627.000000
0.508333	0.500	-3,861.000000
0.516667	0.500	-4,127.000000
0.525000	0.500	-4,332.000000
0.533333	0.500	-4,441.000000
0.541667	0.500	-4,460.000000
0.550000	0.500	-4,477.000000
0.558333	0.500	-4,548.000000
0.566667	0.500	-4,685.000000
0.575000	0.500	-4,862.000000
0.583333	0.500	-5,009.000000
0.591667	0.500	-5,009.000000
0.600000	0.500	-4,828.000000
0.608333	0.500	-4,521.000000
0.616667	0.500	-4,136.000000
0.625000	0.500	-3,698.000000
0.633333	0.500	-3,211.000000
0.641667	0.500	-2,629.000000
0.650000	0.500	-1,835.000000
0.658333	0.500	-793.000000
0.666667	0.500	433.000000
0.675000	0.500	1,773.000000
0.683333	0.500	3,094.000000
0.691667	0.500	4,256.000000
0.700000	0.500	5,176.000000
0.708333	0.500	5,796.000000
0.716667	0.500	6,068.000000
0.725000	0.500	6,002.000000
0.733333	0.500	5,891.000000
0.741667	0.500	6,605.000000
0.750000	0.500	9,431.000000
0.758333	0.500	15,325.000000
0.766667	0.500	24,359.000000
0.775000	0.500	35,737.000000
0.783333	0.500	48,149.000000
0.791667	0.500	60,085.000000
0.800000	0.500	70,147.000000
0.808333	0.500	77,265.000000
0.816667	0.500	80,859.000000
0.825000	0.500	80,879.000000
0.833333	0.500	77,722.000000
0.841667	0.500	72,067.000000
0.850000	0.500	64,755.000000
0.858333	0.500	56,628.000000
0.866667	0.500	48,455.000000
0.875000	0.500	40,819.000000
0.883333	0.500	34,093.000000
0.891667	0.500	28,412.000000
0.900000	0.500	23,683.000000
0.908333	0.500	19,785.000000
0.916667	0.500	16,642.000000
0.925000	0.500	14,132.000000
0.933333	0.500	12,105.000000
0.941667	0.500	10,449.000000
0.950000	0.500	9,121.000000
0.958333	0.500	8,106.000000
0.966667	0.500	7,451.000000
0.975000	0.500	7,167.000000
0.983333	0.500	7,219.000000
0.991667	0.500	7,553.000000
1.000000	0.500	8,063.000000
1.008333	0.500	8,621.000000
1.016667	0.500	9,193.000000
1.025000	0.500	9,902.000000
1.033333	0.500	11,067.000000
1.041667	0.500	13,195.000000
1.050000	0.500	16,686.000000
1.058333	0.500	21,534.000000
1.066667	0.500	27,318.000000
1.075000	0.500	33,329.000000
1.083333	0.500	38,770.000000
1.091667	0.500	42,958.000000
1.100000	0.500	45,498.000000
1.108333	0.500	46,275.000000
1.116667	0.500	45,502.000000
1.125000	0.500	43,693.000000
1.133333	0.500	41,410.000000
1.141667	0.500	39,217.000000
1.150000	0.500	37,617.000000
1.158333	0.500	36,962.000000
1.166667	0.500	37,354.000000
1.175000	0.500	38,719.000000
1.183333	0.500	40,879.000000
1.191667	0.500	43,526.000000
1.200000	0.500	46,235.000000
1.208333	0.500	48,532.000000
1.216667	0.500	50,048.000000
1.225000	0.500	50,509.000000
1.233333	0.500	49,775.000000
1.241667	0.500	47,902.000000
1.250000	0.500	45,169.000000
1.258333	0.500	42,106.000000
1.266667	0.500	39,161.000000
1.275000	0.500	36,486.000000
1.283333	0.500	34,052.000000
1.291667	0.500	31,774.000000
1.300000	0.500	29,841.000000
1.308333	0.500	28,754.000000
1.316667	0.500	28,788.000000
1.325000	0.500	29,619.000000
1.333333	0.500	30,597.000000
1.341667	0.500	31,142.000000
1.350000	0.500	30,850.000000
1.358333	0.500	29,472.000000
1.366667	0.500	27,064.000000
1.375000	0.500	23,932.000000
1.383333	0.500	20,393.000000
1.391667	0.500	16,742.000000
1.400000	0.500	13,351.000000
1.408333	0.500	10,503.000000
1.416667	0.500	8,379.000000
1.425000	0.500	7,035.000000
1.433333	0.500	6,369.000000
1.441667	0.500	6,208.000000
1.450000	0.500	6,307.000000
1.458333	0.500	6,446.000000
1.466667	0.500	6,432.000000
1.475000	0.500	6,119.000000
1.483333	0.500	5,459.000000
1.491667	0.500	4,589.000000
1.500000	0.500	3,678.000000
1.508333	0.500	2,826.000000
1.516667	0.500	2,150.000000
1.525000	0.500	1,702.000000
1.533333	0.500	1,481.000000
1.541667	0.500	1,443.000000
1.550000	0.500	1,498.000000
1.558333	0.500	1,549.000000
1.566667	0.500	1,532.000000
1.575000	0.500	1,438.000000
1.583333	0.500	1,274.000000
1.591667	0.500	988.000000
1.600000	0.500	506.000000
1.608333	0.500	-154.000000
1.616667	0.500	-869.000000
1.625000	0.500	-1,517.000000
1.633333	0.500	-1,977.000000
1.641667	0.500	-2,181.000000
1.650000	0.500	-2,173.000000
1.658333	0.500	-2,041.000000
1.666667	0.500	-1,871.000000
1.675000	0.500	-1,753.000000
1.683333	0.500	-1,695.000000
1.691667	0.500	-1,722.000000
1.700000	0.500	-1,863.000000
1.708333	0.500	-2,084.000000
1.716667	0.500	-2,352.000000
1.725000	0.500	-2,727.000000
1.733333	0.500	-3,236.000000
1.741667	0.500	-3,794.000000
1.750000	0.500	-4,282.000000
1.758333	0.500	-4,628.000000
1.766667	0.500	-4,788.000000
1.775000	0.500	-4,721.000000
1.783333	0.500	-4,430.000000
1.791667	0.500	-4,001.000000
1.800000	0.500	-3,592.000000
1.808333	0.500	-3,325.000000
1.816667	0.500	-3,178.000000
1.825000	0.500	-3,062.000000
1.833333	0.500	-2,916.000000
1.841667	0.500	-2,754.000000
1.850000	0.500	-2,663.000000
1.858333	0.500	-2,696.000000
1.866667	0.500	-2,846.000000
1.875000	0.500	-3,043.000000
1.883333	0.500	-3,246.000000
1.891667	0.500	-3,442.000000
1.900000	0.500	-3,614.000000
1.908333	0.500	-3,766.000000
1.916667	0.500	-3,880.000000
1.925000	0.500	-3,912.000000
1.933333	0.500	-3,847.000000
1.941667	0.500	-3,675.000000
1.950000	0.500	-3,425.000000
1.958333	0.500	-3,232.000000
1.966667	0.500	-3,155.000000
1.975000	0.500	-3,165.000000
1.983333	0.500	-3,229.000000
1.991667	0.500	-3,291.000000
2.000000	0.500	-3,300.000000
2.008333	0.500	-3,241.000000
2.016667	0.500	-3,106.000000
2.025000	0.500	-2,904.000000
2.033333	0.500	-2,677.000000
2.041667	0.500	-2,473.000000
2.050000	0.500	-2,285.000000
2.058333	0.500	-2,161.000000
2.066667	0.500	-2,142.000000
2.075000	0.500	-2,238.000000
2.083333	0.500	-2,404.000000
2.091667	0.500	-2,591.000000
2.100000	0.500	-2,772.000000
2.108333	0.500	-2,954.000000
2.116667	0.500	-3,167.000000
2.125000	0.500	-3,439.000000
2.133333	0.500	-3,729.000000
2.141667	0.500	-3,980.000000
2.150000	0.500	-4,176.000000
2.158333	0.500	-4,301.000000
2.166667	0.500	-4,307.000000
2.175000	0.500	-4,247.000000
2.183333	0.500	-4,238.000000
2.191667	0.500	-4,343.000000
2.200000	0.500	-4,515.000000
2.208333	0.500	-4,663.000000
2.216667	0.500	-4,728.000000
2.225000	0.500	-4,686.000000
2.233333	0.500	-4,627.000000
2.241667	0.500	-4,670.000000
2.250000	0.500	-4,809.000000
2.258333	0.500	-4,988.000000
2.266667	0.500	-5,153.000000
2.275000	0.500	-5,231.000000
2.283333	0.500	-5,202.000000
2.291667	0.500	-5,063.000000
2.300000	0.500	-4,870.000000
2.308333	0.500	-4,669.000000
2.316667	0.500	-4,454.000000
2.325000	0.500	-4,213.000000
2.333333	0.500	-3,951.000000
2.341667	0.500	-3,737.000000
2.350000	0.500	-3,646.000000
2.358333	0.500	-3,648.000000
2.366667	0.500	-3,655.000000
2.375000	0.500	-3,607.000000
2.383333	0.500	-3,567.000000
2.391667	0.500	-3,631.000000
2.400000	0.500	-3,799.000000
2.408333	0.500	-3,987.000000
2.416667	0.500	-4,140.000000
2.425000	0.500	-4,269.000000
2.433333	0.500	-4,374.000000
2.441667	0.500	-4,472.000000
2.450000	0.500	-4,573.000000
2.458333	0.500	-4,614.000000
2.466667	0.500	-4,566.000000
2.475000	0.500	-4,475.000000
2.483333	0.500	-4,373.000000
2.491667	0.500	-4,269.000000
2.500000	0.500	-4,202.000000
2.508333	0.500	-4,199.000000
2.516667	0.500	-4,273.000000
2.525000	0.500	-4,379.000000
2.533333	0.500	-4,425.000000
2.541667	0.500	-4,408.000000
2.550000	0.500	-4,368.000000
2.558333	0.500	-4,306.000000
2.566667	0.500	-4,171.000000
2.575000	0.500	-3,936.000000
2.583333	0.500	-3,673.000000
2.591667	0.500	-3,430.000000
2.600000	0.500	-3,252.000000
2.608333	0.500	-3,203.000000
2.616667	0.500	-3,294.000000
2.625000	0.500	-3,508.000000
2.633333	0.500	-3,834.000000
2.641667	0.500	-4,229.000000
2.650000	0.500	-4,673.000000
2.658333	0.500	-5,165.000000
2.666667	0.500	-5,661.000000
2.675000	0.500	-6,041.000000
2.683333	0.500	-6,168.000000
2.691667	0.500	-6,015.000000
2.700000	0.500	-5,659.000000
2.708333	0.500	-5,213.000000
2.716667	0.500	-4,791.000000
2.725000	0.500	-4,470.000000
2.733333	0.500	-4,316.000000
2.741667	0.500	-4,369.000000
2.750000	0.500	-4,595.000000
2.758333	0.500	-4,902.000000
2.766667	0.500	-5,164.000000
2.775000	0.500	-5,269.000000
2.783333	0.500	-5,183.000000
2.791667	0.500	-4,949.000000
2.800000	0.500	-4,666.000000
2.808333	0.500	-4,461.000000
2.816667	0.500	-4,420.000000
2.825000	0.500	-4,555.000000
2.833333	0.500	-4,764.000000
2.841667	0.500	-4,866.000000
2.850000	0.500	-4,805.000000
2.858333	0.500	-4,620.000000
2.866667	0.500	-4,350.000000
2.875000	0.500	-4,060.000000
2.883333	0.500	-3,800.000000
2.891667	0.500	-3,599.000000
2.900000	0.500	-3,470.000000
2.908333	0.500	-3,425.000000
2.916667	0.500	-3,480.000000
2.925000	0.500	-3,612.000000
2.933333	0.500	-3,748.000000
2.941667	0.500	-3,847.000000
2.950000	0.500	-3,874.000000
2.958333	0.500	-3,817.000000
2.966667	0.500	-3,686.000000
2.975000	0.500	-3,529.000000
2.983333	0.500	-3,375.000000
2.991667	0.500	-3,225.000000
3.000000	0.500	-3,128.000000
3.008333	0.500	-3,128.000000
3.016667	0.500	-3,128.000000
3.025000	0.500	-3,128.000000
3.033333	0.500	-3,128.000000
3.041667	0.500	-2,475.000000
3.050000	0.500	-65.000000
3.058333	0.500	3,292.000000
3.066667	0.500	7,140.000000
3.075000	0.500	11,581.000000
3.083333	0.500	16,979.000000
3.091667	0.500	23,054.000000
3.100000	0.500	28,987.000000
3.108333	0.500	34,105.000000
3.116667	0.500	38,026.000000
3.125000	0.500	40,520.000000
3.133333	0.500	41,758.000000
3.141667	0.500	41,941.000000
3.150000	0.500	41,088.000000
3.158333	0.500	39,285.000000
3.166667	0.500	37,015.000000
3.175000	0.500	34,979.000000
3.183333	0.500	33,501.000000
3.191667	0.500	32,402.000000
3.200000	0.500	31,697.000000
3.208333	0.500	31,435.000000
3.216667	0.500	31,592.000000
3.225000	0.500	32,246.000000
3.233333	0.500	33,182.000000
3.241667	0.500	33,725.000000
3.250000	0.500	33,536.000000
3.258333	0.500	32,486.000000
3.266667	0.500	30,644.000000
3.275000	0.500	28,399.000000
3.283333	0.500	26,355.000000
3.291667	0.500	24,774.000000
3.300000	0.500	23,221.000000
3.308333	0.500	21,842.000000
3.316667	0.500	20,968.000000
3.325000	0.500	20,521.000000
3.333333	0.500	20,741.000000
3.341667	0.500	21,338.000000
3.350000	0.500	21,521.000000
3.358333	0.500	21,079.000000
3.366667	0.500	20,719.000000
3.375000	0.500	21,173.000000
3.383333	0.500	22,713.000000
3.391667	0.500	25,067.000000
3.400000	0.500	27,634.000000
3.408333	0.500	29,575.000000
3.416667	0.500	30,562.000000
3.425000	0.500	30,801.000000
3.433333	0.500	30,337.000000
3.441667	0.500	29,474.000000
3.450000	0.500	28,495.000000
3.458333	0.500	27,479.000000
3.466667	0.500	26,461.000000
3.475000	0.500	25,163.000000
3.483333	0.500	23,516.000000
3.491667	0.500	21,952.000000
3.500000	0.500	20,201.000000
3.508333	0.500	17,685.000000
3.516667	0.500	14,831.000000
3.525000	0.500	12,434.000000
3.533333	0.500	10,929.000000
3.541667	0.500	10,295.000000
3.550000	0.500	10,337.000000
3.558333	0.500	11,447.000000
3.566667	0.500	13,460.000000
3.575000	0.500	16,093.000000
3.583333	0.500	19,020.000000
3.591667	0.500	21,634.000000
3.600000	0.500	23,477.000000
3.608333	0.500	24,452.000000
3.616667	0.500	24,579.000000
3.625000	0.500	24,171.000000
3.633333	0.500	23,992.000000
3.641667	0.500	24,298.000000
3.650000	0.500	25,016.000000
3.658333	0.500	26,223.000000
3.666667	0.500	27,619.000000
3.675000	0.500	28,842.000000
3.683333	0.500	30,066.000000
3.691667	0.500	31,413.000000
3.700000	0.500	32,800.000000
3.708333	0.500	34,298.000000
3.716667	0.500	35,924.000000
3.725000	0.500	37,599.000000
3.733333	0.500	38,993.000000
3.741667	0.500	39,768.000000
3.750000	0.500	39,982.000000
3.758333	0.500	39,582.000000
3.766667	0.500	38,655.000000
3.775000	0.500	37,893.000000
3.783333	0.500	37,507.000000
3.791667	0.500	36,630.000000
3.800000	0.500	34,440.000000
3.808333	0.500	31,201.000000
3.816667	0.500	27,495.000000
3.825000	0.500	23,951.000000
3.833333	0.500	20,722.000000
3.841667	0.500	18,099.000000
3.850000	0.500	16,508.000000
3.858333	0.500	16,202.000000
3.866667	0.500	17,067.000000
3.875000	0.500	18,528.000000
3.883333	0.500	20,120.000000
3.891667	0.500	21,481.000000
3.900000	0.500	22,573.000000
3.908333	0.500	23,373.000000
3.916667	0.500	23,565.000000
3.925000	0.500	23,218.000000
3.933333	0.500	22,500.000000
3.941667	0.500	21,789.000000
3.950000	0.500	21,128.000000
3.958333	0.500	20,268.000000
3.966667	0.500	19,270.000000
3.975000	0.500	18,654.000000
3.983333	0.500	18,820.000000
3.991667	0.500	19,383.000000
4.000000	0.500	19,135.000000
4.008333	0.500	18,062.000000
4.016667	0.500	17,255.000000
4.025000	0.500	17,416.000000
4.033333	0.500	18,373.000000
4.041667	0.500	19,689.000000
4.050000	0.500	21,026.000000
4.058333	0.500	21,968.000000
4.066667	0.500	21,888.000000
4.075000	0.500	21,061.000000
4.083333	0.500	20,611.000000
4.091667	0.500	21,579.000000
4.100000	0.500	23,912.000000
4.108333	0.500	26,754.000000
4.116667	0.500	29,488.000000
4.125000	0.500	31,273.000000
4.133333	0.500	31,369.000000
4.141667	0.500	29,647.000000
4.150000	0.500	27,145.000000
4.158333	0.500	24,882.000000
4.166667	0.500	23,185.000000
4.175000	0.500	21,911.000000
4.183333	0.500	20,576.000000
4.191667	0.500	18,646.000000
4.200000	0.500	16,491.000000
4.208333	0.500	15,198.000000
4.216667	0.500	15,324.000000
4.225000	0.500	16,275.000000
4.233333	0.500	17,638.000000
4.241667	0.500	19,429.000000
4.250000	0.500	21,447.000000
4.258333	0.500	23,168.000000
4.266667	0.500	24,095.000000
4.275000	0.500	24,120.000000
4.283333	0.500	23,912.000000
4.291667	0.500	24,212.000000
4.300000	0.500	24,914.000000
4.308333	0.500	25,386.000000
4.316667	0.500	25,191.000000
4.325000	0.500	24,334.000000
4.333333	0.500	22,894.000000
4.341667	0.500	21,241.000000
4.350000	0.500	19,967.000000
4.358333	0.500	19,447.000000
4.366667	0.500	19,915.000000
4.375000	0.500	21,511.000000
4.383333	0.500	24,251.000000
4.391667	0.500	27,890.000000
4.400000	0.500	31,960.000000
4.408333	0.500	36,102.000000
4.416667	0.500	39,738.000000
4.425000	0.500	41,870.000000
4.433333	0.500	41,996.000000
4.441667	0.500	39,826.000000
4.450000	0.500	35,512.000000
4.458333	0.500	29,904.000000
4.466667	0.500	24,258.000000
4.475000	0.500	19,768.000000
4.483333	0.500	16,698.000000
4.491667	0.500	15,194.000000
4.500000	0.500	14,909.000000
4.508333	0.500	15,425.000000
4.516667	0.500	17,131.000000
4.525000	0.500	19,494.000000
4.533333	0.500	21,315.000000
4.541667	0.500	22,035.000000
4.550000	0.500	21,747.000000
4.558333	0.500	20,719.000000
4.566667	0.500	19,834.000000
4.575000	0.500	20,133.000000
4.583333	0.500	21,569.000000
4.591667	0.500	23,135.000000
4.600000	0.500	24,182.000000
4.608333	0.500	24,583.000000
4.616667	0.500	24,659.000000
4.625000	0.500	24,486.000000
4.633333	0.500	23,769.000000
4.641667	0.500	22,027.000000
4.650000	0.500	19,746.000000
4.658333	0.500	17,266.000000
4.666667	0.500	14,547.000000
4.675000	0.500	11,723.000000
4.683333	0.500	9,465.000000
4.691667	0.500	7,668.000000
4.700000	0.500	6,318.000000
4.708333	0.500	5,773.000000
4.716667	0.500	5,540.000000
4.725000	0.500	5,187.000000
4.733333	0.500	4,314.000000
4.741667	0.500	3,780.000000
4.750000	0.500	4,673.000000
4.758333	0.500	6,973.000000
4.766667	0.500	9,930.000000
4.775000	0.500	12,919.000000
4.783333	0.500	15,739.000000
4.791667	0.500	18,169.000000
4.800000	0.500	19,860.000000
4.808333	0.500	20,488.000000
4.816667	0.500	20,072.000000
4.825000	0.500	18,842.000000
4.833333	0.500	17,218.000000
4.841667	0.500	15,785.000000
4.850000	0.500	14,594.000000
4.858333	0.500	13,866.000000
4.866667	0.500	13,932.000000
4.875000	0.500	14,745.000000
4.883333	0.500	16,275.000000
4.891667	0.500	18,674.000000
4.900000	0.500	21,982.000000
4.908333	0.500	25,464.000000
4.916667	0.500	28,296.000000
4.925000	0.500	29,970.000000
4.933333	0.500	30,297.000000
4.941667	0.500	29,597.000000
4.950000	0.500	28,435.000000
4.958333	0.500	27,308.000000
4.966667	0.500	26,163.000000
4.975000	0.500	24,987.000000
4.983333	0.500	24,404.000000
4.991667	0.500	24,903.000000
5.000000	0.500	26,754.000000
5.008333	0.500	29,575.000000
5.016667	0.500	32,600.000000
5.025000	0.500	35,226.000000
5.033333	0.500	37,581.000000
5.041667	0.500	39,637.000000
5.050000	0.500	41,038.000000
5.058333	0.500	41,677.000000
5.066667	0.500	41,771.000000
5.075000	0.500	41,136.000000
5.083333	0.500	39,382.000000
5.091667	0.500	35,962.000000
5.100000	0.500	31,043.000000
5.108333	0.500	25,535.000000
5.116667	0.500	20,409.000000
5.125000	0.500	16,347.000000
5.133333	0.500	13,939.000000
5.141667	0.500	14,031.000000
5.150000	0.500	16,426.000000
5.158333	0.500	20,030.000000
5.166667	0.500	23,426.000000
5.175000	0.500	25,458.000000
5.183333	0.500	26,207.000000
5.191667	0.500	25,817.000000
5.200000	0.500	24,584.000000
5.208333	0.500	22,993.000000
5.216667	0.500	21,414.000000
5.225000	0.500	19,922.000000
5.233333	0.500	19,036.000000
5.241667	0.500	19,299.000000
5.250000	0.500	20,154.000000
5.258333	0.500	20,756.000000
5.266667	0.500	21,024.000000
5.275000	0.500	21,219.000000
5.283333	0.500	21,172.000000
5.291667	0.500	20,875.000000
5.300000	0.500	20,756.000000
5.308333	0.500	21,021.000000
5.316667	0.500	21,786.000000
5.325000	0.500	22,954.000000
5.333333	0.500	24,520.000000
5.341667	0.500	26,269.000000
5.350000	0.500	27,588.000000
5.358333	0.500	28,352.000000
5.366667	0.500	28,464.000000
5.375000	0.500	27,922.000000
5.383333	0.500	27,119.000000
5.391667	0.500	26,914.000000
5.400000	0.500	28,084.000000
5.408333	0.500	31,037.000000
5.416667	0.500	35,007.000000
5.425000	0.500	38,861.000000
5.433333	0.500	41,657.000000
5.441667	0.500	42,644.000000
5.450000	0.500	41,844.000000
5.458333	0.500	40,349.000000
5.466667	0.500	39,019.000000
5.475000	0.500	37,910.000000
5.483333	0.500	36,688.000000
5.491667	0.500	35,586.000000
5.500000	0.500	34,857.000000
5.508333	0.500	34,031.000000
5.516667	0.500	32,792.000000
5.525000	0.500	31,150.000000
5.533333	0.500	29,433.000000
5.541667	0.500	27,922.000000
5.550000	0.500	26,424.000000
5.558333	0.500	24,673.000000
5.566667	0.500	22,924.000000
5.575000	0.500	21,168.000000
5.583333	0.500	19,347.000000
5.591667	0.500	17,712.000000
5.600000	0.500	16,778.000000
5.608333	0.500	16,983.000000
5.616667	0.500	18,514.000000
5.625000	0.500	20,990.000000
5.633333	0.500	23,761.000000
5.641667	0.500	26,550.000000
5.650000	0.500	29,173.000000
5.658333	0.500	31,493.000000
5.666667	0.500	33,894.000000
5.675000	0.500	36,169.000000
5.683333	0.500	38,280.000000
5.691667	0.500	39,863.000000
5.700000	0.500	39,988.000000
5.708333	0.500	38,478.000000
5.716667	0.500	35,730.000000
5.725000	0.500	32,030.000000
5.733333	0.500	27,804.000000
5.741667	0.500	23,491.000000
5.750000	0.500	19,563.000000
5.758333	0.500	16,795.000000
5.766667	0.500	15,902.000000
5.775000	0.500	16,568.000000
5.783333	0.500	18,429.000000
5.791667	0.500	21,026.000000
5.800000	0.500	23,890.000000
5.808333	0.500	26,294.000000
5.816667	0.500	27,671.000000
5.825000	0.500	28,014.000000
5.833333	0.500	27,743.000000
5.841667	0.500	26,879.000000
5.850000	0.500	25,095.000000
5.858333	0.500	22,574.000000
5.866667	0.500	20,035.000000
5.875000	0.500	18,120.000000
5.883333	0.500	17,003.000000
5.891667	0.500	16,591.000000
5.900000	0.500	16,292.000000
5.908333	0.500	15,930.000000
5.916667	0.500	16,128.000000
5.925000	0.500	17,014.000000
5.933333	0.500	18,885.000000
5.941667	0.500	22,042.000000
5.950000	0.500	26,251.000000
5.958333	0.500	30,848.000000
5.966667	0.500	34,689.000000
5.975000	0.500	37,318.000000
5.983333	0.500	38,802.000000
5.991667	0.500	39,656.000000
6.000000	0.500	40,011.000000
6.008333	0.500	40,136.000000
6.016667	0.500	40,379.000000
6.025000	0.500	40,467.000000
6.033333	0.500	40,448.000000
6.041667	0.500	40,917.000000
6.050000	0.500	41,712.000000
6.058333	0.500	42,484.000000
6.066667	0.500	42,547.000000
6.075000	0.500	41,487.000000
6.083333	0.500	40,523.000000
6.091667	0.500	40,963.000000
6.100000	0.500	42,259.000000
6.108333	0.500	42,702.000000
6.116667	0.500	41,426.000000
6.125000	0.500	39,001.000000
6.133333	0.500	35,932.000000
6.141667	0.500	32,893.000000
6.150000	0.500	30,190.000000
6.158333	0.500	27,496.000000
6.166667	0.500	24,853.000000
6.175000	0.500	22,521.000000
6.183333	0.500	20,663.000000
6.191667	0.500	18,980.000000
6.200000	0.500	17,389.000000
6.208333	0.500	16,123.000000
6.216667	0.500	16,189.000000
6.225000	0.500	18,247.000000
6.233333	0.500	22,191.000000
6.241667	0.500	27,421.000000
6.250000	0.500	33,338.000000
6.258333	0.500	39,569.000000
6.266667	0.500	45,510.000000
6.275000	0.500	50,167.000000
6.283333	0.500	52,834.000000
6.291667	0.500	53,265.000000
6.300000	0.500	51,833.000000
6.308333	0.500	49,327.000000
6.316667	0.500	45,991.000000
6.325000	0.500	41,639.000000
6.333333	0.500	37,243.000000
6.341667	0.500	34,203.000000
6.350000	0.500	33,311.000000
6.358333	0.500	34,264.000000
6.366667	0.500	35,861.000000
6.375000	0.500	36,856.000000
6.383333	0.500	36,986.000000
6.391667	0.500	36,472.000000
6.400000	0.500	35,881.000000
6.408333	0.500	35,389.000000
6.416667	0.500	35,450.000000
6.425000	0.500	36,271.000000
6.433333	0.500	37,416.000000
6.441667	0.500	38,256.000000
6.450000	0.500	38,708.000000
6.458333	0.500	39,035.000000
6.466667	0.500	39,673.000000
6.475000	0.500	40,536.000000
6.483333	0.500	41,317.000000
6.491667	0.500	41,273.000000
6.500000	0.500	40,245.000000
6.508333	0.500	38,422.000000
6.516667	0.500	36,060.000000
6.525000	0.500	33,277.000000
6.533333	0.500	30,250.000000
6.541667	0.500	27,857.000000
6.550000	0.500	26,884.000000
6.558333	0.500	26,675.000000
6.566667	0.500	26,374.000000
6.575000	0.500	25,841.000000
6.583333	0.500	25,824.000000
6.591667	0.500	27,015.000000
6.600000	0.500	29,418.000000
6.608333	0.500	33,081.000000
6.616667	0.500	37,915.000000
6.625000	0.500	43,003.000000
6.633333	0.500	47,084.000000
6.641667	0.500	49,353.000000
6.650000	0.500	49,849.000000
6.658333	0.500	48,983.000000
6.666667	0.500	47,171.000000
6.675000	0.500	44,374.000000
6.683333	0.500	40,843.000000
6.691667	0.500	37,109.000000
6.700000	0.500	33,946.000000
6.708333	0.500	32,054.000000
6.716667	0.500	31,981.000000
6.725000	0.500	33,673.000000
6.733333	0.500	36,346.000000
6.741667	0.500	38,704.000000
6.750000	0.500	39,737.000000
6.758333	0.500	39,296.000000
6.766667	0.500	38,225.000000
6.775000	0.500	37,610.000000
6.783333	0.500	37,756.000000
6.791667	0.500	38,690.000000
6.800000	0.500	39,817.000000
6.808333	0.500	40,631.000000
6.816667	0.500	41,121.000000
6.825000	0.500	41,544.000000
6.833333	0.500	42,077.000000
6.841667	0.500	42,535.000000
6.850000	0.500	42,712.000000
6.858333	0.500	42,702.000000
6.866667	0.500	42,747.000000
6.875000	0.500	43,178.000000
6.883333	0.500	43,823.000000
6.891667	0.500	44,520.000000
6.900000	0.500	45,091.000000
6.908333	0.500	45,106.000000
6.916667	0.500	44,850.000000
6.925000	0.500	44,691.000000
6.933333	0.500	44,173.000000
6.941667	0.500	42,461.000000
6.950000	0.500	39,590.000000
6.958333	0.500	35,965.000000
6.966667	0.500	32,036.000000
6.975000	0.500	28,875.000000
6.983333	0.500	27,178.000000
6.991667	0.500	26,420.000000
7.000000	0.500	26,146.000000
7.008333	0.500	26,319.000000
7.016667	0.500	26,876.000000
7.025000	0.500	27,685.000000
7.033333	0.500	28,418.000000
7.041667	0.500	29,189.000000
7.050000	0.500	30,109.000000
7.058333	0.500	31,218.000000
7.066667	0.500	32,667.000000
7.075000	0.500	34,468.000000
7.083333	0.500	36,483.000000
7.091667	0.500	38,897.000000
7.100000	0.500	42,042.000000
7.108333	0.500	45,435.000000
7.116667	0.500	48,486.000000
7.125000	0.500	50,825.000000
7.133333	0.500	52,546.000000
7.141667	0.500	53,277.000000
7.150000	0.500	52,918.000000
7.158333	0.500	51,738.000000
7.166667	0.500	49,936.000000
7.175000	0.500	47,499.000000
7.183333	0.500	44,730.000000
7.191667	0.500	42,150.000000
7.200000	0.500	40,010.000000
7.208333	0.500	38,685.000000
7.216667	0.500	38,690.000000
7.225000	0.500	40,344.000000
7.233333	0.500	42,958.000000
7.241667	0.500	45,551.000000
7.250000	0.500	47,237.000000
7.258333	0.500	47,694.000000
7.266667	0.500	46,988.000000
7.275000	0.500	45,331.000000
7.283333	0.500	43,008.000000
7.291667	0.500	40,640.000000
7.300000	0.500	39,092.000000
7.308333	0.500	38,114.000000
7.316667	0.500	37,366.000000
7.325000	0.500	37,120.000000
7.333333	0.500	37,480.000000
7.341667	0.500	38,584.000000
7.350000	0.500	39,913.000000
7.358333	0.500	41,034.000000
7.366667	0.500	41,879.000000
7.375000	0.500	42,509.000000
7.383333	0.500	42,882.000000
7.391667	0.500	43,053.000000
7.400000	0.500	43,162.000000
7.408333	0.500	43,273.000000
7.416667	0.500	43,307.000000
7.425000	0.500	43,157.000000
7.433333	0.500	42,933.000000
7.441667	0.500	42,951.000000
7.450000	0.500	43,401.000000
7.458333	0.500	44,045.000000
7.466667	0.500	44,430.000000
7.475000	0.500	44,568.000000
7.483333	0.500	44,171.000000
7.491667	0.500	43,257.000000
7.500000	0.500	42,263.000000
7.508333	0.500	41,345.000000
7.516667	0.500	40,635.000000
7.525000	0.500	40,386.000000
7.533333	0.500	39,983.000000
7.541667	0.500	38,615.000000
7.550000	0.500	36,575.000000
7.558333	0.500	34,538.000000
7.566667	0.500	32,973.000000
7.575000	0.500	32,052.000000
7.583333	0.500	32,191.000000
7.591667	0.500	33,554.000000
7.600000	0.500	36,157.000000
7.608333	0.500	39,681.000000
7.616667	0.500	43,364.000000
7.625000	0.500	47,109.000000
7.633333	0.500	50,855.000000
7.641667	0.500	54,551.000000
7.650000	0.500	57,855.000000
7.658333	0.500	59,828.000000
7.666667	0.500	60,075.000000
7.675000	0.500	58,656.000000
7.683333	0.500	55,724.000000
7.691667	0.500	52,122.000000
7.700000	0.500	49,006.000000
7.708333	0.500	46,833.000000
7.716667	0.500	45,237.000000
7.725000	0.500	44,353.000000
7.733333	0.500	44,644.000000
7.741667	0.500	46,074.000000
7.750000	0.500	48,300.000000
7.758333	0.500	50,881.000000
7.766667	0.500	53,409.000000
7.775000	0.500	55,576.000000
7.783333	0.500	56,831.000000
7.791667	0.500	56,734.000000
7.800000	0.500	55,337.000000
7.808333	0.500	53,218.000000
7.816667	0.500	50,690.000000
7.825000	0.500	47,910.000000
7.833333	0.500	45,178.000000
7.841667	0.500	42,899.000000
7.850000	0.500	41,262.000000
7.858333	0.500	40,433.000000
7.866667	0.500	40,119.000000
7.875000	0.500	39,929.000000
7.883333	0.500	39,250.000000
7.891667	0.500	37,525.000000
7.900000	0.500	35,175.000000
7.908333	0.500	32,566.000000
7.916667	0.500	30,190.000000
7.925000	0.500	29,581.000000
7.933333	0.500	31,314.000000
7.941667	0.500	34,264.000000
7.950000	0.500	37,499.000000
7.958333	0.500	40,865.000000
7.966667	0.500	44,295.000000
7.975000	0.500	47,724.000000
7.983333	0.500	51,335.000000
7.991667	0.500	55,453.000000
8.000000	0.500	59,935.000000
8.008333	0.500	64,618.000000
8.016667	0.500	69,674.000000
8.025000	0.500	75,107.000000
8.033333	0.500	80,291.000000
8.041667	0.500	84,846.000000
8.050000	0.500	88,842.000000
8.058333	0.500	92,043.000000
8.066667	0.500	94,014.000000
8.075000	0.500	94,418.000000
8.083333	0.500	93,231.000000
8.091667	0.500	91,288.000000
8.100000	0.500	89,150.000000
8.108333	0.500	86,856.000000
8.116667	0.500	84,095.000000
8.125000	0.500	80,753.000000
8.133333	0.500	77,323.000000
8.141667	0.500	74,314.000000
8.150000	0.500	71,536.000000
8.158333	0.500	68,475.000000
8.166667	0.500	65,093.000000
8.175000	0.500	61,868.000000
8.183333	0.500	59,368.000000
8.191667	0.500	58,111.000000
8.200000	0.500	57,254.000000
8.208333	0.500	55,717.000000
8.216667	0.500	52,765.000000
8.225000	0.500	48,472.000000
8.233333	0.500	43,589.000000
8.241667	0.500	38,763.000000
8.250000	0.500	35,005.000000
8.258333	0.500	33,417.000000
8.266667	0.500	34,264.000000
8.275000	0.500	36,908.000000
8.283333	0.500	40,802.000000
8.291667	0.500	45,622.000000
8.300000	0.500	50,822.000000
8.308333	0.500	56,323.000000
8.316667	0.500	61,595.000000
8.325000	0.500	65,962.000000
8.333333	0.500	69,053.000000
8.341667	0.500	71,208.000000
8.350000	0.500	73,898.000000
8.358333	0.500	78,219.000000
8.366667	0.500	84,668.000000
8.375000	0.500	94,296.000000
8.383333	0.500	107,984.000000
8.391667	0.500	126,065.000000
8.400000	0.500	148,049.000000
8.408333	0.500	172,945.000000
8.416667	0.500	199,451.000000
8.425000	0.500	225,953.000000
8.433333	0.500	250,474.000000
8.441667	0.500	270,698.000000
8.450000	0.500	285,134.000000
8.458333	0.500	293,299.000000
8.466667	0.500	295,035.000000
8.475000	0.500	290,276.000000
8.483333	0.500	279,329.000000
8.491667	0.500	262,707.000000
8.500000	0.500	241,837.000000
8.508333	0.500	218,625.000000
8.516667	0.500	194,578.000000
8.525000	0.500	171,182.000000
8.533333	0.500	150,132.000000
8.541667	0.500	132,411.000000
8.550000	0.500	117,954.000000
8.558333	0.500	105,575.000000
8.566667	0.500	94,734.000000
8.575000	0.500	85,856.000000
8.583333	0.500	79,269.000000
8.591667	0.500	74,704.000000
8.600000	0.500	71,599.000000
8.608333	0.500	69,491.000000
8.616667	0.500	68,052.000000
8.625000	0.500	66,837.000000
8.633333	0.500	65,454.000000
8.641667	0.500	63,923.000000
8.650000	0.500	62,914.000000
8.658333	0.500	63,316.000000
8.666667	0.500	65,081.000000
8.675000	0.500	67,724.000000
8.683333	0.500	70,579.000000
8.691667	0.500	72,688.000000
8.700000	0.500	73,720.000000
8.708333	0.500	73,664.000000
8.716667	0.500	72,282.000000
8.725000	0.500	69,562.000000
8.733333	0.500	66,210.000000
8.741667	0.500	63,154.000000
8.750000	0.500	60,714.000000
8.758333	0.500	59,068.000000
8.766667	0.500	58,066.000000
8.775000	0.500	57,399.000000
8.783333	0.500	56,819.000000
8.791667	0.500	56,504.000000
8.800000	0.500	57,063.000000
8.808333	0.500	58,153.000000
8.816667	0.500	59,212.000000
8.825000	0.500	59,952.000000
8.833333	0.500	60,414.000000
8.841667	0.500	60,618.000000
8.850000	0.500	59,873.000000
8.858333	0.500	58,039.000000
8.866667	0.500	55,553.000000
8.875000	0.500	52,878.000000
8.883333	0.500	50,727.000000
8.891667	0.500	49,167.000000
8.900000	0.500	48,154.000000
8.908333	0.500	48,094.000000
8.916667	0.500	49,279.000000
8.925000	0.500	51,611.000000
8.933333	0.500	54,395.000000
8.941667	0.500	56,543.000000
8.950000	0.500	57,532.000000
8.958333	0.500	57,317.000000
8.966667	0.500	56,999.000000
8.975000	0.500	57,546.000000
8.983333	0.500	59,049.000000
8.991667	0.500	61,636.000000
9.000000	0.500	65,308.000000
9.008333	0.500	69,918.000000
9.016667	0.500	74,461.000000
9.025000	0.500	77,996.000000
9.033333	0.500	80,630.000000
9.041667	0.500	83,108.000000
9.050000	0.500	85,547.000000
9.058333	0.500	87,385.000000
9.066667	0.500	87,677.000000
9.075000	0.500	85,745.000000
9.083333	0.500	81,807.000000
9.091667	0.500	76,709.000000
9.100000	0.500	71,691.000000
9.108333	0.500	67,562.000000
9.116667	0.500	64,878.000000
9.125000	0.500	63,776.000000
9.133333	0.500	64,686.000000
9.141667	0.500	67,538.000000
9.150000	0.500	71,358.000000
9.158333	0.500	75,303.000000
9.166667	0.500	78,734.000000
9.175000	0.500	81,282.000000
9.183333	0.500	83,135.000000
9.191667	0.500	84,277.000000
9.200000	0.500	84,248.000000
9.208333	0.500	82,886.000000
9.216667	0.500	80,788.000000
9.225000	0.500	79,453.000000
9.233333	0.500	79,107.000000
9.241667	0.500	78,782.000000
9.250000	0.500	78,151.000000
9.258333	0.500	77,305.000000
9.266667	0.500	76,344.000000
9.275000	0.500	75,506.000000
9.283333	0.500	74,690.000000
9.291667	0.500	73,344.000000
9.300000	0.500	70,389.000000
9.308333	0.500	65,334.000000
9.316667	0.500	58,662.000000
9.325000	0.500	52,183.000000
9.333333	0.500	46,958.000000
9.341667	0.500	43,613.000000
9.350000	0.500	42,884.000000
9.358333	0.500	44,863.000000
9.366667	0.500	49,095.000000
9.375000	0.500	54,491.000000
9.383333	0.500	59,872.000000
9.391667	0.500	64,714.000000
9.400000	0.500	68,630.000000
9.408333	0.500	71,476.000000
9.416667	0.500	72,995.000000
9.425000	0.500	73,063.000000
9.433333	0.500	71,994.000000
9.441667	0.500	70,378.000000
9.450000	0.500	69,033.000000
9.458333	0.500	69,202.000000
9.466667	0.500	72,219.000000
9.475000	0.500	78,861.000000
9.483333	0.500	89,590.000000
9.491667	0.500	105,183.000000
9.500000	0.500	126,269.000000
9.508333	0.500	154,313.000000
9.516667	0.500	191,363.000000
9.525000	0.500	240,153.000000
9.533333	0.500	304,435.000000
9.541667	0.500	388,719.000000
9.550000	0.500	498,514.000000
9.558333	0.500	641,189.000000
9.566667	0.500	826,472.000000
9.575000	0.500	1,065,860.000000
9.583333	0.500	1,370,995.000000
9.591667	0.500	1,753,067.000000
9.600000	0.500	2,220,287.000000
9.608333	0.500	2,775,087.000000
9.616667	0.500	3,412,071.000000
9.625000	0.500	4,114,658.000000
9.633333	0.500	4,854,074.000000
9.641667	0.500	5,590,399.000000
9.650000	0.500	6,275,525.000000
9.658333	0.500	6,859,210.000000
9.666667	0.500	7,294,520.000000
9.675000	0.500	7,543,292.000000
9.683333	0.500	7,583,801.000000
9.691667	0.500	7,415,119.000000
9.700000	0.500	7,055,742.000000
9.708333	0.500	6,538,776.000000
9.716667	0.500	5,906,534.000000
9.725000	0.500	5,205,885.000000
9.733333	0.500	4,482,699.000000
9.741667	0.500	3,776,573.000000
9.750000	0.500	3,119,073.000000
9.758333	0.500	2,532,531.000000
9.766667	0.500	2,028,866.000000
9.775000	0.500	1,610,486.000000
9.783333	0.500	1,273,358.000000
9.791667	0.500	1,009,030.000000
9.800000	0.500	806,126.000000
9.808333	0.500	652,689.000000
9.816667	0.500	537,596.000000
9.825000	0.500	450,590.000000
9.833333	0.500	383,495.000000
9.841667	0.500	330,592.000000
9.850000	0.500	288,310.000000
9.858333	0.500	254,037.000000
9.866667	0.500	225,276.000000
9.875000	0.500	200,814.000000
9.883333	0.500	179,585.000000
9.891667	0.500	160,956.000000
9.900000	0.500	144,334.000000
9.908333	0.500	129,164.000000
9.916667	0.500	115,175.000000
9.925000	0.500	102,410.000000
9.933333	0.500	91,503.000000
9.941667	0.500	83,231.000000
9.950000	0.500	78,089.000000
9.958333	0.500	76,024.000000
9.966667	0.500	76,375.000000
9.975000	0.500	78,066.000000
9.983333	0.500	80,152.000000
9.991667	0.500	81,966.000000
10.000000	0.500	82,893.000000
10.008333	0.500	82,642.000000
10.016667	0.500	81,379.000000
10.025000	0.500	79,340.000000
10.033333	0.500	76,931.000000
10.041667	0.500	74,208.000000
10.050000	0.500	71,283.000000
10.058333	0.500	68,825.000000
10.066667	0.500	67,702.000000
10.075000	0.500	68,120.000000
10.083333	0.500	69,801.000000
10.091667	0.500	72,557.000000
10.100000	0.500	75,412.000000
10.108333	0.500	77,450.000000
10.116667	0.500	78,328.000000
10.125000	0.500	78,095.000000
10.133333	0.500	76,684.000000
10.141667	0.500	74,601.000000
10.150000	0.500	72,433.000000
10.158333	0.500	70,602.000000
10.166667	0.500	69,709.000000
10.175000	0.500	70,337.000000
10.183333	0.500	72,416.000000
10.191667	0.500	75,177.000000
10.200000	0.500	78,104.000000
10.208333	0.500	80,585.000000
10.216667	0.500	81,942.000000
10.225000	0.500	82,184.000000
10.233333	0.500	82,131.000000
10.241667	0.500	82,208.000000
10.250000	0.500	82,618.000000
10.258333	0.500	83,321.000000
10.266667	0.500	83,915.000000
10.275000	0.500	84,273.000000
10.283333	0.500	84,540.000000
10.291667	0.500	84,881.000000
10.300000	0.500	85,349.000000
10.308333	0.500	85,639.000000
10.316667	0.500	85,509.000000
10.325000	0.500	85,230.000000
10.333333	0.500	85,046.000000
10.341667	0.500	84,798.000000
10.350000	0.500	84,362.000000
10.358333	0.500	83,542.000000
10.366667	0.500	82,991.000000
10.375000	0.500	83,665.000000
10.383333	0.500	85,761.000000
10.391667	0.500	88,865.000000
10.400000	0.500	92,388.000000
10.408333	0.500	95,838.000000
10.416667	0.500	99,491.000000
10.425000	0.500	103,934.000000
10.433333	0.500	109,955.000000
10.441667	0.500	117,851.000000
10.450000	0.500	127,110.000000
10.458333	0.500	137,124.000000
10.466667	0.500	147,622.000000
10.475000	0.500	157,931.000000
10.483333	0.500	167,197.000000
10.491667	0.500	174,714.000000
10.500000	0.500	180,170.000000
10.508333	0.500	183,613.000000
10.516667	0.500	185,659.000000
10.525000	0.500	187,168.000000
10.533333	0.500	187,680.000000
10.541667	0.500	186,111.000000
10.550000	0.500	182,302.000000
10.558333	0.500	177,092.000000
10.566667	0.500	171,724.000000
10.575000	0.500	166,291.000000
10.583333	0.500	161,058.000000
10.591667	0.500	157,319.000000
10.600000	0.500	156,170.000000
10.608333	0.500	158,906.000000
10.616667	0.500	166,640.000000
10.625000	0.500	180,042.000000
10.633333	0.500	200,209.000000
10.641667	0.500	229,513.000000
10.650000	0.500	270,841.000000
10.658333	0.500	327,199.000000
10.666667	0.500	401,062.000000
10.675000	0.500	493,323.000000
10.683333	0.500	603,772.000000
10.691667	0.500	731,477.000000
10.700000	0.500	874,012.000000
10.708333	0.500	1,027,247.000000
10.716667	0.500	1,184,744.000000
10.725000	0.500	1,338,418.000000
10.733333	0.500	1,478,949.000000
10.741667	0.500	1,596,734.000000
10.750000	0.500	1,683,541.000000
10.758333	0.500	1,732,288.000000
10.766667	0.500	1,738,866.000000
10.775000	0.500	1,703,291.000000
10.783333	0.500	1,628,382.000000
10.791667	0.500	1,520,235.000000
10.800000	0.500	1,387,212.000000
10.808333	0.500	1,238,792.000000
10.816667	0.500	1,084,275.000000
10.825000	0.500	931,514.000000
10.833333	0.500	786,979.000000
10.841667	0.500	655,425.000000
10.850000	0.500	540,069.000000
10.858333	0.500	442,569.000000
10.866667	0.500	362,501.000000
10.875000	0.500	297,402.000000
10.883333	0.500	244,867.000000
10.891667	0.500	203,371.000000
10.900000	0.500	171,134.000000
10.908333	0.500	146,015.000000
10.916667	0.500	126,389.000000
10.925000	0.500	111,312.000000
10.933333	0.500	100,705.000000
10.941667	0.500	94,495.000000
10.950000	0.500	91,783.000000
10.958333	0.500	90,792.000000
10.966667	0.500	90,437.000000
10.975000	0.500	90,685.000000
10.983333	0.500	91,998.000000
10.991667	0.500	94,808.000000
11.000000	0.500	99,389.000000
11.008333	0.500	105,527.000000
11.016667	0.500	113,327.000000
11.025000	0.500	123,496.000000
11.033333	0.500	135,835.000000
11.041667	0.500	149,511.000000
11.050000	0.500	163,591.000000
11.058333	0.500	176,766.000000
11.066667	0.500	187,603.000000
11.075000	0.500	195,753.000000
11.083333	0.500	201,203.000000
11.091667	0.500	203,660.000000
11.100000	0.500	203,321.000000
11.108333	0.500	200,475.000000
11.116667	0.500	195,437.000000
11.125000	0.500	188,341.000000
11.133333	0.500	179,309.000000
11.141667	0.500	168,700.000000
11.150000	0.500	157,107.000000
11.158333	0.500	145,211.000000
11.166667	0.500	133,558.000000
11.175000	0.500	122,987.000000
11.183333	0.500	114,157.000000
11.191667	0.500	107,275.000000
11.200000	0.500	102,114.000000
11.208333	0.500	98,427.000000
11.216667	0.500	95,627.000000
11.225000	0.500	92,841.000000
11.233333	0.500	90,194.000000
11.241667	0.500	88,114.000000
11.250000	0.500	86,266.000000
11.258333	0.500	83,993.000000
11.266667	0.500	81,391.000000
11.275000	0.500	78,649.000000
11.283333	0.500	75,876.000000
11.291667	0.500	73,032.000000
11.300000	0.500	70,177.000000
11.308333	0.500	67,669.000000
11.316667	0.500	65,628.000000
11.325000	0.500	64,277.000000
11.333333	0.500	63,934.000000
11.341667	0.500	64,367.000000
11.350000	0.500	65,842.000000
11.358333	0.500	68,923.000000
11.366667	0.500	73,400.000000
11.375000	0.500	78,265.000000
11.383333	0.500	82,446.000000
11.391667	0.500	85,215.000000
11.400000	0.500	86,931.000000
11.408333	0.500	88,474.000000
11.416667	0.500	90,302.000000
11.425000	0.500	92,215.000000
11.433333	0.500	93,834.000000
11.441667	0.500	95,071.000000
11.450000	0.500	95,937.000000
11.458333	0.500	96,380.000000
11.466667	0.500	96,308.000000
11.475000	0.500	96,034.000000
11.483333	0.500	96,225.000000
11.491667	0.500	96,691.000000
11.500000	0.500	97,082.000000
11.508333	0.500	97,117.000000
11.516667	0.500	96,295.000000
11.525000	0.500	95,051.000000
11.533333	0.500	93,935.000000
11.541667	0.500	93,080.000000
11.550000	0.500	91,939.000000
11.558333	0.500	90,295.000000
11.566667	0.500	88,161.000000
11.575000	0.500	86,098.000000
11.583333	0.500	84,991.000000
11.591667	0.500	85,750.000000
11.600000	0.500	88,882.000000
11.608333	0.500	94,724.000000
11.616667	0.500	103,404.000000
11.625000	0.500	114,927.000000
11.633333	0.500	129,511.000000
11.641667	0.500	146,752.000000
11.650000	0.500	165,808.000000
11.658333	0.500	185,504.000000
11.666667	0.500	203,837.000000
11.675000	0.500	219,305.000000
11.683333	0.500	231,114.000000
11.691667	0.500	239,415.000000
11.700000	0.500	244,457.000000
11.708333	0.500	246,247.000000
11.716667	0.500	245,614.000000
11.725000	0.500	243,858.000000
11.733333	0.500	241,959.000000
11.741667	0.500	241,508.000000
11.750000	0.500	245,004.000000
11.758333	0.500	255,069.000000
11.766667	0.500	275,706.000000
11.775000	0.500	310,988.000000
11.783333	0.500	364,994.000000
11.791667	0.500	442,359.000000
11.800000	0.500	550,022.000000
11.808333	0.500	697,032.000000
11.816667	0.500	892,850.000000
11.825000	0.500	1,147,669.000000
11.833333	0.500	1,473,266.000000
11.841667	0.500	1,879,500.000000
11.850000	0.500	2,373,204.000000
11.858333	0.500	2,956,642.000000
11.866667	0.500	3,622,820.000000
11.875000	0.500	4,351,987.000000
11.883333	0.500	5,113,367.000000
11.891667	0.500	5,864,358.000000
11.900000	0.500	6,556,941.000000
11.908333	0.500	7,142,039.000000
11.916667	0.500	7,576,501.000000
11.925000	0.500	7,826,818.000000
11.933333	0.500	7,872,338.000000
11.941667	0.500	7,710,097.000000
11.950000	0.500	7,354,645.000000
11.958333	0.500	6,835,723.000000
11.966667	0.500	6,193,711.000000
11.975000	0.500	5,474,590.000000
11.983333	0.500	4,724,891.000000
11.991667	0.500	3,985,758.000000
12.000000	0.500	3,290,095.000000
12.008333	0.500	2,663,092.000000
12.016667	0.500	2,120,475.000000
12.025000	0.500	1,667,460.000000
12.033333	0.500	1,301,299.000000
12.041667	0.500	1,014,352.000000
12.050000	0.500	796,322.000000
12.058333	0.500	635,720.000000
12.066667	0.500	520,839.000000
12.075000	0.500	440,702.000000
12.083333	0.500	385,955.000000
12.091667	0.500	349,431.000000
12.100000	0.500	325,648.000000
12.108333	0.500	311,225.000000
12.116667	0.500	305,257.000000
12.125000	0.500	308,469.000000
12.133333	0.500	322,556.000000
12.141667	0.500	349,503.000000
12.150000	0.500	392,165.000000
12.158333	0.500	454,458.000000
12.166667	0.500	540,740.000000
12.175000	0.500	655,884.000000
12.183333	0.500	804,035.000000
12.191667	0.500	987,194.000000
12.200000	0.500	1,206,364.000000
12.208333	0.500	1,460,986.000000
12.216667	0.500	1,747,009.000000
12.225000	0.500	2,056,573.000000
12.233333	0.500	2,375,383.000000
12.241667	0.500	2,683,673.000000
12.250000	0.500	2,959,980.000000
12.258333	0.500	3,183,341.000000
12.266667	0.500	3,335,681.000000
12.275000	0.500	3,403,297.000000
12.283333	0.500	3,379,953.000000
12.291667	0.500	3,268,717.000000
12.300000	0.500	3,080,321.000000
12.308333	0.500	2,830,592.000000
12.316667	0.500	2,538,815.000000
12.325000	0.500	2,225,140.000000
12.333333	0.500	1,908,718.000000
12.341667	0.500	1,606,113.000000
12.350000	0.500	1,329,513.000000
12.358333	0.500	1,086,693.000000
12.366667	0.500	881,242.000000
12.375000	0.500	712,985.000000
12.383333	0.500	579,289.000000
12.391667	0.500	475,756.000000
12.400000	0.500	396,947.000000
12.408333	0.500	337,284.000000
12.416667	0.500	291,989.000000
12.425000	0.500	257,555.000000
12.433333	0.500	230,906.000000
12.441667	0.500	209,359.000000
12.450000	0.500	191,196.000000
12.458333	0.500	175,449.000000
12.466667	0.500	161,631.000000
12.475000	0.500	149,666.000000
12.483333	0.500	139,443.000000
12.491667	0.500	130,964.000000
12.500000	0.500	123,886.000000
12.508333	0.500	117,782.000000
12.516667	0.500	112,665.000000
12.525000	0.500	109,027.000000
12.533333	0.500	106,966.000000
12.541667	0.500	106,075.000000
12.550000	0.500	106,120.000000
12.558333	0.500	107,705.000000
12.566667	0.500	111,279.000000
12.575000	0.500	117,594.000000
12.583333	0.500	128,283.000000
12.591667	0.500	144,771.000000
12.600000	0.500	167,967.000000
12.608333	0.500	198,413.000000
12.616667	0.500	237,489.000000
12.625000	0.500	288,121.000000
12.633333	0.500	353,330.000000
12.641667	0.500	435,647.000000
12.650000	0.500	537,462.000000
12.658333	0.500	659,177.000000
12.666667	0.500	799,806.000000
12.675000	0.500	957,117.000000
12.683333	0.500	1,125,977.000000
12.691667	0.500	1,299,437.000000
12.700000	0.500	1,468,915.000000
12.708333	0.500	1,624,493.000000
12.716667	0.500	1,755,927.000000
12.725000	0.500	1,853,219.000000
12.733333	0.500	1,908,460.000000
12.741667	0.500	1,916,964.000000
12.750000	0.500	1,877,760.000000
12.758333	0.500	1,794,212.000000
12.766667	0.500	1,673,441.000000
12.775000	0.500	1,524,765.000000
12.783333	0.500	1,359,042.000000
12.791667	0.500	1,186,928.000000
12.800000	0.500	1,017,638.000000
12.808333	0.500	858,048.000000
12.816667	0.500	713,053.000000
12.825000	0.500	586,187.000000
12.833333	0.500	479,153.000000
12.841667	0.500	392,248.000000
12.850000	0.500	324,817.000000
12.858333	0.500	274,867.000000
12.866667	0.500	239,607.000000
12.875000	0.500	215,630.000000
12.883333	0.500	199,297.000000
12.891667	0.500	187,718.000000
12.900000	0.500	179,089.000000
12.908333	0.500	172,470.000000
12.916667	0.500	167,584.000000
12.925000	0.500	164,372.000000
12.933333	0.500	162,979.000000
12.941667	0.500	163,636.000000
12.950000	0.500	166,642.000000
12.958333	0.500	172,354.000000
12.966667	0.500	180,658.000000
12.975000	0.500	191,224.000000
12.983333	0.500	204,247.000000
12.991667	0.500	220,147.000000
13.000000	0.500	238,027.000000
13.008333	0.500	255,944.000000
13.016667	0.500	272,459.000000
13.025000	0.500	286,077.000000
13.033333	0.500	295,640.000000
13.041667	0.500	300,311.000000
13.050000	0.500	299,393.000000
13.058333	0.500	293,114.000000
13.066667	0.500	282,550.000000
13.075000	0.500	269,371.000000
13.083333	0.500	254,813.000000
13.091667	0.500	239,831.000000
13.100000	0.500	225,497.000000
13.108333	0.500	212,668.000000
13.116667	0.500	201,751.000000
13.125000	0.500	192,625.000000
13.133333	0.500	184,651.000000
13.141667	0.500	177,119.000000
13.150000	0.500	169,910.000000
13.158333	0.500	163,139.000000
13.166667	0.500	156,583.000000
13.175000	0.500	150,351.000000
13.183333	0.500	144,890.000000
13.191667	0.500	140,431.000000
13.200000	0.500	137,492.000000
13.208333	0.500	137,156.000000
13.216667	0.500	139,602.000000
13.225000	0.500	144,641.000000
13.233333	0.500	151,939.000000
13.241667	0.500	161,370.000000
13.250000	0.500	173,183.000000
13.258333	0.500	187,736.000000
13.266667	0.500	205,799.000000
13.275000	0.500	227,858.000000
13.283333	0.500	253,948.000000
13.291667	0.500	283,127.000000
13.300000	0.500	313,186.000000
13.308333	0.500	341,284.000000
13.316667	0.500	364,705.000000
13.325000	0.500	382,080.000000
13.333333	0.500	392,680.000000
13.341667	0.500	396,233.000000
13.350000	0.500	392,849.000000
13.358333	0.500	382,321.000000
13.366667	0.500	364,661.000000
13.375000	0.500	340,853.000000
13.383333	0.500	313,007.000000
13.391667	0.500	283,331.000000
13.400000	0.500	254,136.000000
13.408333	0.500	227,128.000000
13.416667	0.500	202,954.000000
13.425000	0.500	182,171.000000
13.433333	0.500	164,597.000000
13.441667	0.500	149,783.000000
13.450000	0.500	137,471.000000
13.458333	0.500	127,181.000000
13.466667	0.500	118,777.000000
13.475000	0.500	111,978.000000
13.483333	0.500	106,768.000000
13.491667	0.500	103,301.000000
13.500000	0.500	102,033.000000
13.508333	0.500	102,551.000000
13.516667	0.500	104,073.000000
13.525000	0.500	106,445.000000
13.533333	0.500	109,539.000000
13.541667	0.500	113,039.000000
13.550000	0.500	116,304.000000
13.558333	0.500	118,808.000000
13.566667	0.500	120,320.000000
13.575000	0.500	120,666.000000
13.583333	0.500	119,438.000000
13.591667	0.500	116,940.000000
13.600000	0.500	113,649.000000
13.608333	0.500	109,403.000000
13.616667	0.500	103,982.000000
13.625000	0.500	98,119.000000
13.633333	0.500	93,146.000000
13.641667	0.500	90,088.000000
13.650000	0.500	89,505.000000
13.658333	0.500	91,462.000000
13.666667	0.500	95,526.000000
13.675000	0.500	100,986.000000
13.683333	0.500	106,744.000000
13.691667	0.500	111,956.000000
13.700000	0.500	115,723.000000
13.708333	0.500	117,573.000000
13.716667	0.500	117,961.000000
13.725000	0.500	117,561.000000
13.733333	0.500	116,768.000000
13.741667	0.500	116,052.000000
13.750000	0.500	115,590.000000
13.758333	0.500	115,336.000000
13.766667	0.500	114,983.000000
13.775000	0.500	114,310.000000
13.783333	0.500	113,597.000000
13.791667	0.500	113,095.000000
13.800000	0.500	113,615.000000
13.808333	0.500	115,649.000000
13.816667	0.500	118,900.000000
13.825000	0.500	123,111.000000
13.833333	0.500	128,079.000000
13.841667	0.500	133,254.000000
13.850000	0.500	138,035.000000
13.858333	0.500	142,386.000000
13.866667	0.500	146,675.000000
13.875000	0.500	151,056.000000
13.883333	0.500	155,478.000000
13.891667	0.500	160,103.000000
13.900000	0.500	164,492.000000
13.908333	0.500	168,895.000000
13.916667	0.500	173,882.000000
13.925000	0.500	179,136.000000
13.933333	0.500	183,661.000000
13.941667	0.500	186,354.000000
13.950000	0.500	186,577.000000
13.958333	0.500	184,517.000000
13.966667	0.500	181,060.000000
13.975000	0.500	176,994.000000
13.983333	0.500	172,832.000000
13.991667	0.500	169,162.000000
14.000000	0.500	166,156.000000
14.008333	0.500	164,011.000000
14.016667	0.500	162,449.000000
14.025000	0.500	161,139.000000
14.033333	0.500	160,267.000000
14.041667	0.500	160,323.000000
14.050000	0.500	160,975.000000
14.058333	0.500	161,978.000000
14.066667	0.500	163,435.000000
14.075000	0.500	165,298.000000
14.083333	0.500	167,334.000000
14.091667	0.500	169,597.000000
14.100000	0.500	172,298.000000
14.108333	0.500	175,383.000000
14.116667	0.500	178,305.000000
14.125000	0.500	180,786.000000
14.133333	0.500	183,044.000000
14.141667	0.500	184,908.000000
14.150000	0.500	186,393.000000
14.158333	0.500	187,756.000000
14.166667	0.500	189,350.000000
14.175000	0.500	191,215.000000
14.183333	0.500	193,236.000000
14.191667	0.500	195,228.000000
14.200000	0.500	197,582.000000
14.208333	0.500	201,560.000000
14.216667	0.500	209,018.000000
14.225000	0.500	222,145.000000
14.233333	0.500	242,942.000000
14.241667	0.500	272,921.000000
14.250000	0.500	313,804.000000
14.258333	0.500	368,280.000000
14.266667	0.500	440,157.000000
14.275000	0.500	534,801.000000
14.283333	0.500	658,415.000000
14.291667	0.500	817,083.000000
14.300000	0.500	1,017,212.000000
14.308333	0.500	1,265,872.000000
14.316667	0.500	1,569,519.000000
14.325000	0.500	1,933,099.000000
14.333333	0.500	2,356,733.000000
14.341667	0.500	2,833,192.000000
14.350000	0.500	3,347,796.000000
14.358333	0.500	3,879,056.000000
14.366667	0.500	4,399,840.000000
14.375000	0.500	4,877,573.000000
14.383333	0.500	5,278,556.000000
14.391667	0.500	5,572,704.000000
14.400000	0.500	5,737,397.000000
14.408333	0.500	5,759,142.000000
14.416667	0.500	5,634,926.000000
14.425000	0.500	5,374,746.000000
14.433333	0.500	4,999,953.000000
14.441667	0.500	4,538,756.000000
14.450000	0.500	4,022,438.000000
14.458333	0.500	3,482,823.000000
14.466667	0.500	2,949,421.000000
14.475000	0.500	2,446,446.000000
14.483333	0.500	1,991,446.000000
14.491667	0.500	1,594,998.000000
14.500000	0.500	1,261,415.000000
14.508333	0.500	990,071.000000
14.516667	0.500	777,013.000000
14.525000	0.500	615,933.000000
14.533333	0.500	498,630.000000
14.541667	0.500	415,845.000000
14.550000	0.500	359,215.000000
14.558333	0.500	321,081.000000
14.566667	0.500	294,960.000000
14.575000	0.500	276,627.000000
14.583333	0.500	263,672.000000
14.591667	0.500	253,976.000000
14.600000	0.500	245,639.000000
14.608333	0.500	237,293.000000
14.616667	0.500	228,331.000000
14.625000	0.500	219,068.000000
14.633333	0.500	209,768.000000
14.641667	0.500	200,562.000000
14.650000	0.500	191,818.000000
14.658333	0.500	183,995.000000
14.666667	0.500	177,295.000000
14.675000	0.500	171,775.000000
14.683333	0.500	167,425.000000
14.691667	0.500	164,156.000000
14.700000	0.500	161,804.000000
14.708333	0.500	159,874.000000
14.716667	0.500	158,225.000000
14.725000	0.500	157,425.000000
14.733333	0.500	157,905.000000
14.741667	0.500	160,182.000000
14.750000	0.500	164,643.000000
14.758333	0.500	170,809.000000
14.766667	0.500	178,463.000000
14.775000	0.500	188,536.000000
14.783333	0.500	202,410.000000
14.791667	0.500	221,044.000000
14.800000	0.500	245,129.000000
14.808333	0.500	275,662.000000
14.816667	0.500	312,830.000000
14.825000	0.500	356,183.000000
14.833333	0.500	404,882.000000
14.841667	0.500	457,744.000000
14.850000	0.500	512,942.000000
14.858333	0.500	568,078.000000
14.866667	0.500	620,310.000000
14.875000	0.500	666,725.000000
14.883333	0.500	703,701.000000
14.891667	0.500	728,242.000000
14.900000	0.500	738,764.000000
14.908333	0.500	734,471.000000
14.916667	0.500	715,220.000000
14.925000	0.500	682,511.000000
14.933333	0.500	639,523.000000
14.941667	0.500	589,660.000000
14.950000	0.500	535,650.000000
14.958333	0.500	480,094.000000
14.966667	0.500	426,172.000000
14.975000	0.500	376,328.000000
14.983333	0.500	332,127.000000
14.991667	0.500	294,897.000000
15.000000	0.500	265,418.000000
15.008333	0.500	243,804.000000
15.016667	0.500	229,871.000000
15.025000	0.500	223,174.000000
15.033333	0.500	222,856.000000
15.041667	0.500	227,996.000000
15.050000	0.500	237,305.000000
15.058333	0.500	249,738.000000
15.066667	0.500	264,661.000000
15.075000	0.500	281,856.000000
15.083333	0.500	301,404.000000
15.091667	0.500	323,892.000000
15.100000	0.500	349,826.000000
15.108333	0.500	380,024.000000
15.116667	0.500	415,192.000000
15.125000	0.500	456,468.000000
15.133333	0.500	504,512.000000
15.141667	0.500	559,439.000000
15.150000	0.500	620,897.000000
15.158333	0.500	688,126.000000
15.166667	0.500	759,823.000000
15.175000	0.500	833,592.000000
15.183333	0.500	905,260.000000
15.191667	0.500	969,606.000000
15.200000	0.500	1,021,293.000000
15.208333	0.500	1,055,523.000000
15.216667	0.500	1,068,896.000000
15.225000	0.500	1,059,946.000000
15.233333	0.500	1,029,491.000000
15.241667	0.500	980,742.000000
15.250000	0.500	918,552.000000
15.258333	0.500	847,854.000000
15.266667	0.500	772,637.000000
15.275000	0.500	696,916.000000
15.283333	0.500	623,772.000000
15.291667	0.500	554,507.000000
15.300000	0.500	489,525.000000
15.308333	0.500	429,989.000000
15.316667	0.500	377,607.000000
15.325000	0.500	333,186.000000
15.333333	0.500	296,149.000000
15.341667	0.500	265,040.000000
15.350000	0.500	238,806.000000
15.358333	0.500	216,856.000000
15.366667	0.500	198,735.000000
15.375000	0.500	183,932.000000
15.383333	0.500	171,918.000000
15.391667	0.500	162,050.000000
15.400000	0.500	153,787.000000
15.408333	0.500	146,800.000000
15.416667	0.500	140,810.000000
15.425000	0.500	136,042.000000
15.433333	0.500	133,107.000000
15.441667	0.500	132,009.000000
15.450000	0.500	132,381.000000
15.458333	0.500	133,896.000000
15.466667	0.500	135,997.000000
15.475000	0.500	138,173.000000
15.483333	0.500	140,176.000000
15.491667	0.500	141,998.000000
15.500000	0.500	143,451.000000
15.508333	0.500	144,220.000000
15.516667	0.500	144,350.000000
15.525000	0.500	144,049.000000
15.533333	0.500	143,103.000000
15.541667	0.500	141,516.000000
15.550000	0.500	140,021.000000
15.558333	0.500	139,387.000000
15.566667	0.500	139,648.000000
15.575000	0.500	140,188.000000
15.583333	0.500	140,095.000000
15.591667	0.500	138,969.000000
15.600000	0.500	136,948.000000
15.608333	0.500	134,555.000000
15.616667	0.500	132,608.000000
15.625000	0.500	131,596.000000
15.633333	0.500	131,281.000000
15.641667	0.500	131,223.000000
15.650000	0.500	131,147.000000
15.658333	0.500	130,531.000000
15.666667	0.500	129,255.000000
15.675000	0.500	127,765.000000
15.683333	0.500	126,826.000000
15.691667	0.500	126,277.000000
15.700000	0.500	125,434.000000
15.708333	0.500	123,349.000000
15.716667	0.500	120,031.000000
15.725000	0.500	116,563.000000
15.733333	0.500	113,887.000000
15.741667	0.500	112,432.000000
15.750000	0.500	112,291.000000
15.758333	0.500	114,023.000000
15.766667	0.500	118,074.000000
15.775000	0.500	123,409.000000
15.783333	0.500	128,844.000000
15.791667	0.500	133,523.000000
15.800000	0.500	136,684.000000
15.808333	0.500	138,180.000000
15.816667	0.500	138,646.000000
15.825000	0.500	138,874.000000
15.833333	0.500	139,169.000000
15.841667	0.500	139,641.000000
15.850000	0.500	140,552.000000
15.858333	0.500	141,675.000000
15.866667	0.500	142,911.000000
15.875000	0.500	144,184.000000
15.883333	0.500	145,347.000000
15.891667	0.500	146,486.000000
15.900000	0.500	147,585.000000
15.908333	0.500	148,584.000000
15.916667	0.500	149,886.000000
15.925000	0.500	152,335.000000
15.933333	0.500	156,585.000000
15.941667	0.500	163,493.000000
15.950000	0.500	173,936.000000
15.958333	0.500	188,416.000000
15.966667	0.500	206,936.000000
15.975000	0.500	229,151.000000
15.983333	0.500	255,072.000000
15.991667	0.500	284,754.000000
16.000000	0.500	318,959.000000
16.008333	0.500	358,423.000000
16.016667	0.500	403,567.000000
16.025000	0.500	454,999.000000
16.033333	0.500	512,378.000000
16.041667	0.500	574,803.000000
16.050000	0.500	640,820.000000
16.058333	0.500	708,458.000000
16.066667	0.500	775,033.000000
16.075000	0.500	836,461.000000
16.083333	0.500	887,969.000000
16.091667	0.500	924,988.000000
16.100000	0.500	944,084.000000
16.108333	0.500	943,875.000000
16.116667	0.500	924,457.000000
16.125000	0.500	887,053.000000
16.133333	0.500	834,421.000000
16.141667	0.500	770,501.000000
16.150000	0.500	699,584.000000
16.158333	0.500	625,655.000000
16.166667	0.500	552,193.000000
16.175000	0.500	482,374.000000
16.183333	0.500	419,363.000000
16.191667	0.500	364,347.000000
16.200000	0.500	317,399.000000
16.208333	0.500	278,357.000000
16.216667	0.500	246,416.000000
16.225000	0.500	220,837.000000
16.233333	0.500	201,631.000000
16.241667	0.500	188,912.000000
16.250000	0.500	181,825.000000
16.258333	0.500	178,691.000000
16.266667	0.500	177,939.000000
16.275000	0.500	178,230.000000
16.283333	0.500	178,194.000000
16.291667	0.500	177,221.000000
16.300000	0.500	175,356.000000
16.308333	0.500	173,009.000000
16.316667	0.500	170,382.000000
16.325000	0.500	167,700.000000
16.333333	0.500	165,888.000000
16.341667	0.500	165,422.000000
16.350000	0.500	165,889.000000
16.358333	0.500	165,806.000000
16.366667	0.500	164,319.000000
16.375000	0.500	161,870.000000
16.383333	0.500	159,187.000000
16.391667	0.500	156,935.000000
16.400000	0.500	155,176.000000
16.408333	0.500	153,732.000000
16.416667	0.500	152,307.000000
16.425000	0.500	150,650.000000
16.433333	0.500	148,290.000000
16.441667	0.500	145,097.000000
16.450000	0.500	141,345.000000
16.458333	0.500	137,188.000000
16.466667	0.500	132,984.000000
16.475000	0.500	129,423.000000
16.483333	0.500	126,661.000000
16.491667	0.500	124,645.000000
16.500000	0.500	122,937.000000
16.508333	0.500	121,259.000000
16.516667	0.500	119,998.000000
16.525000	0.500	119,708.000000
16.533333	0.500	120,552.000000
16.541667	0.500	122,252.000000
16.550000	0.500	124,766.000000
16.558333	0.500	128,520.000000
16.566667	0.500	133,231.000000
16.575000	0.500	138,232.000000
16.583333	0.500	143,102.000000
16.591667	0.500	147,441.000000
16.600000	0.500	150,964.000000
16.608333	0.500	153,756.000000
16.616667	0.500	155,916.000000
16.625000	0.500	157,842.000000
16.633333	0.500	159,964.000000
16.641667	0.500	162,214.000000
16.650000	0.500	164,524.000000
16.658333	0.500	166,297.000000
16.666667	0.500	167,150.000000
16.675000	0.500	167,811.000000
16.683333	0.500	169,212.000000
16.691667	0.500	171,892.000000
16.700000	0.500	175,899.000000
16.708333	0.500	181,455.000000
16.716667	0.500	189,027.000000
16.725000	0.500	199,236.000000
16.733333	0.500	212,544.000000
16.741667	0.500	229,102.000000
16.750000	0.500	248,914.000000
16.758333	0.500	271,283.000000
16.766667	0.500	295,472.000000
16.775000	0.500	320,856.000000
16.783333	0.500	347,243.000000
16.791667	0.500	374,255.000000
16.800000	0.500	401,084.000000
16.808333	0.500	426,874.000000
16.816667	0.500	450,783.000000
16.825000	0.500	472,431.000000
16.833333	0.500	491,726.000000
16.841667	0.500	508,851.000000
16.850000	0.500	524,625.000000
16.858333	0.500	541,576.000000
16.866667	0.500	564,044.000000
16.875000	0.500	597,453.000000
16.883333	0.500	647,593.000000
16.891667	0.500	720,389.000000
16.900000	0.500	822,216.000000
16.908333	0.500	959,152.000000
16.916667	0.500	1,136,057.000000
16.925000	0.500	1,356,449.000000
16.933333	0.500	1,622,446.000000
16.941667	0.500	1,933,006.000000
16.950000	0.500	2,281,944.000000
16.958333	0.500	2,657,391.000000
16.966667	0.500	3,042,649.000000
16.975000	0.500	3,416,577.000000
16.983333	0.500	3,754,121.000000
16.991667	0.500	4,029,932.000000
17.000000	0.500	4,222,380.000000
17.008333	0.500	4,314,654.000000
17.016667	0.500	4,297,668.000000
17.025000	0.500	4,172,273.000000
17.033333	0.500	3,948,558.000000
17.041667	0.500	3,644,417.000000
17.050000	0.500	3,282,881.000000
17.058333	0.500	2,888,897.000000
17.066667	0.500	2,486,911.000000
17.075000	0.500	2,098,690.000000
17.083333	0.500	1,740,817.000000
17.091667	0.500	1,424,374.000000
17.100000	0.500	1,155,327.000000
17.108333	0.500	935,506.000000
17.116667	0.500	763,519.000000
17.125000	0.500	634,823.000000
17.133333	0.500	542,605.000000
17.141667	0.500	479,149.000000
17.150000	0.500	436,666.000000
17.158333	0.500	408,509.000000
17.166667	0.500	388,653.000000
17.175000	0.500	372,546.000000
17.183333	0.500	356,668.000000
17.191667	0.500	338,916.000000
17.200000	0.500	318,735.000000
17.208333	0.500	297,043.000000
17.216667	0.500	275,383.000000
17.225000	0.500	255,057.000000
17.233333	0.500	236,809.000000
17.241667	0.500	220,687.000000
17.250000	0.500	206,907.000000
17.258333	0.500	195,661.000000
17.266667	0.500	186,882.000000
17.275000	0.500	180,048.000000
17.283333	0.500	174,550.000000
17.291667	0.500	170,714.000000
17.300000	0.500	168,812.000000
17.308333	0.500	168,255.000000
17.316667	0.500	168,172.000000
17.325000	0.500	168,196.000000
17.333333	0.500	168,107.000000
17.341667	0.500	167,373.000000
17.350000	0.500	165,910.000000
17.358333	0.500	164,163.000000
17.366667	0.500	162,299.000000
17.375000	0.500	160,262.000000
17.383333	0.500	158,443.000000
17.391667	0.500	157,375.000000
17.400000	0.500	157,591.000000
17.408333	0.500	158,990.000000
17.416667	0.500	161,086.000000
17.425000	0.500	163,775.000000
17.433333	0.500	166,749.000000
17.441667	0.500	170,016.000000
17.450000	0.500	173,778.000000
17.458333	0.500	177,785.000000
17.466667	0.500	182,389.000000
17.475000	0.500	188,335.000000
17.483333	0.500	196,692.000000
17.491667	0.500	208,779.000000
17.500000	0.500	225,572.000000
17.508333	0.500	248,334.000000
17.516667	0.500	277,992.000000
17.525000	0.500	314,776.000000
17.533333	0.500	359,154.000000
17.541667	0.500	412,142.000000
17.550000	0.500	475,451.000000
17.558333	0.500	549,820.000000
17.566667	0.500	634,554.000000
17.575000	0.500	726,842.000000
17.583333	0.500	822,476.000000
17.591667	0.500	916,552.000000
17.600000	0.500	1,003,234.000000
17.608333	0.500	1,076,325.000000
17.616667	0.500	1,130,074.000000
17.625000	0.500	1,160,063.000000
17.633333	0.500	1,163,880.000000
17.641667	0.500	1,141,522.000000
17.650000	0.500	1,095,742.000000
17.658333	0.500	1,031,339.000000
17.666667	0.500	954,023.000000
17.675000	0.500	868,807.000000
17.683333	0.500	780,083.000000
17.691667	0.500	692,003.000000
17.700000	0.500	608,062.000000
17.708333	0.500	530,644.000000
17.716667	0.500	461,725.000000
17.725000	0.500	402,514.000000
17.733333	0.500	353,076.000000
17.741667	0.500	313,090.000000
17.750000	0.500	281,747.000000
17.758333	0.500	257,792.000000
17.766667	0.500	240,446.000000
17.775000	0.500	228,645.000000
17.783333	0.500	220,979.000000
17.791667	0.500	216,267.000000
17.800000	0.500	213,712.000000
17.808333	0.500	212,389.000000
17.816667	0.500	211,614.000000
17.825000	0.500	210,895.000000
17.833333	0.500	209,863.000000
17.841667	0.500	207,859.000000
17.850000	0.500	204,819.000000
17.858333	0.500	201,299.000000
17.866667	0.500	197,778.000000
17.875000	0.500	194,214.000000
17.883333	0.500	190,693.000000
17.891667	0.500	186,982.000000
17.900000	0.500	182,994.000000
17.908333	0.500	178,719.000000
17.916667	0.500	174,245.000000
17.925000	0.500	169,881.000000
17.933333	0.500	165,843.000000
17.941667	0.500	162,470.000000
17.950000	0.500	159,633.000000
17.958333	0.500	157,229.000000
17.966667	0.500	155,389.000000
17.975000	0.500	153,492.000000
17.983333	0.500	150,630.000000
17.991667	0.500	146,720.000000
18.000000	0.500	142,600.000000
18.008333	0.500	139,446.000000
18.016667	0.500	138,028.000000
18.025000	0.500	138,604.000000
18.033333	0.500	140,533.000000
18.041667	0.500	143,337.000000
18.050000	0.500	146,754.000000
18.058333	0.500	150,866.000000
18.066667	0.500	155,552.000000
18.075000	0.500	160,365.000000
18.083333	0.500	164,866.000000
18.091667	0.500	168,785.000000
18.100000	0.500	171,661.000000
18.108333	0.500	173,501.000000
18.116667	0.500	174,549.000000
18.125000	0.500	174,535.000000
18.133333	0.500	173,080.000000
18.141667	0.500	170,751.000000
18.150000	0.500	168,051.000000
18.158333	0.500	164,939.000000
18.166667	0.500	161,649.000000
18.175000	0.500	158,453.000000
18.183333	0.500	155,674.000000
18.191667	0.500	153,611.000000
18.200000	0.500	152,795.000000
18.208333	0.500	153,926.000000
18.216667	0.500	156,419.000000
18.225000	0.500	158,944.000000
18.233333	0.500	160,694.000000
18.241667	0.500	161,549.000000
18.250000	0.500	161,402.000000
18.258333	0.500	160,760.000000
18.266667	0.500	160,376.000000
18.275000	0.500	160,666.000000
18.283333	0.500	161,682.000000
18.291667	0.500	163,189.000000
18.300000	0.500	165,126.000000
18.308333	0.500	167,347.000000
18.316667	0.500	169,859.000000
18.325000	0.500	172,822.000000
18.333333	0.500	176,828.000000
18.341667	0.500	182,103.000000
18.350000	0.500	188,115.000000
18.358333	0.500	194,100.000000
18.366667	0.500	199,313.000000
18.375000	0.500	203,236.000000
18.383333	0.500	205,438.000000
18.391667	0.500	205,742.000000
18.400000	0.500	204,304.000000
18.408333	0.500	201,640.000000
18.416667	0.500	199,041.000000
18.425000	0.500	197,616.000000
18.433333	0.500	197,362.000000
18.441667	0.500	198,121.000000
18.450000	0.500	200,748.000000
18.458333	0.500	206,342.000000
18.466667	0.500	214,940.000000
18.475000	0.500	226,494.000000
18.483333	0.500	241,206.000000
18.491667	0.500	259,429.000000
18.500000	0.500	281,124.000000
18.508333	0.500	306,606.000000
18.516667	0.500	336,070.000000
18.525000	0.500	369,370.000000
18.533333	0.500	407,235.000000
18.541667	0.500	450,737.000000
18.550000	0.500	499,126.000000
18.558333	0.500	549,654.000000
18.566667	0.500	598,081.000000
18.575000	0.500	640,525.000000
18.583333	0.500	674,025.000000
18.591667	0.500	695,948.000000
18.600000	0.500	704,200.000000
18.608333	0.500	698,201.000000
18.616667	0.500	678,981.000000
18.625000	0.500	648,260.000000
18.633333	0.500	608,458.000000
18.641667	0.500	562,613.000000
18.650000	0.500	513,549.000000
18.658333	0.500	464,100.000000
18.666667	0.500	416,586.000000
18.675000	0.500	372,943.000000
18.683333	0.500	334,475.000000
18.691667	0.500	301,204.000000
18.700000	0.500	273,103.000000
18.708333	0.500	250,209.000000
18.716667	0.500	232,307.000000
18.725000	0.500	218,464.000000
18.733333	0.500	207,669.000000
18.741667	0.500	199,328.000000
18.750000	0.500	193,361.000000
18.758333	0.500	189,030.000000
18.766667	0.500	185,310.000000
18.775000	0.500	181,652.000000
18.783333	0.500	178,192.000000
18.791667	0.500	175,162.000000
18.800000	0.500	172,601.000000
18.808333	0.500	170,418.000000
18.816667	0.500	168,565.000000
18.825000	0.500	167,233.000000
18.833333	0.500	166,599.000000
18.841667	0.500	166,832.000000
18.850000	0.500	168,424.000000
18.858333	0.500	171,475.000000
18.866667	0.500	176,099.000000
18.875000	0.500	182,096.000000
18.883333	0.500	189,657.000000
18.891667	0.500	198,925.000000
18.900000	0.500	209,134.000000
18.908333	0.500	219,504.000000
18.916667	0.500	229,959.000000
18.925000	0.500	240,515.000000
18.933333	0.500	251,018.000000
18.941667	0.500	261,558.000000
18.950000	0.500	272,301.000000
18.958333	0.500	282,749.000000
18.966667	0.500	292,410.000000
18.975000	0.500	301,210.000000
18.983333	0.500	308,647.000000
18.991667	0.500	313,693.000000
19.000000	0.500	315,668.000000
19.008333	0.500	314,488.000000
19.016667	0.500	310,231.000000
19.025000	0.500	302,857.000000
19.033333	0.500	292,605.000000
19.041667	0.500	280,316.000000
19.050000	0.500	267,183.000000
19.058333	0.500	254,309.000000
19.066667	0.500	241,972.000000
19.075000	0.500	230,812.000000
19.083333	0.500	221,438.000000
19.091667	0.500	213,983.000000
19.100000	0.500	208,218.000000
19.108333	0.500	204,082.000000
19.116667	0.500	201,030.000000
19.125000	0.500	198,523.000000
19.133333	0.500	196,292.000000
19.141667	0.500	194,104.000000
19.150000	0.500	191,874.000000
19.158333	0.500	190,772.000000
19.166667	0.500	191,783.000000
19.175000	0.500	195,712.000000
19.183333	0.500	203,457.000000
19.191667	0.500	215,630.000000
19.200000	0.500	232,211.000000
19.208333	0.500	253,089.000000
19.216667	0.500	278,493.000000
19.225000	0.500	309,309.000000
19.233333	0.500	347,559.000000
19.241667	0.500	395,833.000000
19.250000	0.500	456,849.000000
19.258333	0.500	533,190.000000
19.266667	0.500	626,826.000000
19.275000	0.500	737,727.000000
19.283333	0.500	863,176.000000
19.291667	0.500	998,784.000000
19.300000	0.500	1,138,437.000000
19.308333	0.500	1,274,643.000000
19.316667	0.500	1,398,373.000000
19.325000	0.500	1,499,819.000000
19.333333	0.500	1,570,481.000000
19.341667	0.500	1,604,590.000000
19.350000	0.500	1,599,422.000000
19.358333	0.500	1,555,450.000000
19.366667	0.500	1,477,123.000000
19.375000	0.500	1,371,177.000000
19.383333	0.500	1,245,583.000000
19.391667	0.500	1,108,758.000000
19.400000	0.500	969,219.000000
19.408333	0.500	834,662.000000
19.416667	0.500	710,873.000000
19.425000	0.500	601,459.000000
19.433333	0.500	508,443.000000
19.441667	0.500	432,370.000000
19.450000	0.500	372,892.000000
19.458333	0.500	329,020.000000
19.466667	0.500	298,794.000000
19.475000	0.500	279,975.000000
19.483333	0.500	270,821.000000
19.491667	0.500	269,880.000000
19.500000	0.500	275,784.000000
19.508333	0.500	286,919.000000
19.516667	0.500	302,206.000000
19.525000	0.500	321,628.000000
19.533333	0.500	346,049.000000
19.541667	0.500	377,278.000000
19.550000	0.500	417,259.000000
19.558333	0.500	468,750.000000
19.566667	0.500	534,604.000000
19.575000	0.500	617,270.000000
19.583333	0.500	718,501.000000
19.591667	0.500	837,656.000000
19.600000	0.500	972,328.000000
19.608333	0.500	1,117,823.000000
19.616667	0.500	1,267,357.000000
19.625000	0.500	1,412,190.000000
19.633333	0.500	1,541,848.000000
19.641667	0.500	1,646,345.000000
19.650000	0.500	1,717,136.000000
19.658333	0.500	1,748,000.000000
19.666667	0.500	1,735,764.000000
19.675000	0.500	1,681,184.000000
19.683333	0.500	1,588,607.000000
19.691667	0.500	1,465,600.000000
19.700000	0.500	1,321,620.000000
19.708333	0.500	1,166,580.000000
19.716667	0.500	1,009,601.000000
19.725000	0.500	858,684.000000
19.733333	0.500	720,011.000000
19.741667	0.500	598,369.000000
19.750000	0.500	496,577.000000
19.758333	0.500	415,160.000000
19.766667	0.500	352,583.000000
19.775000	0.500	305,829.000000
19.783333	0.500	271,845.000000
19.791667	0.500	248,148.000000
19.800000	0.500	232,276.000000
19.808333	0.500	222,328.000000
19.816667	0.500	216,867.000000
19.825000	0.500	214,262.000000
19.833333	0.500	212,689.000000
19.841667	0.500	211,327.000000
19.850000	0.500	209,487.000000
19.858333	0.500	206,761.000000
19.866667	0.500	203,232.000000
19.875000	0.500	199,261.000000
19.883333	0.500	195,564.000000
19.891667	0.500	192,613.000000
19.900000	0.500	190,444.000000
19.908333	0.500	188,059.000000
19.916667	0.500	184,354.000000
19.925000	0.500	179,497.000000
19.933333	0.500	174,395.000000
19.941667	0.500	169,765.000000
19.950000	0.500	166,152.000000
19.958333	0.500	163,778.000000
19.966667	0.500	162,305.000000
19.975000	0.500	161,450.000000
19.983333	0.500	160,974.000000
19.991667	0.500	160,593.000000
20.000000	0.500	160,244.000000
20.008333	0.500	160,024.000000
20.016667	0.500	159,627.000000
20.025000	0.500	158,871.000000
20.033333	0.500	158,061.000000
20.041667	0.500	157,566.000000
20.050000	0.500	157,570.000000
20.058333	0.500	158,534.000000
20.066667	0.500	160,896.000000
20.075000	0.500	164,228.000000
20.083333	0.500	167,693.000000
20.091667	0.500	170,930.000000
20.100000	0.500	173,671.000000
20.108333	0.500	175,896.000000
20.116667	0.500	177,702.000000
20.125000	0.500	179,009.000000
20.133333	0.500	179,163.000000
20.141667	0.500	178,120.000000
20.150000	0.500	177,030.000000
20.158333	0.500	175,981.000000
20.166667	0.500	174,739.000000
20.175000	0.500	173,947.000000
20.183333	0.500	173,613.000000
20.191667	0.500	173,158.000000
20.200000	0.500	172,065.000000
20.208333	0.500	170,648.000000
20.216667	0.500	169,548.000000
20.225000	0.500	168,918.000000
20.233333	0.500	168,302.000000
20.241667	0.500	167,262.000000
20.250000	0.500	165,923.000000
20.258333	0.500	164,725.000000
20.266667	0.500	163,803.000000
20.275000	0.500	163,462.000000
20.283333	0.500	163,483.000000
20.291667	0.500	163,551.000000
20.300000	0.500	163,348.000000
20.308333	0.500	162,914.000000
20.316667	0.500	163,042.000000
20.325000	0.500	164,764.000000
20.333333	0.500	167,751.000000
20.341667	0.500	170,783.000000
20.350000	0.500	173,129.000000
20.358333	0.500	174,828.000000
20.366667	0.500	175,907.000000
20.375000	0.500	176,241.000000
20.383333	0.500	176,019.000000
20.391667	0.500	175,794.000000
20.400000	0.500	175,625.000000
20.408333	0.500	175,353.000000
20.416667	0.500	175,445.000000
20.425000	0.500	176,655.000000
20.433333	0.500	178,955.000000
20.441667	0.500	181,684.000000
20.450000	0.500	184,264.000000
20.458333	0.500	186,084.000000
20.466667	0.500	186,728.000000
20.475000	0.500	185,935.000000
20.483333	0.500	183,926.000000
20.491667	0.500	180,900.000000
20.500000	0.500	177,233.000000
20.508333	0.500	174,134.000000
20.516667	0.500	172,560.000000
20.525000	0.500	172,480.000000
20.533333	0.500	173,087.000000
20.541667	0.500	173,650.000000
20.550000	0.500	173,701.000000
20.558333	0.500	172,689.000000
20.566667	0.500	170,735.000000
20.575000	0.500	168,537.000000
20.583333	0.500	167,491.000000
20.591667	0.500	168,340.000000
20.600000	0.500	170,778.000000
20.608333	0.500	173,808.000000
20.616667	0.500	176,808.000000
20.625000	0.500	179,333.000000
20.633333	0.500	181,532.000000
20.641667	0.500	183,609.000000
20.650000	0.500	185,491.000000
20.658333	0.500	186,564.000000
20.666667	0.500	186,404.000000
20.675000	0.500	185,496.000000
20.683333	0.500	184,807.000000
20.691667	0.500	184,814.000000
20.700000	0.500	185,612.000000
20.708333	0.500	187,456.000000
20.716667	0.500	190,898.000000
20.725000	0.500	196,100.000000
20.733333	0.500	202,151.000000
20.741667	0.500	208,051.000000
20.750000	0.500	213,607.000000
20.758333	0.500	219,232.000000
20.766667	0.500	224,663.000000
20.775000	0.500	229,072.000000
20.783333	0.500	231,395.000000
20.791667	0.500	231,399.000000
20.800000	0.500	229,275.000000
20.808333	0.500	225,247.000000
20.816667	0.500	220,164.000000
20.825000	0.500	214,734.000000
20.833333	0.500	209,312.000000
20.841667	0.500	204,105.000000
20.850000	0.500	199,370.000000
20.858333	0.500	195,378.000000
20.866667	0.500	191,741.000000
20.875000	0.500	188,222.000000
20.883333	0.500	185,151.000000
20.891667	0.500	182,703.000000
20.900000	0.500	180,446.000000
20.908333	0.500	177,978.000000
20.916667	0.500	175,540.000000
20.925000	0.500	173,551.000000
20.933333	0.500	172,099.000000
20.941667	0.500	171,181.000000
20.950000	0.500	170,395.000000
20.958333	0.500	169,858.000000
20.966667	0.500	169,833.000000
20.975000	0.500	170,201.000000
20.983333	0.500	170,443.000000
20.991667	0.500	170,408.000000
21.000000	0.500	170,929.000000
21.008333	0.500	172,171.000000
21.016667	0.500	173,736.000000
21.025000	0.500	174,863.000000
21.033333	0.500	175,279.000000
21.041667	0.500	175,758.000000
21.050000	0.500	176,915.000000
21.058333	0.500	178,908.000000
21.066667	0.500	181,508.000000
21.075000	0.500	184,598.000000
21.083333	0.500	188,192.000000
21.091667	0.500	191,538.000000
21.100000	0.500	193,938.000000
21.108333	0.500	194,836.000000
21.116667	0.500	194,314.000000
21.125000	0.500	193,224.000000
21.133333	0.500	192,029.000000
21.141667	0.500	190,830.000000
21.150000	0.500	189,622.000000
21.158333	0.500	187,802.000000
21.166667	0.500	185,283.000000
21.175000	0.500	182,756.000000
21.183333	0.500	180,864.000000
21.191667	0.500	180,138.000000
21.200000	0.500	180,761.000000
21.208333	0.500	181,956.000000
21.216667	0.500	182,786.000000
21.225000	0.500	182,530.000000
21.233333	0.500	181,464.000000
21.241667	0.500	180,084.000000
21.250000	0.500	178,771.000000
21.258333	0.500	177,853.000000
21.266667	0.500	177,473.000000
21.275000	0.500	177,105.000000
21.283333	0.500	176,983.000000
21.291667	0.500	177,928.000000
21.300000	0.500	180,109.000000
21.308333	0.500	183,225.000000
21.316667	0.500	186,844.000000
21.325000	0.500	189,849.000000
21.333333	0.500	191,691.000000
21.341667	0.500	192,358.000000
21.350000	0.500	192,282.000000
21.358333	0.500	191,907.000000
21.366667	0.500	191,315.000000
21.375000	0.500	190,361.000000
21.383333	0.500	188,826.000000
21.391667	0.500	186,413.000000
21.400000	0.500	183,086.000000
21.408333	0.500	179,349.000000
21.416667	0.500	175,662.000000
21.425000	0.500	172,354.000000
21.433333	0.500	169,586.000000
21.441667	0.500	167,368.000000
21.450000	0.500	165,897.000000
21.458333	0.500	165,135.000000
21.466667	0.500	164,529.000000
21.475000	0.500	163,921.000000
21.483333	0.500	163,695.000000
21.491667	0.500	164,549.000000
21.500000	0.500	166,301.000000
21.508333	0.500	167,992.000000
21.516667	0.500	168,711.000000
21.525000	0.500	168,034.000000
21.533333	0.500	166,140.000000
21.541667	0.500	163,894.000000
21.550000	0.500	162,352.000000
21.558333	0.500	162,462.000000
21.566667	0.500	164,341.000000
21.575000	0.500	167,441.000000
21.583333	0.500	171,159.000000
21.591667	0.500	175,114.000000
21.600000	0.500	179,309.000000
21.608333	0.500	183,709.000000
21.616667	0.500	187,841.000000
21.625000	0.500	191,473.000000
21.633333	0.500	194,466.000000
21.641667	0.500	195,938.000000
21.650000	0.500	195,660.000000
21.658333	0.500	193,657.000000
21.666667	0.500	190,271.000000
21.675000	0.500	186,114.000000
21.683333	0.500	182,276.000000
21.691667	0.500	179,728.000000
21.700000	0.500	178,683.000000
21.708333	0.500	178,723.000000
21.716667	0.500	179,111.000000
21.725000	0.500	179,611.000000
21.733333	0.500	180,531.000000
21.741667	0.500	181,874.000000
21.750000	0.500	183,684.000000
21.758333	0.500	186,125.000000
21.766667	0.500	189,347.000000
21.775000	0.500	193,428.000000
21.783333	0.500	197,838.000000
21.791667	0.500	202,084.000000
21.800000	0.500	205,831.000000
21.808333	0.500	209,323.000000
21.816667	0.500	212,391.000000
21.825000	0.500	214,100.000000
21.833333	0.500	214,143.000000
21.841667	0.500	212,552.000000
21.850000	0.500	209,475.000000
21.858333	0.500	205,256.000000
21.866667	0.500	200,201.000000
21.875000	0.500	194,893.000000
21.883333	0.500	190,386.000000
21.891667	0.500	187,244.000000
21.900000	0.500	185,616.000000
21.908333	0.500	185,177.000000
21.916667	0.500	185,296.000000
21.925000	0.500	185,274.000000
21.933333	0.500	184,514.000000
21.941667	0.500	182,977.000000
21.950000	0.500	181,214.000000
21.958333	0.500	179,672.000000
21.966667	0.500	178,677.000000
21.975000	0.500	178,211.000000
21.983333	0.500	178,511.000000
21.991667	0.500	179,721.000000
22.000000	0.500	181,653.000000
22.008333	0.500	183,768.000000
22.016667	0.500	185,506.000000
22.025000	0.500	186,659.000000
22.033333	0.500	187,514.000000
22.041667	0.500	188,651.000000
22.050000	0.500	190,215.000000
22.058333	0.500	192,449.000000
22.066667	0.500	195,410.000000
22.075000	0.500	198,494.000000
22.083333	0.500	200,553.000000
22.091667	0.500	200,792.000000
22.100000	0.500	198,980.000000
22.108333	0.500	195,140.000000
22.116667	0.500	189,901.000000
22.125000	0.500	184,683.000000
22.133333	0.500	180,782.000000
22.141667	0.500	178,718.000000
22.150000	0.500	178,477.000000
22.158333	0.500	179,153.000000
22.166667	0.500	180,005.000000
22.175000	0.500	181,003.000000
22.183333	0.500	182,599.000000
22.191667	0.500	185,096.000000
22.200000	0.500	188,181.000000
22.208333	0.500	191,156.000000
22.216667	0.500	193,742.000000
22.225000	0.500	195,770.000000
22.233333	0.500	196,887.000000
22.241667	0.500	196,971.000000
22.250000	0.500	196,198.000000
22.258333	0.500	194,714.000000
22.266667	0.500	192,926.000000
22.275000	0.500	191,487.000000
22.283333	0.500	190,638.000000
22.291667	0.500	190,152.000000
22.300000	0.500	189,488.000000
22.308333	0.500	188,232.000000
22.316667	0.500	186,762.000000
22.325000	0.500	185,786.000000
22.333333	0.500	185,910.000000
22.341667	0.500	187,278.000000
22.350000	0.500	190,147.000000
22.358333	0.500	194,164.000000
22.366667	0.500	198,176.000000
22.375000	0.500	201,348.000000
22.383333	0.500	203,008.000000
22.391667	0.500	202,577.000000
22.400000	0.500	200,130.000000
22.408333	0.500	196,529.000000
22.416667	0.500	192,874.000000
22.425000	0.500	190,105.000000
22.433333	0.500	188,370.000000
22.441667	0.500	187,189.000000
22.450000	0.500	186,391.000000
22.458333	0.500	185,841.000000
22.466667	0.500	185,810.000000
22.475000	0.500	186,510.000000
22.483333	0.500	187,551.000000
22.491667	0.500	188,887.000000
22.500000	0.500	189,749.000000
22.508333	0.500	189,827.000000
22.516667	0.500	189,104.000000
22.525000	0.500	187,594.000000
22.533333	0.500	185,481.000000
22.541667	0.500	183,168.000000
22.550000	0.500	181,136.000000
22.558333	0.500	179,945.000000
22.566667	0.500	179,369.000000
22.575000	0.500	179,159.000000
22.583333	0.500	179,445.000000
22.591667	0.500	180,183.000000
22.600000	0.500	181,144.000000
22.608333	0.500	182,544.000000
22.616667	0.500	184,043.000000
22.625000	0.500	185,135.000000
22.633333	0.500	185,687.000000
22.641667	0.500	186,205.000000
22.650000	0.500	187,236.000000
22.658333	0.500	189,167.000000
22.666667	0.500	191,701.000000
22.675000	0.500	194,731.000000
22.683333	0.500	198,744.000000
22.691667	0.500	204,150.000000
22.700000	0.500	211,031.000000
22.708333	0.500	218,729.000000
22.716667	0.500	226,111.000000
22.725000	0.500	232,350.000000
22.733333	0.500	236,554.000000
22.741667	0.500	238,111.000000
22.750000	0.500	236,702.000000
22.758333	0.500	232,722.000000
22.766667	0.500	226,753.000000
22.775000	0.500	219,718.000000
22.783333	0.500	212,904.000000
22.791667	0.500	206,975.000000
22.800000	0.500	202,083.000000
22.808333	0.500	198,164.000000
22.816667	0.500	195,073.000000
22.825000	0.500	192,851.000000
22.833333	0.500	191,974.000000
22.841667	0.500	191,930.000000
22.850000	0.500	192,081.000000
22.858333	0.500	192,769.000000
22.866667	0.500	194,226.000000
22.875000	0.500	196,255.000000
22.883333	0.500	198,505.000000
22.891667	0.500	200,545.000000
22.900000	0.500	201,910.000000
22.908333	0.500	201,922.000000
22.916667	0.500	200,306.000000
22.925000	0.500	197,767.000000
22.933333	0.500	194,899.000000
22.941667	0.500	192,012.000000
22.950000	0.500	189,430.000000
22.958333	0.500	187,616.000000
22.966667	0.500	186,802.000000
22.975000	0.500	186,749.000000
22.983333	0.500	186,703.000000
22.991667	0.500	186,354.000000
23.000000	0.500	185,896.000000
23.008333	0.500	185,738.000000
23.016667	0.500	186,251.000000
23.025000	0.500	187,622.000000
23.033333	0.500	189,674.000000
23.041667	0.500	192,308.000000
23.050000	0.500	195,319.000000
23.058333	0.500	198,512.000000
23.066667	0.500	201,988.000000
23.075000	0.500	205,426.000000
23.083333	0.500	208,109.000000
23.091667	0.500	209,138.000000
23.100000	0.500	207,920.000000
23.108333	0.500	205,138.000000
23.116667	0.500	201,696.000000
23.125000	0.500	198,005.000000
23.133333	0.500	194,227.000000
23.141667	0.500	190,934.000000
23.150000	0.500	188,862.000000
23.158333	0.500	188,279.000000
23.166667	0.500	189,247.000000
23.175000	0.500	191,579.000000
23.183333	0.500	194,360.000000
23.191667	0.500	197,093.000000
23.200000	0.500	200,052.000000
23.208333	0.500	203,770.000000
23.216667	0.500	207,989.000000
23.225000	0.500	211,975.000000
23.233333	0.500	214,745.000000
23.241667	0.500	216,195.000000
23.250000	0.500	216,739.000000
23.258333	0.500	216,208.000000
23.266667	0.500	214,595.000000
23.275000	0.500	212,271.000000
23.283333	0.500	209,854.000000
23.291667	0.500	207,782.000000
23.300000	0.500	205,964.000000
23.308333	0.500	204,117.000000
23.316667	0.500	201,639.000000
23.325000	0.500	198,461.000000
23.333333	0.500	195,105.000000
23.341667	0.500	192,479.000000
23.350000	0.500	191,489.000000
23.358333	0.500	192,162.000000
23.366667	0.500	194,228.000000
23.375000	0.500	197,316.000000
23.383333	0.500	200,584.000000
23.391667	0.500	203,263.000000
23.400000	0.500	204,518.000000
23.408333	0.500	203,934.000000
23.416667	0.500	201,965.000000
23.425000	0.500	199,178.000000
23.433333	0.500	196,702.000000
23.441667	0.500	195,454.000000
23.450000	0.500	195,757.000000
23.458333	0.500	197,105.000000
23.466667	0.500	198,537.000000
23.475000	0.500	199,617.000000
23.483333	0.500	200,184.000000
23.491667	0.500	200,069.000000
23.500000	0.500	199,622.000000
23.508333	0.500	198,960.000000
23.516667	0.500	198,675.000000
23.525000	0.500	198,352.000000
23.533333	0.500	197,723.000000
23.541667	0.500	196,586.000000
23.550000	0.500	194,826.000000
23.558333	0.500	192,767.000000
23.566667	0.500	190,989.000000
23.575000	0.500	189,968.000000
23.583333	0.500	189,448.000000
23.591667	0.500	189,211.000000
23.600000	0.500	189,415.000000
23.608333	0.500	189,908.000000
23.616667	0.500	190,085.000000
23.625000	0.500	189,071.000000
23.633333	0.500	186,746.000000
23.641667	0.500	183,657.000000
23.650000	0.500	181,058.000000
23.658333	0.500	179,920.000000
23.666667	0.500	180,412.000000
23.675000	0.500	182,732.000000
23.683333	0.500	186,883.000000
23.691667	0.500	191,819.000000
23.700000	0.500	196,320.000000
23.708333	0.500	199,895.000000
23.716667	0.500	202,372.000000
23.725000	0.500	203,854.000000
23.733333	0.500	204,617.000000
23.741667	0.500	205,157.000000
23.750000	0.500	205,399.000000
23.758333	0.500	204,956.000000
23.766667	0.500	204,064.000000
23.775000	0.500	203,181.000000
23.783333	0.500	202,583.000000
23.791667	0.500	202,692.000000
23.800000	0.500	203,749.000000
23.808333	0.500	205,265.000000
23.816667	0.500	206,923.000000
23.825000	0.500	208,230.000000
23.833333	0.500	208,856.000000
23.841667	0.500	209,169.000000
23.850000	0.500	209,899.000000
23.858333	0.500	211,372.000000
23.866667	0.500	213,275.000000
23.875000	0.500	215,316.000000
23.883333	0.500	217,341.000000
23.891667	0.500	218,974.000000
23.900000	0.500	219,797.000000
23.908333	0.500	219,567.000000
23.916667	0.500	217,718.000000
23.925000	0.500	214,229.000000
23.933333	0.500	209,723.000000
23.941667	0.500	205,234.000000
23.950000	0.500	201,713.000000
23.958333	0.500	199,569.000000
23.966667	0.500	198,703.000000
23.975000	0.500	198,865.000000
23.983333	0.500	199,630.000000
23.991667	0.500	200,378.000000
24.000000	0.500	200,617.000000
24.008333	0.500	200,134.000000
24.016667	0.500	198,511.000000
24.025000	0.500	195,502.000000
24.033333	0.500	191,723.000000
24.041667	0.500	188,157.000000
24.050000	0.500	185,128.000000
24.058333	0.500	182,933.000000
24.066667	0.500	182,130.000000
24.075000	0.500	182,889.000000
24.083333	0.500	185,506.000000
24.091667	0.500	189,344.000000
24.100000	0.500	193,557.000000
24.108333	0.500	197,698.000000
24.116667	0.500	201,541.000000
24.125000	0.500	204,922.000000
24.133333	0.500	207,174.000000
24.141667	0.500	207,612.000000
24.150000	0.500	206,022.000000
24.158333	0.500	202,657.000000
24.166667	0.500	198,442.000000
24.175000	0.500	194,695.000000
24.183333	0.500	192,623.000000
24.191667	0.500	192,920.000000
24.200000	0.500	195,380.000000
24.208333	0.500	199,485.000000
24.216667	0.500	204,754.000000
24.225000	0.500	210,134.000000
24.233333	0.500	214,036.000000
24.241667	0.500	215,410.000000
24.250000	0.500	214,626.000000
24.258333	0.500	212,763.000000
24.266667	0.500	211,298.000000
24.275000	0.500	210,705.000000
24.283333	0.500	210,119.000000
24.291667	0.500	209,186.000000
24.300000	0.500	208,441.000000
24.308333	0.500	207,984.000000
24.316667	0.500	208,045.000000
24.325000	0.500	208,841.000000
24.333333	0.500	209,906.000000
24.341667	0.500	210,354.000000
24.350000	0.500	209,689.000000
24.358333	0.500	208,345.000000
24.366667	0.500	207,038.000000
24.375000	0.500	205,775.000000
24.383333	0.500	204,689.000000
24.391667	0.500	203,747.000000
24.400000	0.500	202,990.000000
24.408333	0.500	203,288.000000
24.416667	0.500	205,058.000000
24.425000	0.500	207,991.000000
24.433333	0.500	211,476.000000
24.441667	0.500	215,146.000000
24.450000	0.500	219,156.000000
24.458333	0.500	223,109.000000
24.466667	0.500	226,687.000000
24.475000	0.500	229,495.000000
24.483333	0.500	230,732.000000
24.491667	0.500	229,796.000000
24.500000	0.500	226,742.000000
24.508333	0.500	222,222.000000
24.516667	0.500	217,689.000000
24.525000	0.500	213,893.000000
24.533333	0.500	210,767.000000
24.541667	0.500	208,149.000000
24.550000	0.500	205,729.000000
24.558333	0.500	204,097.000000
24.566667	0.500	204,165.000000
24.575000	0.500	206,142.000000
24.583333	0.500	209,308.000000
24.591667	0.500	212,696.000000
24.600000	0.500	215,403.000000
24.608333	0.500	216,627.000000
24.616667	0.500	216,504.000000
24.625000	0.500	215,240.000000
24.633333	0.500	213,283.000000
24.641667	0.500	211,326.000000
24.650000	0.500	210,141.000000
24.658333	0.500	210,467.000000
24.666667	0.500	212,044.000000
24.675000	0.500	214,017.000000
24.683333	0.500	216,058.000000
24.691667	0.500	218,066.000000
24.700000	0.500	219,864.000000
24.708333	0.500	221,369.000000
24.716667	0.500	222,561.000000
24.725000	0.500	223,671.000000
24.733333	0.500	224,555.000000
24.741667	0.500	224,608.000000
24.750000	0.500	223,445.000000
24.758333	0.500	221,054.000000
24.766667	0.500	218,047.000000
24.775000	0.500	215,173.000000
24.783333	0.500	213,314.000000
24.791667	0.500	212,579.000000
24.800000	0.500	212,979.000000
24.808333	0.500	214,699.000000
24.816667	0.500	217,453.000000
24.825000	0.500	220,882.000000
24.833333	0.500	224,842.000000
24.841667	0.500	229,176.000000
24.850000	0.500	233,440.000000
24.858333	0.500	237,293.000000
24.866667	0.500	240,270.000000
24.875000	0.500	242,025.000000
24.883333	0.500	242,352.000000
24.891667	0.500	241,651.000000
24.900000	0.500	240,854.000000
24.908333	0.500	240,564.000000
24.916667	0.500	240,550.000000
24.925000	0.500	240,071.000000
24.933333	0.500	238,752.000000
24.941667	0.500	236,799.000000
24.950000	0.500	234,085.000000
24.958333	0.500	230,878.000000
24.966667	0.500	227,186.000000
24.975000	0.500	223,493.000000
24.983333	0.500	220,981.000000
24.991667	0.500	220,260.000000
25.000000	0.500	220,778.000000
25.008333	0.500	221,947.000000
25.016667	0.500	223,780.000000
25.025000	0.500	226,215.000000
25.033333	0.500	229,099.000000
25.041667	0.500	232,684.000000
25.050000	0.500	237,040.000000
25.058333	0.500	241,612.000000
25.066667	0.500	245,840.000000
25.075000	0.500	248,927.000000
25.083333	0.500	250,172.000000
25.091667	0.500	249,787.000000
25.100000	0.500	248,253.000000
25.108333	0.500	245,872.000000
25.116667	0.500	242,452.000000
25.125000	0.500	237,480.000000
25.133333	0.500	230,774.000000
25.141667	0.500	223,023.000000
25.150000	0.500	215,114.000000
25.158333	0.500	208,173.000000
25.166667	0.500	202,952.000000
25.175000	0.500	200,071.000000
25.183333	0.500	199,632.000000
25.191667	0.500	201,289.000000
25.200000	0.500	204,109.000000
25.208333	0.500	207,623.000000
25.216667	0.500	210,975.000000
25.225000	0.500	213,737.000000
25.233333	0.500	216,486.000000
25.241667	0.500	219,850.000000
25.250000	0.500	224,097.000000
25.258333	0.500	228,857.000000
25.266667	0.500	233,772.000000
25.275000	0.500	238,511.000000
25.283333	0.500	242,566.000000
25.291667	0.500	245,027.000000
25.300000	0.500	245,629.000000
25.308333	0.500	244,596.000000
25.316667	0.500	242,335.000000
25.325000	0.500	239,365.000000
25.333333	0.500	236,266.000000
25.341667	0.500	233,592.000000
25.350000	0.500	231,244.000000
25.358333	0.500	228,836.000000
25.366667	0.500	226,255.000000
25.375000	0.500	223,456.000000
25.383333	0.500	221,407.000000
25.391667	0.500	220,950.000000
25.400000	0.500	222,144.000000
25.408333	0.500	224,239.000000
25.416667	0.500	226,674.000000
25.425000	0.500	229,009.000000
25.433333	0.500	230,683.000000
25.441667	0.500	231,067.000000
25.450000	0.500	229,774.000000
25.458333	0.500	226,783.000000
25.466667	0.500	223,033.000000
25.475000	0.500	219,666.000000
25.483333	0.500	217,400.000000
25.491667	0.500	216,746.000000
25.500000	0.500	217,944.000000
25.508333	0.500	220,575.000000
25.516667	0.500	223,791.000000
25.525000	0.500	226,657.000000
25.533333	0.500	228,488.000000
25.541667	0.500	229,322.000000
25.550000	0.500	229,094.000000
25.558333	0.500	228,131.000000
25.566667	0.500	226,406.000000
25.575000	0.500	223,895.000000
25.583333	0.500	221,443.000000
25.591667	0.500	219,824.000000
25.600000	0.500	219,315.000000
25.608333	0.500	220,216.000000
25.616667	0.500	222,372.000000
25.625000	0.500	225,515.000000
25.633333	0.500	229,321.000000
25.641667	0.500	233,108.000000
25.650000	0.500	235,523.000000
25.658333	0.500	235,937.000000
25.666667	0.500	234,739.000000
25.675000	0.500	232,618.000000
25.683333	0.500	230,624.000000
25.691667	0.500	229,443.000000
25.700000	0.500	228,849.000000
25.708333	0.500	228,587.000000
25.716667	0.500	229,047.000000
25.725000	0.500	229,886.000000
25.733333	0.500	230,645.000000
25.741667	0.500	231,092.000000
25.750000	0.500	230,606.000000
25.758333	0.500	228,738.000000
25.766667	0.500	225,915.000000
25.775000	0.500	223,024.000000
25.783333	0.500	220,526.000000
25.791667	0.500	218,599.000000
25.800000	0.500	217,071.000000
25.808333	0.500	215,945.000000
25.816667	0.500	215,382.000000
25.825000	0.500	215,297.000000
25.833333	0.500	215,265.000000
25.841667	0.500	215,085.000000
25.850000	0.500	214,864.000000
25.858333	0.500	214,866.000000
25.866667	0.500	215,118.000000
25.875000	0.500	215,658.000000
25.883333	0.500	216,636.000000
25.891667	0.500	218,003.000000
25.900000	0.500	219,826.000000
25.908333	0.500	222,092.000000
25.916667	0.500	224,653.000000
25.925000	0.500	227,215.000000
25.933333	0.500	230,034.000000
25.941667	0.500	233,090.000000
25.950000	0.500	235,828.000000
25.958333	0.500	237,847.000000
25.966667	0.500	238,421.000000
25.975000	0.500	237,489.000000
25.983333	0.500	235,367.000000
25.991667	0.500	232,693.000000
26.000000	0.500	230,535.000000
26.008333	0.500	229,190.000000
26.016667	0.500	228,560.000000
26.025000	0.500	228,254.000000
26.033333	0.500	228,217.000000
26.041667	0.500	227,926.000000
26.050000	0.500	227,264.000000
26.058333	0.500	226,822.000000
26.066667	0.500	227,158.000000
26.075000	0.500	228,190.000000
26.083333	0.500	229,279.000000
26.091667	0.500	229,624.000000
26.100000	0.500	229,275.000000
26.108333	0.500	228,824.000000
26.116667	0.500	228,488.000000
26.125000	0.500	228,263.000000
26.133333	0.500	227,874.000000
26.141667	0.500	227,737.000000
26.150000	0.500	227,803.000000
26.158333	0.500	227,789.000000
26.166667	0.500	227,860.000000
26.175000	0.500	228,138.000000
26.183333	0.500	227,919.000000
26.191667	0.500	226,875.000000
26.200000	0.500	225,256.000000
26.208333	0.500	223,081.000000
26.216667	0.500	220,695.000000
26.225000	0.500	218,537.000000
26.233333	0.500	216,944.000000
26.241667	0.500	216,297.000000
26.250000	0.500	216,930.000000
26.258333	0.500	218,512.000000
26.266667	0.500	220,520.000000
26.275000	0.500	222,952.000000
26.283333	0.500	225,833.000000
26.291667	0.500	229,083.000000
26.300000	0.500	232,333.000000
26.308333	0.500	235,112.000000
26.316667	0.500	237,162.000000
26.325000	0.500	238,222.000000
26.333333	0.500	238,189.000000
26.341667	0.500	237,121.000000
26.350000	0.500	234,881.000000
26.358333	0.500	232,409.000000
26.366667	0.500	230,732.000000
26.375000	0.500	230,464.000000
26.383333	0.500	232,065.000000
26.391667	0.500	235,380.000000
26.400000	0.500	239,470.000000
26.408333	0.500	243,385.000000
26.416667	0.500	246,565.000000
26.425000	0.500	248,318.000000
26.433333	0.500	247,865.000000
26.441667	0.500	245,912.000000
26.450000	0.500	243,457.000000
26.458333	0.500	240,965.000000
26.466667	0.500	238,736.000000
26.475000	0.500	236,782.000000
26.483333	0.500	234,758.000000
26.491667	0.500	232,597.000000
26.500000	0.500	230,361.000000
26.508333	0.500	228,472.000000
26.516667	0.500	227,220.000000
26.525000	0.500	226,616.000000
26.533333	0.500	226,686.000000
26.541667	0.500	227,237.000000
26.550000	0.500	228,038.000000
26.558333	0.500	229,179.000000
26.566667	0.500	230,441.000000
26.575000	0.500	231,331.000000
26.583333	0.500	231,149.000000
26.591667	0.500	229,468.000000
26.600000	0.500	226,875.000000
26.608333	0.500	224,726.000000
26.616667	0.500	223,198.000000
26.625000	0.500	222,511.000000
26.633333	0.500	222,810.000000
26.641667	0.500	223,661.000000
26.650000	0.500	224,679.000000
26.658333	0.500	226,006.000000
26.666667	0.500	228,235.000000
26.675000	0.500	231,336.000000
26.683333	0.500	234,675.000000
26.691667	0.500	237,635.000000
26.700000	0.500	239,470.000000
26.708333	0.500	239,684.000000
26.716667	0.500	238,628.000000
26.725000	0.500	236,893.000000
26.733333	0.500	234,696.000000
26.741667	0.500	232,950.000000
26.750000	0.500	232,512.000000
26.758333	0.500	233,265.000000
26.766667	0.500	235,052.000000
26.775000	0.500	237,352.000000
26.783333	0.500	239,278.000000
26.791667	0.500	240,802.000000
26.800000	0.500	242,140.000000
26.808333	0.500	242,962.000000
26.816667	0.500	243,659.000000
26.825000	0.500	244,481.000000
26.833333	0.500	245,189.000000
26.841667	0.500	245,842.000000
26.850000	0.500	246,448.000000
26.858333	0.500	246,717.000000
26.866667	0.500	246,258.000000
26.875000	0.500	245,126.000000
26.883333	0.500	244,336.000000
26.891667	0.500	244,775.000000
26.900000	0.500	246,439.000000
26.908333	0.500	248,725.000000
26.916667	0.500	250,678.000000
26.925000	0.500	252,075.000000
26.933333	0.500	253,105.000000
26.941667	0.500	254,065.000000
26.950000	0.500	254,747.000000
26.958333	0.500	254,998.000000
26.966667	0.500	254,994.000000
26.975000	0.500	254,755.000000
26.983333	0.500	254,008.000000
26.991667	0.500	252,844.000000
27.000000	0.500	251,921.000000
27.008333	0.500	252,146.000000
27.016667	0.500	253,531.000000
27.025000	0.500	255,535.000000
27.033333	0.500	257,558.000000
27.041667	0.500	259,456.000000
27.050000	0.500	261,692.000000
27.058333	0.500	264,171.000000
27.066667	0.500	266,756.000000
27.075000	0.500	270,065.000000
27.083333	0.500	274,202.000000
27.091667	0.500	278,373.000000
27.100000	0.500	281,901.000000
27.108333	0.500	284,246.000000
27.116667	0.500	285,307.000000
27.125000	0.500	285,844.000000
27.133333	0.500	286,517.000000
27.141667	0.500	287,395.000000
27.150000	0.500	288,271.000000
27.158333	0.500	289,085.000000
27.166667	0.500	289,735.000000
27.175000	0.500	290,658.000000
27.183333	0.500	292,341.000000
27.191667	0.500	294,595.000000
27.200000	0.500	297,046.000000
27.208333	0.500	299,457.000000
27.216667	0.500	301,958.000000
27.225000	0.500	304,276.000000
27.233333	0.500	306,079.000000
27.241667	0.500	307,537.000000
27.250000	0.500	308,635.000000
27.258333	0.500	309,682.000000
27.266667	0.500	311,049.000000
27.275000	0.500	312,566.000000
27.283333	0.500	313,880.000000
27.291667	0.500	314,641.000000
27.300000	0.500	315,165.000000
27.308333	0.500	315,724.000000
27.316667	0.500	316,270.000000
27.325000	0.500	316,801.000000
27.333333	0.500	317,604.000000
27.341667	0.500	318,654.000000
27.350000	0.500	320,388.000000
27.358333	0.500	322,989.000000
27.366667	0.500	325,831.000000
27.375000	0.500	328,834.000000
27.383333	0.500	332,338.000000
27.391667	0.500	335,738.000000
27.400000	0.500	338,162.000000
27.408333	0.500	338,956.000000
27.416667	0.500	338,715.000000
27.425000	0.500	338,764.000000
27.433333	0.500	339,936.000000
27.441667	0.500	342,319.000000
27.450000	0.500	345,914.000000
27.458333	0.500	351,086.000000
27.466667	0.500	357,969.000000
27.475000	0.500	365,798.000000
27.483333	0.500	373,841.000000
27.491667	0.500	381,402.000000
27.500000	0.500	388,349.000000
27.508333	0.500	394,149.000000
27.516667	0.500	398,680.000000
27.525000	0.500	401,931.000000
27.533333	0.500	404,221.000000
27.541667	0.500	406,386.000000
27.550000	0.500	408,872.000000
27.558333	0.500	411,282.000000
27.566667	0.500	413,049.000000
27.575000	0.500	414,230.000000
27.583333	0.500	415,326.000000
27.591667	0.500	416,792.000000
27.600000	0.500	419,171.000000
27.608333	0.500	422,830.000000
27.616667	0.500	426,887.000000
27.625000	0.500	429,967.000000
27.633333	0.500	432,068.000000
27.641667	0.500	433,383.000000
27.650000	0.500	433,457.000000
27.658333	0.500	432,041.000000
27.666667	0.500	429,428.000000
27.675000	0.500	425,647.000000
27.683333	0.500	421,317.000000
27.691667	0.500	417,139.000000
27.700000	0.500	413,481.000000
27.708333	0.500	410,269.000000
27.716667	0.500	407,807.000000
27.725000	0.500	406,641.000000
27.733333	0.500	406,130.000000
27.741667	0.500	405,678.000000
27.750000	0.500	404,771.000000
27.758333	0.500	403,735.000000
27.766667	0.500	403,115.000000
27.775000	0.500	402,670.000000
27.783333	0.500	401,806.000000
27.791667	0.500	399,952.000000
27.800000	0.500	396,624.000000
27.808333	0.500	391,588.000000
27.816667	0.500	384,976.000000
27.825000	0.500	377,317.000000
27.833333	0.500	369,215.000000
27.841667	0.500	361,440.000000
27.850000	0.500	354,614.000000
27.858333	0.500	349,128.000000
27.866667	0.500	345,487.000000
27.875000	0.500	343,391.000000
27.883333	0.500	341,759.000000
27.891667	0.500	339,650.000000
27.900000	0.500	336,297.000000
27.908333	0.500	331,994.000000
27.916667	0.500	327,660.000000
27.925000	0.500	323,745.000000
27.933333	0.500	320,441.000000
27.941667	0.500	317,518.000000
27.950000	0.500	314,130.000000
27.958333	0.500	309,985.000000
27.966667	0.500	304,849.000000
27.975000	0.500	298,527.000000
27.983333	0.500	291,723.000000
27.991667	0.500	285,087.000000
28.000000	0.500	278,885.000000
28.008333	0.500	273,541.000000
28.016667	0.500	268,750.000000
28.025000	0.500	264,334.000000
28.033333	0.500	261,138.000000
28.041667	0.500	259,804.000000
28.050000	0.500	260,099.000000
28.058333	0.500	260,995.000000
28.066667	0.500	261,938.000000
28.075000	0.500	262,882.000000
28.083333	0.500	263,213.000000
28.091667	0.500	262,097.000000
28.100000	0.500	259,640.000000
28.108333	0.500	257,010.000000
28.116667	0.500	255,059.000000
28.125000	0.500	253,247.000000
28.133333	0.500	250,555.000000
28.141667	0.500	246,551.000000
28.150000	0.500	241,637.000000
28.158333	0.500	235,972.000000
28.166667	0.500	230,228.000000
28.175000	0.500	225,418.000000
28.183333	0.500	222,323.000000
28.191667	0.500	220,450.000000
28.200000	0.500	218,786.000000
28.208333	0.500	216,407.000000
28.216667	0.500	212,602.000000
28.225000	0.500	207,409.000000
28.233333	0.500	201,616.000000
28.241667	0.500	196,119.000000
28.250000	0.500	191,615.000000
28.258333	0.500	188,233.000000
28.266667	0.500	185,428.000000
28.275000	0.500	183,039.000000
28.283333	0.500	181,089.000000
28.291667	0.500	179,625.000000
28.300000	0.500	178,180.000000
28.308333	0.500	176,467.000000
28.316667	0.500	174,728.000000
28.325000	0.500	173,221.000000
28.333333	0.500	171,706.000000
28.341667	0.500	169,658.000000
28.350000	0.500	166,806.000000
28.358333	0.500	163,966.000000
28.366667	0.500	162,074.000000
28.375000	0.500	161,252.000000
28.383333	0.500	160,989.000000
28.391667	0.500	160,227.000000
28.400000	0.500	158,144.000000
28.408333	0.500	154,188.000000
28.416667	0.500	148,555.000000
28.425000	0.500	142,347.000000
28.433333	0.500	136,883.000000
28.441667	0.500	132,650.000000
28.450000	0.500	129,429.000000
28.458333	0.500	127,076.000000
28.466667	0.500	125,220.000000
28.475000	0.500	123,548.000000
28.483333	0.500	122,008.000000
28.491667	0.500	120,208.000000
28.500000	0.500	117,973.000000
28.508333	0.500	115,961.000000
28.516667	0.500	114,925.000000
28.525000	0.500	115,359.000000
28.533333	0.500	117,131.000000
28.541667	0.500	119,491.000000
28.550000	0.500	121,863.000000
28.558333	0.500	123,670.000000
28.566667	0.500	124,548.000000
28.575000	0.500	124,434.000000
28.583333	0.500	123,262.000000
28.591667	0.500	120,839.000000
28.600000	0.500	117,230.000000
28.608333	0.500	113,092.000000
28.616667	0.500	109,143.000000
28.625000	0.500	105,930.000000
28.633333	0.500	103,538.000000
28.641667	0.500	101,810.000000
28.650000	0.500	100,382.000000
28.658333	0.500	98,778.000000
28.666667	0.500	97,208.000000
28.675000	0.500	96,191.000000
28.683333	0.500	95,542.000000
28.691667	0.500	94,161.000000
28.700000	0.500	91,495.000000
28.708333	0.500	87,846.000000
28.716667	0.500	83,836.000000
28.725000	0.500	80,065.000000
28.733333	0.500	76,624.000000
28.741667	0.500	73,451.000000
28.750000	0.500	70,615.000000
28.758333	0.500	68,452.000000
28.766667	0.500	66,750.000000
28.775000	0.500	65,433.000000
28.783333	0.500	65,199.000000
28.791667	0.500	66,850.000000
28.800000	0.500	70,215.000000
28.808333	0.500	74,507.000000
28.816667	0.500	78,891.000000
28.825000	0.500	82,654.000000
28.833333	0.500	85,321.000000
28.841667	0.500	87,207.000000
28.850000	0.500	88,324.000000
28.858333	0.500	88,429.000000
28.866667	0.500	87,925.000000
28.875000	0.500	87,007.000000
28.883333	0.500	84,929.000000
28.891667	0.500	81,066.000000
28.900000	0.500	75,987.000000
28.908333	0.500	70,813.000000
28.916667	0.500	66,859.000000
28.925000	0.500	65,000.000000
28.933333	0.500	65,399.000000
28.941667	0.500	67,571.000000
28.950000	0.500	70,884.000000
28.958333	0.500	74,179.000000
28.966667	0.500	76,302.000000
28.975000	0.500	76,645.000000
28.983333	0.500	75,443.000000
28.991667	0.500	74,009.000000
29.000000	0.500	73,137.000000
29.008333	0.500	72,315.000000
29.016667	0.500	71,379.000000
29.025000	0.500	70,090.000000
29.033333	0.500	68,702.000000
29.041667	0.500	67,314.000000
29.050000	0.500	66,162.000000
29.058333	0.500	65,131.000000
29.066667	0.500	64,235.000000
29.075000	0.500	63,895.000000
29.083333	0.500	64,496.000000
29.091667	0.500	65,339.000000
29.100000	0.500	65,588.000000
29.108333	0.500	64,676.000000
29.116667	0.500	62,157.000000
29.125000	0.500	58,291.000000
29.133333	0.500	53,855.000000
29.141667	0.500	49,366.000000
29.150000	0.500	45,447.000000
29.158333	0.500	42,719.000000
29.166667	0.500	41,461.000000
29.175000	0.500	41,278.000000
29.183333	0.500	41,248.000000
29.191667	0.500	40,665.000000
29.200000	0.500	39,776.000000
29.208333	0.500	38,486.000000
29.216667	0.500	37,361.000000
29.225000	0.500	37,449.000000
29.233333	0.500	38,851.000000
29.241667	0.500	41,307.000000
29.250000	0.500	44,028.000000
29.258333	0.500	45,742.000000
29.266667	0.500	46,067.000000
29.275000	0.500	45,410.000000
29.283333	0.500	44,251.000000
29.291667	0.500	42,984.000000
29.300000	0.500	42,157.000000
29.308333	0.500	42,133.000000
29.316667	0.500	42,913.000000
29.325000	0.500	44,555.000000
29.333333	0.500	46,662.000000
29.341667	0.500	48,579.000000
29.350000	0.500	49,798.000000
29.358333	0.500	50,103.000000
29.366667	0.500	48,796.000000
29.375000	0.500	45,989.000000
29.383333	0.500	42,205.000000
29.391667	0.500	38,277.000000
29.400000	0.500	35,163.000000
29.408333	0.500	33,609.000000
29.416667	0.500	34,229.000000
29.425000	0.500	36,326.000000
29.433333	0.500	38,876.000000
29.441667	0.500	41,297.000000
29.450000	0.500	43,089.000000
29.458333	0.500	44,009.000000
29.466667	0.500	43,671.000000
29.475000	0.500	41,978.000000
29.483333	0.500	39,169.000000
29.491667	0.500	35,697.000000
29.500000	0.500	32,365.000000
29.508333	0.500	29,609.000000
29.516667	0.500	27,575.000000
29.525000	0.500	26,388.000000
29.533333	0.500	26,271.000000
29.541667	0.500	26,758.000000
29.550000	0.500	27,179.000000
29.558333	0.500	27,590.000000
29.566667	0.500	28,238.000000
29.575000	0.500	28,886.000000
29.583333	0.500	29,263.000000
29.591667	0.500	29,123.000000
29.600000	0.500	28,635.000000
29.608333	0.500	27,971.000000
29.616667	0.500	27,150.000000
29.625000	0.500	26,339.000000
29.633333	0.500	25,550.000000
29.641667	0.500	24,793.000000
29.650000	0.500	23,856.000000
29.658333	0.500	22,999.000000
29.666667	0.500	22,581.000000
29.675000	0.500	22,227.000000
29.683333	0.500	21,707.000000
29.691667	0.500	20,811.000000
29.700000	0.500	19,602.000000
29.708333	0.500	18,266.000000
29.716667	0.500	16,936.000000
29.725000	0.500	15,914.000000
29.733333	0.500	15,716.000000
29.741667	0.500	16,511.000000
29.750000	0.500	17,783.000000
29.758333	0.500	19,170.000000
29.766667	0.500	20,715.000000
29.775000	0.500	22,559.000000
29.783333	0.500	24,036.000000
29.791667	0.500	24,589.000000
29.800000	0.500	24,258.000000
29.808333	0.500	23,301.000000
29.816667	0.500	22,078.000000
29.825000	0.500	21,141.000000
29.833333	0.500	20,854.000000
29.841667	0.500	20,998.000000
29.850000	0.500	20,859.000000
29.858333	0.500	19,724.000000
29.866667	0.500	17,990.000000
29.875000	0.500	16,108.000000
29.883333	0.500	14,033.000000
29.891667	0.500	11,707.000000
29.900000	0.500	9,731.000000
29.908333	0.500	8,289.000000
29.916667	0.500	7,073.000000
29.925000	0.500	6,210.000000
29.933333	0.500	5,725.000000
29.941667	0.500	5,547.000000
29.950000	0.500	5,954.000000
29.958333	0.500	7,223.000000
29.966667	0.500	9,390.000000
29.975000	0.500	11,804.000000
29.983333	0.500	13,980.000000
29.991667	0.500	15,594.000000
30.000000	0.500	16,543.000000
30.008333	0.500	16,576.000000
30.016667	0.500	15,711.000000
30.025000	0.500	13,786.000000
30.033333	0.500	11,512.000000
30.041667	0.500	10,138.000000
30.050000	0.500	10,165.000000
30.058333	0.500	11,169.000000
30.066667	0.500	12,533.000000
30.075000	0.500	13,672.000000
30.083333	0.500	14,341.000000
30.091667	0.500	14,818.000000
30.100000	0.500	15,408.000000
30.108333	0.500	16,250.000000
30.116667	0.500	16,484.000000
30.125000	0.500	15,390.000000
30.133333	0.500	13,364.000000
30.141667	0.500	10,877.000000
30.150000	0.500	7,961.000000
30.158333	0.500	5,263.000000
30.166667	0.500	3,416.000000
30.175000	0.500	2,399.000000
30.183333	0.500	1,485.000000
30.191667	0.500	723.000000
30.200000	0.500	-250.000000
30.208333	0.500	-1,471.000000
30.216667	0.500	-2,327.000000
30.225000	0.500	-2,651.000000
30.233333	0.500	-2,266.000000
30.241667	0.500	-1,025.000000
30.250000	0.500	970.000000
30.258333	0.500	3,712.000000
30.266667	0.500	6,596.000000
30.275000	0.500	8,627.000000
30.283333	0.500	8,988.000000
30.291667	0.500	7,971.000000
30.300000	0.500	6,646.000000
30.308333	0.500	5,932.000000
30.316667	0.500	6,276.000000
30.325000	0.500	7,707.000000
30.333333	0.500	9,547.000000
30.341667	0.500	11,048.000000
30.350000	0.500	11,885.000000
30.358333	0.500	11,982.000000
30.366667	0.500	11,744.000000
30.375000	0.500	11,430.000000
30.383333	0.500	11,318.000000
30.391667	0.500	11,572.000000
30.400000	0.500	12,147.000000
30.408333	0.500	12,607.000000
30.416667	0.500	13,028.000000
30.425000	0.500	13,703.000000
30.433333	0.500	14,553.000000
30.441667	0.500	15,432.000000
30.450000	0.500	16,433.000000
30.458333	0.500	17,468.000000
30.466667	0.500	18,639.000000
30.475000	0.500	20,254.000000
30.483333	0.500	22,313.000000
30.491667	0.500	24,186.000000
30.500000	0.500	24,943.000000
30.508333	0.500	24,263.000000
30.516667	0.500	22,485.000000
30.525000	0.500	20,296.000000
30.533333	0.500	18,019.000000
30.541667	0.500	15,605.000000
30.550000	0.500	13,383.000000
30.558333	0.500	11,613.000000
30.566667	0.500	10,296.000000
30.575000	0.500	9,469.000000
30.583333	0.500	8,778.000000
30.591667	0.500	8,392.000000
30.600000	0.500	8,737.000000
30.608333	0.500	9,821.000000
30.616667	0.500	11,269.000000
30.625000	0.500	13,000.000000
30.633333	0.500	14,994.000000
30.641667	0.500	16,682.000000
30.650000	0.500	17,578.000000
30.658333	0.500	17,651.000000
30.666667	0.500	16,923.000000
30.675000	0.500	15,827.000000
30.683333	0.500	15,075.000000
30.691667	0.500	14,864.000000
30.700000	0.500	14,727.000000
30.708333	0.500	14,192.000000
30.716667	0.500	13,130.000000
30.725000	0.500	11,606.000000
30.733333	0.500	10,144.000000
30.741667	0.500	9,218.000000
30.750000	0.500	8,797.000000
30.758333	0.500	8,850.000000
30.766667	0.500	9,601.000000
30.775000	0.500	11,067.000000
30.783333	0.500	13,312.000000
30.791667	0.500	16,009.000000
30.800000	0.500	18,719.000000
30.808333	0.500	20,989.000000
30.816667	0.500	21,916.000000
30.825000	0.500	20,648.000000
30.833333	0.500	17,254.000000
30.841667	0.500	12,899.000000
30.850000	0.500	9,195.000000
30.858333	0.500	6,622.000000
30.866667	0.500	5,020.000000
30.875000	0.500	4,603.000000
30.883333	0.500	5,077.000000
30.891667	0.500	6,475.000000
30.900000	0.500	8,675.000000
30.908333	0.500	10,948.000000
30.916667	0.500	12,577.000000
30.925000	0.500	13,172.000000
30.933333	0.500	12,928.000000
30.941667	0.500	12,112.000000
30.950000	0.500	10,919.000000
30.958333	0.500	9,525.000000
30.966667	0.500	8,083.000000
30.975000	0.500	6,508.000000
30.983333	0.500	4,693.000000
30.991667	0.500	2,633.000000
31.000000	0.500	-1,026.000000
