# Supplementary material for: Changes to Serum Sample Tube and Processing Methodology Does Not Cause Inter-Individual Variation in Automated Whole Serum N-Glycan Profiling in Health and Disease
Source: PLoS One. 2015 Apr 1;10(4):e0123028. doi: 10.1371/journal.pone.0123028 (PMC4382121; doi:10.1371/journal.pone.0123028)
Supplement: S2 Data — (ZIP) [file pone.0123028.s007.zip › IgGglycansData/1000+390-Sample 4.txt]

File Path	chrom://acropora/ChromeleonLocal/Archana Data/07 Mar 14/Robot validation of PNG F release- GCP-IgG and GCP-Fet.seq/7.smp/Emission_1.channel/Emission_1.chm
Channel	Emission_1

Injection Information:
Data Vault	ChromeleonLocal
Injection	PNG F rel-GCP-IgG-100µg-F.A+PBM+2AB VP96+T1-110/1000+390-Sample 4
Injection Number	9
Position	RD1
Comment	
Processing Method	beh-gu
Instrument Method	BEH-15cm-30min-right-25ul
Type	Unknown
Status	Finished
Injection Date	07/03/2014
Injection Time	19:28:39
Injection Volume (µL)	25.0000
Dilution Factor	1.0000
Weight	1.0000

Raw Data Information:
Time Min. (min)	0.000000
Time Max. (min)	31.000000
Data Points	3721
Detector	FLD
Exporting Data System	Chromeleon 7.1.1.1127
Operator	
Signal Quantity	
Signal Unit	counts
Signal Min.	-29,118.000000
Signal Max.	7,366,726.000000
Channel	Emission_1
Driver Name	FLD3000.dll
Channel Type	Evaluation
Min. Step (s)	0.500
Max. Step (s)	0.500
Average Step (s)	0.500

Signal Parameter Information:
Signal Info	

Raw Data:
Time (min)	Step (s)	Value (counts)
0.000000	0.000	0.000000
0.008333	0.500	0.000000
0.016667	0.500	0.000000
0.025000	0.500	0.000000
0.033333	0.500	0.000000
0.041667	0.500	9,228.000000
0.050000	0.500	9,489.000000
0.058333	0.500	10,031.000000
0.066667	0.500	11,238.000000
0.075000	0.500	13,028.000000
0.083333	0.500	15,020.000000
0.091667	0.500	16,797.000000
0.100000	0.500	18,026.000000
0.108333	0.500	18,498.000000
0.116667	0.500	18,219.000000
0.125000	0.500	17,286.000000
0.133333	0.500	15,852.000000
0.141667	0.500	14,073.000000
0.150000	0.500	12,118.000000
0.158333	0.500	10,162.000000
0.166667	0.500	8,313.000000
0.175000	0.500	6,650.000000
0.183333	0.500	5,172.000000
0.191667	0.500	3,866.000000
0.200000	0.500	2,656.000000
0.208333	0.500	1,516.000000
0.216667	0.500	448.000000
0.225000	0.500	-540.000000
0.233333	0.500	-1,401.000000
0.241667	0.500	-2,084.000000
0.250000	0.500	-2,599.000000
0.258333	0.500	-3,036.000000
0.266667	0.500	-3,437.000000
0.275000	0.500	-3,817.000000
0.283333	0.500	-4,141.000000
0.291667	0.500	-4,352.000000
0.300000	0.500	-4,428.000000
0.308333	0.500	-4,383.000000
0.316667	0.500	-4,273.000000
0.325000	0.500	-4,196.000000
0.333333	0.500	-4,175.000000
0.341667	0.500	-4,179.000000
0.350000	0.500	-4,155.000000
0.358333	0.500	-4,084.000000
0.366667	0.500	-3,991.000000
0.375000	0.500	-3,881.000000
0.383333	0.500	-3,720.000000
0.391667	0.500	-3,523.000000
0.400000	0.500	-3,340.000000
0.408333	0.500	-3,199.000000
0.416667	0.500	-3,115.000000
0.425000	0.500	-3,058.000000
0.433333	0.500	-2,999.000000
0.441667	0.500	-2,943.000000
0.450000	0.500	-2,893.000000
0.458333	0.500	-2,813.000000
0.466667	0.500	-2,672.000000
0.475000	0.500	-2,515.000000
0.483333	0.500	-2,374.000000
0.491667	0.500	-2,254.000000
0.500000	0.500	-2,200.000000
0.508333	0.500	-2,210.000000
0.516667	0.500	-2,263.000000
0.525000	0.500	-2,367.000000
0.533333	0.500	-2,517.000000
0.541667	0.500	-2,676.000000
0.550000	0.500	-2,821.000000
0.558333	0.500	-2,918.000000
0.566667	0.500	-2,916.000000
0.575000	0.500	-2,792.000000
0.583333	0.500	-2,593.000000
0.591667	0.500	-2,347.000000
0.600000	0.500	-2,108.000000
0.608333	0.500	-1,915.000000
0.616667	0.500	-1,780.000000
0.625000	0.500	-1,682.000000
0.633333	0.500	-1,502.000000
0.641667	0.500	-1,129.000000
0.650000	0.500	-463.000000
0.658333	0.500	539.000000
0.666667	0.500	1,798.000000
0.675000	0.500	3,173.000000
0.683333	0.500	4,510.000000
0.691667	0.500	5,620.000000
0.700000	0.500	6,322.000000
0.708333	0.500	6,593.000000
0.716667	0.500	6,497.000000
0.725000	0.500	6,213.000000
0.733333	0.500	5,929.000000
0.741667	0.500	6,050.000000
0.750000	0.500	7,548.000000
0.758333	0.500	11,589.000000
0.766667	0.500	18,834.000000
0.775000	0.500	29,147.000000
0.783333	0.500	41,634.000000
0.791667	0.500	54,886.000000
0.800000	0.500	67,382.000000
0.808333	0.500	77,758.000000
0.816667	0.500	84,995.000000
0.825000	0.500	88,563.000000
0.833333	0.500	88,426.000000
0.841667	0.500	84,953.000000
0.850000	0.500	78,859.000000
0.858333	0.500	70,978.000000
0.866667	0.500	62,145.000000
0.875000	0.500	53,103.000000
0.883333	0.500	44,456.000000
0.891667	0.500	36,560.000000
0.900000	0.500	29,639.000000
0.908333	0.500	23,815.000000
0.916667	0.500	19,115.000000
0.925000	0.500	15,467.000000
0.933333	0.500	12,716.000000
0.941667	0.500	10,654.000000
0.950000	0.500	9,138.000000
0.958333	0.500	8,033.000000
0.966667	0.500	7,258.000000
0.975000	0.500	6,835.000000
0.983333	0.500	6,815.000000
0.991667	0.500	7,180.000000
1.000000	0.500	7,857.000000
1.008333	0.500	8,677.000000
1.016667	0.500	9,461.000000
1.025000	0.500	10,157.000000
1.033333	0.500	10,887.000000
1.041667	0.500	11,899.000000
1.050000	0.500	13,596.000000
1.058333	0.500	16,411.000000
1.066667	0.500	20,512.000000
1.075000	0.500	25,710.000000
1.083333	0.500	31,469.000000
1.091667	0.500	37,064.000000
1.100000	0.500	41,788.000000
1.108333	0.500	45,105.000000
1.116667	0.500	46,694.000000
1.125000	0.500	46,565.000000
1.133333	0.500	45,091.000000
1.141667	0.500	42,919.000000
1.150000	0.500	40,719.000000
1.158333	0.500	38,979.000000
1.166667	0.500	37,981.000000
1.175000	0.500	37,746.000000
1.183333	0.500	38,158.000000
1.191667	0.500	39,143.000000
1.200000	0.500	40,639.000000
1.208333	0.500	42,476.000000
1.216667	0.500	44,377.000000
1.225000	0.500	46,008.000000
1.233333	0.500	47,039.000000
1.241667	0.500	47,227.000000
1.250000	0.500	46,446.000000
1.258333	0.500	44,796.000000
1.266667	0.500	42,659.000000
1.275000	0.500	40,417.000000
1.283333	0.500	38,206.000000
1.291667	0.500	36,004.000000
1.300000	0.500	33,752.000000
1.308333	0.500	31,582.000000
1.316667	0.500	29,985.000000
1.325000	0.500	29,422.000000
1.333333	0.500	29,837.000000
1.341667	0.500	30,708.000000
1.350000	0.500	31,350.000000
1.358333	0.500	31,206.000000
1.366667	0.500	30,095.000000
1.375000	0.500	28,039.000000
1.383333	0.500	25,242.000000
1.391667	0.500	21,964.000000
1.400000	0.500	18,484.000000
1.408333	0.500	15,088.000000
1.416667	0.500	11,997.000000
1.425000	0.500	9,406.000000
1.433333	0.500	7,477.000000
1.441667	0.500	6,247.000000
1.450000	0.500	5,624.000000
1.458333	0.500	5,452.000000
1.466667	0.500	5,595.000000
1.475000	0.500	5,892.000000
1.483333	0.500	6,141.000000
1.491667	0.500	6,210.000000
1.500000	0.500	6,065.000000
1.508333	0.500	5,750.000000
1.516667	0.500	5,341.000000
1.525000	0.500	4,947.000000
1.533333	0.500	4,595.000000
1.541667	0.500	4,245.000000
1.550000	0.500	3,865.000000
1.558333	0.500	3,486.000000
1.566667	0.500	3,156.000000
1.575000	0.500	2,885.000000
1.583333	0.500	2,697.000000
1.591667	0.500	2,571.000000
1.600000	0.500	2,442.000000
1.608333	0.500	2,229.000000
1.616667	0.500	1,912.000000
1.625000	0.500	1,514.000000
1.633333	0.500	1,096.000000
1.641667	0.500	723.000000
1.650000	0.500	413.000000
1.658333	0.500	173.000000
1.666667	0.500	-1.000000
1.675000	0.500	-84.000000
1.683333	0.500	-108.000000
1.691667	0.500	-99.000000
1.700000	0.500	-32.000000
1.708333	0.500	17.000000
1.716667	0.500	-9.000000
1.725000	0.500	-108.000000
1.733333	0.500	-243.000000
1.741667	0.500	-407.000000
1.750000	0.500	-618.000000
1.758333	0.500	-855.000000
1.766667	0.500	-1,072.000000
1.775000	0.500	-1,274.000000
1.783333	0.500	-1,453.000000
1.791667	0.500	-1,561.000000
1.800000	0.500	-1,587.000000
1.808333	0.500	-1,564.000000
1.816667	0.500	-1,473.000000
1.825000	0.500	-1,279.000000
1.833333	0.500	-1,012.000000
1.841667	0.500	-784.000000
1.850000	0.500	-653.000000
1.858333	0.500	-621.000000
1.866667	0.500	-729.000000
1.875000	0.500	-958.000000
1.883333	0.500	-1,224.000000
1.891667	0.500	-1,413.000000
1.900000	0.500	-1,464.000000
1.908333	0.500	-1,387.000000
1.916667	0.500	-1,226.000000
1.925000	0.500	-1,048.000000
1.933333	0.500	-906.000000
1.941667	0.500	-824.000000
1.950000	0.500	-812.000000
1.958333	0.500	-919.000000
1.966667	0.500	-1,135.000000
1.975000	0.500	-1,405.000000
1.983333	0.500	-1,670.000000
1.991667	0.500	-1,910.000000
2.000000	0.500	-2,132.000000
2.008333	0.500	-2,282.000000
2.016667	0.500	-2,269.000000
2.025000	0.500	-2,127.000000
2.033333	0.500	-1,967.000000
2.041667	0.500	-1,830.000000
2.050000	0.500	-1,651.000000
2.058333	0.500	-1,372.000000
2.066667	0.500	-987.000000
2.075000	0.500	-558.000000
2.083333	0.500	-189.000000
2.091667	0.500	77.000000
2.100000	0.500	248.000000
2.108333	0.500	303.000000
2.116667	0.500	186.000000
2.125000	0.500	-140.000000
2.133333	0.500	-667.000000
2.141667	0.500	-1,306.000000
2.150000	0.500	-1,963.000000
2.158333	0.500	-2,566.000000
2.166667	0.500	-3,046.000000
2.175000	0.500	-3,329.000000
2.183333	0.500	-3,420.000000
2.191667	0.500	-3,379.000000
2.200000	0.500	-3,286.000000
2.208333	0.500	-3,162.000000
2.216667	0.500	-3,025.000000
2.225000	0.500	-2,859.000000
2.233333	0.500	-2,623.000000
2.241667	0.500	-2,348.000000
2.250000	0.500	-2,092.000000
2.258333	0.500	-1,856.000000
2.266667	0.500	-1,637.000000
2.275000	0.500	-1,432.000000
2.283333	0.500	-1,266.000000
2.291667	0.500	-1,176.000000
2.300000	0.500	-1,164.000000
2.308333	0.500	-1,172.000000
2.316667	0.500	-1,165.000000
2.325000	0.500	-1,176.000000
2.333333	0.500	-1,258.000000
2.341667	0.500	-1,436.000000
2.350000	0.500	-1,652.000000
2.358333	0.500	-1,849.000000
2.366667	0.500	-2,025.000000
2.375000	0.500	-2,228.000000
2.383333	0.500	-2,472.000000
2.391667	0.500	-2,677.000000
2.400000	0.500	-2,800.000000
2.408333	0.500	-2,844.000000
2.416667	0.500	-2,764.000000
2.425000	0.500	-2,525.000000
2.433333	0.500	-2,195.000000
2.441667	0.500	-1,854.000000
2.450000	0.500	-1,592.000000
2.458333	0.500	-1,502.000000
2.466667	0.500	-1,630.000000
2.475000	0.500	-1,974.000000
2.483333	0.500	-2,469.000000
2.491667	0.500	-3,023.000000
2.500000	0.500	-3,528.000000
2.508333	0.500	-3,857.000000
2.516667	0.500	-3,959.000000
2.525000	0.500	-3,885.000000
2.533333	0.500	-3,690.000000
2.541667	0.500	-3,435.000000
2.550000	0.500	-3,147.000000
2.558333	0.500	-2,840.000000
2.566667	0.500	-2,570.000000
2.575000	0.500	-2,354.000000
2.583333	0.500	-2,206.000000
2.591667	0.500	-2,140.000000
2.600000	0.500	-2,121.000000
2.608333	0.500	-2,126.000000
2.616667	0.500	-2,108.000000
2.625000	0.500	-2,016.000000
2.633333	0.500	-1,860.000000
2.641667	0.500	-1,706.000000
2.650000	0.500	-1,618.000000
2.658333	0.500	-1,629.000000
2.666667	0.500	-1,681.000000
2.675000	0.500	-1,705.000000
2.683333	0.500	-1,681.000000
2.691667	0.500	-1,641.000000
2.700000	0.500	-1,598.000000
2.708333	0.500	-1,571.000000
2.716667	0.500	-1,581.000000
2.725000	0.500	-1,617.000000
2.733333	0.500	-1,701.000000
2.741667	0.500	-1,824.000000
2.750000	0.500	-1,981.000000
2.758333	0.500	-2,203.000000
2.766667	0.500	-2,480.000000
2.775000	0.500	-2,796.000000
2.783333	0.500	-3,103.000000
2.791667	0.500	-3,358.000000
2.800000	0.500	-3,528.000000
2.808333	0.500	-3,571.000000
2.816667	0.500	-3,461.000000
2.825000	0.500	-3,256.000000
2.833333	0.500	-3,036.000000
2.841667	0.500	-2,856.000000
2.850000	0.500	-2,757.000000
2.858333	0.500	-2,766.000000
2.866667	0.500	-2,844.000000
2.875000	0.500	-2,933.000000
2.883333	0.500	-2,994.000000
2.891667	0.500	-3,034.000000
2.900000	0.500	-3,048.000000
2.908333	0.500	-3,015.000000
2.916667	0.500	-2,931.000000
2.925000	0.500	-2,820.000000
2.933333	0.500	-2,736.000000
2.941667	0.500	-2,677.000000
2.950000	0.500	-2,612.000000
2.958333	0.500	-2,556.000000
2.966667	0.500	-2,529.000000
2.975000	0.500	-2,578.000000
2.983333	0.500	-2,671.000000
2.991667	0.500	-2,754.000000
3.000000	0.500	-2,809.000000
3.008333	0.500	-2,809.000000
3.016667	0.500	-2,809.000000
3.025000	0.500	-2,809.000000
3.033333	0.500	-2,809.000000
3.041667	0.500	-2,374.000000
3.050000	0.500	-436.000000
3.058333	0.500	2,277.000000
3.066667	0.500	5,354.000000
3.075000	0.500	8,446.000000
3.083333	0.500	11,436.000000
3.091667	0.500	14,306.000000
3.100000	0.500	16,672.000000
3.108333	0.500	18,152.000000
3.116667	0.500	18,940.000000
3.125000	0.500	19,532.000000
3.133333	0.500	19,906.000000
3.141667	0.500	20,047.000000
3.150000	0.500	19,778.000000
3.158333	0.500	19,062.000000
3.166667	0.500	17,940.000000
3.175000	0.500	16,482.000000
3.183333	0.500	14,645.000000
3.191667	0.500	12,465.000000
3.200000	0.500	9,378.000000
3.208333	0.500	5,094.000000
3.216667	0.500	-416.000000
3.225000	0.500	-6,205.000000
3.233333	0.500	-11,617.000000
3.241667	0.500	-15,434.000000
3.250000	0.500	-16,926.000000
3.258333	0.500	-16,258.000000
3.266667	0.500	-13,922.000000
3.275000	0.500	-10,711.000000
3.283333	0.500	-7,337.000000
3.291667	0.500	-4,182.000000
3.300000	0.500	-2,094.000000
3.308333	0.500	-1,530.000000
3.316667	0.500	-2,769.000000
3.325000	0.500	-5,720.000000
3.333333	0.500	-9,479.000000
3.341667	0.500	-12,821.000000
3.350000	0.500	-14,923.000000
3.358333	0.500	-16,033.000000
3.366667	0.500	-16,022.000000
3.375000	0.500	-14,788.000000
3.383333	0.500	-12,838.000000
3.391667	0.500	-11,016.000000
3.400000	0.500	-9,362.000000
3.408333	0.500	-7,260.000000
3.416667	0.500	-4,632.000000
3.425000	0.500	-2,354.000000
3.433333	0.500	-1,464.000000
3.441667	0.500	-2,310.000000
3.450000	0.500	-4,001.000000
3.458333	0.500	-5,633.000000
3.466667	0.500	-6,433.000000
3.475000	0.500	-5,949.000000
3.483333	0.500	-4,015.000000
3.491667	0.500	-1,067.000000
3.500000	0.500	1,581.000000
3.508333	0.500	2,871.000000
3.516667	0.500	2,655.000000
3.525000	0.500	1,086.000000
3.533333	0.500	-1,623.000000
3.541667	0.500	-4,928.000000
3.550000	0.500	-8,357.000000
3.558333	0.500	-11,376.000000
3.566667	0.500	-13,640.000000
3.575000	0.500	-15,089.000000
3.583333	0.500	-15,673.000000
3.591667	0.500	-15,090.000000
3.600000	0.500	-13,229.000000
3.608333	0.500	-10,317.000000
3.616667	0.500	-6,739.000000
3.625000	0.500	-3,230.000000
3.633333	0.500	-388.000000
3.641667	0.500	1,342.000000
3.650000	0.500	1,622.000000
3.658333	0.500	119.000000
3.666667	0.500	-3,275.000000
3.675000	0.500	-8,479.000000
3.683333	0.500	-14,685.000000
3.691667	0.500	-20,481.000000
3.700000	0.500	-24,626.000000
3.708333	0.500	-26,600.000000
3.716667	0.500	-26,457.000000
3.725000	0.500	-24,680.000000
3.733333	0.500	-22,182.000000
3.741667	0.500	-19,868.000000
3.750000	0.500	-17,732.000000
3.758333	0.500	-15,382.000000
3.766667	0.500	-13,196.000000
3.775000	0.500	-11,027.000000
3.783333	0.500	-8,761.000000
3.791667	0.500	-6,590.000000
3.800000	0.500	-4,267.000000
3.808333	0.500	-1,799.000000
3.816667	0.500	91.000000
3.825000	0.500	886.000000
3.833333	0.500	456.000000
3.841667	0.500	-1,169.000000
3.850000	0.500	-3,684.000000
3.858333	0.500	-6,519.000000
3.866667	0.500	-9,396.000000
3.875000	0.500	-12,251.000000
3.883333	0.500	-14,864.000000
3.891667	0.500	-17,168.000000
3.900000	0.500	-19,078.000000
3.908333	0.500	-20,696.000000
3.916667	0.500	-21,996.000000
3.925000	0.500	-22,987.000000
3.933333	0.500	-23,668.000000
3.941667	0.500	-24,066.000000
3.950000	0.500	-24,171.000000
3.958333	0.500	-23,519.000000
3.966667	0.500	-22,071.000000
3.975000	0.500	-20,012.000000
3.983333	0.500	-17,831.000000
3.991667	0.500	-15,892.000000
4.000000	0.500	-14,268.000000
4.008333	0.500	-13,192.000000
4.016667	0.500	-12,818.000000
4.025000	0.500	-13,326.000000
4.033333	0.500	-14,509.000000
4.041667	0.500	-16,380.000000
4.050000	0.500	-19,103.000000
4.058333	0.500	-22,280.000000
4.066667	0.500	-25,353.000000
4.075000	0.500	-27,786.000000
4.083333	0.500	-29,118.000000
4.091667	0.500	-28,780.000000
4.100000	0.500	-26,547.000000
4.108333	0.500	-22,863.000000
4.116667	0.500	-18,419.000000
4.125000	0.500	-13,856.000000
4.133333	0.500	-9,896.000000
4.141667	0.500	-6,454.000000
4.150000	0.500	-2,853.000000
4.158333	0.500	818.000000
4.166667	0.500	3,597.000000
4.175000	0.500	5,089.000000
4.183333	0.500	5,452.000000
4.191667	0.500	5,051.000000
4.200000	0.500	4,412.000000
4.208333	0.500	4,008.000000
4.216667	0.500	4,027.000000
4.225000	0.500	4,010.000000
4.233333	0.500	2,998.000000
4.241667	0.500	778.000000
4.250000	0.500	-2,186.000000
4.258333	0.500	-5,497.000000
4.266667	0.500	-9,155.000000
4.275000	0.500	-12,712.000000
4.283333	0.500	-15,459.000000
4.291667	0.500	-17,046.000000
4.300000	0.500	-17,561.000000
4.308333	0.500	-17,434.000000
4.316667	0.500	-16,570.000000
4.325000	0.500	-15,011.000000
4.333333	0.500	-13,187.000000
4.341667	0.500	-11,337.000000
4.350000	0.500	-8,882.000000
4.358333	0.500	-5,501.000000
4.366667	0.500	-1,478.000000
4.375000	0.500	2,695.000000
4.383333	0.500	6,723.000000
4.391667	0.500	10,069.000000
4.400000	0.500	11,847.000000
4.408333	0.500	11,578.000000
4.416667	0.500	9,518.000000
4.425000	0.500	6,453.000000
4.433333	0.500	3,052.000000
4.441667	0.500	-440.000000
4.450000	0.500	-3,931.000000
4.458333	0.500	-7,475.000000
4.466667	0.500	-10,946.000000
4.475000	0.500	-13,967.000000
4.483333	0.500	-16,498.000000
4.491667	0.500	-18,139.000000
4.500000	0.500	-18,663.000000
4.508333	0.500	-18,561.000000
4.516667	0.500	-18,172.000000
4.525000	0.500	-17,421.000000
4.533333	0.500	-16,120.000000
4.541667	0.500	-14,220.000000
4.550000	0.500	-12,129.000000
4.558333	0.500	-9,954.000000
4.566667	0.500	-7,646.000000
4.575000	0.500	-5,310.000000
4.583333	0.500	-3,176.000000
4.591667	0.500	-1,415.000000
4.600000	0.500	-212.000000
4.608333	0.500	382.000000
4.616667	0.500	97.000000
4.625000	0.500	-1,032.000000
4.633333	0.500	-2,768.000000
4.641667	0.500	-4,550.000000
4.650000	0.500	-6,090.000000
4.658333	0.500	-7,104.000000
4.666667	0.500	-7,326.000000
4.675000	0.500	-7,005.000000
4.683333	0.500	-6,444.000000
4.691667	0.500	-6,635.000000
4.700000	0.500	-8,194.000000
4.708333	0.500	-10,865.000000
4.716667	0.500	-13,610.000000
4.725000	0.500	-15,912.000000
4.733333	0.500	-17,440.000000
4.741667	0.500	-18,409.000000
4.750000	0.500	-18,819.000000
4.758333	0.500	-18,090.000000
4.766667	0.500	-15,877.000000
4.775000	0.500	-12,520.000000
4.783333	0.500	-8,568.000000
4.791667	0.500	-4,808.000000
4.800000	0.500	-1,598.000000
4.808333	0.500	900.000000
4.816667	0.500	2,807.000000
4.825000	0.500	4,709.000000
4.833333	0.500	6,699.000000
4.841667	0.500	8,672.000000
4.850000	0.500	10,320.000000
4.858333	0.500	11,320.000000
4.866667	0.500	11,580.000000
4.875000	0.500	11,290.000000
4.883333	0.500	10,505.000000
4.891667	0.500	9,058.000000
4.900000	0.500	7,025.000000
4.908333	0.500	4,389.000000
4.916667	0.500	1,444.000000
4.925000	0.500	-1,413.000000
4.933333	0.500	-3,885.000000
4.941667	0.500	-5,533.000000
4.950000	0.500	-5,823.000000
4.958333	0.500	-5,068.000000
4.966667	0.500	-3,958.000000
4.975000	0.500	-3,529.000000
4.983333	0.500	-4,464.000000
4.991667	0.500	-6,521.000000
5.000000	0.500	-8,591.000000
5.008333	0.500	-9,629.000000
5.016667	0.500	-9,295.000000
5.025000	0.500	-7,866.000000
5.033333	0.500	-5,454.000000
5.041667	0.500	-2,278.000000
5.050000	0.500	1,079.000000
5.058333	0.500	4,022.000000
5.066667	0.500	6,003.000000
5.075000	0.500	6,844.000000
5.083333	0.500	6,902.000000
5.091667	0.500	6,015.000000
5.100000	0.500	4,036.000000
5.108333	0.500	1,356.000000
5.116667	0.500	-1,521.000000
5.125000	0.500	-3,751.000000
5.133333	0.500	-5,077.000000
5.141667	0.500	-6,496.000000
5.150000	0.500	-8,347.000000
5.158333	0.500	-10,037.000000
5.166667	0.500	-11,168.000000
5.175000	0.500	-11,762.000000
5.183333	0.500	-11,833.000000
5.191667	0.500	-11,078.000000
5.200000	0.500	-9,087.000000
5.208333	0.500	-5,945.000000
5.216667	0.500	-2,249.000000
5.225000	0.500	962.000000
5.233333	0.500	2,690.000000
5.241667	0.500	2,466.000000
5.250000	0.500	379.000000
5.258333	0.500	-2,859.000000
5.266667	0.500	-6,469.000000
5.275000	0.500	-9,873.000000
5.283333	0.500	-12,272.000000
5.291667	0.500	-13,364.000000
5.300000	0.500	-13,633.000000
5.308333	0.500	-13,650.000000
5.316667	0.500	-13,499.000000
5.325000	0.500	-12,839.000000
5.333333	0.500	-11,496.000000
5.341667	0.500	-9,909.000000
5.350000	0.500	-8,309.000000
5.358333	0.500	-6,708.000000
5.366667	0.500	-5,065.000000
5.375000	0.500	-3,621.000000
5.383333	0.500	-2,638.000000
5.391667	0.500	-2,041.000000
5.400000	0.500	-1,877.000000
5.408333	0.500	-1,921.000000
5.416667	0.500	-2,163.000000
5.425000	0.500	-2,566.000000
5.433333	0.500	-3,160.000000
5.441667	0.500	-3,912.000000
5.450000	0.500	-4,934.000000
5.458333	0.500	-6,303.000000
5.466667	0.500	-7,491.000000
5.475000	0.500	-7,821.000000
5.483333	0.500	-6,460.000000
5.491667	0.500	-3,438.000000
5.500000	0.500	509.000000
5.508333	0.500	4,450.000000
5.516667	0.500	7,859.000000
5.525000	0.500	10,161.000000
5.533333	0.500	11,293.000000
5.541667	0.500	11,563.000000
5.550000	0.500	11,489.000000
5.558333	0.500	11,114.000000
5.566667	0.500	10,151.000000
5.575000	0.500	8,125.000000
5.583333	0.500	5,005.000000
5.591667	0.500	1,525.000000
5.600000	0.500	-1,216.000000
5.608333	0.500	-2,455.000000
5.616667	0.500	-1,985.000000
5.625000	0.500	-129.000000
5.633333	0.500	1,837.000000
5.641667	0.500	2,605.000000
5.650000	0.500	2,028.000000
5.658333	0.500	246.000000
5.666667	0.500	-2,798.000000
5.675000	0.500	-6,331.000000
5.683333	0.500	-9,299.000000
5.691667	0.500	-10,564.000000
5.700000	0.500	-9,785.000000
5.708333	0.500	-7,480.000000
5.716667	0.500	-4,251.000000
5.725000	0.500	-618.000000
5.733333	0.500	2,481.000000
5.741667	0.500	4,112.000000
5.750000	0.500	3,861.000000
5.758333	0.500	2,198.000000
5.766667	0.500	-238.000000
5.775000	0.500	-2,847.000000
5.783333	0.500	-4,848.000000
5.791667	0.500	-5,669.000000
5.800000	0.500	-5,546.000000
5.808333	0.500	-4,736.000000
5.816667	0.500	-3,602.000000
5.825000	0.500	-2,249.000000
5.833333	0.500	-923.000000
5.841667	0.500	430.000000
5.850000	0.500	1,567.000000
5.858333	0.500	2,276.000000
5.866667	0.500	2,122.000000
5.875000	0.500	1,092.000000
5.883333	0.500	-229.000000
5.891667	0.500	-1,553.000000
5.900000	0.500	-3,302.000000
5.908333	0.500	-5,885.000000
5.916667	0.500	-8,953.000000
5.925000	0.500	-11,346.000000
5.933333	0.500	-12,277.000000
5.941667	0.500	-11,146.000000
5.950000	0.500	-7,569.000000
5.958333	0.500	-2,314.000000
5.966667	0.500	3,284.000000
5.975000	0.500	8,587.000000
5.983333	0.500	13,100.000000
5.991667	0.500	16,095.000000
6.000000	0.500	17,121.000000
6.008333	0.500	16,528.000000
6.016667	0.500	15,184.000000
6.025000	0.500	13,607.000000
6.033333	0.500	12,084.000000
6.041667	0.500	10,810.000000
6.050000	0.500	10,262.000000
6.058333	0.500	10,509.000000
6.066667	0.500	10,857.000000
6.075000	0.500	10,536.000000
6.083333	0.500	9,438.000000
6.091667	0.500	8,078.000000
6.100000	0.500	7,081.000000
6.108333	0.500	6,812.000000
6.116667	0.500	7,132.000000
6.125000	0.500	8,417.000000
6.133333	0.500	10,760.000000
6.141667	0.500	13,246.000000
6.150000	0.500	14,901.000000
6.158333	0.500	15,355.000000
6.166667	0.500	14,877.000000
6.175000	0.500	13,904.000000
6.183333	0.500	12,902.000000
6.191667	0.500	12,267.000000
6.200000	0.500	12,300.000000
6.208333	0.500	12,879.000000
6.216667	0.500	13,446.000000
6.225000	0.500	13,338.000000
6.233333	0.500	11,762.000000
6.241667	0.500	9,031.000000
6.250000	0.500	5,646.000000
6.258333	0.500	1,856.000000
6.266667	0.500	-1,958.000000
6.275000	0.500	-4,760.000000
6.283333	0.500	-5,550.000000
6.291667	0.500	-4,367.000000
6.300000	0.500	-2,181.000000
6.308333	0.500	303.000000
6.316667	0.500	3,230.000000
6.325000	0.500	6,120.000000
6.333333	0.500	8,523.000000
6.341667	0.500	10,145.000000
6.350000	0.500	11,072.000000
6.358333	0.500	11,581.000000
6.366667	0.500	11,663.000000
6.375000	0.500	11,636.000000
6.383333	0.500	12,040.000000
6.391667	0.500	13,227.000000
6.400000	0.500	14,680.000000
6.408333	0.500	15,671.000000
6.416667	0.500	15,759.000000
6.425000	0.500	15,201.000000
6.433333	0.500	14,608.000000
6.441667	0.500	14,829.000000
6.450000	0.500	16,052.000000
6.458333	0.500	18,313.000000
6.466667	0.500	21,250.000000
6.475000	0.500	23,892.000000
6.483333	0.500	25,837.000000
6.491667	0.500	27,115.000000
6.500000	0.500	27,678.000000
6.508333	0.500	27,289.000000
6.516667	0.500	26,178.000000
6.525000	0.500	24,744.000000
6.533333	0.500	23,495.000000
6.541667	0.500	22,480.000000
6.550000	0.500	21,885.000000
6.558333	0.500	21,420.000000
6.566667	0.500	20,879.000000
6.575000	0.500	20,431.000000
6.583333	0.500	19,999.000000
6.591667	0.500	19,521.000000
6.600000	0.500	19,148.000000
6.608333	0.500	18,935.000000
6.616667	0.500	18,827.000000
6.625000	0.500	18,539.000000
6.633333	0.500	17,847.000000
6.641667	0.500	16,888.000000
6.650000	0.500	15,578.000000
6.658333	0.500	14,035.000000
6.666667	0.500	12,805.000000
6.675000	0.500	12,176.000000
6.683333	0.500	12,243.000000
6.691667	0.500	13,025.000000
6.700000	0.500	14,403.000000
6.708333	0.500	15,887.000000
6.716667	0.500	16,832.000000
6.725000	0.500	16,972.000000
6.733333	0.500	16,478.000000
6.741667	0.500	15,395.000000
6.750000	0.500	13,630.000000
6.758333	0.500	10,809.000000
6.766667	0.500	7,309.000000
6.775000	0.500	4,401.000000
6.783333	0.500	2,696.000000
6.791667	0.500	1,873.000000
6.800000	0.500	1,423.000000
6.808333	0.500	1,102.000000
6.816667	0.500	913.000000
6.825000	0.500	793.000000
6.833333	0.500	833.000000
6.841667	0.500	1,660.000000
6.850000	0.500	3,469.000000
6.858333	0.500	5,464.000000
6.866667	0.500	7,297.000000
6.875000	0.500	8,145.000000
6.883333	0.500	7,573.000000
6.891667	0.500	5,998.000000
6.900000	0.500	4,092.000000
6.908333	0.500	2,931.000000
6.916667	0.500	2,577.000000
6.925000	0.500	2,959.000000
6.933333	0.500	4,174.000000
6.941667	0.500	5,875.000000
6.950000	0.500	7,409.000000
6.958333	0.500	8,015.000000
6.966667	0.500	7,064.000000
6.975000	0.500	5,356.000000
6.983333	0.500	3,857.000000
6.991667	0.500	3,220.000000
7.000000	0.500	3,453.000000
7.008333	0.500	4,315.000000
7.016667	0.500	5,086.000000
7.025000	0.500	5,139.000000
7.033333	0.500	3,935.000000
7.041667	0.500	1,623.000000
7.050000	0.500	-759.000000
7.058333	0.500	-2,243.000000
7.066667	0.500	-2,470.000000
7.075000	0.500	-1,437.000000
7.083333	0.500	159.000000
7.091667	0.500	1,827.000000
7.100000	0.500	3,546.000000
7.108333	0.500	5,608.000000
7.116667	0.500	8,119.000000
7.125000	0.500	10,875.000000
7.133333	0.500	13,483.000000
7.141667	0.500	15,011.000000
7.150000	0.500	15,289.000000
7.158333	0.500	14,410.000000
7.166667	0.500	12,682.000000
7.175000	0.500	10,723.000000
7.183333	0.500	8,857.000000
7.191667	0.500	7,051.000000
7.200000	0.500	5,289.000000
7.208333	0.500	3,843.000000
7.216667	0.500	2,460.000000
7.225000	0.500	1,567.000000
7.233333	0.500	1,754.000000
7.241667	0.500	3,011.000000
7.250000	0.500	5,127.000000
7.258333	0.500	7,570.000000
7.266667	0.500	9,917.000000
7.275000	0.500	11,620.000000
7.283333	0.500	12,195.000000
7.291667	0.500	11,449.000000
7.300000	0.500	9,720.000000
7.308333	0.500	7,339.000000
7.316667	0.500	5,018.000000
7.325000	0.500	3,718.000000
7.333333	0.500	3,554.000000
7.341667	0.500	4,416.000000
7.350000	0.500	6,112.000000
7.358333	0.500	8,236.000000
7.366667	0.500	10,103.000000
7.375000	0.500	11,561.000000
7.383333	0.500	12,547.000000
7.391667	0.500	13,120.000000
7.400000	0.500	13,512.000000
7.408333	0.500	13,733.000000
7.416667	0.500	13,786.000000
7.425000	0.500	14,086.000000
7.433333	0.500	14,154.000000
7.441667	0.500	13,479.000000
7.450000	0.500	11,741.000000
7.458333	0.500	8,607.000000
7.466667	0.500	4,482.000000
7.475000	0.500	331.000000
7.483333	0.500	-2,802.000000
7.491667	0.500	-4,088.000000
7.500000	0.500	-3,084.000000
7.508333	0.500	131.000000
7.516667	0.500	4,666.000000
7.525000	0.500	9,303.000000
7.533333	0.500	12,878.000000
7.541667	0.500	14,820.000000
7.550000	0.500	15,503.000000
7.558333	0.500	15,540.000000
7.566667	0.500	15,175.000000
7.575000	0.500	14,416.000000
7.583333	0.500	13,363.000000
7.591667	0.500	12,042.000000
7.600000	0.500	10,499.000000
7.608333	0.500	8,812.000000
7.616667	0.500	7,145.000000
7.625000	0.500	5,536.000000
7.633333	0.500	4,392.000000
7.641667	0.500	3,525.000000
7.650000	0.500	2,622.000000
7.658333	0.500	1,485.000000
7.666667	0.500	71.000000
7.675000	0.500	-1,651.000000
7.683333	0.500	-3,273.000000
7.691667	0.500	-4,147.000000
7.700000	0.500	-3,995.000000
7.708333	0.500	-2,703.000000
7.716667	0.500	-162.000000
7.725000	0.500	3,386.000000
7.733333	0.500	7,177.000000
7.741667	0.500	10,546.000000
7.750000	0.500	12,961.000000
7.758333	0.500	13,698.000000
7.766667	0.500	12,658.000000
7.775000	0.500	10,761.000000
7.783333	0.500	8,886.000000
7.791667	0.500	7,335.000000
7.800000	0.500	5,867.000000
7.808333	0.500	4,046.000000
7.816667	0.500	1,906.000000
7.825000	0.500	-278.000000
7.833333	0.500	-2,223.000000
7.841667	0.500	-3,380.000000
7.850000	0.500	-2,920.000000
7.858333	0.500	-664.000000
7.866667	0.500	2,728.000000
7.875000	0.500	6,258.000000
7.883333	0.500	9,128.000000
7.891667	0.500	11,087.000000
7.900000	0.500	12,106.000000
7.908333	0.500	12,045.000000
7.916667	0.500	10,858.000000
7.925000	0.500	9,216.000000
7.933333	0.500	8,152.000000
7.941667	0.500	7,996.000000
7.950000	0.500	8,370.000000
7.958333	0.500	8,656.000000
7.966667	0.500	8,515.000000
7.975000	0.500	8,026.000000
7.983333	0.500	7,693.000000
7.991667	0.500	7,813.000000
8.000000	0.500	8,750.000000
8.008333	0.500	10,641.000000
8.016667	0.500	13,567.000000
8.025000	0.500	16,887.000000
8.033333	0.500	19,668.000000
8.041667	0.500	21,652.000000
8.050000	0.500	23,200.000000
8.058333	0.500	24,278.000000
8.066667	0.500	24,837.000000
8.075000	0.500	25,984.000000
8.083333	0.500	28,998.000000
8.091667	0.500	33,807.000000
8.100000	0.500	39,489.000000
8.108333	0.500	45,217.000000
8.116667	0.500	50,753.000000
8.125000	0.500	55,650.000000
8.133333	0.500	59,287.000000
8.141667	0.500	60,990.000000
8.150000	0.500	60,584.000000
8.158333	0.500	58,650.000000
8.166667	0.500	55,595.000000
8.175000	0.500	51,898.000000
8.183333	0.500	47,982.000000
8.191667	0.500	44,107.000000
8.200000	0.500	40,494.000000
8.208333	0.500	37,304.000000
8.216667	0.500	34,604.000000
8.225000	0.500	32,457.000000
8.233333	0.500	31,204.000000
8.241667	0.500	31,412.000000
8.250000	0.500	32,576.000000
8.258333	0.500	33,751.000000
8.266667	0.500	34,315.000000
8.275000	0.500	33,962.000000
8.283333	0.500	32,679.000000
8.291667	0.500	30,785.000000
8.300000	0.500	28,858.000000
8.308333	0.500	26,997.000000
8.316667	0.500	25,323.000000
8.325000	0.500	23,873.000000
8.333333	0.500	22,415.000000
8.341667	0.500	20,372.000000
8.350000	0.500	17,838.000000
8.358333	0.500	15,561.000000
8.366667	0.500	14,620.000000
8.375000	0.500	15,378.000000
8.383333	0.500	17,444.000000
8.391667	0.500	21,053.000000
8.400000	0.500	26,554.000000
8.408333	0.500	34,116.000000
8.416667	0.500	43,998.000000
8.425000	0.500	56,171.000000
8.433333	0.500	70,267.000000
8.441667	0.500	85,916.000000
8.450000	0.500	102,542.000000
8.458333	0.500	120,229.000000
8.466667	0.500	138,912.000000
8.475000	0.500	158,093.000000
8.483333	0.500	177,445.000000
8.491667	0.500	196,645.000000
8.500000	0.500	214,178.000000
8.508333	0.500	228,037.000000
8.516667	0.500	236,992.000000
8.525000	0.500	239,936.000000
8.533333	0.500	236,384.000000
8.541667	0.500	226,760.000000
8.550000	0.500	212,505.000000
8.558333	0.500	195,060.000000
8.566667	0.500	175,325.000000
8.575000	0.500	154,235.000000
8.583333	0.500	132,581.000000
8.591667	0.500	111,329.000000
8.600000	0.500	91,431.000000
8.608333	0.500	73,825.000000
8.616667	0.500	59,597.000000
8.625000	0.500	48,963.000000
8.633333	0.500	41,989.000000
8.641667	0.500	38,518.000000
8.650000	0.500	37,473.000000
8.658333	0.500	37,581.000000
8.666667	0.500	37,757.000000
8.675000	0.500	37,138.000000
8.683333	0.500	35,254.000000
8.691667	0.500	32,165.000000
8.700000	0.500	28,229.000000
8.708333	0.500	24,361.000000
8.716667	0.500	21,667.000000
8.725000	0.500	20,643.000000
8.733333	0.500	21,091.000000
8.741667	0.500	22,624.000000
8.750000	0.500	25,017.000000
8.758333	0.500	28,354.000000
8.766667	0.500	32,302.000000
8.775000	0.500	36,233.000000
8.783333	0.500	39,756.000000
8.791667	0.500	43,084.000000
8.800000	0.500	46,320.000000
8.808333	0.500	48,823.000000
8.816667	0.500	50,524.000000
8.825000	0.500	51,620.000000
8.833333	0.500	52,773.000000
8.841667	0.500	54,350.000000
8.850000	0.500	55,917.000000
8.858333	0.500	56,817.000000
8.866667	0.500	56,815.000000
8.875000	0.500	55,826.000000
8.883333	0.500	53,733.000000
8.891667	0.500	50,967.000000
8.900000	0.500	48,309.000000
8.908333	0.500	45,996.000000
8.916667	0.500	44,018.000000
8.925000	0.500	41,931.000000
8.933333	0.500	39,485.000000
8.941667	0.500	36,805.000000
8.950000	0.500	33,522.000000
8.958333	0.500	29,625.000000
8.966667	0.500	25,090.000000
8.975000	0.500	20,378.000000
8.983333	0.500	15,817.000000
8.991667	0.500	11,654.000000
9.000000	0.500	8,540.000000
9.008333	0.500	7,100.000000
9.016667	0.500	7,144.000000
9.025000	0.500	8,113.000000
9.033333	0.500	9,305.000000
9.041667	0.500	10,270.000000
9.050000	0.500	10,904.000000
9.058333	0.500	12,155.000000
9.066667	0.500	14,637.000000
9.075000	0.500	18,399.000000
9.083333	0.500	22,848.000000
9.091667	0.500	27,338.000000
9.100000	0.500	31,330.000000
9.108333	0.500	34,569.000000
9.116667	0.500	37,176.000000
9.125000	0.500	38,961.000000
9.133333	0.500	39,463.000000
9.141667	0.500	38,315.000000
9.150000	0.500	35,572.000000
9.158333	0.500	32,068.000000
9.166667	0.500	28,870.000000
9.175000	0.500	26,802.000000
9.183333	0.500	26,271.000000
9.191667	0.500	27,399.000000
9.200000	0.500	30,497.000000
9.208333	0.500	35,259.000000
9.216667	0.500	40,637.000000
9.225000	0.500	45,419.000000
9.233333	0.500	48,946.000000
9.241667	0.500	51,572.000000
9.250000	0.500	53,895.000000
9.258333	0.500	56,415.000000
9.266667	0.500	59,175.000000
9.275000	0.500	61,878.000000
9.283333	0.500	64,172.000000
9.291667	0.500	65,684.000000
9.300000	0.500	66,114.000000
9.308333	0.500	65,275.000000
9.316667	0.500	62,953.000000
9.325000	0.500	59,166.000000
9.333333	0.500	54,263.000000
9.341667	0.500	48,549.000000
9.350000	0.500	42,811.000000
9.358333	0.500	38,020.000000
9.366667	0.500	34,809.000000
9.375000	0.500	33,322.000000
9.383333	0.500	33,722.000000
9.391667	0.500	36,031.000000
9.400000	0.500	39,857.000000
9.408333	0.500	44,386.000000
9.416667	0.500	48,516.000000
9.425000	0.500	51,383.000000
9.433333	0.500	52,908.000000
9.441667	0.500	53,221.000000
9.450000	0.500	52,691.000000
9.458333	0.500	52,042.000000
9.466667	0.500	51,606.000000
9.475000	0.500	51,399.000000
9.483333	0.500	51,300.000000
9.491667	0.500	51,449.000000
9.500000	0.500	51,966.000000
9.508333	0.500	52,720.000000
9.516667	0.500	54,221.000000
9.525000	0.500	57,627.000000
9.533333	0.500	64,051.000000
9.541667	0.500	74,566.000000
9.550000	0.500	90,335.000000
9.558333	0.500	112,756.000000
9.566667	0.500	142,843.000000
9.575000	0.500	181,412.000000
9.583333	0.500	230,626.000000
9.591667	0.500	292,949.000000
9.600000	0.500	371,776.000000
9.608333	0.500	472,773.000000
9.616667	0.500	603,678.000000
9.625000	0.500	773,187.000000
9.633333	0.500	991,694.000000
9.641667	0.500	1,270,284.000000
9.650000	0.500	1,619,309.000000
9.658333	0.500	2,046,272.000000
9.666667	0.500	2,553,975.000000
9.675000	0.500	3,137,357.000000
9.683333	0.500	3,782,241.000000
9.691667	0.500	4,462,367.000000
9.700000	0.500	5,142,524.000000
9.708333	0.500	5,782,495.000000
9.716667	0.500	6,339,673.000000
9.725000	0.500	6,771,925.000000
9.733333	0.500	7,043,909.000000
9.741667	0.500	7,132,692.000000
9.750000	0.500	7,031,317.000000
9.758333	0.500	6,749,128.000000
9.766667	0.500	6,310,863.000000
9.775000	0.500	5,751,887.000000
9.783333	0.500	5,113,286.000000
9.791667	0.500	4,437,426.000000
9.800000	0.500	3,763,244.000000
9.808333	0.500	3,123,216.000000
9.816667	0.500	2,541,301.000000
9.825000	0.500	2,032,510.000000
9.833333	0.500	1,603,583.000000
9.841667	0.500	1,254,147.000000
9.850000	0.500	978,026.000000
9.858333	0.500	765,046.000000
9.866667	0.500	604,337.000000
9.875000	0.500	485,091.000000
9.883333	0.500	397,143.000000
9.891667	0.500	331,808.000000
9.900000	0.500	281,990.000000
9.908333	0.500	243,013.000000
9.916667	0.500	211,522.000000
9.925000	0.500	185,364.000000
9.933333	0.500	163,579.000000
9.941667	0.500	145,105.000000
9.950000	0.500	129,345.000000
9.958333	0.500	116,099.000000
9.966667	0.500	104,640.000000
9.975000	0.500	94,358.000000
9.983333	0.500	85,266.000000
9.991667	0.500	77,576.000000
10.000000	0.500	70,567.000000
10.008333	0.500	63,935.000000
10.016667	0.500	58,116.000000
10.025000	0.500	53,747.000000
10.033333	0.500	51,341.000000
10.041667	0.500	50,336.000000
10.050000	0.500	50,464.000000
10.058333	0.500	51,687.000000
10.066667	0.500	53,451.000000
10.075000	0.500	55,185.000000
10.083333	0.500	56,381.000000
10.091667	0.500	57,122.000000
10.100000	0.500	58,048.000000
10.108333	0.500	59,138.000000
10.116667	0.500	59,343.000000
10.125000	0.500	57,809.000000
10.133333	0.500	54,347.000000
10.141667	0.500	49,574.000000
10.150000	0.500	44,437.000000
10.158333	0.500	39,686.000000
10.166667	0.500	35,682.000000
10.175000	0.500	32,598.000000
10.183333	0.500	31,528.000000
10.191667	0.500	33,198.000000
10.200000	0.500	37,199.000000
10.208333	0.500	42,071.000000
10.216667	0.500	46,390.000000
10.225000	0.500	49,750.000000
10.233333	0.500	52,088.000000
10.241667	0.500	53,534.000000
10.250000	0.500	53,935.000000
10.258333	0.500	53,535.000000
10.266667	0.500	53,031.000000
10.275000	0.500	52,424.000000
10.283333	0.500	51,734.000000
10.291667	0.500	51,102.000000
10.300000	0.500	50,174.000000
10.308333	0.500	48,819.000000
10.316667	0.500	47,004.000000
10.325000	0.500	45,301.000000
10.333333	0.500	44,393.000000
10.341667	0.500	44,478.000000
10.350000	0.500	45,007.000000
10.358333	0.500	44,948.000000
10.366667	0.500	44,058.000000
10.375000	0.500	42,386.000000
10.383333	0.500	40,162.000000
10.391667	0.500	37,590.000000
10.400000	0.500	35,587.000000
10.408333	0.500	35,462.000000
10.416667	0.500	37,544.000000
10.425000	0.500	41,571.000000
10.433333	0.500	46,314.000000
10.441667	0.500	51,090.000000
10.450000	0.500	55,863.000000
10.458333	0.500	60,713.000000
10.466667	0.500	65,642.000000
10.475000	0.500	70,656.000000
10.483333	0.500	75,566.000000
10.491667	0.500	80,401.000000
10.500000	0.500	85,143.000000
10.508333	0.500	90,052.000000
10.516667	0.500	95,565.000000
10.525000	0.500	102,470.000000
10.533333	0.500	110,946.000000
10.541667	0.500	120,928.000000
10.550000	0.500	131,641.000000
10.558333	0.500	141,746.000000
10.566667	0.500	150,377.000000
10.575000	0.500	157,223.000000
10.583333	0.500	162,239.000000
10.591667	0.500	165,345.000000
10.600000	0.500	165,628.000000
10.608333	0.500	162,644.000000
10.616667	0.500	157,219.000000
10.625000	0.500	150,806.000000
10.633333	0.500	144,434.000000
10.641667	0.500	138,545.000000
10.650000	0.500	133,902.000000
10.658333	0.500	131,595.000000
10.666667	0.500	132,626.000000
10.675000	0.500	138,003.000000
10.683333	0.500	148,443.000000
10.691667	0.500	164,683.000000
10.700000	0.500	188,154.000000
10.708333	0.500	220,749.000000
10.716667	0.500	265,121.000000
10.725000	0.500	323,577.000000
10.733333	0.500	398,282.000000
10.741667	0.500	490,395.000000
10.750000	0.500	600,028.000000
10.758333	0.500	726,355.000000
10.766667	0.500	866,512.000000
10.775000	0.500	1,014,690.000000
10.783333	0.500	1,162,817.000000
10.791667	0.500	1,301,480.000000
10.800000	0.500	1,422,217.000000
10.808333	0.500	1,517,320.000000
10.816667	0.500	1,580,339.000000
10.825000	0.500	1,607,046.000000
10.833333	0.500	1,595,381.000000
10.841667	0.500	1,545,874.000000
10.850000	0.500	1,462,117.000000
10.858333	0.500	1,350,791.000000
10.866667	0.500	1,220,084.000000
10.875000	0.500	1,078,887.000000
10.883333	0.500	935,296.000000
10.891667	0.500	796,336.000000
10.900000	0.500	667,274.000000
10.908333	0.500	551,619.000000
10.916667	0.500	451,381.000000
10.925000	0.500	366,720.000000
10.933333	0.500	296,352.000000
10.941667	0.500	238,952.000000
10.950000	0.500	193,623.000000
10.958333	0.500	158,651.000000
10.966667	0.500	131,450.000000
10.975000	0.500	110,609.000000
10.983333	0.500	95,305.000000
10.991667	0.500	84,841.000000
11.000000	0.500	78,339.000000
11.008333	0.500	75,005.000000
11.016667	0.500	73,593.000000
11.025000	0.500	73,297.000000
11.033333	0.500	74,095.000000
11.041667	0.500	75,634.000000
11.050000	0.500	77,453.000000
11.058333	0.500	79,270.000000
11.066667	0.500	81,745.000000
11.075000	0.500	86,195.000000
11.083333	0.500	93,150.000000
11.091667	0.500	102,037.000000
11.100000	0.500	112,488.000000
11.108333	0.500	124,428.000000
11.116667	0.500	137,350.000000
11.125000	0.500	150,227.000000
11.133333	0.500	162,004.000000
11.141667	0.500	171,522.000000
11.150000	0.500	177,885.000000
11.158333	0.500	181,511.000000
11.166667	0.500	182,878.000000
11.175000	0.500	182,079.000000
11.183333	0.500	178,877.000000
11.191667	0.500	173,053.000000
11.200000	0.500	164,648.000000
11.208333	0.500	154,029.000000
11.216667	0.500	141,595.000000
11.225000	0.500	128,166.000000
11.233333	0.500	114,388.000000
11.241667	0.500	100,494.000000
11.250000	0.500	86,827.000000
11.258333	0.500	74,340.000000
11.266667	0.500	64,397.000000
11.275000	0.500	57,570.000000
11.283333	0.500	53,712.000000
11.291667	0.500	52,018.000000
11.300000	0.500	51,694.000000
11.308333	0.500	51,876.000000
11.316667	0.500	51,666.000000
11.325000	0.500	50,864.000000
11.333333	0.500	50,120.000000
11.341667	0.500	50,032.000000
11.350000	0.500	50,656.000000
11.358333	0.500	51,615.000000
11.366667	0.500	52,476.000000
11.375000	0.500	53,513.000000
11.383333	0.500	54,914.000000
11.391667	0.500	56,493.000000
11.400000	0.500	58,099.000000
11.408333	0.500	59,703.000000
11.416667	0.500	61,282.000000
11.425000	0.500	63,140.000000
11.433333	0.500	64,964.000000
11.441667	0.500	65,758.000000
11.450000	0.500	64,701.000000
11.458333	0.500	62,213.000000
11.466667	0.500	59,499.000000
11.475000	0.500	57,145.000000
11.483333	0.500	55,764.000000
11.491667	0.500	55,604.000000
11.500000	0.500	56,625.000000
11.508333	0.500	58,853.000000
11.516667	0.500	62,582.000000
11.525000	0.500	67,104.000000
11.533333	0.500	71,572.000000
11.541667	0.500	75,493.000000
11.550000	0.500	78,529.000000
11.558333	0.500	80,569.000000
11.566667	0.500	81,122.000000
11.575000	0.500	80,118.000000
11.583333	0.500	78,035.000000
11.591667	0.500	75,675.000000
11.600000	0.500	73,320.000000
11.608333	0.500	70,719.000000
11.616667	0.500	67,834.000000
11.625000	0.500	65,340.000000
11.633333	0.500	64,134.000000
11.641667	0.500	65,105.000000
11.650000	0.500	68,574.000000
11.658333	0.500	74,002.000000
11.666667	0.500	81,105.000000
11.675000	0.500	89,817.000000
11.683333	0.500	99,529.000000
11.691667	0.500	110,057.000000
11.700000	0.500	121,440.000000
11.708333	0.500	133,412.000000
11.716667	0.500	145,476.000000
11.725000	0.500	157,286.000000
11.733333	0.500	168,687.000000
11.741667	0.500	179,494.000000
11.750000	0.500	189,814.000000
11.758333	0.500	199,323.000000
11.766667	0.500	207,684.000000
11.775000	0.500	214,809.000000
11.783333	0.500	220,605.000000
11.791667	0.500	225,355.000000
11.800000	0.500	230,129.000000
11.808333	0.500	236,933.000000
11.816667	0.500	248,508.000000
11.825000	0.500	267,571.000000
11.833333	0.500	297,587.000000
11.841667	0.500	342,488.000000
11.850000	0.500	406,812.000000
11.858333	0.500	496,030.000000
11.866667	0.500	616,915.000000
11.875000	0.500	777,364.000000
11.883333	0.500	986,632.000000
11.891667	0.500	1,254,923.000000
11.900000	0.500	1,592,483.000000
11.908333	0.500	2,007,679.000000
11.916667	0.500	2,504,907.000000
11.925000	0.500	3,080,654.000000
11.933333	0.500	3,721,649.000000
11.941667	0.500	4,405,813.000000
11.950000	0.500	5,102,077.000000
11.958333	0.500	5,772,463.000000
11.966667	0.500	6,374,002.000000
11.975000	0.500	6,863,701.000000
11.983333	0.500	7,203,763.000000
11.991667	0.500	7,366,726.000000
12.000000	0.500	7,340,424.000000
12.008333	0.500	7,127,975.000000
12.016667	0.500	6,746,928.000000
12.025000	0.500	6,227,010.000000
12.033333	0.500	5,606,234.000000
12.041667	0.500	4,926,369.000000
12.050000	0.500	4,228,650.000000
12.058333	0.500	3,549,185.000000
12.066667	0.500	2,916,211.000000
12.075000	0.500	2,349,735.000000
12.083333	0.500	1,861,378.000000
12.091667	0.500	1,455,248.000000
12.100000	0.500	1,128,802.000000
12.108333	0.500	875,110.000000
12.116667	0.500	684,359.000000
12.125000	0.500	545,837.000000
12.133333	0.500	448,900.000000
12.141667	0.500	383,572.000000
12.150000	0.500	340,839.000000
12.158333	0.500	313,801.000000
12.166667	0.500	298,362.000000
12.175000	0.500	292,336.000000
12.183333	0.500	295,398.000000
12.191667	0.500	308,499.000000
12.200000	0.500	333,152.000000
12.208333	0.500	370,983.000000
12.216667	0.500	424,114.000000
12.225000	0.500	495,982.000000
12.233333	0.500	589,846.000000
12.241667	0.500	709,601.000000
12.250000	0.500	859,972.000000
12.258333	0.500	1,043,594.000000
12.266667	0.500	1,260,536.000000
12.275000	0.500	1,507,912.000000
12.283333	0.500	1,779,625.000000
12.291667	0.500	2,064,481.000000
12.300000	0.500	2,347,281.000000
12.308333	0.500	2,610,140.000000
12.316667	0.500	2,834,141.000000
12.325000	0.500	3,001,950.000000
12.333333	0.500	3,100,914.000000
12.341667	0.500	3,123,693.000000
12.350000	0.500	3,068,321.000000
12.358333	0.500	2,939,126.000000
12.366667	0.500	2,746,092.000000
12.375000	0.500	2,503,619.000000
12.383333	0.500	2,229,421.000000
12.391667	0.500	1,941,533.000000
12.400000	0.500	1,655,889.000000
12.408333	0.500	1,385,311.000000
12.416667	0.500	1,139,120.000000
12.425000	0.500	922,789.000000
12.433333	0.500	738,635.000000
12.441667	0.500	586,635.000000
12.450000	0.500	464,829.000000
12.458333	0.500	370,031.000000
12.466667	0.500	298,183.000000
12.475000	0.500	245,213.000000
12.483333	0.500	207,059.000000
12.491667	0.500	179,783.000000
12.500000	0.500	159,793.000000
12.508333	0.500	144,223.000000
12.516667	0.500	131,142.000000
12.525000	0.500	120,045.000000
12.533333	0.500	110,657.000000
12.541667	0.500	102,974.000000
12.550000	0.500	97,073.000000
12.558333	0.500	93,291.000000
12.566667	0.500	92,097.000000
12.575000	0.500	93,326.000000
12.583333	0.500	96,804.000000
12.591667	0.500	101,617.000000
12.600000	0.500	106,627.000000
12.608333	0.500	111,403.000000
12.616667	0.500	115,718.000000
12.625000	0.500	119,747.000000
12.633333	0.500	124,401.000000
12.641667	0.500	131,009.000000
12.650000	0.500	141,258.000000
12.658333	0.500	157,157.000000
12.666667	0.500	180,211.000000
12.675000	0.500	211,700.000000
12.683333	0.500	252,784.000000
12.691667	0.500	304,923.000000
12.700000	0.500	369,437.000000
12.708333	0.500	447,806.000000
12.716667	0.500	541,605.000000
12.725000	0.500	652,592.000000
12.733333	0.500	781,203.000000
12.741667	0.500	925,522.000000
12.750000	0.500	1,080,782.000000
12.758333	0.500	1,239,752.000000
12.766667	0.500	1,393,861.000000
12.775000	0.500	1,533,572.000000
12.783333	0.500	1,649,075.000000
12.791667	0.500	1,731,096.000000
12.800000	0.500	1,772,105.000000
12.808333	0.500	1,768,003.000000
12.816667	0.500	1,718,947.000000
12.825000	0.500	1,629,027.000000
12.833333	0.500	1,506,064.000000
12.841667	0.500	1,359,718.000000
12.850000	0.500	1,200,546.000000
12.858333	0.500	1,038,970.000000
12.866667	0.500	883,659.000000
12.875000	0.500	740,505.000000
12.883333	0.500	612,826.000000
12.891667	0.500	502,367.000000
12.900000	0.500	409,826.000000
12.908333	0.500	334,674.000000
12.916667	0.500	275,820.000000
12.925000	0.500	231,402.000000
12.933333	0.500	199,486.000000
12.941667	0.500	177,722.000000
12.950000	0.500	163,933.000000
12.958333	0.500	156,388.000000
12.966667	0.500	153,554.000000
12.975000	0.500	153,628.000000
12.983333	0.500	155,440.000000
12.991667	0.500	158,722.000000
13.000000	0.500	162,907.000000
13.008333	0.500	167,543.000000
13.016667	0.500	172,833.000000
13.025000	0.500	178,768.000000
13.033333	0.500	185,109.000000
13.041667	0.500	192,510.000000
13.050000	0.500	201,011.000000
13.058333	0.500	209,920.000000
13.066667	0.500	218,927.000000
13.075000	0.500	227,829.000000
13.083333	0.500	236,492.000000
13.091667	0.500	244,803.000000
13.100000	0.500	251,980.000000
13.108333	0.500	256,407.000000
13.116667	0.500	256,924.000000
13.125000	0.500	253,419.000000
13.133333	0.500	246,346.000000
13.141667	0.500	236,787.000000
13.150000	0.500	226,076.000000
13.158333	0.500	214,922.000000
13.166667	0.500	203,746.000000
13.175000	0.500	192,645.000000
13.183333	0.500	182,060.000000
13.191667	0.500	173,152.000000
13.200000	0.500	166,570.000000
13.208333	0.500	161,327.000000
13.216667	0.500	155,942.000000
13.225000	0.500	150,062.000000
13.233333	0.500	144,379.000000
13.241667	0.500	139,307.000000
13.250000	0.500	134,819.000000
13.258333	0.500	131,336.000000
13.266667	0.500	129,296.000000
13.275000	0.500	128,953.000000
13.283333	0.500	130,229.000000
13.291667	0.500	133,153.000000
13.300000	0.500	138,104.000000
13.308333	0.500	145,810.000000
13.316667	0.500	156,918.000000
13.325000	0.500	171,464.000000
13.333333	0.500	189,297.000000
13.341667	0.500	210,147.000000
13.350000	0.500	233,433.000000
13.358333	0.500	258,515.000000
13.366667	0.500	284,227.000000
13.375000	0.500	308,937.000000
13.383333	0.500	330,430.000000
13.391667	0.500	346,750.000000
13.400000	0.500	356,763.000000
13.408333	0.500	359,945.000000
13.416667	0.500	356,166.000000
13.425000	0.500	345,635.000000
13.433333	0.500	328,808.000000
13.441667	0.500	306,701.000000
13.450000	0.500	281,178.000000
13.458333	0.500	253,568.000000
13.466667	0.500	225,480.000000
13.475000	0.500	198,815.000000
13.483333	0.500	174,959.000000
13.491667	0.500	154,614.000000
13.500000	0.500	138,346.000000
13.508333	0.500	125,875.000000
13.516667	0.500	116,474.000000
13.525000	0.500	109,388.000000
13.533333	0.500	104,161.000000
13.541667	0.500	100,332.000000
13.550000	0.500	97,830.000000
13.558333	0.500	96,786.000000
13.566667	0.500	97,344.000000
13.575000	0.500	99,335.000000
13.583333	0.500	101,426.000000
13.591667	0.500	102,336.000000
13.600000	0.500	101,743.000000
13.608333	0.500	100,485.000000
13.616667	0.500	98,923.000000
13.625000	0.500	97,181.000000
13.633333	0.500	95,438.000000
13.641667	0.500	93,725.000000
13.650000	0.500	91,805.000000
13.658333	0.500	89,460.000000
13.666667	0.500	86,883.000000
13.675000	0.500	84,576.000000
13.683333	0.500	82,812.000000
13.691667	0.500	81,347.000000
13.700000	0.500	80,431.000000
13.708333	0.500	80,537.000000
13.716667	0.500	81,629.000000
13.725000	0.500	83,361.000000
13.733333	0.500	85,082.000000
13.741667	0.500	86,695.000000
13.750000	0.500	88,348.000000
13.758333	0.500	89,980.000000
13.766667	0.500	91,755.000000
13.775000	0.500	93,826.000000
13.783333	0.500	96,119.000000
13.791667	0.500	98,351.000000
13.800000	0.500	100,557.000000
13.808333	0.500	102,528.000000
13.816667	0.500	103,894.000000
13.825000	0.500	104,540.000000
13.833333	0.500	104,641.000000
13.841667	0.500	104,369.000000
13.850000	0.500	103,871.000000
13.858333	0.500	103,263.000000
13.866667	0.500	103,224.000000
13.875000	0.500	104,412.000000
13.883333	0.500	106,677.000000
13.891667	0.500	109,431.000000
13.900000	0.500	111,929.000000
13.908333	0.500	114,182.000000
13.916667	0.500	116,984.000000
13.925000	0.500	121,089.000000
13.933333	0.500	127,149.000000
13.941667	0.500	135,313.000000
13.950000	0.500	144,598.000000
13.958333	0.500	153,764.000000
13.966667	0.500	162,049.000000
13.975000	0.500	168,850.000000
13.983333	0.500	173,736.000000
13.991667	0.500	175,964.000000
14.000000	0.500	175,438.000000
14.008333	0.500	173,237.000000
14.016667	0.500	170,212.000000
14.025000	0.500	167,084.000000
14.033333	0.500	164,081.000000
14.041667	0.500	160,804.000000
14.050000	0.500	156,676.000000
14.058333	0.500	151,860.000000
14.066667	0.500	147,156.000000
14.075000	0.500	143,024.000000
14.083333	0.500	139,805.000000
14.091667	0.500	137,424.000000
14.100000	0.500	135,585.000000
14.108333	0.500	134,507.000000
14.116667	0.500	134,114.000000
14.125000	0.500	134,119.000000
14.133333	0.500	134,334.000000
14.141667	0.500	135,073.000000
14.150000	0.500	136,570.000000
14.158333	0.500	138,374.000000
14.166667	0.500	140,377.000000
14.175000	0.500	143,278.000000
14.183333	0.500	146,826.000000
14.191667	0.500	150,670.000000
14.200000	0.500	154,782.000000
14.208333	0.500	159,050.000000
14.216667	0.500	163,154.000000
14.225000	0.500	166,594.000000
14.233333	0.500	169,517.000000
14.241667	0.500	172,577.000000
14.250000	0.500	176,602.000000
14.258333	0.500	182,115.000000
14.266667	0.500	189,206.000000
14.275000	0.500	198,159.000000
14.283333	0.500	209,889.000000
14.291667	0.500	226,611.000000
14.300000	0.500	251,001.000000
14.308333	0.500	285,792.000000
14.316667	0.500	334,534.000000
14.325000	0.500	401,266.000000
14.333333	0.500	489,083.000000
14.341667	0.500	601,716.000000
14.350000	0.500	744,306.000000
14.358333	0.500	922,281.000000
14.366667	0.500	1,141,061.000000
14.375000	0.500	1,405,852.000000
14.383333	0.500	1,721,040.000000
14.391667	0.500	2,087,770.000000
14.400000	0.500	2,501,362.000000
14.408333	0.500	2,951,699.000000
14.416667	0.500	3,422,847.000000
14.425000	0.500	3,894,350.000000
14.433333	0.500	4,341,902.000000
14.441667	0.500	4,738,377.000000
14.450000	0.500	5,055,650.000000
14.458333	0.500	5,268,370.000000
14.466667	0.500	5,358,056.000000
14.475000	0.500	5,316,386.000000
14.483333	0.500	5,146,394.000000
14.491667	0.500	4,861,807.000000
14.500000	0.500	4,483,913.000000
14.508333	0.500	4,039,195.000000
14.516667	0.500	3,555,902.000000
14.525000	0.500	3,061,263.000000
14.533333	0.500	2,580,266.000000
14.541667	0.500	2,132,810.000000
14.550000	0.500	1,732,652.000000
14.558333	0.500	1,387,557.000000
14.566667	0.500	1,099,514.000000
14.575000	0.500	866,143.000000
14.583333	0.500	682,561.000000
14.591667	0.500	541,924.000000
14.600000	0.500	437,105.000000
14.608333	0.500	360,782.000000
14.616667	0.500	306,321.000000
14.625000	0.500	268,437.000000
14.633333	0.500	242,337.000000
14.641667	0.500	224,317.000000
14.650000	0.500	211,976.000000
14.658333	0.500	203,325.000000
14.666667	0.500	196,549.000000
14.675000	0.500	190,197.000000
14.683333	0.500	183,131.000000
14.691667	0.500	174,417.000000
14.700000	0.500	163,771.000000
14.708333	0.500	152,026.000000
14.716667	0.500	140,462.000000
14.725000	0.500	130,468.000000
14.733333	0.500	123,409.000000
14.741667	0.500	119,448.000000
14.750000	0.500	117,886.000000
14.758333	0.500	117,845.000000
14.766667	0.500	118,712.000000
14.775000	0.500	119,843.000000
14.783333	0.500	120,378.000000
14.791667	0.500	120,555.000000
14.800000	0.500	121,855.000000
14.808333	0.500	125,695.000000
14.816667	0.500	133,145.000000
14.825000	0.500	144,591.000000
14.833333	0.500	159,724.000000
14.841667	0.500	178,122.000000
14.850000	0.500	199,862.000000
14.858333	0.500	225,409.000000
14.866667	0.500	254,496.000000
14.875000	0.500	287,352.000000
14.883333	0.500	323,740.000000
14.891667	0.500	363,247.000000
14.900000	0.500	404,955.000000
14.908333	0.500	447,237.000000
14.916667	0.500	488,588.000000
14.925000	0.500	527,950.000000
14.933333	0.500	564,072.000000
14.941667	0.500	595,689.000000
14.950000	0.500	620,872.000000
14.958333	0.500	637,347.000000
14.966667	0.500	642,891.000000
14.975000	0.500	636,469.000000
14.983333	0.500	617,795.000000
14.991667	0.500	587,938.000000
15.000000	0.500	549,277.000000
15.008333	0.500	504,351.000000
15.016667	0.500	455,929.000000
15.025000	0.500	406,652.000000
15.033333	0.500	359,305.000000
15.041667	0.500	316,678.000000
15.050000	0.500	280,652.000000
15.058333	0.500	251,500.000000
15.066667	0.500	229,008.000000
15.075000	0.500	213,135.000000
15.083333	0.500	203,951.000000
15.091667	0.500	200,955.000000
15.100000	0.500	203,194.000000
15.108333	0.500	209,851.000000
15.116667	0.500	220,213.000000
15.125000	0.500	233,867.000000
15.133333	0.500	250,537.000000
15.141667	0.500	270,290.000000
15.150000	0.500	293,508.000000
15.158333	0.500	320,257.000000
15.166667	0.500	350,164.000000
15.175000	0.500	382,832.000000
15.183333	0.500	419,022.000000
15.191667	0.500	459,859.000000
15.200000	0.500	505,800.000000
15.208333	0.500	557,122.000000
15.216667	0.500	614,276.000000
15.225000	0.500	676,464.000000
15.233333	0.500	741,516.000000
15.241667	0.500	806,311.000000
15.250000	0.500	866,858.000000
15.258333	0.500	918,289.000000
15.266667	0.500	956,354.000000
15.275000	0.500	978,357.000000
15.283333	0.500	982,910.000000
15.291667	0.500	969,823.000000
15.300000	0.500	939,975.000000
15.308333	0.500	895,349.000000
15.316667	0.500	838,681.000000
15.325000	0.500	773,201.000000
15.333333	0.500	702,845.000000
15.341667	0.500	631,127.000000
15.350000	0.500	561,307.000000
15.358333	0.500	495,665.000000
15.366667	0.500	435,703.000000
15.375000	0.500	382,366.000000
15.383333	0.500	336,154.000000
15.391667	0.500	296,911.000000
15.400000	0.500	263,924.000000
15.408333	0.500	236,538.000000
15.416667	0.500	213,692.000000
15.425000	0.500	194,126.000000
15.433333	0.500	176,847.000000
15.441667	0.500	161,451.000000
15.450000	0.500	147,842.000000
15.458333	0.500	136,172.000000
15.466667	0.500	126,649.000000
15.475000	0.500	119,595.000000
15.483333	0.500	114,939.000000
15.491667	0.500	112,643.000000
15.500000	0.500	112,408.000000
15.508333	0.500	112,961.000000
15.516667	0.500	113,295.000000
15.525000	0.500	113,319.000000
15.533333	0.500	113,384.000000
15.541667	0.500	113,470.000000
15.550000	0.500	113,460.000000
15.558333	0.500	113,586.000000
15.566667	0.500	113,992.000000
15.575000	0.500	114,659.000000
15.583333	0.500	115,469.000000
15.591667	0.500	116,396.000000
15.600000	0.500	117,639.000000
15.608333	0.500	119,085.000000
15.616667	0.500	120,236.000000
15.625000	0.500	121,260.000000
15.633333	0.500	121,984.000000
15.641667	0.500	121,324.000000
15.650000	0.500	119,458.000000
15.658333	0.500	117,127.000000
15.666667	0.500	115,206.000000
15.675000	0.500	114,328.000000
15.683333	0.500	114,930.000000
15.691667	0.500	116,667.000000
15.700000	0.500	118,684.000000
15.708333	0.500	120,829.000000
15.716667	0.500	122,806.000000
15.725000	0.500	124,215.000000
15.733333	0.500	124,799.000000
15.741667	0.500	125,003.000000
15.750000	0.500	125,181.000000
15.758333	0.500	125,150.000000
15.766667	0.500	124,572.000000
15.775000	0.500	123,479.000000
15.783333	0.500	122,078.000000
15.791667	0.500	120,433.000000
15.800000	0.500	118,810.000000
15.808333	0.500	117,258.000000
15.816667	0.500	116,415.000000
15.825000	0.500	116,671.000000
15.833333	0.500	117,541.000000
15.841667	0.500	118,504.000000
15.850000	0.500	119,040.000000
15.858333	0.500	119,160.000000
15.866667	0.500	118,505.000000
15.875000	0.500	116,542.000000
15.883333	0.500	114,178.000000
15.891667	0.500	112,331.000000
15.900000	0.500	111,560.000000
15.908333	0.500	111,721.000000
15.916667	0.500	112,210.000000
15.925000	0.500	112,781.000000
15.933333	0.500	113,478.000000
15.941667	0.500	114,622.000000
15.950000	0.500	116,372.000000
15.958333	0.500	118,830.000000
15.966667	0.500	121,484.000000
15.975000	0.500	124,221.000000
15.983333	0.500	127,705.000000
15.991667	0.500	132,417.000000
16.000000	0.500	138,833.000000
16.008333	0.500	147,307.000000
16.016667	0.500	158,016.000000
16.025000	0.500	171,501.000000
16.033333	0.500	188,626.000000
16.041667	0.500	209,348.000000
16.050000	0.500	233,117.000000
16.058333	0.500	259,977.000000
16.066667	0.500	290,941.000000
16.075000	0.500	327,601.000000
16.083333	0.500	370,699.000000
16.091667	0.500	419,952.000000
16.100000	0.500	474,651.000000
16.108333	0.500	533,961.000000
16.116667	0.500	596,253.000000
16.125000	0.500	659,434.000000
16.133333	0.500	720,502.000000
16.141667	0.500	775,677.000000
16.150000	0.500	821,199.000000
16.158333	0.500	853,724.000000
16.166667	0.500	871,043.000000
16.175000	0.500	871,683.000000
16.183333	0.500	855,179.000000
16.191667	0.500	822,370.000000
16.200000	0.500	775,488.000000
16.208333	0.500	717,798.000000
16.216667	0.500	652,718.000000
16.225000	0.500	583,946.000000
16.233333	0.500	514,759.000000
16.241667	0.500	447,651.000000
16.250000	0.500	384,651.000000
16.258333	0.500	327,925.000000
16.266667	0.500	279,044.000000
16.275000	0.500	239,090.000000
16.283333	0.500	208,458.000000
16.291667	0.500	186,198.000000
16.300000	0.500	170,784.000000
16.308333	0.500	160,609.000000
16.316667	0.500	153,975.000000
16.325000	0.500	149,766.000000
16.333333	0.500	147,455.000000
16.341667	0.500	146,408.000000
16.350000	0.500	145,326.000000
16.358333	0.500	143,676.000000
16.366667	0.500	141,989.000000
16.375000	0.500	140,780.000000
16.383333	0.500	140,053.000000
16.391667	0.500	139,833.000000
16.400000	0.500	140,055.000000
16.408333	0.500	141,190.000000
16.416667	0.500	143,354.000000
16.425000	0.500	145,945.000000
16.433333	0.500	148,322.000000
16.441667	0.500	150,160.000000
16.450000	0.500	151,065.000000
16.458333	0.500	150,690.000000
16.466667	0.500	148,858.000000
16.475000	0.500	145,767.000000
16.483333	0.500	142,004.000000
16.491667	0.500	138,210.000000
16.500000	0.500	134,735.000000
16.508333	0.500	131,793.000000
16.516667	0.500	129,394.000000
16.525000	0.500	127,391.000000
16.533333	0.500	126,064.000000
16.541667	0.500	125,585.000000
16.550000	0.500	125,365.000000
16.558333	0.500	124,551.000000
16.566667	0.500	123,117.000000
16.575000	0.500	121,405.000000
16.583333	0.500	120,201.000000
16.591667	0.500	120,279.000000
16.600000	0.500	122,198.000000
16.608333	0.500	125,530.000000
16.616667	0.500	129,117.000000
16.625000	0.500	132,332.000000
16.633333	0.500	135,393.000000
16.641667	0.500	139,142.000000
16.650000	0.500	143,941.000000
16.658333	0.500	149,316.000000
16.666667	0.500	154,592.000000
16.675000	0.500	159,308.000000
16.683333	0.500	163,061.000000
16.691667	0.500	165,567.000000
16.700000	0.500	166,896.000000
16.708333	0.500	167,137.000000
16.716667	0.500	166,606.000000
16.725000	0.500	165,950.000000
16.733333	0.500	165,465.000000
16.741667	0.500	165,493.000000
16.750000	0.500	166,377.000000
16.758333	0.500	168,525.000000
16.766667	0.500	172,504.000000
16.775000	0.500	179,036.000000
16.783333	0.500	187,941.000000
16.791667	0.500	198,433.000000
16.800000	0.500	210,536.000000
16.808333	0.500	224,770.000000
16.816667	0.500	241,957.000000
16.825000	0.500	262,592.000000
16.833333	0.500	286,694.000000
16.841667	0.500	314,270.000000
16.850000	0.500	344,543.000000
16.858333	0.500	376,044.000000
16.866667	0.500	407,069.000000
16.875000	0.500	435,930.000000
16.883333	0.500	461,156.000000
16.891667	0.500	482,054.000000
16.900000	0.500	498,763.000000
16.908333	0.500	512,564.000000
16.916667	0.500	526,782.000000
16.925000	0.500	545,809.000000
16.933333	0.500	573,796.000000
16.941667	0.500	615,014.000000
16.950000	0.500	673,766.000000
16.958333	0.500	754,401.000000
16.966667	0.500	861,795.000000
16.975000	0.500	1,001,134.000000
16.983333	0.500	1,177,500.000000
16.991667	0.500	1,394,211.000000
17.000000	0.500	1,652,007.000000
17.008333	0.500	1,947,969.000000
17.016667	0.500	2,275,673.000000
17.025000	0.500	2,622,664.000000
17.033333	0.500	2,971,102.000000
17.041667	0.500	3,300,996.000000
17.050000	0.500	3,591,576.000000
17.058333	0.500	3,821,823.000000
17.066667	0.500	3,973,324.000000
17.075000	0.500	4,032,126.000000
17.083333	0.500	3,992,563.000000
17.091667	0.500	3,857,494.000000
17.100000	0.500	3,637,183.000000
17.108333	0.500	3,348,110.000000
17.116667	0.500	3,010,659.000000
17.125000	0.500	2,646,941.000000
17.133333	0.500	2,278,730.000000
17.141667	0.500	1,925,205.000000
17.150000	0.500	1,600,983.000000
17.158333	0.500	1,315,351.000000
17.166667	0.500	1,072,907.000000
17.175000	0.500	874,345.000000
17.183333	0.500	717,943.000000
17.191667	0.500	599,287.000000
17.200000	0.500	512,086.000000
17.208333	0.500	449,904.000000
17.216667	0.500	406,461.000000
17.225000	0.500	375,823.000000
17.233333	0.500	352,896.000000
17.241667	0.500	334,114.000000
17.250000	0.500	317,065.000000
17.258333	0.500	300,116.000000
17.266667	0.500	282,914.000000
17.275000	0.500	266,448.000000
17.283333	0.500	251,511.000000
17.291667	0.500	238,113.000000
17.300000	0.500	226,010.000000
17.308333	0.500	214,702.000000
17.316667	0.500	203,832.000000
17.325000	0.500	193,948.000000
17.333333	0.500	185,324.000000
17.341667	0.500	177,723.000000
17.350000	0.500	171,197.000000
17.358333	0.500	165,860.000000
17.366667	0.500	161,748.000000
17.375000	0.500	158,322.000000
17.383333	0.500	154,801.000000
17.391667	0.500	150,467.000000
17.400000	0.500	145,347.000000
17.408333	0.500	140,353.000000
17.416667	0.500	136,300.000000
17.425000	0.500	133,551.000000
17.433333	0.500	132,064.000000
17.441667	0.500	131,664.000000
17.450000	0.500	132,261.000000
17.458333	0.500	133,598.000000
17.466667	0.500	135,849.000000
17.475000	0.500	139,230.000000
17.483333	0.500	144,004.000000
17.491667	0.500	150,087.000000
17.500000	0.500	156,920.000000
17.508333	0.500	163,830.000000
17.516667	0.500	170,297.000000
17.525000	0.500	176,353.000000
17.533333	0.500	182,315.000000
17.541667	0.500	189,424.000000
17.550000	0.500	199,287.000000
17.558333	0.500	213,081.000000
17.566667	0.500	232,054.000000
17.575000	0.500	256,891.000000
17.583333	0.500	287,358.000000
17.591667	0.500	324,017.000000
17.600000	0.500	368,510.000000
17.608333	0.500	421,805.000000
17.616667	0.500	484,347.000000
17.625000	0.500	556,189.000000
17.633333	0.500	635,800.000000
17.641667	0.500	720,055.000000
17.650000	0.500	805,268.000000
17.658333	0.500	887,418.000000
17.666667	0.500	962,049.000000
17.675000	0.500	1,024,323.000000
17.683333	0.500	1,069,490.000000
17.691667	0.500	1,093,257.000000
17.700000	0.500	1,092,828.000000
17.708333	0.500	1,067,768.000000
17.716667	0.500	1,019,834.000000
17.725000	0.500	953,370.000000
17.733333	0.500	874,520.000000
17.741667	0.500	789,219.000000
17.750000	0.500	702,194.000000
17.758333	0.500	617,252.000000
17.766667	0.500	537,356.000000
17.775000	0.500	464,646.000000
17.783333	0.500	400,909.000000
17.791667	0.500	347,265.000000
17.800000	0.500	303,368.000000
17.808333	0.500	268,267.000000
17.816667	0.500	241,208.000000
17.825000	0.500	221,298.000000
17.833333	0.500	207,074.000000
17.841667	0.500	197,233.000000
17.850000	0.500	190,388.000000
17.858333	0.500	185,342.000000
17.866667	0.500	181,524.000000
17.875000	0.500	178,674.000000
17.883333	0.500	176,851.000000
17.891667	0.500	176,668.000000
17.900000	0.500	178,272.000000
17.908333	0.500	181,170.000000
17.916667	0.500	184,479.000000
17.925000	0.500	186,791.000000
17.933333	0.500	187,495.000000
17.941667	0.500	186,501.000000
17.950000	0.500	184,106.000000
17.958333	0.500	180,713.000000
17.966667	0.500	176,486.000000
17.975000	0.500	171,222.000000
17.983333	0.500	164,983.000000
17.991667	0.500	158,336.000000
18.000000	0.500	152,174.000000
18.008333	0.500	146,972.000000
18.016667	0.500	143,063.000000
18.025000	0.500	140,494.000000
18.033333	0.500	138,984.000000
18.041667	0.500	138,583.000000
18.050000	0.500	138,765.000000
18.058333	0.500	139,005.000000
18.066667	0.500	139,100.000000
18.075000	0.500	139,023.000000
18.083333	0.500	139,044.000000
18.091667	0.500	139,704.000000
18.100000	0.500	141,494.000000
18.108333	0.500	143,984.000000
18.116667	0.500	146,262.000000
18.125000	0.500	147,866.000000
18.133333	0.500	148,884.000000
18.141667	0.500	149,810.000000
18.150000	0.500	150,812.000000
18.158333	0.500	152,444.000000
18.166667	0.500	155,448.000000
18.175000	0.500	159,494.000000
18.183333	0.500	163,553.000000
18.191667	0.500	166,783.000000
18.200000	0.500	168,798.000000
18.208333	0.500	169,226.000000
18.216667	0.500	168,285.000000
18.225000	0.500	166,813.000000
18.233333	0.500	166,078.000000
18.241667	0.500	166,864.000000
18.250000	0.500	168,938.000000
18.258333	0.500	171,272.000000
18.266667	0.500	172,341.000000
18.275000	0.500	171,204.000000
18.283333	0.500	167,857.000000
18.291667	0.500	162,768.000000
18.300000	0.500	156,916.000000
18.308333	0.500	151,660.000000
18.316667	0.500	147,338.000000
18.325000	0.500	143,949.000000
18.333333	0.500	141,466.000000
18.341667	0.500	140,162.000000
18.350000	0.500	140,315.000000
18.358333	0.500	141,809.000000
18.366667	0.500	144,678.000000
18.375000	0.500	148,645.000000
18.383333	0.500	153,467.000000
18.391667	0.500	159,445.000000
18.400000	0.500	166,089.000000
18.408333	0.500	172,964.000000
18.416667	0.500	179,930.000000
18.425000	0.500	186,687.000000
18.433333	0.500	192,628.000000
18.441667	0.500	197,487.000000
18.450000	0.500	201,307.000000
18.458333	0.500	203,904.000000
18.466667	0.500	205,051.000000
18.475000	0.500	204,526.000000
18.483333	0.500	202,774.000000
18.491667	0.500	200,381.000000
18.500000	0.500	198,333.000000
18.508333	0.500	197,366.000000
18.516667	0.500	197,630.000000
18.525000	0.500	199,217.000000
18.533333	0.500	202,979.000000
18.541667	0.500	210,185.000000
18.550000	0.500	221,654.000000
18.558333	0.500	237,916.000000
18.566667	0.500	259,903.000000
18.575000	0.500	287,640.000000
18.583333	0.500	321,008.000000
18.591667	0.500	359,676.000000
18.600000	0.500	402,251.000000
18.608333	0.500	447,036.000000
18.616667	0.500	491,996.000000
18.625000	0.500	535,035.000000
18.633333	0.500	573,874.000000
18.641667	0.500	605,323.000000
18.650000	0.500	626,975.000000
18.658333	0.500	637,503.000000
18.666667	0.500	636,154.000000
18.675000	0.500	623,181.000000
18.683333	0.500	599,791.000000
18.691667	0.500	567,981.000000
18.700000	0.500	530,311.000000
18.708333	0.500	489,464.000000
18.716667	0.500	447,784.000000
18.725000	0.500	406,659.000000
18.733333	0.500	366,973.000000
18.741667	0.500	329,757.000000
18.750000	0.500	296,100.000000
18.758333	0.500	267,324.000000
18.766667	0.500	244,068.000000
18.775000	0.500	226,070.000000
18.783333	0.500	212,549.000000
18.791667	0.500	201,759.000000
18.800000	0.500	192,219.000000
18.808333	0.500	183,213.000000
18.816667	0.500	174,907.000000
18.825000	0.500	168,190.000000
18.833333	0.500	163,423.000000
18.841667	0.500	159,953.000000
18.850000	0.500	157,287.000000
18.858333	0.500	155,695.000000
18.866667	0.500	155,299.000000
18.875000	0.500	156,080.000000
18.883333	0.500	158,272.000000
18.891667	0.500	161,994.000000
18.900000	0.500	167,200.000000
18.908333	0.500	173,222.000000
18.916667	0.500	179,326.000000
18.925000	0.500	185,301.000000
18.933333	0.500	191,057.000000
18.941667	0.500	196,524.000000
18.950000	0.500	201,962.000000
18.958333	0.500	208,080.000000
18.966667	0.500	215,301.000000
18.975000	0.500	223,872.000000
18.983333	0.500	233,642.000000
18.991667	0.500	244,134.000000
19.000000	0.500	255,580.000000
19.008333	0.500	267,895.000000
19.016667	0.500	279,783.000000
19.025000	0.500	289,651.000000
19.033333	0.500	296,309.000000
19.041667	0.500	299,172.000000
19.050000	0.500	298,164.000000
19.058333	0.500	293,715.000000
19.066667	0.500	286,194.000000
19.075000	0.500	276,941.000000
19.083333	0.500	267,124.000000
19.091667	0.500	257,651.000000
19.100000	0.500	249,296.000000
19.108333	0.500	242,170.000000
19.116667	0.500	235,644.000000
19.125000	0.500	228,352.000000
19.133333	0.500	220,016.000000
19.141667	0.500	211,185.000000
19.150000	0.500	202,544.000000
19.158333	0.500	194,443.000000
19.166667	0.500	187,090.000000
19.175000	0.500	181,083.000000
19.183333	0.500	177,067.000000
19.191667	0.500	174,941.000000
19.200000	0.500	174,262.000000
19.208333	0.500	174,642.000000
19.216667	0.500	175,871.000000
19.225000	0.500	177,940.000000
19.233333	0.500	181,578.000000
19.241667	0.500	188,001.000000
19.250000	0.500	198,074.000000
19.258333	0.500	212,070.000000
19.266667	0.500	229,649.000000
19.275000	0.500	250,709.000000
19.283333	0.500	276,431.000000
19.291667	0.500	309,116.000000
19.300000	0.500	350,804.000000
19.308333	0.500	403,258.000000
19.316667	0.500	468,247.000000
19.325000	0.500	547,271.000000
19.333333	0.500	640,791.000000
19.341667	0.500	747,030.000000
19.350000	0.500	862,999.000000
19.358333	0.500	985,202.000000
19.366667	0.500	1,108,464.000000
19.375000	0.500	1,226,277.000000
19.383333	0.500	1,330,469.000000
19.391667	0.500	1,413,060.000000
19.400000	0.500	1,467,882.000000
19.408333	0.500	1,490,793.000000
19.416667	0.500	1,479,313.000000
19.425000	0.500	1,433,791.000000
19.433333	0.500	1,358,455.000000
19.441667	0.500	1,259,559.000000
19.450000	0.500	1,144,190.000000
19.458333	0.500	1,019,514.000000
19.466667	0.500	892,422.000000
19.475000	0.500	769,317.000000
19.483333	0.500	655,551.000000
19.491667	0.500	554,828.000000
19.500000	0.500	468,953.000000
19.508333	0.500	398,231.000000
19.516667	0.500	342,226.000000
19.525000	0.500	300,126.000000
19.533333	0.500	271,064.000000
19.541667	0.500	253,802.000000
19.550000	0.500	246,643.000000
19.558333	0.500	248,019.000000
19.566667	0.500	256,417.000000
19.575000	0.500	270,556.000000
19.583333	0.500	290,058.000000
19.591667	0.500	314,916.000000
19.600000	0.500	345,758.000000
19.608333	0.500	383,730.000000
19.616667	0.500	430,533.000000
19.625000	0.500	488,253.000000
19.633333	0.500	559,009.000000
19.641667	0.500	644,412.000000
19.650000	0.500	745,337.000000
19.658333	0.500	860,447.000000
19.666667	0.500	985,970.000000
19.675000	0.500	1,116,917.000000
19.683333	0.500	1,247,475.000000
19.691667	0.500	1,370,106.000000
19.700000	0.500	1,476,193.000000
19.708333	0.500	1,557,115.000000
19.716667	0.500	1,606,665.000000
19.725000	0.500	1,621,614.000000
19.733333	0.500	1,601,063.000000
19.741667	0.500	1,545,963.000000
19.750000	0.500	1,459,942.000000
19.758333	0.500	1,348,345.000000
19.766667	0.500	1,218,331.000000
19.775000	0.500	1,078,489.000000
19.783333	0.500	937,156.000000
19.791667	0.500	801,289.000000
19.800000	0.500	676,590.000000
19.808333	0.500	567,077.000000
19.816667	0.500	474,685.000000
19.825000	0.500	399,584.000000
19.833333	0.500	340,800.000000
19.841667	0.500	296,960.000000
19.850000	0.500	266,208.000000
19.858333	0.500	246,519.000000
19.866667	0.500	235,501.000000
19.875000	0.500	230,228.000000
19.883333	0.500	227,760.000000
19.891667	0.500	225,583.000000
19.900000	0.500	222,272.000000
19.908333	0.500	217,770.000000
19.916667	0.500	212,572.000000
19.925000	0.500	207,030.000000
19.933333	0.500	201,060.000000
19.941667	0.500	194,679.000000
19.950000	0.500	188,541.000000
19.958333	0.500	183,152.000000
19.966667	0.500	178,557.000000
19.975000	0.500	174,604.000000
19.983333	0.500	171,339.000000
19.991667	0.500	169,055.000000
20.000000	0.500	167,748.000000
20.008333	0.500	167,052.000000
20.016667	0.500	166,438.000000
20.025000	0.500	166,031.000000
20.033333	0.500	165,645.000000
20.041667	0.500	165,298.000000
20.050000	0.500	165,460.000000
20.058333	0.500	165,632.000000
20.066667	0.500	165,305.000000
20.075000	0.500	164,624.000000
20.083333	0.500	164,172.000000
20.091667	0.500	164,303.000000
20.100000	0.500	164,821.000000
20.108333	0.500	164,888.000000
20.116667	0.500	163,461.000000
20.125000	0.500	160,312.000000
20.133333	0.500	155,691.000000
20.141667	0.500	150,106.000000
20.150000	0.500	144,723.000000
20.158333	0.500	140,521.000000
20.166667	0.500	137,705.000000
20.175000	0.500	136,381.000000
20.183333	0.500	136,500.000000
20.191667	0.500	137,902.000000
20.200000	0.500	140,330.000000
20.208333	0.500	143,248.000000
20.216667	0.500	146,426.000000
20.225000	0.500	149,690.000000
20.233333	0.500	152,970.000000
20.241667	0.500	156,102.000000
20.250000	0.500	158,471.000000
20.258333	0.500	159,888.000000
20.266667	0.500	160,538.000000
20.275000	0.500	160,512.000000
20.283333	0.500	159,804.000000
20.291667	0.500	158,433.000000
20.300000	0.500	156,788.000000
20.308333	0.500	155,580.000000
20.316667	0.500	155,065.000000
20.325000	0.500	154,803.000000
20.333333	0.500	154,394.000000
20.341667	0.500	153,909.000000
20.350000	0.500	153,620.000000
20.358333	0.500	153,669.000000
20.366667	0.500	153,780.000000
20.375000	0.500	153,987.000000
20.383333	0.500	154,922.000000
20.391667	0.500	156,610.000000
20.400000	0.500	158,403.000000
20.408333	0.500	159,571.000000
20.416667	0.500	160,176.000000
20.425000	0.500	160,550.000000
20.433333	0.500	160,804.000000
20.441667	0.500	160,838.000000
20.450000	0.500	160,944.000000
20.458333	0.500	161,430.000000
20.466667	0.500	162,810.000000
20.475000	0.500	165,085.000000
20.483333	0.500	167,316.000000
20.491667	0.500	168,639.000000
20.500000	0.500	168,927.000000
20.508333	0.500	168,411.000000
20.516667	0.500	167,455.000000
20.525000	0.500	166,465.000000
20.533333	0.500	165,686.000000
20.541667	0.500	165,210.000000
20.550000	0.500	164,679.000000
20.558333	0.500	163,827.000000
20.566667	0.500	162,938.000000
20.575000	0.500	162,669.000000
20.583333	0.500	163,224.000000
20.591667	0.500	164,239.000000
20.600000	0.500	165,660.000000
20.608333	0.500	167,535.000000
20.616667	0.500	169,532.000000
20.625000	0.500	171,047.000000
20.633333	0.500	171,228.000000
20.641667	0.500	169,913.000000
20.650000	0.500	167,347.000000
20.658333	0.500	164,100.000000
20.666667	0.500	161,041.000000
20.675000	0.500	158,841.000000
20.683333	0.500	157,324.000000
20.691667	0.500	156,200.000000
20.700000	0.500	155,617.000000
20.708333	0.500	155,715.000000
20.716667	0.500	156,956.000000
20.725000	0.500	159,238.000000
20.733333	0.500	161,606.000000
20.741667	0.500	163,724.000000
20.750000	0.500	165,571.000000
20.758333	0.500	167,042.000000
20.766667	0.500	168,720.000000
20.775000	0.500	171,439.000000
20.783333	0.500	175,536.000000
20.791667	0.500	181,127.000000
20.800000	0.500	187,629.000000
20.808333	0.500	194,291.000000
20.816667	0.500	200,236.000000
20.825000	0.500	204,438.000000
20.833333	0.500	206,392.000000
20.841667	0.500	206,779.000000
20.850000	0.500	206,292.000000
20.858333	0.500	204,941.000000
20.866667	0.500	202,624.000000
20.875000	0.500	198,966.000000
20.883333	0.500	193,496.000000
20.891667	0.500	186,306.000000
20.900000	0.500	178,210.000000
20.908333	0.500	170,563.000000
20.916667	0.500	163,998.000000
20.925000	0.500	158,397.000000
20.933333	0.500	153,715.000000
20.941667	0.500	149,972.000000
20.950000	0.500	147,972.000000
20.958333	0.500	148,137.000000
20.966667	0.500	149,960.000000
20.975000	0.500	152,080.000000
20.983333	0.500	153,346.000000
20.991667	0.500	153,461.000000
21.000000	0.500	153,036.000000
21.008333	0.500	152,907.000000
21.016667	0.500	153,529.000000
21.025000	0.500	154,921.000000
21.033333	0.500	156,578.000000
21.041667	0.500	157,893.000000
21.050000	0.500	158,606.000000
21.058333	0.500	158,962.000000
21.066667	0.500	159,463.000000
21.075000	0.500	160,382.000000
21.083333	0.500	161,341.000000
21.091667	0.500	161,659.000000
21.100000	0.500	161,466.000000
21.108333	0.500	160,755.000000
21.116667	0.500	159,121.000000
21.125000	0.500	156,789.000000
21.133333	0.500	154,582.000000
21.141667	0.500	153,095.000000
21.150000	0.500	152,763.000000
21.158333	0.500	153,718.000000
21.166667	0.500	155,978.000000
21.175000	0.500	159,238.000000
21.183333	0.500	163,032.000000
21.191667	0.500	166,506.000000
21.200000	0.500	168,773.000000
21.208333	0.500	169,673.000000
21.216667	0.500	169,297.000000
21.225000	0.500	168,567.000000
21.233333	0.500	168,248.000000
21.241667	0.500	168,457.000000
21.250000	0.500	168,624.000000
21.258333	0.500	168,464.000000
21.266667	0.500	167,958.000000
21.275000	0.500	167,189.000000
21.283333	0.500	166,114.000000
21.291667	0.500	165,083.000000
21.300000	0.500	164,557.000000
21.308333	0.500	164,692.000000
21.316667	0.500	165,132.000000
21.325000	0.500	165,232.000000
21.333333	0.500	164,793.000000
21.341667	0.500	164,134.000000
21.350000	0.500	163,734.000000
21.358333	0.500	164,306.000000
21.366667	0.500	166,342.000000
21.375000	0.500	169,546.000000
21.383333	0.500	173,048.000000
21.391667	0.500	176,005.000000
21.400000	0.500	178,048.000000
21.408333	0.500	179,194.000000
21.416667	0.500	179,818.000000
21.425000	0.500	179,976.000000
21.433333	0.500	179,915.000000
21.441667	0.500	179,757.000000
21.450000	0.500	179,192.000000
21.458333	0.500	178,029.000000
21.466667	0.500	176,680.000000
21.475000	0.500	175,776.000000
21.483333	0.500	175,394.000000
21.491667	0.500	175,179.000000
21.500000	0.500	175,606.000000
21.508333	0.500	177,347.000000
21.516667	0.500	179,687.000000
21.525000	0.500	181,099.000000
21.533333	0.500	180,741.000000
21.541667	0.500	178,407.000000
21.550000	0.500	174,451.000000
21.558333	0.500	169,465.000000
21.566667	0.500	164,514.000000
21.575000	0.500	160,007.000000
21.583333	0.500	156,401.000000
21.591667	0.500	154,047.000000
21.600000	0.500	152,965.000000
21.608333	0.500	152,716.000000
21.616667	0.500	152,790.000000
21.625000	0.500	152,876.000000
21.633333	0.500	152,857.000000
21.641667	0.500	152,780.000000
21.650000	0.500	152,866.000000
21.658333	0.500	153,564.000000
21.666667	0.500	155,433.000000
21.675000	0.500	158,264.000000
21.683333	0.500	161,335.000000
21.691667	0.500	164,232.000000
21.700000	0.500	167,241.000000
21.708333	0.500	170,508.000000
21.716667	0.500	173,813.000000
21.725000	0.500	176,637.000000
21.733333	0.500	178,473.000000
21.741667	0.500	179,191.000000
21.750000	0.500	179,162.000000
21.758333	0.500	178,169.000000
21.766667	0.500	175,894.000000
21.775000	0.500	172,789.000000
21.783333	0.500	169,370.000000
21.791667	0.500	166,093.000000
21.800000	0.500	163,753.000000
21.808333	0.500	162,478.000000
21.816667	0.500	162,150.000000
21.825000	0.500	163,147.000000
21.833333	0.500	165,397.000000
21.841667	0.500	168,131.000000
21.850000	0.500	171,246.000000
21.858333	0.500	174,515.000000
21.866667	0.500	177,553.000000
21.875000	0.500	180,073.000000
21.883333	0.500	181,942.000000
21.891667	0.500	182,944.000000
21.900000	0.500	182,208.000000
21.908333	0.500	179,920.000000
21.916667	0.500	177,373.000000
21.925000	0.500	175,329.000000
21.933333	0.500	173,640.000000
21.941667	0.500	171,792.000000
21.950000	0.500	170,152.000000
21.958333	0.500	169,296.000000
21.966667	0.500	169,709.000000
21.975000	0.500	171,197.000000
21.983333	0.500	173,135.000000
21.991667	0.500	174,589.000000
22.000000	0.500	175,343.000000
22.008333	0.500	176,011.000000
22.016667	0.500	177,089.000000
22.025000	0.500	178,610.000000
22.033333	0.500	180,842.000000
22.041667	0.500	183,616.000000
22.050000	0.500	186,325.000000
22.058333	0.500	188,070.000000
22.066667	0.500	188,118.000000
22.075000	0.500	186,196.000000
22.083333	0.500	182,177.000000
22.091667	0.500	177,050.000000
22.100000	0.500	172,298.000000
22.108333	0.500	168,740.000000
22.116667	0.500	166,476.000000
22.125000	0.500	165,318.000000
22.133333	0.500	165,077.000000
22.141667	0.500	165,418.000000
22.150000	0.500	165,740.000000
22.158333	0.500	166,156.000000
22.166667	0.500	166,645.000000
22.175000	0.500	166,869.000000
22.183333	0.500	166,040.000000
22.191667	0.500	164,051.000000
22.200000	0.500	161,692.000000
22.208333	0.500	159,474.000000
22.216667	0.500	157,702.000000
22.225000	0.500	156,453.000000
22.233333	0.500	155,719.000000
22.241667	0.500	155,447.000000
22.250000	0.500	155,589.000000
22.258333	0.500	155,842.000000
22.266667	0.500	156,348.000000
22.275000	0.500	156,987.000000
22.283333	0.500	157,748.000000
22.291667	0.500	159,068.000000
22.300000	0.500	160,983.000000
22.308333	0.500	163,256.000000
22.316667	0.500	165,778.000000
22.325000	0.500	168,383.000000
22.333333	0.500	170,951.000000
22.341667	0.500	173,626.000000
22.350000	0.500	176,325.000000
22.358333	0.500	179,119.000000
22.366667	0.500	181,771.000000
22.375000	0.500	183,937.000000
22.383333	0.500	185,165.000000
22.391667	0.500	185,203.000000
22.400000	0.500	184,541.000000
22.408333	0.500	183,476.000000
22.416667	0.500	181,995.000000
22.425000	0.500	180,565.000000
22.433333	0.500	180,012.000000
22.441667	0.500	180,639.000000
22.450000	0.500	182,442.000000
22.458333	0.500	184,702.000000
22.466667	0.500	186,725.000000
22.475000	0.500	187,828.000000
22.483333	0.500	187,571.000000
22.491667	0.500	185,768.000000
22.500000	0.500	182,719.000000
22.508333	0.500	179,361.000000
22.516667	0.500	176,662.000000
22.525000	0.500	175,234.000000
22.533333	0.500	175,197.000000
22.541667	0.500	176,265.000000
22.550000	0.500	177,953.000000
22.558333	0.500	179,674.000000
22.566667	0.500	181,172.000000
22.575000	0.500	182,800.000000
22.583333	0.500	184,214.000000
22.591667	0.500	185,057.000000
22.600000	0.500	185,424.000000
22.608333	0.500	185,388.000000
22.616667	0.500	184,853.000000
22.625000	0.500	183,610.000000
22.633333	0.500	181,900.000000
22.641667	0.500	179,530.000000
22.650000	0.500	176,216.000000
22.658333	0.500	172,473.000000
22.666667	0.500	169,445.000000
22.675000	0.500	168,256.000000
22.683333	0.500	169,414.000000
22.691667	0.500	172,837.000000
22.700000	0.500	177,804.000000
22.708333	0.500	182,738.000000
22.716667	0.500	186,531.000000
22.725000	0.500	188,432.000000
22.733333	0.500	188,055.000000
22.741667	0.500	186,088.000000
22.750000	0.500	183,390.000000
22.758333	0.500	180,679.000000
22.766667	0.500	178,711.000000
22.775000	0.500	177,863.000000
22.783333	0.500	178,499.000000
22.791667	0.500	180,341.000000
22.800000	0.500	182,752.000000
22.808333	0.500	185,282.000000
22.816667	0.500	187,404.000000
22.825000	0.500	188,657.000000
22.833333	0.500	188,600.000000
22.841667	0.500	186,748.000000
22.850000	0.500	183,413.000000
22.858333	0.500	179,119.000000
22.866667	0.500	174,431.000000
22.875000	0.500	169,773.000000
22.883333	0.500	165,293.000000
22.891667	0.500	161,045.000000
22.900000	0.500	156,766.000000
22.908333	0.500	152,194.000000
22.916667	0.500	147,573.000000
22.925000	0.500	143,838.000000
22.933333	0.500	142,128.000000
22.941667	0.500	142,807.000000
22.950000	0.500	145,777.000000
22.958333	0.500	150,295.000000
22.966667	0.500	155,375.000000
22.975000	0.500	159,866.000000
22.983333	0.500	163,337.000000
22.991667	0.500	165,617.000000
23.000000	0.500	166,479.000000
23.008333	0.500	166,452.000000
23.016667	0.500	166,405.000000
23.025000	0.500	166,703.000000
23.033333	0.500	167,464.000000
23.041667	0.500	168,723.000000
23.050000	0.500	170,338.000000
23.058333	0.500	172,034.000000
23.066667	0.500	174,303.000000
23.075000	0.500	177,603.000000
23.083333	0.500	182,079.000000
23.091667	0.500	186,771.000000
23.100000	0.500	190,789.000000
23.108333	0.500	193,688.000000
23.116667	0.500	195,108.000000
23.125000	0.500	194,926.000000
23.133333	0.500	193,701.000000
23.141667	0.500	192,173.000000
23.150000	0.500	190,833.000000
23.158333	0.500	189,633.000000
23.166667	0.500	188,341.000000
23.175000	0.500	187,086.000000
23.183333	0.500	186,230.000000
23.191667	0.500	185,959.000000
23.200000	0.500	185,598.000000
23.208333	0.500	184,649.000000
23.216667	0.500	183,111.000000
23.225000	0.500	181,781.000000
23.233333	0.500	180,980.000000
23.241667	0.500	180,634.000000
23.250000	0.500	181,012.000000
23.258333	0.500	181,611.000000
23.266667	0.500	181,964.000000
23.275000	0.500	181,879.000000
23.283333	0.500	181,277.000000
23.291667	0.500	180,772.000000
23.300000	0.500	181,025.000000
23.308333	0.500	182,303.000000
23.316667	0.500	184,297.000000
23.325000	0.500	186,811.000000
23.333333	0.500	189,675.000000
23.341667	0.500	192,680.000000
23.350000	0.500	195,905.000000
23.358333	0.500	199,426.000000
23.366667	0.500	202,924.000000
23.375000	0.500	205,310.000000
23.383333	0.500	205,493.000000
23.391667	0.500	203,471.000000
23.400000	0.500	199,889.000000
23.408333	0.500	195,629.000000
23.416667	0.500	191,406.000000
23.425000	0.500	187,815.000000
23.433333	0.500	185,673.000000
23.441667	0.500	185,126.000000
23.450000	0.500	185,319.000000
23.458333	0.500	185,818.000000
23.466667	0.500	186,459.000000
23.475000	0.500	186,936.000000
23.483333	0.500	187,232.000000
23.491667	0.500	187,578.000000
23.500000	0.500	188,144.000000
23.508333	0.500	188,437.000000
23.516667	0.500	187,923.000000
23.525000	0.500	186,186.000000
23.533333	0.500	183,564.000000
23.541667	0.500	180,938.000000
23.550000	0.500	178,183.000000
23.558333	0.500	175,557.000000
23.566667	0.500	173,701.000000
23.575000	0.500	173,485.000000
23.583333	0.500	175,445.000000
23.591667	0.500	179,035.000000
23.600000	0.500	183,197.000000
23.608333	0.500	186,979.000000
23.616667	0.500	190,259.000000
23.625000	0.500	193,244.000000
23.633333	0.500	195,933.000000
23.641667	0.500	198,137.000000
23.650000	0.500	199,577.000000
23.658333	0.500	200,149.000000
23.666667	0.500	199,760.000000
23.675000	0.500	198,190.000000
23.683333	0.500	195,520.000000
23.691667	0.500	192,087.000000
23.700000	0.500	188,469.000000
23.708333	0.500	185,277.000000
23.716667	0.500	182,730.000000
23.725000	0.500	181,196.000000
23.733333	0.500	180,787.000000
23.741667	0.500	180,937.000000
23.750000	0.500	181,566.000000
23.758333	0.500	182,488.000000
23.766667	0.500	183,497.000000
23.775000	0.500	184,607.000000
23.783333	0.500	185,849.000000
23.791667	0.500	186,581.000000
23.800000	0.500	186,561.000000
23.808333	0.500	186,079.000000
23.816667	0.500	185,673.000000
23.825000	0.500	185,572.000000
23.833333	0.500	185,664.000000
23.841667	0.500	185,625.000000
23.850000	0.500	185,459.000000
23.858333	0.500	185,645.000000
23.866667	0.500	186,492.000000
23.875000	0.500	187,228.000000
23.883333	0.500	187,208.000000
23.891667	0.500	187,004.000000
23.900000	0.500	186,956.000000
23.908333	0.500	186,819.000000
23.916667	0.500	186,763.000000
23.925000	0.500	186,962.000000
23.933333	0.500	187,201.000000
23.941667	0.500	186,891.000000
23.950000	0.500	185,837.000000
23.958333	0.500	184,390.000000
23.966667	0.500	182,845.000000
23.975000	0.500	181,241.000000
23.983333	0.500	179,658.000000
23.991667	0.500	177,667.000000
24.000000	0.500	175,478.000000
24.008333	0.500	173,669.000000
24.016667	0.500	172,502.000000
24.025000	0.500	172,204.000000
24.033333	0.500	172,812.000000
24.041667	0.500	174,160.000000
24.050000	0.500	176,023.000000
24.058333	0.500	178,107.000000
24.066667	0.500	179,978.000000
24.075000	0.500	181,393.000000
24.083333	0.500	182,292.000000
24.091667	0.500	183,028.000000
24.100000	0.500	183,811.000000
24.108333	0.500	184,419.000000
24.116667	0.500	184,756.000000
24.125000	0.500	184,916.000000
24.133333	0.500	184,879.000000
24.141667	0.500	185,233.000000
24.150000	0.500	186,487.000000
24.158333	0.500	189,094.000000
24.166667	0.500	192,613.000000
24.175000	0.500	195,740.000000
24.183333	0.500	197,751.000000
24.191667	0.500	198,260.000000
24.200000	0.500	197,111.000000
24.208333	0.500	194,611.000000
24.216667	0.500	191,528.000000
24.225000	0.500	188,803.000000
24.233333	0.500	187,447.000000
24.241667	0.500	187,563.000000
24.250000	0.500	189,145.000000
24.258333	0.500	191,753.000000
24.266667	0.500	194,441.000000
24.275000	0.500	196,206.000000
24.283333	0.500	196,866.000000
24.291667	0.500	196,406.000000
24.300000	0.500	194,884.000000
24.308333	0.500	192,508.000000
24.316667	0.500	189,308.000000
24.325000	0.500	186,064.000000
24.333333	0.500	183,998.000000
24.341667	0.500	183,301.000000
24.350000	0.500	183,639.000000
24.358333	0.500	184,441.000000
24.366667	0.500	184,741.000000
24.375000	0.500	183,975.000000
24.383333	0.500	182,370.000000
24.391667	0.500	180,657.000000
24.400000	0.500	179,563.000000
24.408333	0.500	179,466.000000
24.416667	0.500	180,717.000000
24.425000	0.500	182,981.000000
24.433333	0.500	185,518.000000
24.441667	0.500	188,224.000000
24.450000	0.500	191,114.000000
24.458333	0.500	193,971.000000
24.466667	0.500	196,390.000000
24.475000	0.500	197,992.000000
24.483333	0.500	198,909.000000
24.491667	0.500	199,277.000000
24.500000	0.500	198,765.000000
24.508333	0.500	197,113.000000
24.516667	0.500	194,728.000000
24.525000	0.500	192,005.000000
24.533333	0.500	189,021.000000
24.541667	0.500	185,594.000000
24.550000	0.500	181,697.000000
24.558333	0.500	177,785.000000
24.566667	0.500	174,383.000000
24.575000	0.500	171,756.000000
24.583333	0.500	170,081.000000
24.591667	0.500	169,418.000000
24.600000	0.500	170,029.000000
24.608333	0.500	171,926.000000
24.616667	0.500	175,281.000000
24.625000	0.500	179,623.000000
24.633333	0.500	183,664.000000
24.641667	0.500	186,770.000000
24.650000	0.500	188,019.000000
24.658333	0.500	186,661.000000
24.666667	0.500	183,690.000000
24.675000	0.500	180,264.000000
24.683333	0.500	177,163.000000
24.691667	0.500	175,059.000000
24.700000	0.500	174,407.000000
24.708333	0.500	174,938.000000
24.716667	0.500	176,490.000000
24.725000	0.500	178,771.000000
24.733333	0.500	181,883.000000
24.741667	0.500	185,926.000000
24.750000	0.500	190,304.000000
24.758333	0.500	194,048.000000
24.766667	0.500	196,856.000000
24.775000	0.500	198,907.000000
24.783333	0.500	200,449.000000
24.791667	0.500	202,184.000000
24.800000	0.500	204,227.000000
24.808333	0.500	206,252.000000
24.816667	0.500	207,405.000000
24.825000	0.500	206,881.000000
24.833333	0.500	204,795.000000
24.841667	0.500	201,941.000000
24.850000	0.500	198,600.000000
24.858333	0.500	194,969.000000
24.866667	0.500	191,176.000000
24.875000	0.500	187,608.000000
24.883333	0.500	184,718.000000
24.891667	0.500	182,313.000000
24.900000	0.500	180,298.000000
24.908333	0.500	179,261.000000
24.916667	0.500	178,863.000000
24.925000	0.500	178,893.000000
24.933333	0.500	179,492.000000
24.941667	0.500	180,129.000000
24.950000	0.500	180,063.000000
24.958333	0.500	179,350.000000
24.966667	0.500	178,557.000000
24.975000	0.500	177,902.000000
24.983333	0.500	177,897.000000
24.991667	0.500	178,497.000000
25.000000	0.500	179,254.000000
25.008333	0.500	180,063.000000
25.016667	0.500	181,072.000000
25.025000	0.500	182,570.000000
25.033333	0.500	184,370.000000
25.041667	0.500	186,350.000000
25.050000	0.500	187,970.000000
25.058333	0.500	188,426.000000
25.066667	0.500	187,793.000000
25.075000	0.500	186,828.000000
25.083333	0.500	186,205.000000
25.091667	0.500	186,479.000000
25.100000	0.500	188,034.000000
25.108333	0.500	190,489.000000
25.116667	0.500	193,024.000000
25.125000	0.500	195,057.000000
25.133333	0.500	196,695.000000
25.141667	0.500	198,038.000000
25.150000	0.500	199,244.000000
25.158333	0.500	200,678.000000
25.166667	0.500	202,323.000000
25.175000	0.500	204,443.000000
25.183333	0.500	206,778.000000
25.191667	0.500	208,961.000000
25.200000	0.500	210,725.000000
25.208333	0.500	211,796.000000
25.216667	0.500	211,993.000000
25.225000	0.500	210,841.000000
25.233333	0.500	208,711.000000
25.241667	0.500	206,388.000000
25.250000	0.500	203,965.000000
25.258333	0.500	200,830.000000
25.266667	0.500	197,211.000000
25.275000	0.500	193,536.000000
25.283333	0.500	189,985.000000
25.291667	0.500	186,178.000000
25.300000	0.500	181,912.000000
25.308333	0.500	177,879.000000
25.316667	0.500	174,863.000000
25.325000	0.500	173,642.000000
25.333333	0.500	174,300.000000
25.341667	0.500	176,560.000000
25.350000	0.500	180,220.000000
25.358333	0.500	184,819.000000
25.366667	0.500	189,901.000000
25.375000	0.500	195,197.000000
25.383333	0.500	200,577.000000
25.391667	0.500	204,958.000000
25.400000	0.500	206,758.000000
25.408333	0.500	205,763.000000
25.416667	0.500	202,936.000000
25.425000	0.500	199,740.000000
25.433333	0.500	197,269.000000
25.441667	0.500	195,978.000000
25.450000	0.500	195,906.000000
25.458333	0.500	196,398.000000
25.466667	0.500	196,760.000000
25.475000	0.500	197,119.000000
25.483333	0.500	197,586.000000
25.491667	0.500	198,126.000000
25.500000	0.500	198,799.000000
25.508333	0.500	199,804.000000
25.516667	0.500	201,073.000000
25.525000	0.500	202,575.000000
25.533333	0.500	204,469.000000
25.541667	0.500	206,876.000000
25.550000	0.500	209,550.000000
25.558333	0.500	212,144.000000
25.566667	0.500	214,468.000000
25.575000	0.500	216,310.000000
25.583333	0.500	217,173.000000
25.591667	0.500	216,682.000000
25.600000	0.500	214,410.000000
25.608333	0.500	210,439.000000
25.616667	0.500	205,773.000000
25.625000	0.500	201,901.000000
25.633333	0.500	199,691.000000
25.641667	0.500	199,642.000000
25.650000	0.500	201,721.000000
25.658333	0.500	205,246.000000
25.666667	0.500	209,273.000000
25.675000	0.500	212,270.000000
25.683333	0.500	213,854.000000
25.691667	0.500	214,224.000000
25.700000	0.500	213,804.000000
25.708333	0.500	212,811.000000
25.716667	0.500	211,205.000000
25.725000	0.500	209,330.000000
25.733333	0.500	207,475.000000
25.741667	0.500	206,041.000000
25.750000	0.500	205,309.000000
25.758333	0.500	205,257.000000
25.766667	0.500	205,733.000000
25.775000	0.500	206,194.000000
25.783333	0.500	205,841.000000
25.791667	0.500	204,918.000000
25.800000	0.500	203,922.000000
25.808333	0.500	202,757.000000
25.816667	0.500	201,774.000000
25.825000	0.500	201,435.000000
25.833333	0.500	201,978.000000
25.841667	0.500	203,444.000000
25.850000	0.500	205,534.000000
25.858333	0.500	208,060.000000
25.866667	0.500	210,980.000000
25.875000	0.500	213,984.000000
25.883333	0.500	216,470.000000
25.891667	0.500	218,273.000000
25.900000	0.500	219,457.000000
25.908333	0.500	220,117.000000
25.916667	0.500	220,556.000000
25.925000	0.500	221,119.000000
25.933333	0.500	222,137.000000
25.941667	0.500	223,847.000000
25.950000	0.500	226,145.000000
25.958333	0.500	228,615.000000
25.966667	0.500	230,809.000000
25.975000	0.500	232,175.000000
25.983333	0.500	232,210.000000
25.991667	0.500	230,959.000000
26.000000	0.500	228,334.000000
26.008333	0.500	224,157.000000
26.016667	0.500	219,051.000000
26.025000	0.500	214,012.000000
26.033333	0.500	209,754.000000
26.041667	0.500	206,885.000000
26.050000	0.500	205,460.000000
26.058333	0.500	204,772.000000
26.066667	0.500	204,083.000000
26.075000	0.500	203,086.000000
26.083333	0.500	201,792.000000
26.091667	0.500	200,375.000000
26.100000	0.500	199,339.000000
26.108333	0.500	199,097.000000
26.116667	0.500	199,552.000000
26.125000	0.500	200,256.000000
26.133333	0.500	200,860.000000
26.141667	0.500	201,813.000000
26.150000	0.500	203,481.000000
26.158333	0.500	205,728.000000
26.166667	0.500	208,337.000000
26.175000	0.500	210,903.000000
26.183333	0.500	212,911.000000
26.191667	0.500	214,056.000000
26.200000	0.500	214,040.000000
26.208333	0.500	212,629.000000
26.216667	0.500	210,562.000000
26.225000	0.500	208,777.000000
26.233333	0.500	207,565.000000
26.241667	0.500	206,854.000000
26.250000	0.500	206,557.000000
26.258333	0.500	206,477.000000
26.266667	0.500	205,996.000000
26.275000	0.500	204,478.000000
26.283333	0.500	201,748.000000
26.291667	0.500	198,335.000000
26.300000	0.500	195,150.000000
26.308333	0.500	192,705.000000
26.316667	0.500	191,366.000000
26.325000	0.500	191,307.000000
26.333333	0.500	192,547.000000
26.341667	0.500	194,881.000000
26.350000	0.500	197,699.000000
26.358333	0.500	200,428.000000
26.366667	0.500	202,187.000000
26.375000	0.500	202,669.000000
26.383333	0.500	202,638.000000
26.391667	0.500	203,296.000000
26.400000	0.500	204,603.000000
26.408333	0.500	205,986.000000
26.416667	0.500	207,322.000000
26.425000	0.500	208,960.000000
26.433333	0.500	211,345.000000
26.441667	0.500	214,700.000000
26.450000	0.500	218,330.000000
26.458333	0.500	221,953.000000
26.466667	0.500	224,735.000000
26.475000	0.500	226,395.000000
26.483333	0.500	227,438.000000
26.491667	0.500	227,908.000000
26.500000	0.500	227,521.000000
26.508333	0.500	225,862.000000
26.516667	0.500	223,033.000000
26.525000	0.500	219,339.000000
26.533333	0.500	215,242.000000
26.541667	0.500	210,774.000000
26.550000	0.500	206,213.000000
26.558333	0.500	202,296.000000
26.566667	0.500	199,608.000000
26.575000	0.500	198,572.000000
26.583333	0.500	199,512.000000
26.591667	0.500	202,052.000000
26.600000	0.500	205,482.000000
26.608333	0.500	208,943.000000
26.616667	0.500	211,483.000000
26.625000	0.500	213,096.000000
26.633333	0.500	213,896.000000
26.641667	0.500	214,210.000000
26.650000	0.500	214,179.000000
26.658333	0.500	213,472.000000
26.666667	0.500	212,461.000000
26.675000	0.500	211,976.000000
26.683333	0.500	212,179.000000
26.691667	0.500	212,928.000000
26.700000	0.500	213,560.000000
26.708333	0.500	213,852.000000
26.716667	0.500	213,861.000000
26.725000	0.500	213,703.000000
26.733333	0.500	213,623.000000
26.741667	0.500	213,531.000000
26.750000	0.500	213,436.000000
26.758333	0.500	213,312.000000
26.766667	0.500	213,358.000000
26.775000	0.500	213,436.000000
26.783333	0.500	213,261.000000
26.791667	0.500	213,118.000000
26.800000	0.500	213,431.000000
26.808333	0.500	214,244.000000
26.816667	0.500	215,464.000000
26.825000	0.500	217,064.000000
26.833333	0.500	219,172.000000
26.841667	0.500	221,889.000000
26.850000	0.500	225,001.000000
26.858333	0.500	227,579.000000
26.866667	0.500	228,734.000000
26.875000	0.500	228,658.000000
26.883333	0.500	227,886.000000
26.891667	0.500	226,770.000000
26.900000	0.500	225,921.000000
26.908333	0.500	225,823.000000
26.916667	0.500	226,393.000000
26.925000	0.500	227,104.000000
26.933333	0.500	227,656.000000
26.941667	0.500	228,303.000000
26.950000	0.500	229,044.000000
26.958333	0.500	230,309.000000
26.966667	0.500	232,645.000000
26.975000	0.500	236,141.000000
26.983333	0.500	240,777.000000
26.991667	0.500	246,048.000000
27.000000	0.500	251,019.000000
27.008333	0.500	255,063.000000
27.016667	0.500	257,618.000000
27.025000	0.500	258,741.000000
27.033333	0.500	258,864.000000
27.041667	0.500	258,041.000000
27.050000	0.500	256,306.000000
27.058333	0.500	254,023.000000
27.066667	0.500	251,974.000000
27.075000	0.500	250,473.000000
27.083333	0.500	250,060.000000
27.091667	0.500	250,912.000000
27.100000	0.500	252,635.000000
27.108333	0.500	254,249.000000
27.116667	0.500	254,605.000000
27.125000	0.500	253,437.000000
27.133333	0.500	251,409.000000
27.141667	0.500	249,398.000000
27.150000	0.500	247,855.000000
27.158333	0.500	247,124.000000
27.166667	0.500	247,851.000000
27.175000	0.500	250,449.000000
27.183333	0.500	254,939.000000
27.191667	0.500	260,805.000000
27.200000	0.500	266,645.000000
27.208333	0.500	271,289.000000
27.216667	0.500	274,197.000000
27.225000	0.500	275,738.000000
27.233333	0.500	276,426.000000
27.241667	0.500	277,093.000000
27.250000	0.500	278,481.000000
27.258333	0.500	279,907.000000
27.266667	0.500	280,814.000000
27.275000	0.500	281,391.000000
27.283333	0.500	281,776.000000
27.291667	0.500	282,336.000000
27.300000	0.500	283,622.000000
27.308333	0.500	285,549.000000
27.316667	0.500	287,966.000000
27.325000	0.500	291,037.000000
27.333333	0.500	294,580.000000
27.341667	0.500	297,729.000000
27.350000	0.500	299,775.000000
27.358333	0.500	300,724.000000
27.366667	0.500	301,249.000000
27.375000	0.500	302,315.000000
27.383333	0.500	304,409.000000
27.391667	0.500	307,409.000000
27.400000	0.500	310,803.000000
27.408333	0.500	314,172.000000
27.416667	0.500	316,909.000000
27.425000	0.500	318,897.000000
27.433333	0.500	319,924.000000
27.441667	0.500	320,227.000000
27.450000	0.500	320,281.000000
27.458333	0.500	320,778.000000
27.466667	0.500	322,244.000000
27.475000	0.500	325,206.000000
27.483333	0.500	329,856.000000
27.491667	0.500	335,769.000000
27.500000	0.500	342,234.000000
27.508333	0.500	348,441.000000
27.516667	0.500	353,149.000000
27.525000	0.500	356,210.000000
27.533333	0.500	358,023.000000
27.541667	0.500	358,755.000000
27.550000	0.500	358,688.000000
27.558333	0.500	358,371.000000
27.566667	0.500	358,770.000000
27.575000	0.500	360,261.000000
27.583333	0.500	362,549.000000
27.591667	0.500	365,666.000000
27.600000	0.500	369,280.000000
27.608333	0.500	372,676.000000
27.616667	0.500	375,883.000000
27.625000	0.500	378,637.000000
27.633333	0.500	380,874.000000
27.641667	0.500	382,790.000000
27.650000	0.500	384,738.000000
27.658333	0.500	386,418.000000
27.666667	0.500	387,305.000000
27.675000	0.500	387,840.000000
27.683333	0.500	388,246.000000
27.691667	0.500	388,257.000000
27.700000	0.500	387,497.000000
27.708333	0.500	385,999.000000
27.716667	0.500	383,455.000000
27.725000	0.500	379,569.000000
27.733333	0.500	374,714.000000
27.741667	0.500	370,008.000000
27.750000	0.500	366,201.000000
27.758333	0.500	363,101.000000
27.766667	0.500	359,948.000000
27.775000	0.500	356,168.000000
27.783333	0.500	352,039.000000
27.791667	0.500	347,835.000000
27.800000	0.500	343,925.000000
27.808333	0.500	340,864.000000
27.816667	0.500	338,966.000000
27.825000	0.500	338,312.000000
27.833333	0.500	338,607.000000
27.841667	0.500	339,626.000000
27.850000	0.500	340,628.000000
27.858333	0.500	341,297.000000
27.866667	0.500	341,814.000000
27.875000	0.500	341,950.000000
27.883333	0.500	341,168.000000
27.891667	0.500	338,905.000000
27.900000	0.500	335,044.000000
27.908333	0.500	329,994.000000
27.916667	0.500	324,354.000000
27.925000	0.500	318,617.000000
27.933333	0.500	312,823.000000
27.941667	0.500	306,954.000000
27.950000	0.500	301,169.000000
27.958333	0.500	295,449.000000
27.966667	0.500	290,292.000000
27.975000	0.500	286,360.000000
27.983333	0.500	283,951.000000
27.991667	0.500	282,323.000000
28.000000	0.500	280,666.000000
28.008333	0.500	278,183.000000
28.016667	0.500	274,800.000000
28.025000	0.500	271,074.000000
28.033333	0.500	267,253.000000
28.041667	0.500	263,379.000000
28.050000	0.500	259,718.000000
28.058333	0.500	256,533.000000
28.066667	0.500	253,312.000000
28.075000	0.500	249,587.000000
28.083333	0.500	245,364.000000
28.091667	0.500	240,816.000000
28.100000	0.500	235,655.000000
28.108333	0.500	229,758.000000
28.116667	0.500	223,377.000000
28.125000	0.500	217,088.000000
28.133333	0.500	211,813.000000
28.141667	0.500	207,722.000000
28.150000	0.500	204,450.000000
28.158333	0.500	201,604.000000
28.166667	0.500	199,054.000000
28.175000	0.500	196,927.000000
28.183333	0.500	195,384.000000
28.191667	0.500	194,562.000000
28.200000	0.500	193,833.000000
28.208333	0.500	192,079.000000
28.216667	0.500	188,568.000000
28.225000	0.500	183,646.000000
28.233333	0.500	178,466.000000
28.241667	0.500	173,852.000000
28.250000	0.500	170,160.000000
28.258333	0.500	167,064.000000
28.266667	0.500	164,465.000000
28.275000	0.500	162,466.000000
28.283333	0.500	160,820.000000
28.291667	0.500	158,903.000000
28.300000	0.500	156,078.000000
28.308333	0.500	152,204.000000
28.316667	0.500	147,510.000000
28.325000	0.500	143,029.000000
28.333333	0.500	139,946.000000
28.341667	0.500	138,658.000000
28.350000	0.500	139,333.000000
28.358333	0.500	141,619.000000
28.366667	0.500	144,834.000000
28.375000	0.500	148,084.000000
28.383333	0.500	150,716.000000
28.391667	0.500	152,086.000000
28.400000	0.500	151,844.000000
28.408333	0.500	150,054.000000
28.416667	0.500	147,537.000000
28.425000	0.500	145,040.000000
28.433333	0.500	142,947.000000
28.441667	0.500	140,773.000000
28.450000	0.500	137,609.000000
28.458333	0.500	133,597.000000
28.466667	0.500	129,295.000000
28.475000	0.500	125,004.000000
28.483333	0.500	121,236.000000
28.491667	0.500	118,235.000000
28.500000	0.500	116,043.000000
28.508333	0.500	114,185.000000
28.516667	0.500	112,179.000000
28.525000	0.500	109,861.000000
28.533333	0.500	107,099.000000
28.541667	0.500	104,123.000000
28.550000	0.500	101,441.000000
28.558333	0.500	99,349.000000
28.566667	0.500	98,274.000000
28.575000	0.500	98,030.000000
28.583333	0.500	97,967.000000
28.591667	0.500	97,122.000000
28.600000	0.500	95,068.000000
28.608333	0.500	92,050.000000
28.616667	0.500	88,377.000000
28.625000	0.500	84,881.000000
28.633333	0.500	82,190.000000
28.641667	0.500	80,347.000000
28.650000	0.500	78,946.000000
28.658333	0.500	77,940.000000
28.666667	0.500	77,139.000000
28.675000	0.500	75,851.000000
28.683333	0.500	73,610.000000
28.691667	0.500	70,918.000000
28.700000	0.500	68,764.000000
28.708333	0.500	67,487.000000
28.716667	0.500	67,438.000000
28.725000	0.500	68,502.000000
28.733333	0.500	69,797.000000
28.741667	0.500	70,991.000000
28.750000	0.500	72,055.000000
28.758333	0.500	72,867.000000
28.766667	0.500	73,188.000000
28.775000	0.500	72,056.000000
28.783333	0.500	69,417.000000
28.791667	0.500	65,532.000000
28.800000	0.500	60,360.000000
28.808333	0.500	54,181.000000
28.816667	0.500	48,024.000000
28.825000	0.500	43,577.000000
28.833333	0.500	42,127.000000
28.841667	0.500	43,981.000000
28.850000	0.500	48,545.000000
28.858333	0.500	54,314.000000
28.866667	0.500	59,438.000000
28.875000	0.500	62,450.000000
28.883333	0.500	63,024.000000
28.891667	0.500	61,845.000000
28.900000	0.500	59,738.000000
28.908333	0.500	57,206.000000
28.916667	0.500	54,220.000000
28.925000	0.500	50,683.000000
28.933333	0.500	46,263.000000
28.941667	0.500	41,025.000000
28.950000	0.500	35,393.000000
28.958333	0.500	29,724.000000
28.966667	0.500	24,294.000000
28.975000	0.500	19,710.000000
28.983333	0.500	16,903.000000
28.991667	0.500	16,042.000000
29.000000	0.500	16,895.000000
29.008333	0.500	19,035.000000
29.016667	0.500	21,981.000000
29.025000	0.500	25,673.000000
29.033333	0.500	29,986.000000
29.041667	0.500	34,170.000000
29.050000	0.500	37,381.000000
29.058333	0.500	39,210.000000
29.066667	0.500	39,831.000000
29.075000	0.500	39,971.000000
29.083333	0.500	40,223.000000
29.091667	0.500	40,459.000000
29.100000	0.500	40,584.000000
29.108333	0.500	40,813.000000
29.116667	0.500	41,211.000000
29.125000	0.500	41,815.000000
29.133333	0.500	42,373.000000
29.141667	0.500	42,414.000000
29.150000	0.500	41,998.000000
29.158333	0.500	41,513.000000
29.166667	0.500	40,979.000000
29.175000	0.500	40,294.000000
29.183333	0.500	39,198.000000
29.191667	0.500	37,867.000000
29.200000	0.500	36,507.000000
29.208333	0.500	34,431.000000
29.216667	0.500	31,180.000000
29.225000	0.500	26,871.000000
29.233333	0.500	22,323.000000
29.241667	0.500	18,325.000000
29.250000	0.500	15,339.000000
29.258333	0.500	14,234.000000
29.266667	0.500	14,541.000000
29.275000	0.500	14,917.000000
29.283333	0.500	14,980.000000
29.291667	0.500	14,862.000000
29.300000	0.500	14,791.000000
29.308333	0.500	15,284.000000
29.316667	0.500	16,686.000000
29.325000	0.500	18,780.000000
29.333333	0.500	21,079.000000
29.341667	0.500	22,895.000000
29.350000	0.500	23,869.000000
29.358333	0.500	23,794.000000
29.366667	0.500	22,847.000000
29.375000	0.500	21,179.000000
29.383333	0.500	18,482.000000
29.391667	0.500	14,541.000000
29.400000	0.500	9,877.000000
29.408333	0.500	5,608.000000
29.416667	0.500	2,265.000000
29.425000	0.500	-98.000000
29.433333	0.500	-1,478.000000
29.441667	0.500	-1,564.000000
29.450000	0.500	-168.000000
29.458333	0.500	2,192.000000
29.466667	0.500	4,637.000000
29.475000	0.500	6,708.000000
29.483333	0.500	7,492.000000
29.491667	0.500	6,285.000000
29.500000	0.500	3,497.000000
29.508333	0.500	77.000000
29.516667	0.500	-2,798.000000
29.525000	0.500	-4,228.000000
29.533333	0.500	-4,643.000000
29.541667	0.500	-5,028.000000
29.550000	0.500	-5,303.000000
29.558333	0.500	-5,250.000000
29.566667	0.500	-5,170.000000
29.575000	0.500	-5,341.000000
29.583333	0.500	-5,675.000000
29.591667	0.500	-6,187.000000
29.600000	0.500	-6,414.000000
29.608333	0.500	-5,708.000000
29.616667	0.500	-3,645.000000
29.625000	0.500	-769.000000
29.633333	0.500	1,700.000000
29.641667	0.500	3,571.000000
29.650000	0.500	4,972.000000
29.658333	0.500	5,997.000000
29.666667	0.500	7,113.000000
29.675000	0.500	8,484.000000
29.683333	0.500	10,236.000000
29.691667	0.500	12,653.000000
29.700000	0.500	14,857.000000
29.708333	0.500	16,074.000000
29.716667	0.500	15,896.000000
29.725000	0.500	14,496.000000
29.733333	0.500	12,641.000000
29.741667	0.500	10,870.000000
29.750000	0.500	9,277.000000
29.758333	0.500	8,024.000000
29.766667	0.500	7,348.000000
29.775000	0.500	6,770.000000
29.783333	0.500	6,059.000000
29.791667	0.500	5,365.000000
29.800000	0.500	4,839.000000
29.808333	0.500	5,188.000000
29.816667	0.500	6,119.000000
29.825000	0.500	7,267.000000
29.833333	0.500	8,936.000000
29.841667	0.500	11,131.000000
29.850000	0.500	13,703.000000
29.858333	0.500	16,230.000000
29.866667	0.500	18,589.000000
29.875000	0.500	20,829.000000
29.883333	0.500	22,315.000000
29.891667	0.500	22,026.000000
29.900000	0.500	19,571.000000
29.908333	0.500	15,133.000000
29.916667	0.500	9,498.000000
29.925000	0.500	3,746.000000
29.933333	0.500	-1,806.000000
29.941667	0.500	-7,223.000000
29.950000	0.500	-11,954.000000
29.958333	0.500	-15,552.000000
29.966667	0.500	-17,650.000000
29.975000	0.500	-17,720.000000
29.983333	0.500	-15,724.000000
29.991667	0.500	-12,442.000000
30.000000	0.500	-9,035.000000
30.008333	0.500	-6,145.000000
30.016667	0.500	-3,702.000000
30.025000	0.500	-1,892.000000
30.033333	0.500	-531.000000
30.041667	0.500	161.000000
30.050000	0.500	378.000000
30.058333	0.500	905.000000
30.066667	0.500	1,662.000000
30.075000	0.500	2,217.000000
30.083333	0.500	2,300.000000
30.091667	0.500	1,448.000000
30.100000	0.500	-861.000000
30.108333	0.500	-4,437.000000
30.116667	0.500	-8,279.000000
30.125000	0.500	-11,317.000000
30.133333	0.500	-13,142.000000
30.141667	0.500	-14,050.000000
30.150000	0.500	-14,664.000000
30.158333	0.500	-15,622.000000
30.166667	0.500	-16,854.000000
30.175000	0.500	-17,648.000000
30.183333	0.500	-17,674.000000
30.191667	0.500	-16,686.000000
30.200000	0.500	-14,857.000000
30.208333	0.500	-12,786.000000
30.216667	0.500	-10,875.000000
30.225000	0.500	-9,531.000000
30.233333	0.500	-9,294.000000
30.241667	0.500	-9,835.000000
30.250000	0.500	-10,242.000000
30.258333	0.500	-10,104.000000
30.266667	0.500	-9,939.000000
30.275000	0.500	-10,172.000000
30.283333	0.500	-10,881.000000
30.291667	0.500	-11,678.000000
30.300000	0.500	-11,975.000000
30.308333	0.500	-11,534.000000
30.316667	0.500	-10,551.000000
30.325000	0.500	-9,897.000000
30.333333	0.500	-10,131.000000
30.341667	0.500	-11,357.000000
30.350000	0.500	-13,298.000000
30.358333	0.500	-15,754.000000
30.366667	0.500	-18,242.000000
30.375000	0.500	-20,409.000000
30.383333	0.500	-22,090.000000
30.391667	0.500	-23,176.000000
30.400000	0.500	-23,556.000000
30.408333	0.500	-23,264.000000
30.416667	0.500	-22,063.000000
30.425000	0.500	-19,632.000000
30.433333	0.500	-16,298.000000
30.441667	0.500	-12,673.000000
30.450000	0.500	-9,635.000000
30.458333	0.500	-8,023.000000
30.466667	0.500	-7,353.000000
30.475000	0.500	-6,757.000000
30.483333	0.500	-5,918.000000
30.491667	0.500	-5,416.000000
30.500000	0.500	-6,100.000000
30.508333	0.500	-7,833.000000
30.516667	0.500	-10,012.000000
30.525000	0.500	-12,175.000000
30.533333	0.500	-13,846.000000
30.541667	0.500	-14,809.000000
30.550000	0.500	-15,007.000000
30.558333	0.500	-14,475.000000
30.566667	0.500	-13,427.000000
30.575000	0.500	-12,277.000000
30.583333	0.500	-11,308.000000
30.591667	0.500	-10,657.000000
30.600000	0.500	-10,274.000000
30.608333	0.500	-10,406.000000
30.616667	0.500	-11,203.000000
30.625000	0.500	-12,117.000000
30.633333	0.500	-12,539.000000
30.641667	0.500	-12,292.000000
30.650000	0.500	-11,874.000000
30.658333	0.500	-11,663.000000
30.666667	0.500	-11,336.000000
30.675000	0.500	-10,598.000000
30.683333	0.500	-10,139.000000
30.691667	0.500	-10,346.000000
30.700000	0.500	-11,506.000000
30.708333	0.500	-13,514.000000
30.716667	0.500	-15,558.000000
30.725000	0.500	-16,966.000000
30.733333	0.500	-17,836.000000
30.741667	0.500	-18,203.000000
30.750000	0.500	-17,663.000000
30.758333	0.500	-16,125.000000
30.766667	0.500	-14,354.000000
30.775000	0.500	-12,781.000000
30.783333	0.500	-11,416.000000
30.791667	0.500	-10,406.000000
30.800000	0.500	-9,881.000000
30.808333	0.500	-10,361.000000
30.816667	0.500	-11,777.000000
30.825000	0.500	-13,524.000000
30.833333	0.500	-15,212.000000
30.841667	0.500	-16,756.000000
30.850000	0.500	-18,053.000000
30.858333	0.500	-18,655.000000
30.866667	0.500	-18,658.000000
30.875000	0.500	-17,980.000000
30.883333	0.500	-16,167.000000
30.891667	0.500	-13,610.000000
30.900000	0.500	-10,993.000000
30.908333	0.500	-8,585.000000
30.916667	0.500	-6,698.000000
30.925000	0.500	-5,717.000000
30.933333	0.500	-5,386.000000
30.941667	0.500	-5,485.000000
30.950000	0.500	-5,956.000000
30.958333	0.500	-6,543.000000
30.966667	0.500	-7,490.000000
30.975000	0.500	-9,011.000000
30.983333	0.500	-11,309.000000
30.991667	0.500	-14,310.000000
31.000000	0.500	-21,407.000000
