# Supplementary material for: Changes to Serum Sample Tube and Processing Methodology Does Not Cause Inter-Individual Variation in Automated Whole Serum N-Glycan Profiling in Health and Disease
Source: PLoS One. 2015 Apr 1;10(4):e0123028. doi: 10.1371/journal.pone.0123028 (PMC4382121; doi:10.1371/journal.pone.0123028)
Supplement: S2 Data — (ZIP) [file pone.0123028.s007.zip › IgGglycansData/1000+390-Sample 40.txt]

File Path	chrom://acropora/ChromeleonLocal/Archana Data/07 Mar 14/Robot validation of PNG F release- GCP-IgG and GCP-Fet.seq/43.smp/Emission_1.channel/Emission_1.chm
Channel	Emission_1

Injection Information:
Data Vault	ChromeleonLocal
Injection	PNG F rel-GCP-IgG-100µg-F.A+PBM+2AB VP96+T1-110/1000+390-Sample 40
Injection Number	45
Position	RH5
Comment	
Processing Method	beh-gu
Instrument Method	BEH-15cm-30min-right-25ul
Type	Unknown
Status	Finished
Injection Date	08/03/2014
Injection Time	14:35:42
Injection Volume (µL)	25.0000
Dilution Factor	1.0000
Weight	1.0000

Raw Data Information:
Time Min. (min)	0.000000
Time Max. (min)	31.000000
Data Points	3721
Detector	FLD
Exporting Data System	Chromeleon 7.1.1.1127
Operator	
Signal Quantity	
Signal Unit	counts
Signal Min.	-24,590.000000
Signal Max.	7,638,628.000000
Channel	Emission_1
Driver Name	FLD3000.dll
Channel Type	Evaluation
Min. Step (s)	0.500
Max. Step (s)	0.500
Average Step (s)	0.500

Signal Parameter Information:
Signal Info	

Raw Data:
Time (min)	Step (s)	Value (counts)
0.000000	0.000	0.000000
0.008333	0.500	0.000000
0.016667	0.500	0.000000
0.025000	0.500	0.000000
0.033333	0.500	0.000000
0.041667	0.500	6,664.000000
0.050000	0.500	6,859.000000
0.058333	0.500	7,289.000000
0.066667	0.500	8,302.000000
0.075000	0.500	9,878.000000
0.083333	0.500	11,745.000000
0.091667	0.500	13,572.000000
0.100000	0.500	15,058.000000
0.108333	0.500	15,987.000000
0.116667	0.500	16,279.000000
0.125000	0.500	15,938.000000
0.133333	0.500	15,061.000000
0.141667	0.500	13,769.000000
0.150000	0.500	12,230.000000
0.158333	0.500	10,646.000000
0.166667	0.500	9,141.000000
0.175000	0.500	7,826.000000
0.183333	0.500	6,799.000000
0.191667	0.500	6,075.000000
0.200000	0.500	5,567.000000
0.208333	0.500	5,189.000000
0.216667	0.500	4,891.000000
0.225000	0.500	4,663.000000
0.233333	0.500	4,482.000000
0.241667	0.500	4,333.000000
0.250000	0.500	4,218.000000
0.258333	0.500	4,150.000000
0.266667	0.500	4,101.000000
0.275000	0.500	4,044.000000
0.283333	0.500	4,021.000000
0.291667	0.500	4,078.000000
0.300000	0.500	4,200.000000
0.308333	0.500	4,341.000000
0.316667	0.500	4,404.000000
0.325000	0.500	4,323.000000
0.333333	0.500	4,093.000000
0.341667	0.500	3,731.000000
0.350000	0.500	3,254.000000
0.358333	0.500	2,697.000000
0.366667	0.500	2,121.000000
0.375000	0.500	1,645.000000
0.383333	0.500	1,316.000000
0.391667	0.500	1,177.000000
0.400000	0.500	1,252.000000
0.408333	0.500	1,497.000000
0.416667	0.500	1,821.000000
0.425000	0.500	2,159.000000
0.433333	0.500	2,464.000000
0.441667	0.500	2,711.000000
0.450000	0.500	2,921.000000
0.458333	0.500	3,171.000000
0.466667	0.500	3,441.000000
0.475000	0.500	3,668.000000
0.483333	0.500	3,786.000000
0.491667	0.500	3,809.000000
0.500000	0.500	3,746.000000
0.508333	0.500	3,632.000000
0.516667	0.500	3,462.000000
0.525000	0.500	3,240.000000
0.533333	0.500	2,981.000000
0.541667	0.500	2,728.000000
0.550000	0.500	2,530.000000
0.558333	0.500	2,436.000000
0.566667	0.500	2,453.000000
0.575000	0.500	2,580.000000
0.583333	0.500	2,751.000000
0.591667	0.500	2,879.000000
0.600000	0.500	2,922.000000
0.608333	0.500	2,901.000000
0.616667	0.500	2,898.000000
0.625000	0.500	3,009.000000
0.633333	0.500	3,350.000000
0.641667	0.500	4,004.000000
0.650000	0.500	5,025.000000
0.658333	0.500	6,417.000000
0.666667	0.500	8,046.000000
0.675000	0.500	9,720.000000
0.683333	0.500	11,255.000000
0.691667	0.500	12,508.000000
0.700000	0.500	13,363.000000
0.708333	0.500	13,786.000000
0.716667	0.500	13,833.000000
0.725000	0.500	13,600.000000
0.733333	0.500	13,533.000000
0.741667	0.500	14,723.000000
0.750000	0.500	18,485.000000
0.758333	0.500	25,712.000000
0.766667	0.500	36,357.000000
0.775000	0.500	49,504.000000
0.783333	0.500	63,762.000000
0.791667	0.500	77,428.000000
0.800000	0.500	88,866.000000
0.808333	0.500	96,851.000000
0.816667	0.500	100,716.000000
0.825000	0.500	100,449.000000
0.833333	0.500	96,552.000000
0.841667	0.500	89,869.000000
0.850000	0.500	81,330.000000
0.858333	0.500	71,868.000000
0.866667	0.500	62,289.000000
0.875000	0.500	53,177.000000
0.883333	0.500	44,951.000000
0.891667	0.500	37,900.000000
0.900000	0.500	32,112.000000
0.908333	0.500	27,542.000000
0.916667	0.500	24,018.000000
0.925000	0.500	21,285.000000
0.933333	0.500	19,140.000000
0.941667	0.500	17,482.000000
0.950000	0.500	16,196.000000
0.958333	0.500	15,243.000000
0.966667	0.500	14,640.000000
0.975000	0.500	14,406.000000
0.983333	0.500	14,518.000000
0.991667	0.500	14,907.000000
1.000000	0.500	15,510.000000
1.008333	0.500	16,282.000000
1.016667	0.500	17,155.000000
1.025000	0.500	18,201.000000
1.033333	0.500	19,709.000000
1.041667	0.500	22,091.000000
1.050000	0.500	25,639.000000
1.058333	0.500	30,353.000000
1.066667	0.500	35,897.000000
1.075000	0.500	41,674.000000
1.083333	0.500	46,980.000000
1.091667	0.500	51,159.000000
1.100000	0.500	53,739.000000
1.108333	0.500	54,585.000000
1.116667	0.500	53,907.000000
1.125000	0.500	52,115.000000
1.133333	0.500	49,774.000000
1.141667	0.500	47,527.000000
1.150000	0.500	45,912.000000
1.158333	0.500	45,343.000000
1.166667	0.500	46,025.000000
1.175000	0.500	47,879.000000
1.183333	0.500	50,561.000000
1.191667	0.500	53,606.000000
1.200000	0.500	56,530.000000
1.208333	0.500	58,838.000000
1.216667	0.500	60,168.000000
1.225000	0.500	60,403.000000
1.233333	0.500	59,538.000000
1.241667	0.500	57,642.000000
1.250000	0.500	54,920.000000
1.258333	0.500	51,770.000000
1.266667	0.500	48,610.000000
1.275000	0.500	45,641.000000
1.283333	0.500	42,851.000000
1.291667	0.500	40,253.000000
1.300000	0.500	38,198.000000
1.308333	0.500	37,295.000000
1.316667	0.500	37,700.000000
1.325000	0.500	38,904.000000
1.333333	0.500	40,111.000000
1.341667	0.500	40,604.000000
1.350000	0.500	39,980.000000
1.358333	0.500	38,263.000000
1.366667	0.500	35,674.000000
1.375000	0.500	32,496.000000
1.383333	0.500	29,039.000000
1.391667	0.500	25,571.000000
1.400000	0.500	22,337.000000
1.408333	0.500	19,519.000000
1.416667	0.500	17,270.000000
1.425000	0.500	15,633.000000
1.433333	0.500	14,513.000000
1.441667	0.500	13,743.000000
1.450000	0.500	13,224.000000
1.458333	0.500	12,887.000000
1.466667	0.500	12,614.000000
1.475000	0.500	12,264.000000
1.483333	0.500	11,798.000000
1.491667	0.500	11,259.000000
1.500000	0.500	10,710.000000
1.508333	0.500	10,222.000000
1.516667	0.500	9,856.000000
1.525000	0.500	9,595.000000
1.533333	0.500	9,392.000000
1.541667	0.500	9,226.000000
1.550000	0.500	9,075.000000
1.558333	0.500	8,895.000000
1.566667	0.500	8,654.000000
1.575000	0.500	8,342.000000
1.583333	0.500	7,982.000000
1.591667	0.500	7,673.000000
1.600000	0.500	7,477.000000
1.608333	0.500	7,372.000000
1.616667	0.500	7,302.000000
1.625000	0.500	7,270.000000
1.633333	0.500	7,258.000000
1.641667	0.500	7,232.000000
1.650000	0.500	7,180.000000
1.658333	0.500	7,136.000000
1.666667	0.500	7,090.000000
1.675000	0.500	7,004.000000
1.683333	0.500	6,847.000000
1.691667	0.500	6,636.000000
1.700000	0.500	6,408.000000
1.708333	0.500	6,221.000000
1.716667	0.500	6,101.000000
1.725000	0.500	6,082.000000
1.733333	0.500	6,137.000000
1.741667	0.500	6,169.000000
1.750000	0.500	6,158.000000
1.758333	0.500	6,129.000000
1.766667	0.500	6,112.000000
1.775000	0.500	6,139.000000
1.783333	0.500	6,184.000000
1.791667	0.500	6,208.000000
1.800000	0.500	6,189.000000
1.808333	0.500	6,155.000000
1.816667	0.500	6,107.000000
1.825000	0.500	6,076.000000
1.833333	0.500	6,052.000000
1.841667	0.500	5,969.000000
1.850000	0.500	5,742.000000
1.858333	0.500	5,358.000000
1.866667	0.500	4,899.000000
1.875000	0.500	4,491.000000
1.883333	0.500	4,190.000000
1.891667	0.500	4,002.000000
1.900000	0.500	3,909.000000
1.908333	0.500	3,873.000000
1.916667	0.500	3,847.000000
1.925000	0.500	3,844.000000
1.933333	0.500	3,915.000000
1.941667	0.500	4,123.000000
1.950000	0.500	4,398.000000
1.958333	0.500	4,620.000000
1.966667	0.500	4,730.000000
1.975000	0.500	4,717.000000
1.983333	0.500	4,617.000000
1.991667	0.500	4,513.000000
2.000000	0.500	4,467.000000
2.008333	0.500	4,533.000000
2.016667	0.500	4,696.000000
2.025000	0.500	4,905.000000
2.033333	0.500	5,087.000000
2.041667	0.500	5,146.000000
2.050000	0.500	5,075.000000
2.058333	0.500	4,939.000000
2.066667	0.500	4,694.000000
2.075000	0.500	4,412.000000
2.083333	0.500	4,234.000000
2.091667	0.500	4,219.000000
2.100000	0.500	4,374.000000
2.108333	0.500	4,651.000000
2.116667	0.500	4,945.000000
2.125000	0.500	5,167.000000
2.133333	0.500	5,250.000000
2.141667	0.500	5,187.000000
2.150000	0.500	5,062.000000
2.158333	0.500	4,891.000000
2.166667	0.500	4,693.000000
2.175000	0.500	4,505.000000
2.183333	0.500	4,334.000000
2.191667	0.500	4,194.000000
2.200000	0.500	4,130.000000
2.208333	0.500	4,133.000000
2.216667	0.500	4,162.000000
2.225000	0.500	4,203.000000
2.233333	0.500	4,277.000000
2.241667	0.500	4,360.000000
2.250000	0.500	4,414.000000
2.258333	0.500	4,427.000000
2.266667	0.500	4,383.000000
2.275000	0.500	4,217.000000
2.283333	0.500	3,922.000000
2.291667	0.500	3,585.000000
2.300000	0.500	3,291.000000
2.308333	0.500	3,111.000000
2.316667	0.500	3,079.000000
2.325000	0.500	3,097.000000
2.333333	0.500	3,107.000000
2.341667	0.500	3,116.000000
2.350000	0.500	3,171.000000
2.358333	0.500	3,306.000000
2.366667	0.500	3,525.000000
2.375000	0.500	3,757.000000
2.383333	0.500	3,923.000000
2.391667	0.500	3,964.000000
2.400000	0.500	3,927.000000
2.408333	0.500	3,869.000000
2.416667	0.500	3,833.000000
2.425000	0.500	3,832.000000
2.433333	0.500	3,820.000000
2.441667	0.500	3,782.000000
2.450000	0.500	3,697.000000
2.458333	0.500	3,600.000000
2.466667	0.500	3,554.000000
2.475000	0.500	3,585.000000
2.483333	0.500	3,660.000000
2.491667	0.500	3,741.000000
2.500000	0.500	3,805.000000
2.508333	0.500	3,833.000000
2.516667	0.500	3,814.000000
2.525000	0.500	3,736.000000
2.533333	0.500	3,644.000000
2.541667	0.500	3,604.000000
2.550000	0.500	3,632.000000
2.558333	0.500	3,745.000000
2.566667	0.500	3,930.000000
2.575000	0.500	4,128.000000
2.583333	0.500	4,309.000000
2.591667	0.500	4,459.000000
2.600000	0.500	4,553.000000
2.608333	0.500	4,537.000000
2.616667	0.500	4,406.000000
2.625000	0.500	4,168.000000
2.633333	0.500	3,862.000000
2.641667	0.500	3,556.000000
2.650000	0.500	3,313.000000
2.658333	0.500	3,171.000000
2.666667	0.500	3,136.000000
2.675000	0.500	3,149.000000
2.683333	0.500	3,176.000000
2.691667	0.500	3,235.000000
2.700000	0.500	3,363.000000
2.708333	0.500	3,541.000000
2.716667	0.500	3,718.000000
2.725000	0.500	3,836.000000
2.733333	0.500	3,864.000000
2.741667	0.500	3,771.000000
2.750000	0.500	3,527.000000
2.758333	0.500	3,196.000000
2.766667	0.500	2,906.000000
2.775000	0.500	2,750.000000
2.783333	0.500	2,779.000000
2.791667	0.500	2,973.000000
2.800000	0.500	3,261.000000
2.808333	0.500	3,576.000000
2.816667	0.500	3,874.000000
2.825000	0.500	4,088.000000
2.833333	0.500	4,169.000000
2.841667	0.500	4,126.000000
2.850000	0.500	4,020.000000
2.858333	0.500	3,920.000000
2.866667	0.500	3,860.000000
2.875000	0.500	3,874.000000
2.883333	0.500	3,971.000000
2.891667	0.500	4,080.000000
2.900000	0.500	4,122.000000
2.908333	0.500	4,115.000000
2.916667	0.500	4,065.000000
2.925000	0.500	4,001.000000
2.933333	0.500	3,958.000000
2.941667	0.500	3,976.000000
2.950000	0.500	4,072.000000
2.958333	0.500	4,172.000000
2.966667	0.500	4,177.000000
2.975000	0.500	4,056.000000
2.983333	0.500	3,837.000000
2.991667	0.500	3,558.000000
3.000000	0.500	3,317.000000
3.008333	0.500	3,317.000000
3.016667	0.500	3,317.000000
3.025000	0.500	3,317.000000
3.033333	0.500	3,317.000000
3.041667	0.500	3,346.000000
3.050000	0.500	3,549.000000
3.058333	0.500	4,032.000000
3.066667	0.500	4,584.000000
3.075000	0.500	5,056.000000
3.083333	0.500	5,634.000000
3.091667	0.500	6,571.000000
3.100000	0.500	7,851.000000
3.108333	0.500	8,990.000000
3.116667	0.500	9,684.000000
3.125000	0.500	10,102.000000
3.133333	0.500	10,802.000000
3.141667	0.500	12,036.000000
3.150000	0.500	13,892.000000
3.158333	0.500	15,966.000000
3.166667	0.500	17,928.000000
3.175000	0.500	19,324.000000
3.183333	0.500	20,169.000000
3.191667	0.500	20,088.000000
3.200000	0.500	18,990.000000
3.208333	0.500	17,480.000000
3.216667	0.500	16,104.000000
3.225000	0.500	14,830.000000
3.233333	0.500	12,861.000000
3.241667	0.500	9,801.000000
3.250000	0.500	6,331.000000
3.258333	0.500	3,528.000000
3.266667	0.500	1,751.000000
3.275000	0.500	541.000000
3.283333	0.500	-618.000000
3.291667	0.500	-1,866.000000
3.300000	0.500	-3,196.000000
3.308333	0.500	-4,518.000000
3.316667	0.500	-5,379.000000
3.325000	0.500	-5,613.000000
3.333333	0.500	-5,662.000000
3.341667	0.500	-5,623.000000
3.350000	0.500	-6,201.000000
3.358333	0.500	-7,697.000000
3.366667	0.500	-9,704.000000
3.375000	0.500	-11,347.000000
3.383333	0.500	-11,688.000000
3.391667	0.500	-10,469.000000
3.400000	0.500	-8,118.000000
3.408333	0.500	-5,234.000000
3.416667	0.500	-2,646.000000
3.425000	0.500	-764.000000
3.433333	0.500	206.000000
3.441667	0.500	-329.000000
3.450000	0.500	-2,488.000000
3.458333	0.500	-5,235.000000
3.466667	0.500	-7,871.000000
3.475000	0.500	-9,926.000000
3.483333	0.500	-10,713.000000
3.491667	0.500	-10,729.000000
3.500000	0.500	-11,310.000000
3.508333	0.500	-12,884.000000
3.516667	0.500	-15,027.000000
3.525000	0.500	-16,771.000000
3.533333	0.500	-17,293.000000
3.541667	0.500	-16,447.000000
3.550000	0.500	-14,038.000000
3.558333	0.500	-10,360.000000
3.566667	0.500	-6,077.000000
3.575000	0.500	-2,085.000000
3.583333	0.500	1,552.000000
3.591667	0.500	4,869.000000
3.600000	0.500	7,586.000000
3.608333	0.500	9,098.000000
3.616667	0.500	9,207.000000
3.625000	0.500	8,056.000000
3.633333	0.500	6,687.000000
3.641667	0.500	5,858.000000
3.650000	0.500	5,825.000000
3.658333	0.500	6,437.000000
3.666667	0.500	7,334.000000
3.675000	0.500	8,462.000000
3.683333	0.500	10,030.000000
3.691667	0.500	11,920.000000
3.700000	0.500	13,997.000000
3.708333	0.500	16,162.000000
3.716667	0.500	18,120.000000
3.725000	0.500	19,823.000000
3.733333	0.500	21,006.000000
3.741667	0.500	21,131.000000
3.750000	0.500	19,562.000000
3.758333	0.500	16,429.000000
3.766667	0.500	12,563.000000
3.775000	0.500	8,982.000000
3.783333	0.500	6,034.000000
3.791667	0.500	3,729.000000
3.800000	0.500	1,977.000000
3.808333	0.500	534.000000
3.816667	0.500	-829.000000
3.825000	0.500	-1,670.000000
3.833333	0.500	-1,938.000000
3.841667	0.500	-1,925.000000
3.850000	0.500	-1,724.000000
3.858333	0.500	-1,206.000000
3.866667	0.500	-424.000000
3.875000	0.500	665.000000
3.883333	0.500	2,334.000000
3.891667	0.500	4,395.000000
3.900000	0.500	6,176.000000
3.908333	0.500	7,161.000000
3.916667	0.500	7,147.000000
3.925000	0.500	6,646.000000
3.933333	0.500	6,171.000000
3.941667	0.500	6,106.000000
3.950000	0.500	6,539.000000
3.958333	0.500	7,046.000000
3.966667	0.500	6,931.000000
3.975000	0.500	5,642.000000
3.983333	0.500	3,410.000000
3.991667	0.500	612.000000
4.000000	0.500	-2,410.000000
4.008333	0.500	-4,945.000000
4.016667	0.500	-6,462.000000
4.025000	0.500	-7,226.000000
4.033333	0.500	-7,611.000000
4.041667	0.500	-8,255.000000
4.050000	0.500	-9,267.000000
4.058333	0.500	-10,386.000000
4.066667	0.500	-11,117.000000
4.075000	0.500	-10,684.000000
4.083333	0.500	-9,054.000000
4.091667	0.500	-6,722.000000
4.100000	0.500	-4,308.000000
4.108333	0.500	-2,376.000000
4.116667	0.500	-1,541.000000
4.125000	0.500	-2,314.000000
4.133333	0.500	-4,953.000000
4.141667	0.500	-8,927.000000
4.150000	0.500	-12,937.000000
4.158333	0.500	-15,995.000000
4.166667	0.500	-17,172.000000
4.175000	0.500	-16,542.000000
4.183333	0.500	-14,526.000000
4.191667	0.500	-11,557.000000
4.200000	0.500	-8,272.000000
4.208333	0.500	-5,434.000000
4.216667	0.500	-3,637.000000
4.225000	0.500	-2,608.000000
4.233333	0.500	-1,025.000000
4.241667	0.500	1,507.000000
4.250000	0.500	4,389.000000
4.258333	0.500	7,219.000000
4.266667	0.500	9,556.000000
4.275000	0.500	10,729.000000
4.283333	0.500	10,350.000000
4.291667	0.500	8,214.000000
4.300000	0.500	4,752.000000
4.308333	0.500	793.000000
4.316667	0.500	-3,028.000000
4.325000	0.500	-6,760.000000
4.333333	0.500	-10,341.000000
4.341667	0.500	-13,487.000000
4.350000	0.500	-15,981.000000
4.358333	0.500	-17,318.000000
4.366667	0.500	-17,478.000000
4.375000	0.500	-16,851.000000
4.383333	0.500	-15,870.000000
4.391667	0.500	-14,682.000000
4.400000	0.500	-12,937.000000
4.408333	0.500	-10,543.000000
4.416667	0.500	-7,688.000000
4.425000	0.500	-4,938.000000
4.433333	0.500	-2,969.000000
4.441667	0.500	-2,262.000000
4.450000	0.500	-2,335.000000
4.458333	0.500	-2,746.000000
4.466667	0.500	-3,667.000000
4.475000	0.500	-4,801.000000
4.483333	0.500	-5,086.000000
4.491667	0.500	-3,918.000000
4.500000	0.500	-1,742.000000
4.508333	0.500	189.000000
4.516667	0.500	1,523.000000
4.525000	0.500	2,243.000000
4.533333	0.500	2,306.000000
4.541667	0.500	1,911.000000
4.550000	0.500	1,240.000000
4.558333	0.500	818.000000
4.566667	0.500	974.000000
4.575000	0.500	1,429.000000
4.583333	0.500	1,750.000000
4.591667	0.500	1,617.000000
4.600000	0.500	1,610.000000
4.608333	0.500	2,612.000000
4.616667	0.500	4,449.000000
4.625000	0.500	6,374.000000
4.633333	0.500	7,493.000000
4.641667	0.500	7,452.000000
4.650000	0.500	7,047.000000
4.658333	0.500	6,943.000000
4.666667	0.500	6,786.000000
4.675000	0.500	6,511.000000
4.683333	0.500	6,377.000000
4.691667	0.500	6,679.000000
4.700000	0.500	7,324.000000
4.708333	0.500	7,629.000000
4.716667	0.500	7,294.000000
4.725000	0.500	5,891.000000
4.733333	0.500	3,334.000000
4.741667	0.500	-142.000000
4.750000	0.500	-3,684.000000
4.758333	0.500	-6,646.000000
4.766667	0.500	-8,858.000000
4.775000	0.500	-10,326.000000
4.783333	0.500	-11,212.000000
4.791667	0.500	-11,641.000000
4.800000	0.500	-11,321.000000
4.808333	0.500	-10,138.000000
4.816667	0.500	-8,166.000000
4.825000	0.500	-6,096.000000
4.833333	0.500	-4,591.000000
4.841667	0.500	-3,958.000000
4.850000	0.500	-4,144.000000
4.858333	0.500	-4,046.000000
4.866667	0.500	-2,872.000000
4.875000	0.500	-655.000000
4.883333	0.500	2,314.000000
4.891667	0.500	5,709.000000
4.900000	0.500	9,012.000000
4.908333	0.500	11,446.000000
4.916667	0.500	12,178.000000
4.925000	0.500	10,927.000000
4.933333	0.500	8,082.000000
4.941667	0.500	4,743.000000
4.950000	0.500	1,716.000000
4.958333	0.500	-723.000000
4.966667	0.500	-2,071.000000
4.975000	0.500	-2,260.000000
4.983333	0.500	-1,434.000000
4.991667	0.500	106.000000
5.000000	0.500	1,372.000000
5.008333	0.500	1,920.000000
5.016667	0.500	1,836.000000
5.025000	0.500	1,391.000000
5.033333	0.500	1,019.000000
5.041667	0.500	749.000000
5.050000	0.500	33.000000
5.058333	0.500	-1,150.000000
5.066667	0.500	-2,481.000000
5.075000	0.500	-4,397.000000
5.083333	0.500	-7,056.000000
5.091667	0.500	-10,258.000000
5.100000	0.500	-13,647.000000
5.108333	0.500	-16,517.000000
5.116667	0.500	-18,166.000000
5.125000	0.500	-18,286.000000
5.133333	0.500	-16,964.000000
5.141667	0.500	-14,314.000000
5.150000	0.500	-10,180.000000
5.158333	0.500	-4,983.000000
5.166667	0.500	-375.000000
5.175000	0.500	2,275.000000
5.183333	0.500	2,599.000000
5.191667	0.500	1,048.000000
5.200000	0.500	-1,262.000000
5.208333	0.500	-3,256.000000
5.216667	0.500	-4,181.000000
5.225000	0.500	-4,167.000000
5.233333	0.500	-3,610.000000
5.241667	0.500	-2,762.000000
5.250000	0.500	-1,723.000000
5.258333	0.500	-722.000000
5.266667	0.500	-448.000000
5.275000	0.500	-806.000000
5.283333	0.500	-1,075.000000
5.291667	0.500	-822.000000
5.300000	0.500	-327.000000
5.308333	0.500	83.000000
5.316667	0.500	357.000000
5.325000	0.500	781.000000
5.333333	0.500	1,665.000000
5.341667	0.500	2,706.000000
5.350000	0.500	3,405.000000
5.358333	0.500	3,586.000000
5.366667	0.500	3,347.000000
5.375000	0.500	3,181.000000
5.383333	0.500	3,640.000000
5.391667	0.500	4,997.000000
5.400000	0.500	6,928.000000
5.408333	0.500	8,510.000000
5.416667	0.500	9,245.000000
5.425000	0.500	9,311.000000
5.433333	0.500	9,019.000000
5.441667	0.500	8,634.000000
5.450000	0.500	8,135.000000
5.458333	0.500	7,126.000000
5.466667	0.500	5,777.000000
5.475000	0.500	4,492.000000
5.483333	0.500	3,471.000000
5.491667	0.500	2,228.000000
5.500000	0.500	404.000000
5.508333	0.500	-2,152.000000
5.516667	0.500	-5,302.000000
5.525000	0.500	-8,618.000000
5.533333	0.500	-11,538.000000
5.541667	0.500	-13,795.000000
5.550000	0.500	-14,977.000000
5.558333	0.500	-14,406.000000
5.566667	0.500	-12,244.000000
5.575000	0.500	-9,531.000000
5.583333	0.500	-7,110.000000
5.591667	0.500	-5,280.000000
5.600000	0.500	-3,834.000000
5.608333	0.500	-3,078.000000
5.616667	0.500	-2,930.000000
5.625000	0.500	-3,091.000000
5.633333	0.500	-3,100.000000
5.641667	0.500	-2,647.000000
5.650000	0.500	-1,546.000000
5.658333	0.500	116.000000
5.666667	0.500	2,243.000000
5.675000	0.500	4,879.000000
5.683333	0.500	7,845.000000
5.691667	0.500	10,292.000000
5.700000	0.500	11,155.000000
5.708333	0.500	10,484.000000
5.716667	0.500	9,121.000000
5.725000	0.500	7,438.000000
5.733333	0.500	5,668.000000
5.741667	0.500	4,334.000000
5.750000	0.500	3,757.000000
5.758333	0.500	3,768.000000
5.766667	0.500	3,651.000000
5.775000	0.500	3,034.000000
5.783333	0.500	1,807.000000
5.791667	0.500	-191.000000
5.800000	0.500	-2,170.000000
5.808333	0.500	-3,482.000000
5.816667	0.500	-3,930.000000
5.825000	0.500	-3,162.000000
5.833333	0.500	-1,085.000000
5.841667	0.500	1,564.000000
5.850000	0.500	3,930.000000
5.858333	0.500	6,012.000000
5.866667	0.500	7,825.000000
5.875000	0.500	9,184.000000
5.883333	0.500	10,559.000000
5.891667	0.500	12,344.000000
5.900000	0.500	14,452.000000
5.908333	0.500	16,357.000000
5.916667	0.500	17,602.000000
5.925000	0.500	18,431.000000
5.933333	0.500	19,181.000000
5.941667	0.500	20,204.000000
5.950000	0.500	21,371.000000
5.958333	0.500	22,060.000000
5.966667	0.500	21,422.000000
5.975000	0.500	19,429.000000
5.983333	0.500	16,702.000000
5.991667	0.500	14,001.000000
6.000000	0.500	11,872.000000
6.008333	0.500	10,474.000000
6.016667	0.500	9,834.000000
6.025000	0.500	9,529.000000
6.033333	0.500	9,237.000000
6.041667	0.500	9,037.000000
6.050000	0.500	8,592.000000
6.058333	0.500	6,624.000000
6.066667	0.500	2,335.000000
6.075000	0.500	-3,825.000000
6.083333	0.500	-10,493.000000
6.091667	0.500	-16,133.000000
6.100000	0.500	-19,812.000000
6.108333	0.500	-21,128.000000
6.116667	0.500	-20,333.000000
6.125000	0.500	-17,800.000000
6.133333	0.500	-13,914.000000
6.141667	0.500	-8,921.000000
6.150000	0.500	-3,893.000000
6.158333	0.500	394.000000
6.166667	0.500	3,800.000000
6.175000	0.500	6,285.000000
6.183333	0.500	7,473.000000
6.191667	0.500	7,556.000000
6.200000	0.500	6,708.000000
6.208333	0.500	5,410.000000
6.216667	0.500	4,268.000000
6.225000	0.500	3,502.000000
6.233333	0.500	3,526.000000
6.241667	0.500	4,239.000000
6.250000	0.500	4,487.000000
6.258333	0.500	3,745.000000
6.266667	0.500	1,889.000000
6.275000	0.500	-929.000000
6.283333	0.500	-4,354.000000
6.291667	0.500	-7,545.000000
6.300000	0.500	-9,864.000000
6.308333	0.500	-11,010.000000
6.316667	0.500	-11,199.000000
6.325000	0.500	-10,997.000000
6.333333	0.500	-10,302.000000
6.341667	0.500	-9,029.000000
6.350000	0.500	-7,316.000000
6.358333	0.500	-4,928.000000
6.366667	0.500	-1,943.000000
6.375000	0.500	1,029.000000
6.383333	0.500	3,616.000000
6.391667	0.500	6,000.000000
6.400000	0.500	8,150.000000
6.408333	0.500	9,838.000000
6.416667	0.500	10,958.000000
6.425000	0.500	11,540.000000
6.433333	0.500	11,987.000000
6.441667	0.500	12,704.000000
6.450000	0.500	13,764.000000
6.458333	0.500	14,742.000000
6.466667	0.500	14,962.000000
6.475000	0.500	14,153.000000
6.483333	0.500	12,489.000000
6.491667	0.500	10,714.000000
6.500000	0.500	9,621.000000
6.508333	0.500	9,022.000000
6.516667	0.500	8,214.000000
6.525000	0.500	7,321.000000
6.533333	0.500	6,860.000000
6.541667	0.500	6,866.000000
6.550000	0.500	7,384.000000
6.558333	0.500	7,845.000000
6.566667	0.500	7,980.000000
6.575000	0.500	7,557.000000
6.583333	0.500	6,831.000000
6.591667	0.500	6,386.000000
6.600000	0.500	6,498.000000
6.608333	0.500	7,394.000000
6.616667	0.500	8,899.000000
6.625000	0.500	10,218.000000
6.633333	0.500	10,647.000000
6.641667	0.500	9,960.000000
6.650000	0.500	8,208.000000
6.658333	0.500	6,067.000000
6.666667	0.500	4,573.000000
6.675000	0.500	4,665.000000
6.683333	0.500	6,212.000000
6.691667	0.500	8,178.000000
6.700000	0.500	9,877.000000
6.708333	0.500	11,448.000000
6.716667	0.500	13,002.000000
6.725000	0.500	14,146.000000
6.733333	0.500	14,641.000000
6.741667	0.500	14,220.000000
6.750000	0.500	12,795.000000
6.758333	0.500	10,509.000000
6.766667	0.500	7,728.000000
6.775000	0.500	4,583.000000
6.783333	0.500	1,334.000000
6.791667	0.500	-941.000000
6.800000	0.500	-1,372.000000
6.808333	0.500	-64.000000
6.816667	0.500	2,591.000000
6.825000	0.500	5,772.000000
6.833333	0.500	9,059.000000
6.841667	0.500	11,939.000000
6.850000	0.500	13,828.000000
6.858333	0.500	15,213.000000
6.866667	0.500	16,981.000000
6.875000	0.500	19,482.000000
6.883333	0.500	22,374.000000
6.891667	0.500	25,296.000000
6.900000	0.500	27,566.000000
6.908333	0.500	28,960.000000
6.916667	0.500	29,552.000000
6.925000	0.500	29,970.000000
6.933333	0.500	30,449.000000
6.941667	0.500	30,246.000000
6.950000	0.500	28,938.000000
6.958333	0.500	27,128.000000
6.966667	0.500	25,635.000000
6.975000	0.500	25,253.000000
6.983333	0.500	25,351.000000
6.991667	0.500	25,123.000000
7.000000	0.500	24,390.000000
7.008333	0.500	23,128.000000
7.016667	0.500	21,752.000000
7.025000	0.500	20,980.000000
7.033333	0.500	21,063.000000
7.041667	0.500	21,636.000000
7.050000	0.500	22,760.000000
7.058333	0.500	24,549.000000
7.066667	0.500	27,169.000000
7.075000	0.500	30,618.000000
7.083333	0.500	34,304.000000
7.091667	0.500	37,399.000000
7.100000	0.500	39,520.000000
7.108333	0.500	40,111.000000
7.116667	0.500	39,086.000000
7.125000	0.500	36,674.000000
7.133333	0.500	33,181.000000
7.141667	0.500	29,327.000000
7.150000	0.500	25,964.000000
7.158333	0.500	23,926.000000
7.166667	0.500	23,716.000000
7.175000	0.500	25,149.000000
7.183333	0.500	27,730.000000
7.191667	0.500	31,419.000000
7.200000	0.500	35,761.000000
7.208333	0.500	39,783.000000
7.216667	0.500	42,516.000000
7.225000	0.500	43,017.000000
7.233333	0.500	41,373.000000
7.241667	0.500	37,834.000000
7.250000	0.500	32,851.000000
7.258333	0.500	27,476.000000
7.266667	0.500	22,906.000000
7.275000	0.500	19,823.000000
7.283333	0.500	18,615.000000
7.291667	0.500	19,006.000000
7.300000	0.500	20,236.000000
7.308333	0.500	21,679.000000
7.316667	0.500	22,966.000000
7.325000	0.500	24,046.000000
7.333333	0.500	24,809.000000
7.341667	0.500	25,174.000000
7.350000	0.500	25,429.000000
7.358333	0.500	25,992.000000
7.366667	0.500	27,097.000000
7.375000	0.500	28,360.000000
7.383333	0.500	29,670.000000
7.391667	0.500	30,725.000000
7.400000	0.500	31,006.000000
7.408333	0.500	30,500.000000
7.416667	0.500	29,572.000000
7.425000	0.500	29,030.000000
7.433333	0.500	29,028.000000
7.441667	0.500	28,943.000000
7.450000	0.500	28,897.000000
7.458333	0.500	29,042.000000
7.466667	0.500	28,991.000000
7.475000	0.500	28,600.000000
7.483333	0.500	27,950.000000
7.491667	0.500	26,985.000000
7.500000	0.500	26,035.000000
7.508333	0.500	25,348.000000
7.516667	0.500	25,035.000000
7.525000	0.500	24,948.000000
7.533333	0.500	24,916.000000
7.541667	0.500	25,308.000000
7.550000	0.500	25,799.000000
7.558333	0.500	25,984.000000
7.566667	0.500	26,082.000000
7.575000	0.500	26,121.000000
7.583333	0.500	25,697.000000
7.591667	0.500	24,601.000000
7.600000	0.500	22,709.000000
7.608333	0.500	20,542.000000
7.616667	0.500	18,522.000000
7.625000	0.500	16,953.000000
7.633333	0.500	16,083.000000
7.641667	0.500	16,422.000000
7.650000	0.500	18,272.000000
7.658333	0.500	21,096.000000
7.666667	0.500	23,829.000000
7.675000	0.500	25,775.000000
7.683333	0.500	26,900.000000
7.691667	0.500	27,460.000000
7.700000	0.500	27,463.000000
7.708333	0.500	26,432.000000
7.716667	0.500	24,261.000000
7.725000	0.500	21,586.000000
7.733333	0.500	19,252.000000
7.741667	0.500	18,077.000000
7.750000	0.500	18,595.000000
7.758333	0.500	20,585.000000
7.766667	0.500	23,246.000000
7.775000	0.500	25,959.000000
7.783333	0.500	28,092.000000
7.791667	0.500	29,137.000000
7.800000	0.500	29,267.000000
7.808333	0.500	28,646.000000
7.816667	0.500	27,217.000000
7.825000	0.500	25,393.000000
7.833333	0.500	23,871.000000
7.841667	0.500	22,836.000000
7.850000	0.500	22,293.000000
7.858333	0.500	22,527.000000
7.866667	0.500	23,607.000000
7.875000	0.500	25,007.000000
7.883333	0.500	26,230.000000
7.891667	0.500	26,896.000000
7.900000	0.500	27,278.000000
7.908333	0.500	27,181.000000
7.916667	0.500	26,089.000000
7.925000	0.500	24,177.000000
7.933333	0.500	22,199.000000
7.941667	0.500	20,180.000000
7.950000	0.500	18,226.000000
7.958333	0.500	16,710.000000
7.966667	0.500	16,205.000000
7.975000	0.500	17,368.000000
7.983333	0.500	20,322.000000
7.991667	0.500	24,283.000000
8.000000	0.500	28,386.000000
8.008333	0.500	32,643.000000
8.016667	0.500	37,569.000000
8.025000	0.500	43,080.000000
8.033333	0.500	48,547.000000
8.041667	0.500	53,093.000000
8.050000	0.500	56,355.000000
8.058333	0.500	58,691.000000
8.066667	0.500	60,670.000000
8.075000	0.500	62,607.000000
8.083333	0.500	63,969.000000
8.091667	0.500	64,199.000000
8.100000	0.500	62,856.000000
8.108333	0.500	60,007.000000
8.116667	0.500	56,713.000000
8.125000	0.500	54,525.000000
8.133333	0.500	54,117.000000
8.141667	0.500	55,039.000000
8.150000	0.500	56,564.000000
8.158333	0.500	57,579.000000
8.166667	0.500	57,631.000000
8.175000	0.500	56,911.000000
8.183333	0.500	55,981.000000
8.191667	0.500	55,213.000000
8.200000	0.500	54,111.000000
8.208333	0.500	52,276.000000
8.216667	0.500	49,877.000000
8.225000	0.500	47,348.000000
8.233333	0.500	44,770.000000
8.241667	0.500	42,155.000000
8.250000	0.500	39,048.000000
8.258333	0.500	35,197.000000
8.266667	0.500	31,154.000000
8.275000	0.500	27,617.000000
8.283333	0.500	25,240.000000
8.291667	0.500	24,226.000000
8.300000	0.500	24,253.000000
8.308333	0.500	25,527.000000
8.316667	0.500	28,330.000000
8.325000	0.500	32,584.000000
8.333333	0.500	37,810.000000
8.341667	0.500	43,992.000000
8.350000	0.500	51,922.000000
8.358333	0.500	62,685.000000
8.366667	0.500	76,902.000000
8.375000	0.500	94,070.000000
8.383333	0.500	113,740.000000
8.391667	0.500	135,783.000000
8.400000	0.500	158,848.000000
8.408333	0.500	181,724.000000
8.416667	0.500	203,415.000000
8.425000	0.500	222,695.000000
8.433333	0.500	238,058.000000
8.441667	0.500	247,869.000000
8.450000	0.500	251,098.000000
8.458333	0.500	247,693.000000
8.466667	0.500	238,451.000000
8.475000	0.500	223,964.000000
8.483333	0.500	205,452.000000
8.491667	0.500	184,113.000000
8.500000	0.500	160,622.000000
8.508333	0.500	135,525.000000
8.516667	0.500	110,068.000000
8.525000	0.500	86,411.000000
8.533333	0.500	66,358.000000
8.541667	0.500	50,965.000000
8.550000	0.500	40,284.000000
8.558333	0.500	34,652.000000
8.566667	0.500	33,637.000000
8.575000	0.500	35,975.000000
8.583333	0.500	40,368.000000
8.591667	0.500	44,938.000000
8.600000	0.500	48,330.000000
8.608333	0.500	50,223.000000
8.616667	0.500	50,729.000000
8.625000	0.500	49,819.000000
8.633333	0.500	47,687.000000
8.641667	0.500	45,154.000000
8.650000	0.500	43,000.000000
8.658333	0.500	41,160.000000
8.666667	0.500	39,135.000000
8.675000	0.500	36,849.000000
8.683333	0.500	34,566.000000
8.691667	0.500	32,515.000000
8.700000	0.500	30,837.000000
8.708333	0.500	29,574.000000
8.716667	0.500	28,714.000000
8.725000	0.500	28,417.000000
8.733333	0.500	29,024.000000
8.741667	0.500	30,465.000000
8.750000	0.500	32,619.000000
8.758333	0.500	35,628.000000
8.766667	0.500	39,162.000000
8.775000	0.500	41,991.000000
8.783333	0.500	43,575.000000
8.791667	0.500	43,846.000000
8.800000	0.500	42,922.000000
8.808333	0.500	41,184.000000
8.816667	0.500	38,702.000000
8.825000	0.500	35,651.000000
8.833333	0.500	33,032.000000
8.841667	0.500	31,647.000000
8.850000	0.500	31,589.000000
8.858333	0.500	32,501.000000
8.866667	0.500	33,541.000000
8.875000	0.500	33,621.000000
8.883333	0.500	32,637.000000
8.891667	0.500	31,118.000000
8.900000	0.500	29,568.000000
8.908333	0.500	28,178.000000
8.916667	0.500	26,943.000000
8.925000	0.500	26,068.000000
8.933333	0.500	25,864.000000
8.941667	0.500	26,544.000000
8.950000	0.500	27,897.000000
8.958333	0.500	29,175.000000
8.966667	0.500	29,342.000000
8.975000	0.500	28,208.000000
8.983333	0.500	26,522.000000
8.991667	0.500	25,370.000000
9.000000	0.500	25,386.000000
9.008333	0.500	26,381.000000
9.016667	0.500	28,112.000000
9.025000	0.500	30,319.000000
9.033333	0.500	32,304.000000
9.041667	0.500	33,364.000000
9.050000	0.500	33,475.000000
9.058333	0.500	33,101.000000
9.066667	0.500	32,313.000000
9.075000	0.500	31,556.000000
9.083333	0.500	31,138.000000
9.091667	0.500	31,313.000000
9.100000	0.500	32,037.000000
9.108333	0.500	33,033.000000
9.116667	0.500	33,981.000000
9.125000	0.500	34,921.000000
9.133333	0.500	36,142.000000
9.141667	0.500	37,894.000000
9.150000	0.500	40,309.000000
9.158333	0.500	43,289.000000
9.166667	0.500	46,576.000000
9.175000	0.500	49,754.000000
9.183333	0.500	52,403.000000
9.191667	0.500	54,287.000000
9.200000	0.500	55,542.000000
9.208333	0.500	56,849.000000
9.216667	0.500	58,528.000000
9.225000	0.500	60,202.000000
9.233333	0.500	61,153.000000
9.241667	0.500	60,928.000000
9.250000	0.500	59,603.000000
9.258333	0.500	57,691.000000
9.266667	0.500	55,360.000000
9.275000	0.500	52,851.000000
9.283333	0.500	50,430.000000
9.291667	0.500	48,284.000000
9.300000	0.500	45,815.000000
9.308333	0.500	42,869.000000
9.316667	0.500	40,056.000000
9.325000	0.500	37,403.000000
9.333333	0.500	35,216.000000
9.341667	0.500	33,957.000000
9.350000	0.500	33,692.000000
9.358333	0.500	34,320.000000
9.366667	0.500	35,515.000000
9.375000	0.500	37,228.000000
9.383333	0.500	39,246.000000
9.391667	0.500	41,112.000000
9.400000	0.500	42,447.000000
9.408333	0.500	43,161.000000
9.416667	0.500	43,350.000000
9.425000	0.500	43,586.000000
9.433333	0.500	44,318.000000
9.441667	0.500	46,121.000000
9.450000	0.500	49,669.000000
9.458333	0.500	55,488.000000
9.466667	0.500	63,940.000000
9.475000	0.500	75,914.000000
9.483333	0.500	92,308.000000
9.491667	0.500	114,002.000000
9.500000	0.500	142,624.000000
9.508333	0.500	181,009.000000
9.516667	0.500	232,821.000000
9.525000	0.500	302,484.000000
9.533333	0.500	395,093.000000
9.541667	0.500	517,493.000000
9.550000	0.500	678,937.000000
9.558333	0.500	890,069.000000
9.566667	0.500	1,161,483.000000
9.575000	0.500	1,502,860.000000
9.583333	0.500	1,922,160.000000
9.591667	0.500	2,423,648.000000
9.600000	0.500	3,005,818.000000
9.608333	0.500	3,658,301.000000
9.616667	0.500	4,358,111.000000
9.625000	0.500	5,070,720.000000
9.633333	0.500	5,753,751.000000
9.641667	0.500	6,362,396.000000
9.650000	0.500	6,853,531.000000
9.658333	0.500	7,189,403.000000
9.666667	0.500	7,341,868.000000
9.675000	0.500	7,297,593.000000
9.683333	0.500	7,061,162.000000
9.691667	0.500	6,653,592.000000
9.700000	0.500	6,108,989.000000
9.708333	0.500	5,469,189.000000
9.716667	0.500	4,778,440.000000
9.725000	0.500	4,078,716.000000
9.733333	0.500	3,406,255.000000
9.741667	0.500	2,788,798.000000
9.750000	0.500	2,244,622.000000
9.758333	0.500	1,782,306.000000
9.766667	0.500	1,402,001.000000
9.775000	0.500	1,097,796.000000
9.783333	0.500	860,790.000000
9.791667	0.500	680,581.000000
9.800000	0.500	546,256.000000
9.808333	0.500	447,285.000000
9.816667	0.500	373,837.000000
9.825000	0.500	318,126.000000
9.833333	0.500	274,775.000000
9.841667	0.500	239,810.000000
9.850000	0.500	210,662.000000
9.858333	0.500	185,634.000000
9.866667	0.500	163,228.000000
9.875000	0.500	142,456.000000
9.883333	0.500	123,190.000000
9.891667	0.500	105,766.000000
9.900000	0.500	90,402.000000
9.908333	0.500	77,466.000000
9.916667	0.500	67,299.000000
9.925000	0.500	59,738.000000
9.933333	0.500	54,597.000000
9.941667	0.500	51,607.000000
9.950000	0.500	50,495.000000
9.958333	0.500	50,292.000000
9.966667	0.500	50,165.000000
9.975000	0.500	49,864.000000
9.983333	0.500	49,619.000000
9.991667	0.500	49,909.000000
10.000000	0.500	50,936.000000
10.008333	0.500	52,351.000000
10.016667	0.500	53,384.000000
10.025000	0.500	53,637.000000
10.033333	0.500	53,347.000000
10.041667	0.500	52,923.000000
10.050000	0.500	52,588.000000
10.058333	0.500	53,169.000000
10.066667	0.500	54,770.000000
10.075000	0.500	57,260.000000
10.083333	0.500	60,667.000000
10.091667	0.500	64,712.000000
10.100000	0.500	68,771.000000
10.108333	0.500	71,596.000000
10.116667	0.500	72,306.000000
10.125000	0.500	71,511.000000
10.133333	0.500	69,921.000000
10.141667	0.500	67,998.000000
10.150000	0.500	66,259.000000
10.158333	0.500	65,092.000000
10.166667	0.500	64,212.000000
10.175000	0.500	63,122.000000
10.183333	0.500	61,758.000000
10.191667	0.500	60,044.000000
10.200000	0.500	57,905.000000
10.208333	0.500	55,250.000000
10.216667	0.500	52,557.000000
10.225000	0.500	50,105.000000
10.233333	0.500	47,555.000000
10.241667	0.500	44,751.000000
10.250000	0.500	42,290.000000
10.258333	0.500	40,849.000000
10.266667	0.500	40,280.000000
10.275000	0.500	40,544.000000
10.283333	0.500	41,346.000000
10.291667	0.500	42,112.000000
10.300000	0.500	42,812.000000
10.308333	0.500	43,382.000000
10.316667	0.500	43,607.000000
10.325000	0.500	43,394.000000
10.333333	0.500	42,625.000000
10.341667	0.500	41,781.000000
10.350000	0.500	41,788.000000
10.358333	0.500	43,237.000000
10.366667	0.500	46,263.000000
10.375000	0.500	50,648.000000
10.383333	0.500	56,069.000000
10.391667	0.500	62,489.000000
10.400000	0.500	69,453.000000
10.408333	0.500	76,418.000000
10.416667	0.500	83,557.000000
10.425000	0.500	90,705.000000
10.433333	0.500	97,440.000000
10.441667	0.500	104,052.000000
10.450000	0.500	110,693.000000
10.458333	0.500	117,571.000000
10.466667	0.500	124,662.000000
10.475000	0.500	132,419.000000
10.483333	0.500	141,022.000000
10.491667	0.500	149,885.000000
10.500000	0.500	158,405.000000
10.508333	0.500	165,674.000000
10.516667	0.500	170,323.000000
10.525000	0.500	171,428.000000
10.533333	0.500	168,567.000000
10.541667	0.500	162,063.000000
10.550000	0.500	153,245.000000
10.558333	0.500	144,126.000000
10.566667	0.500	135,796.000000
10.575000	0.500	129,064.000000
10.583333	0.500	124,821.000000
10.591667	0.500	124,066.000000
10.600000	0.500	127,945.000000
10.608333	0.500	138,086.000000
10.616667	0.500	155,744.000000
10.625000	0.500	181,640.000000
10.633333	0.500	217,612.000000
10.641667	0.500	265,902.000000
10.650000	0.500	328,697.000000
10.658333	0.500	408,328.000000
10.666667	0.500	505,685.000000
10.675000	0.500	621,226.000000
10.683333	0.500	754,210.000000
10.691667	0.500	901,505.000000
10.700000	0.500	1,057,869.000000
10.708333	0.500	1,215,402.000000
10.716667	0.500	1,364,997.000000
10.725000	0.500	1,496,968.000000
10.733333	0.500	1,602,077.000000
10.741667	0.500	1,672,766.000000
10.750000	0.500	1,704,219.000000
10.758333	0.500	1,694,692.000000
10.766667	0.500	1,645,171.000000
10.775000	0.500	1,559,984.000000
10.783333	0.500	1,445,605.000000
10.791667	0.500	1,309,600.000000
10.800000	0.500	1,160,736.000000
10.808333	0.500	1,008,168.000000
10.816667	0.500	859,532.000000
10.825000	0.500	720,460.000000
10.833333	0.500	594,793.000000
10.841667	0.500	484,854.000000
10.850000	0.500	391,452.000000
10.858333	0.500	314,384.000000
10.866667	0.500	252,725.000000
10.875000	0.500	204,507.000000
10.883333	0.500	167,274.000000
10.891667	0.500	138,940.000000
10.900000	0.500	117,924.000000
10.908333	0.500	103,319.000000
10.916667	0.500	94,268.000000
10.925000	0.500	89,109.000000
10.933333	0.500	86,177.000000
10.941667	0.500	84,162.000000
10.950000	0.500	82,395.000000
10.958333	0.500	81,365.000000
10.966667	0.500	82,032.000000
10.975000	0.500	84,865.000000
10.983333	0.500	89,614.000000
10.991667	0.500	95,954.000000
11.000000	0.500	103,567.000000
11.008333	0.500	112,129.000000
11.016667	0.500	121,153.000000
11.025000	0.500	130,790.000000
11.033333	0.500	141,298.000000
11.041667	0.500	152,346.000000
11.050000	0.500	162,948.000000
11.058333	0.500	172,538.000000
11.066667	0.500	180,404.000000
11.075000	0.500	185,809.000000
11.083333	0.500	188,320.000000
11.091667	0.500	188,363.000000
11.100000	0.500	186,153.000000
11.108333	0.500	181,913.000000
11.116667	0.500	175,197.000000
11.125000	0.500	165,983.000000
11.133333	0.500	155,194.000000
11.141667	0.500	144,140.000000
11.150000	0.500	133,671.000000
11.158333	0.500	124,406.000000
11.166667	0.500	116,105.000000
11.175000	0.500	108,049.000000
11.183333	0.500	99,774.000000
11.191667	0.500	91,146.000000
11.200000	0.500	82,945.000000
11.208333	0.500	76,181.000000
11.216667	0.500	71,227.000000
11.225000	0.500	68,203.000000
11.233333	0.500	66,083.000000
11.241667	0.500	63,968.000000
11.250000	0.500	61,697.000000
11.258333	0.500	59,601.000000
11.266667	0.500	57,779.000000
11.275000	0.500	56,613.000000
11.283333	0.500	55,932.000000
11.291667	0.500	55,588.000000
11.300000	0.500	56,257.000000
11.308333	0.500	57,582.000000
11.316667	0.500	58,845.000000
11.325000	0.500	60,241.000000
11.333333	0.500	61,852.000000
11.341667	0.500	63,273.000000
11.350000	0.500	64,123.000000
11.358333	0.500	64,469.000000
11.366667	0.500	64,492.000000
11.375000	0.500	64,024.000000
11.383333	0.500	63,474.000000
11.391667	0.500	63,411.000000
11.400000	0.500	64,070.000000
11.408333	0.500	65,445.000000
11.416667	0.500	66,983.000000
11.425000	0.500	68,386.000000
11.433333	0.500	69,196.000000
11.441667	0.500	69,011.000000
11.450000	0.500	68,812.000000
11.458333	0.500	69,747.000000
11.466667	0.500	71,840.000000
11.475000	0.500	74,293.000000
11.483333	0.500	76,401.000000
11.491667	0.500	77,896.000000
11.500000	0.500	78,899.000000
11.508333	0.500	79,024.000000
11.516667	0.500	77,990.000000
11.525000	0.500	76,463.000000
11.533333	0.500	75,645.000000
11.541667	0.500	75,804.000000
11.550000	0.500	76,780.000000
11.558333	0.500	78,565.000000
11.566667	0.500	81,377.000000
11.575000	0.500	85,477.000000
11.583333	0.500	90,868.000000
11.591667	0.500	97,682.000000
11.600000	0.500	105,909.000000
11.608333	0.500	115,351.000000
11.616667	0.500	125,587.000000
11.625000	0.500	136,021.000000
11.633333	0.500	146,340.000000
11.641667	0.500	156,761.000000
11.650000	0.500	167,648.000000
11.658333	0.500	178,795.000000
11.666667	0.500	189,663.000000
11.675000	0.500	199,654.000000
11.683333	0.500	207,983.000000
11.691667	0.500	213,975.000000
11.700000	0.500	217,530.000000
11.708333	0.500	219,486.000000
11.716667	0.500	221,133.000000
11.725000	0.500	223,947.000000
11.733333	0.500	229,656.000000
11.741667	0.500	240,357.000000
11.750000	0.500	258,719.000000
11.758333	0.500	287,940.000000
11.766667	0.500	331,514.000000
11.775000	0.500	394,336.000000
11.783333	0.500	483,273.000000
11.791667	0.500	606,366.000000
11.800000	0.500	771,750.000000
11.808333	0.500	987,772.000000
11.816667	0.500	1,264,972.000000
11.825000	0.500	1,615,563.000000
11.833333	0.500	2,049,082.000000
11.841667	0.500	2,567,313.000000
11.850000	0.500	3,164,873.000000
11.858333	0.500	3,829,874.000000
11.866667	0.500	4,541,634.000000
11.875000	0.500	5,268,914.000000
11.883333	0.500	5,970,435.000000
11.891667	0.500	6,599,799.000000
11.900000	0.500	7,111,926.000000
11.908333	0.500	7,467,813.000000
11.916667	0.500	7,638,628.000000
11.925000	0.500	7,610,522.000000
11.933333	0.500	7,387,283.000000
11.941667	0.500	6,988,471.000000
11.950000	0.500	6,446,258.000000
11.958333	0.500	5,800,288.000000
11.966667	0.500	5,093,949.000000
11.975000	0.500	4,369,363.000000
11.983333	0.500	3,663,804.000000
11.991667	0.500	3,007,155.000000
12.000000	0.500	2,420,762.000000
12.008333	0.500	1,916,751.000000
12.016667	0.500	1,498,735.000000
12.025000	0.500	1,163,330.000000
12.033333	0.500	902,249.000000
12.041667	0.500	704,520.000000
12.050000	0.500	558,941.000000
12.058333	0.500	455,195.000000
12.066667	0.500	383,768.000000
12.075000	0.500	336,555.000000
12.083333	0.500	307,016.000000
12.091667	0.500	290,428.000000
12.100000	0.500	283,256.000000
12.108333	0.500	284,007.000000
12.116667	0.500	293,305.000000
12.125000	0.500	312,950.000000
12.133333	0.500	345,408.000000
12.141667	0.500	394,272.000000
12.150000	0.500	463,732.000000
12.158333	0.500	558,047.000000
12.166667	0.500	680,870.000000
12.175000	0.500	835,994.000000
12.183333	0.500	1,026,341.000000
12.191667	0.500	1,252,499.000000
12.200000	0.500	1,512,256.000000
12.208333	0.500	1,799,548.000000
12.216667	0.500	2,103,808.000000
12.225000	0.500	2,409,575.000000
12.233333	0.500	2,696,955.000000
12.241667	0.500	2,944,623.000000
12.250000	0.500	3,133,316.000000
12.258333	0.500	3,248,530.000000
12.266667	0.500	3,281,562.000000
12.275000	0.500	3,229,578.000000
12.283333	0.500	3,096,857.000000
12.291667	0.500	2,894,866.000000
12.300000	0.500	2,640,097.000000
12.308333	0.500	2,351,409.000000
12.316667	0.500	2,047,518.000000
12.325000	0.500	1,745,566.000000
12.333333	0.500	1,459,240.000000
12.341667	0.500	1,198,378.000000
12.350000	0.500	969,394.000000
12.358333	0.500	776,217.000000
12.366667	0.500	619,143.000000
12.375000	0.500	495,333.000000
12.383333	0.500	400,745.000000
12.391667	0.500	330,511.000000
12.400000	0.500	278,907.000000
12.408333	0.500	240,583.000000
12.416667	0.500	211,301.000000
12.425000	0.500	187,723.000000
12.433333	0.500	167,798.000000
12.441667	0.500	150,294.000000
12.450000	0.500	134,880.000000
12.458333	0.500	121,598.000000
12.466667	0.500	111,014.000000
12.475000	0.500	103,562.000000
12.483333	0.500	98,799.000000
12.491667	0.500	95,733.000000
12.500000	0.500	93,442.000000
12.508333	0.500	91,568.000000
12.516667	0.500	90,081.000000
12.525000	0.500	89,073.000000
12.533333	0.500	88,632.000000
12.541667	0.500	89,695.000000
12.550000	0.500	93,230.000000
12.558333	0.500	99,320.000000
12.566667	0.500	108,034.000000
12.575000	0.500	119,582.000000
12.583333	0.500	134,097.000000
12.591667	0.500	153,029.000000
12.600000	0.500	179,598.000000
12.608333	0.500	216,648.000000
12.616667	0.500	266,363.000000
12.625000	0.500	331,294.000000
12.633333	0.500	413,972.000000
12.641667	0.500	516,160.000000
12.650000	0.500	639,076.000000
12.658333	0.500	782,270.000000
12.666667	0.500	942,758.000000
12.675000	0.500	1,114,427.000000
12.683333	0.500	1,288,681.000000
12.691667	0.500	1,455,136.000000
12.700000	0.500	1,603,071.000000
12.708333	0.500	1,722,648.000000
12.716667	0.500	1,805,720.000000
12.725000	0.500	1,846,637.000000
12.733333	0.500	1,843,160.000000
12.741667	0.500	1,796,322.000000
12.750000	0.500	1,709,373.000000
12.758333	0.500	1,588,141.000000
12.766667	0.500	1,441,074.000000
12.775000	0.500	1,278,214.000000
12.783333	0.500	1,109,524.000000
12.791667	0.500	943,476.000000
12.800000	0.500	787,335.000000
12.808333	0.500	646,876.000000
12.816667	0.500	526,102.000000
12.825000	0.500	426,260.000000
12.833333	0.500	346,836.000000
12.841667	0.500	286,231.000000
12.850000	0.500	242,146.000000
12.858333	0.500	211,734.000000
12.866667	0.500	192,126.000000
12.875000	0.500	180,088.000000
12.883333	0.500	172,813.000000
12.891667	0.500	168,530.000000
12.900000	0.500	166,325.000000
12.908333	0.500	165,886.000000
12.916667	0.500	167,296.000000
12.925000	0.500	170,664.000000
12.933333	0.500	175,867.000000
12.941667	0.500	182,993.000000
12.950000	0.500	192,132.000000
12.958333	0.500	202,505.000000
12.966667	0.500	213,404.000000
12.975000	0.500	224,321.000000
12.983333	0.500	234,863.000000
12.991667	0.500	244,582.000000
13.000000	0.500	253,768.000000
13.008333	0.500	262,478.000000
13.016667	0.500	270,176.000000
13.025000	0.500	275,491.000000
13.033333	0.500	277,462.000000
13.041667	0.500	276,002.000000
13.050000	0.500	271,436.000000
13.058333	0.500	263,758.000000
13.066667	0.500	253,542.000000
13.075000	0.500	241,662.000000
13.083333	0.500	229,087.000000
13.091667	0.500	216,146.000000
13.100000	0.500	203,126.000000
13.108333	0.500	190,874.000000
13.116667	0.500	179,749.000000
13.125000	0.500	169,678.000000
13.133333	0.500	160,784.000000
13.141667	0.500	152,857.000000
13.150000	0.500	145,349.000000
13.158333	0.500	138,020.000000
13.166667	0.500	131,281.000000
13.175000	0.500	125,618.000000
13.183333	0.500	120,876.000000
13.191667	0.500	116,991.000000
13.200000	0.500	114,579.000000
13.208333	0.500	114,460.000000
13.216667	0.500	117,165.000000
13.225000	0.500	122,950.000000
13.233333	0.500	132,185.000000
13.241667	0.500	145,519.000000
13.250000	0.500	163,422.000000
13.258333	0.500	185,717.000000
13.266667	0.500	211,721.000000
13.275000	0.500	240,561.000000
13.283333	0.500	270,893.000000
13.291667	0.500	301,005.000000
13.300000	0.500	328,674.000000
13.308333	0.500	351,812.000000
13.316667	0.500	368,938.000000
13.325000	0.500	378,796.000000
13.333333	0.500	381,196.000000
13.341667	0.500	376,108.000000
13.350000	0.500	363,487.000000
13.358333	0.500	344,200.000000
13.366667	0.500	320,102.000000
13.375000	0.500	293,347.000000
13.383333	0.500	265,431.000000
13.391667	0.500	237,562.000000
13.400000	0.500	210,562.000000
13.408333	0.500	185,406.000000
13.416667	0.500	163,248.000000
13.425000	0.500	144,972.000000
13.433333	0.500	130,772.000000
13.441667	0.500	120,478.000000
13.450000	0.500	113,520.000000
13.458333	0.500	109,030.000000
13.466667	0.500	105,874.000000
13.475000	0.500	102,901.000000
13.483333	0.500	99,604.000000
13.491667	0.500	96,203.000000
13.500000	0.500	92,970.000000
13.508333	0.500	90,415.000000
13.516667	0.500	88,499.000000
13.525000	0.500	87,042.000000
13.533333	0.500	85,914.000000
13.541667	0.500	85,026.000000
13.550000	0.500	84,389.000000
13.558333	0.500	84,212.000000
13.566667	0.500	84,787.000000
13.575000	0.500	86,080.000000
13.583333	0.500	87,481.000000
13.591667	0.500	88,201.000000
13.600000	0.500	87,758.000000
13.608333	0.500	86,488.000000
13.616667	0.500	84,600.000000
13.625000	0.500	82,189.000000
13.633333	0.500	79,600.000000
13.641667	0.500	77,116.000000
13.650000	0.500	75,506.000000
13.658333	0.500	75,803.000000
13.666667	0.500	78,003.000000
13.675000	0.500	81,245.000000
13.683333	0.500	84,710.000000
13.691667	0.500	87,682.000000
13.700000	0.500	89,663.000000
13.708333	0.500	90,591.000000
13.716667	0.500	90,452.000000
13.725000	0.500	89,487.000000
13.733333	0.500	88,156.000000
13.741667	0.500	86,302.000000
13.750000	0.500	83,626.000000
13.758333	0.500	80,253.000000
13.766667	0.500	77,164.000000
13.775000	0.500	75,066.000000
13.783333	0.500	74,138.000000
13.791667	0.500	74,437.000000
13.800000	0.500	75,656.000000
13.808333	0.500	77,354.000000
13.816667	0.500	79,603.000000
13.825000	0.500	82,474.000000
13.833333	0.500	85,779.000000
13.841667	0.500	89,542.000000
13.850000	0.500	94,109.000000
13.858333	0.500	99,774.000000
13.866667	0.500	106,664.000000
13.875000	0.500	115,170.000000
13.883333	0.500	125,548.000000
13.891667	0.500	137,331.000000
13.900000	0.500	149,304.000000
13.908333	0.500	160,852.000000
13.916667	0.500	171,761.000000
13.925000	0.500	181,066.000000
13.933333	0.500	188,017.000000
13.941667	0.500	192,278.000000
13.950000	0.500	194,056.000000
13.958333	0.500	193,618.000000
13.966667	0.500	190,685.000000
13.975000	0.500	185,369.000000
13.983333	0.500	178,146.000000
13.991667	0.500	169,878.000000
14.000000	0.500	161,708.000000
14.008333	0.500	154,692.000000
14.016667	0.500	148,999.000000
14.025000	0.500	144,635.000000
14.033333	0.500	141,526.000000
14.041667	0.500	139,976.000000
14.050000	0.500	140,193.000000
14.058333	0.500	141,781.000000
14.066667	0.500	144,166.000000
14.075000	0.500	147,521.000000
14.083333	0.500	151,885.000000
14.091667	0.500	157,110.000000
14.100000	0.500	162,997.000000
14.108333	0.500	169,629.000000
14.116667	0.500	177,056.000000
14.125000	0.500	184,703.000000
14.133333	0.500	191,033.000000
14.141667	0.500	195,433.000000
14.150000	0.500	198,156.000000
14.158333	0.500	199,818.000000
14.166667	0.500	201,250.000000
14.175000	0.500	203,128.000000
14.183333	0.500	205,829.000000
14.191667	0.500	209,750.000000
14.200000	0.500	215,435.000000
14.208333	0.500	223,784.000000
14.216667	0.500	236,855.000000
14.225000	0.500	257,142.000000
14.233333	0.500	286,521.000000
14.241667	0.500	326,859.000000
14.250000	0.500	381,822.000000
14.258333	0.500	456,744.000000
14.266667	0.500	557,716.000000
14.275000	0.500	691,214.000000
14.283333	0.500	863,438.000000
14.291667	0.500	1,080,326.000000
14.300000	0.500	1,346,899.000000
14.308333	0.500	1,667,471.000000
14.316667	0.500	2,044,662.000000
14.325000	0.500	2,476,451.000000
14.333333	0.500	2,954,088.000000
14.341667	0.500	3,461,523.000000
14.350000	0.500	3,977,104.000000
14.358333	0.500	4,473,194.000000
14.366667	0.500	4,918,319.000000
14.375000	0.500	5,280,383.000000
14.383333	0.500	5,530,469.000000
14.391667	0.500	5,646,667.000000
14.400000	0.500	5,618,890.000000
14.408333	0.500	5,449,728.000000
14.416667	0.500	5,153,679.000000
14.425000	0.500	4,753,981.000000
14.433333	0.500	4,279,163.000000
14.441667	0.500	3,760,376.000000
14.450000	0.500	3,228,096.000000
14.458333	0.500	2,710,074.000000
14.466667	0.500	2,228,578.000000
14.475000	0.500	1,799,192.000000
14.483333	0.500	1,430,890.000000
14.491667	0.500	1,126,489.000000
14.500000	0.500	883,581.000000
14.508333	0.500	695,255.000000
14.516667	0.500	552,989.000000
14.525000	0.500	448,335.000000
14.533333	0.500	372,672.000000
14.541667	0.500	317,949.000000
14.550000	0.500	278,369.000000
14.558333	0.500	249,855.000000
14.566667	0.500	228,950.000000
14.575000	0.500	212,554.000000
14.583333	0.500	198,723.000000
14.591667	0.500	186,749.000000
14.600000	0.500	176,392.000000
14.608333	0.500	167,692.000000
14.616667	0.500	160,726.000000
14.625000	0.500	155,696.000000
14.633333	0.500	152,103.000000
14.641667	0.500	149,299.000000
14.650000	0.500	146,926.000000
14.658333	0.500	144,692.000000
14.666667	0.500	141,823.000000
14.675000	0.500	137,789.000000
14.683333	0.500	133,444.000000
14.691667	0.500	129,788.000000
14.700000	0.500	127,467.000000
14.708333	0.500	126,855.000000
14.716667	0.500	128,002.000000
14.725000	0.500	131,589.000000
14.733333	0.500	138,266.000000
14.741667	0.500	147,450.000000
14.750000	0.500	158,269.000000
14.758333	0.500	170,377.000000
14.766667	0.500	183,830.000000
14.775000	0.500	199,683.000000
14.783333	0.500	219,399.000000
14.791667	0.500	244,551.000000
14.800000	0.500	275,567.000000
14.808333	0.500	312,089.000000
14.816667	0.500	353,783.000000
14.825000	0.500	399,877.000000
14.833333	0.500	448,706.000000
14.841667	0.500	498,676.000000
14.850000	0.500	547,221.000000
14.858333	0.500	591,103.000000
14.866667	0.500	626,809.000000
14.875000	0.500	651,979.000000
14.883333	0.500	665,881.000000
14.891667	0.500	667,783.000000
14.900000	0.500	657,018.000000
14.908333	0.500	633,964.000000
14.916667	0.500	599,902.000000
14.925000	0.500	556,675.000000
14.933333	0.500	507,000.000000
14.941667	0.500	454,085.000000
14.950000	0.500	401,610.000000
14.958333	0.500	353,174.000000
14.966667	0.500	311,452.000000
14.975000	0.500	277,320.000000
14.983333	0.500	250,175.000000
14.991667	0.500	229,442.000000
15.000000	0.500	215,178.000000
15.008333	0.500	207,311.000000
15.016667	0.500	204,968.000000
15.025000	0.500	207,024.000000
15.033333	0.500	212,323.000000
15.041667	0.500	220,253.000000
15.050000	0.500	230,285.000000
15.058333	0.500	242,357.000000
15.066667	0.500	256,500.000000
15.075000	0.500	273,057.000000
15.083333	0.500	292,336.000000
15.091667	0.500	315,216.000000
15.100000	0.500	342,971.000000
15.108333	0.500	376,865.000000
15.116667	0.500	418,247.000000
15.125000	0.500	468,243.000000
15.133333	0.500	527,071.000000
15.141667	0.500	593,994.000000
15.150000	0.500	667,023.000000
15.158333	0.500	742,652.000000
15.166667	0.500	816,784.000000
15.175000	0.500	885,036.000000
15.183333	0.500	942,265.000000
15.191667	0.500	983,861.000000
15.200000	0.500	1,006,485.000000
15.208333	0.500	1,008,338.000000
15.216667	0.500	989,625.000000
15.225000	0.500	952,460.000000
15.233333	0.500	900,134.000000
15.241667	0.500	836,528.000000
15.250000	0.500	766,205.000000
15.258333	0.500	693,850.000000
15.266667	0.500	622,828.000000
15.275000	0.500	555,447.000000
15.283333	0.500	494,165.000000
15.291667	0.500	440,240.000000
15.300000	0.500	393,359.000000
15.308333	0.500	352,664.000000
15.316667	0.500	317,202.000000
15.325000	0.500	286,170.000000
15.333333	0.500	258,753.000000
15.341667	0.500	233,762.000000
15.350000	0.500	210,386.000000
15.358333	0.500	188,666.000000
15.366667	0.500	169,349.000000
15.375000	0.500	152,515.000000
15.383333	0.500	137,860.000000
15.391667	0.500	126,006.000000
15.400000	0.500	117,679.000000
15.408333	0.500	113,031.000000
15.416667	0.500	111,399.000000
15.425000	0.500	111,204.000000
15.433333	0.500	111,419.000000
15.441667	0.500	111,487.000000
15.450000	0.500	111,639.000000
15.458333	0.500	112,054.000000
15.466667	0.500	111,978.000000
15.475000	0.500	110,915.000000
15.483333	0.500	108,580.000000
15.491667	0.500	105,211.000000
15.500000	0.500	101,999.000000
15.508333	0.500	99,813.000000
15.516667	0.500	98,925.000000
15.525000	0.500	99,469.000000
15.533333	0.500	101,109.000000
15.541667	0.500	103,529.000000
15.550000	0.500	106,653.000000
15.558333	0.500	110,099.000000
15.566667	0.500	113,113.000000
15.575000	0.500	115,027.000000
15.583333	0.500	115,794.000000
15.591667	0.500	115,576.000000
15.600000	0.500	114,400.000000
15.608333	0.500	112,468.000000
15.616667	0.500	110,355.000000
15.625000	0.500	108,278.000000
15.633333	0.500	106,536.000000
15.641667	0.500	105,183.000000
15.650000	0.500	104,027.000000
15.658333	0.500	102,876.000000
15.666667	0.500	101,985.000000
15.675000	0.500	101,558.000000
15.683333	0.500	101,399.000000
15.691667	0.500	100,823.000000
15.700000	0.500	99,956.000000
15.708333	0.500	99,646.000000
15.716667	0.500	100,620.000000
15.725000	0.500	102,959.000000
15.733333	0.500	106,402.000000
15.741667	0.500	110,054.000000
15.750000	0.500	112,718.000000
15.758333	0.500	113,942.000000
15.766667	0.500	113,855.000000
15.775000	0.500	113,028.000000
15.783333	0.500	112,170.000000
15.791667	0.500	111,462.000000
15.800000	0.500	111,043.000000
15.808333	0.500	110,728.000000
15.816667	0.500	109,993.000000
15.825000	0.500	108,837.000000
15.833333	0.500	107,565.000000
15.841667	0.500	106,791.000000
15.850000	0.500	106,350.000000
15.858333	0.500	106,272.000000
15.866667	0.500	107,137.000000
15.875000	0.500	109,586.000000
15.883333	0.500	113,411.000000
15.891667	0.500	118,245.000000
15.900000	0.500	123,417.000000
15.908333	0.500	128,009.000000
15.916667	0.500	131,414.000000
15.925000	0.500	134,198.000000
15.933333	0.500	137,558.000000
15.941667	0.500	143,243.000000
15.950000	0.500	152,079.000000
15.958333	0.500	164,533.000000
15.966667	0.500	180,968.000000
15.975000	0.500	202,196.000000
15.983333	0.500	229,115.000000
15.991667	0.500	261,878.000000
16.000000	0.500	300,845.000000
16.008333	0.500	346,247.000000
16.016667	0.500	398,146.000000
16.025000	0.500	456,571.000000
16.033333	0.500	520,763.000000
16.041667	0.500	588,846.000000
16.050000	0.500	658,498.000000
16.058333	0.500	726,578.000000
16.066667	0.500	789,148.000000
16.075000	0.500	842,290.000000
16.083333	0.500	882,106.000000
16.091667	0.500	905,118.000000
16.100000	0.500	909,169.000000
16.108333	0.500	893,801.000000
16.116667	0.500	859,879.000000
16.125000	0.500	809,795.000000
16.133333	0.500	747,077.000000
16.141667	0.500	676,077.000000
16.150000	0.500	601,129.000000
16.158333	0.500	526,240.000000
16.166667	0.500	455,151.000000
16.175000	0.500	390,390.000000
16.183333	0.500	333,552.000000
16.191667	0.500	285,206.000000
16.200000	0.500	245,186.000000
16.208333	0.500	212,752.000000
16.216667	0.500	187,159.000000
16.225000	0.500	167,833.000000
16.233333	0.500	153,911.000000
16.241667	0.500	144,187.000000
16.250000	0.500	137,307.000000
16.258333	0.500	132,118.000000
16.266667	0.500	127,868.000000
16.275000	0.500	124,821.000000
16.283333	0.500	122,948.000000
16.291667	0.500	121,702.000000
16.300000	0.500	120,847.000000
16.308333	0.500	120,255.000000
16.316667	0.500	119,768.000000
16.325000	0.500	119,376.000000
16.333333	0.500	120,053.000000
16.341667	0.500	122,218.000000
16.350000	0.500	125,722.000000
16.358333	0.500	130,087.000000
16.366667	0.500	134,346.000000
16.375000	0.500	137,504.000000
16.383333	0.500	139,340.000000
16.391667	0.500	140,429.000000
16.400000	0.500	141,068.000000
16.408333	0.500	141,083.000000
16.416667	0.500	140,917.000000
16.425000	0.500	140,772.000000
16.433333	0.500	139,967.000000
16.441667	0.500	137,877.000000
16.450000	0.500	134,527.000000
16.458333	0.500	130,106.000000
16.466667	0.500	124,819.000000
16.475000	0.500	118,634.000000
16.483333	0.500	111,937.000000
16.491667	0.500	105,676.000000
16.500000	0.500	100,368.000000
16.508333	0.500	96,106.000000
16.516667	0.500	92,831.000000
16.525000	0.500	90,508.000000
16.533333	0.500	90,095.000000
16.541667	0.500	92,685.000000
16.550000	0.500	98,062.000000
16.558333	0.500	104,853.000000
16.566667	0.500	111,779.000000
16.575000	0.500	118,122.000000
16.583333	0.500	123,733.000000
16.591667	0.500	128,522.000000
16.600000	0.500	132,708.000000
16.608333	0.500	136,853.000000
16.616667	0.500	141,079.000000
16.625000	0.500	145,511.000000
16.633333	0.500	150,104.000000
16.641667	0.500	154,536.000000
16.650000	0.500	158,379.000000
16.658333	0.500	161,325.000000
16.666667	0.500	163,293.000000
16.675000	0.500	164,465.000000
16.683333	0.500	165,443.000000
16.691667	0.500	166,899.000000
16.700000	0.500	169,524.000000
16.708333	0.500	173,680.000000
16.716667	0.500	180,149.000000
16.725000	0.500	189,963.000000
16.733333	0.500	203,687.000000
16.741667	0.500	221,718.000000
16.750000	0.500	244,284.000000
16.758333	0.500	270,527.000000
16.766667	0.500	298,771.000000
16.775000	0.500	327,739.000000
16.783333	0.500	356,587.000000
16.791667	0.500	384,295.000000
16.800000	0.500	409,643.000000
16.808333	0.500	431,779.000000
16.816667	0.500	450,126.000000
16.825000	0.500	465,367.000000
16.833333	0.500	478,852.000000
16.841667	0.500	492,627.000000
16.850000	0.500	509,147.000000
16.858333	0.500	531,153.000000
16.866667	0.500	562,714.000000
16.875000	0.500	609,075.000000
16.883333	0.500	675,493.000000
16.891667	0.500	766,929.000000
16.900000	0.500	888,793.000000
16.908333	0.500	1,046,122.000000
16.916667	0.500	1,242,718.000000
16.925000	0.500	1,481,682.000000
16.933333	0.500	1,763,856.000000
16.941667	0.500	2,085,592.000000
16.950000	0.500	2,438,758.000000
16.958333	0.500	2,809,569.000000
16.966667	0.500	3,178,325.000000
16.975000	0.500	3,521,625.000000
16.983333	0.500	3,814,959.000000
16.991667	0.500	4,034,775.000000
17.000000	0.500	4,162,736.000000
17.008333	0.500	4,187,761.000000
17.016667	0.500	4,108,131.000000
17.025000	0.500	3,930,506.000000
17.033333	0.500	3,668,326.000000
17.041667	0.500	3,340,515.000000
17.050000	0.500	2,969,931.000000
17.058333	0.500	2,580,825.000000
17.066667	0.500	2,195,558.000000
17.075000	0.500	1,832,243.000000
17.083333	0.500	1,504,179.000000
17.091667	0.500	1,220,073.000000
17.100000	0.500	983,290.000000
17.108333	0.500	793,165.000000
17.116667	0.500	646,477.000000
17.125000	0.500	537,867.000000
17.133333	0.500	460,926.000000
17.141667	0.500	408,761.000000
17.150000	0.500	374,206.000000
17.158333	0.500	350,596.000000
17.166667	0.500	333,286.000000
17.175000	0.500	319,030.000000
17.183333	0.500	305,352.000000
17.191667	0.500	290,846.000000
17.200000	0.500	274,926.000000
17.208333	0.500	257,828.000000
17.216667	0.500	239,896.000000
17.225000	0.500	221,693.000000
17.233333	0.500	203,830.000000
17.241667	0.500	187,003.000000
17.250000	0.500	171,846.000000
17.258333	0.500	158,552.000000
17.266667	0.500	146,889.000000
17.275000	0.500	136,869.000000
17.283333	0.500	128,302.000000
17.291667	0.500	120,730.000000
17.300000	0.500	113,422.000000
17.308333	0.500	106,321.000000
17.316667	0.500	100,626.000000
17.325000	0.500	97,131.000000
17.333333	0.500	95,953.000000
17.341667	0.500	97,299.000000
17.350000	0.500	100,865.000000
17.358333	0.500	105,960.000000
17.366667	0.500	111,496.000000
17.375000	0.500	116,579.000000
17.383333	0.500	120,526.000000
17.391667	0.500	123,529.000000
17.400000	0.500	126,365.000000
17.408333	0.500	129,468.000000
17.416667	0.500	133,419.000000
17.425000	0.500	138,337.000000
17.433333	0.500	144,224.000000
17.441667	0.500	150,670.000000
17.450000	0.500	156,669.000000
17.458333	0.500	161,703.000000
17.466667	0.500	166,321.000000
17.475000	0.500	171,711.000000
17.483333	0.500	179,713.000000
17.491667	0.500	192,068.000000
17.500000	0.500	209,386.000000
17.508333	0.500	232,132.000000
17.516667	0.500	261,723.000000
17.525000	0.500	299,984.000000
17.533333	0.500	348,188.000000
17.541667	0.500	406,521.000000
17.550000	0.500	475,249.000000
17.558333	0.500	554,508.000000
17.566667	0.500	642,650.000000
17.575000	0.500	736,132.000000
17.583333	0.500	830,351.000000
17.591667	0.500	919,677.000000
17.600000	0.500	998,345.000000
17.608333	0.500	1,061,221.000000
17.616667	0.500	1,104,561.000000
17.625000	0.500	1,125,076.000000
17.633333	0.500	1,120,580.000000
17.641667	0.500	1,090,967.000000
17.650000	0.500	1,038,374.000000
17.658333	0.500	966,859.000000
17.666667	0.500	881,768.000000
17.675000	0.500	789,484.000000
17.683333	0.500	696,297.000000
17.691667	0.500	607,321.000000
17.700000	0.500	526,262.000000
17.708333	0.500	455,036.000000
17.716667	0.500	394,380.000000
17.725000	0.500	343,748.000000
17.733333	0.500	301,679.000000
17.741667	0.500	267,133.000000
17.750000	0.500	239,492.000000
17.758333	0.500	217,775.000000
17.766667	0.500	201,634.000000
17.775000	0.500	190,381.000000
17.783333	0.500	183,198.000000
17.791667	0.500	179,148.000000
17.800000	0.500	177,244.000000
17.808333	0.500	176,448.000000
17.816667	0.500	175,804.000000
17.825000	0.500	174,312.000000
17.833333	0.500	171,588.000000
17.841667	0.500	167,659.000000
17.850000	0.500	162,930.000000
17.858333	0.500	158,206.000000
17.866667	0.500	154,018.000000
17.875000	0.500	150,653.000000
17.883333	0.500	148,162.000000
17.891667	0.500	146,111.000000
17.900000	0.500	144,184.000000
17.908333	0.500	142,405.000000
17.916667	0.500	140,575.000000
17.925000	0.500	138,409.000000
17.933333	0.500	136,071.000000
17.941667	0.500	133,567.000000
17.950000	0.500	130,822.000000
17.958333	0.500	127,692.000000
17.966667	0.500	124,060.000000
17.975000	0.500	120,354.000000
17.983333	0.500	117,505.000000
17.991667	0.500	116,142.000000
18.000000	0.500	115,929.000000
18.008333	0.500	116,104.000000
18.016667	0.500	116,215.000000
18.025000	0.500	116,188.000000
18.033333	0.500	116,172.000000
18.041667	0.500	116,445.000000
18.050000	0.500	116,905.000000
18.058333	0.500	117,383.000000
18.066667	0.500	118,113.000000
18.075000	0.500	119,362.000000
18.083333	0.500	121,595.000000
18.091667	0.500	125,241.000000
18.100000	0.500	129,623.000000
18.108333	0.500	133,906.000000
18.116667	0.500	137,638.000000
18.125000	0.500	140,033.000000
18.133333	0.500	140,618.000000
18.141667	0.500	139,251.000000
18.150000	0.500	136,351.000000
18.158333	0.500	132,756.000000
18.166667	0.500	129,066.000000
18.175000	0.500	125,965.000000
18.183333	0.500	124,543.000000
18.191667	0.500	125,325.000000
18.200000	0.500	127,661.000000
18.208333	0.500	130,800.000000
18.216667	0.500	134,144.000000
18.225000	0.500	137,659.000000
18.233333	0.500	141,494.000000
18.241667	0.500	144,927.000000
18.250000	0.500	147,476.000000
18.258333	0.500	149,065.000000
18.266667	0.500	149,479.000000
18.275000	0.500	148,835.000000
18.283333	0.500	147,896.000000
18.291667	0.500	147,260.000000
18.300000	0.500	147,394.000000
18.308333	0.500	148,800.000000
18.316667	0.500	151,696.000000
18.325000	0.500	155,720.000000
18.333333	0.500	160,619.000000
18.341667	0.500	165,895.000000
18.350000	0.500	170,844.000000
18.358333	0.500	175,251.000000
18.366667	0.500	179,264.000000
18.375000	0.500	183,247.000000
18.383333	0.500	187,007.000000
18.391667	0.500	189,376.000000
18.400000	0.500	190,291.000000
18.408333	0.500	190,512.000000
18.416667	0.500	190,142.000000
18.425000	0.500	188,962.000000
18.433333	0.500	187,084.000000
18.441667	0.500	185,438.000000
18.450000	0.500	184,977.000000
18.458333	0.500	186,138.000000
18.466667	0.500	189,342.000000
18.475000	0.500	195,375.000000
18.483333	0.500	205,461.000000
18.491667	0.500	220,698.000000
18.500000	0.500	241,591.000000
18.508333	0.500	268,080.000000
18.516667	0.500	300,154.000000
18.525000	0.500	337,721.000000
18.533333	0.500	379,567.000000
18.541667	0.500	424,874.000000
18.550000	0.500	472,853.000000
18.558333	0.500	521,674.000000
18.566667	0.500	568,121.000000
18.575000	0.500	608,518.000000
18.583333	0.500	639,521.000000
18.591667	0.500	658,634.000000
18.600000	0.500	663,986.000000
18.608333	0.500	655,089.000000
18.616667	0.500	632,883.000000
18.625000	0.500	599,550.000000
18.633333	0.500	558,055.000000
18.641667	0.500	511,162.000000
18.650000	0.500	461,501.000000
18.658333	0.500	411,788.000000
18.666667	0.500	365,320.000000
18.675000	0.500	324,327.000000
18.683333	0.500	289,430.000000
18.691667	0.500	260,645.000000
18.700000	0.500	237,992.000000
18.708333	0.500	221,099.000000
18.716667	0.500	208,963.000000
18.725000	0.500	200,443.000000
18.733333	0.500	194,422.000000
18.741667	0.500	189,431.000000
18.750000	0.500	184,769.000000
18.758333	0.500	180,278.000000
18.766667	0.500	176,120.000000
18.775000	0.500	172,200.000000
18.783333	0.500	168,238.000000
18.791667	0.500	164,049.000000
18.800000	0.500	159,160.000000
18.808333	0.500	153,203.000000
18.816667	0.500	146,748.000000
18.825000	0.500	140,972.000000
18.833333	0.500	137,492.000000
18.841667	0.500	137,052.000000
18.850000	0.500	139,695.000000
18.858333	0.500	144,996.000000
18.866667	0.500	152,738.000000
18.875000	0.500	162,264.000000
18.883333	0.500	172,650.000000
18.891667	0.500	183,941.000000
18.900000	0.500	196,017.000000
18.908333	0.500	208,157.000000
18.916667	0.500	220,222.000000
18.925000	0.500	232,488.000000
18.933333	0.500	244,874.000000
18.941667	0.500	256,510.000000
18.950000	0.500	266,541.000000
18.958333	0.500	274,564.000000
18.966667	0.500	280,483.000000
18.975000	0.500	284,116.000000
18.983333	0.500	285,459.000000
18.991667	0.500	284,937.000000
19.000000	0.500	282,994.000000
19.008333	0.500	279,713.000000
19.016667	0.500	274,561.000000
19.025000	0.500	267,615.000000
19.033333	0.500	259,453.000000
19.041667	0.500	250,409.000000
19.050000	0.500	240,526.000000
19.058333	0.500	229,720.000000
19.066667	0.500	217,850.000000
19.075000	0.500	205,787.000000
19.083333	0.500	194,810.000000
19.091667	0.500	185,685.000000
19.100000	0.500	178,488.000000
19.108333	0.500	173,319.000000
19.116667	0.500	170,281.000000
19.125000	0.500	168,726.000000
19.133333	0.500	168,575.000000
19.141667	0.500	169,433.000000
19.150000	0.500	170,532.000000
19.158333	0.500	172,599.000000
19.166667	0.500	176,712.000000
19.175000	0.500	183,822.000000
19.183333	0.500	194,272.000000
19.191667	0.500	207,891.000000
19.200000	0.500	224,837.000000
19.208333	0.500	245,590.000000
19.216667	0.500	271,554.000000
19.225000	0.500	304,419.000000
19.233333	0.500	346,234.000000
19.241667	0.500	399,834.000000
19.250000	0.500	468,115.000000
19.258333	0.500	552,934.000000
19.266667	0.500	654,597.000000
19.275000	0.500	771,866.000000
19.283333	0.500	900,934.000000
19.291667	0.500	1,036,179.000000
19.300000	0.500	1,169,988.000000
19.308333	0.500	1,293,972.000000
19.316667	0.500	1,399,999.000000
19.325000	0.500	1,480,709.000000
19.333333	0.500	1,529,383.000000
19.341667	0.500	1,542,228.000000
19.350000	0.500	1,518,861.000000
19.358333	0.500	1,461,476.000000
19.366667	0.500	1,373,905.000000
19.375000	0.500	1,262,337.000000
19.383333	0.500	1,135,208.000000
19.391667	0.500	1,001,256.000000
19.400000	0.500	868,365.000000
19.408333	0.500	743,677.000000
19.416667	0.500	631,831.000000
19.425000	0.500	534,971.000000
19.433333	0.500	453,423.000000
19.441667	0.500	386,961.000000
19.450000	0.500	335,235.000000
19.458333	0.500	296,989.000000
19.466667	0.500	270,566.000000
19.475000	0.500	254,499.000000
19.483333	0.500	246,989.000000
19.491667	0.500	246,680.000000
19.500000	0.500	253,246.000000
19.508333	0.500	266,622.000000
19.516667	0.500	286,682.000000
19.525000	0.500	312,986.000000
19.533333	0.500	345,526.000000
19.541667	0.500	385,941.000000
19.550000	0.500	436,349.000000
19.558333	0.500	498,510.000000
19.566667	0.500	574,446.000000
19.575000	0.500	665,966.000000
19.583333	0.500	773,572.000000
19.591667	0.500	895,968.000000
19.600000	0.500	1,029,994.000000
19.608333	0.500	1,170,319.000000
19.616667	0.500	1,309,892.000000
19.625000	0.500	1,439,894.000000
19.633333	0.500	1,550,055.000000
19.641667	0.500	1,630,780.000000
19.650000	0.500	1,674,801.000000
19.658333	0.500	1,678,306.000000
19.666667	0.500	1,641,317.000000
19.675000	0.500	1,567,278.000000
19.683333	0.500	1,462,135.000000
19.691667	0.500	1,334,279.000000
19.700000	0.500	1,192,499.000000
19.708333	0.500	1,044,449.000000
19.716667	0.500	897,351.000000
19.725000	0.500	758,037.000000
19.733333	0.500	631,942.000000
19.741667	0.500	522,660.000000
19.750000	0.500	431,497.000000
19.758333	0.500	358,181.000000
19.766667	0.500	301,142.000000
19.775000	0.500	258,072.000000
19.783333	0.500	227,414.000000
19.791667	0.500	207,064.000000
19.800000	0.500	194,639.000000
19.808333	0.500	188,157.000000
19.816667	0.500	185,644.000000
19.825000	0.500	185,122.000000
19.833333	0.500	185,319.000000
19.841667	0.500	185,782.000000
19.850000	0.500	186,222.000000
19.858333	0.500	186,621.000000
19.866667	0.500	186,665.000000
19.875000	0.500	185,674.000000
19.883333	0.500	183,771.000000
19.891667	0.500	181,640.000000
19.900000	0.500	179,752.000000
19.908333	0.500	177,588.000000
19.916667	0.500	174,604.000000
19.925000	0.500	170,886.000000
19.933333	0.500	166,853.000000
19.941667	0.500	162,814.000000
19.950000	0.500	158,974.000000
19.958333	0.500	155,435.000000
19.966667	0.500	151,970.000000
19.975000	0.500	148,771.000000
19.983333	0.500	146,414.000000
19.991667	0.500	145,384.000000
20.000000	0.500	145,976.000000
20.008333	0.500	147,807.000000
20.016667	0.500	150,115.000000
20.025000	0.500	152,280.000000
20.033333	0.500	153,629.000000
20.041667	0.500	153,890.000000
20.050000	0.500	152,979.000000
20.058333	0.500	151,136.000000
20.066667	0.500	148,676.000000
20.075000	0.500	145,794.000000
20.083333	0.500	143,275.000000
20.091667	0.500	141,912.000000
20.100000	0.500	141,700.000000
20.108333	0.500	141,811.000000
20.116667	0.500	142,110.000000
20.125000	0.500	142,970.000000
20.133333	0.500	144,532.000000
20.141667	0.500	146,764.000000
20.150000	0.500	149,566.000000
20.158333	0.500	152,802.000000
20.166667	0.500	155,907.000000
20.175000	0.500	158,475.000000
20.183333	0.500	160,012.000000
20.191667	0.500	160,317.000000
20.200000	0.500	159,445.000000
20.208333	0.500	158,326.000000
20.216667	0.500	157,768.000000
20.225000	0.500	157,748.000000
20.233333	0.500	157,809.000000
20.241667	0.500	157,459.000000
20.250000	0.500	156,331.000000
20.258333	0.500	154,452.000000
20.266667	0.500	152,019.000000
20.275000	0.500	149,077.000000
20.283333	0.500	145,941.000000
20.291667	0.500	143,472.000000
20.300000	0.500	142,568.000000
20.308333	0.500	143,369.000000
20.316667	0.500	145,446.000000
20.325000	0.500	148,144.000000
20.333333	0.500	150,968.000000
20.341667	0.500	153,675.000000
20.350000	0.500	156,217.000000
20.358333	0.500	158,744.000000
20.366667	0.500	161,051.000000
20.375000	0.500	162,314.000000
20.383333	0.500	161,768.000000
20.391667	0.500	159,227.000000
20.400000	0.500	155,041.000000
20.408333	0.500	149,976.000000
20.416667	0.500	144,503.000000
20.425000	0.500	139,309.000000
20.433333	0.500	135,205.000000
20.441667	0.500	132,827.000000
20.450000	0.500	132,313.000000
20.458333	0.500	133,582.000000
20.466667	0.500	135,887.000000
20.475000	0.500	139,093.000000
20.483333	0.500	143,013.000000
20.491667	0.500	146,697.000000
20.500000	0.500	149,523.000000
20.508333	0.500	151,527.000000
20.516667	0.500	153,126.000000
20.525000	0.500	154,948.000000
20.533333	0.500	157,224.000000
20.541667	0.500	159,473.000000
20.550000	0.500	160,786.000000
20.558333	0.500	160,419.000000
20.566667	0.500	158,419.000000
20.575000	0.500	155,584.000000
20.583333	0.500	152,540.000000
20.591667	0.500	149,682.000000
20.600000	0.500	147,857.000000
20.608333	0.500	148,423.000000
20.616667	0.500	151,858.000000
20.625000	0.500	157,577.000000
20.633333	0.500	164,242.000000
20.641667	0.500	170,913.000000
20.650000	0.500	177,310.000000
20.658333	0.500	182,858.000000
20.666667	0.500	187,019.000000
20.675000	0.500	189,938.000000
20.683333	0.500	191,958.000000
20.691667	0.500	193,610.000000
20.700000	0.500	195,471.000000
20.708333	0.500	197,984.000000
20.716667	0.500	201,359.000000
20.725000	0.500	205,140.000000
20.733333	0.500	208,780.000000
20.741667	0.500	211,655.000000
20.750000	0.500	213,643.000000
20.758333	0.500	215,087.000000
20.766667	0.500	215,727.000000
20.775000	0.500	215,357.000000
20.783333	0.500	213,747.000000
20.791667	0.500	210,596.000000
20.800000	0.500	205,856.000000
20.808333	0.500	199,771.000000
20.816667	0.500	193,141.000000
20.825000	0.500	186,550.000000
20.833333	0.500	180,231.000000
20.841667	0.500	174,592.000000
20.850000	0.500	169,928.000000
20.858333	0.500	166,423.000000
20.866667	0.500	163,797.000000
20.875000	0.500	161,746.000000
20.883333	0.500	160,376.000000
20.891667	0.500	160,069.000000
20.900000	0.500	160,541.000000
20.908333	0.500	161,321.000000
20.916667	0.500	161,913.000000
20.925000	0.500	161,888.000000
20.933333	0.500	161,088.000000
20.941667	0.500	159,965.000000
20.950000	0.500	159,192.000000
20.958333	0.500	158,975.000000
20.966667	0.500	159,013.000000
20.975000	0.500	159,173.000000
20.983333	0.500	159,453.000000
20.991667	0.500	160,036.000000
21.000000	0.500	161,230.000000
21.008333	0.500	162,680.000000
21.016667	0.500	163,923.000000
21.025000	0.500	164,455.000000
21.033333	0.500	163,993.000000
21.041667	0.500	162,867.000000
21.050000	0.500	161,672.000000
21.058333	0.500	161,023.000000
21.066667	0.500	161,146.000000
21.075000	0.500	161,827.000000
21.083333	0.500	162,480.000000
21.091667	0.500	162,692.000000
21.100000	0.500	162,628.000000
21.108333	0.500	162,645.000000
21.116667	0.500	162,950.000000
21.125000	0.500	163,607.000000
21.133333	0.500	164,251.000000
21.141667	0.500	164,152.000000
21.150000	0.500	163,308.000000
21.158333	0.500	162,050.000000
21.166667	0.500	160,594.000000
21.175000	0.500	158,560.000000
21.183333	0.500	156,275.000000
21.191667	0.500	154,040.000000
21.200000	0.500	151,394.000000
21.208333	0.500	148,234.000000
21.216667	0.500	145,133.000000
21.225000	0.500	142,598.000000
21.233333	0.500	140,810.000000
21.241667	0.500	140,218.000000
21.250000	0.500	141,259.000000
21.258333	0.500	144,042.000000
21.266667	0.500	148,240.000000
21.275000	0.500	153,372.000000
21.283333	0.500	158,150.000000
21.291667	0.500	161,652.000000
21.300000	0.500	163,352.000000
21.308333	0.500	163,643.000000
21.316667	0.500	163,715.000000
21.325000	0.500	164,200.000000
21.333333	0.500	164,808.000000
21.341667	0.500	165,689.000000
21.350000	0.500	166,834.000000
21.358333	0.500	167,745.000000
21.366667	0.500	167,918.000000
21.375000	0.500	167,157.000000
21.383333	0.500	165,226.000000
21.391667	0.500	162,386.000000
21.400000	0.500	159,474.000000
21.408333	0.500	157,519.000000
21.416667	0.500	157,258.000000
21.425000	0.500	158,080.000000
21.433333	0.500	159,530.000000
21.441667	0.500	161,636.000000
21.450000	0.500	163,912.000000
21.458333	0.500	165,526.000000
21.466667	0.500	166,757.000000
21.475000	0.500	168,088.000000
21.483333	0.500	169,454.000000
21.491667	0.500	170,721.000000
21.500000	0.500	171,782.000000
21.508333	0.500	172,189.000000
21.516667	0.500	170,798.000000
21.525000	0.500	166,977.000000
21.533333	0.500	161,126.000000
21.541667	0.500	154,529.000000
21.550000	0.500	148,399.000000
21.558333	0.500	143,114.000000
21.566667	0.500	139,575.000000
21.575000	0.500	138,393.000000
21.583333	0.500	139,577.000000
21.591667	0.500	142,494.000000
21.600000	0.500	145,944.000000
21.608333	0.500	149,392.000000
21.616667	0.500	152,967.000000
21.625000	0.500	156,633.000000
21.633333	0.500	160,289.000000
21.641667	0.500	163,894.000000
21.650000	0.500	167,052.000000
21.658333	0.500	169,322.000000
21.666667	0.500	169,951.000000
21.675000	0.500	168,579.000000
21.683333	0.500	165,592.000000
21.691667	0.500	161,872.000000
21.700000	0.500	158,614.000000
21.708333	0.500	156,775.000000
21.716667	0.500	156,543.000000
21.725000	0.500	158,100.000000
21.733333	0.500	161,006.000000
21.741667	0.500	164,329.000000
21.750000	0.500	167,431.000000
21.758333	0.500	169,979.000000
21.766667	0.500	172,099.000000
21.775000	0.500	173,860.000000
21.783333	0.500	174,786.000000
21.791667	0.500	174,822.000000
21.800000	0.500	174,454.000000
21.808333	0.500	174,278.000000
21.816667	0.500	174,640.000000
21.825000	0.500	175,792.000000
21.833333	0.500	177,804.000000
21.841667	0.500	180,110.000000
21.850000	0.500	181,918.000000
21.858333	0.500	182,533.000000
21.866667	0.500	181,817.000000
21.875000	0.500	180,161.000000
21.883333	0.500	177,626.000000
21.891667	0.500	173,767.000000
21.900000	0.500	168,751.000000
21.908333	0.500	163,543.000000
21.916667	0.500	159,460.000000
21.925000	0.500	156,996.000000
21.933333	0.500	155,982.000000
21.941667	0.500	155,713.000000
21.950000	0.500	155,819.000000
21.958333	0.500	156,130.000000
21.966667	0.500	156,895.000000
21.975000	0.500	158,302.000000
21.983333	0.500	159,699.000000
21.991667	0.500	160,799.000000
22.000000	0.500	161,118.000000
22.008333	0.500	160,604.000000
22.016667	0.500	159,668.000000
22.025000	0.500	158,870.000000
22.033333	0.500	157,905.000000
22.041667	0.500	156,521.000000
22.050000	0.500	154,908.000000
22.058333	0.500	153,086.000000
22.066667	0.500	151,294.000000
22.075000	0.500	149,870.000000
22.083333	0.500	149,087.000000
22.091667	0.500	149,489.000000
22.100000	0.500	151,024.000000
22.108333	0.500	153,150.000000
22.116667	0.500	155,448.000000
22.125000	0.500	157,679.000000
22.133333	0.500	159,768.000000
22.141667	0.500	161,277.000000
22.150000	0.500	161,545.000000
22.158333	0.500	160,197.000000
22.166667	0.500	157,496.000000
22.175000	0.500	153,987.000000
22.183333	0.500	151,255.000000
22.191667	0.500	150,339.000000
22.200000	0.500	151,538.000000
22.208333	0.500	154,515.000000
22.216667	0.500	158,432.000000
22.225000	0.500	162,790.000000
22.233333	0.500	167,463.000000
22.241667	0.500	171,607.000000
22.250000	0.500	174,514.000000
22.258333	0.500	175,999.000000
22.266667	0.500	175,950.000000
22.275000	0.500	174,927.000000
22.283333	0.500	173,490.000000
22.291667	0.500	171,908.000000
22.300000	0.500	170,289.000000
22.308333	0.500	168,348.000000
22.316667	0.500	165,789.000000
22.325000	0.500	162,819.000000
22.333333	0.500	159,896.000000
22.341667	0.500	157,684.000000
22.350000	0.500	156,926.000000
22.358333	0.500	157,935.000000
22.366667	0.500	160,736.000000
22.375000	0.500	165,536.000000
22.383333	0.500	171,685.000000
22.391667	0.500	177,691.000000
22.400000	0.500	182,829.000000
22.408333	0.500	187,022.000000
22.416667	0.500	190,354.000000
22.425000	0.500	192,616.000000
22.433333	0.500	193,076.000000
22.441667	0.500	191,629.000000
22.450000	0.500	189,069.000000
22.458333	0.500	186,205.000000
22.466667	0.500	183,685.000000
22.475000	0.500	181,794.000000
22.483333	0.500	180,382.000000
22.491667	0.500	178,875.000000
22.500000	0.500	177,374.000000
22.508333	0.500	176,776.000000
22.516667	0.500	176,860.000000
22.525000	0.500	176,639.000000
22.533333	0.500	175,597.000000
22.541667	0.500	173,992.000000
22.550000	0.500	172,477.000000
22.558333	0.500	171,658.000000
22.566667	0.500	171,313.000000
22.575000	0.500	170,267.000000
22.583333	0.500	168,136.000000
22.591667	0.500	165,200.000000
22.600000	0.500	162,143.000000
22.608333	0.500	159,524.000000
22.616667	0.500	157,763.000000
22.625000	0.500	157,621.000000
22.633333	0.500	159,245.000000
22.641667	0.500	162,336.000000
22.650000	0.500	166,946.000000
22.658333	0.500	172,601.000000
22.666667	0.500	178,634.000000
22.675000	0.500	184,190.000000
22.683333	0.500	188,492.000000
22.691667	0.500	191,406.000000
22.700000	0.500	192,644.000000
22.708333	0.500	191,457.000000
22.716667	0.500	187,816.000000
22.725000	0.500	182,574.000000
22.733333	0.500	177,324.000000
22.741667	0.500	173,773.000000
22.750000	0.500	172,674.000000
22.758333	0.500	173,504.000000
22.766667	0.500	175,240.000000
22.775000	0.500	177,055.000000
22.783333	0.500	178,580.000000
22.791667	0.500	180,147.000000
22.800000	0.500	182,326.000000
22.808333	0.500	185,029.000000
22.816667	0.500	187,222.000000
22.825000	0.500	188,107.000000
22.833333	0.500	187,512.000000
22.841667	0.500	185,963.000000
22.850000	0.500	184,183.000000
22.858333	0.500	182,172.000000
22.866667	0.500	179,989.000000
22.875000	0.500	177,996.000000
22.883333	0.500	176,658.000000
22.891667	0.500	175,685.000000
22.900000	0.500	174,846.000000
22.908333	0.500	174,928.000000
22.916667	0.500	176,482.000000
22.925000	0.500	178,967.000000
22.933333	0.500	181,502.000000
22.941667	0.500	183,773.000000
22.950000	0.500	185,933.000000
22.958333	0.500	187,959.000000
22.966667	0.500	189,029.000000
22.975000	0.500	188,549.000000
22.983333	0.500	186,963.000000
22.991667	0.500	184,561.000000
23.000000	0.500	181,239.000000
23.008333	0.500	177,062.000000
23.016667	0.500	172,773.000000
23.025000	0.500	169,624.000000
23.033333	0.500	168,410.000000
23.041667	0.500	169,116.000000
23.050000	0.500	171,352.000000
23.058333	0.500	174,184.000000
23.066667	0.500	176,986.000000
23.075000	0.500	179,574.000000
23.083333	0.500	181,610.000000
23.091667	0.500	182,883.000000
23.100000	0.500	183,505.000000
23.108333	0.500	183,449.000000
23.116667	0.500	182,440.000000
23.125000	0.500	180,277.000000
23.133333	0.500	177,453.000000
23.141667	0.500	174,966.000000
23.150000	0.500	173,961.000000
23.158333	0.500	175,104.000000
23.166667	0.500	178,090.000000
23.175000	0.500	181,524.000000
23.183333	0.500	184,300.000000
23.191667	0.500	185,844.000000
23.200000	0.500	186,069.000000
23.208333	0.500	184,906.000000
23.216667	0.500	182,360.000000
23.225000	0.500	179,302.000000
23.233333	0.500	176,843.000000
23.241667	0.500	175,849.000000
23.250000	0.500	175,962.000000
23.258333	0.500	176,780.000000
23.266667	0.500	177,741.000000
23.275000	0.500	178,527.000000
23.283333	0.500	179,538.000000
23.291667	0.500	180,513.000000
23.300000	0.500	180,790.000000
23.308333	0.500	179,380.000000
23.316667	0.500	176,042.000000
23.325000	0.500	171,786.000000
23.333333	0.500	167,570.000000
23.341667	0.500	164,017.000000
23.350000	0.500	162,040.000000
23.358333	0.500	162,242.000000
23.366667	0.500	164,462.000000
23.375000	0.500	168,291.000000
23.383333	0.500	173,284.000000
23.391667	0.500	178,633.000000
23.400000	0.500	183,722.000000
23.408333	0.500	188,030.000000
23.416667	0.500	190,907.000000
23.425000	0.500	191,756.000000
23.433333	0.500	189,994.000000
23.441667	0.500	185,867.000000
23.450000	0.500	180,808.000000
23.458333	0.500	176,613.000000
23.466667	0.500	174,033.000000
23.475000	0.500	172,889.000000
23.483333	0.500	173,412.000000
23.491667	0.500	175,632.000000
23.500000	0.500	178,425.000000
23.508333	0.500	180,785.000000
23.516667	0.500	182,435.000000
23.525000	0.500	183,455.000000
23.533333	0.500	183,780.000000
23.541667	0.500	183,508.000000
23.550000	0.500	182,745.000000
23.558333	0.500	181,258.000000
23.566667	0.500	179,369.000000
23.575000	0.500	177,719.000000
23.583333	0.500	176,417.000000
23.591667	0.500	175,832.000000
23.600000	0.500	176,293.000000
23.608333	0.500	177,401.000000
23.616667	0.500	178,031.000000
23.625000	0.500	177,596.000000
23.633333	0.500	176,078.000000
23.641667	0.500	174,471.000000
23.650000	0.500	173,064.000000
23.658333	0.500	171,865.000000
23.666667	0.500	170,950.000000
23.675000	0.500	170,400.000000
23.683333	0.500	170,180.000000
23.691667	0.500	170,361.000000
23.700000	0.500	170,710.000000
23.708333	0.500	170,955.000000
23.716667	0.500	171,263.000000
23.725000	0.500	171,911.000000
23.733333	0.500	172,764.000000
23.741667	0.500	173,866.000000
23.750000	0.500	175,381.000000
23.758333	0.500	177,396.000000
23.766667	0.500	179,587.000000
23.775000	0.500	181,565.000000
23.783333	0.500	182,685.000000
23.791667	0.500	183,173.000000
23.800000	0.500	183,503.000000
23.808333	0.500	183,426.000000
23.816667	0.500	183,041.000000
23.825000	0.500	183,053.000000
23.833333	0.500	183,721.000000
23.841667	0.500	184,355.000000
23.850000	0.500	184,671.000000
23.858333	0.500	184,594.000000
23.866667	0.500	184,106.000000
23.875000	0.500	183,796.000000
23.883333	0.500	184,205.000000
23.891667	0.500	185,277.000000
23.900000	0.500	186,959.000000
23.908333	0.500	188,824.000000
23.916667	0.500	190,250.000000
23.925000	0.500	191,108.000000
23.933333	0.500	191,637.000000
23.941667	0.500	192,361.000000
23.950000	0.500	193,227.000000
23.958333	0.500	193,820.000000
23.966667	0.500	193,633.000000
23.975000	0.500	192,330.000000
23.983333	0.500	189,918.000000
23.991667	0.500	186,607.000000
24.000000	0.500	182,607.000000
24.008333	0.500	178,511.000000
24.016667	0.500	175,030.000000
24.025000	0.500	172,871.000000
24.033333	0.500	171,877.000000
24.041667	0.500	171,774.000000
24.050000	0.500	172,293.000000
24.058333	0.500	173,304.000000
24.066667	0.500	174,914.000000
24.075000	0.500	176,960.000000
24.083333	0.500	178,874.000000
24.091667	0.500	180,260.000000
24.100000	0.500	181,249.000000
24.108333	0.500	181,933.000000
24.116667	0.500	182,080.000000
24.125000	0.500	181,835.000000
24.133333	0.500	181,495.000000
24.141667	0.500	181,160.000000
24.150000	0.500	180,842.000000
24.158333	0.500	180,478.000000
24.166667	0.500	179,432.000000
24.175000	0.500	177,628.000000
24.183333	0.500	176,069.000000
24.191667	0.500	175,571.000000
24.200000	0.500	176,337.000000
24.208333	0.500	177,994.000000
24.216667	0.500	179,714.000000
24.225000	0.500	181,277.000000
24.233333	0.500	182,339.000000
24.241667	0.500	182,765.000000
24.250000	0.500	182,811.000000
24.258333	0.500	182,412.000000
24.266667	0.500	181,476.000000
24.275000	0.500	180,429.000000
24.283333	0.500	179,468.000000
24.291667	0.500	178,965.000000
24.300000	0.500	179,762.000000
24.308333	0.500	182,119.000000
24.316667	0.500	185,874.000000
24.325000	0.500	190,415.000000
24.333333	0.500	194,570.000000
24.341667	0.500	196,906.000000
24.350000	0.500	196,972.000000
24.358333	0.500	195,367.000000
24.366667	0.500	192,565.000000
24.375000	0.500	188,546.000000
24.383333	0.500	183,370.000000
24.391667	0.500	178,353.000000
24.400000	0.500	174,648.000000
24.408333	0.500	172,353.000000
24.416667	0.500	170,522.000000
24.425000	0.500	168,941.000000
24.433333	0.500	168,185.000000
24.441667	0.500	168,043.000000
24.450000	0.500	168,288.000000
24.458333	0.500	168,452.000000
24.466667	0.500	168,289.000000
24.475000	0.500	168,379.000000
24.483333	0.500	169,495.000000
24.491667	0.500	171,602.000000
24.500000	0.500	174,096.000000
24.508333	0.500	176,772.000000
24.516667	0.500	179,290.000000
24.525000	0.500	181,610.000000
24.533333	0.500	183,764.000000
24.541667	0.500	185,444.000000
24.550000	0.500	186,711.000000
24.558333	0.500	187,725.000000
24.566667	0.500	188,419.000000
24.575000	0.500	189,131.000000
24.583333	0.500	190,152.000000
24.591667	0.500	191,916.000000
24.600000	0.500	194,857.000000
24.608333	0.500	198,596.000000
24.616667	0.500	202,455.000000
24.625000	0.500	205,138.000000
24.633333	0.500	205,858.000000
24.641667	0.500	204,374.000000
24.650000	0.500	201,004.000000
24.658333	0.500	196,710.000000
24.666667	0.500	192,289.000000
24.675000	0.500	188,791.000000
24.683333	0.500	187,029.000000
24.691667	0.500	186,699.000000
24.700000	0.500	186,920.000000
24.708333	0.500	187,181.000000
24.716667	0.500	187,293.000000
24.725000	0.500	187,220.000000
24.733333	0.500	187,304.000000
24.741667	0.500	187,705.000000
24.750000	0.500	188,211.000000
24.758333	0.500	188,532.000000
24.766667	0.500	188,173.000000
24.775000	0.500	187,114.000000
24.783333	0.500	186,440.000000
24.791667	0.500	187,390.000000
24.800000	0.500	190,359.000000
24.808333	0.500	194,469.000000
24.816667	0.500	198,424.000000
24.825000	0.500	201,432.000000
24.833333	0.500	202,982.000000
24.841667	0.500	202,574.000000
24.850000	0.500	199,969.000000
24.858333	0.500	196,005.000000
24.866667	0.500	191,458.000000
24.875000	0.500	186,876.000000
24.883333	0.500	182,684.000000
24.891667	0.500	179,514.000000
24.900000	0.500	178,403.000000
24.908333	0.500	179,641.000000
24.916667	0.500	182,787.000000
24.925000	0.500	186,876.000000
24.933333	0.500	190,802.000000
24.941667	0.500	193,747.000000
24.950000	0.500	195,013.000000
24.958333	0.500	194,755.000000
24.966667	0.500	193,739.000000
24.975000	0.500	192,027.000000
24.983333	0.500	189,337.000000
24.991667	0.500	186,503.000000
25.000000	0.500	184,614.000000
25.008333	0.500	184,666.000000
25.016667	0.500	186,682.000000
25.025000	0.500	190,043.000000
25.033333	0.500	194,263.000000
25.041667	0.500	199,371.000000
25.050000	0.500	204,643.000000
25.058333	0.500	208,848.000000
25.066667	0.500	210,779.000000
25.075000	0.500	210,024.000000
25.083333	0.500	207,626.000000
25.091667	0.500	205,523.000000
25.100000	0.500	205,155.000000
25.108333	0.500	206,727.000000
25.116667	0.500	209,688.000000
25.125000	0.500	213,176.000000
25.133333	0.500	216,367.000000
25.141667	0.500	218,890.000000
25.150000	0.500	220,877.000000
25.158333	0.500	222,340.000000
25.166667	0.500	223,221.000000
25.175000	0.500	223,587.000000
25.183333	0.500	223,218.000000
25.191667	0.500	221,549.000000
25.200000	0.500	218,158.000000
25.208333	0.500	213,478.000000
25.216667	0.500	208,315.000000
25.225000	0.500	203,335.000000
25.233333	0.500	198,908.000000
25.241667	0.500	195,586.000000
25.250000	0.500	194,204.000000
25.258333	0.500	194,434.000000
25.266667	0.500	195,498.000000
25.275000	0.500	196,177.000000
25.283333	0.500	195,653.000000
25.291667	0.500	194,077.000000
25.300000	0.500	191,858.000000
25.308333	0.500	189,519.000000
25.316667	0.500	188,068.000000
25.325000	0.500	188,096.000000
25.333333	0.500	189,236.000000
25.341667	0.500	190,829.000000
25.350000	0.500	192,077.000000
25.358333	0.500	192,403.000000
25.366667	0.500	191,909.000000
25.375000	0.500	191,340.000000
25.383333	0.500	190,800.000000
25.391667	0.500	190,296.000000
25.400000	0.500	189,662.000000
25.408333	0.500	188,688.000000
25.416667	0.500	187,640.000000
25.425000	0.500	186,841.000000
25.433333	0.500	186,597.000000
25.441667	0.500	187,477.000000
25.450000	0.500	189,352.000000
25.458333	0.500	191,758.000000
25.466667	0.500	193,875.000000
25.475000	0.500	194,806.000000
25.483333	0.500	194,556.000000
25.491667	0.500	193,709.000000
25.500000	0.500	192,961.000000
25.508333	0.500	193,010.000000
25.516667	0.500	193,795.000000
25.525000	0.500	195,108.000000
25.533333	0.500	196,999.000000
25.541667	0.500	199,284.000000
25.550000	0.500	201,667.000000
25.558333	0.500	204,245.000000
25.566667	0.500	207,099.000000
25.575000	0.500	210,287.000000
25.583333	0.500	213,600.000000
25.591667	0.500	216,952.000000
25.600000	0.500	220,310.000000
25.608333	0.500	223,117.000000
25.616667	0.500	224,901.000000
25.625000	0.500	226,149.000000
25.633333	0.500	227,143.000000
25.641667	0.500	227,264.000000
25.650000	0.500	226,063.000000
25.658333	0.500	223,387.000000
25.666667	0.500	219,371.000000
25.675000	0.500	214,534.000000
25.683333	0.500	209,588.000000
25.691667	0.500	205,189.000000
25.700000	0.500	201,699.000000
25.708333	0.500	199,027.000000
25.716667	0.500	197,171.000000
25.725000	0.500	196,150.000000
25.733333	0.500	196,222.000000
25.741667	0.500	196,878.000000
25.750000	0.500	197,752.000000
25.758333	0.500	199,087.000000
25.766667	0.500	201,682.000000
25.775000	0.500	205,483.000000
25.783333	0.500	209,753.000000
25.791667	0.500	214,109.000000
25.800000	0.500	218,062.000000
25.808333	0.500	221,285.000000
25.816667	0.500	223,263.000000
25.825000	0.500	223,328.000000
25.833333	0.500	221,357.000000
25.841667	0.500	217,708.000000
25.850000	0.500	212,907.000000
25.858333	0.500	207,474.000000
25.866667	0.500	202,371.000000
25.875000	0.500	197,896.000000
25.883333	0.500	194,163.000000
25.891667	0.500	191,713.000000
25.900000	0.500	191,092.000000
25.908333	0.500	192,408.000000
25.916667	0.500	195,293.000000
25.925000	0.500	199,292.000000
25.933333	0.500	203,475.000000
25.941667	0.500	207,051.000000
25.950000	0.500	209,725.000000
25.958333	0.500	211,819.000000
25.966667	0.500	213,719.000000
25.975000	0.500	215,077.000000
25.983333	0.500	215,390.000000
25.991667	0.500	214,991.000000
26.000000	0.500	214,414.000000
26.008333	0.500	213,564.000000
26.016667	0.500	212,213.000000
26.025000	0.500	210,356.000000
26.033333	0.500	208,221.000000
26.041667	0.500	206,270.000000
26.050000	0.500	204,964.000000
26.058333	0.500	204,734.000000
26.066667	0.500	205,984.000000
26.075000	0.500	208,424.000000
26.083333	0.500	211,235.000000
26.091667	0.500	214,124.000000
26.100000	0.500	216,806.000000
26.108333	0.500	219,025.000000
26.116667	0.500	220,723.000000
26.125000	0.500	221,922.000000
26.133333	0.500	222,358.000000
26.141667	0.500	221,658.000000
26.150000	0.500	220,125.000000
26.158333	0.500	218,142.000000
26.166667	0.500	216,258.000000
26.175000	0.500	214,483.000000
26.183333	0.500	212,750.000000
26.191667	0.500	211,163.000000
26.200000	0.500	209,934.000000
26.208333	0.500	209,081.000000
26.216667	0.500	209,111.000000
26.225000	0.500	210,439.000000
26.233333	0.500	212,946.000000
26.241667	0.500	215,633.000000
26.250000	0.500	217,327.000000
26.258333	0.500	217,564.000000
26.266667	0.500	216,088.000000
26.275000	0.500	212,369.000000
26.283333	0.500	206,885.000000
26.291667	0.500	201,010.000000
26.300000	0.500	196,162.000000
26.308333	0.500	193,330.000000
26.316667	0.500	192,785.000000
26.325000	0.500	193,929.000000
26.333333	0.500	195,803.000000
26.341667	0.500	198,026.000000
26.350000	0.500	200,086.000000
26.358333	0.500	201,627.000000
26.366667	0.500	202,397.000000
26.375000	0.500	202,648.000000
26.383333	0.500	202,706.000000
26.391667	0.500	203,070.000000
26.400000	0.500	204,492.000000
26.408333	0.500	207,291.000000
26.416667	0.500	210,546.000000
26.425000	0.500	213,252.000000
26.433333	0.500	215,700.000000
26.441667	0.500	218,383.000000
26.450000	0.500	220,496.000000
26.458333	0.500	221,314.000000
26.466667	0.500	220,679.000000
26.475000	0.500	219,134.000000
26.483333	0.500	217,055.000000
26.491667	0.500	214,665.000000
26.500000	0.500	212,551.000000
26.508333	0.500	210,835.000000
26.516667	0.500	209,929.000000
26.525000	0.500	210,372.000000
26.533333	0.500	212,539.000000
26.541667	0.500	216,042.000000
26.550000	0.500	220,347.000000
26.558333	0.500	224,943.000000
26.566667	0.500	228,979.000000
26.575000	0.500	231,651.000000
26.583333	0.500	233,162.000000
26.591667	0.500	233,975.000000
26.600000	0.500	234,152.000000
26.608333	0.500	233,802.000000
26.616667	0.500	232,785.000000
26.625000	0.500	230,689.000000
26.633333	0.500	227,485.000000
26.641667	0.500	223,197.000000
26.650000	0.500	218,479.000000
26.658333	0.500	214,521.000000
26.666667	0.500	211,838.000000
26.675000	0.500	210,096.000000
26.683333	0.500	208,967.000000
26.691667	0.500	208,258.000000
26.700000	0.500	207,714.000000
26.708333	0.500	207,595.000000
26.716667	0.500	207,957.000000
26.725000	0.500	208,440.000000
26.733333	0.500	208,759.000000
26.741667	0.500	209,303.000000
26.750000	0.500	210,681.000000
26.758333	0.500	212,997.000000
26.766667	0.500	215,859.000000
26.775000	0.500	218,960.000000
26.783333	0.500	222,104.000000
26.791667	0.500	225,287.000000
26.800000	0.500	227,583.000000
26.808333	0.500	228,285.000000
26.816667	0.500	227,351.000000
26.825000	0.500	226,025.000000
26.833333	0.500	225,674.000000
26.841667	0.500	226,393.000000
26.850000	0.500	227,604.000000
26.858333	0.500	228,849.000000
26.866667	0.500	230,028.000000
26.875000	0.500	231,237.000000
26.883333	0.500	232,319.000000
26.891667	0.500	233,242.000000
26.900000	0.500	233,768.000000
26.908333	0.500	233,677.000000
26.916667	0.500	233,261.000000
26.925000	0.500	232,695.000000
26.933333	0.500	232,587.000000
26.941667	0.500	232,908.000000
26.950000	0.500	233,737.000000
26.958333	0.500	235,185.000000
26.966667	0.500	237,219.000000
26.975000	0.500	239,789.000000
26.983333	0.500	242,590.000000
26.991667	0.500	245,496.000000
27.000000	0.500	248,408.000000
27.008333	0.500	251,581.000000
27.016667	0.500	254,753.000000
27.025000	0.500	257,019.000000
27.033333	0.500	257,943.000000
27.041667	0.500	257,709.000000
27.050000	0.500	256,359.000000
27.058333	0.500	254,556.000000
27.066667	0.500	253,139.000000
27.075000	0.500	252,875.000000
27.083333	0.500	253,839.000000
27.091667	0.500	255,544.000000
27.100000	0.500	257,659.000000
27.108333	0.500	259,833.000000
27.116667	0.500	261,789.000000
27.125000	0.500	263,100.000000
27.133333	0.500	264,184.000000
27.141667	0.500	265,021.000000
27.150000	0.500	265,650.000000
27.158333	0.500	266,593.000000
27.166667	0.500	268,649.000000
27.175000	0.500	272,196.000000
27.183333	0.500	276,689.000000
27.191667	0.500	280,511.000000
27.200000	0.500	282,028.000000
27.208333	0.500	280,487.000000
27.216667	0.500	276,286.000000
27.225000	0.500	270,468.000000
27.233333	0.500	264,519.000000
27.241667	0.500	259,795.000000
27.250000	0.500	257,390.000000
27.258333	0.500	257,867.000000
27.266667	0.500	261,065.000000
27.275000	0.500	266,161.000000
27.283333	0.500	272,105.000000
27.291667	0.500	278,671.000000
27.300000	0.500	285,783.000000
27.308333	0.500	292,678.000000
27.316667	0.500	298,944.000000
27.325000	0.500	304,302.000000
27.333333	0.500	308,420.000000
27.341667	0.500	311,364.000000
27.350000	0.500	313,907.000000
27.358333	0.500	316,497.000000
27.366667	0.500	319,384.000000
27.375000	0.500	322,694.000000
27.383333	0.500	326,501.000000
27.391667	0.500	330,311.000000
27.400000	0.500	334,251.000000
27.408333	0.500	338,827.000000
27.416667	0.500	343,984.000000
27.425000	0.500	349,109.000000
27.433333	0.500	353,566.000000
27.441667	0.500	357,145.000000
27.450000	0.500	360,507.000000
27.458333	0.500	363,864.000000
27.466667	0.500	366,837.000000
27.475000	0.500	369,332.000000
27.483333	0.500	371,645.000000
27.491667	0.500	374,202.000000
27.500000	0.500	376,454.000000
27.508333	0.500	378,258.000000
27.516667	0.500	379,698.000000
27.525000	0.500	381,466.000000
27.533333	0.500	383,985.000000
27.541667	0.500	386,765.000000
27.550000	0.500	389,401.000000
27.558333	0.500	392,379.000000
27.566667	0.500	395,485.000000
27.575000	0.500	397,851.000000
27.583333	0.500	399,351.000000
27.591667	0.500	399,792.000000
27.600000	0.500	399,191.000000
27.608333	0.500	397,936.000000
27.616667	0.500	397,025.000000
27.625000	0.500	396,936.000000
27.633333	0.500	397,321.000000
27.641667	0.500	398,144.000000
27.650000	0.500	399,113.000000
27.658333	0.500	399,642.000000
27.666667	0.500	399,343.000000
27.675000	0.500	398,445.000000
27.683333	0.500	397,655.000000
27.691667	0.500	396,747.000000
27.700000	0.500	395,094.000000
27.708333	0.500	392,516.000000
27.716667	0.500	388,773.000000
27.725000	0.500	384,012.000000
27.733333	0.500	378,971.000000
27.741667	0.500	374,528.000000
27.750000	0.500	371,888.000000
27.758333	0.500	371,447.000000
27.766667	0.500	372,307.000000
27.775000	0.500	373,154.000000
27.783333	0.500	372,774.000000
27.791667	0.500	370,421.000000
27.800000	0.500	366,254.000000
27.808333	0.500	361,220.000000
27.816667	0.500	356,705.000000
27.825000	0.500	353,044.000000
27.833333	0.500	349,773.000000
27.841667	0.500	346,293.000000
27.850000	0.500	342,111.000000
27.858333	0.500	337,375.000000
27.866667	0.500	332,489.000000
27.875000	0.500	327,622.000000
27.883333	0.500	322,803.000000
27.891667	0.500	318,265.000000
27.900000	0.500	314,497.000000
27.908333	0.500	311,207.000000
27.916667	0.500	308,071.000000
27.925000	0.500	304,911.000000
27.933333	0.500	301,512.000000
27.941667	0.500	297,702.000000
27.950000	0.500	292,948.000000
27.958333	0.500	287,426.000000
27.966667	0.500	281,452.000000
27.975000	0.500	275,673.000000
27.983333	0.500	270,100.000000
27.991667	0.500	264,209.000000
28.000000	0.500	257,731.000000
28.008333	0.500	251,174.000000
28.016667	0.500	244,938.000000
28.025000	0.500	239,558.000000
28.033333	0.500	235,528.000000
28.041667	0.500	233,261.000000
28.050000	0.500	232,447.000000
28.058333	0.500	232,185.000000
28.066667	0.500	231,904.000000
28.075000	0.500	230,981.000000
28.083333	0.500	229,568.000000
28.091667	0.500	228,175.000000
28.100000	0.500	226,845.000000
28.108333	0.500	224,949.000000
28.116667	0.500	221,862.000000
28.125000	0.500	217,722.000000
28.133333	0.500	212,987.000000
28.141667	0.500	207,812.000000
28.150000	0.500	202,717.000000
28.158333	0.500	197,636.000000
28.166667	0.500	192,866.000000
28.175000	0.500	189,293.000000
28.183333	0.500	187,117.000000
28.191667	0.500	185,944.000000
28.200000	0.500	185,200.000000
28.208333	0.500	184,673.000000
28.216667	0.500	184,048.000000
28.225000	0.500	183,573.000000
28.233333	0.500	183,388.000000
28.241667	0.500	182,640.000000
28.250000	0.500	180,902.000000
28.258333	0.500	178,282.000000
28.266667	0.500	175,165.000000
28.275000	0.500	171,940.000000
28.283333	0.500	168,403.000000
28.291667	0.500	164,446.000000
28.300000	0.500	160,251.000000
28.308333	0.500	156,246.000000
28.316667	0.500	153,283.000000
28.325000	0.500	151,771.000000
28.333333	0.500	151,357.000000
28.341667	0.500	151,307.000000
28.350000	0.500	151,235.000000
28.358333	0.500	151,029.000000
28.366667	0.500	150,016.000000
28.375000	0.500	147,564.000000
28.383333	0.500	143,895.000000
28.391667	0.500	140,233.000000
28.400000	0.500	137,454.000000
28.408333	0.500	135,138.000000
28.416667	0.500	132,816.000000
28.425000	0.500	130,359.000000
28.433333	0.500	127,375.000000
28.441667	0.500	124,299.000000
28.450000	0.500	121,685.000000
28.458333	0.500	119,463.000000
28.466667	0.500	117,106.000000
28.475000	0.500	114,401.000000
28.483333	0.500	111,596.000000
28.491667	0.500	108,960.000000
28.500000	0.500	107,075.000000
28.508333	0.500	105,906.000000
28.516667	0.500	105,039.000000
28.525000	0.500	104,180.000000
28.533333	0.500	102,815.000000
28.541667	0.500	100,750.000000
28.550000	0.500	97,976.000000
28.558333	0.500	94,845.000000
28.566667	0.500	92,245.000000
28.575000	0.500	90,699.000000
28.583333	0.500	90,092.000000
28.591667	0.500	90,133.000000
28.600000	0.500	90,790.000000
28.608333	0.500	91,808.000000
28.616667	0.500	92,596.000000
28.625000	0.500	92,844.000000
28.633333	0.500	92,426.000000
28.641667	0.500	91,671.000000
28.650000	0.500	90,566.000000
28.658333	0.500	88,980.000000
28.666667	0.500	86,588.000000
28.675000	0.500	83,651.000000
28.683333	0.500	80,650.000000
28.691667	0.500	77,931.000000
28.700000	0.500	76,216.000000
28.708333	0.500	76,203.000000
28.716667	0.500	77,513.000000
28.725000	0.500	78,745.000000
28.733333	0.500	79,131.000000
28.741667	0.500	78,665.000000
28.750000	0.500	77,742.000000
28.758333	0.500	76,851.000000
28.766667	0.500	75,623.000000
28.775000	0.500	73,670.000000
28.783333	0.500	71,296.000000
28.791667	0.500	69,181.000000
28.800000	0.500	67,907.000000
28.808333	0.500	67,613.000000
28.816667	0.500	67,449.000000
28.825000	0.500	66,517.000000
28.833333	0.500	64,819.000000
28.841667	0.500	62,802.000000
28.850000	0.500	60,532.000000
28.858333	0.500	58,153.000000
28.866667	0.500	56,073.000000
28.875000	0.500	54,145.000000
28.883333	0.500	52,510.000000
28.891667	0.500	51,292.000000
28.900000	0.500	50,043.000000
28.908333	0.500	48,403.000000
28.916667	0.500	46,454.000000
28.925000	0.500	44,662.000000
28.933333	0.500	43,689.000000
28.941667	0.500	43,907.000000
28.950000	0.500	45,346.000000
28.958333	0.500	47,797.000000
28.966667	0.500	50,545.000000
28.975000	0.500	52,826.000000
28.983333	0.500	54,154.000000
28.991667	0.500	54,503.000000
29.000000	0.500	53,577.000000
29.008333	0.500	51,057.000000
29.016667	0.500	47,450.000000
29.025000	0.500	43,321.000000
29.033333	0.500	39,148.000000
29.041667	0.500	35,126.000000
29.050000	0.500	31,194.000000
29.058333	0.500	27,358.000000
29.066667	0.500	24,034.000000
29.075000	0.500	21,527.000000
29.083333	0.500	19,586.000000
29.091667	0.500	17,930.000000
29.100000	0.500	16,312.000000
29.108333	0.500	15,191.000000
29.116667	0.500	14,841.000000
29.125000	0.500	15,203.000000
29.133333	0.500	15,533.000000
29.141667	0.500	15,359.000000
29.150000	0.500	15,373.000000
29.158333	0.500	15,753.000000
29.166667	0.500	16,539.000000
29.175000	0.500	17,653.000000
29.183333	0.500	18,940.000000
29.191667	0.500	20,112.000000
29.200000	0.500	21,427.000000
29.208333	0.500	23,381.000000
29.216667	0.500	25,598.000000
29.225000	0.500	27,045.000000
29.233333	0.500	27,173.000000
29.241667	0.500	26,560.000000
29.250000	0.500	25,749.000000
29.258333	0.500	24,850.000000
29.266667	0.500	23,736.000000
29.275000	0.500	22,353.000000
29.283333	0.500	21,059.000000
29.291667	0.500	20,163.000000
29.300000	0.500	19,710.000000
29.308333	0.500	19,708.000000
29.316667	0.500	19,746.000000
29.325000	0.500	19,519.000000
29.333333	0.500	19,148.000000
29.341667	0.500	18,783.000000
29.350000	0.500	19,446.000000
29.358333	0.500	21,404.000000
29.366667	0.500	23,665.000000
29.375000	0.500	25,300.000000
29.383333	0.500	25,604.000000
29.391667	0.500	23,851.000000
29.400000	0.500	19,462.000000
29.408333	0.500	12,800.000000
29.416667	0.500	5,764.000000
29.425000	0.500	-19.000000
29.433333	0.500	-3,308.000000
29.441667	0.500	-3,616.000000
29.450000	0.500	-1,621.000000
29.458333	0.500	1,489.000000
29.466667	0.500	5,051.000000
29.475000	0.500	8,687.000000
29.483333	0.500	11,709.000000
29.491667	0.500	13,452.000000
29.500000	0.500	13,738.000000
29.508333	0.500	12,308.000000
29.516667	0.500	9,433.000000
29.525000	0.500	5,736.000000
29.533333	0.500	2,293.000000
29.541667	0.500	8.000000
29.550000	0.500	-912.000000
29.558333	0.500	-687.000000
29.566667	0.500	606.000000
29.575000	0.500	3,103.000000
29.583333	0.500	6,207.000000
29.591667	0.500	9,339.000000
29.600000	0.500	12,668.000000
29.608333	0.500	16,112.000000
29.616667	0.500	18,902.000000
29.625000	0.500	20,420.000000
29.633333	0.500	20,222.000000
29.641667	0.500	18,315.000000
29.650000	0.500	14,708.000000
29.658333	0.500	9,737.000000
29.666667	0.500	4,456.000000
29.675000	0.500	152.000000
29.683333	0.500	-2,421.000000
29.691667	0.500	-3,500.000000
29.700000	0.500	-3,579.000000
29.708333	0.500	-2,585.000000
29.716667	0.500	-324.000000
29.725000	0.500	2,690.000000
29.733333	0.500	5,900.000000
29.741667	0.500	9,153.000000
29.750000	0.500	12,377.000000
29.758333	0.500	14,895.000000
29.766667	0.500	15,683.000000
29.775000	0.500	14,625.000000
29.783333	0.500	12,152.000000
29.791667	0.500	8,352.000000
29.800000	0.500	3,527.000000
29.808333	0.500	-2,044.000000
29.816667	0.500	-7,890.000000
29.825000	0.500	-13,072.000000
29.833333	0.500	-16,581.000000
29.841667	0.500	-18,073.000000
29.850000	0.500	-17,692.000000
29.858333	0.500	-15,675.000000
29.866667	0.500	-12,906.000000
29.875000	0.500	-10,395.000000
29.883333	0.500	-8,512.000000
29.891667	0.500	-7,258.000000
29.900000	0.500	-6,579.000000
29.908333	0.500	-6,027.000000
29.916667	0.500	-5,715.000000
29.925000	0.500	-5,480.000000
29.933333	0.500	-5,128.000000
29.941667	0.500	-4,816.000000
29.950000	0.500	-5,018.000000
29.958333	0.500	-5,849.000000
29.966667	0.500	-6,797.000000
29.975000	0.500	-7,907.000000
29.983333	0.500	-8,767.000000
29.991667	0.500	-8,992.000000
30.000000	0.500	-8,774.000000
30.008333	0.500	-8,495.000000
30.016667	0.500	-8,206.000000
30.025000	0.500	-8,277.000000
30.033333	0.500	-9,375.000000
30.041667	0.500	-11,804.000000
30.050000	0.500	-15,165.000000
30.058333	0.500	-18,203.000000
30.066667	0.500	-20,390.000000
30.075000	0.500	-22,050.000000
30.083333	0.500	-23,115.000000
30.091667	0.500	-23,443.000000
30.100000	0.500	-23,529.000000
30.108333	0.500	-23,745.000000
30.116667	0.500	-24,176.000000
30.125000	0.500	-24,590.000000
30.133333	0.500	-24,281.000000
30.141667	0.500	-22,812.000000
30.150000	0.500	-20,351.000000
30.158333	0.500	-17,092.000000
30.166667	0.500	-13,319.000000
30.175000	0.500	-9,682.000000
30.183333	0.500	-6,602.000000
30.191667	0.500	-4,066.000000
30.200000	0.500	-2,269.000000
30.208333	0.500	-1,400.000000
30.216667	0.500	-1,489.000000
30.225000	0.500	-2,252.000000
30.233333	0.500	-3,506.000000
30.241667	0.500	-5,172.000000
30.250000	0.500	-6,888.000000
30.258333	0.500	-8,127.000000
30.266667	0.500	-8,911.000000
30.275000	0.500	-9,367.000000
30.283333	0.500	-9,610.000000
30.291667	0.500	-9,616.000000
30.300000	0.500	-9,608.000000
30.308333	0.500	-9,420.000000
30.316667	0.500	-9,014.000000
30.325000	0.500	-8,676.000000
30.333333	0.500	-8,565.000000
30.341667	0.500	-8,775.000000
30.350000	0.500	-8,599.000000
30.358333	0.500	-7,406.000000
30.366667	0.500	-5,213.000000
30.375000	0.500	-2,326.000000
30.383333	0.500	338.000000
30.391667	0.500	2,198.000000
30.400000	0.500	3,103.000000
30.408333	0.500	2,795.000000
30.416667	0.500	1,247.000000
30.425000	0.500	-1,441.000000
30.433333	0.500	-4,767.000000
30.441667	0.500	-7,971.000000
30.450000	0.500	-10,717.000000
30.458333	0.500	-12,958.000000
30.466667	0.500	-14,381.000000
30.475000	0.500	-14,364.000000
30.483333	0.500	-13,206.000000
30.491667	0.500	-11,907.000000
30.500000	0.500	-10,978.000000
30.508333	0.500	-10,205.000000
30.516667	0.500	-9,654.000000
30.525000	0.500	-9,841.000000
30.533333	0.500	-10,996.000000
30.541667	0.500	-12,730.000000
30.550000	0.500	-14,323.000000
30.558333	0.500	-15,303.000000
30.566667	0.500	-15,457.000000
30.575000	0.500	-14,685.000000
30.583333	0.500	-12,986.000000
30.591667	0.500	-10,858.000000
30.600000	0.500	-8,849.000000
30.608333	0.500	-7,570.000000
30.616667	0.500	-7,193.000000
30.625000	0.500	-7,621.000000
30.633333	0.500	-8,885.000000
30.641667	0.500	-10,471.000000
30.650000	0.500	-12,038.000000
30.658333	0.500	-13,614.000000
30.666667	0.500	-15,215.000000
30.675000	0.500	-16,994.000000
30.683333	0.500	-18,972.000000
30.691667	0.500	-20,672.000000
30.700000	0.500	-21,195.000000
30.708333	0.500	-20,201.000000
30.716667	0.500	-18,228.000000
30.725000	0.500	-16,102.000000
30.733333	0.500	-14,041.000000
30.741667	0.500	-12,125.000000
30.750000	0.500	-11,047.000000
30.758333	0.500	-11,121.000000
30.766667	0.500	-11,965.000000
30.775000	0.500	-12,894.000000
30.783333	0.500	-13,528.000000
30.791667	0.500	-14,067.000000
30.800000	0.500	-15,091.000000
30.808333	0.500	-16,510.000000
30.816667	0.500	-17,660.000000
30.825000	0.500	-17,790.000000
30.833333	0.500	-16,437.000000
30.841667	0.500	-13,780.000000
30.850000	0.500	-10,344.000000
30.858333	0.500	-6,960.000000
30.866667	0.500	-4,269.000000
30.875000	0.500	-2,501.000000
30.883333	0.500	-2,176.000000
30.891667	0.500	-3,347.000000
30.900000	0.500	-5,355.000000
30.908333	0.500	-7,647.000000
30.916667	0.500	-9,799.000000
30.925000	0.500	-11,296.000000
30.933333	0.500	-11,838.000000
30.941667	0.500	-11,369.000000
30.950000	0.500	-10,009.000000
30.958333	0.500	-8,214.000000
30.966667	0.500	-6,981.000000
30.975000	0.500	-6,843.000000
30.983333	0.500	-7,530.000000
30.991667	0.500	-8,700.000000
31.000000	0.500	-11,935.000000
