# Supplementary material for: Changes to Serum Sample Tube and Processing Methodology Does Not Cause Inter-Individual Variation in Automated Whole Serum N-Glycan Profiling in Health and Disease
Source: PLoS One. 2015 Apr 1;10(4):e0123028. doi: 10.1371/journal.pone.0123028 (PMC4382121; doi:10.1371/journal.pone.0123028)
Supplement: S2 Data — (ZIP) [file pone.0123028.s007.zip › IgGglycansData/1000+390-Sample 41.txt]

File Path	chrom://acropora/ChromeleonLocal/Archana Data/07 Mar 14/Robot validation of PNG F release- GCP-IgG and GCP-Fet.seq/44.smp/Emission_1.channel/Emission_1.chm
Channel	Emission_1

Injection Information:
Data Vault	ChromeleonLocal
Injection	PNG F rel-GCP-IgG-100µg-F.A+PBM+2AB VP96+T1-110/1000+390-Sample 41
Injection Number	46
Position	RA6
Comment	
Processing Method	beh-gu
Instrument Method	BEH-15cm-30min-right-25ul
Type	Unknown
Status	Finished
Injection Date	08/03/2014
Injection Time	15:07:34
Injection Volume (µL)	25.0000
Dilution Factor	1.0000
Weight	1.0000

Raw Data Information:
Time Min. (min)	0.000000
Time Max. (min)	31.000000
Data Points	3721
Detector	FLD
Exporting Data System	Chromeleon 7.1.1.1127
Operator	
Signal Quantity	
Signal Unit	counts
Signal Min.	-21,013.000000
Signal Max.	7,688,923.000000
Channel	Emission_1
Driver Name	FLD3000.dll
Channel Type	Evaluation
Min. Step (s)	0.500
Max. Step (s)	0.500
Average Step (s)	0.500

Signal Parameter Information:
Signal Info	

Raw Data:
Time (min)	Step (s)	Value (counts)
0.000000	0.000	0.000000
0.008333	0.500	0.000000
0.016667	0.500	0.000000
0.025000	0.500	0.000000
0.033333	0.500	0.000000
0.041667	0.500	5,834.000000
0.050000	0.500	5,991.000000
0.058333	0.500	6,315.000000
0.066667	0.500	7,009.000000
0.075000	0.500	8,026.000000
0.083333	0.500	9,154.000000
0.091667	0.500	10,146.000000
0.100000	0.500	10,764.000000
0.108333	0.500	10,847.000000
0.116667	0.500	10,413.000000
0.125000	0.500	9,627.000000
0.133333	0.500	8,693.000000
0.141667	0.500	7,762.000000
0.150000	0.500	6,893.000000
0.158333	0.500	6,101.000000
0.166667	0.500	5,354.000000
0.175000	0.500	4,597.000000
0.183333	0.500	3,819.000000
0.191667	0.500	3,095.000000
0.200000	0.500	2,477.000000
0.208333	0.500	1,936.000000
0.216667	0.500	1,437.000000
0.225000	0.500	921.000000
0.233333	0.500	390.000000
0.241667	0.500	-91.000000
0.250000	0.500	-454.000000
0.258333	0.500	-695.000000
0.266667	0.500	-812.000000
0.275000	0.500	-783.000000
0.283333	0.500	-678.000000
0.291667	0.500	-585.000000
0.300000	0.500	-527.000000
0.308333	0.500	-481.000000
0.316667	0.500	-393.000000
0.325000	0.500	-205.000000
0.333333	0.500	96.000000
0.341667	0.500	461.000000
0.350000	0.500	793.000000
0.358333	0.500	984.000000
0.366667	0.500	973.000000
0.375000	0.500	712.000000
0.383333	0.500	291.000000
0.391667	0.500	-126.000000
0.400000	0.500	-461.000000
0.408333	0.500	-728.000000
0.416667	0.500	-977.000000
0.425000	0.500	-1,177.000000
0.433333	0.500	-1,274.000000
0.441667	0.500	-1,282.000000
0.450000	0.500	-1,256.000000
0.458333	0.500	-1,208.000000
0.466667	0.500	-1,097.000000
0.475000	0.500	-894.000000
0.483333	0.500	-616.000000
0.491667	0.500	-320.000000
0.500000	0.500	-73.000000
0.508333	0.500	47.000000
0.516667	0.500	-15.000000
0.525000	0.500	-242.000000
0.533333	0.500	-569.000000
0.541667	0.500	-958.000000
0.550000	0.500	-1,331.000000
0.558333	0.500	-1,619.000000
0.566667	0.500	-1,805.000000
0.575000	0.500	-1,907.000000
0.583333	0.500	-1,904.000000
0.591667	0.500	-1,821.000000
0.600000	0.500	-1,734.000000
0.608333	0.500	-1,674.000000
0.616667	0.500	-1,640.000000
0.625000	0.500	-1,596.000000
0.633333	0.500	-1,467.000000
0.641667	0.500	-1,147.000000
0.650000	0.500	-538.000000
0.658333	0.500	445.000000
0.666667	0.500	1,754.000000
0.675000	0.500	3,292.000000
0.683333	0.500	4,978.000000
0.691667	0.500	6,658.000000
0.700000	0.500	8,210.000000
0.708333	0.500	9,517.000000
0.716667	0.500	10,461.000000
0.725000	0.500	11,012.000000
0.733333	0.500	11,440.000000
0.741667	0.500	12,567.000000
0.750000	0.500	15,590.000000
0.758333	0.500	21,347.000000
0.766667	0.500	29,881.000000
0.775000	0.500	40,446.000000
0.783333	0.500	51,749.000000
0.791667	0.500	62,369.000000
0.800000	0.500	71,006.000000
0.808333	0.500	76,783.000000
0.816667	0.500	79,301.000000
0.825000	0.500	78,577.000000
0.833333	0.500	75,004.000000
0.841667	0.500	69,223.000000
0.850000	0.500	62,015.000000
0.858333	0.500	54,173.000000
0.866667	0.500	46,359.000000
0.875000	0.500	39,027.000000
0.883333	0.500	32,438.000000
0.891667	0.500	26,777.000000
0.900000	0.500	22,142.000000
0.908333	0.500	18,482.000000
0.916667	0.500	15,665.000000
0.925000	0.500	13,557.000000
0.933333	0.500	11,961.000000
0.941667	0.500	10,783.000000
0.950000	0.500	10,002.000000
0.958333	0.500	9,574.000000
0.966667	0.500	9,463.000000
0.975000	0.500	9,579.000000
0.983333	0.500	9,862.000000
0.991667	0.500	10,310.000000
1.000000	0.500	10,872.000000
1.008333	0.500	11,491.000000
1.016667	0.500	12,184.000000
1.025000	0.500	13,090.000000
1.033333	0.500	14,464.000000
1.041667	0.500	16,637.000000
1.050000	0.500	19,815.000000
1.058333	0.500	23,929.000000
1.066667	0.500	28,623.000000
1.075000	0.500	33,344.000000
1.083333	0.500	37,597.000000
1.091667	0.500	40,989.000000
1.100000	0.500	43,174.000000
1.108333	0.500	44,041.000000
1.116667	0.500	43,760.000000
1.125000	0.500	42,597.000000
1.133333	0.500	40,910.000000
1.141667	0.500	39,201.000000
1.150000	0.500	37,994.000000
1.158333	0.500	37,695.000000
1.166667	0.500	38,514.000000
1.175000	0.500	40,437.000000
1.183333	0.500	43,205.000000
1.191667	0.500	46,377.000000
1.200000	0.500	49,501.000000
1.208333	0.500	52,166.000000
1.216667	0.500	54,012.000000
1.225000	0.500	54,788.000000
1.233333	0.500	54,398.000000
1.241667	0.500	52,892.000000
1.250000	0.500	50,471.000000
1.258333	0.500	47,541.000000
1.266667	0.500	44,552.000000
1.275000	0.500	41,673.000000
1.283333	0.500	38,874.000000
1.291667	0.500	36,140.000000
1.300000	0.500	33,799.000000
1.308333	0.500	32,481.000000
1.316667	0.500	32,477.000000
1.325000	0.500	33,401.000000
1.333333	0.500	34,478.000000
1.341667	0.500	34,999.000000
1.350000	0.500	34,546.000000
1.358333	0.500	32,991.000000
1.366667	0.500	30,466.000000
1.375000	0.500	27,246.000000
1.383333	0.500	23,678.000000
1.391667	0.500	20,087.000000
1.400000	0.500	16,738.000000
1.408333	0.500	13,869.000000
1.416667	0.500	11,634.000000
1.425000	0.500	10,063.000000
1.433333	0.500	9,032.000000
1.441667	0.500	8,345.000000
1.450000	0.500	7,848.000000
1.458333	0.500	7,451.000000
1.466667	0.500	7,144.000000
1.475000	0.500	6,852.000000
1.483333	0.500	6,580.000000
1.491667	0.500	6,417.000000
1.500000	0.500	6,426.000000
1.508333	0.500	6,567.000000
1.516667	0.500	6,740.000000
1.525000	0.500	6,872.000000
1.533333	0.500	6,923.000000
1.541667	0.500	6,849.000000
1.550000	0.500	6,636.000000
1.558333	0.500	6,309.000000
1.566667	0.500	5,887.000000
1.575000	0.500	5,404.000000
1.583333	0.500	4,942.000000
1.591667	0.500	4,537.000000
1.600000	0.500	4,197.000000
1.608333	0.500	3,919.000000
1.616667	0.500	3,678.000000
1.625000	0.500	3,429.000000
1.633333	0.500	3,147.000000
1.641667	0.500	2,859.000000
1.650000	0.500	2,601.000000
1.658333	0.500	2,383.000000
1.666667	0.500	2,183.000000
1.675000	0.500	1,966.000000
1.683333	0.500	1,726.000000
1.691667	0.500	1,469.000000
1.700000	0.500	1,189.000000
1.708333	0.500	881.000000
1.716667	0.500	590.000000
1.725000	0.500	412.000000
1.733333	0.500	413.000000
1.741667	0.500	578.000000
1.750000	0.500	782.000000
1.758333	0.500	932.000000
1.766667	0.500	984.000000
1.775000	0.500	951.000000
1.783333	0.500	863.000000
1.791667	0.500	707.000000
1.800000	0.500	494.000000
1.808333	0.500	260.000000
1.816667	0.500	44.000000
1.825000	0.500	-144.000000
1.833333	0.500	-302.000000
1.841667	0.500	-391.000000
1.850000	0.500	-398.000000
1.858333	0.500	-373.000000
1.866667	0.500	-381.000000
1.875000	0.500	-411.000000
1.883333	0.500	-388.000000
1.891667	0.500	-315.000000
1.900000	0.500	-266.000000
1.908333	0.500	-284.000000
1.916667	0.500	-379.000000
1.925000	0.500	-506.000000
1.933333	0.500	-574.000000
1.941667	0.500	-590.000000
1.950000	0.500	-578.000000
1.958333	0.500	-499.000000
1.966667	0.500	-329.000000
1.975000	0.500	-97.000000
1.983333	0.500	136.000000
1.991667	0.500	342.000000
2.000000	0.500	566.000000
2.008333	0.500	849.000000
2.016667	0.500	1,194.000000
2.025000	0.500	1,553.000000
2.033333	0.500	1,896.000000
2.041667	0.500	2,219.000000
2.050000	0.500	2,469.000000
2.058333	0.500	2,571.000000
2.066667	0.500	2,504.000000
2.075000	0.500	2,287.000000
2.083333	0.500	1,973.000000
2.091667	0.500	1,607.000000
2.100000	0.500	1,224.000000
2.108333	0.500	830.000000
2.116667	0.500	432.000000
2.125000	0.500	85.000000
2.133333	0.500	-152.000000
2.141667	0.500	-260.000000
2.150000	0.500	-247.000000
2.158333	0.500	-237.000000
2.166667	0.500	-300.000000
2.175000	0.500	-425.000000
2.183333	0.500	-545.000000
2.191667	0.500	-597.000000
2.200000	0.500	-592.000000
2.208333	0.500	-554.000000
2.216667	0.500	-445.000000
2.225000	0.500	-261.000000
2.233333	0.500	-55.000000
2.241667	0.500	79.000000
2.250000	0.500	96.000000
2.258333	0.500	39.000000
2.266667	0.500	-67.000000
2.275000	0.500	-196.000000
2.283333	0.500	-273.000000
2.291667	0.500	-250.000000
2.300000	0.500	-184.000000
2.308333	0.500	-107.000000
2.316667	0.500	-49.000000
2.325000	0.500	-27.000000
2.333333	0.500	-21.000000
2.341667	0.500	16.000000
2.350000	0.500	111.000000
2.358333	0.500	241.000000
2.366667	0.500	303.000000
2.375000	0.500	242.000000
2.383333	0.500	102.000000
2.391667	0.500	-75.000000
2.400000	0.500	-263.000000
2.408333	0.500	-430.000000
2.416667	0.500	-566.000000
2.425000	0.500	-683.000000
2.433333	0.500	-828.000000
2.441667	0.500	-1,039.000000
2.450000	0.500	-1,330.000000
2.458333	0.500	-1,651.000000
2.466667	0.500	-1,901.000000
2.475000	0.500	-2,003.000000
2.483333	0.500	-1,981.000000
2.491667	0.500	-1,812.000000
2.500000	0.500	-1,444.000000
2.508333	0.500	-925.000000
2.516667	0.500	-363.000000
2.525000	0.500	109.000000
2.533333	0.500	388.000000
2.541667	0.500	451.000000
2.550000	0.500	316.000000
2.558333	0.500	73.000000
2.566667	0.500	-174.000000
2.575000	0.500	-420.000000
2.583333	0.500	-621.000000
2.591667	0.500	-736.000000
2.600000	0.500	-782.000000
2.608333	0.500	-761.000000
2.616667	0.500	-692.000000
2.625000	0.500	-620.000000
2.633333	0.500	-587.000000
2.641667	0.500	-650.000000
2.650000	0.500	-803.000000
2.658333	0.500	-969.000000
2.666667	0.500	-1,062.000000
2.675000	0.500	-1,061.000000
2.683333	0.500	-1,026.000000
2.691667	0.500	-989.000000
2.700000	0.500	-974.000000
2.708333	0.500	-1,044.000000
2.716667	0.500	-1,192.000000
2.725000	0.500	-1,395.000000
2.733333	0.500	-1,613.000000
2.741667	0.500	-1,801.000000
2.750000	0.500	-1,935.000000
2.758333	0.500	-2,038.000000
2.766667	0.500	-2,171.000000
2.775000	0.500	-2,378.000000
2.783333	0.500	-2,671.000000
2.791667	0.500	-2,966.000000
2.800000	0.500	-3,182.000000
2.808333	0.500	-3,311.000000
2.816667	0.500	-3,338.000000
2.825000	0.500	-3,223.000000
2.833333	0.500	-2,992.000000
2.841667	0.500	-2,672.000000
2.850000	0.500	-2,290.000000
2.858333	0.500	-1,880.000000
2.866667	0.500	-1,398.000000
2.875000	0.500	-801.000000
2.883333	0.500	-178.000000
2.891667	0.500	358.000000
2.900000	0.500	705.000000
2.908333	0.500	790.000000
2.916667	0.500	659.000000
2.925000	0.500	451.000000
2.933333	0.500	223.000000
2.941667	0.500	-4.000000
2.950000	0.500	-302.000000
2.958333	0.500	-666.000000
2.966667	0.500	-1,072.000000
2.975000	0.500	-1,424.000000
2.983333	0.500	-1,639.000000
2.991667	0.500	-1,731.000000
3.000000	0.500	-1,762.000000
3.008333	0.500	-1,762.000000
3.016667	0.500	-1,762.000000
3.025000	0.500	-1,762.000000
3.033333	0.500	-1,762.000000
3.041667	0.500	-1,992.000000
3.050000	0.500	-2,782.000000
3.058333	0.500	-3,809.000000
3.066667	0.500	-4,834.000000
3.075000	0.500	-5,075.000000
3.083333	0.500	-3,485.000000
3.091667	0.500	426.000000
3.100000	0.500	6,236.000000
3.108333	0.500	12,998.000000
3.116667	0.500	20,009.000000
3.125000	0.500	26,617.000000
3.133333	0.500	32,006.000000
3.141667	0.500	35,384.000000
3.150000	0.500	36,516.000000
3.158333	0.500	35,821.000000
3.166667	0.500	33,869.000000
3.175000	0.500	30,994.000000
3.183333	0.500	27,832.000000
3.191667	0.500	24,807.000000
3.200000	0.500	22,243.000000
3.208333	0.500	20,221.000000
3.216667	0.500	18,213.000000
3.225000	0.500	15,923.000000
3.233333	0.500	13,576.000000
3.241667	0.500	11,389.000000
3.250000	0.500	9,254.000000
3.258333	0.500	7,303.000000
3.266667	0.500	5,692.000000
3.275000	0.500	4,561.000000
3.283333	0.500	3,704.000000
3.291667	0.500	2,782.000000
3.300000	0.500	1,523.000000
3.308333	0.500	-109.000000
3.316667	0.500	-1,528.000000
3.325000	0.500	-1,922.000000
3.333333	0.500	-1,400.000000
3.341667	0.500	-683.000000
3.350000	0.500	-7.000000
3.358333	0.500	546.000000
3.366667	0.500	780.000000
3.375000	0.500	1,117.000000
3.383333	0.500	1,939.000000
3.391667	0.500	3,296.000000
3.400000	0.500	5,474.000000
3.408333	0.500	8,353.000000
3.416667	0.500	11,023.000000
3.425000	0.500	13,006.000000
3.433333	0.500	13,967.000000
3.441667	0.500	13,407.000000
3.450000	0.500	11,411.000000
3.458333	0.500	8,511.000000
3.466667	0.500	5,289.000000
3.475000	0.500	2,330.000000
3.483333	0.500	96.000000
3.491667	0.500	-899.000000
3.500000	0.500	-360.000000
3.508333	0.500	1,404.000000
3.516667	0.500	3,590.000000
3.525000	0.500	5,821.000000
3.533333	0.500	8,003.000000
3.541667	0.500	9,825.000000
3.550000	0.500	10,895.000000
3.558333	0.500	11,522.000000
3.566667	0.500	11,989.000000
3.575000	0.500	12,139.000000
3.583333	0.500	12,057.000000
3.591667	0.500	11,985.000000
3.600000	0.500	11,870.000000
3.608333	0.500	11,824.000000
3.616667	0.500	12,285.000000
3.625000	0.500	13,592.000000
3.633333	0.500	15,345.000000
3.641667	0.500	17,299.000000
3.650000	0.500	19,224.000000
3.658333	0.500	20,587.000000
3.666667	0.500	21,143.000000
3.675000	0.500	21,009.000000
3.683333	0.500	20,115.000000
3.691667	0.500	18,986.000000
3.700000	0.500	18,153.000000
3.708333	0.500	18,005.000000
3.716667	0.500	18,640.000000
3.725000	0.500	19,477.000000
3.733333	0.500	19,932.000000
3.741667	0.500	19,798.000000
3.750000	0.500	19,094.000000
3.758333	0.500	18,390.000000
3.766667	0.500	17,844.000000
3.775000	0.500	17,338.000000
3.783333	0.500	16,846.000000
3.791667	0.500	16,351.000000
3.800000	0.500	15,856.000000
3.808333	0.500	15,071.000000
3.816667	0.500	13,693.000000
3.825000	0.500	11,601.000000
3.833333	0.500	9,292.000000
3.841667	0.500	7,517.000000
3.850000	0.500	6,836.000000
3.858333	0.500	7,033.000000
3.866667	0.500	7,574.000000
3.875000	0.500	8,151.000000
3.883333	0.500	8,636.000000
3.891667	0.500	8,942.000000
3.900000	0.500	8,997.000000
3.908333	0.500	8,734.000000
3.916667	0.500	7,860.000000
3.925000	0.500	6,587.000000
3.933333	0.500	5,711.000000
3.941667	0.500	5,209.000000
3.950000	0.500	4,726.000000
3.958333	0.500	4,077.000000
3.966667	0.500	2,613.000000
3.975000	0.500	-33.000000
3.983333	0.500	-3,644.000000
3.991667	0.500	-7,713.000000
4.000000	0.500	-10,821.000000
4.008333	0.500	-11,681.000000
4.016667	0.500	-10,309.000000
4.025000	0.500	-7,312.000000
4.033333	0.500	-3,489.000000
4.041667	0.500	683.000000
4.050000	0.500	4,884.000000
4.058333	0.500	8,889.000000
4.066667	0.500	12,403.000000
4.075000	0.500	15,299.000000
4.083333	0.500	17,644.000000
4.091667	0.500	19,505.000000
4.100000	0.500	20,959.000000
4.108333	0.500	21,732.000000
4.116667	0.500	21,427.000000
4.125000	0.500	19,923.000000
4.133333	0.500	17,486.000000
4.141667	0.500	14,840.000000
4.150000	0.500	12,475.000000
4.158333	0.500	11,084.000000
4.166667	0.500	10,898.000000
4.175000	0.500	10,938.000000
4.183333	0.500	10,021.000000
4.191667	0.500	8,213.000000
4.200000	0.500	6,369.000000
4.208333	0.500	4,970.000000
4.216667	0.500	3,664.000000
4.225000	0.500	2,433.000000
4.233333	0.500	1,879.000000
4.241667	0.500	2,022.000000
4.250000	0.500	2,707.000000
4.258333	0.500	3,842.000000
4.266667	0.500	5,237.000000
4.275000	0.500	6,621.000000
4.283333	0.500	7,674.000000
4.291667	0.500	8,257.000000
4.300000	0.500	8,567.000000
4.308333	0.500	8,918.000000
4.316667	0.500	9,278.000000
4.325000	0.500	9,398.000000
4.333333	0.500	8,689.000000
4.341667	0.500	6,903.000000
4.350000	0.500	3,932.000000
4.358333	0.500	56.000000
4.366667	0.500	-3,888.000000
4.375000	0.500	-7,305.000000
4.383333	0.500	-9,826.000000
4.391667	0.500	-11,493.000000
4.400000	0.500	-12,547.000000
4.408333	0.500	-12,769.000000
4.416667	0.500	-12,123.000000
4.425000	0.500	-11,019.000000
4.433333	0.500	-9,708.000000
4.441667	0.500	-8,085.000000
4.450000	0.500	-6,776.000000
4.458333	0.500	-6,339.000000
4.466667	0.500	-6,594.000000
4.475000	0.500	-7,069.000000
4.483333	0.500	-7,375.000000
4.491667	0.500	-7,151.000000
4.500000	0.500	-5,984.000000
4.508333	0.500	-4,100.000000
4.516667	0.500	-2,228.000000
4.525000	0.500	-912.000000
4.533333	0.500	-164.000000
4.541667	0.500	108.000000
4.550000	0.500	-466.000000
4.558333	0.500	-1,750.000000
4.566667	0.500	-3,404.000000
4.575000	0.500	-5,188.000000
4.583333	0.500	-6,995.000000
4.591667	0.500	-8,550.000000
4.600000	0.500	-9,292.000000
4.608333	0.500	-8,680.000000
4.616667	0.500	-7,129.000000
4.625000	0.500	-4,750.000000
4.633333	0.500	-1,413.000000
4.641667	0.500	2,536.000000
4.650000	0.500	6,610.000000
4.658333	0.500	9,894.000000
4.666667	0.500	12,088.000000
4.675000	0.500	13,211.000000
4.683333	0.500	13,295.000000
4.691667	0.500	12,590.000000
4.700000	0.500	11,084.000000
4.708333	0.500	8,462.000000
4.716667	0.500	5,189.000000
4.725000	0.500	1,679.000000
4.733333	0.500	-1,551.000000
4.741667	0.500	-3,952.000000
4.750000	0.500	-5,469.000000
4.758333	0.500	-6,325.000000
4.766667	0.500	-6,209.000000
4.775000	0.500	-5,037.000000
4.783333	0.500	-3,150.000000
4.791667	0.500	-535.000000
4.800000	0.500	3,094.000000
4.808333	0.500	7,671.000000
4.816667	0.500	12,141.000000
4.825000	0.500	15,218.000000
4.833333	0.500	16,187.000000
4.841667	0.500	15,001.000000
4.850000	0.500	12,161.000000
4.858333	0.500	8,424.000000
4.866667	0.500	4,447.000000
4.875000	0.500	791.000000
4.883333	0.500	-2,221.000000
4.891667	0.500	-3,970.000000
4.900000	0.500	-4,105.000000
4.908333	0.500	-2,606.000000
4.916667	0.500	168.000000
4.925000	0.500	3,819.000000
4.933333	0.500	7,887.000000
4.941667	0.500	11,877.000000
4.950000	0.500	15,102.000000
4.958333	0.500	16,878.000000
4.966667	0.500	17,153.000000
4.975000	0.500	16,316.000000
4.983333	0.500	14,549.000000
4.991667	0.500	11,533.000000
5.000000	0.500	7,373.000000
5.008333	0.500	2,849.000000
5.016667	0.500	-1,202.000000
5.025000	0.500	-4,371.000000
5.033333	0.500	-6,627.000000
5.041667	0.500	-8,287.000000
5.050000	0.500	-9,280.000000
5.058333	0.500	-9,737.000000
5.066667	0.500	-9,884.000000
5.075000	0.500	-9,795.000000
5.083333	0.500	-9,186.000000
5.091667	0.500	-8,099.000000
5.100000	0.500	-6,686.000000
5.108333	0.500	-5,281.000000
5.116667	0.500	-3,845.000000
5.125000	0.500	-2,032.000000
5.133333	0.500	73.000000
5.141667	0.500	2,081.000000
5.150000	0.500	3,333.000000
5.158333	0.500	3,151.000000
5.166667	0.500	2,132.000000
5.175000	0.500	866.000000
5.183333	0.500	-393.000000
5.191667	0.500	-1,803.000000
5.200000	0.500	-3,710.000000
5.208333	0.500	-6,023.000000
5.216667	0.500	-8,525.000000
5.225000	0.500	-10,695.000000
5.233333	0.500	-11,863.000000
5.241667	0.500	-11,893.000000
5.250000	0.500	-11,160.000000
5.258333	0.500	-9,885.000000
5.266667	0.500	-7,696.000000
5.275000	0.500	-4,769.000000
5.283333	0.500	-1,373.000000
5.291667	0.500	2,327.000000
5.300000	0.500	6,020.000000
5.308333	0.500	9,412.000000
5.316667	0.500	12,005.000000
5.325000	0.500	13,612.000000
5.333333	0.500	14,838.000000
5.341667	0.500	15,799.000000
5.350000	0.500	16,211.000000
5.358333	0.500	15,623.000000
5.366667	0.500	13,772.000000
5.375000	0.500	10,632.000000
5.383333	0.500	7,142.000000
5.391667	0.500	4,110.000000
5.400000	0.500	1,637.000000
5.408333	0.500	384.000000
5.416667	0.500	803.000000
5.425000	0.500	2,906.000000
5.433333	0.500	5,998.000000
5.441667	0.500	9,248.000000
5.450000	0.500	12,176.000000
5.458333	0.500	14,376.000000
5.466667	0.500	15,763.000000
5.475000	0.500	16,512.000000
5.483333	0.500	16,953.000000
5.491667	0.500	17,135.000000
5.500000	0.500	16,576.000000
5.508333	0.500	15,264.000000
5.516667	0.500	13,788.000000
5.525000	0.500	12,708.000000
5.533333	0.500	12,075.000000
5.541667	0.500	11,778.000000
5.550000	0.500	11,856.000000
5.558333	0.500	12,801.000000
5.566667	0.500	14,349.000000
5.575000	0.500	15,577.000000
5.583333	0.500	16,012.000000
5.591667	0.500	15,819.000000
5.600000	0.500	15,210.000000
5.608333	0.500	14,118.000000
5.616667	0.500	12,972.000000
5.625000	0.500	11,886.000000
5.633333	0.500	10,561.000000
5.641667	0.500	8,881.000000
5.650000	0.500	7,833.000000
5.658333	0.500	8,120.000000
5.666667	0.500	9,641.000000
5.675000	0.500	11,343.000000
5.683333	0.500	12,384.000000
5.691667	0.500	12,849.000000
5.700000	0.500	13,004.000000
5.708333	0.500	13,050.000000
5.716667	0.500	13,570.000000
5.725000	0.500	14,759.000000
5.733333	0.500	16,033.000000
5.741667	0.500	17,136.000000
5.750000	0.500	17,958.000000
5.758333	0.500	18,279.000000
5.766667	0.500	18,109.000000
5.775000	0.500	17,854.000000
5.783333	0.500	17,369.000000
5.791667	0.500	16,375.000000
5.800000	0.500	15,423.000000
5.808333	0.500	15,399.000000
5.816667	0.500	16,591.000000
5.825000	0.500	19,145.000000
5.833333	0.500	22,779.000000
5.841667	0.500	26,985.000000
5.850000	0.500	31,085.000000
5.858333	0.500	34,257.000000
5.866667	0.500	36,221.000000
5.875000	0.500	37,085.000000
5.883333	0.500	37,053.000000
5.891667	0.500	36,724.000000
5.900000	0.500	36,418.000000
5.908333	0.500	35,891.000000
5.916667	0.500	34,494.000000
5.925000	0.500	32,300.000000
5.933333	0.500	29,381.000000
5.941667	0.500	26,092.000000
5.950000	0.500	22,647.000000
5.958333	0.500	19,143.000000
5.966667	0.500	15,460.000000
5.975000	0.500	11,649.000000
5.983333	0.500	8,078.000000
5.991667	0.500	4,948.000000
6.000000	0.500	2,748.000000
6.008333	0.500	2,280.000000
6.016667	0.500	4,136.000000
6.025000	0.500	8,476.000000
6.033333	0.500	14,430.000000
6.041667	0.500	20,408.000000
6.050000	0.500	25,308.000000
6.058333	0.500	28,802.000000
6.066667	0.500	30,726.000000
6.075000	0.500	30,988.000000
6.083333	0.500	29,976.000000
6.091667	0.500	28,623.000000
6.100000	0.500	27,585.000000
6.108333	0.500	26,891.000000
6.116667	0.500	26,311.000000
6.125000	0.500	25,783.000000
6.133333	0.500	24,743.000000
6.141667	0.500	23,193.000000
6.150000	0.500	21,369.000000
6.158333	0.500	19,551.000000
6.166667	0.500	18,459.000000
6.175000	0.500	18,856.000000
6.183333	0.500	20,555.000000
6.191667	0.500	23,325.000000
6.200000	0.500	27,045.000000
6.208333	0.500	31,118.000000
6.216667	0.500	34,753.000000
6.225000	0.500	37,169.000000
6.233333	0.500	37,434.000000
6.241667	0.500	35,353.000000
6.250000	0.500	32,268.000000
6.258333	0.500	29,325.000000
6.266667	0.500	26,600.000000
6.275000	0.500	24,423.000000
6.283333	0.500	22,910.000000
6.291667	0.500	22,374.000000
6.300000	0.500	23,228.000000
6.308333	0.500	24,880.000000
6.316667	0.500	25,936.000000
6.325000	0.500	25,862.000000
6.333333	0.500	25,300.000000
6.341667	0.500	25,101.000000
6.350000	0.500	25,499.000000
6.358333	0.500	26,415.000000
6.366667	0.500	28,172.000000
6.375000	0.500	31,018.000000
6.383333	0.500	34,914.000000
6.391667	0.500	39,189.000000
6.400000	0.500	43,155.000000
6.408333	0.500	45,967.000000
6.416667	0.500	46,966.000000
6.425000	0.500	45,904.000000
6.433333	0.500	42,878.000000
6.441667	0.500	38,459.000000
6.450000	0.500	33,454.000000
6.458333	0.500	29,044.000000
6.466667	0.500	25,681.000000
6.475000	0.500	23,423.000000
6.483333	0.500	22,004.000000
6.491667	0.500	21,155.000000
6.500000	0.500	20,419.000000
6.508333	0.500	19,523.000000
6.516667	0.500	18,678.000000
6.525000	0.500	18,162.000000
6.533333	0.500	18,167.000000
6.541667	0.500	18,802.000000
6.550000	0.500	19,794.000000
6.558333	0.500	20,571.000000
6.566667	0.500	20,562.000000
6.575000	0.500	20,199.000000
6.583333	0.500	19,861.000000
6.591667	0.500	19,215.000000
6.600000	0.500	18,065.000000
6.608333	0.500	16,545.000000
6.616667	0.500	15,198.000000
6.625000	0.500	14,633.000000
6.633333	0.500	15,098.000000
6.641667	0.500	16,708.000000
6.650000	0.500	19,399.000000
6.658333	0.500	22,463.000000
6.666667	0.500	25,040.000000
6.675000	0.500	26,950.000000
6.683333	0.500	28,801.000000
6.691667	0.500	31,019.000000
6.700000	0.500	33,546.000000
6.708333	0.500	35,857.000000
6.716667	0.500	37,345.000000
6.725000	0.500	37,956.000000
6.733333	0.500	37,645.000000
6.741667	0.500	36,232.000000
6.750000	0.500	33,870.000000
6.758333	0.500	31,506.000000
6.766667	0.500	29,921.000000
6.775000	0.500	29,439.000000
6.783333	0.500	29,710.000000
6.791667	0.500	30,222.000000
6.800000	0.500	30,566.000000
6.808333	0.500	30,508.000000
6.816667	0.500	30,040.000000
6.825000	0.500	29,172.000000
6.833333	0.500	27,956.000000
6.841667	0.500	27,174.000000
6.850000	0.500	27,335.000000
6.858333	0.500	28,395.000000
6.866667	0.500	29,849.000000
6.875000	0.500	31,200.000000
6.883333	0.500	32,235.000000
6.891667	0.500	32,995.000000
6.900000	0.500	33,325.000000
6.908333	0.500	32,634.000000
6.916667	0.500	30,307.000000
6.925000	0.500	26,780.000000
6.933333	0.500	22,730.000000
6.941667	0.500	19,114.000000
6.950000	0.500	16,139.000000
6.958333	0.500	13,884.000000
6.966667	0.500	12,283.000000
6.975000	0.500	11,302.000000
6.983333	0.500	10,892.000000
6.991667	0.500	11,205.000000
7.000000	0.500	12,414.000000
7.008333	0.500	14,513.000000
7.016667	0.500	17,310.000000
7.025000	0.500	20,398.000000
7.033333	0.500	23,597.000000
7.041667	0.500	26,878.000000
7.050000	0.500	29,648.000000
7.058333	0.500	31,365.000000
7.066667	0.500	32,066.000000
7.075000	0.500	32,015.000000
7.083333	0.500	31,305.000000
7.091667	0.500	30,153.000000
7.100000	0.500	28,965.000000
7.108333	0.500	27,792.000000
7.116667	0.500	26,513.000000
7.125000	0.500	25,151.000000
7.133333	0.500	23,924.000000
7.141667	0.500	23,254.000000
7.150000	0.500	23,281.000000
7.158333	0.500	24,089.000000
7.166667	0.500	25,344.000000
7.175000	0.500	26,227.000000
7.183333	0.500	26,383.000000
7.191667	0.500	26,211.000000
7.200000	0.500	26,251.000000
7.208333	0.500	26,093.000000
7.216667	0.500	25,099.000000
7.225000	0.500	23,098.000000
7.233333	0.500	20,547.000000
7.241667	0.500	17,660.000000
7.250000	0.500	15,231.000000
7.258333	0.500	14,314.000000
7.266667	0.500	15,152.000000
7.275000	0.500	17,763.000000
7.283333	0.500	21,778.000000
7.291667	0.500	26,136.000000
7.300000	0.500	30,186.000000
7.308333	0.500	33,479.000000
7.316667	0.500	35,593.000000
7.325000	0.500	36,615.000000
7.333333	0.500	36,701.000000
7.341667	0.500	35,358.000000
7.350000	0.500	33,082.000000
7.358333	0.500	30,920.000000
7.366667	0.500	29,908.000000
7.375000	0.500	30,277.000000
7.383333	0.500	31,457.000000
7.391667	0.500	32,973.000000
7.400000	0.500	34,417.000000
7.408333	0.500	35,462.000000
7.416667	0.500	35,757.000000
7.425000	0.500	35,448.000000
7.433333	0.500	34,625.000000
7.441667	0.500	33,696.000000
7.450000	0.500	32,828.000000
7.458333	0.500	31,632.000000
7.466667	0.500	29,938.000000
7.475000	0.500	28,817.000000
7.483333	0.500	29,126.000000
7.491667	0.500	30,715.000000
7.500000	0.500	32,449.000000
7.508333	0.500	33,842.000000
7.516667	0.500	34,985.000000
7.525000	0.500	36,221.000000
7.533333	0.500	37,542.000000
7.541667	0.500	38,797.000000
7.550000	0.500	40,133.000000
7.558333	0.500	41,328.000000
7.566667	0.500	41,404.000000
7.575000	0.500	40,099.000000
7.583333	0.500	38,090.000000
7.591667	0.500	36,015.000000
7.600000	0.500	34,388.000000
7.608333	0.500	33,661.000000
7.616667	0.500	33,070.000000
7.625000	0.500	31,561.000000
7.633333	0.500	29,392.000000
7.641667	0.500	27,320.000000
7.650000	0.500	25,663.000000
7.658333	0.500	24,682.000000
7.666667	0.500	24,332.000000
7.675000	0.500	24,596.000000
7.683333	0.500	25,476.000000
7.691667	0.500	27,051.000000
7.700000	0.500	28,963.000000
7.708333	0.500	31,044.000000
7.716667	0.500	33,502.000000
7.725000	0.500	36,013.000000
7.733333	0.500	38,821.000000
7.741667	0.500	41,832.000000
7.750000	0.500	44,363.000000
7.758333	0.500	45,661.000000
7.766667	0.500	45,016.000000
7.775000	0.500	42,340.000000
7.783333	0.500	38,324.000000
7.791667	0.500	33,803.000000
7.800000	0.500	29,953.000000
7.808333	0.500	27,586.000000
7.816667	0.500	26,754.000000
7.825000	0.500	26,941.000000
7.833333	0.500	27,536.000000
7.841667	0.500	28,341.000000
7.850000	0.500	29,098.000000
7.858333	0.500	29,182.000000
7.866667	0.500	28,416.000000
7.875000	0.500	26,963.000000
7.883333	0.500	24,858.000000
7.891667	0.500	22,843.000000
7.900000	0.500	21,875.000000
7.908333	0.500	22,144.000000
7.916667	0.500	23,586.000000
7.925000	0.500	24,960.000000
7.933333	0.500	25,805.000000
7.941667	0.500	26,254.000000
7.950000	0.500	26,161.000000
7.958333	0.500	25,991.000000
7.966667	0.500	26,701.000000
7.975000	0.500	28,665.000000
7.983333	0.500	31,836.000000
7.991667	0.500	36,540.000000
8.000000	0.500	42,735.000000
8.008333	0.500	49,246.000000
8.016667	0.500	55,028.000000
8.025000	0.500	59,502.000000
8.033333	0.500	62,381.000000
8.041667	0.500	63,893.000000
8.050000	0.500	64,609.000000
8.058333	0.500	64,542.000000
8.066667	0.500	63,734.000000
8.075000	0.500	62,131.000000
8.083333	0.500	59,821.000000
8.091667	0.500	56,966.000000
8.100000	0.500	54,312.000000
8.108333	0.500	52,445.000000
8.116667	0.500	51,213.000000
8.125000	0.500	49,832.000000
8.133333	0.500	47,488.000000
8.141667	0.500	43,716.000000
8.150000	0.500	38,883.000000
8.158333	0.500	33,795.000000
8.166667	0.500	29,482.000000
8.175000	0.500	26,599.000000
8.183333	0.500	25,215.000000
8.191667	0.500	24,801.000000
8.200000	0.500	24,657.000000
8.208333	0.500	24,604.000000
8.216667	0.500	24,743.000000
8.225000	0.500	25,477.000000
8.233333	0.500	27,229.000000
8.241667	0.500	30,607.000000
8.250000	0.500	35,657.000000
8.258333	0.500	41,506.000000
8.266667	0.500	46,670.000000
8.275000	0.500	50,133.000000
8.283333	0.500	51,792.000000
8.291667	0.500	52,294.000000
8.300000	0.500	52,135.000000
8.308333	0.500	51,765.000000
8.316667	0.500	51,740.000000
8.325000	0.500	51,990.000000
8.333333	0.500	52,188.000000
8.341667	0.500	52,516.000000
8.350000	0.500	54,350.000000
8.358333	0.500	58,744.000000
8.366667	0.500	66,372.000000
8.375000	0.500	78,359.000000
8.383333	0.500	95,055.000000
8.391667	0.500	115,837.000000
8.400000	0.500	140,259.000000
8.408333	0.500	167,398.000000
8.416667	0.500	195,233.000000
8.425000	0.500	221,069.000000
8.433333	0.500	242,734.000000
8.441667	0.500	258,972.000000
8.450000	0.500	268,638.000000
8.458333	0.500	270,907.000000
8.466667	0.500	266,029.000000
8.475000	0.500	254,629.000000
8.483333	0.500	238,314.000000
8.491667	0.500	218,886.000000
8.500000	0.500	197,867.000000
8.508333	0.500	176,722.000000
8.516667	0.500	156,077.000000
8.525000	0.500	136,108.000000
8.533333	0.500	117,318.000000
8.541667	0.500	100,354.000000
8.550000	0.500	85,476.000000
8.558333	0.500	72,882.000000
8.566667	0.500	62,835.000000
8.575000	0.500	55,166.000000
8.583333	0.500	49,460.000000
8.591667	0.500	45,521.000000
8.600000	0.500	42,891.000000
8.608333	0.500	41,211.000000
8.616667	0.500	40,465.000000
8.625000	0.500	40,949.000000
8.633333	0.500	42,022.000000
8.641667	0.500	42,877.000000
8.650000	0.500	43,758.000000
8.658333	0.500	44,928.000000
8.666667	0.500	46,167.000000
8.675000	0.500	47,047.000000
8.683333	0.500	47,376.000000
8.691667	0.500	47,425.000000
8.700000	0.500	47,642.000000
8.708333	0.500	48,261.000000
8.716667	0.500	49,247.000000
8.725000	0.500	49,901.000000
8.733333	0.500	49,765.000000
8.741667	0.500	48,482.000000
8.750000	0.500	45,968.000000
8.758333	0.500	42,798.000000
8.766667	0.500	40,042.000000
8.775000	0.500	38,184.000000
8.783333	0.500	37,097.000000
8.791667	0.500	36,379.000000
8.800000	0.500	35,758.000000
8.808333	0.500	35,539.000000
8.816667	0.500	36,078.000000
8.825000	0.500	37,448.000000
8.833333	0.500	39,178.000000
8.841667	0.500	40,476.000000
8.850000	0.500	40,904.000000
8.858333	0.500	40,713.000000
8.866667	0.500	40,129.000000
8.875000	0.500	39,535.000000
8.883333	0.500	38,796.000000
8.891667	0.500	37,714.000000
8.900000	0.500	36,422.000000
8.908333	0.500	35,475.000000
8.916667	0.500	35,502.000000
8.925000	0.500	36,431.000000
8.933333	0.500	37,733.000000
8.941667	0.500	38,903.000000
8.950000	0.500	39,577.000000
8.958333	0.500	39,897.000000
8.966667	0.500	39,551.000000
8.975000	0.500	38,778.000000
8.983333	0.500	37,640.000000
8.991667	0.500	36,495.000000
9.000000	0.500	35,971.000000
9.008333	0.500	36,049.000000
9.016667	0.500	36,288.000000
9.025000	0.500	36,616.000000
9.033333	0.500	37,339.000000
9.041667	0.500	38,054.000000
9.050000	0.500	38,256.000000
9.058333	0.500	38,299.000000
9.066667	0.500	38,525.000000
9.075000	0.500	39,364.000000
9.083333	0.500	41,250.000000
9.091667	0.500	43,882.000000
9.100000	0.500	46,616.000000
9.108333	0.500	48,906.000000
9.116667	0.500	50,393.000000
9.125000	0.500	51,417.000000
9.133333	0.500	52,454.000000
9.141667	0.500	53,447.000000
9.150000	0.500	54,318.000000
9.158333	0.500	55,123.000000
9.166667	0.500	56,089.000000
9.175000	0.500	57,698.000000
9.183333	0.500	59,642.000000
9.191667	0.500	61,749.000000
9.200000	0.500	64,101.000000
9.208333	0.500	66,877.000000
9.216667	0.500	69,448.000000
9.225000	0.500	70,615.000000
9.233333	0.500	69,994.000000
9.241667	0.500	68,131.000000
9.250000	0.500	65,792.000000
9.258333	0.500	63,234.000000
9.266667	0.500	60,688.000000
9.275000	0.500	58,231.000000
9.283333	0.500	55,708.000000
9.291667	0.500	52,770.000000
9.300000	0.500	49,630.000000
9.308333	0.500	47,109.000000
9.316667	0.500	45,790.000000
9.325000	0.500	45,454.000000
9.333333	0.500	45,430.000000
9.341667	0.500	45,332.000000
9.350000	0.500	45,393.000000
9.358333	0.500	45,220.000000
9.366667	0.500	44,644.000000
9.375000	0.500	43,798.000000
9.383333	0.500	42,865.000000
9.391667	0.500	41,794.000000
9.400000	0.500	41,043.000000
9.408333	0.500	41,064.000000
9.416667	0.500	41,982.000000
9.425000	0.500	43,690.000000
9.433333	0.500	45,512.000000
9.441667	0.500	48,149.000000
9.450000	0.500	52,598.000000
9.458333	0.500	59,278.000000
9.466667	0.500	68,163.000000
9.475000	0.500	79,160.000000
9.483333	0.500	92,432.000000
9.491667	0.500	108,679.000000
9.500000	0.500	130,141.000000
9.508333	0.500	159,849.000000
9.516667	0.500	200,800.000000
9.525000	0.500	256,114.000000
9.533333	0.500	329,992.000000
9.541667	0.500	428,351.000000
9.550000	0.500	558,311.000000
9.558333	0.500	727,563.000000
9.566667	0.500	944,464.000000
9.575000	0.500	1,219,920.000000
9.583333	0.500	1,567,109.000000
9.591667	0.500	1,996,305.000000
9.600000	0.500	2,512,261.000000
9.608333	0.500	3,112,707.000000
9.616667	0.500	3,784,705.000000
9.625000	0.500	4,502,295.000000
9.633333	0.500	5,228,212.000000
9.641667	0.500	5,918,139.000000
9.650000	0.500	6,524,249.000000
9.658333	0.500	6,999,135.000000
9.666667	0.500	7,302,769.000000
9.675000	0.500	7,409,463.000000
9.683333	0.500	7,311,503.000000
9.691667	0.500	7,020,233.000000
9.700000	0.500	6,562,730.000000
9.708333	0.500	5,977,454.000000
9.716667	0.500	5,309,276.000000
9.725000	0.500	4,603,918.000000
9.733333	0.500	3,902,953.000000
9.741667	0.500	3,240,202.000000
9.750000	0.500	2,639,442.000000
9.758333	0.500	2,114,795.000000
9.766667	0.500	1,672,653.000000
9.775000	0.500	1,312,604.000000
9.783333	0.500	1,028,217.000000
9.791667	0.500	809,522.000000
9.800000	0.500	644,880.000000
9.808333	0.500	522,863.000000
9.816667	0.500	432,813.000000
9.825000	0.500	365,645.000000
9.833333	0.500	314,314.000000
9.841667	0.500	273,186.000000
9.850000	0.500	238,292.000000
9.858333	0.500	207,632.000000
9.866667	0.500	180,576.000000
9.875000	0.500	156,913.000000
9.883333	0.500	136,505.000000
9.891667	0.500	119,534.000000
9.900000	0.500	106,269.000000
9.908333	0.500	96,771.000000
9.916667	0.500	90,202.000000
9.925000	0.500	85,262.000000
9.933333	0.500	80,960.000000
9.941667	0.500	76,612.000000
9.950000	0.500	72,225.000000
9.958333	0.500	67,584.000000
9.966667	0.500	62,466.000000
9.975000	0.500	57,302.000000
9.983333	0.500	52,934.000000
9.991667	0.500	49,570.000000
10.000000	0.500	47,217.000000
10.008333	0.500	45,662.000000
10.016667	0.500	44,436.000000
10.025000	0.500	43,113.000000
10.033333	0.500	41,420.000000
10.041667	0.500	38,962.000000
10.050000	0.500	36,169.000000
10.058333	0.500	33,746.000000
10.066667	0.500	32,442.000000
10.075000	0.500	32,373.000000
10.083333	0.500	33,466.000000
10.091667	0.500	35,461.000000
10.100000	0.500	38,078.000000
10.108333	0.500	40,826.000000
10.116667	0.500	43,206.000000
10.125000	0.500	45,900.000000
10.133333	0.500	49,365.000000
10.141667	0.500	53,238.000000
10.150000	0.500	56,785.000000
10.158333	0.500	59,270.000000
10.166667	0.500	60,412.000000
10.175000	0.500	60,318.000000
10.183333	0.500	59,767.000000
10.191667	0.500	59,827.000000
10.200000	0.500	60,726.000000
10.208333	0.500	62,179.000000
10.216667	0.500	63,690.000000
10.225000	0.500	64,436.000000
10.233333	0.500	63,906.000000
10.241667	0.500	62,086.000000
10.250000	0.500	58,843.000000
10.258333	0.500	54,362.000000
10.266667	0.500	49,867.000000
10.275000	0.500	46,247.000000
10.283333	0.500	43,661.000000
10.291667	0.500	42,289.000000
10.300000	0.500	42,422.000000
10.308333	0.500	44,045.000000
10.316667	0.500	46,760.000000
10.325000	0.500	49,564.000000
10.333333	0.500	52,106.000000
10.341667	0.500	54,483.000000
10.350000	0.500	56,709.000000
10.358333	0.500	59,034.000000
10.366667	0.500	61,724.000000
10.375000	0.500	65,032.000000
10.383333	0.500	69,469.000000
10.391667	0.500	74,830.000000
10.400000	0.500	80,113.000000
10.408333	0.500	84,726.000000
10.416667	0.500	88,412.000000
10.425000	0.500	91,905.000000
10.433333	0.500	96,069.000000
10.441667	0.500	101,927.000000
10.450000	0.500	109,907.000000
10.458333	0.500	119,621.000000
10.466667	0.500	130,561.000000
10.475000	0.500	141,838.000000
10.483333	0.500	151,875.000000
10.491667	0.500	159,945.000000
10.500000	0.500	166,183.000000
10.508333	0.500	170,988.000000
10.516667	0.500	174,425.000000
10.525000	0.500	176,244.000000
10.533333	0.500	176,269.000000
10.541667	0.500	174,141.000000
10.550000	0.500	169,859.000000
10.558333	0.500	163,961.000000
10.566667	0.500	157,273.000000
10.575000	0.500	150,833.000000
10.583333	0.500	145,415.000000
10.591667	0.500	141,867.000000
10.600000	0.500	141,090.000000
10.608333	0.500	144,278.000000
10.616667	0.500	152,951.000000
10.625000	0.500	169,275.000000
10.633333	0.500	196,271.000000
10.641667	0.500	236,525.000000
10.650000	0.500	292,603.000000
10.658333	0.500	366,512.000000
10.666667	0.500	458,727.000000
10.675000	0.500	568,957.000000
10.683333	0.500	696,437.000000
10.691667	0.500	839,149.000000
10.700000	0.500	993,446.000000
10.708333	0.500	1,153,050.000000
10.716667	0.500	1,309,451.000000
10.725000	0.500	1,452,488.000000
10.733333	0.500	1,572,030.000000
10.741667	0.500	1,658,868.000000
10.750000	0.500	1,706,770.000000
10.758333	0.500	1,712,539.000000
10.766667	0.500	1,675,911.000000
10.775000	0.500	1,600,395.000000
10.783333	0.500	1,492,818.000000
10.791667	0.500	1,361,823.000000
10.800000	0.500	1,215,904.000000
10.808333	0.500	1,063,161.000000
10.816667	0.500	910,912.000000
10.825000	0.500	765,607.000000
10.833333	0.500	633,173.000000
10.841667	0.500	516,953.000000
10.850000	0.500	417,784.000000
10.858333	0.500	335,528.000000
10.866667	0.500	269,377.000000
10.875000	0.500	217,505.000000
10.883333	0.500	178,240.000000
10.891667	0.500	150,001.000000
10.900000	0.500	130,431.000000
10.908333	0.500	117,098.000000
10.916667	0.500	108,342.000000
10.925000	0.500	102,631.000000
10.933333	0.500	98,714.000000
10.941667	0.500	95,929.000000
10.950000	0.500	93,945.000000
10.958333	0.500	92,599.000000
10.966667	0.500	91,726.000000
10.975000	0.500	91,126.000000
10.983333	0.500	91,112.000000
10.991667	0.500	92,348.000000
11.000000	0.500	95,699.000000
11.008333	0.500	101,593.000000
11.016667	0.500	110,156.000000
11.025000	0.500	120,892.000000
11.033333	0.500	132,735.000000
11.041667	0.500	144,886.000000
11.050000	0.500	156,254.000000
11.058333	0.500	166,253.000000
11.066667	0.500	175,025.000000
11.075000	0.500	182,687.000000
11.083333	0.500	188,764.000000
11.091667	0.500	192,350.000000
11.100000	0.500	192,406.000000
11.108333	0.500	187,874.000000
11.116667	0.500	178,607.000000
11.125000	0.500	165,568.000000
11.133333	0.500	150,017.000000
11.141667	0.500	133,190.000000
11.150000	0.500	116,482.000000
11.158333	0.500	101,052.000000
11.166667	0.500	88,158.000000
11.175000	0.500	78,086.000000
11.183333	0.500	70,547.000000
11.191667	0.500	65,710.000000
11.200000	0.500	63,784.000000
11.208333	0.500	64,033.000000
11.216667	0.500	65,667.000000
11.225000	0.500	68,288.000000
11.233333	0.500	71,674.000000
11.241667	0.500	75,216.000000
11.250000	0.500	77,970.000000
11.258333	0.500	79,172.000000
11.266667	0.500	78,760.000000
11.275000	0.500	77,227.000000
11.283333	0.500	75,144.000000
11.291667	0.500	72,481.000000
11.300000	0.500	69,502.000000
11.308333	0.500	66,547.000000
11.316667	0.500	64,053.000000
11.325000	0.500	62,694.000000
11.333333	0.500	62,637.000000
11.341667	0.500	63,460.000000
11.350000	0.500	64,738.000000
11.358333	0.500	66,130.000000
11.366667	0.500	67,229.000000
11.375000	0.500	67,519.000000
11.383333	0.500	66,876.000000
11.391667	0.500	65,587.000000
11.400000	0.500	63,901.000000
11.408333	0.500	62,317.000000
11.416667	0.500	60,881.000000
11.425000	0.500	59,298.000000
11.433333	0.500	58,568.000000
11.441667	0.500	59,494.000000
11.450000	0.500	61,852.000000
11.458333	0.500	64,607.000000
11.466667	0.500	67,036.000000
11.475000	0.500	69,275.000000
11.483333	0.500	71,313.000000
11.491667	0.500	73,277.000000
11.500000	0.500	75,559.000000
11.508333	0.500	77,857.000000
11.516667	0.500	79,880.000000
11.525000	0.500	81,544.000000
11.533333	0.500	82,631.000000
11.541667	0.500	83,030.000000
11.550000	0.500	82,933.000000
11.558333	0.500	82,836.000000
11.566667	0.500	83,669.000000
11.575000	0.500	86,163.000000
11.583333	0.500	90,717.000000
11.591667	0.500	96,531.000000
11.600000	0.500	102,627.000000
11.608333	0.500	108,661.000000
11.616667	0.500	114,756.000000
11.625000	0.500	122,005.000000
11.633333	0.500	132,316.000000
11.641667	0.500	146,376.000000
11.650000	0.500	163,104.000000
11.658333	0.500	180,316.000000
11.666667	0.500	196,759.000000
11.675000	0.500	211,240.000000
11.683333	0.500	223,374.000000
11.691667	0.500	233,202.000000
11.700000	0.500	240,378.000000
11.708333	0.500	244,792.000000
11.716667	0.500	247,214.000000
11.725000	0.500	248,850.000000
11.733333	0.500	251,185.000000
11.741667	0.500	255,892.000000
11.750000	0.500	265,579.000000
11.758333	0.500	283,723.000000
11.766667	0.500	314,170.000000
11.775000	0.500	361,565.000000
11.783333	0.500	431,189.000000
11.791667	0.500	529,727.000000
11.800000	0.500	665,862.000000
11.808333	0.500	849,859.000000
11.816667	0.500	1,092,270.000000
11.825000	0.500	1,403,264.000000
11.833333	0.500	1,792,738.000000
11.841667	0.500	2,267,179.000000
11.850000	0.500	2,826,584.000000
11.858333	0.500	3,463,913.000000
11.866667	0.500	4,163,433.000000
11.875000	0.500	4,897,983.000000
11.883333	0.500	5,629,526.000000
11.891667	0.500	6,312,151.000000
11.900000	0.500	6,897,743.000000
11.908333	0.500	7,343,251.000000
11.916667	0.500	7,614,364.000000
11.925000	0.500	7,688,923.000000
11.933333	0.500	7,560,386.000000
11.941667	0.500	7,240,136.000000
11.950000	0.500	6,755,314.000000
11.958333	0.500	6,144,663.000000
11.966667	0.500	5,452,331.000000
11.975000	0.500	4,723,148.000000
11.983333	0.500	3,998,548.000000
11.991667	0.500	3,312,416.000000
12.000000	0.500	2,689,413.000000
12.008333	0.500	2,144,653.000000
12.016667	0.500	1,684,222.000000
12.025000	0.500	1,307,646.000000
12.033333	0.500	1,009,314.000000
12.041667	0.500	780,738.000000
12.050000	0.500	611,819.000000
12.058333	0.500	491,337.000000
12.066667	0.500	408,059.000000
12.075000	0.500	352,064.000000
12.083333	0.500	315,642.000000
12.091667	0.500	293,323.000000
12.100000	0.500	281,442.000000
12.108333	0.500	278,185.000000
12.116667	0.500	283,288.000000
12.125000	0.500	297,413.000000
12.133333	0.500	322,163.000000
12.141667	0.500	360,054.000000
12.150000	0.500	414,777.000000
12.158333	0.500	490,893.000000
12.166667	0.500	593,598.000000
12.175000	0.500	728,173.000000
12.183333	0.500	898,466.000000
12.191667	0.500	1,106,668.000000
12.200000	0.500	1,351,957.000000
12.208333	0.500	1,629,450.000000
12.216667	0.500	1,930,803.000000
12.225000	0.500	2,243,360.000000
12.233333	0.500	2,549,498.000000
12.241667	0.500	2,827,565.000000
12.250000	0.500	3,056,019.000000
12.258333	0.500	3,216,433.000000
12.266667	0.500	3,297,072.000000
12.275000	0.500	3,293,797.000000
12.283333	0.500	3,208,063.000000
12.291667	0.500	3,047,759.000000
12.300000	0.500	2,825,541.000000
12.308333	0.500	2,557,277.000000
12.316667	0.500	2,261,237.000000
12.325000	0.500	1,955,737.000000
12.333333	0.500	1,656,912.000000
12.341667	0.500	1,377,849.000000
12.350000	0.500	1,128,141.000000
12.358333	0.500	913,534.000000
12.366667	0.500	735,523.000000
12.375000	0.500	591,701.000000
12.383333	0.500	477,704.000000
12.391667	0.500	388,541.000000
12.400000	0.500	319,674.000000
12.408333	0.500	267,428.000000
12.416667	0.500	228,371.000000
12.425000	0.500	199,034.000000
12.433333	0.500	176,730.000000
12.441667	0.500	159,446.000000
12.450000	0.500	145,644.000000
12.458333	0.500	134,707.000000
12.466667	0.500	126,473.000000
12.475000	0.500	120,724.000000
12.483333	0.500	116,939.000000
12.491667	0.500	114,478.000000
12.500000	0.500	113,025.000000
12.508333	0.500	112,294.000000
12.516667	0.500	111,934.000000
12.525000	0.500	111,861.000000
12.533333	0.500	112,214.000000
12.541667	0.500	113,399.000000
12.550000	0.500	116,057.000000
12.558333	0.500	120,508.000000
12.566667	0.500	126,952.000000
12.575000	0.500	135,860.000000
12.583333	0.500	148,228.000000
12.591667	0.500	165,378.000000
12.600000	0.500	189,074.000000
12.608333	0.500	221,346.000000
12.616667	0.500	264,359.000000
12.625000	0.500	320,215.000000
12.633333	0.500	390,644.000000
12.641667	0.500	477,168.000000
12.650000	0.500	581,885.000000
12.658333	0.500	706,443.000000
12.666667	0.500	850,112.000000
12.675000	0.500	1,009,324.000000
12.683333	0.500	1,178,113.000000
12.691667	0.500	1,348,475.000000
12.700000	0.500	1,510,976.000000
12.708333	0.500	1,655,285.000000
12.716667	0.500	1,770,108.000000
12.725000	0.500	1,845,349.000000
12.733333	0.500	1,874,125.000000
12.741667	0.500	1,853,912.000000
12.750000	0.500	1,786,843.000000
12.758333	0.500	1,678,738.000000
12.766667	0.500	1,538,496.000000
12.775000	0.500	1,376,364.000000
12.783333	0.500	1,203,120.000000
12.791667	0.500	1,029,083.000000
12.800000	0.500	862,717.000000
12.808333	0.500	710,869.000000
12.816667	0.500	578,401.000000
12.825000	0.500	467,854.000000
12.833333	0.500	379,396.000000
12.841667	0.500	311,403.000000
12.850000	0.500	261,349.000000
12.858333	0.500	225,873.000000
12.866667	0.500	201,575.000000
12.875000	0.500	185,273.000000
12.883333	0.500	174,527.000000
12.891667	0.500	168,355.000000
12.900000	0.500	165,638.000000
12.908333	0.500	164,889.000000
12.916667	0.500	165,501.000000
12.925000	0.500	167,344.000000
12.933333	0.500	170,152.000000
12.941667	0.500	173,961.000000
12.950000	0.500	179,201.000000
12.958333	0.500	186,385.000000
12.966667	0.500	194,907.000000
12.975000	0.500	203,915.000000
12.983333	0.500	212,589.000000
12.991667	0.500	220,988.000000
13.000000	0.500	229,511.000000
13.008333	0.500	238,039.000000
13.016667	0.500	246,514.000000
13.025000	0.500	254,577.000000
13.033333	0.500	261,232.000000
13.041667	0.500	265,230.000000
13.050000	0.500	266,032.000000
13.058333	0.500	263,373.000000
13.066667	0.500	257,597.000000
13.075000	0.500	249,430.000000
13.083333	0.500	239,609.000000
13.091667	0.500	228,698.000000
13.100000	0.500	216,886.000000
13.108333	0.500	204,167.000000
13.116667	0.500	190,883.000000
13.125000	0.500	177,911.000000
13.133333	0.500	166,508.000000
13.141667	0.500	157,271.000000
13.150000	0.500	149,618.000000
13.158333	0.500	142,739.000000
13.166667	0.500	136,222.000000
13.175000	0.500	130,629.000000
13.183333	0.500	126,429.000000
13.191667	0.500	123,689.000000
13.200000	0.500	122,608.000000
13.208333	0.500	123,614.000000
13.216667	0.500	127,104.000000
13.225000	0.500	133,684.000000
13.233333	0.500	143,455.000000
13.241667	0.500	156,362.000000
13.250000	0.500	172,268.000000
13.258333	0.500	191,090.000000
13.266667	0.500	212,638.000000
13.275000	0.500	236,862.000000
13.283333	0.500	262,867.000000
13.291667	0.500	289,209.000000
13.300000	0.500	314,985.000000
13.308333	0.500	338,381.000000
13.316667	0.500	356,684.000000
13.325000	0.500	367,732.000000
13.333333	0.500	370,545.000000
13.341667	0.500	364,885.000000
13.350000	0.500	351,166.000000
13.358333	0.500	330,940.000000
13.366667	0.500	306,196.000000
13.375000	0.500	278,623.000000
13.383333	0.500	249,867.000000
13.391667	0.500	221,356.000000
13.400000	0.500	193,859.000000
13.408333	0.500	168,265.000000
13.416667	0.500	146,313.000000
13.425000	0.500	129,069.000000
13.433333	0.500	116,788.000000
13.441667	0.500	108,714.000000
13.450000	0.500	103,672.000000
13.458333	0.500	100,470.000000
13.466667	0.500	98,293.000000
13.475000	0.500	96,774.000000
13.483333	0.500	95,650.000000
13.491667	0.500	94,520.000000
13.500000	0.500	93,140.000000
13.508333	0.500	91,145.000000
13.516667	0.500	88,496.000000
13.525000	0.500	86,124.000000
13.533333	0.500	84,346.000000
13.541667	0.500	82,872.000000
13.550000	0.500	81,274.000000
13.558333	0.500	79,526.000000
13.566667	0.500	78,209.000000
13.575000	0.500	77,425.000000
13.583333	0.500	77,064.000000
13.591667	0.500	77,567.000000
13.600000	0.500	79,320.000000
13.608333	0.500	81,797.000000
13.616667	0.500	84,450.000000
13.625000	0.500	86,970.000000
13.633333	0.500	88,936.000000
13.641667	0.500	89,878.000000
13.650000	0.500	89,930.000000
13.658333	0.500	89,443.000000
13.666667	0.500	88,665.000000
13.675000	0.500	88,311.000000
13.683333	0.500	88,677.000000
13.691667	0.500	89,249.000000
13.700000	0.500	90,357.000000
13.708333	0.500	92,406.000000
13.716667	0.500	95,046.000000
13.725000	0.500	98,201.000000
13.733333	0.500	101,875.000000
13.741667	0.500	105,432.000000
13.750000	0.500	108,244.000000
13.758333	0.500	109,718.000000
13.766667	0.500	109,732.000000
13.775000	0.500	108,725.000000
13.783333	0.500	107,687.000000
13.791667	0.500	106,971.000000
13.800000	0.500	106,331.000000
13.808333	0.500	105,914.000000
13.816667	0.500	105,923.000000
13.825000	0.500	106,539.000000
13.833333	0.500	108,008.000000
13.841667	0.500	110,277.000000
13.850000	0.500	113,438.000000
13.858333	0.500	117,354.000000
13.866667	0.500	121,698.000000
13.875000	0.500	126,544.000000
13.883333	0.500	132,144.000000
13.891667	0.500	138,406.000000
13.900000	0.500	145,108.000000
13.908333	0.500	152,093.000000
13.916667	0.500	158,791.000000
13.925000	0.500	164,892.000000
13.933333	0.500	170,045.000000
13.941667	0.500	174,046.000000
13.950000	0.500	176,232.000000
13.958333	0.500	175,900.000000
13.966667	0.500	172,932.000000
13.975000	0.500	167,331.000000
13.983333	0.500	159,586.000000
13.991667	0.500	150,785.000000
14.000000	0.500	141,808.000000
14.008333	0.500	133,488.000000
14.016667	0.500	126,551.000000
14.025000	0.500	121,940.000000
14.033333	0.500	120,798.000000
14.041667	0.500	123,398.000000
14.050000	0.500	128,863.000000
14.058333	0.500	135,654.000000
14.066667	0.500	142,802.000000
14.075000	0.500	149,583.000000
14.083333	0.500	155,196.000000
14.091667	0.500	159,200.000000
14.100000	0.500	161,815.000000
14.108333	0.500	163,559.000000
14.116667	0.500	165,350.000000
14.125000	0.500	167,963.000000
14.133333	0.500	171,352.000000
14.141667	0.500	175,527.000000
14.150000	0.500	180,279.000000
14.158333	0.500	185,026.000000
14.166667	0.500	189,151.000000
14.175000	0.500	192,210.000000
14.183333	0.500	194,244.000000
14.191667	0.500	196,069.000000
14.200000	0.500	199,515.000000
14.208333	0.500	206,450.000000
14.216667	0.500	219,024.000000
14.225000	0.500	239,327.000000
14.233333	0.500	268,975.000000
14.241667	0.500	310,110.000000
14.250000	0.500	365,741.000000
14.258333	0.500	439,849.000000
14.266667	0.500	537,657.000000
14.275000	0.500	665,806.000000
14.283333	0.500	831,643.000000
14.291667	0.500	1,042,819.000000
14.300000	0.500	1,305,829.000000
14.308333	0.500	1,624,845.000000
14.316667	0.500	2,000,889.000000
14.325000	0.500	2,432,067.000000
14.333333	0.500	2,911,079.000000
14.341667	0.500	3,423,075.000000
14.350000	0.500	3,945,137.000000
14.358333	0.500	4,448,110.000000
14.366667	0.500	4,899,577.000000
14.375000	0.500	5,267,435.000000
14.383333	0.500	5,523,483.000000
14.391667	0.500	5,647,284.000000
14.400000	0.500	5,629,660.000000
14.408333	0.500	5,472,416.000000
14.416667	0.500	5,188,580.000000
14.425000	0.500	4,800,675.000000
14.433333	0.500	4,336,598.000000
14.441667	0.500	3,826,168.000000
14.450000	0.500	3,299,197.000000
14.458333	0.500	2,783,688.000000
14.466667	0.500	2,302,666.000000
14.475000	0.500	1,871,707.000000
14.483333	0.500	1,498,797.000000
14.491667	0.500	1,186,176.000000
14.500000	0.500	931,857.000000
14.508333	0.500	731,270.000000
14.516667	0.500	578,309.000000
14.525000	0.500	465,649.000000
14.533333	0.500	385,332.000000
14.541667	0.500	329,291.000000
14.550000	0.500	290,650.000000
14.558333	0.500	264,042.000000
14.566667	0.500	245,070.000000
14.575000	0.500	230,642.000000
14.583333	0.500	218,857.000000
14.591667	0.500	208,442.000000
14.600000	0.500	198,219.000000
14.608333	0.500	187,768.000000
14.616667	0.500	177,280.000000
14.625000	0.500	167,407.000000
14.633333	0.500	159,100.000000
14.641667	0.500	152,762.000000
14.650000	0.500	148,327.000000
14.658333	0.500	145,358.000000
14.666667	0.500	143,272.000000
14.675000	0.500	141,514.000000
14.683333	0.500	139,981.000000
14.691667	0.500	139,219.000000
14.700000	0.500	139,753.000000
14.708333	0.500	141,293.000000
14.716667	0.500	143,492.000000
14.725000	0.500	146,559.000000
14.733333	0.500	150,922.000000
14.741667	0.500	157,024.000000
14.750000	0.500	165,121.000000
14.758333	0.500	175,595.000000
14.766667	0.500	189,092.000000
14.775000	0.500	206,027.000000
14.783333	0.500	227,185.000000
14.791667	0.500	253,646.000000
14.800000	0.500	286,235.000000
14.808333	0.500	325,091.000000
14.816667	0.500	369,855.000000
14.825000	0.500	419,630.000000
14.833333	0.500	472,425.000000
14.841667	0.500	525,798.000000
14.850000	0.500	576,665.000000
14.858333	0.500	621,665.000000
14.866667	0.500	658,399.000000
14.875000	0.500	684,610.000000
14.883333	0.500	698,004.000000
14.891667	0.500	697,264.000000
14.900000	0.500	682,729.000000
14.908333	0.500	655,920.000000
14.916667	0.500	619,416.000000
14.925000	0.500	576,485.000000
14.933333	0.500	530,112.000000
14.941667	0.500	482,594.000000
14.950000	0.500	435,644.000000
14.958333	0.500	390,323.000000
14.966667	0.500	347,498.000000
14.975000	0.500	308,398.000000
14.983333	0.500	274,894.000000
14.991667	0.500	248,588.000000
15.000000	0.500	230,207.000000
15.008333	0.500	219,897.000000
15.016667	0.500	216,390.000000
15.025000	0.500	218,178.000000
15.033333	0.500	224,553.000000
15.041667	0.500	234,776.000000
15.050000	0.500	248,197.000000
15.058333	0.500	264,012.000000
15.066667	0.500	281,423.000000
15.075000	0.500	300,277.000000
15.083333	0.500	321,203.000000
15.091667	0.500	345,332.000000
15.100000	0.500	374,077.000000
15.108333	0.500	408,681.000000
15.116667	0.500	450,858.000000
15.125000	0.500	502,279.000000
15.133333	0.500	562,957.000000
15.141667	0.500	631,512.000000
15.150000	0.500	705,611.000000
15.158333	0.500	781,285.000000
15.166667	0.500	854,010.000000
15.175000	0.500	919,186.000000
15.183333	0.500	972,867.000000
15.191667	0.500	1,011,197.000000
15.200000	0.500	1,030,921.000000
15.208333	0.500	1,030,371.000000
15.216667	0.500	1,009,867.000000
15.225000	0.500	971,454.000000
15.233333	0.500	918,901.000000
15.241667	0.500	856,345.000000
15.250000	0.500	787,400.000000
15.258333	0.500	715,905.000000
15.266667	0.500	645,004.000000
15.275000	0.500	576,834.000000
15.283333	0.500	512,926.000000
15.291667	0.500	454,180.000000
15.300000	0.500	401,302.000000
15.308333	0.500	354,380.000000
15.316667	0.500	313,140.000000
15.325000	0.500	277,180.000000
15.333333	0.500	245,951.000000
15.341667	0.500	218,649.000000
15.350000	0.500	194,864.000000
15.358333	0.500	174,622.000000
15.366667	0.500	158,246.000000
15.375000	0.500	146,282.000000
15.383333	0.500	138,275.000000
15.391667	0.500	133,769.000000
15.400000	0.500	132,042.000000
15.408333	0.500	131,467.000000
15.416667	0.500	130,188.000000
15.425000	0.500	127,406.000000
15.433333	0.500	123,487.000000
15.441667	0.500	119,458.000000
15.450000	0.500	116,216.000000
15.458333	0.500	113,983.000000
15.466667	0.500	112,861.000000
15.475000	0.500	112,311.000000
15.483333	0.500	111,110.000000
15.491667	0.500	108,735.000000
15.500000	0.500	105,748.000000
15.508333	0.500	102,766.000000
15.516667	0.500	100,370.000000
15.525000	0.500	99,391.000000
15.533333	0.500	99,695.000000
15.541667	0.500	100,605.000000
15.550000	0.500	101,409.000000
15.558333	0.500	101,900.000000
15.566667	0.500	102,300.000000
15.575000	0.500	102,791.000000
15.583333	0.500	103,506.000000
15.591667	0.500	104,640.000000
15.600000	0.500	106,228.000000
15.608333	0.500	108,155.000000
15.616667	0.500	110,424.000000
15.625000	0.500	112,878.000000
15.633333	0.500	115,771.000000
15.641667	0.500	119,014.000000
15.650000	0.500	121,777.000000
15.658333	0.500	123,872.000000
15.666667	0.500	125,371.000000
15.675000	0.500	125,801.000000
15.683333	0.500	124,560.000000
15.691667	0.500	121,787.000000
15.700000	0.500	118,159.000000
15.708333	0.500	114,769.000000
15.716667	0.500	112,539.000000
15.725000	0.500	111,672.000000
15.733333	0.500	111,862.000000
15.741667	0.500	112,337.000000
15.750000	0.500	112,779.000000
15.758333	0.500	113,381.000000
15.766667	0.500	113,832.000000
15.775000	0.500	113,940.000000
15.783333	0.500	113,771.000000
15.791667	0.500	113,869.000000
15.800000	0.500	114,496.000000
15.808333	0.500	115,333.000000
15.816667	0.500	116,051.000000
15.825000	0.500	116,590.000000
15.833333	0.500	116,791.000000
15.841667	0.500	117,061.000000
15.850000	0.500	117,967.000000
15.858333	0.500	119,228.000000
15.866667	0.500	120,304.000000
15.875000	0.500	120,793.000000
15.883333	0.500	120,440.000000
15.891667	0.500	119,624.000000
15.900000	0.500	119,150.000000
15.908333	0.500	119,943.000000
15.916667	0.500	123,048.000000
15.925000	0.500	128,766.000000
15.933333	0.500	136,940.000000
15.941667	0.500	147,129.000000
15.950000	0.500	159,173.000000
15.958333	0.500	173,638.000000
15.966667	0.500	191,185.000000
15.975000	0.500	212,632.000000
15.983333	0.500	239,189.000000
15.991667	0.500	271,783.000000
16.000000	0.500	310,776.000000
16.008333	0.500	356,301.000000
16.016667	0.500	408,314.000000
16.025000	0.500	466,105.000000
16.033333	0.500	528,261.000000
16.041667	0.500	593,551.000000
16.050000	0.500	660,473.000000
16.058333	0.500	726,835.000000
16.066667	0.500	789,923.000000
16.075000	0.500	846,191.000000
16.083333	0.500	891,040.000000
16.091667	0.500	920,264.000000
16.100000	0.500	930,399.000000
16.108333	0.500	919,139.000000
16.116667	0.500	886,798.000000
16.125000	0.500	836,078.000000
16.133333	0.500	771,092.000000
16.141667	0.500	696,739.000000
16.150000	0.500	618,113.000000
16.158333	0.500	539,703.000000
16.166667	0.500	465,106.000000
16.175000	0.500	397,122.000000
16.183333	0.500	337,999.000000
16.191667	0.500	288,410.000000
16.200000	0.500	248,406.000000
16.208333	0.500	218,278.000000
16.216667	0.500	197,026.000000
16.225000	0.500	182,598.000000
16.233333	0.500	172,894.000000
16.241667	0.500	166,080.000000
16.250000	0.500	160,912.000000
16.258333	0.500	156,494.000000
16.266667	0.500	152,182.000000
16.275000	0.500	147,856.000000
16.283333	0.500	143,676.000000
16.291667	0.500	140,272.000000
16.300000	0.500	138,204.000000
16.308333	0.500	137,645.000000
16.316667	0.500	138,046.000000
16.325000	0.500	138,691.000000
16.333333	0.500	138,888.000000
16.341667	0.500	138,334.000000
16.350000	0.500	137,013.000000
16.358333	0.500	134,891.000000
16.366667	0.500	132,357.000000
16.375000	0.500	130,140.000000
16.383333	0.500	128,764.000000
16.391667	0.500	128,587.000000
16.400000	0.500	129,234.000000
16.408333	0.500	129,942.000000
16.416667	0.500	130,261.000000
16.425000	0.500	129,594.000000
16.433333	0.500	127,326.000000
16.441667	0.500	123,560.000000
16.450000	0.500	119,047.000000
16.458333	0.500	115,118.000000
16.466667	0.500	112,454.000000
16.475000	0.500	111,352.000000
16.483333	0.500	111,987.000000
16.491667	0.500	114,018.000000
16.500000	0.500	117,142.000000
16.508333	0.500	120,588.000000
16.516667	0.500	123,503.000000
16.525000	0.500	125,419.000000
16.533333	0.500	126,359.000000
16.541667	0.500	126,810.000000
16.550000	0.500	126,833.000000
16.558333	0.500	126,682.000000
16.566667	0.500	126,781.000000
16.575000	0.500	127,468.000000
16.583333	0.500	129,277.000000
16.591667	0.500	132,392.000000
16.600000	0.500	136,479.000000
16.608333	0.500	140,742.000000
16.616667	0.500	144,427.000000
16.625000	0.500	147,694.000000
16.633333	0.500	150,426.000000
16.641667	0.500	152,344.000000
16.650000	0.500	153,603.000000
16.658333	0.500	154,484.000000
16.666667	0.500	155,216.000000
16.675000	0.500	156,025.000000
16.683333	0.500	157,366.000000
16.691667	0.500	160,254.000000
16.700000	0.500	165,559.000000
16.708333	0.500	173,533.000000
16.716667	0.500	184,054.000000
16.725000	0.500	196,671.000000
16.733333	0.500	211,364.000000
16.741667	0.500	228,486.000000
16.750000	0.500	248,778.000000
16.758333	0.500	272,814.000000
16.766667	0.500	300,485.000000
16.775000	0.500	330,394.000000
16.783333	0.500	360,878.000000
16.791667	0.500	390,232.000000
16.800000	0.500	417,014.000000
16.808333	0.500	440,382.000000
16.816667	0.500	460,067.000000
16.825000	0.500	476,239.000000
16.833333	0.500	490,070.000000
16.841667	0.500	503,877.000000
16.850000	0.500	520,359.000000
16.858333	0.500	543,095.000000
16.866667	0.500	576,923.000000
16.875000	0.500	626,798.000000
16.883333	0.500	697,052.000000
16.891667	0.500	792,438.000000
16.900000	0.500	917,964.000000
16.908333	0.500	1,078,945.000000
16.916667	0.500	1,281,223.000000
16.925000	0.500	1,527,675.000000
16.933333	0.500	1,816,948.000000
16.941667	0.500	2,144,968.000000
16.950000	0.500	2,502,788.000000
16.958333	0.500	2,875,238.000000
16.966667	0.500	3,241,298.000000
16.975000	0.500	3,576,895.000000
16.983333	0.500	3,857,044.000000
16.991667	0.500	4,060,232.000000
17.000000	0.500	4,170,562.000000
17.008333	0.500	4,178,373.000000
17.016667	0.500	4,082,225.000000
17.025000	0.500	3,889,919.000000
17.033333	0.500	3,616,262.000000
17.041667	0.500	3,281,284.000000
17.050000	0.500	2,908,418.000000
17.058333	0.500	2,521,117.000000
17.066667	0.500	2,141,020.000000
17.075000	0.500	1,786,184.000000
17.083333	0.500	1,469,536.000000
17.091667	0.500	1,198,642.000000
17.100000	0.500	976,108.000000
17.108333	0.500	800,307.000000
17.116667	0.500	666,362.000000
17.125000	0.500	567,426.000000
17.133333	0.500	496,174.000000
17.141667	0.500	445,347.000000
17.150000	0.500	408,372.000000
17.158333	0.500	380,068.000000
17.166667	0.500	356,757.000000
17.175000	0.500	336,029.000000
17.183333	0.500	316,417.000000
17.191667	0.500	297,250.000000
17.200000	0.500	278,308.000000
17.208333	0.500	259,435.000000
17.216667	0.500	241,306.000000
17.225000	0.500	224,924.000000
17.233333	0.500	210,626.000000
17.241667	0.500	197,993.000000
17.250000	0.500	186,805.000000
17.258333	0.500	176,885.000000
17.266667	0.500	167,793.000000
17.275000	0.500	158,840.000000
17.283333	0.500	150,366.000000
17.291667	0.500	142,973.000000
17.300000	0.500	136,974.000000
17.308333	0.500	132,507.000000
17.316667	0.500	129,747.000000
17.325000	0.500	128,522.000000
17.333333	0.500	128,904.000000
17.341667	0.500	130,828.000000
17.350000	0.500	134,231.000000
17.358333	0.500	138,946.000000
17.366667	0.500	144,497.000000
17.375000	0.500	150,144.000000
17.383333	0.500	155,226.000000
17.391667	0.500	159,384.000000
17.400000	0.500	162,459.000000
17.408333	0.500	164,214.000000
17.416667	0.500	164,797.000000
17.425000	0.500	164,026.000000
17.433333	0.500	162,033.000000
17.441667	0.500	159,617.000000
17.450000	0.500	158,110.000000
17.458333	0.500	158,601.000000
17.466667	0.500	162,676.000000
17.475000	0.500	171,467.000000
17.483333	0.500	185,233.000000
17.491667	0.500	203,939.000000
17.500000	0.500	227,698.000000
17.508333	0.500	256,748.000000
17.516667	0.500	291,398.000000
17.525000	0.500	332,676.000000
17.533333	0.500	381,852.000000
17.541667	0.500	440,970.000000
17.550000	0.500	511,116.000000
17.558333	0.500	591,207.000000
17.566667	0.500	678,464.000000
17.575000	0.500	769,226.000000
17.583333	0.500	859,183.000000
17.591667	0.500	943,350.000000
17.600000	0.500	1,015,604.000000
17.608333	0.500	1,071,251.000000
17.616667	0.500	1,106,827.000000
17.625000	0.500	1,119,762.000000
17.633333	0.500	1,108,823.000000
17.641667	0.500	1,074,517.000000
17.650000	0.500	1,019,633.000000
17.658333	0.500	948,765.000000
17.666667	0.500	867,208.000000
17.675000	0.500	779,866.000000
17.683333	0.500	691,042.000000
17.691667	0.500	604,441.000000
17.700000	0.500	523,459.000000
17.708333	0.500	450,773.000000
17.716667	0.500	387,624.000000
17.725000	0.500	334,903.000000
17.733333	0.500	292,785.000000
17.741667	0.500	260,420.000000
17.750000	0.500	236,013.000000
17.758333	0.500	217,917.000000
17.766667	0.500	204,393.000000
17.775000	0.500	194,218.000000
17.783333	0.500	187,063.000000
17.791667	0.500	182,247.000000
17.800000	0.500	178,766.000000
17.808333	0.500	176,314.000000
17.816667	0.500	174,750.000000
17.825000	0.500	173,840.000000
17.833333	0.500	173,174.000000
17.841667	0.500	172,376.000000
17.850000	0.500	170,882.000000
17.858333	0.500	168,574.000000
17.866667	0.500	165,898.000000
17.875000	0.500	163,092.000000
17.883333	0.500	159,968.000000
17.891667	0.500	156,157.000000
17.900000	0.500	151,915.000000
17.908333	0.500	147,761.000000
17.916667	0.500	144,056.000000
17.925000	0.500	141,072.000000
17.933333	0.500	138,848.000000
17.941667	0.500	137,531.000000
17.950000	0.500	137,351.000000
17.958333	0.500	138,465.000000
17.966667	0.500	139,905.000000
17.975000	0.500	140,732.000000
17.983333	0.500	141,277.000000
17.991667	0.500	142,040.000000
18.000000	0.500	143,360.000000
18.008333	0.500	144,903.000000
18.016667	0.500	146,513.000000
18.025000	0.500	147,855.000000
18.033333	0.500	148,745.000000
18.041667	0.500	148,768.000000
18.050000	0.500	147,935.000000
18.058333	0.500	146,576.000000
18.066667	0.500	145,304.000000
18.075000	0.500	144,642.000000
18.083333	0.500	144,962.000000
18.091667	0.500	146,423.000000
18.100000	0.500	148,554.000000
18.108333	0.500	150,201.000000
18.116667	0.500	150,853.000000
18.125000	0.500	150,526.000000
18.133333	0.500	149,526.000000
18.141667	0.500	148,613.000000
18.150000	0.500	148,228.000000
18.158333	0.500	147,967.000000
18.166667	0.500	147,284.000000
18.175000	0.500	146,009.000000
18.183333	0.500	144,390.000000
18.191667	0.500	142,586.000000
18.200000	0.500	141,222.000000
18.208333	0.500	140,644.000000
18.216667	0.500	140,395.000000
18.225000	0.500	140,159.000000
18.233333	0.500	140,053.000000
18.241667	0.500	140,009.000000
18.250000	0.500	139,387.000000
18.258333	0.500	137,599.000000
18.266667	0.500	135,183.000000
18.275000	0.500	133,168.000000
18.283333	0.500	132,725.000000
18.291667	0.500	134,352.000000
18.300000	0.500	138,083.000000
18.308333	0.500	143,774.000000
18.316667	0.500	150,886.000000
18.325000	0.500	158,475.000000
18.333333	0.500	165,559.000000
18.341667	0.500	171,543.000000
18.350000	0.500	176,207.000000
18.358333	0.500	179,828.000000
18.366667	0.500	183,021.000000
18.375000	0.500	185,828.000000
18.383333	0.500	188,470.000000
18.391667	0.500	191,148.000000
18.400000	0.500	193,359.000000
18.408333	0.500	194,455.000000
18.416667	0.500	193,945.000000
18.425000	0.500	192,254.000000
18.433333	0.500	190,098.000000
18.441667	0.500	188,221.000000
18.450000	0.500	188,082.000000
18.458333	0.500	190,828.000000
18.466667	0.500	197,196.000000
18.475000	0.500	207,429.000000
18.483333	0.500	221,211.000000
18.491667	0.500	238,763.000000
18.500000	0.500	261,234.000000
18.508333	0.500	289,454.000000
18.516667	0.500	323,638.000000
18.525000	0.500	363,544.000000
18.533333	0.500	408,213.000000
18.541667	0.500	456,359.000000
18.550000	0.500	505,652.000000
18.558333	0.500	552,632.000000
18.566667	0.500	594,036.000000
18.575000	0.500	627,185.000000
18.583333	0.500	649,339.000000
18.591667	0.500	658,465.000000
18.600000	0.500	654,268.000000
18.608333	0.500	638,136.000000
18.616667	0.500	612,131.000000
18.625000	0.500	579,115.000000
18.633333	0.500	541,646.000000
18.641667	0.500	501,434.000000
18.650000	0.500	460,158.000000
18.658333	0.500	419,404.000000
18.666667	0.500	379,995.000000
18.675000	0.500	341,982.000000
18.683333	0.500	305,703.000000
18.691667	0.500	272,545.000000
18.700000	0.500	243,557.000000
18.708333	0.500	219,394.000000
18.716667	0.500	200,226.000000
18.725000	0.500	185,648.000000
18.733333	0.500	174,811.000000
18.741667	0.500	166,972.000000
18.750000	0.500	161,314.000000
18.758333	0.500	157,064.000000
18.766667	0.500	153,735.000000
18.775000	0.500	151,536.000000
18.783333	0.500	150,941.000000
18.791667	0.500	151,680.000000
18.800000	0.500	153,442.000000
18.808333	0.500	155,878.000000
18.816667	0.500	158,792.000000
18.825000	0.500	162,213.000000
18.833333	0.500	166,208.000000
18.841667	0.500	170,894.000000
18.850000	0.500	176,387.000000
18.858333	0.500	182,140.000000
18.866667	0.500	187,756.000000
18.875000	0.500	193,372.000000
18.883333	0.500	199,101.000000
18.891667	0.500	204,748.000000
18.900000	0.500	210,603.000000
18.908333	0.500	217,388.000000
18.916667	0.500	225,265.000000
18.925000	0.500	234,056.000000
18.933333	0.500	243,799.000000
18.941667	0.500	253,914.000000
18.950000	0.500	263,325.000000
18.958333	0.500	271,666.000000
18.966667	0.500	278,671.000000
18.975000	0.500	284,176.000000
18.983333	0.500	288,119.000000
18.991667	0.500	289,691.000000
19.000000	0.500	288,157.000000
19.008333	0.500	283,618.000000
19.016667	0.500	276,921.000000
19.025000	0.500	268,945.000000
19.033333	0.500	259,755.000000
19.041667	0.500	249,657.000000
19.050000	0.500	238,936.000000
19.058333	0.500	228,028.000000
19.066667	0.500	217,590.000000
19.075000	0.500	208,076.000000
19.083333	0.500	199,925.000000
19.091667	0.500	193,373.000000
19.100000	0.500	188,395.000000
19.108333	0.500	184,721.000000
19.116667	0.500	181,874.000000
19.125000	0.500	179,456.000000
19.133333	0.500	177,541.000000
19.141667	0.500	176,033.000000
19.150000	0.500	174,941.000000
19.158333	0.500	174,648.000000
19.166667	0.500	176,428.000000
19.175000	0.500	181,649.000000
19.183333	0.500	190,499.000000
19.191667	0.500	203,541.000000
19.200000	0.500	221,997.000000
19.208333	0.500	247,211.000000
19.216667	0.500	280,195.000000
19.225000	0.500	321,406.000000
19.233333	0.500	372,139.000000
19.241667	0.500	435,131.000000
19.250000	0.500	512,802.000000
19.258333	0.500	605,832.000000
19.266667	0.500	713,472.000000
19.275000	0.500	833,818.000000
19.283333	0.500	963,511.000000
19.291667	0.500	1,097,194.000000
19.300000	0.500	1,227,152.000000
19.308333	0.500	1,344,683.000000
19.316667	0.500	1,442,016.000000
19.325000	0.500	1,512,165.000000
19.333333	0.500	1,549,289.000000
19.341667	0.500	1,550,119.000000
19.350000	0.500	1,513,915.000000
19.358333	0.500	1,443,403.000000
19.366667	0.500	1,344,239.000000
19.375000	0.500	1,224,283.000000
19.383333	0.500	1,092,191.000000
19.391667	0.500	956,414.000000
19.400000	0.500	824,345.000000
19.408333	0.500	701,409.000000
19.416667	0.500	591,848.000000
19.425000	0.500	498,508.000000
19.433333	0.500	422,663.000000
19.441667	0.500	364,487.000000
19.450000	0.500	322,829.000000
19.458333	0.500	295,305.000000
19.466667	0.500	279,035.000000
19.475000	0.500	270,996.000000
19.483333	0.500	268,927.000000
19.491667	0.500	271,700.000000
19.500000	0.500	278,943.000000
19.508333	0.500	290,548.000000
19.516667	0.500	306,440.000000
19.525000	0.500	327,574.000000
19.533333	0.500	356,385.000000
19.541667	0.500	396,106.000000
19.550000	0.500	448,975.000000
19.558333	0.500	516,186.000000
19.566667	0.500	598,836.000000
19.575000	0.500	697,754.000000
19.583333	0.500	812,791.000000
19.591667	0.500	941,930.000000
19.600000	0.500	1,080,797.000000
19.608333	0.500	1,223,045.000000
19.616667	0.500	1,360,827.000000
19.625000	0.500	1,485,103.000000
19.633333	0.500	1,586,365.000000
19.641667	0.500	1,655,867.000000
19.650000	0.500	1,687,961.000000
19.658333	0.500	1,679,900.000000
19.666667	0.500	1,631,567.000000
19.675000	0.500	1,546,641.000000
19.683333	0.500	1,431,941.000000
19.691667	0.500	1,296,021.000000
19.700000	0.500	1,148,503.000000
19.708333	0.500	998,818.000000
19.716667	0.500	854,589.000000
19.725000	0.500	722,260.000000
19.733333	0.500	605,759.000000
19.741667	0.500	506,165.000000
19.750000	0.500	423,763.000000
19.758333	0.500	357,914.000000
19.766667	0.500	307,245.000000
19.775000	0.500	269,687.000000
19.783333	0.500	242,743.000000
19.791667	0.500	223,893.000000
19.800000	0.500	211,279.000000
19.808333	0.500	203,212.000000
19.816667	0.500	198,122.000000
19.825000	0.500	194,906.000000
19.833333	0.500	192,921.000000
19.841667	0.500	191,616.000000
19.850000	0.500	190,827.000000
19.858333	0.500	190,556.000000
19.866667	0.500	189,830.000000
19.875000	0.500	187,780.000000
19.883333	0.500	183,939.000000
19.891667	0.500	178,544.000000
19.900000	0.500	172,469.000000
19.908333	0.500	166,431.000000
19.916667	0.500	161,460.000000
19.925000	0.500	158,793.000000
19.933333	0.500	158,840.000000
19.941667	0.500	160,797.000000
19.950000	0.500	162,863.000000
19.958333	0.500	163,903.000000
19.966667	0.500	164,041.000000
19.975000	0.500	163,677.000000
19.983333	0.500	163,328.000000
19.991667	0.500	163,212.000000
20.000000	0.500	163,614.000000
20.008333	0.500	164,808.000000
20.016667	0.500	166,475.000000
20.025000	0.500	168,215.000000
20.033333	0.500	169,277.000000
20.041667	0.500	169,315.000000
20.050000	0.500	167,731.000000
20.058333	0.500	164,006.000000
20.066667	0.500	158,796.000000
20.075000	0.500	153,742.000000
20.083333	0.500	149,918.000000
20.091667	0.500	147,034.000000
20.100000	0.500	144,511.000000
20.108333	0.500	142,570.000000
20.116667	0.500	141,656.000000
20.125000	0.500	141,552.000000
20.133333	0.500	142,173.000000
20.141667	0.500	143,561.000000
20.150000	0.500	145,721.000000
20.158333	0.500	148,100.000000
20.166667	0.500	150,142.000000
20.175000	0.500	151,778.000000
20.183333	0.500	153,047.000000
20.191667	0.500	154,283.000000
20.200000	0.500	155,723.000000
20.208333	0.500	157,068.000000
20.216667	0.500	157,760.000000
20.225000	0.500	158,128.000000
20.233333	0.500	158,923.000000
20.241667	0.500	160,935.000000
20.250000	0.500	163,773.000000
20.258333	0.500	165,927.000000
20.266667	0.500	166,476.000000
20.275000	0.500	165,321.000000
20.283333	0.500	163,021.000000
20.291667	0.500	159,639.000000
20.300000	0.500	155,422.000000
20.308333	0.500	151,290.000000
20.316667	0.500	148,096.000000
20.325000	0.500	146,270.000000
20.333333	0.500	145,638.000000
20.341667	0.500	145,941.000000
20.350000	0.500	146,578.000000
20.358333	0.500	146,953.000000
20.366667	0.500	147,173.000000
20.375000	0.500	147,595.000000
20.383333	0.500	148,472.000000
20.391667	0.500	149,717.000000
20.400000	0.500	151,120.000000
20.408333	0.500	153,127.000000
20.416667	0.500	155,871.000000
20.425000	0.500	158,851.000000
20.433333	0.500	161,471.000000
20.441667	0.500	163,951.000000
20.450000	0.500	166,277.000000
20.458333	0.500	168,127.000000
20.466667	0.500	169,238.000000
20.475000	0.500	169,486.000000
20.483333	0.500	168,589.000000
20.491667	0.500	166,912.000000
20.500000	0.500	165,331.000000
20.508333	0.500	164,116.000000
20.516667	0.500	163,344.000000
20.525000	0.500	162,423.000000
20.533333	0.500	161,565.000000
20.541667	0.500	160,956.000000
20.550000	0.500	160,171.000000
20.558333	0.500	158,942.000000
20.566667	0.500	157,471.000000
20.575000	0.500	156,416.000000
20.583333	0.500	156,503.000000
20.591667	0.500	157,775.000000
20.600000	0.500	159,616.000000
20.608333	0.500	161,175.000000
20.616667	0.500	162,067.000000
20.625000	0.500	162,535.000000
20.633333	0.500	162,616.000000
20.641667	0.500	162,587.000000
20.650000	0.500	162,751.000000
20.658333	0.500	163,106.000000
20.666667	0.500	163,293.000000
20.675000	0.500	163,571.000000
20.683333	0.500	164,492.000000
20.691667	0.500	166,541.000000
20.700000	0.500	169,988.000000
20.708333	0.500	174,712.000000
20.716667	0.500	180,178.000000
20.725000	0.500	186,009.000000
20.733333	0.500	192,173.000000
20.741667	0.500	198,243.000000
20.750000	0.500	203,296.000000
20.758333	0.500	206,870.000000
20.766667	0.500	209,226.000000
20.775000	0.500	210,333.000000
20.783333	0.500	210,354.000000
20.791667	0.500	209,559.000000
20.800000	0.500	208,163.000000
20.808333	0.500	206,307.000000
20.816667	0.500	203,384.000000
20.825000	0.500	199,203.000000
20.833333	0.500	194,684.000000
20.841667	0.500	190,895.000000
20.850000	0.500	188,648.000000
20.858333	0.500	187,581.000000
20.866667	0.500	186,603.000000
20.875000	0.500	185,228.000000
20.883333	0.500	183,181.000000
20.891667	0.500	180,674.000000
20.900000	0.500	178,173.000000
20.908333	0.500	175,973.000000
20.916667	0.500	174,044.000000
20.925000	0.500	172,259.000000
20.933333	0.500	170,012.000000
20.941667	0.500	166,861.000000
20.950000	0.500	163,217.000000
20.958333	0.500	159,794.000000
20.966667	0.500	157,266.000000
20.975000	0.500	155,874.000000
20.983333	0.500	155,585.000000
20.991667	0.500	156,285.000000
21.000000	0.500	157,873.000000
21.008333	0.500	160,285.000000
21.016667	0.500	162,777.000000
21.025000	0.500	164,989.000000
21.033333	0.500	166,475.000000
21.041667	0.500	166,664.000000
21.050000	0.500	165,494.000000
21.058333	0.500	163,487.000000
21.066667	0.500	161,343.000000
21.075000	0.500	159,423.000000
21.083333	0.500	157,811.000000
21.091667	0.500	156,347.000000
21.100000	0.500	155,121.000000
21.108333	0.500	154,437.000000
21.116667	0.500	154,008.000000
21.125000	0.500	153,458.000000
21.133333	0.500	153,066.000000
21.141667	0.500	152,988.000000
21.150000	0.500	153,643.000000
21.158333	0.500	155,242.000000
21.166667	0.500	157,647.000000
21.175000	0.500	160,498.000000
21.183333	0.500	163,516.000000
21.191667	0.500	166,366.000000
21.200000	0.500	168,803.000000
21.208333	0.500	170,637.000000
21.216667	0.500	171,589.000000
21.225000	0.500	171,838.000000
21.233333	0.500	171,904.000000
21.241667	0.500	172,540.000000
21.250000	0.500	173,559.000000
21.258333	0.500	174,214.000000
21.266667	0.500	174,125.000000
21.275000	0.500	173,449.000000
21.283333	0.500	172,538.000000
21.291667	0.500	171,937.000000
21.300000	0.500	171,709.000000
21.308333	0.500	171,610.000000
21.316667	0.500	171,532.000000
21.325000	0.500	171,631.000000
21.333333	0.500	172,158.000000
21.341667	0.500	172,921.000000
21.350000	0.500	173,706.000000
21.358333	0.500	174,500.000000
21.366667	0.500	175,035.000000
21.375000	0.500	174,910.000000
21.383333	0.500	174,005.000000
21.391667	0.500	171,778.000000
21.400000	0.500	168,409.000000
21.408333	0.500	164,605.000000
21.416667	0.500	160,955.000000
21.425000	0.500	157,555.000000
21.433333	0.500	154,151.000000
21.441667	0.500	151,001.000000
21.450000	0.500	148,727.000000
21.458333	0.500	148,221.000000
21.466667	0.500	149,701.000000
21.475000	0.500	152,680.000000
21.483333	0.500	156,433.000000
21.491667	0.500	160,371.000000
21.500000	0.500	164,130.000000
21.508333	0.500	167,839.000000
21.516667	0.500	171,661.000000
21.525000	0.500	175,387.000000
21.533333	0.500	178,422.000000
21.541667	0.500	179,707.000000
21.550000	0.500	178,737.000000
21.558333	0.500	175,626.000000
21.566667	0.500	170,669.000000
21.575000	0.500	164,063.000000
21.583333	0.500	157,220.000000
21.591667	0.500	151,847.000000
21.600000	0.500	149,195.000000
21.608333	0.500	149,708.000000
21.616667	0.500	152,614.000000
21.625000	0.500	156,631.000000
21.633333	0.500	160,685.000000
21.641667	0.500	164,360.000000
21.650000	0.500	167,084.000000
21.658333	0.500	168,467.000000
21.666667	0.500	168,252.000000
21.675000	0.500	167,038.000000
21.683333	0.500	165,892.000000
21.691667	0.500	165,435.000000
21.700000	0.500	165,335.000000
21.708333	0.500	164,958.000000
21.716667	0.500	163,988.000000
21.725000	0.500	162,118.000000
21.733333	0.500	159,745.000000
21.741667	0.500	157,591.000000
21.750000	0.500	156,106.000000
21.758333	0.500	155,533.000000
21.766667	0.500	156,481.000000
21.775000	0.500	159,210.000000
21.783333	0.500	163,470.000000
21.791667	0.500	168,133.000000
21.800000	0.500	172,269.000000
21.808333	0.500	175,154.000000
21.816667	0.500	176,501.000000
21.825000	0.500	176,561.000000
21.833333	0.500	176,116.000000
21.841667	0.500	175,781.000000
21.850000	0.500	176,003.000000
21.858333	0.500	176,867.000000
21.866667	0.500	178,073.000000
21.875000	0.500	179,608.000000
21.883333	0.500	180,993.000000
21.891667	0.500	181,851.000000
21.900000	0.500	182,021.000000
21.908333	0.500	181,437.000000
21.916667	0.500	179,858.000000
21.925000	0.500	177,793.000000
21.933333	0.500	175,512.000000
21.941667	0.500	172,896.000000
21.950000	0.500	170,104.000000
21.958333	0.500	167,299.000000
21.966667	0.500	164,647.000000
21.975000	0.500	162,481.000000
21.983333	0.500	160,928.000000
21.991667	0.500	160,462.000000
22.000000	0.500	161,272.000000
22.008333	0.500	162,639.000000
22.016667	0.500	163,519.000000
22.025000	0.500	163,326.000000
22.033333	0.500	162,705.000000
22.041667	0.500	162,602.000000
22.050000	0.500	163,478.000000
22.058333	0.500	165,782.000000
22.066667	0.500	169,399.000000
22.075000	0.500	173,376.000000
22.083333	0.500	176,826.000000
22.091667	0.500	179,213.000000
22.100000	0.500	180,462.000000
22.108333	0.500	181,072.000000
22.116667	0.500	181,645.000000
22.125000	0.500	182,477.000000
22.133333	0.500	183,355.000000
22.141667	0.500	183,660.000000
22.150000	0.500	183,130.000000
22.158333	0.500	181,978.000000
22.166667	0.500	180,236.000000
22.175000	0.500	178,023.000000
22.183333	0.500	175,969.000000
22.191667	0.500	174,188.000000
22.200000	0.500	172,452.000000
22.208333	0.500	170,873.000000
22.216667	0.500	169,802.000000
22.225000	0.500	169,148.000000
22.233333	0.500	168,686.000000
22.241667	0.500	168,227.000000
22.250000	0.500	167,303.000000
22.258333	0.500	166,030.000000
22.266667	0.500	164,959.000000
22.275000	0.500	164,350.000000
22.283333	0.500	164,649.000000
22.291667	0.500	166,013.000000
22.300000	0.500	168,458.000000
22.308333	0.500	172,129.000000
22.316667	0.500	176,155.000000
22.325000	0.500	179,533.000000
22.333333	0.500	182,672.000000
22.341667	0.500	185,572.000000
22.350000	0.500	187,952.000000
22.358333	0.500	189,665.000000
22.366667	0.500	190,412.000000
22.375000	0.500	190,190.000000
22.383333	0.500	188,861.000000
22.391667	0.500	186,403.000000
22.400000	0.500	182,932.000000
22.408333	0.500	179,151.000000
22.416667	0.500	175,899.000000
22.425000	0.500	173,540.000000
22.433333	0.500	172,264.000000
22.441667	0.500	172,003.000000
22.450000	0.500	171,816.000000
22.458333	0.500	171,304.000000
22.466667	0.500	170,573.000000
22.475000	0.500	169,768.000000
22.483333	0.500	169,733.000000
22.491667	0.500	171,106.000000
22.500000	0.500	173,797.000000
22.508333	0.500	176,898.000000
22.516667	0.500	179,599.000000
22.525000	0.500	181,411.000000
22.533333	0.500	182,593.000000
22.541667	0.500	183,027.000000
22.550000	0.500	182,428.000000
22.558333	0.500	181,040.000000
22.566667	0.500	179,253.000000
22.575000	0.500	177,685.000000
22.583333	0.500	176,534.000000
22.591667	0.500	175,867.000000
22.600000	0.500	175,781.000000
22.608333	0.500	176,664.000000
22.616667	0.500	177,957.000000
22.625000	0.500	178,615.000000
22.633333	0.500	178,340.000000
22.641667	0.500	176,967.000000
22.650000	0.500	174,562.000000
22.658333	0.500	171,271.000000
22.666667	0.500	167,668.000000
22.675000	0.500	164,713.000000
22.683333	0.500	163,258.000000
22.691667	0.500	163,783.000000
22.700000	0.500	166,259.000000
22.708333	0.500	170,203.000000
22.716667	0.500	174,878.000000
22.725000	0.500	179,304.000000
22.733333	0.500	182,734.000000
22.741667	0.500	184,884.000000
22.750000	0.500	185,804.000000
22.758333	0.500	185,821.000000
22.766667	0.500	185,288.000000
22.775000	0.500	184,489.000000
22.783333	0.500	183,454.000000
22.791667	0.500	181,989.000000
22.800000	0.500	180,107.000000
22.808333	0.500	178,739.000000
22.816667	0.500	178,001.000000
22.825000	0.500	177,750.000000
22.833333	0.500	177,929.000000
22.841667	0.500	178,166.000000
22.850000	0.500	178,037.000000
22.858333	0.500	177,496.000000
22.866667	0.500	176,429.000000
22.875000	0.500	174,622.000000
22.883333	0.500	172,264.000000
22.891667	0.500	169,906.000000
22.900000	0.500	168,217.000000
22.908333	0.500	166,919.000000
22.916667	0.500	165,380.000000
22.925000	0.500	163,565.000000
22.933333	0.500	161,926.000000
22.941667	0.500	161,107.000000
22.950000	0.500	160,940.000000
22.958333	0.500	160,885.000000
22.966667	0.500	161,376.000000
22.975000	0.500	162,435.000000
22.983333	0.500	163,459.000000
22.991667	0.500	164,841.000000
23.000000	0.500	166,667.000000
23.008333	0.500	168,387.000000
23.016667	0.500	169,959.000000
23.025000	0.500	171,322.000000
23.033333	0.500	172,365.000000
23.041667	0.500	173,454.000000
23.050000	0.500	175,477.000000
23.058333	0.500	178,560.000000
23.066667	0.500	182,231.000000
23.075000	0.500	185,658.000000
23.083333	0.500	188,206.000000
23.091667	0.500	189,546.000000
23.100000	0.500	189,428.000000
23.108333	0.500	187,647.000000
23.116667	0.500	184,630.000000
23.125000	0.500	181,783.000000
23.133333	0.500	180,076.000000
23.141667	0.500	179,948.000000
23.150000	0.500	181,629.000000
23.158333	0.500	184,159.000000
23.166667	0.500	186,182.000000
23.175000	0.500	186,785.000000
23.183333	0.500	185,799.000000
23.191667	0.500	183,976.000000
23.200000	0.500	181,509.000000
23.208333	0.500	178,642.000000
23.216667	0.500	175,872.000000
23.225000	0.500	173,981.000000
23.233333	0.500	173,010.000000
23.241667	0.500	172,211.000000
23.250000	0.500	170,953.000000
23.258333	0.500	169,797.000000
23.266667	0.500	169,444.000000
23.275000	0.500	170,191.000000
23.283333	0.500	171,894.000000
23.291667	0.500	174,199.000000
23.300000	0.500	176,668.000000
23.308333	0.500	178,618.000000
23.316667	0.500	179,875.000000
23.325000	0.500	180,477.000000
23.333333	0.500	180,811.000000
23.341667	0.500	180,883.000000
23.350000	0.500	180,621.000000
23.358333	0.500	179,930.000000
23.366667	0.500	178,853.000000
23.375000	0.500	177,799.000000
23.383333	0.500	177,343.000000
23.391667	0.500	177,878.000000
23.400000	0.500	179,598.000000
23.408333	0.500	181,762.000000
23.416667	0.500	183,297.000000
23.425000	0.500	183,516.000000
23.433333	0.500	182,441.000000
23.441667	0.500	180,169.000000
23.450000	0.500	176,952.000000
23.458333	0.500	173,414.000000
23.466667	0.500	170,273.000000
23.475000	0.500	168,135.000000
23.483333	0.500	166,780.000000
23.491667	0.500	166,246.000000
23.500000	0.500	166,176.000000
23.508333	0.500	166,543.000000
23.516667	0.500	167,346.000000
23.525000	0.500	168,275.000000
23.533333	0.500	169,430.000000
23.541667	0.500	171,003.000000
23.550000	0.500	172,768.000000
23.558333	0.500	174,474.000000
23.566667	0.500	176,163.000000
23.575000	0.500	178,649.000000
23.583333	0.500	182,194.000000
23.591667	0.500	186,418.000000
23.600000	0.500	190,302.000000
23.608333	0.500	193,089.000000
23.616667	0.500	194,368.000000
23.625000	0.500	194,106.000000
23.633333	0.500	192,704.000000
23.641667	0.500	190,360.000000
23.650000	0.500	187,100.000000
23.658333	0.500	183,547.000000
23.666667	0.500	180,638.000000
23.675000	0.500	178,649.000000
23.683333	0.500	177,700.000000
23.691667	0.500	177,677.000000
23.700000	0.500	178,401.000000
23.708333	0.500	180,153.000000
23.716667	0.500	183,008.000000
23.725000	0.500	186,284.000000
23.733333	0.500	189,177.000000
23.741667	0.500	191,257.000000
23.750000	0.500	193,003.000000
23.758333	0.500	195,102.000000
23.766667	0.500	197,468.000000
23.775000	0.500	199,518.000000
23.783333	0.500	201,088.000000
23.791667	0.500	202,397.000000
23.800000	0.500	203,220.000000
23.808333	0.500	202,614.000000
23.816667	0.500	200,363.000000
23.825000	0.500	196,672.000000
23.833333	0.500	191,704.000000
23.841667	0.500	186,354.000000
23.850000	0.500	181,827.000000
23.858333	0.500	178,693.000000
23.866667	0.500	177,070.000000
23.875000	0.500	177,051.000000
23.883333	0.500	178,062.000000
23.891667	0.500	179,978.000000
23.900000	0.500	182,640.000000
23.908333	0.500	184,988.000000
23.916667	0.500	186,347.000000
23.925000	0.500	186,359.000000
23.933333	0.500	185,229.000000
23.941667	0.500	183,295.000000
23.950000	0.500	181,471.000000
23.958333	0.500	180,893.000000
23.966667	0.500	182,143.000000
23.975000	0.500	185,262.000000
23.983333	0.500	189,544.000000
23.991667	0.500	194,100.000000
24.000000	0.500	197,516.000000
24.008333	0.500	198,536.000000
24.016667	0.500	197,379.000000
24.025000	0.500	195,305.000000
24.033333	0.500	193,754.000000
24.041667	0.500	193,354.000000
24.050000	0.500	193,817.000000
24.058333	0.500	194,327.000000
24.066667	0.500	193,954.000000
24.075000	0.500	192,325.000000
24.083333	0.500	189,244.000000
24.091667	0.500	184,963.000000
24.100000	0.500	180,157.000000
24.108333	0.500	175,653.000000
24.116667	0.500	171,999.000000
24.125000	0.500	169,627.000000
24.133333	0.500	168,767.000000
24.141667	0.500	169,118.000000
24.150000	0.500	170,017.000000
24.158333	0.500	170,995.000000
24.166667	0.500	172,158.000000
24.175000	0.500	173,487.000000
24.183333	0.500	174,700.000000
24.191667	0.500	176,073.000000
24.200000	0.500	178,334.000000
24.208333	0.500	181,284.000000
24.216667	0.500	184,708.000000
24.225000	0.500	188,522.000000
24.233333	0.500	192,136.000000
24.241667	0.500	194,506.000000
24.250000	0.500	195,197.000000
24.258333	0.500	194,361.000000
24.266667	0.500	192,337.000000
24.275000	0.500	189,283.000000
24.283333	0.500	185,290.000000
24.291667	0.500	181,166.000000
24.300000	0.500	178,247.000000
24.308333	0.500	177,507.000000
24.316667	0.500	179,394.000000
24.325000	0.500	183,320.000000
24.333333	0.500	188,540.000000
24.341667	0.500	194,092.000000
24.350000	0.500	198,771.000000
24.358333	0.500	201,953.000000
24.366667	0.500	203,147.000000
24.375000	0.500	202,637.000000
24.383333	0.500	201,375.000000
24.391667	0.500	200,054.000000
24.400000	0.500	198,694.000000
24.408333	0.500	197,419.000000
24.416667	0.500	196,224.000000
24.425000	0.500	194,829.000000
24.433333	0.500	193,522.000000
24.441667	0.500	192,599.000000
24.450000	0.500	192,379.000000
24.458333	0.500	192,131.000000
24.466667	0.500	191,421.000000
24.475000	0.500	190,177.000000
24.483333	0.500	188,686.000000
24.491667	0.500	186,972.000000
24.500000	0.500	184,978.000000
24.508333	0.500	183,294.000000
24.516667	0.500	182,976.000000
24.525000	0.500	184,756.000000
24.533333	0.500	188,166.000000
24.541667	0.500	192,684.000000
24.550000	0.500	197,445.000000
24.558333	0.500	201,268.000000
24.566667	0.500	203,260.000000
24.575000	0.500	203,649.000000
24.583333	0.500	203,596.000000
24.591667	0.500	204,020.000000
24.600000	0.500	204,998.000000
24.608333	0.500	206,304.000000
24.616667	0.500	207,034.000000
24.625000	0.500	206,966.000000
24.633333	0.500	206,199.000000
24.641667	0.500	205,476.000000
24.650000	0.500	205,156.000000
24.658333	0.500	205,093.000000
24.666667	0.500	205,014.000000
24.675000	0.500	204,788.000000
24.683333	0.500	204,549.000000
24.691667	0.500	204,543.000000
24.700000	0.500	205,247.000000
24.708333	0.500	206,444.000000
24.716667	0.500	207,365.000000
24.725000	0.500	207,796.000000
24.733333	0.500	207,624.000000
24.741667	0.500	206,906.000000
24.750000	0.500	205,358.000000
24.758333	0.500	202,906.000000
24.766667	0.500	199,862.000000
24.775000	0.500	195,987.000000
24.783333	0.500	191,993.000000
24.791667	0.500	189,264.000000
24.800000	0.500	188,233.000000
24.808333	0.500	189,171.000000
24.816667	0.500	191,656.000000
24.825000	0.500	194,924.000000
24.833333	0.500	197,893.000000
24.841667	0.500	200,040.000000
24.850000	0.500	201,329.000000
24.858333	0.500	201,983.000000
24.866667	0.500	202,162.000000
24.875000	0.500	201,936.000000
24.883333	0.500	201,670.000000
24.891667	0.500	201,611.000000
24.900000	0.500	201,347.000000
24.908333	0.500	200,389.000000
24.916667	0.500	198,943.000000
24.925000	0.500	196,851.000000
24.933333	0.500	194,602.000000
24.941667	0.500	193,068.000000
24.950000	0.500	192,597.000000
24.958333	0.500	193,302.000000
24.966667	0.500	195,049.000000
24.975000	0.500	197,518.000000
24.983333	0.500	200,065.000000
24.991667	0.500	202,342.000000
25.000000	0.500	204,720.000000
25.008333	0.500	208,022.000000
25.016667	0.500	212,019.000000
25.025000	0.500	216,325.000000
25.033333	0.500	220,427.000000
25.041667	0.500	223,708.000000
25.050000	0.500	225,382.000000
25.058333	0.500	224,860.000000
25.066667	0.500	222,160.000000
25.075000	0.500	218,016.000000
25.083333	0.500	213,240.000000
25.091667	0.500	208,610.000000
25.100000	0.500	205,202.000000
25.108333	0.500	203,280.000000
25.116667	0.500	202,505.000000
25.125000	0.500	202,381.000000
25.133333	0.500	201,969.000000
25.141667	0.500	200,672.000000
25.150000	0.500	199,190.000000
25.158333	0.500	198,414.000000
25.166667	0.500	198,538.000000
25.175000	0.500	199,737.000000
25.183333	0.500	201,667.000000
25.191667	0.500	203,534.000000
25.200000	0.500	205,055.000000
25.208333	0.500	206,370.000000
25.216667	0.500	207,500.000000
25.225000	0.500	208,292.000000
25.233333	0.500	208,857.000000
25.241667	0.500	209,425.000000
25.250000	0.500	209,560.000000
25.258333	0.500	208,508.000000
25.266667	0.500	206,943.000000
25.275000	0.500	205,730.000000
25.283333	0.500	205,311.000000
25.291667	0.500	205,622.000000
25.300000	0.500	206,533.000000
25.308333	0.500	207,665.000000
25.316667	0.500	208,840.000000
25.325000	0.500	210,129.000000
25.333333	0.500	211,668.000000
25.341667	0.500	213,426.000000
25.350000	0.500	215,276.000000
25.358333	0.500	216,902.000000
25.366667	0.500	217,947.000000
25.375000	0.500	218,449.000000
25.383333	0.500	218,555.000000
25.391667	0.500	218,371.000000
25.400000	0.500	218,300.000000
25.408333	0.500	218,010.000000
25.416667	0.500	216,662.000000
25.425000	0.500	214,254.000000
25.433333	0.500	211,111.000000
25.441667	0.500	207,818.000000
25.450000	0.500	205,092.000000
25.458333	0.500	203,707.000000
25.466667	0.500	204,183.000000
25.475000	0.500	206,133.000000
25.483333	0.500	208,751.000000
25.491667	0.500	210,996.000000
25.500000	0.500	212,325.000000
25.508333	0.500	212,762.000000
25.516667	0.500	212,324.000000
25.525000	0.500	211,689.000000
25.533333	0.500	211,172.000000
25.541667	0.500	210,501.000000
25.550000	0.500	209,349.000000
25.558333	0.500	207,911.000000
25.566667	0.500	206,563.000000
25.575000	0.500	205,412.000000
25.583333	0.500	204,865.000000
25.591667	0.500	205,077.000000
25.600000	0.500	206,020.000000
25.608333	0.500	207,505.000000
25.616667	0.500	209,275.000000
25.625000	0.500	210,790.000000
25.633333	0.500	211,539.000000
25.641667	0.500	211,248.000000
25.650000	0.500	209,936.000000
25.658333	0.500	207,633.000000
25.666667	0.500	204,197.000000
25.675000	0.500	200,121.000000
25.683333	0.500	196,670.000000
25.691667	0.500	194,722.000000
25.700000	0.500	194,152.000000
25.708333	0.500	194,452.000000
25.716667	0.500	195,226.000000
25.725000	0.500	196,254.000000
25.733333	0.500	197,136.000000
25.741667	0.500	198,054.000000
25.750000	0.500	199,391.000000
25.758333	0.500	201,164.000000
25.766667	0.500	203,130.000000
25.775000	0.500	204,806.000000
25.783333	0.500	206,084.000000
25.791667	0.500	207,603.000000
25.800000	0.500	209,530.000000
25.808333	0.500	211,634.000000
25.816667	0.500	213,293.000000
25.825000	0.500	214,308.000000
25.833333	0.500	214,712.000000
25.841667	0.500	214,484.000000
25.850000	0.500	213,613.000000
25.858333	0.500	212,567.000000
25.866667	0.500	211,777.000000
25.875000	0.500	210,708.000000
25.883333	0.500	208,902.000000
25.891667	0.500	206,402.000000
25.900000	0.500	203,276.000000
25.908333	0.500	199,400.000000
25.916667	0.500	195,127.000000
25.925000	0.500	191,490.000000
25.933333	0.500	189,100.000000
25.941667	0.500	188,303.000000
25.950000	0.500	188,942.000000
25.958333	0.500	190,604.000000
25.966667	0.500	192,838.000000
25.975000	0.500	195,224.000000
25.983333	0.500	197,354.000000
25.991667	0.500	199,558.000000
26.000000	0.500	202,174.000000
26.008333	0.500	204,548.000000
26.016667	0.500	206,648.000000
26.025000	0.500	208,657.000000
26.033333	0.500	210,880.000000
26.041667	0.500	213,260.000000
26.050000	0.500	215,562.000000
26.058333	0.500	217,876.000000
26.066667	0.500	220,110.000000
26.075000	0.500	222,271.000000
26.083333	0.500	223,922.000000
26.091667	0.500	224,136.000000
26.100000	0.500	222,439.000000
26.108333	0.500	219,450.000000
26.116667	0.500	215,799.000000
26.125000	0.500	212,495.000000
26.133333	0.500	210,107.000000
26.141667	0.500	208,455.000000
26.150000	0.500	207,683.000000
26.158333	0.500	208,438.000000
26.166667	0.500	210,948.000000
26.175000	0.500	214,695.000000
26.183333	0.500	218,949.000000
26.191667	0.500	222,849.000000
26.200000	0.500	225,326.000000
26.208333	0.500	226,466.000000
26.216667	0.500	226,456.000000
26.225000	0.500	225,026.000000
26.233333	0.500	222,173.000000
26.241667	0.500	218,799.000000
26.250000	0.500	215,723.000000
26.258333	0.500	213,011.000000
26.266667	0.500	210,405.000000
26.275000	0.500	207,861.000000
26.283333	0.500	205,735.000000
26.291667	0.500	204,578.000000
26.300000	0.500	205,028.000000
26.308333	0.500	207,028.000000
26.316667	0.500	210,294.000000
26.325000	0.500	214,987.000000
26.333333	0.500	220,784.000000
26.341667	0.500	226,271.000000
26.350000	0.500	230,232.000000
26.358333	0.500	232,724.000000
26.366667	0.500	234,153.000000
26.375000	0.500	234,671.000000
26.383333	0.500	234,664.000000
26.391667	0.500	234,140.000000
26.400000	0.500	232,992.000000
26.408333	0.500	231,665.000000
26.416667	0.500	230,648.000000
26.425000	0.500	229,977.000000
26.433333	0.500	229,170.000000
26.441667	0.500	227,989.000000
26.450000	0.500	226,719.000000
26.458333	0.500	225,666.000000
26.466667	0.500	224,639.000000
26.475000	0.500	223,755.000000
26.483333	0.500	223,241.000000
26.491667	0.500	222,762.000000
26.500000	0.500	221,827.000000
26.508333	0.500	220,269.000000
26.516667	0.500	218,308.000000
26.525000	0.500	215,856.000000
26.533333	0.500	212,992.000000
26.541667	0.500	210,911.000000
26.550000	0.500	210,819.000000
26.558333	0.500	212,606.000000
26.566667	0.500	214,784.000000
26.575000	0.500	216,499.000000
26.583333	0.500	217,511.000000
26.591667	0.500	218,504.000000
26.600000	0.500	220,406.000000
26.608333	0.500	223,391.000000
26.616667	0.500	226,908.000000
26.625000	0.500	229,936.000000
26.633333	0.500	231,560.000000
26.641667	0.500	231,366.000000
26.650000	0.500	229,740.000000
26.658333	0.500	227,546.000000
26.666667	0.500	225,564.000000
26.675000	0.500	223,770.000000
26.683333	0.500	222,045.000000
26.691667	0.500	220,299.000000
26.700000	0.500	218,752.000000
26.708333	0.500	217,456.000000
26.716667	0.500	216,424.000000
26.725000	0.500	215,625.000000
26.733333	0.500	215,291.000000
26.741667	0.500	216,141.000000
26.750000	0.500	219,021.000000
26.758333	0.500	223,873.000000
26.766667	0.500	229,648.000000
26.775000	0.500	235,204.000000
26.783333	0.500	240,065.000000
26.791667	0.500	243,812.000000
26.800000	0.500	245,946.000000
26.808333	0.500	246,150.000000
26.816667	0.500	244,622.000000
26.825000	0.500	241,893.000000
26.833333	0.500	238,733.000000
26.841667	0.500	235,953.000000
26.850000	0.500	233,741.000000
26.858333	0.500	232,403.000000
26.866667	0.500	232,444.000000
26.875000	0.500	233,960.000000
26.883333	0.500	236,198.000000
26.891667	0.500	238,351.000000
26.900000	0.500	239,847.000000
26.908333	0.500	240,135.000000
26.916667	0.500	239,092.000000
26.925000	0.500	236,969.000000
26.933333	0.500	234,592.000000
26.941667	0.500	232,931.000000
26.950000	0.500	232,659.000000
26.958333	0.500	234,069.000000
26.966667	0.500	236,887.000000
26.975000	0.500	240,361.000000
26.983333	0.500	244,403.000000
26.991667	0.500	248,428.000000
27.000000	0.500	251,261.000000
27.008333	0.500	252,403.000000
27.016667	0.500	252,440.000000
27.025000	0.500	252,047.000000
27.033333	0.500	252,193.000000
27.041667	0.500	252,714.000000
27.050000	0.500	253,821.000000
27.058333	0.500	256,179.000000
27.066667	0.500	259,277.000000
27.075000	0.500	261,886.000000
27.083333	0.500	263,526.000000
27.091667	0.500	264,165.000000
27.100000	0.500	263,470.000000
27.108333	0.500	261,299.000000
27.116667	0.500	258,691.000000
27.125000	0.500	256,379.000000
27.133333	0.500	255,160.000000
27.141667	0.500	255,379.000000
27.150000	0.500	257,051.000000
27.158333	0.500	259,724.000000
27.166667	0.500	263,072.000000
27.175000	0.500	266,999.000000
27.183333	0.500	270,575.000000
27.191667	0.500	273,225.000000
27.200000	0.500	275,715.000000
27.208333	0.500	278,569.000000
27.216667	0.500	281,760.000000
27.225000	0.500	284,620.000000
27.233333	0.500	286,255.000000
27.241667	0.500	286,437.000000
27.250000	0.500	285,678.000000
27.258333	0.500	285,483.000000
27.266667	0.500	286,818.000000
27.275000	0.500	290,186.000000
27.283333	0.500	295,305.000000
27.291667	0.500	301,637.000000
27.300000	0.500	308,441.000000
27.308333	0.500	314,402.000000
27.316667	0.500	318,333.000000
27.325000	0.500	319,730.000000
27.333333	0.500	319,237.000000
27.341667	0.500	317,973.000000
27.350000	0.500	316,853.000000
27.358333	0.500	316,627.000000
27.366667	0.500	316,994.000000
27.375000	0.500	317,180.000000
27.383333	0.500	316,680.000000
27.391667	0.500	315,963.000000
27.400000	0.500	316,387.000000
27.408333	0.500	318,756.000000
27.416667	0.500	322,755.000000
27.425000	0.500	327,899.000000
27.433333	0.500	333,287.000000
27.441667	0.500	338,498.000000
27.450000	0.500	343,719.000000
27.458333	0.500	349,205.000000
27.466667	0.500	355,357.000000
27.475000	0.500	362,381.000000
27.483333	0.500	369,228.000000
27.491667	0.500	374,829.000000
27.500000	0.500	378,551.000000
27.508333	0.500	380,689.000000
27.516667	0.500	381,566.000000
27.525000	0.500	381,938.000000
27.533333	0.500	382,571.000000
27.541667	0.500	383,525.000000
27.550000	0.500	384,660.000000
27.558333	0.500	386,160.000000
27.566667	0.500	388,309.000000
27.575000	0.500	391,272.000000
27.583333	0.500	394,931.000000
27.591667	0.500	398,926.000000
27.600000	0.500	403,333.000000
27.608333	0.500	408,344.000000
27.616667	0.500	413,421.000000
27.625000	0.500	417,689.000000
27.633333	0.500	420,935.000000
27.641667	0.500	423,032.000000
27.650000	0.500	423,747.000000
27.658333	0.500	423,018.000000
27.666667	0.500	420,820.000000
27.675000	0.500	417,477.000000
27.683333	0.500	413,505.000000
27.691667	0.500	409,336.000000
27.700000	0.500	405,437.000000
27.708333	0.500	401,756.000000
27.716667	0.500	397,840.000000
27.725000	0.500	393,348.000000
27.733333	0.500	388,563.000000
27.741667	0.500	384,035.000000
27.750000	0.500	379,869.000000
27.758333	0.500	376,188.000000
27.766667	0.500	373,091.000000
27.775000	0.500	370,874.000000
27.783333	0.500	369,700.000000
27.791667	0.500	369,132.000000
27.800000	0.500	368,009.000000
27.808333	0.500	365,940.000000
27.816667	0.500	362,947.000000
27.825000	0.500	359,007.000000
27.833333	0.500	353,856.000000
27.841667	0.500	347,955.000000
27.850000	0.500	341,700.000000
27.858333	0.500	335,762.000000
27.866667	0.500	331,093.000000
27.875000	0.500	327,873.000000
27.883333	0.500	325,321.000000
27.891667	0.500	322,457.000000
27.900000	0.500	318,992.000000
27.908333	0.500	315,410.000000
27.916667	0.500	312,217.000000
27.925000	0.500	309,525.000000
27.933333	0.500	306,565.000000
27.941667	0.500	302,962.000000
27.950000	0.500	298,820.000000
27.958333	0.500	294,360.000000
27.966667	0.500	289,929.000000
27.975000	0.500	285,387.000000
27.983333	0.500	280,300.000000
27.991667	0.500	274,939.000000
28.000000	0.500	269,860.000000
28.008333	0.500	265,418.000000
28.016667	0.500	261,575.000000
28.025000	0.500	257,811.000000
28.033333	0.500	253,529.000000
28.041667	0.500	248,493.000000
28.050000	0.500	242,982.000000
28.058333	0.500	237,533.000000
28.066667	0.500	232,812.000000
28.075000	0.500	228,811.000000
28.083333	0.500	225,880.000000
28.091667	0.500	224,166.000000
28.100000	0.500	223,147.000000
28.108333	0.500	222,195.000000
28.116667	0.500	221,562.000000
28.125000	0.500	221,379.000000
28.133333	0.500	221,250.000000
28.141667	0.500	220,598.000000
28.150000	0.500	219,107.000000
28.158333	0.500	217,199.000000
28.166667	0.500	215,049.000000
28.175000	0.500	212,533.000000
28.183333	0.500	209,883.000000
28.191667	0.500	207,110.000000
28.200000	0.500	204,327.000000
28.208333	0.500	201,535.000000
28.216667	0.500	198,697.000000
28.225000	0.500	195,802.000000
28.233333	0.500	192,424.000000
28.241667	0.500	188,239.000000
28.250000	0.500	183,146.000000
28.258333	0.500	178,482.000000
28.266667	0.500	175,860.000000
28.275000	0.500	175,438.000000
28.283333	0.500	175,818.000000
28.291667	0.500	175,697.000000
28.300000	0.500	174,400.000000
28.308333	0.500	171,752.000000
28.316667	0.500	167,922.000000
28.325000	0.500	163,516.000000
28.333333	0.500	159,544.000000
28.341667	0.500	156,576.000000
28.350000	0.500	154,262.000000
28.358333	0.500	152,110.000000
28.366667	0.500	149,579.000000
28.375000	0.500	146,717.000000
28.383333	0.500	143,972.000000
28.391667	0.500	141,591.000000
28.400000	0.500	139,476.000000
28.408333	0.500	137,788.000000
28.416667	0.500	136,951.000000
28.425000	0.500	137,229.000000
28.433333	0.500	138,537.000000
28.441667	0.500	140,121.000000
28.450000	0.500	141,297.000000
28.458333	0.500	141,428.000000
28.466667	0.500	140,137.000000
28.475000	0.500	137,564.000000
28.483333	0.500	133,892.000000
28.491667	0.500	129,125.000000
28.500000	0.500	123,900.000000
28.508333	0.500	118,933.000000
28.516667	0.500	114,404.000000
28.525000	0.500	110,310.000000
28.533333	0.500	106,475.000000
28.541667	0.500	102,893.000000
28.550000	0.500	99,460.000000
28.558333	0.500	96,158.000000
28.566667	0.500	93,484.000000
28.575000	0.500	91,828.000000
28.583333	0.500	90,600.000000
28.591667	0.500	88,897.000000
28.600000	0.500	86,776.000000
28.608333	0.500	84,925.000000
28.616667	0.500	83,703.000000
28.625000	0.500	82,733.000000
28.633333	0.500	81,183.000000
28.641667	0.500	78,803.000000
28.650000	0.500	76,180.000000
28.658333	0.500	73,765.000000
28.666667	0.500	71,815.000000
28.675000	0.500	70,209.000000
28.683333	0.500	68,736.000000
28.691667	0.500	67,496.000000
28.700000	0.500	66,315.000000
28.708333	0.500	64,513.000000
28.716667	0.500	62,025.000000
28.725000	0.500	59,502.000000
28.733333	0.500	57,192.000000
28.741667	0.500	55,411.000000
28.750000	0.500	54,652.000000
28.758333	0.500	54,880.000000
28.766667	0.500	55,851.000000
28.775000	0.500	57,585.000000
28.783333	0.500	59,956.000000
28.791667	0.500	62,225.000000
28.800000	0.500	63,361.000000
28.808333	0.500	63,179.000000
28.816667	0.500	62,197.000000
28.825000	0.500	60,760.000000
28.833333	0.500	59,023.000000
28.841667	0.500	56,871.000000
28.850000	0.500	54,155.000000
28.858333	0.500	50,863.000000
28.866667	0.500	47,390.000000
28.875000	0.500	44,466.000000
28.883333	0.500	42,308.000000
28.891667	0.500	40,731.000000
28.900000	0.500	39,866.000000
28.908333	0.500	39,743.000000
28.916667	0.500	40,188.000000
28.925000	0.500	40,932.000000
28.933333	0.500	41,798.000000
28.941667	0.500	42,171.000000
28.950000	0.500	42,291.000000
28.958333	0.500	42,781.000000
28.966667	0.500	43,740.000000
28.975000	0.500	44,889.000000
28.983333	0.500	45,728.000000
28.991667	0.500	46,156.000000
29.000000	0.500	46,181.000000
29.008333	0.500	45,521.000000
29.016667	0.500	43,952.000000
29.025000	0.500	41,473.000000
29.033333	0.500	39,044.000000
29.041667	0.500	37,393.000000
29.050000	0.500	36,271.000000
29.058333	0.500	35,805.000000
29.066667	0.500	36,137.000000
29.075000	0.500	36,836.000000
29.083333	0.500	37,444.000000
29.091667	0.500	37,712.000000
29.100000	0.500	37,991.000000
29.108333	0.500	38,553.000000
29.116667	0.500	39,719.000000
29.125000	0.500	41,585.000000
29.133333	0.500	43,584.000000
29.141667	0.500	45,121.000000
29.150000	0.500	45,831.000000
29.158333	0.500	45,091.000000
29.166667	0.500	43,161.000000
29.175000	0.500	40,679.000000
29.183333	0.500	37,970.000000
29.191667	0.500	35,260.000000
29.200000	0.500	32,574.000000
29.208333	0.500	29,533.000000
29.216667	0.500	26,375.000000
29.225000	0.500	24,179.000000
29.233333	0.500	23,203.000000
29.241667	0.500	23,012.000000
29.250000	0.500	23,092.000000
29.258333	0.500	23,019.000000
29.266667	0.500	22,888.000000
29.275000	0.500	22,792.000000
29.283333	0.500	22,762.000000
29.291667	0.500	22,989.000000
29.300000	0.500	23,709.000000
29.308333	0.500	24,536.000000
29.316667	0.500	24,955.000000
29.325000	0.500	24,714.000000
29.333333	0.500	23,692.000000
29.341667	0.500	21,851.000000
29.350000	0.500	19,330.000000
29.358333	0.500	16,798.000000
29.366667	0.500	14,204.000000
29.375000	0.500	11,178.000000
29.383333	0.500	7,809.000000
29.391667	0.500	4,670.000000
29.400000	0.500	2,365.000000
29.408333	0.500	1,185.000000
29.416667	0.500	868.000000
29.425000	0.500	1,088.000000
29.433333	0.500	2,190.000000
29.441667	0.500	4,160.000000
29.450000	0.500	6,593.000000
29.458333	0.500	8,869.000000
29.466667	0.500	10,506.000000
29.475000	0.500	11,571.000000
29.483333	0.500	12,246.000000
29.491667	0.500	12,726.000000
29.500000	0.500	13,574.000000
29.508333	0.500	15,207.000000
29.516667	0.500	17,582.000000
29.525000	0.500	20,554.000000
29.533333	0.500	23,991.000000
29.541667	0.500	27,702.000000
29.550000	0.500	30,779.000000
29.558333	0.500	32,213.000000
29.566667	0.500	31,642.000000
29.575000	0.500	29,477.000000
29.583333	0.500	26,095.000000
29.591667	0.500	22,177.000000
29.600000	0.500	18,175.000000
29.608333	0.500	14,497.000000
29.616667	0.500	10,914.000000
29.625000	0.500	7,224.000000
29.633333	0.500	3,502.000000
29.641667	0.500	41.000000
29.650000	0.500	-2,896.000000
29.658333	0.500	-4,936.000000
29.666667	0.500	-5,736.000000
29.675000	0.500	-5,323.000000
29.683333	0.500	-3,784.000000
29.691667	0.500	-1,492.000000
29.700000	0.500	1,329.000000
29.708333	0.500	4,236.000000
29.716667	0.500	6,335.000000
29.725000	0.500	7,011.000000
29.733333	0.500	6,475.000000
29.741667	0.500	5,513.000000
29.750000	0.500	4,954.000000
29.758333	0.500	5,200.000000
29.766667	0.500	5,984.000000
29.775000	0.500	6,836.000000
29.783333	0.500	7,352.000000
29.791667	0.500	7,598.000000
29.800000	0.500	7,668.000000
29.808333	0.500	7,549.000000
29.816667	0.500	7,200.000000
29.825000	0.500	7,069.000000
29.833333	0.500	7,237.000000
29.841667	0.500	7,678.000000
29.850000	0.500	7,879.000000
29.858333	0.500	7,320.000000
29.866667	0.500	5,516.000000
29.875000	0.500	1,951.000000
29.883333	0.500	-2,927.000000
29.891667	0.500	-8,073.000000
29.900000	0.500	-12,908.000000
29.908333	0.500	-16,660.000000
29.916667	0.500	-18,428.000000
29.925000	0.500	-17,682.000000
29.933333	0.500	-14,212.000000
29.941667	0.500	-8,120.000000
29.950000	0.500	-558.000000
29.958333	0.500	6,829.000000
29.966667	0.500	12,467.000000
29.975000	0.500	15,781.000000
29.983333	0.500	17,087.000000
29.991667	0.500	16,935.000000
30.000000	0.500	16,047.000000
30.008333	0.500	14,658.000000
30.016667	0.500	12,149.000000
30.025000	0.500	7,889.000000
30.033333	0.500	2,364.000000
30.041667	0.500	-3,334.000000
30.050000	0.500	-8,165.000000
30.058333	0.500	-11,393.000000
30.066667	0.500	-13,220.000000
30.075000	0.500	-13,786.000000
30.083333	0.500	-13,214.000000
30.091667	0.500	-11,548.000000
30.100000	0.500	-9,325.000000
30.108333	0.500	-7,207.000000
30.116667	0.500	-5,406.000000
30.125000	0.500	-3,912.000000
30.133333	0.500	-2,573.000000
30.141667	0.500	-1,035.000000
30.150000	0.500	589.000000
30.158333	0.500	1,850.000000
30.166667	0.500	2,383.000000
30.175000	0.500	2,223.000000
30.183333	0.500	1,382.000000
30.191667	0.500	31.000000
30.200000	0.500	-1,536.000000
30.208333	0.500	-3,503.000000
30.216667	0.500	-5,862.000000
30.225000	0.500	-8,569.000000
30.233333	0.500	-11,482.000000
30.241667	0.500	-14,669.000000
30.250000	0.500	-17,595.000000
30.258333	0.500	-19,609.000000
30.266667	0.500	-20,583.000000
30.275000	0.500	-20,790.000000
30.283333	0.500	-20,654.000000
30.291667	0.500	-20,564.000000
30.300000	0.500	-20,615.000000
30.308333	0.500	-20,854.000000
30.316667	0.500	-21,013.000000
30.325000	0.500	-20,871.000000
30.333333	0.500	-20,352.000000
30.341667	0.500	-19,798.000000
30.350000	0.500	-19,757.000000
30.358333	0.500	-20,073.000000
30.366667	0.500	-20,044.000000
30.375000	0.500	-19,286.000000
30.383333	0.500	-17,978.000000
30.391667	0.500	-16,385.000000
30.400000	0.500	-14,682.000000
30.408333	0.500	-12,722.000000
30.416667	0.500	-10,382.000000
30.425000	0.500	-7,784.000000
30.433333	0.500	-5,439.000000
30.441667	0.500	-3,719.000000
30.450000	0.500	-2,379.000000
30.458333	0.500	-927.000000
30.466667	0.500	191.000000
30.475000	0.500	675.000000
30.483333	0.500	992.000000
30.491667	0.500	1,508.000000
30.500000	0.500	1,926.000000
30.508333	0.500	2,220.000000
30.516667	0.500	1,869.000000
30.525000	0.500	660.000000
30.533333	0.500	-1,035.000000
30.541667	0.500	-2,972.000000
30.550000	0.500	-4,579.000000
30.558333	0.500	-5,332.000000
30.566667	0.500	-5,323.000000
30.575000	0.500	-4,759.000000
30.583333	0.500	-3,659.000000
30.591667	0.500	-1,906.000000
30.600000	0.500	-19.000000
30.608333	0.500	1,471.000000
30.616667	0.500	1,884.000000
30.625000	0.500	618.000000
30.633333	0.500	-2,228.000000
30.641667	0.500	-5,842.000000
30.650000	0.500	-9,229.000000
30.658333	0.500	-11,516.000000
30.666667	0.500	-12,406.000000
30.675000	0.500	-12,193.000000
30.683333	0.500	-11,441.000000
30.691667	0.500	-10,715.000000
30.700000	0.500	-10,157.000000
30.708333	0.500	-9,732.000000
30.716667	0.500	-9,277.000000
30.725000	0.500	-8,792.000000
30.733333	0.500	-8,926.000000
30.741667	0.500	-9,906.000000
30.750000	0.500	-11,581.000000
30.758333	0.500	-13,192.000000
30.766667	0.500	-14,063.000000
30.775000	0.500	-13,843.000000
30.783333	0.500	-12,286.000000
30.791667	0.500	-9,920.000000
30.800000	0.500	-7,134.000000
30.808333	0.500	-3,767.000000
30.816667	0.500	-63.000000
30.825000	0.500	2,993.000000
30.833333	0.500	5,017.000000
30.841667	0.500	5,496.000000
30.850000	0.500	3,967.000000
30.858333	0.500	551.000000
30.866667	0.500	-3,865.000000
30.875000	0.500	-8,039.000000
30.883333	0.500	-10,960.000000
30.891667	0.500	-11,796.000000
30.900000	0.500	-10,384.000000
30.908333	0.500	-7,648.000000
30.916667	0.500	-4,840.000000
30.925000	0.500	-2,598.000000
30.933333	0.500	-657.000000
30.941667	0.500	853.000000
30.950000	0.500	1,754.000000
30.958333	0.500	1,916.000000
30.966667	0.500	1,097.000000
30.975000	0.500	-831.000000
30.983333	0.500	-3,532.000000
30.991667	0.500	-6,762.000000
31.000000	0.500	-10,898.000000
