# Supplementary material for: Changes to Serum Sample Tube and Processing Methodology Does Not Cause Inter-Individual Variation in Automated Whole Serum N-Glycan Profiling in Health and Disease
Source: PLoS One. 2015 Apr 1;10(4):e0123028. doi: 10.1371/journal.pone.0123028 (PMC4382121; doi:10.1371/journal.pone.0123028)
Supplement: S2 Data — (ZIP) [file pone.0123028.s007.zip › IgGglycansData/1000+390-Sample 42.txt]

File Path	chrom://acropora/ChromeleonLocal/Archana Data/07 Mar 14/Robot validation of PNG F release- GCP-IgG and GCP-Fet.seq/45.smp/Emission_1.channel/Emission_1.chm
Channel	Emission_1

Injection Information:
Data Vault	ChromeleonLocal
Injection	PNG F rel-GCP-IgG-100µg-F.A+PBM+2AB VP96+T1-110/1000+390-Sample 42
Injection Number	47
Position	RB6
Comment	
Processing Method	beh-gu
Instrument Method	BEH-15cm-30min-right-25ul
Type	Unknown
Status	Finished
Injection Date	08/03/2014
Injection Time	15:39:25
Injection Volume (µL)	25.0000
Dilution Factor	1.0000
Weight	1.0000

Raw Data Information:
Time Min. (min)	0.000000
Time Max. (min)	31.000000
Data Points	3721
Detector	FLD
Exporting Data System	Chromeleon 7.1.1.1127
Operator	
Signal Quantity	
Signal Unit	counts
Signal Min.	-10,502.000000
Signal Max.	6,622,960.000000
Channel	Emission_1
Driver Name	FLD3000.dll
Channel Type	Evaluation
Min. Step (s)	0.500
Max. Step (s)	0.500
Average Step (s)	0.500

Signal Parameter Information:
Signal Info	

Raw Data:
Time (min)	Step (s)	Value (counts)
0.000000	0.000	0.000000
0.008333	0.500	0.000000
0.016667	0.500	0.000000
0.025000	0.500	0.000000
0.033333	0.500	0.000000
0.041667	0.500	5,781.000000
0.050000	0.500	5,939.000000
0.058333	0.500	6,239.000000
0.066667	0.500	6,968.000000
0.075000	0.500	8,110.000000
0.083333	0.500	9,407.000000
0.091667	0.500	10,565.000000
0.100000	0.500	11,304.000000
0.108333	0.500	11,443.000000
0.116667	0.500	10,973.000000
0.125000	0.500	9,964.000000
0.133333	0.500	8,557.000000
0.141667	0.500	6,916.000000
0.150000	0.500	5,222.000000
0.158333	0.500	3,619.000000
0.166667	0.500	2,143.000000
0.175000	0.500	859.000000
0.183333	0.500	-145.000000
0.191667	0.500	-862.000000
0.200000	0.500	-1,370.000000
0.208333	0.500	-1,730.000000
0.216667	0.500	-1,977.000000
0.225000	0.500	-2,133.000000
0.233333	0.500	-2,240.000000
0.241667	0.500	-2,365.000000
0.250000	0.500	-2,543.000000
0.258333	0.500	-2,713.000000
0.266667	0.500	-2,874.000000
0.275000	0.500	-3,075.000000
0.283333	0.500	-3,334.000000
0.291667	0.500	-3,628.000000
0.300000	0.500	-3,873.000000
0.308333	0.500	-4,041.000000
0.316667	0.500	-4,138.000000
0.325000	0.500	-4,141.000000
0.333333	0.500	-4,009.000000
0.341667	0.500	-3,714.000000
0.350000	0.500	-3,273.000000
0.358333	0.500	-2,783.000000
0.366667	0.500	-2,391.000000
0.375000	0.500	-2,195.000000
0.383333	0.500	-2,206.000000
0.391667	0.500	-2,352.000000
0.400000	0.500	-2,522.000000
0.408333	0.500	-2,632.000000
0.416667	0.500	-2,666.000000
0.425000	0.500	-2,650.000000
0.433333	0.500	-2,640.000000
0.441667	0.500	-2,644.000000
0.450000	0.500	-2,655.000000
0.458333	0.500	-2,640.000000
0.466667	0.500	-2,539.000000
0.475000	0.500	-2,372.000000
0.483333	0.500	-2,242.000000
0.491667	0.500	-2,195.000000
0.500000	0.500	-2,225.000000
0.508333	0.500	-2,296.000000
0.516667	0.500	-2,360.000000
0.525000	0.500	-2,383.000000
0.533333	0.500	-2,326.000000
0.541667	0.500	-2,215.000000
0.550000	0.500	-2,103.000000
0.558333	0.500	-2,057.000000
0.566667	0.500	-2,150.000000
0.575000	0.500	-2,367.000000
0.583333	0.500	-2,634.000000
0.591667	0.500	-2,853.000000
0.600000	0.500	-2,980.000000
0.608333	0.500	-3,017.000000
0.616667	0.500	-3,019.000000
0.625000	0.500	-2,967.000000
0.633333	0.500	-2,780.000000
0.641667	0.500	-2,360.000000
0.650000	0.500	-1,644.000000
0.658333	0.500	-602.000000
0.666667	0.500	680.000000
0.675000	0.500	2,099.000000
0.683333	0.500	3,570.000000
0.691667	0.500	5,020.000000
0.700000	0.500	6,399.000000
0.708333	0.500	7,654.000000
0.716667	0.500	8,690.000000
0.725000	0.500	9,395.000000
0.733333	0.500	9,962.000000
0.741667	0.500	11,207.000000
0.750000	0.500	14,339.000000
0.758333	0.500	20,234.000000
0.766667	0.500	29,029.000000
0.775000	0.500	40,083.000000
0.783333	0.500	52,135.000000
0.791667	0.500	63,663.000000
0.800000	0.500	73,276.000000
0.808333	0.500	79,991.000000
0.816667	0.500	83,308.000000
0.825000	0.500	83,199.000000
0.833333	0.500	80,063.000000
0.841667	0.500	74,519.000000
0.850000	0.500	67,324.000000
0.858333	0.500	59,293.000000
0.866667	0.500	51,145.000000
0.875000	0.500	43,385.000000
0.883333	0.500	36,313.000000
0.891667	0.500	30,113.000000
0.900000	0.500	24,854.000000
0.908333	0.500	20,552.000000
0.916667	0.500	17,164.000000
0.925000	0.500	14,598.000000
0.933333	0.500	12,715.000000
0.941667	0.500	11,354.000000
0.950000	0.500	10,431.000000
0.958333	0.500	9,910.000000
0.966667	0.500	9,725.000000
0.975000	0.500	9,808.000000
0.983333	0.500	10,089.000000
0.991667	0.500	10,517.000000
1.000000	0.500	11,006.000000
1.008333	0.500	11,517.000000
1.016667	0.500	12,137.000000
1.025000	0.500	12,939.000000
1.033333	0.500	14,119.000000
1.041667	0.500	16,067.000000
1.050000	0.500	19,093.000000
1.058333	0.500	23,168.000000
1.066667	0.500	27,965.000000
1.075000	0.500	33,016.000000
1.083333	0.500	37,769.000000
1.091667	0.500	41,638.000000
1.100000	0.500	44,216.000000
1.108333	0.500	45,332.000000
1.116667	0.500	45,062.000000
1.125000	0.500	43,715.000000
1.133333	0.500	41,772.000000
1.141667	0.500	39,831.000000
1.150000	0.500	38,452.000000
1.158333	0.500	37,993.000000
1.166667	0.500	38,551.000000
1.175000	0.500	40,056.000000
1.183333	0.500	42,262.000000
1.191667	0.500	44,829.000000
1.200000	0.500	47,406.000000
1.208333	0.500	49,661.000000
1.216667	0.500	51,285.000000
1.225000	0.500	52,011.000000
1.233333	0.500	51,655.000000
1.241667	0.500	50,196.000000
1.250000	0.500	47,849.000000
1.258333	0.500	45,077.000000
1.266667	0.500	42,277.000000
1.275000	0.500	39,608.000000
1.283333	0.500	37,084.000000
1.291667	0.500	34,745.000000
1.300000	0.500	32,907.000000
1.308333	0.500	32,057.000000
1.316667	0.500	32,381.000000
1.325000	0.500	33,506.000000
1.333333	0.500	34,714.000000
1.341667	0.500	35,317.000000
1.350000	0.500	34,850.000000
1.358333	0.500	33,151.000000
1.366667	0.500	30,376.000000
1.375000	0.500	26,856.000000
1.383333	0.500	22,957.000000
1.391667	0.500	19,027.000000
1.400000	0.500	15,365.000000
1.408333	0.500	12,222.000000
1.416667	0.500	9,813.000000
1.425000	0.500	8,225.000000
1.433333	0.500	7,370.000000
1.441667	0.500	7,018.000000
1.450000	0.500	6,899.000000
1.458333	0.500	6,786.000000
1.466667	0.500	6,545.000000
1.475000	0.500	6,175.000000
1.483333	0.500	5,791.000000
1.491667	0.500	5,463.000000
1.500000	0.500	5,201.000000
1.508333	0.500	5,021.000000
1.516667	0.500	4,923.000000
1.525000	0.500	4,912.000000
1.533333	0.500	4,922.000000
1.541667	0.500	4,872.000000
1.550000	0.500	4,784.000000
1.558333	0.500	4,643.000000
1.566667	0.500	4,390.000000
1.575000	0.500	3,920.000000
1.583333	0.500	3,204.000000
1.591667	0.500	2,331.000000
1.600000	0.500	1,463.000000
1.608333	0.500	708.000000
1.616667	0.500	89.000000
1.625000	0.500	-480.000000
1.633333	0.500	-1,045.000000
1.641667	0.500	-1,611.000000
1.650000	0.500	-2,153.000000
1.658333	0.500	-2,627.000000
1.666667	0.500	-2,921.000000
1.675000	0.500	-2,882.000000
1.683333	0.500	-2,477.000000
1.691667	0.500	-1,851.000000
1.700000	0.500	-1,189.000000
1.708333	0.500	-638.000000
1.716667	0.500	-256.000000
1.725000	0.500	-48.000000
1.733333	0.500	-53.000000
1.741667	0.500	-279.000000
1.750000	0.500	-685.000000
1.758333	0.500	-1,207.000000
1.766667	0.500	-1,746.000000
1.775000	0.500	-2,178.000000
1.783333	0.500	-2,372.000000
1.791667	0.500	-2,341.000000
1.800000	0.500	-2,153.000000
1.808333	0.500	-1,869.000000
1.816667	0.500	-1,584.000000
1.825000	0.500	-1,322.000000
1.833333	0.500	-1,101.000000
1.841667	0.500	-924.000000
1.850000	0.500	-785.000000
1.858333	0.500	-742.000000
1.866667	0.500	-839.000000
1.875000	0.500	-1,066.000000
1.883333	0.500	-1,295.000000
1.891667	0.500	-1,364.000000
1.900000	0.500	-1,293.000000
1.908333	0.500	-1,192.000000
1.916667	0.500	-1,114.000000
1.925000	0.500	-1,005.000000
1.933333	0.500	-844.000000
1.941667	0.500	-715.000000
1.950000	0.500	-705.000000
1.958333	0.500	-793.000000
1.966667	0.500	-921.000000
1.975000	0.500	-1,057.000000
1.983333	0.500	-1,117.000000
1.991667	0.500	-1,091.000000
2.000000	0.500	-1,017.000000
2.008333	0.500	-901.000000
2.016667	0.500	-764.000000
2.025000	0.500	-680.000000
2.033333	0.500	-701.000000
2.041667	0.500	-757.000000
2.050000	0.500	-838.000000
2.058333	0.500	-978.000000
2.066667	0.500	-1,188.000000
2.075000	0.500	-1,398.000000
2.083333	0.500	-1,547.000000
2.091667	0.500	-1,586.000000
2.100000	0.500	-1,512.000000
2.108333	0.500	-1,364.000000
2.116667	0.500	-1,223.000000
2.125000	0.500	-1,182.000000
2.133333	0.500	-1,235.000000
2.141667	0.500	-1,331.000000
2.150000	0.500	-1,453.000000
2.158333	0.500	-1,623.000000
2.166667	0.500	-1,847.000000
2.175000	0.500	-2,109.000000
2.183333	0.500	-2,385.000000
2.191667	0.500	-2,659.000000
2.200000	0.500	-2,891.000000
2.208333	0.500	-3,035.000000
2.216667	0.500	-3,085.000000
2.225000	0.500	-3,068.000000
2.233333	0.500	-3,029.000000
2.241667	0.500	-3,020.000000
2.250000	0.500	-3,006.000000
2.258333	0.500	-2,915.000000
2.266667	0.500	-2,774.000000
2.275000	0.500	-2,613.000000
2.283333	0.500	-2,409.000000
2.291667	0.500	-2,214.000000
2.300000	0.500	-2,059.000000
2.308333	0.500	-1,946.000000
2.316667	0.500	-1,833.000000
2.325000	0.500	-1,696.000000
2.333333	0.500	-1,548.000000
2.341667	0.500	-1,465.000000
2.350000	0.500	-1,559.000000
2.358333	0.500	-1,799.000000
2.366667	0.500	-2,065.000000
2.375000	0.500	-2,265.000000
2.383333	0.500	-2,339.000000
2.391667	0.500	-2,300.000000
2.400000	0.500	-2,215.000000
2.408333	0.500	-2,133.000000
2.416667	0.500	-2,049.000000
2.425000	0.500	-1,911.000000
2.433333	0.500	-1,720.000000
2.441667	0.500	-1,515.000000
2.450000	0.500	-1,295.000000
2.458333	0.500	-1,088.000000
2.466667	0.500	-914.000000
2.475000	0.500	-760.000000
2.483333	0.500	-684.000000
2.491667	0.500	-734.000000
2.500000	0.500	-886.000000
2.508333	0.500	-1,039.000000
2.516667	0.500	-1,100.000000
2.525000	0.500	-1,047.000000
2.533333	0.500	-927.000000
2.541667	0.500	-809.000000
2.550000	0.500	-754.000000
2.558333	0.500	-796.000000
2.566667	0.500	-929.000000
2.575000	0.500	-1,095.000000
2.583333	0.500	-1,214.000000
2.591667	0.500	-1,251.000000
2.600000	0.500	-1,219.000000
2.608333	0.500	-1,140.000000
2.616667	0.500	-1,039.000000
2.625000	0.500	-946.000000
2.633333	0.500	-924.000000
2.641667	0.500	-970.000000
2.650000	0.500	-1,058.000000
2.658333	0.500	-1,249.000000
2.666667	0.500	-1,532.000000
2.675000	0.500	-1,821.000000
2.683333	0.500	-2,073.000000
2.691667	0.500	-2,281.000000
2.700000	0.500	-2,437.000000
2.708333	0.500	-2,583.000000
2.716667	0.500	-2,791.000000
2.725000	0.500	-3,095.000000
2.733333	0.500	-3,476.000000
2.741667	0.500	-3,827.000000
2.750000	0.500	-4,006.000000
2.758333	0.500	-4,002.000000
2.766667	0.500	-3,894.000000
2.775000	0.500	-3,686.000000
2.783333	0.500	-3,401.000000
2.791667	0.500	-3,117.000000
2.800000	0.500	-2,886.000000
2.808333	0.500	-2,661.000000
2.816667	0.500	-2,432.000000
2.825000	0.500	-2,265.000000
2.833333	0.500	-2,184.000000
2.841667	0.500	-2,124.000000
2.850000	0.500	-2,034.000000
2.858333	0.500	-1,935.000000
2.866667	0.500	-1,841.000000
2.875000	0.500	-1,742.000000
2.883333	0.500	-1,609.000000
2.891667	0.500	-1,447.000000
2.900000	0.500	-1,296.000000
2.908333	0.500	-1,192.000000
2.916667	0.500	-1,138.000000
2.925000	0.500	-1,130.000000
2.933333	0.500	-1,155.000000
2.941667	0.500	-1,215.000000
2.950000	0.500	-1,321.000000
2.958333	0.500	-1,486.000000
2.966667	0.500	-1,673.000000
2.975000	0.500	-1,846.000000
2.983333	0.500	-1,957.000000
2.991667	0.500	-1,944.000000
3.000000	0.500	-1,784.000000
3.008333	0.500	-1,784.000000
3.016667	0.500	-1,784.000000
3.025000	0.500	-1,784.000000
3.033333	0.500	-1,784.000000
3.041667	0.500	-1,415.000000
3.050000	0.500	359.000000
3.058333	0.500	3,191.000000
3.066667	0.500	6,830.000000
3.075000	0.500	11,028.000000
3.083333	0.500	15,579.000000
3.091667	0.500	20,215.000000
3.100000	0.500	24,814.000000
3.108333	0.500	29,515.000000
3.116667	0.500	34,250.000000
3.125000	0.500	38,005.000000
3.133333	0.500	40,168.000000
3.141667	0.500	40,922.000000
3.150000	0.500	39,841.000000
3.158333	0.500	36,807.000000
3.166667	0.500	32,434.000000
3.175000	0.500	27,730.000000
3.183333	0.500	23,872.000000
3.191667	0.500	21,541.000000
3.200000	0.500	20,854.000000
3.208333	0.500	21,354.000000
3.216667	0.500	21,980.000000
3.225000	0.500	22,174.000000
3.233333	0.500	22,291.000000
3.241667	0.500	22,477.000000
3.250000	0.500	22,944.000000
3.258333	0.500	23,439.000000
3.266667	0.500	23,076.000000
3.275000	0.500	21,644.000000
3.283333	0.500	19,300.000000
3.291667	0.500	15,983.000000
3.300000	0.500	11,270.000000
3.308333	0.500	5,879.000000
3.316667	0.500	1,172.000000
3.325000	0.500	-1,960.000000
3.333333	0.500	-3,282.000000
3.341667	0.500	-3,235.000000
3.350000	0.500	-3,043.000000
3.358333	0.500	-2,919.000000
3.366667	0.500	-2,736.000000
3.375000	0.500	-2,404.000000
3.383333	0.500	-2,037.000000
3.391667	0.500	-1,532.000000
3.400000	0.500	-367.000000
3.408333	0.500	1,459.000000
3.416667	0.500	3,564.000000
3.425000	0.500	5,694.000000
3.433333	0.500	7,738.000000
3.441667	0.500	9,317.000000
3.450000	0.500	10,325.000000
3.458333	0.500	10,918.000000
3.466667	0.500	11,358.000000
3.475000	0.500	11,712.000000
3.483333	0.500	12,329.000000
3.491667	0.500	13,147.000000
3.500000	0.500	13,741.000000
3.508333	0.500	13,936.000000
3.516667	0.500	14,173.000000
3.525000	0.500	14,913.000000
3.533333	0.500	16,046.000000
3.541667	0.500	17,580.000000
3.550000	0.500	19,867.000000
3.558333	0.500	23,058.000000
3.566667	0.500	26,689.000000
3.575000	0.500	29,967.000000
3.583333	0.500	32,058.000000
3.591667	0.500	32,318.000000
3.600000	0.500	30,939.000000
3.608333	0.500	28,488.000000
3.616667	0.500	25,165.000000
3.625000	0.500	21,568.000000
3.633333	0.500	18,606.000000
3.641667	0.500	16,712.000000
3.650000	0.500	15,651.000000
3.658333	0.500	15,190.000000
3.666667	0.500	15,135.000000
3.675000	0.500	15,054.000000
3.683333	0.500	14,834.000000
3.691667	0.500	14,496.000000
3.700000	0.500	13,886.000000
3.708333	0.500	13,061.000000
3.716667	0.500	12,255.000000
3.725000	0.500	11,495.000000
3.733333	0.500	10,507.000000
3.741667	0.500	9,596.000000
3.750000	0.500	9,562.000000
3.758333	0.500	10,639.000000
3.766667	0.500	12,431.000000
3.775000	0.500	13,998.000000
3.783333	0.500	14,745.000000
3.791667	0.500	14,751.000000
3.800000	0.500	13,655.000000
3.808333	0.500	11,658.000000
3.816667	0.500	9,363.000000
3.825000	0.500	7,387.000000
3.833333	0.500	6,314.000000
3.841667	0.500	6,426.000000
3.850000	0.500	7,558.000000
3.858333	0.500	9,578.000000
3.866667	0.500	11,891.000000
3.875000	0.500	13,706.000000
3.883333	0.500	14,694.000000
3.891667	0.500	15,048.000000
3.900000	0.500	15,399.000000
3.908333	0.500	16,043.000000
3.916667	0.500	16,694.000000
3.925000	0.500	17,194.000000
3.933333	0.500	17,687.000000
3.941667	0.500	18,151.000000
3.950000	0.500	18,038.000000
3.958333	0.500	16,887.000000
3.966667	0.500	14,914.000000
3.975000	0.500	12,701.000000
3.983333	0.500	11,002.000000
3.991667	0.500	10,503.000000
4.000000	0.500	11,306.000000
4.008333	0.500	12,869.000000
4.016667	0.500	14,541.000000
4.025000	0.500	15,573.000000
4.033333	0.500	15,327.000000
4.041667	0.500	13,594.000000
4.050000	0.500	10,519.000000
4.058333	0.500	7,184.000000
4.066667	0.500	4,775.000000
4.075000	0.500	3,509.000000
4.083333	0.500	3,418.000000
4.091667	0.500	4,435.000000
4.100000	0.500	6,263.000000
4.108333	0.500	8,478.000000
4.116667	0.500	10,690.000000
4.125000	0.500	12,623.000000
4.133333	0.500	13,835.000000
4.141667	0.500	13,877.000000
4.150000	0.500	12,933.000000
4.158333	0.500	11,402.000000
4.166667	0.500	9,663.000000
4.175000	0.500	8,803.000000
4.183333	0.500	8,990.000000
4.191667	0.500	9,862.000000
4.200000	0.500	11,164.000000
4.208333	0.500	12,966.000000
4.216667	0.500	14,685.000000
4.225000	0.500	15,399.000000
4.233333	0.500	15,004.000000
4.241667	0.500	13,959.000000
4.250000	0.500	12,580.000000
4.258333	0.500	10,900.000000
4.266667	0.500	8,890.000000
4.275000	0.500	6,863.000000
4.283333	0.500	4,732.000000
4.291667	0.500	2,583.000000
4.300000	0.500	636.000000
4.308333	0.500	-1,051.000000
4.316667	0.500	-2,509.000000
4.325000	0.500	-3,564.000000
4.333333	0.500	-4,205.000000
4.341667	0.500	-4,287.000000
4.350000	0.500	-3,576.000000
4.358333	0.500	-1,998.000000
4.366667	0.500	601.000000
4.375000	0.500	3,962.000000
4.383333	0.500	7,262.000000
4.391667	0.500	9,957.000000
4.400000	0.500	11,504.000000
4.408333	0.500	11,479.000000
4.416667	0.500	9,700.000000
4.425000	0.500	6,435.000000
4.433333	0.500	2,386.000000
4.441667	0.500	-1,100.000000
4.450000	0.500	-2,832.000000
4.458333	0.500	-2,855.000000
4.466667	0.500	-1,542.000000
4.475000	0.500	784.000000
4.483333	0.500	3,547.000000
4.491667	0.500	6,401.000000
4.500000	0.500	9,546.000000
4.508333	0.500	13,195.000000
4.516667	0.500	17,246.000000
4.525000	0.500	21,159.000000
4.533333	0.500	24,369.000000
4.541667	0.500	26,969.000000
4.550000	0.500	29,157.000000
4.558333	0.500	31,574.000000
4.566667	0.500	34,173.000000
4.575000	0.500	36,325.000000
4.583333	0.500	37,558.000000
4.591667	0.500	37,254.000000
4.600000	0.500	35,457.000000
4.608333	0.500	33,084.000000
4.616667	0.500	30,974.000000
4.625000	0.500	29,093.000000
4.633333	0.500	26,950.000000
4.641667	0.500	24,103.000000
4.650000	0.500	20,764.000000
4.658333	0.500	17,199.000000
4.666667	0.500	13,859.000000
4.675000	0.500	11,472.000000
4.683333	0.500	10,355.000000
4.691667	0.500	10,279.000000
4.700000	0.500	10,429.000000
4.708333	0.500	10,507.000000
4.716667	0.500	10,534.000000
4.725000	0.500	9,664.000000
4.733333	0.500	7,858.000000
4.741667	0.500	6,201.000000
4.750000	0.500	5,833.000000
4.758333	0.500	7,462.000000
4.766667	0.500	11,276.000000
4.775000	0.500	16,341.000000
4.783333	0.500	21,200.000000
4.791667	0.500	24,664.000000
4.800000	0.500	26,379.000000
4.808333	0.500	26,363.000000
4.816667	0.500	25,625.000000
4.825000	0.500	24,978.000000
4.833333	0.500	24,612.000000
4.841667	0.500	24,244.000000
4.850000	0.500	23,546.000000
4.858333	0.500	22,342.000000
4.866667	0.500	20,978.000000
4.875000	0.500	19,810.000000
4.883333	0.500	18,845.000000
4.891667	0.500	18,125.000000
4.900000	0.500	17,884.000000
4.908333	0.500	17,978.000000
4.916667	0.500	17,477.000000
4.925000	0.500	15,803.000000
4.933333	0.500	13,541.000000
4.941667	0.500	11,380.000000
4.950000	0.500	9,826.000000
4.958333	0.500	9,109.000000
4.966667	0.500	9,691.000000
4.975000	0.500	11,806.000000
4.983333	0.500	15,047.000000
4.991667	0.500	18,477.000000
5.000000	0.500	21,339.000000
5.008333	0.500	23,591.000000
5.016667	0.500	25,060.000000
5.025000	0.500	25,227.000000
5.033333	0.500	23,987.000000
5.041667	0.500	21,623.000000
5.050000	0.500	18,642.000000
5.058333	0.500	15,718.000000
5.066667	0.500	13,225.000000
5.075000	0.500	11,073.000000
5.083333	0.500	9,091.000000
5.091667	0.500	7,105.000000
5.100000	0.500	4,984.000000
5.108333	0.500	2,744.000000
5.116667	0.500	430.000000
5.125000	0.500	-1,835.000000
5.133333	0.500	-3,499.000000
5.141667	0.500	-3,922.000000
5.150000	0.500	-2,313.000000
5.158333	0.500	1,383.000000
5.166667	0.500	6,853.000000
5.175000	0.500	13,625.000000
5.183333	0.500	20,880.000000
5.191667	0.500	27,531.000000
5.200000	0.500	32,838.000000
5.208333	0.500	36,610.000000
5.216667	0.500	38,746.000000
5.225000	0.500	39,353.000000
5.233333	0.500	38,820.000000
5.241667	0.500	37,594.000000
5.250000	0.500	35,731.000000
5.258333	0.500	33,569.000000
5.266667	0.500	31,294.000000
5.275000	0.500	28,900.000000
5.283333	0.500	26,499.000000
5.291667	0.500	24,821.000000
5.300000	0.500	24,527.000000
5.308333	0.500	25,235.000000
5.316667	0.500	26,145.000000
5.325000	0.500	26,682.000000
5.333333	0.500	26,518.000000
5.341667	0.500	25,468.000000
5.350000	0.500	23,709.000000
5.358333	0.500	21,661.000000
5.366667	0.500	20,085.000000
5.375000	0.500	19,581.000000
5.383333	0.500	20,301.000000
5.391667	0.500	21,484.000000
5.400000	0.500	22,219.000000
5.408333	0.500	21,973.000000
5.416667	0.500	20,550.000000
5.425000	0.500	18,286.000000
5.433333	0.500	15,456.000000
5.441667	0.500	12,558.000000
5.450000	0.500	10,525.000000
5.458333	0.500	9,663.000000
5.466667	0.500	10,198.000000
5.475000	0.500	12,091.000000
5.483333	0.500	14,975.000000
5.491667	0.500	18,309.000000
5.500000	0.500	21,591.000000
5.508333	0.500	24,572.000000
5.516667	0.500	26,983.000000
5.525000	0.500	28,647.000000
5.533333	0.500	29,723.000000
5.541667	0.500	30,629.000000
5.550000	0.500	31,473.000000
5.558333	0.500	31,399.000000
5.566667	0.500	30,086.000000
5.575000	0.500	27,388.000000
5.583333	0.500	23,113.000000
5.591667	0.500	18,300.000000
5.600000	0.500	14,212.000000
5.608333	0.500	11,046.000000
5.616667	0.500	9,273.000000
5.625000	0.500	9,772.000000
5.633333	0.500	12,480.000000
5.641667	0.500	16,465.000000
5.650000	0.500	20,980.000000
5.658333	0.500	25,815.000000
5.666667	0.500	30,432.000000
5.675000	0.500	34,135.000000
5.683333	0.500	36,271.000000
5.691667	0.500	36,936.000000
5.700000	0.500	36,493.000000
5.708333	0.500	34,760.000000
5.716667	0.500	31,341.000000
5.725000	0.500	26,427.000000
5.733333	0.500	20,275.000000
5.741667	0.500	13,064.000000
5.750000	0.500	5,649.000000
5.758333	0.500	-191.000000
5.766667	0.500	-3,614.000000
5.775000	0.500	-5,366.000000
5.783333	0.500	-5,949.000000
5.791667	0.500	-5,598.000000
5.800000	0.500	-4,553.000000
5.808333	0.500	-2,489.000000
5.816667	0.500	1,124.000000
5.825000	0.500	5,918.000000
5.833333	0.500	11,491.000000
5.841667	0.500	17,098.000000
5.850000	0.500	21,851.000000
5.858333	0.500	25,702.000000
5.866667	0.500	28,728.000000
5.875000	0.500	30,763.000000
5.883333	0.500	31,863.000000
5.891667	0.500	32,109.000000
5.900000	0.500	31,749.000000
5.908333	0.500	31,178.000000
5.916667	0.500	30,678.000000
5.925000	0.500	30,004.000000
5.933333	0.500	28,809.000000
5.941667	0.500	26,925.000000
5.950000	0.500	24,294.000000
5.958333	0.500	21,354.000000
5.966667	0.500	18,498.000000
5.975000	0.500	15,521.000000
5.983333	0.500	12,499.000000
5.991667	0.500	9,795.000000
6.000000	0.500	8,234.000000
6.008333	0.500	8,075.000000
6.016667	0.500	8,793.000000
6.025000	0.500	9,786.000000
6.033333	0.500	10,902.000000
6.041667	0.500	12,453.000000
6.050000	0.500	14,132.000000
6.058333	0.500	15,176.000000
6.066667	0.500	15,693.000000
6.075000	0.500	16,200.000000
6.083333	0.500	17,105.000000
6.091667	0.500	18,523.000000
6.100000	0.500	20,474.000000
6.108333	0.500	22,606.000000
6.116667	0.500	24,447.000000
6.125000	0.500	25,491.000000
6.133333	0.500	25,327.000000
6.141667	0.500	24,251.000000
6.150000	0.500	22,769.000000
6.158333	0.500	20,657.000000
6.166667	0.500	18,094.000000
6.175000	0.500	15,868.000000
6.183333	0.500	14,418.000000
6.191667	0.500	14,118.000000
6.200000	0.500	14,778.000000
6.208333	0.500	16,533.000000
6.216667	0.500	19,202.000000
6.225000	0.500	22,121.000000
6.233333	0.500	24,491.000000
6.241667	0.500	26,195.000000
6.250000	0.500	27,392.000000
6.258333	0.500	28,247.000000
6.266667	0.500	28,739.000000
6.275000	0.500	29,109.000000
6.283333	0.500	29,168.000000
6.291667	0.500	28,981.000000
6.300000	0.500	28,329.000000
6.308333	0.500	27,429.000000
6.316667	0.500	26,780.000000
6.325000	0.500	26,699.000000
6.333333	0.500	27,095.000000
6.341667	0.500	28,147.000000
6.350000	0.500	29,944.000000
6.358333	0.500	31,980.000000
6.366667	0.500	33,817.000000
6.375000	0.500	35,609.000000
6.383333	0.500	37,432.000000
6.391667	0.500	38,819.000000
6.400000	0.500	39,296.000000
6.408333	0.500	39,301.000000
6.416667	0.500	39,022.000000
6.425000	0.500	38,164.000000
6.433333	0.500	36,838.000000
6.441667	0.500	35,295.000000
6.450000	0.500	34,053.000000
6.458333	0.500	33,459.000000
6.466667	0.500	33,390.000000
6.475000	0.500	33,969.000000
6.483333	0.500	35,627.000000
6.491667	0.500	38,408.000000
6.500000	0.500	41,519.000000
6.508333	0.500	43,806.000000
6.516667	0.500	44,776.000000
6.525000	0.500	44,650.000000
6.533333	0.500	43,547.000000
6.541667	0.500	42,039.000000
6.550000	0.500	41,320.000000
6.558333	0.500	41,652.000000
6.566667	0.500	42,308.000000
6.575000	0.500	42,385.000000
6.583333	0.500	41,595.000000
6.591667	0.500	40,128.000000
6.600000	0.500	38,226.000000
6.608333	0.500	36,007.000000
6.616667	0.500	33,854.000000
6.625000	0.500	32,497.000000
6.633333	0.500	31,988.000000
6.641667	0.500	32,206.000000
6.650000	0.500	33,002.000000
6.658333	0.500	33,882.000000
6.666667	0.500	34,415.000000
6.675000	0.500	34,933.000000
6.683333	0.500	36,390.000000
6.691667	0.500	38,736.000000
6.700000	0.500	40,857.000000
6.708333	0.500	41,888.000000
6.716667	0.500	41,788.000000
6.725000	0.500	41,034.000000
6.733333	0.500	39,917.000000
6.741667	0.500	38,441.000000
6.750000	0.500	36,541.000000
6.758333	0.500	34,584.000000
6.766667	0.500	33,113.000000
6.775000	0.500	32,468.000000
6.783333	0.500	32,568.000000
6.791667	0.500	32,764.000000
6.800000	0.500	32,762.000000
6.808333	0.500	32,704.000000
6.816667	0.500	32,754.000000
6.825000	0.500	33,007.000000
6.833333	0.500	33,293.000000
6.841667	0.500	33,376.000000
6.850000	0.500	33,042.000000
6.858333	0.500	32,531.000000
6.866667	0.500	32,085.000000
6.875000	0.500	31,328.000000
6.883333	0.500	29,613.000000
6.891667	0.500	26,960.000000
6.900000	0.500	23,941.000000
6.908333	0.500	21,469.000000
6.916667	0.500	20,430.000000
6.925000	0.500	20,812.000000
6.933333	0.500	21,494.000000
6.941667	0.500	21,973.000000
6.950000	0.500	22,435.000000
6.958333	0.500	23,198.000000
6.966667	0.500	24,566.000000
6.975000	0.500	26,302.000000
6.983333	0.500	28,295.000000
6.991667	0.500	30,455.000000
7.000000	0.500	32,200.000000
7.008333	0.500	33,570.000000
7.016667	0.500	35,139.000000
7.025000	0.500	37,206.000000
7.033333	0.500	39,825.000000
7.041667	0.500	42,795.000000
7.050000	0.500	45,394.000000
7.058333	0.500	47,098.000000
7.066667	0.500	47,689.000000
7.075000	0.500	47,409.000000
7.083333	0.500	46,603.000000
7.091667	0.500	45,909.000000
7.100000	0.500	45,403.000000
7.108333	0.500	44,725.000000
7.116667	0.500	43,886.000000
7.125000	0.500	42,822.000000
7.133333	0.500	41,958.000000
7.141667	0.500	41,650.000000
7.150000	0.500	41,484.000000
7.158333	0.500	40,991.000000
7.166667	0.500	39,847.000000
7.175000	0.500	38,320.000000
7.183333	0.500	36,960.000000
7.191667	0.500	35,823.000000
7.200000	0.500	34,756.000000
7.208333	0.500	33,976.000000
7.216667	0.500	33,715.000000
7.225000	0.500	33,708.000000
7.233333	0.500	33,741.000000
7.241667	0.500	34,030.000000
7.250000	0.500	34,307.000000
7.258333	0.500	33,930.000000
7.266667	0.500	32,601.000000
7.275000	0.500	30,587.000000
7.283333	0.500	28,115.000000
7.291667	0.500	25,313.000000
7.300000	0.500	22,928.000000
7.308333	0.500	21,593.000000
7.316667	0.500	21,662.000000
7.325000	0.500	23,078.000000
7.333333	0.500	25,308.000000
7.341667	0.500	27,479.000000
7.350000	0.500	28,985.000000
7.358333	0.500	29,665.000000
7.366667	0.500	29,338.000000
7.375000	0.500	28,077.000000
7.383333	0.500	26,529.000000
7.391667	0.500	25,580.000000
7.400000	0.500	25,201.000000
7.408333	0.500	25,208.000000
7.416667	0.500	25,640.000000
7.425000	0.500	26,612.000000
7.433333	0.500	28,247.000000
7.441667	0.500	30,331.000000
7.450000	0.500	32,412.000000
7.458333	0.500	33,696.000000
7.466667	0.500	33,664.000000
7.475000	0.500	32,474.000000
7.483333	0.500	30,941.000000
7.491667	0.500	29,869.000000
7.500000	0.500	29,271.000000
7.508333	0.500	29,085.000000
7.516667	0.500	29,859.000000
7.525000	0.500	31,961.000000
7.533333	0.500	35,291.000000
7.541667	0.500	39,469.000000
7.550000	0.500	43,347.000000
7.558333	0.500	45,750.000000
7.566667	0.500	47,112.000000
7.575000	0.500	48,040.000000
7.583333	0.500	48,859.000000
7.591667	0.500	49,627.000000
7.600000	0.500	50,466.000000
7.608333	0.500	51,178.000000
7.616667	0.500	51,329.000000
7.625000	0.500	51,262.000000
7.633333	0.500	51,330.000000
7.641667	0.500	51,273.000000
7.650000	0.500	50,331.000000
7.658333	0.500	48,156.000000
7.666667	0.500	45,084.000000
7.675000	0.500	41,467.000000
7.683333	0.500	38,116.000000
7.691667	0.500	36,125.000000
7.700000	0.500	35,517.000000
7.708333	0.500	35,921.000000
7.716667	0.500	37,222.000000
7.725000	0.500	38,746.000000
7.733333	0.500	40,159.000000
7.741667	0.500	41,566.000000
7.750000	0.500	42,680.000000
7.758333	0.500	43,082.000000
7.766667	0.500	42,604.000000
7.775000	0.500	41,529.000000
7.783333	0.500	39,946.000000
7.791667	0.500	37,762.000000
7.800000	0.500	34,857.000000
7.808333	0.500	31,481.000000
7.816667	0.500	27,683.000000
7.825000	0.500	23,681.000000
7.833333	0.500	20,440.000000
7.841667	0.500	18,768.000000
7.850000	0.500	18,749.000000
7.858333	0.500	20,254.000000
7.866667	0.500	23,096.000000
7.875000	0.500	26,998.000000
7.883333	0.500	30,736.000000
7.891667	0.500	33,419.000000
7.900000	0.500	35,015.000000
7.908333	0.500	36,061.000000
7.916667	0.500	37,018.000000
7.925000	0.500	38,656.000000
7.933333	0.500	41,508.000000
7.941667	0.500	45,245.000000
7.950000	0.500	49,016.000000
7.958333	0.500	51,623.000000
7.966667	0.500	52,028.000000
7.975000	0.500	49,972.000000
7.983333	0.500	45,982.000000
7.991667	0.500	41,301.000000
8.000000	0.500	37,565.000000
8.008333	0.500	35,765.000000
8.016667	0.500	36,477.000000
8.025000	0.500	39,534.000000
8.033333	0.500	43,830.000000
8.041667	0.500	48,055.000000
8.050000	0.500	51,254.000000
8.058333	0.500	52,964.000000
8.066667	0.500	53,596.000000
8.075000	0.500	53,801.000000
8.083333	0.500	53,796.000000
8.091667	0.500	54,018.000000
8.100000	0.500	54,664.000000
8.108333	0.500	55,553.000000
8.116667	0.500	56,582.000000
8.125000	0.500	57,160.000000
8.133333	0.500	57,066.000000
8.141667	0.500	56,481.000000
8.150000	0.500	55,782.000000
8.158333	0.500	55,641.000000
8.166667	0.500	56,263.000000
8.175000	0.500	57,358.000000
8.183333	0.500	58,087.000000
8.191667	0.500	57,875.000000
8.200000	0.500	56,762.000000
8.208333	0.500	55,361.000000
8.216667	0.500	54,089.000000
8.225000	0.500	52,645.000000
8.233333	0.500	50,604.000000
8.241667	0.500	47,819.000000
8.250000	0.500	44,380.000000
8.258333	0.500	40,835.000000
8.266667	0.500	38,119.000000
8.275000	0.500	37,246.000000
8.283333	0.500	38,198.000000
8.291667	0.500	39,960.000000
8.300000	0.500	41,753.000000
8.308333	0.500	43,381.000000
8.316667	0.500	44,838.000000
8.325000	0.500	46,481.000000
8.333333	0.500	48,513.000000
8.341667	0.500	50,891.000000
8.350000	0.500	54,114.000000
8.358333	0.500	59,288.000000
8.366667	0.500	67,270.000000
8.375000	0.500	78,686.000000
8.383333	0.500	93,434.000000
8.391667	0.500	110,954.000000
8.400000	0.500	130,650.000000
8.408333	0.500	151,859.000000
8.416667	0.500	173,357.000000
8.425000	0.500	193,824.000000
8.433333	0.500	212,043.000000
8.441667	0.500	227,377.000000
8.450000	0.500	239,188.000000
8.458333	0.500	246,678.000000
8.466667	0.500	249,071.000000
8.475000	0.500	245,705.000000
8.483333	0.500	236,000.000000
8.491667	0.500	220,459.000000
8.500000	0.500	200,250.000000
8.508333	0.500	176,585.000000
8.516667	0.500	151,144.000000
8.525000	0.500	125,522.000000
8.533333	0.500	101,222.000000
8.541667	0.500	79,669.000000
8.550000	0.500	61,902.000000
8.558333	0.500	48,474.000000
8.566667	0.500	39,363.000000
8.575000	0.500	34,173.000000
8.583333	0.500	32,678.000000
8.591667	0.500	34,507.000000
8.600000	0.500	38,734.000000
8.608333	0.500	44,010.000000
8.616667	0.500	49,280.000000
8.625000	0.500	54,153.000000
8.633333	0.500	58,500.000000
8.641667	0.500	61,776.000000
8.650000	0.500	63,578.000000
8.658333	0.500	63,944.000000
8.666667	0.500	62,749.000000
8.675000	0.500	60,330.000000
8.683333	0.500	57,516.000000
8.691667	0.500	54,630.000000
8.700000	0.500	51,539.000000
8.708333	0.500	48,545.000000
8.716667	0.500	46,083.000000
8.725000	0.500	44,543.000000
8.733333	0.500	44,072.000000
8.741667	0.500	44,228.000000
8.750000	0.500	44,591.000000
8.758333	0.500	45,272.000000
8.766667	0.500	46,202.000000
8.775000	0.500	47,450.000000
8.783333	0.500	48,911.000000
8.791667	0.500	51,004.000000
8.800000	0.500	53,550.000000
8.808333	0.500	55,948.000000
8.816667	0.500	57,481.000000
8.825000	0.500	57,621.000000
8.833333	0.500	56,563.000000
8.841667	0.500	55,048.000000
8.850000	0.500	53,449.000000
8.858333	0.500	52,092.000000
8.866667	0.500	51,099.000000
8.875000	0.500	50,763.000000
8.883333	0.500	51,183.000000
8.891667	0.500	52,378.000000
8.900000	0.500	54,100.000000
8.908333	0.500	55,381.000000
8.916667	0.500	55,538.000000
8.925000	0.500	54,414.000000
8.933333	0.500	52,361.000000
8.941667	0.500	49,668.000000
8.950000	0.500	46,734.000000
8.958333	0.500	44,370.000000
8.966667	0.500	43,439.000000
8.975000	0.500	43,500.000000
8.983333	0.500	43,616.000000
8.991667	0.500	43,738.000000
9.000000	0.500	44,165.000000
9.008333	0.500	44,967.000000
9.016667	0.500	46,035.000000
9.025000	0.500	47,184.000000
9.033333	0.500	48,676.000000
9.041667	0.500	50,599.000000
9.050000	0.500	53,219.000000
9.058333	0.500	56,172.000000
9.066667	0.500	58,656.000000
9.075000	0.500	59,869.000000
9.083333	0.500	60,000.000000
9.091667	0.500	59,908.000000
9.100000	0.500	60,030.000000
9.108333	0.500	60,020.000000
9.116667	0.500	59,308.000000
9.125000	0.500	57,999.000000
9.133333	0.500	56,883.000000
9.141667	0.500	56,816.000000
9.150000	0.500	58,064.000000
9.158333	0.500	60,118.000000
9.166667	0.500	62,640.000000
9.175000	0.500	65,785.000000
9.183333	0.500	69,512.000000
9.191667	0.500	73,591.000000
9.200000	0.500	77,475.000000
9.208333	0.500	80,628.000000
9.216667	0.500	83,057.000000
9.225000	0.500	84,982.000000
9.233333	0.500	85,800.000000
9.241667	0.500	85,001.000000
9.250000	0.500	82,608.000000
9.258333	0.500	79,208.000000
9.266667	0.500	75,302.000000
9.275000	0.500	71,124.000000
9.283333	0.500	67,011.000000
9.291667	0.500	63,285.000000
9.300000	0.500	59,757.000000
9.308333	0.500	56,492.000000
9.316667	0.500	54,259.000000
9.325000	0.500	53,318.000000
9.333333	0.500	53,553.000000
9.341667	0.500	54,736.000000
9.350000	0.500	56,590.000000
9.358333	0.500	58,895.000000
9.366667	0.500	61,393.000000
9.375000	0.500	63,591.000000
9.383333	0.500	65,367.000000
9.391667	0.500	66,848.000000
9.400000	0.500	68,196.000000
9.408333	0.500	69,357.000000
9.416667	0.500	70,362.000000
9.425000	0.500	71,471.000000
9.433333	0.500	72,644.000000
9.441667	0.500	74,253.000000
9.450000	0.500	77,350.000000
9.458333	0.500	82,466.000000
9.466667	0.500	89,055.000000
9.475000	0.500	97,166.000000
9.483333	0.500	107,534.000000
9.491667	0.500	121,210.000000
9.500000	0.500	139,374.000000
9.508333	0.500	163,710.000000
9.516667	0.500	197,364.000000
9.525000	0.500	243,525.000000
9.533333	0.500	305,240.000000
9.541667	0.500	386,559.000000
9.550000	0.500	492,747.000000
9.558333	0.500	631,877.000000
9.566667	0.500	814,054.000000
9.575000	0.500	1,049,876.000000
9.583333	0.500	1,348,753.000000
9.591667	0.500	1,718,278.000000
9.600000	0.500	2,161,433.000000
9.608333	0.500	2,675,360.000000
9.616667	0.500	3,250,404.000000
9.625000	0.500	3,864,894.000000
9.633333	0.500	4,486,426.000000
9.641667	0.500	5,076,763.000000
9.650000	0.500	5,595,985.000000
9.658333	0.500	6,005,502.000000
9.666667	0.500	6,273,180.000000
9.675000	0.500	6,377,028.000000
9.683333	0.500	6,308,372.000000
9.691667	0.500	6,073,658.000000
9.700000	0.500	5,693,788.000000
9.708333	0.500	5,200,451.000000
9.716667	0.500	4,631,903.000000
9.725000	0.500	4,027,864.000000
9.733333	0.500	3,424,384.000000
9.741667	0.500	2,851,215.000000
9.750000	0.500	2,330,284.000000
9.758333	0.500	1,875,492.000000
9.766667	0.500	1,493,224.000000
9.775000	0.500	1,182,878.000000
9.783333	0.500	938,359.000000
9.791667	0.500	750,085.000000
9.800000	0.500	606,986.000000
9.808333	0.500	498,938.000000
9.816667	0.500	417,061.000000
9.825000	0.500	353,326.000000
9.833333	0.500	302,118.000000
9.841667	0.500	259,695.000000
9.850000	0.500	223,733.000000
9.858333	0.500	193,511.000000
9.866667	0.500	168,983.000000
9.875000	0.500	149,396.000000
9.883333	0.500	133,428.000000
9.891667	0.500	119,593.000000
9.900000	0.500	107,015.000000
9.908333	0.500	96,309.000000
9.916667	0.500	88,302.000000
9.925000	0.500	83,300.000000
9.933333	0.500	80,416.000000
9.941667	0.500	78,413.000000
9.950000	0.500	76,850.000000
9.958333	0.500	76,160.000000
9.966667	0.500	75,977.000000
9.975000	0.500	75,537.000000
9.983333	0.500	74,351.000000
9.991667	0.500	72,767.000000
10.000000	0.500	71,087.000000
10.008333	0.500	69,483.000000
10.016667	0.500	68,163.000000
10.025000	0.500	67,495.000000
10.033333	0.500	67,544.000000
10.041667	0.500	67,657.000000
10.050000	0.500	67,375.000000
10.058333	0.500	66,266.000000
10.066667	0.500	64,190.000000
10.075000	0.500	61,684.000000
10.083333	0.500	58,707.000000
10.091667	0.500	55,371.000000
10.100000	0.500	52,017.000000
10.108333	0.500	49,242.000000
10.116667	0.500	48,104.000000
10.125000	0.500	48,950.000000
10.133333	0.500	51,427.000000
10.141667	0.500	54,713.000000
10.150000	0.500	57,903.000000
10.158333	0.500	60,762.000000
10.166667	0.500	63,542.000000
10.175000	0.500	66,443.000000
10.183333	0.500	69,582.000000
10.191667	0.500	72,416.000000
10.200000	0.500	74,377.000000
10.208333	0.500	75,233.000000
10.216667	0.500	75,077.000000
10.225000	0.500	74,296.000000
10.233333	0.500	73,202.000000
10.241667	0.500	72,069.000000
10.250000	0.500	70,906.000000
10.258333	0.500	70,010.000000
10.266667	0.500	69,772.000000
10.275000	0.500	69,839.000000
10.283333	0.500	69,849.000000
10.291667	0.500	69,540.000000
10.300000	0.500	69,308.000000
10.308333	0.500	69,348.000000
10.316667	0.500	69,879.000000
10.325000	0.500	70,842.000000
10.333333	0.500	71,879.000000
10.341667	0.500	72,514.000000
10.350000	0.500	72,741.000000
10.358333	0.500	73,271.000000
10.366667	0.500	74,728.000000
10.375000	0.500	77,193.000000
10.383333	0.500	80,462.000000
10.391667	0.500	84,694.000000
10.400000	0.500	89,812.000000
10.408333	0.500	95,191.000000
10.416667	0.500	100,057.000000
10.425000	0.500	104,431.000000
10.433333	0.500	108,838.000000
10.441667	0.500	113,778.000000
10.450000	0.500	119,252.000000
10.458333	0.500	125,325.000000
10.466667	0.500	131,938.000000
10.475000	0.500	139,085.000000
10.483333	0.500	146,336.000000
10.491667	0.500	152,661.000000
10.500000	0.500	158,078.000000
10.508333	0.500	162,819.000000
10.516667	0.500	166,857.000000
10.525000	0.500	169,390.000000
10.533333	0.500	169,563.000000
10.541667	0.500	166,530.000000
10.550000	0.500	159,912.000000
10.558333	0.500	150,427.000000
10.566667	0.500	140,233.000000
10.575000	0.500	131,522.000000
10.583333	0.500	124,835.000000
10.591667	0.500	120,579.000000
10.600000	0.500	119,389.000000
10.608333	0.500	121,848.000000
10.616667	0.500	129,250.000000
10.625000	0.500	142,643.000000
10.633333	0.500	163,027.000000
10.641667	0.500	191,718.000000
10.650000	0.500	230,454.000000
10.658333	0.500	281,330.000000
10.666667	0.500	346,109.000000
10.675000	0.500	425,708.000000
10.683333	0.500	520,110.000000
10.691667	0.500	628,877.000000
10.700000	0.500	750,614.000000
10.708333	0.500	881,830.000000
10.716667	0.500	1,016,490.000000
10.725000	0.500	1,146,203.000000
10.733333	0.500	1,262,250.000000
10.741667	0.500	1,356,490.000000
10.750000	0.500	1,422,116.000000
10.758333	0.500	1,454,469.000000
10.766667	0.500	1,451,853.000000
10.775000	0.500	1,415,561.000000
10.783333	0.500	1,349,196.000000
10.791667	0.500	1,257,742.000000
10.800000	0.500	1,147,408.000000
10.808333	0.500	1,025,687.000000
10.816667	0.500	900,168.000000
10.825000	0.500	777,303.000000
10.833333	0.500	661,416.000000
10.841667	0.500	555,685.000000
10.850000	0.500	461,761.000000
10.858333	0.500	380,277.000000
10.866667	0.500	312,099.000000
10.875000	0.500	257,517.000000
10.883333	0.500	215,648.000000
10.891667	0.500	184,655.000000
10.900000	0.500	162,251.000000
10.908333	0.500	146,645.000000
10.916667	0.500	135,772.000000
10.925000	0.500	127,595.000000
10.933333	0.500	121,180.000000
10.941667	0.500	115,701.000000
10.950000	0.500	111,197.000000
10.958333	0.500	107,621.000000
10.966667	0.500	104,986.000000
10.975000	0.500	102,501.000000
10.983333	0.500	99,310.000000
10.991667	0.500	95,899.000000
11.000000	0.500	93,396.000000
11.008333	0.500	92,666.000000
11.016667	0.500	94,652.000000
11.025000	0.500	99,941.000000
11.033333	0.500	108,257.000000
11.041667	0.500	118,852.000000
11.050000	0.500	130,899.000000
11.058333	0.500	143,520.000000
11.066667	0.500	156,121.000000
11.075000	0.500	167,690.000000
11.083333	0.500	177,090.000000
11.091667	0.500	184,056.000000
11.100000	0.500	187,976.000000
11.108333	0.500	188,164.000000
11.116667	0.500	184,593.000000
11.125000	0.500	177,960.000000
11.133333	0.500	169,453.000000
11.141667	0.500	160,203.000000
11.150000	0.500	151,059.000000
11.158333	0.500	141,967.000000
11.166667	0.500	132,864.000000
11.175000	0.500	123,722.000000
11.183333	0.500	114,672.000000
11.191667	0.500	105,222.000000
11.200000	0.500	95,525.000000
11.208333	0.500	86,478.000000
11.216667	0.500	78,754.000000
11.225000	0.500	72,749.000000
11.233333	0.500	68,721.000000
11.241667	0.500	66,652.000000
11.250000	0.500	66,146.000000
11.258333	0.500	66,610.000000
11.266667	0.500	67,135.000000
11.275000	0.500	67,032.000000
11.283333	0.500	66,474.000000
11.291667	0.500	65,558.000000
11.300000	0.500	64,231.000000
11.308333	0.500	62,616.000000
11.316667	0.500	60,682.000000
11.325000	0.500	58,686.000000
11.333333	0.500	57,622.000000
11.341667	0.500	57,821.000000
11.350000	0.500	58,889.000000
11.358333	0.500	60,936.000000
11.366667	0.500	63,739.000000
11.375000	0.500	66,777.000000
11.383333	0.500	69,586.000000
11.391667	0.500	72,273.000000
11.400000	0.500	75,038.000000
11.408333	0.500	78,146.000000
11.416667	0.500	81,139.000000
11.425000	0.500	83,666.000000
11.433333	0.500	85,439.000000
11.441667	0.500	86,207.000000
11.450000	0.500	86,119.000000
11.458333	0.500	85,934.000000
11.466667	0.500	86,569.000000
11.475000	0.500	88,102.000000
11.483333	0.500	90,049.000000
11.491667	0.500	92,045.000000
11.500000	0.500	93,844.000000
11.508333	0.500	94,729.000000
11.516667	0.500	94,424.000000
11.525000	0.500	93,485.000000
11.533333	0.500	92,016.000000
11.541667	0.500	89,686.000000
11.550000	0.500	86,850.000000
11.558333	0.500	83,776.000000
11.566667	0.500	81,062.000000
11.575000	0.500	79,444.000000
11.583333	0.500	79,487.000000
11.591667	0.500	81,319.000000
11.600000	0.500	85,128.000000
11.608333	0.500	91,286.000000
11.616667	0.500	99,928.000000
11.625000	0.500	110,752.000000
11.633333	0.500	123,359.000000
11.641667	0.500	137,626.000000
11.650000	0.500	152,894.000000
11.658333	0.500	167,823.000000
11.666667	0.500	181,685.000000
11.675000	0.500	194,059.000000
11.683333	0.500	204,446.000000
11.691667	0.500	212,239.000000
11.700000	0.500	217,171.000000
11.708333	0.500	219,902.000000
11.716667	0.500	221,429.000000
11.725000	0.500	222,790.000000
11.733333	0.500	224,832.000000
11.741667	0.500	228,739.000000
11.750000	0.500	235,828.000000
11.758333	0.500	248,534.000000
11.766667	0.500	270,090.000000
11.775000	0.500	303,918.000000
11.783333	0.500	354,188.000000
11.791667	0.500	426,124.000000
11.800000	0.500	524,723.000000
11.808333	0.500	656,701.000000
11.816667	0.500	830,525.000000
11.825000	0.500	1,056,774.000000
11.833333	0.500	1,347,031.000000
11.841667	0.500	1,709,562.000000
11.850000	0.500	2,147,313.000000
11.858333	0.500	2,657,306.000000
11.866667	0.500	3,230,029.000000
11.875000	0.500	3,847,987.000000
11.883333	0.500	4,484,477.000000
11.891667	0.500	5,104,269.000000
11.900000	0.500	5,666,567.000000
11.908333	0.500	6,129,258.000000
11.916667	0.500	6,456,471.000000
11.925000	0.500	6,622,960.000000
11.933333	0.500	6,616,311.000000
11.941667	0.500	6,438,363.000000
11.950000	0.500	6,103,887.000000
11.958333	0.500	5,638,901.000000
11.966667	0.500	5,078,360.000000
11.975000	0.500	4,461,433.000000
11.983333	0.500	3,826,504.000000
11.991667	0.500	3,207,654.000000
12.000000	0.500	2,632,083.000000
12.008333	0.500	2,119,211.000000
12.016667	0.500	1,679,512.000000
12.025000	0.500	1,315,717.000000
12.033333	0.500	1,024,817.000000
12.041667	0.500	799,650.000000
12.050000	0.500	631,032.000000
12.058333	0.500	508,907.000000
12.066667	0.500	423,524.000000
12.075000	0.500	365,812.000000
12.083333	0.500	327,633.000000
12.091667	0.500	302,916.000000
12.100000	0.500	287,607.000000
12.108333	0.500	279,285.000000
12.116667	0.500	277,596.000000
12.125000	0.500	282,868.000000
12.133333	0.500	296,570.000000
12.141667	0.500	321,098.000000
12.150000	0.500	359,495.000000
12.158333	0.500	415,591.000000
12.166667	0.500	493,705.000000
12.175000	0.500	597,854.000000
12.183333	0.500	731,458.000000
12.191667	0.500	897,236.000000
12.200000	0.500	1,095,768.000000
12.208333	0.500	1,324,093.000000
12.216667	0.500	1,575,892.000000
12.225000	0.500	1,840,866.000000
12.233333	0.500	2,106,114.000000
12.241667	0.500	2,356,171.000000
12.250000	0.500	2,573,909.000000
12.258333	0.500	2,742,758.000000
12.266667	0.500	2,849,488.000000
12.275000	0.500	2,884,860.000000
12.283333	0.500	2,845,170.000000
12.291667	0.500	2,733,755.000000
12.300000	0.500	2,560,326.000000
12.308333	0.500	2,339,430.000000
12.316667	0.500	2,087,798.000000
12.325000	0.500	1,821,988.000000
12.333333	0.500	1,557,736.000000
12.341667	0.500	1,308,207.000000
12.350000	0.500	1,082,692.000000
12.358333	0.500	886,862.000000
12.366667	0.500	723,003.000000
12.375000	0.500	589,804.000000
12.383333	0.500	484,244.000000
12.391667	0.500	402,561.000000
12.400000	0.500	340,532.000000
12.408333	0.500	293,789.000000
12.416667	0.500	259,001.000000
12.425000	0.500	233,300.000000
12.433333	0.500	213,549.000000
12.441667	0.500	197,395.000000
12.450000	0.500	182,825.000000
12.458333	0.500	168,508.000000
12.466667	0.500	154,447.000000
12.475000	0.500	140,900.000000
12.483333	0.500	127,960.000000
12.491667	0.500	116,471.000000
12.500000	0.500	106,669.000000
12.508333	0.500	98,983.000000
12.516667	0.500	93,623.000000
12.525000	0.500	90,558.000000
12.533333	0.500	90,224.000000
12.541667	0.500	92,685.000000
12.550000	0.500	97,518.000000
12.558333	0.500	104,251.000000
12.566667	0.500	112,935.000000
12.575000	0.500	124,111.000000
12.583333	0.500	138,370.000000
12.591667	0.500	155,920.000000
12.600000	0.500	176,988.000000
12.608333	0.500	202,790.000000
12.616667	0.500	236,191.000000
12.625000	0.500	279,795.000000
12.633333	0.500	335,973.000000
12.641667	0.500	407,342.000000
12.650000	0.500	496,085.000000
12.658333	0.500	602,843.000000
12.666667	0.500	726,559.000000
12.675000	0.500	863,839.000000
12.683333	0.500	1,009,518.000000
12.691667	0.500	1,157,197.000000
12.700000	0.500	1,298,941.000000
12.708333	0.500	1,425,707.000000
12.716667	0.500	1,528,095.000000
12.725000	0.500	1,597,976.000000
12.733333	0.500	1,629,508.000000
12.741667	0.500	1,620,527.000000
12.750000	0.500	1,571,812.000000
12.758333	0.500	1,486,888.000000
12.766667	0.500	1,372,133.000000
12.775000	0.500	1,235,964.000000
12.783333	0.500	1,087,824.000000
12.791667	0.500	936,777.000000
12.800000	0.500	791,526.000000
12.808333	0.500	658,813.000000
12.816667	0.500	542,527.000000
12.825000	0.500	444,396.000000
12.833333	0.500	364,528.000000
12.841667	0.500	301,597.000000
12.850000	0.500	253,607.000000
12.858333	0.500	218,738.000000
12.866667	0.500	194,891.000000
12.875000	0.500	179,785.000000
12.883333	0.500	171,598.000000
12.891667	0.500	167,855.000000
12.900000	0.500	166,322.000000
12.908333	0.500	165,801.000000
12.916667	0.500	166,067.000000
12.925000	0.500	167,723.000000
12.933333	0.500	171,048.000000
12.941667	0.500	175,778.000000
12.950000	0.500	181,254.000000
12.958333	0.500	187,161.000000
12.966667	0.500	193,966.000000
12.975000	0.500	201,907.000000
12.983333	0.500	210,686.000000
12.991667	0.500	219,817.000000
13.000000	0.500	228,388.000000
13.008333	0.500	236,123.000000
13.016667	0.500	242,963.000000
13.025000	0.500	248,319.000000
13.033333	0.500	251,512.000000
13.041667	0.500	251,966.000000
13.050000	0.500	249,280.000000
13.058333	0.500	243,649.000000
13.066667	0.500	235,147.000000
13.075000	0.500	224,408.000000
13.083333	0.500	212,290.000000
13.091667	0.500	199,658.000000
13.100000	0.500	187,907.000000
13.108333	0.500	178,309.000000
13.116667	0.500	171,095.000000
13.125000	0.500	165,863.000000
13.133333	0.500	161,396.000000
13.141667	0.500	156,957.000000
13.150000	0.500	152,693.000000
13.158333	0.500	148,931.000000
13.166667	0.500	146,284.000000
13.175000	0.500	144,665.000000
13.183333	0.500	143,616.000000
13.191667	0.500	142,479.000000
13.200000	0.500	141,026.000000
13.208333	0.500	139,812.000000
13.216667	0.500	139,803.000000
13.225000	0.500	142,082.000000
13.233333	0.500	147,255.000000
13.241667	0.500	155,635.000000
13.250000	0.500	167,164.000000
13.258333	0.500	181,797.000000
13.266667	0.500	199,690.000000
13.275000	0.500	221,033.000000
13.283333	0.500	244,928.000000
13.291667	0.500	269,186.000000
13.300000	0.500	291,626.000000
13.308333	0.500	311,036.000000
13.316667	0.500	327,181.000000
13.325000	0.500	338,937.000000
13.333333	0.500	344,752.000000
13.341667	0.500	343,620.000000
13.350000	0.500	335,587.000000
13.358333	0.500	321,459.000000
13.366667	0.500	302,331.000000
13.375000	0.500	279,628.000000
13.383333	0.500	255,172.000000
13.391667	0.500	230,118.000000
13.400000	0.500	205,413.000000
13.408333	0.500	182,268.000000
13.416667	0.500	161,818.000000
13.425000	0.500	145,270.000000
13.433333	0.500	132,597.000000
13.441667	0.500	123,139.000000
13.450000	0.500	116,750.000000
13.458333	0.500	113,021.000000
13.466667	0.500	111,330.000000
13.475000	0.500	111,154.000000
13.483333	0.500	111,836.000000
13.491667	0.500	113,260.000000
13.500000	0.500	115,299.000000
13.508333	0.500	117,662.000000
13.516667	0.500	120,250.000000
13.525000	0.500	122,086.000000
13.533333	0.500	122,693.000000
13.541667	0.500	122,528.000000
13.550000	0.500	122,047.000000
13.558333	0.500	120,947.000000
13.566667	0.500	118,688.000000
13.575000	0.500	115,318.000000
13.583333	0.500	111,321.000000
13.591667	0.500	107,310.000000
13.600000	0.500	103,576.000000
13.608333	0.500	100,193.000000
13.616667	0.500	97,138.000000
13.625000	0.500	94,385.000000
13.633333	0.500	92,488.000000
13.641667	0.500	91,620.000000
13.650000	0.500	91,474.000000
13.658333	0.500	91,648.000000
13.666667	0.500	92,034.000000
13.675000	0.500	92,624.000000
13.683333	0.500	93,215.000000
13.691667	0.500	93,286.000000
13.700000	0.500	92,716.000000
13.708333	0.500	92,114.000000
13.716667	0.500	92,184.000000
13.725000	0.500	93,472.000000
13.733333	0.500	95,446.000000
13.741667	0.500	97,092.000000
13.750000	0.500	97,707.000000
13.758333	0.500	97,194.000000
13.766667	0.500	96,044.000000
13.775000	0.500	95,096.000000
13.783333	0.500	94,687.000000
13.791667	0.500	94,870.000000
13.800000	0.500	96,045.000000
13.808333	0.500	98,155.000000
13.816667	0.500	101,270.000000
13.825000	0.500	105,131.000000
13.833333	0.500	109,491.000000
13.841667	0.500	114,383.000000
13.850000	0.500	119,941.000000
13.858333	0.500	126,340.000000
13.866667	0.500	133,114.000000
13.875000	0.500	139,719.000000
13.883333	0.500	146,057.000000
13.891667	0.500	152,038.000000
13.900000	0.500	157,403.000000
13.908333	0.500	161,806.000000
13.916667	0.500	165,030.000000
13.925000	0.500	167,462.000000
13.933333	0.500	169,842.000000
13.941667	0.500	171,853.000000
13.950000	0.500	172,937.000000
13.958333	0.500	172,894.000000
13.966667	0.500	171,356.000000
13.975000	0.500	168,437.000000
13.983333	0.500	164,689.000000
13.991667	0.500	160,772.000000
14.000000	0.500	157,466.000000
14.008333	0.500	154,827.000000
14.016667	0.500	152,825.000000
14.025000	0.500	151,716.000000
14.033333	0.500	151,740.000000
14.041667	0.500	152,561.000000
14.050000	0.500	153,780.000000
14.058333	0.500	155,413.000000
14.066667	0.500	157,461.000000
14.075000	0.500	159,746.000000
14.083333	0.500	161,743.000000
14.091667	0.500	163,074.000000
14.100000	0.500	162,905.000000
14.108333	0.500	160,887.000000
14.116667	0.500	157,532.000000
14.125000	0.500	154,203.000000
14.133333	0.500	151,657.000000
14.141667	0.500	150,736.000000
14.150000	0.500	151,450.000000
14.158333	0.500	153,635.000000
14.166667	0.500	156,855.000000
14.175000	0.500	161,460.000000
14.183333	0.500	167,705.000000
14.191667	0.500	175,682.000000
14.200000	0.500	185,154.000000
14.208333	0.500	196,279.000000
14.216667	0.500	210,139.000000
14.225000	0.500	228,360.000000
14.233333	0.500	253,021.000000
14.241667	0.500	286,334.000000
14.250000	0.500	331,040.000000
14.258333	0.500	391,012.000000
14.266667	0.500	470,434.000000
14.275000	0.500	573,490.000000
14.283333	0.500	704,857.000000
14.291667	0.500	870,648.000000
14.300000	0.500	1,077,062.000000
14.308333	0.500	1,330,032.000000
14.316667	0.500	1,634,228.000000
14.325000	0.500	1,989,935.000000
14.333333	0.500	2,390,876.000000
14.341667	0.500	2,823,940.000000
14.350000	0.500	3,270,632.000000
14.358333	0.500	3,708,274.000000
14.366667	0.500	4,110,680.000000
14.375000	0.500	4,450,510.000000
14.383333	0.500	4,703,083.000000
14.391667	0.500	4,849,535.000000
14.400000	0.500	4,878,342.000000
14.408333	0.500	4,786,096.000000
14.416667	0.500	4,579,007.000000
14.425000	0.500	4,272,755.000000
14.433333	0.500	3,890,170.000000
14.441667	0.500	3,457,748.000000
14.450000	0.500	3,003,072.000000
14.458333	0.500	2,551,566.000000
14.466667	0.500	2,124,058.000000
14.475000	0.500	1,735,801.000000
14.483333	0.500	1,396,233.000000
14.491667	0.500	1,109,654.000000
14.500000	0.500	876,089.000000
14.508333	0.500	692,457.000000
14.516667	0.500	553,234.000000
14.525000	0.500	451,267.000000
14.533333	0.500	379,118.000000
14.541667	0.500	329,661.000000
14.550000	0.500	296,371.000000
14.558333	0.500	273,888.000000
14.566667	0.500	257,537.000000
14.575000	0.500	243,850.000000
14.583333	0.500	231,272.000000
14.591667	0.500	219,327.000000
14.600000	0.500	208,025.000000
14.608333	0.500	197,728.000000
14.616667	0.500	188,572.000000
14.625000	0.500	180,810.000000
14.633333	0.500	174,640.000000
14.641667	0.500	169,405.000000
14.650000	0.500	164,886.000000
14.658333	0.500	160,833.000000
14.666667	0.500	157,036.000000
14.675000	0.500	153,096.000000
14.683333	0.500	148,704.000000
14.691667	0.500	144,240.000000
14.700000	0.500	140,269.000000
14.708333	0.500	137,363.000000
14.716667	0.500	135,848.000000
14.725000	0.500	136,336.000000
14.733333	0.500	139,384.000000
14.741667	0.500	145,165.000000
14.750000	0.500	153,858.000000
14.758333	0.500	165,077.000000
14.766667	0.500	178,209.000000
14.775000	0.500	192,909.000000
14.783333	0.500	209,533.000000
14.791667	0.500	229,249.000000
14.800000	0.500	253,014.000000
14.808333	0.500	281,154.000000
14.816667	0.500	313,000.000000
14.825000	0.500	347,836.000000
14.833333	0.500	385,691.000000
14.841667	0.500	426,560.000000
14.850000	0.500	469,345.000000
14.858333	0.500	511,483.000000
14.866667	0.500	549,633.000000
14.875000	0.500	580,618.000000
14.883333	0.500	602,612.000000
14.891667	0.500	614,013.000000
14.900000	0.500	613,599.000000
14.908333	0.500	601,097.000000
14.916667	0.500	577,251.000000
14.925000	0.500	543,650.000000
14.933333	0.500	502,350.000000
14.941667	0.500	455,804.000000
14.950000	0.500	407,500.000000
14.958333	0.500	360,964.000000
14.966667	0.500	318,966.000000
14.975000	0.500	283,264.000000
14.983333	0.500	255,230.000000
14.991667	0.500	235,113.000000
15.000000	0.500	221,569.000000
15.008333	0.500	212,888.000000
15.016667	0.500	207,853.000000
15.025000	0.500	205,908.000000
15.033333	0.500	207,250.000000
15.041667	0.500	212,281.000000
15.050000	0.500	221,042.000000
15.058333	0.500	232,970.000000
15.066667	0.500	246,946.000000
15.075000	0.500	262,253.000000
15.083333	0.500	278,835.000000
15.091667	0.500	297,870.000000
15.100000	0.500	321,110.000000
15.108333	0.500	350,080.000000
15.116667	0.500	386,120.000000
15.125000	0.500	430,125.000000
15.133333	0.500	481,826.000000
15.141667	0.500	539,548.000000
15.150000	0.500	601,633.000000
15.158333	0.500	666,358.000000
15.166667	0.500	731,051.000000
15.175000	0.500	792,368.000000
15.183333	0.500	846,696.000000
15.191667	0.500	889,958.000000
15.200000	0.500	918,311.000000
15.208333	0.500	929,284.000000
15.216667	0.500	921,851.000000
15.225000	0.500	896,638.000000
15.233333	0.500	855,793.000000
15.241667	0.500	803,318.000000
15.250000	0.500	743,814.000000
15.258333	0.500	681,218.000000
15.266667	0.500	618,201.000000
15.275000	0.500	556,785.000000
15.283333	0.500	497,847.000000
15.291667	0.500	442,362.000000
15.300000	0.500	391,129.000000
15.308333	0.500	345,134.000000
15.316667	0.500	305,028.000000
15.325000	0.500	270,882.000000
15.333333	0.500	242,350.000000
15.341667	0.500	218,965.000000
15.350000	0.500	200,112.000000
15.358333	0.500	184,974.000000
15.366667	0.500	172,762.000000
15.375000	0.500	162,743.000000
15.383333	0.500	154,313.000000
15.391667	0.500	147,003.000000
15.400000	0.500	140,298.000000
15.408333	0.500	134,072.000000
15.416667	0.500	128,743.000000
15.425000	0.500	124,653.000000
15.433333	0.500	121,743.000000
15.441667	0.500	120,001.000000
15.450000	0.500	119,245.000000
15.458333	0.500	118,913.000000
15.466667	0.500	118,352.000000
15.475000	0.500	117,605.000000
15.483333	0.500	117,344.000000
15.491667	0.500	118,223.000000
15.500000	0.500	120,627.000000
15.508333	0.500	124,003.000000
15.516667	0.500	127,392.000000
15.525000	0.500	130,360.000000
15.533333	0.500	132,786.000000
15.541667	0.500	134,785.000000
15.550000	0.500	136,618.000000
15.558333	0.500	138,318.000000
15.566667	0.500	140,158.000000
15.575000	0.500	142,095.000000
15.583333	0.500	143,369.000000
15.591667	0.500	143,248.000000
15.600000	0.500	141,384.000000
15.608333	0.500	137,617.000000
15.616667	0.500	132,042.000000
15.625000	0.500	125,252.000000
15.633333	0.500	118,192.000000
15.641667	0.500	112,348.000000
15.650000	0.500	108,363.000000
15.658333	0.500	106,216.000000
15.666667	0.500	105,639.000000
15.675000	0.500	106,336.000000
15.683333	0.500	107,480.000000
15.691667	0.500	108,248.000000
15.700000	0.500	108,228.000000
15.708333	0.500	107,757.000000
15.716667	0.500	107,081.000000
15.725000	0.500	106,298.000000
15.733333	0.500	105,872.000000
15.741667	0.500	106,355.000000
15.750000	0.500	107,623.000000
15.758333	0.500	109,677.000000
15.766667	0.500	112,304.000000
15.775000	0.500	115,374.000000
15.783333	0.500	118,685.000000
15.791667	0.500	121,841.000000
15.800000	0.500	124,413.000000
15.808333	0.500	126,194.000000
15.816667	0.500	127,425.000000
15.825000	0.500	128,275.000000
15.833333	0.500	129,037.000000
15.841667	0.500	129,314.000000
15.850000	0.500	129,152.000000
15.858333	0.500	129,309.000000
15.866667	0.500	130,295.000000
15.875000	0.500	132,046.000000
15.883333	0.500	134,280.000000
15.891667	0.500	136,635.000000
15.900000	0.500	139,173.000000
15.908333	0.500	141,930.000000
15.916667	0.500	145,367.000000
15.925000	0.500	149,823.000000
15.933333	0.500	154,817.000000
15.941667	0.500	160,194.000000
15.950000	0.500	166,721.000000
15.958333	0.500	175,666.000000
15.966667	0.500	187,840.000000
15.975000	0.500	203,988.000000
15.983333	0.500	224,419.000000
15.991667	0.500	249,486.000000
16.000000	0.500	279,660.000000
16.008333	0.500	315,228.000000
16.016667	0.500	356,546.000000
16.025000	0.500	403,867.000000
16.033333	0.500	456,642.000000
16.041667	0.500	513,949.000000
16.050000	0.500	573,830.000000
16.058333	0.500	633,195.000000
16.066667	0.500	688,121.000000
16.075000	0.500	735,114.000000
16.083333	0.500	771,654.000000
16.091667	0.500	795,741.000000
16.100000	0.500	806,059.000000
16.108333	0.500	801,717.000000
16.116667	0.500	782,238.000000
16.125000	0.500	748,516.000000
16.133333	0.500	702,503.000000
16.141667	0.500	647,259.000000
16.150000	0.500	586,444.000000
16.158333	0.500	523,397.000000
16.166667	0.500	460,996.000000
16.175000	0.500	401,872.000000
16.183333	0.500	348,227.000000
16.191667	0.500	301,578.000000
16.200000	0.500	262,444.000000
16.208333	0.500	230,739.000000
16.216667	0.500	206,019.000000
16.225000	0.500	187,530.000000
16.233333	0.500	174,320.000000
16.241667	0.500	165,205.000000
16.250000	0.500	158,649.000000
16.258333	0.500	153,953.000000
16.266667	0.500	150,999.000000
16.275000	0.500	149,381.000000
16.283333	0.500	147,933.000000
16.291667	0.500	146,092.000000
16.300000	0.500	144,279.000000
16.308333	0.500	143,398.000000
16.316667	0.500	143,528.000000
16.325000	0.500	144,022.000000
16.333333	0.500	144,397.000000
16.341667	0.500	144,607.000000
16.350000	0.500	144,654.000000
16.358333	0.500	144,258.000000
16.366667	0.500	143,290.000000
16.375000	0.500	141,474.000000
16.383333	0.500	139,120.000000
16.391667	0.500	136,494.000000
16.400000	0.500	133,835.000000
16.408333	0.500	131,385.000000
16.416667	0.500	129,687.000000
16.425000	0.500	129,346.000000
16.433333	0.500	130,427.000000
16.441667	0.500	132,554.000000
16.450000	0.500	135,182.000000
16.458333	0.500	137,885.000000
16.466667	0.500	140,258.000000
16.475000	0.500	142,536.000000
16.483333	0.500	144,657.000000
16.491667	0.500	146,313.000000
16.500000	0.500	147,533.000000
16.508333	0.500	148,373.000000
16.516667	0.500	148,839.000000
16.525000	0.500	149,047.000000
16.533333	0.500	148,393.000000
16.541667	0.500	146,924.000000
16.550000	0.500	145,197.000000
16.558333	0.500	143,854.000000
16.566667	0.500	143,095.000000
16.575000	0.500	142,865.000000
16.583333	0.500	143,149.000000
16.591667	0.500	143,844.000000
16.600000	0.500	145,178.000000
16.608333	0.500	147,507.000000
16.616667	0.500	150,620.000000
16.625000	0.500	153,836.000000
16.633333	0.500	156,725.000000
16.641667	0.500	158,839.000000
16.650000	0.500	160,084.000000
16.658333	0.500	160,721.000000
16.666667	0.500	160,828.000000
16.675000	0.500	160,635.000000
16.683333	0.500	160,567.000000
16.691667	0.500	161,087.000000
16.700000	0.500	162,521.000000
16.708333	0.500	165,479.000000
16.716667	0.500	170,537.000000
16.725000	0.500	178,448.000000
16.733333	0.500	190,338.000000
16.741667	0.500	206,959.000000
16.750000	0.500	228,476.000000
16.758333	0.500	254,109.000000
16.766667	0.500	282,351.000000
16.775000	0.500	311,702.000000
16.783333	0.500	340,373.000000
16.791667	0.500	366,872.000000
16.800000	0.500	389,804.000000
16.808333	0.500	408,506.000000
16.816667	0.500	423,240.000000
16.825000	0.500	435,215.000000
16.833333	0.500	445,619.000000
16.841667	0.500	455,853.000000
16.850000	0.500	468,204.000000
16.858333	0.500	485,103.000000
16.866667	0.500	509,446.000000
16.875000	0.500	545,742.000000
16.883333	0.500	599,049.000000
16.891667	0.500	674,139.000000
16.900000	0.500	775,463.000000
16.908333	0.500	907,404.000000
16.916667	0.500	1,073,818.000000
16.925000	0.500	1,277,070.000000
16.933333	0.500	1,517,563.000000
16.941667	0.500	1,792,197.000000
16.950000	0.500	2,093,570.000000
16.958333	0.500	2,410,830.000000
16.966667	0.500	2,729,045.000000
16.975000	0.500	3,029,460.000000
16.983333	0.500	3,290,995.000000
16.991667	0.500	3,493,201.000000
17.000000	0.500	3,619,100.000000
17.008333	0.500	3,657,151.000000
17.016667	0.500	3,603,236.000000
17.025000	0.500	3,461,385.000000
17.033333	0.500	3,242,861.000000
17.041667	0.500	2,964,680.000000
17.050000	0.500	2,647,740.000000
17.058333	0.500	2,313,999.000000
17.066667	0.500	1,983,107.000000
17.075000	0.500	1,670,809.000000
17.083333	0.500	1,388,183.000000
17.091667	0.500	1,142,548.000000
17.100000	0.500	937,582.000000
17.108333	0.500	773,224.000000
17.116667	0.500	646,272.000000
17.125000	0.500	551,410.000000
17.133333	0.500	482,034.000000
17.141667	0.500	431,686.000000
17.150000	0.500	394,574.000000
17.158333	0.500	366,113.000000
17.166667	0.500	343,242.000000
17.175000	0.500	323,552.000000
17.183333	0.500	305,544.000000
17.191667	0.500	288,207.000000
17.200000	0.500	271,061.000000
17.208333	0.500	254,141.000000
17.216667	0.500	237,516.000000
17.225000	0.500	221,820.000000
17.233333	0.500	207,773.000000
17.241667	0.500	196,083.000000
17.250000	0.500	187,088.000000
17.258333	0.500	180,908.000000
17.266667	0.500	176,755.000000
17.275000	0.500	173,370.000000
17.283333	0.500	169,572.000000
17.291667	0.500	165,347.000000
17.300000	0.500	161,325.000000
17.308333	0.500	157,893.000000
17.316667	0.500	155,331.000000
17.325000	0.500	154,018.000000
17.333333	0.500	153,977.000000
17.341667	0.500	154,900.000000
17.350000	0.500	156,608.000000
17.358333	0.500	158,612.000000
17.366667	0.500	160,595.000000
17.375000	0.500	162,302.000000
17.383333	0.500	163,800.000000
17.391667	0.500	165,043.000000
17.400000	0.500	166,773.000000
17.408333	0.500	169,960.000000
17.416667	0.500	174,350.000000
17.425000	0.500	178,700.000000
17.433333	0.500	181,664.000000
17.441667	0.500	182,767.000000
17.450000	0.500	182,435.000000
17.458333	0.500	181,470.000000
17.466667	0.500	181,229.000000
17.475000	0.500	183,221.000000
17.483333	0.500	188,981.000000
17.491667	0.500	200,508.000000
17.500000	0.500	218,809.000000
17.508333	0.500	243,570.000000
17.516667	0.500	274,445.000000
17.525000	0.500	311,945.000000
17.533333	0.500	356,903.000000
17.541667	0.500	409,961.000000
17.550000	0.500	471,395.000000
17.558333	0.500	540,330.000000
17.566667	0.500	615,098.000000
17.575000	0.500	692,993.000000
17.583333	0.500	770,113.000000
17.591667	0.500	841,600.000000
17.600000	0.500	903,164.000000
17.608333	0.500	950,545.000000
17.616667	0.500	980,118.000000
17.625000	0.500	989,773.000000
17.633333	0.500	978,800.000000
17.641667	0.500	948,714.000000
17.650000	0.500	901,995.000000
17.658333	0.500	841,757.000000
17.666667	0.500	771,947.000000
17.675000	0.500	696,899.000000
17.683333	0.500	620,445.000000
17.691667	0.500	545,885.000000
17.700000	0.500	476,110.000000
17.708333	0.500	413,397.000000
17.716667	0.500	359,116.000000
17.725000	0.500	314,064.000000
17.733333	0.500	278,138.000000
17.741667	0.500	250,290.000000
17.750000	0.500	229,427.000000
17.758333	0.500	214,777.000000
17.766667	0.500	205,524.000000
17.775000	0.500	200,520.000000
17.783333	0.500	198,366.000000
17.791667	0.500	197,914.000000
17.800000	0.500	198,174.000000
17.808333	0.500	198,126.000000
17.816667	0.500	197,397.000000
17.825000	0.500	195,860.000000
17.833333	0.500	193,252.000000
17.841667	0.500	189,663.000000
17.850000	0.500	185,231.000000
17.858333	0.500	180,502.000000
17.866667	0.500	176,383.000000
17.875000	0.500	172,912.000000
17.883333	0.500	169,673.000000
17.891667	0.500	165,974.000000
17.900000	0.500	161,736.000000
17.908333	0.500	157,334.000000
17.916667	0.500	153,216.000000
17.925000	0.500	150,026.000000
17.933333	0.500	147,937.000000
17.941667	0.500	146,207.000000
17.950000	0.500	144,569.000000
17.958333	0.500	142,803.000000
17.966667	0.500	141,215.000000
17.975000	0.500	140,230.000000
17.983333	0.500	139,878.000000
17.991667	0.500	140,017.000000
18.000000	0.500	140,561.000000
18.008333	0.500	141,198.000000
18.016667	0.500	141,289.000000
18.025000	0.500	140,568.000000
18.033333	0.500	139,433.000000
18.041667	0.500	138,731.000000
18.050000	0.500	138,965.000000
18.058333	0.500	139,575.000000
18.066667	0.500	139,290.000000
18.075000	0.500	137,523.000000
18.083333	0.500	135,278.000000
18.091667	0.500	133,450.000000
18.100000	0.500	132,784.000000
18.108333	0.500	134,022.000000
18.116667	0.500	136,808.000000
18.125000	0.500	140,132.000000
18.133333	0.500	143,348.000000
18.141667	0.500	146,310.000000
18.150000	0.500	148,718.000000
18.158333	0.500	149,582.000000
18.166667	0.500	149,034.000000
18.175000	0.500	147,920.000000
18.183333	0.500	146,859.000000
18.191667	0.500	145,948.000000
18.200000	0.500	144,980.000000
18.208333	0.500	144,231.000000
18.216667	0.500	143,974.000000
18.225000	0.500	144,084.000000
18.233333	0.500	144,367.000000
18.241667	0.500	144,607.000000
18.250000	0.500	145,062.000000
18.258333	0.500	145,547.000000
18.266667	0.500	145,640.000000
18.275000	0.500	145,090.000000
18.283333	0.500	143,995.000000
18.291667	0.500	142,709.000000
18.300000	0.500	141,765.000000
18.308333	0.500	141,872.000000
18.316667	0.500	143,395.000000
18.325000	0.500	146,721.000000
18.333333	0.500	152,225.000000
18.341667	0.500	160,459.000000
18.350000	0.500	171,122.000000
18.358333	0.500	183,171.000000
18.366667	0.500	195,055.000000
18.375000	0.500	205,281.000000
18.383333	0.500	212,473.000000
18.391667	0.500	215,835.000000
18.400000	0.500	215,233.000000
18.408333	0.500	211,490.000000
18.416667	0.500	205,792.000000
18.425000	0.500	199,141.000000
18.433333	0.500	192,334.000000
18.441667	0.500	186,375.000000
18.450000	0.500	183,021.000000
18.458333	0.500	183,464.000000
18.466667	0.500	187,958.000000
18.475000	0.500	196,390.000000
18.483333	0.500	208,579.000000
18.491667	0.500	224,326.000000
18.500000	0.500	243,696.000000
18.508333	0.500	266,515.000000
18.516667	0.500	293,145.000000
18.525000	0.500	324,425.000000
18.533333	0.500	360,341.000000
18.541667	0.500	399,994.000000
18.550000	0.500	442,180.000000
18.558333	0.500	484,672.000000
18.566667	0.500	524,144.000000
18.575000	0.500	557,515.000000
18.583333	0.500	582,272.000000
18.591667	0.500	596,348.000000
18.600000	0.500	598,446.000000
18.608333	0.500	588,058.000000
18.616667	0.500	565,834.000000
18.625000	0.500	533,794.000000
18.633333	0.500	494,863.000000
18.641667	0.500	452,109.000000
18.650000	0.500	408,151.000000
18.658333	0.500	365,477.000000
18.666667	0.500	326,481.000000
18.675000	0.500	292,612.000000
18.683333	0.500	264,121.000000
18.691667	0.500	240,374.000000
18.700000	0.500	220,279.000000
18.708333	0.500	202,802.000000
18.716667	0.500	187,706.000000
18.725000	0.500	175,716.000000
18.733333	0.500	167,458.000000
18.741667	0.500	162,629.000000
18.750000	0.500	160,128.000000
18.758333	0.500	158,879.000000
18.766667	0.500	158,409.000000
18.775000	0.500	158,566.000000
18.783333	0.500	159,097.000000
18.791667	0.500	159,608.000000
18.800000	0.500	159,975.000000
18.808333	0.500	160,657.000000
18.816667	0.500	161,990.000000
18.825000	0.500	163,909.000000
18.833333	0.500	166,303.000000
18.841667	0.500	169,477.000000
18.850000	0.500	173,605.000000
18.858333	0.500	178,655.000000
18.866667	0.500	184,211.000000
18.875000	0.500	190,052.000000
18.883333	0.500	196,572.000000
18.891667	0.500	203,973.000000
18.900000	0.500	212,515.000000
18.908333	0.500	222,472.000000
18.916667	0.500	233,249.000000
18.925000	0.500	243,962.000000
18.933333	0.500	253,694.000000
18.941667	0.500	261,905.000000
18.950000	0.500	268,641.000000
18.958333	0.500	274,355.000000
18.966667	0.500	279,672.000000
18.975000	0.500	284,138.000000
18.983333	0.500	286,683.000000
18.991667	0.500	286,681.000000
19.000000	0.500	284,076.000000
19.008333	0.500	278,745.000000
19.016667	0.500	271,213.000000
19.025000	0.500	262,725.000000
19.033333	0.500	253,724.000000
19.041667	0.500	244,134.000000
19.050000	0.500	234,113.000000
19.058333	0.500	224,447.000000
19.066667	0.500	215,374.000000
19.075000	0.500	207,280.000000
19.083333	0.500	200,829.000000
19.091667	0.500	195,973.000000
19.100000	0.500	192,311.000000
19.108333	0.500	189,123.000000
19.116667	0.500	186,334.000000
19.125000	0.500	183,899.000000
19.133333	0.500	182,017.000000
19.141667	0.500	181,700.000000
19.150000	0.500	183,854.000000
19.158333	0.500	187,939.000000
19.166667	0.500	192,951.000000
19.175000	0.500	198,694.000000
19.183333	0.500	206,091.000000
19.191667	0.500	215,869.000000
19.200000	0.500	229,100.000000
19.208333	0.500	247,208.000000
19.216667	0.500	271,563.000000
19.225000	0.500	303,214.000000
19.233333	0.500	343,354.000000
19.241667	0.500	393,464.000000
19.250000	0.500	454,900.000000
19.258333	0.500	528,823.000000
19.266667	0.500	615,745.000000
19.275000	0.500	714,231.000000
19.283333	0.500	821,533.000000
19.291667	0.500	933,990.000000
19.300000	0.500	1,045,932.000000
19.308333	0.500	1,150,198.000000
19.316667	0.500	1,239,100.000000
19.325000	0.500	1,305,855.000000
19.333333	0.500	1,345,341.000000
19.341667	0.500	1,354,562.000000
19.350000	0.500	1,332,797.000000
19.358333	0.500	1,282,000.000000
19.366667	0.500	1,206,491.000000
19.375000	0.500	1,111,875.000000
19.383333	0.500	1,004,105.000000
19.391667	0.500	889,892.000000
19.400000	0.500	775,825.000000
19.408333	0.500	667,750.000000
19.416667	0.500	570,103.000000
19.425000	0.500	485,371.000000
19.433333	0.500	414,551.000000
19.441667	0.500	358,066.000000
19.450000	0.500	315,743.000000
19.458333	0.500	286,167.000000
19.466667	0.500	267,491.000000
19.475000	0.500	257,665.000000
19.483333	0.500	254,554.000000
19.491667	0.500	256,685.000000
19.500000	0.500	263,487.000000
19.508333	0.500	274,164.000000
19.516667	0.500	288,099.000000
19.525000	0.500	305,943.000000
19.533333	0.500	328,706.000000
19.541667	0.500	356,942.000000
19.550000	0.500	392,602.000000
19.558333	0.500	439,161.000000
19.566667	0.500	500,258.000000
19.575000	0.500	578,619.000000
19.583333	0.500	674,777.000000
19.591667	0.500	786,856.000000
19.600000	0.500	910,223.000000
19.608333	0.500	1,038,770.000000
19.616667	0.500	1,165,356.000000
19.625000	0.500	1,281,783.000000
19.633333	0.500	1,379,379.000000
19.641667	0.500	1,450,252.000000
19.650000	0.500	1,488,692.000000
19.658333	0.500	1,491,982.000000
19.666667	0.500	1,460,563.000000
19.675000	0.500	1,397,545.000000
19.683333	0.500	1,307,498.000000
19.691667	0.500	1,197,058.000000
19.700000	0.500	1,074,091.000000
19.708333	0.500	946,178.000000
19.716667	0.500	819,866.000000
19.725000	0.500	700,536.000000
19.733333	0.500	592,083.000000
19.741667	0.500	497,308.000000
19.750000	0.500	417,719.000000
19.758333	0.500	352,972.000000
19.766667	0.500	301,930.000000
19.775000	0.500	263,341.000000
19.783333	0.500	235,708.000000
19.791667	0.500	217,123.000000
19.800000	0.500	205,526.000000
19.808333	0.500	199,427.000000
19.816667	0.500	197,171.000000
19.825000	0.500	196,680.000000
19.833333	0.500	196,643.000000
19.841667	0.500	196,617.000000
19.850000	0.500	196,391.000000
19.858333	0.500	195,401.000000
19.866667	0.500	193,203.000000
19.875000	0.500	189,441.000000
19.883333	0.500	184,273.000000
19.891667	0.500	178,696.000000
19.900000	0.500	173,293.000000
19.908333	0.500	168,931.000000
19.916667	0.500	166,651.000000
19.925000	0.500	166,393.000000
19.933333	0.500	167,460.000000
19.941667	0.500	168,696.000000
19.950000	0.500	169,343.000000
19.958333	0.500	169,053.000000
19.966667	0.500	167,381.000000
19.975000	0.500	164,672.000000
19.983333	0.500	161,415.000000
19.991667	0.500	157,768.000000
20.000000	0.500	154,177.000000
20.008333	0.500	151,131.000000
20.016667	0.500	148,832.000000
20.025000	0.500	147,246.000000
20.033333	0.500	146,445.000000
20.041667	0.500	146,738.000000
20.050000	0.500	148,044.000000
20.058333	0.500	150,046.000000
20.066667	0.500	152,314.000000
20.075000	0.500	154,706.000000
20.083333	0.500	157,642.000000
20.091667	0.500	161,404.000000
20.100000	0.500	165,722.000000
20.108333	0.500	169,792.000000
20.116667	0.500	173,022.000000
20.125000	0.500	175,585.000000
20.133333	0.500	177,512.000000
20.141667	0.500	178,812.000000
20.150000	0.500	179,744.000000
20.158333	0.500	180,664.000000
20.166667	0.500	181,783.000000
20.175000	0.500	183,208.000000
20.183333	0.500	184,480.000000
20.191667	0.500	185,136.000000
20.200000	0.500	185,489.000000
20.208333	0.500	185,803.000000
20.216667	0.500	185,802.000000
20.225000	0.500	185,063.000000
20.233333	0.500	183,340.000000
20.241667	0.500	181,369.000000
20.250000	0.500	179,816.000000
20.258333	0.500	178,565.000000
20.266667	0.500	176,859.000000
20.275000	0.500	174,238.000000
20.283333	0.500	170,860.000000
20.291667	0.500	166,851.000000
20.300000	0.500	162,498.000000
20.308333	0.500	158,607.000000
20.316667	0.500	155,562.000000
20.325000	0.500	153,346.000000
20.333333	0.500	151,602.000000
20.341667	0.500	149,972.000000
20.350000	0.500	148,154.000000
20.358333	0.500	146,096.000000
20.366667	0.500	144,524.000000
20.375000	0.500	144,458.000000
20.383333	0.500	145,932.000000
20.391667	0.500	148,906.000000
20.400000	0.500	153,056.000000
20.408333	0.500	157,679.000000
20.416667	0.500	162,113.000000
20.425000	0.500	165,873.000000
20.433333	0.500	168,052.000000
20.441667	0.500	168,276.000000
20.450000	0.500	167,206.000000
20.458333	0.500	165,438.000000
20.466667	0.500	163,960.000000
20.475000	0.500	163,293.000000
20.483333	0.500	163,777.000000
20.491667	0.500	165,583.000000
20.500000	0.500	168,250.000000
20.508333	0.500	171,198.000000
20.516667	0.500	174,014.000000
20.525000	0.500	176,818.000000
20.533333	0.500	179,465.000000
20.541667	0.500	181,453.000000
20.550000	0.500	182,694.000000
20.558333	0.500	183,025.000000
20.566667	0.500	182,553.000000
20.575000	0.500	181,540.000000
20.583333	0.500	180,081.000000
20.591667	0.500	178,467.000000
20.600000	0.500	176,576.000000
20.608333	0.500	174,306.000000
20.616667	0.500	171,866.000000
20.625000	0.500	169,606.000000
20.633333	0.500	168,040.000000
20.641667	0.500	167,509.000000
20.650000	0.500	167,890.000000
20.658333	0.500	169,138.000000
20.666667	0.500	171,047.000000
20.675000	0.500	173,591.000000
20.683333	0.500	177,166.000000
20.691667	0.500	181,682.000000
20.700000	0.500	186,736.000000
20.708333	0.500	192,149.000000
20.716667	0.500	197,757.000000
20.725000	0.500	203,557.000000
20.733333	0.500	209,265.000000
20.741667	0.500	214,707.000000
20.750000	0.500	219,765.000000
20.758333	0.500	223,398.000000
20.766667	0.500	225,085.000000
20.775000	0.500	225,096.000000
20.783333	0.500	223,674.000000
20.791667	0.500	221,077.000000
20.800000	0.500	216,955.000000
20.808333	0.500	211,308.000000
20.816667	0.500	204,733.000000
20.825000	0.500	197,568.000000
20.833333	0.500	190,495.000000
20.841667	0.500	184,422.000000
20.850000	0.500	179,891.000000
20.858333	0.500	176,987.000000
20.866667	0.500	175,844.000000
20.875000	0.500	176,215.000000
20.883333	0.500	177,854.000000
20.891667	0.500	179,969.000000
20.900000	0.500	181,753.000000
20.908333	0.500	182,522.000000
20.916667	0.500	181,900.000000
20.925000	0.500	180,092.000000
20.933333	0.500	178,065.000000
20.941667	0.500	176,526.000000
20.950000	0.500	175,518.000000
20.958333	0.500	174,793.000000
20.966667	0.500	174,168.000000
20.975000	0.500	173,539.000000
20.983333	0.500	173,022.000000
20.991667	0.500	173,290.000000
21.000000	0.500	174,604.000000
21.008333	0.500	176,638.000000
21.016667	0.500	178,797.000000
21.025000	0.500	180,077.000000
21.033333	0.500	179,941.000000
21.041667	0.500	178,710.000000
21.050000	0.500	176,435.000000
21.058333	0.500	173,387.000000
21.066667	0.500	170,082.000000
21.075000	0.500	166,733.000000
21.083333	0.500	163,018.000000
21.091667	0.500	158,712.000000
21.100000	0.500	154,158.000000
21.108333	0.500	149,522.000000
21.116667	0.500	145,258.000000
21.125000	0.500	142,282.000000
21.133333	0.500	140,779.000000
21.141667	0.500	141,007.000000
21.150000	0.500	142,641.000000
21.158333	0.500	145,045.000000
21.166667	0.500	147,887.000000
21.175000	0.500	151,087.000000
21.183333	0.500	154,670.000000
21.191667	0.500	158,492.000000
21.200000	0.500	162,255.000000
21.208333	0.500	165,207.000000
21.216667	0.500	166,553.000000
21.225000	0.500	165,850.000000
21.233333	0.500	163,549.000000
21.241667	0.500	160,607.000000
21.250000	0.500	158,456.000000
21.258333	0.500	158,159.000000
21.266667	0.500	159,840.000000
21.275000	0.500	163,119.000000
21.283333	0.500	167,741.000000
21.291667	0.500	173,630.000000
21.300000	0.500	180,717.000000
21.308333	0.500	187,625.000000
21.316667	0.500	192,739.000000
21.325000	0.500	195,408.000000
21.333333	0.500	196,288.000000
21.341667	0.500	196,204.000000
21.350000	0.500	195,419.000000
21.358333	0.500	194,274.000000
21.366667	0.500	193,122.000000
21.375000	0.500	191,846.000000
21.383333	0.500	190,227.000000
21.391667	0.500	188,148.000000
21.400000	0.500	186,102.000000
21.408333	0.500	184,594.000000
21.416667	0.500	184,037.000000
21.425000	0.500	184,154.000000
21.433333	0.500	184,488.000000
21.441667	0.500	184,951.000000
21.450000	0.500	185,333.000000
21.458333	0.500	185,541.000000
21.466667	0.500	186,022.000000
21.475000	0.500	187,264.000000
21.483333	0.500	188,936.000000
21.491667	0.500	190,309.000000
21.500000	0.500	190,923.000000
21.508333	0.500	190,928.000000
21.516667	0.500	190,219.000000
21.525000	0.500	188,920.000000
21.533333	0.500	187,409.000000
21.541667	0.500	186,151.000000
21.550000	0.500	185,521.000000
21.558333	0.500	185,254.000000
21.566667	0.500	184,844.000000
21.575000	0.500	184,407.000000
21.583333	0.500	183,703.000000
21.591667	0.500	182,107.000000
21.600000	0.500	179,267.000000
21.608333	0.500	175,605.000000
21.616667	0.500	171,538.000000
21.625000	0.500	167,192.000000
21.633333	0.500	162,909.000000
21.641667	0.500	159,319.000000
21.650000	0.500	156,975.000000
21.658333	0.500	155,839.000000
21.666667	0.500	155,688.000000
21.675000	0.500	156,921.000000
21.683333	0.500	159,197.000000
21.691667	0.500	162,038.000000
21.700000	0.500	164,726.000000
21.708333	0.500	166,529.000000
21.716667	0.500	166,862.000000
21.725000	0.500	165,931.000000
21.733333	0.500	164,463.000000
21.741667	0.500	163,265.000000
21.750000	0.500	163,612.000000
21.758333	0.500	165,381.000000
21.766667	0.500	167,935.000000
21.775000	0.500	170,945.000000
21.783333	0.500	174,220.000000
21.791667	0.500	177,610.000000
21.800000	0.500	180,542.000000
21.808333	0.500	183,104.000000
21.816667	0.500	185,078.000000
21.825000	0.500	186,216.000000
21.833333	0.500	186,696.000000
21.841667	0.500	187,056.000000
21.850000	0.500	187,534.000000
21.858333	0.500	188,009.000000
21.866667	0.500	188,644.000000
21.875000	0.500	189,775.000000
21.883333	0.500	191,104.000000
21.891667	0.500	191,564.000000
21.900000	0.500	190,419.000000
21.908333	0.500	187,699.000000
21.916667	0.500	183,736.000000
21.925000	0.500	179,150.000000
21.933333	0.500	174,641.000000
21.941667	0.500	170,600.000000
21.950000	0.500	167,112.000000
21.958333	0.500	164,366.000000
21.966667	0.500	163,005.000000
21.975000	0.500	164,068.000000
21.983333	0.500	167,122.000000
21.991667	0.500	170,871.000000
22.000000	0.500	174,352.000000
22.008333	0.500	177,189.000000
22.016667	0.500	178,847.000000
22.025000	0.500	179,580.000000
22.033333	0.500	179,614.000000
22.041667	0.500	178,923.000000
22.050000	0.500	177,984.000000
22.058333	0.500	178,058.000000
22.066667	0.500	179,828.000000
22.075000	0.500	182,701.000000
22.083333	0.500	185,293.000000
22.091667	0.500	186,394.000000
22.100000	0.500	185,774.000000
22.108333	0.500	183,796.000000
22.116667	0.500	180,932.000000
22.125000	0.500	177,698.000000
22.133333	0.500	174,405.000000
22.141667	0.500	171,187.000000
22.150000	0.500	168,742.000000
22.158333	0.500	168,033.000000
22.166667	0.500	169,099.000000
22.175000	0.500	171,593.000000
22.183333	0.500	174,911.000000
22.191667	0.500	178,122.000000
22.200000	0.500	180,457.000000
22.208333	0.500	181,511.000000
22.216667	0.500	181,282.000000
22.225000	0.500	180,240.000000
22.233333	0.500	179,018.000000
22.241667	0.500	178,312.000000
22.250000	0.500	178,641.000000
22.258333	0.500	180,156.000000
22.266667	0.500	182,344.000000
22.275000	0.500	184,452.000000
22.283333	0.500	185,834.000000
22.291667	0.500	186,486.000000
22.300000	0.500	186,496.000000
22.308333	0.500	185,968.000000
22.316667	0.500	184,662.000000
22.325000	0.500	182,375.000000
22.333333	0.500	179,476.000000
22.341667	0.500	176,522.000000
22.350000	0.500	173,711.000000
22.358333	0.500	171,758.000000
22.366667	0.500	171,136.000000
22.375000	0.500	171,667.000000
22.383333	0.500	172,599.000000
22.391667	0.500	174,108.000000
22.400000	0.500	176,560.000000
22.408333	0.500	179,734.000000
22.416667	0.500	183,308.000000
22.425000	0.500	186,833.000000
22.433333	0.500	189,486.000000
22.441667	0.500	190,790.000000
22.450000	0.500	190,841.000000
22.458333	0.500	189,935.000000
22.466667	0.500	188,021.000000
22.475000	0.500	185,696.000000
22.483333	0.500	183,593.000000
22.491667	0.500	181,999.000000
22.500000	0.500	180,575.000000
22.508333	0.500	178,998.000000
22.516667	0.500	177,514.000000
22.525000	0.500	176,963.000000
22.533333	0.500	177,504.000000
22.541667	0.500	178,560.000000
22.550000	0.500	179,195.000000
22.558333	0.500	178,969.000000
22.566667	0.500	178,188.000000
22.575000	0.500	177,487.000000
22.583333	0.500	177,097.000000
22.591667	0.500	176,881.000000
22.600000	0.500	176,879.000000
22.608333	0.500	177,215.000000
22.616667	0.500	178,300.000000
22.625000	0.500	180,268.000000
22.633333	0.500	182,919.000000
22.641667	0.500	185,815.000000
22.650000	0.500	188,361.000000
22.658333	0.500	190,202.000000
22.666667	0.500	191,855.000000
22.675000	0.500	193,516.000000
22.683333	0.500	194,979.000000
22.691667	0.500	195,956.000000
22.700000	0.500	195,947.000000
22.708333	0.500	194,404.000000
22.716667	0.500	191,709.000000
22.725000	0.500	188,941.000000
22.733333	0.500	186,067.000000
22.741667	0.500	183,067.000000
22.750000	0.500	180,657.000000
22.758333	0.500	179,891.000000
22.766667	0.500	180,866.000000
22.775000	0.500	183,037.000000
22.783333	0.500	186,167.000000
22.791667	0.500	189,668.000000
22.800000	0.500	192,682.000000
22.808333	0.500	194,817.000000
22.816667	0.500	195,994.000000
22.825000	0.500	196,266.000000
22.833333	0.500	196,014.000000
22.841667	0.500	195,547.000000
22.850000	0.500	194,851.000000
22.858333	0.500	193,932.000000
22.866667	0.500	193,090.000000
22.875000	0.500	192,475.000000
22.883333	0.500	192,193.000000
22.891667	0.500	191,786.000000
22.900000	0.500	190,622.000000
22.908333	0.500	188,563.000000
22.916667	0.500	185,953.000000
22.925000	0.500	183,439.000000
22.933333	0.500	181,644.000000
22.941667	0.500	181,208.000000
22.950000	0.500	181,984.000000
22.958333	0.500	183,602.000000
22.966667	0.500	185,632.000000
22.975000	0.500	187,369.000000
22.983333	0.500	188,192.000000
22.991667	0.500	187,966.000000
23.000000	0.500	187,079.000000
23.008333	0.500	186,265.000000
23.016667	0.500	186,182.000000
23.025000	0.500	186,988.000000
23.033333	0.500	188,296.000000
23.041667	0.500	190,513.000000
23.050000	0.500	193,834.000000
23.058333	0.500	197,759.000000
23.066667	0.500	201,298.000000
23.075000	0.500	203,164.000000
23.083333	0.500	203,253.000000
23.091667	0.500	202,721.000000
23.100000	0.500	202,565.000000
23.108333	0.500	203,289.000000
23.116667	0.500	205,259.000000
23.125000	0.500	208,024.000000
23.133333	0.500	210,673.000000
23.141667	0.500	212,903.000000
23.150000	0.500	214,565.000000
23.158333	0.500	215,083.000000
23.166667	0.500	213,980.000000
23.175000	0.500	211,543.000000
23.183333	0.500	208,075.000000
23.191667	0.500	204,093.000000
23.200000	0.500	200,342.000000
23.208333	0.500	197,491.000000
23.216667	0.500	195,825.000000
23.225000	0.500	195,172.000000
23.233333	0.500	195,284.000000
23.241667	0.500	196,119.000000
23.250000	0.500	197,081.000000
23.258333	0.500	197,849.000000
23.266667	0.500	198,462.000000
23.275000	0.500	198,413.000000
23.283333	0.500	197,318.000000
23.291667	0.500	195,619.000000
23.300000	0.500	193,842.000000
23.308333	0.500	191,503.000000
23.316667	0.500	188,238.000000
23.325000	0.500	184,705.000000
23.333333	0.500	182,193.000000
23.341667	0.500	181,017.000000
23.350000	0.500	180,917.000000
23.358333	0.500	181,591.000000
23.366667	0.500	182,400.000000
23.375000	0.500	182,854.000000
23.383333	0.500	183,134.000000
23.391667	0.500	183,262.000000
23.400000	0.500	183,530.000000
23.408333	0.500	184,457.000000
23.416667	0.500	186,495.000000
23.425000	0.500	189,492.000000
23.433333	0.500	192,835.000000
23.441667	0.500	196,346.000000
23.450000	0.500	199,865.000000
23.458333	0.500	203,198.000000
23.466667	0.500	205,528.000000
23.475000	0.500	206,090.000000
23.483333	0.500	204,539.000000
23.491667	0.500	201,283.000000
23.500000	0.500	197,161.000000
23.508333	0.500	192,969.000000
23.516667	0.500	189,057.000000
23.525000	0.500	185,442.000000
23.533333	0.500	182,641.000000
23.541667	0.500	180,837.000000
23.550000	0.500	180,315.000000
23.558333	0.500	181,482.000000
23.566667	0.500	184,087.000000
23.575000	0.500	187,586.000000
23.583333	0.500	191,417.000000
23.591667	0.500	194,669.000000
23.600000	0.500	196,770.000000
23.608333	0.500	197,665.000000
23.616667	0.500	197,435.000000
23.625000	0.500	196,968.000000
23.633333	0.500	197,506.000000
23.641667	0.500	199,133.000000
23.650000	0.500	201,291.000000
23.658333	0.500	203,410.000000
23.666667	0.500	204,858.000000
23.675000	0.500	205,188.000000
23.683333	0.500	204,081.000000
23.691667	0.500	201,817.000000
23.700000	0.500	199,343.000000
23.708333	0.500	198,184.000000
23.716667	0.500	198,944.000000
23.725000	0.500	201,052.000000
23.733333	0.500	203,490.000000
23.741667	0.500	205,926.000000
23.750000	0.500	207,617.000000
23.758333	0.500	207,917.000000
23.766667	0.500	206,589.000000
23.775000	0.500	204,025.000000
23.783333	0.500	201,217.000000
23.791667	0.500	199,324.000000
23.800000	0.500	198,954.000000
23.808333	0.500	199,501.000000
23.816667	0.500	200,242.000000
23.825000	0.500	200,848.000000
23.833333	0.500	200,986.000000
23.841667	0.500	201,062.000000
23.850000	0.500	201,522.000000
23.858333	0.500	202,163.000000
23.866667	0.500	202,803.000000
23.875000	0.500	203,257.000000
23.883333	0.500	203,629.000000
23.891667	0.500	203,840.000000
23.900000	0.500	203,918.000000
23.908333	0.500	204,016.000000
23.916667	0.500	204,176.000000
23.925000	0.500	204,290.000000
23.933333	0.500	204,165.000000
23.941667	0.500	203,574.000000
23.950000	0.500	202,518.000000
23.958333	0.500	201,373.000000
23.966667	0.500	200,372.000000
23.975000	0.500	199,751.000000
23.983333	0.500	199,308.000000
23.991667	0.500	198,910.000000
24.000000	0.500	198,339.000000
24.008333	0.500	197,221.000000
24.016667	0.500	195,491.000000
24.025000	0.500	193,830.000000
24.033333	0.500	192,472.000000
24.041667	0.500	191,206.000000
24.050000	0.500	190,347.000000
24.058333	0.500	190,166.000000
24.066667	0.500	190,479.000000
24.075000	0.500	190,875.000000
24.083333	0.500	191,302.000000
24.091667	0.500	191,958.000000
24.100000	0.500	193,012.000000
24.108333	0.500	194,111.000000
24.116667	0.500	195,319.000000
24.125000	0.500	196,595.000000
24.133333	0.500	197,786.000000
24.141667	0.500	198,761.000000
24.150000	0.500	199,210.000000
24.158333	0.500	199,341.000000
24.166667	0.500	199,341.000000
24.175000	0.500	199,401.000000
24.183333	0.500	199,759.000000
24.191667	0.500	200,519.000000
24.200000	0.500	201,749.000000
24.208333	0.500	203,707.000000
24.216667	0.500	206,083.000000
24.225000	0.500	208,187.000000
24.233333	0.500	209,469.000000
24.241667	0.500	209,321.000000
24.250000	0.500	207,551.000000
24.258333	0.500	204,098.000000
24.266667	0.500	199,668.000000
24.275000	0.500	195,759.000000
24.283333	0.500	193,408.000000
24.291667	0.500	192,120.000000
24.300000	0.500	190,768.000000
24.308333	0.500	189,085.000000
24.316667	0.500	187,159.000000
24.325000	0.500	185,453.000000
24.333333	0.500	184,412.000000
24.341667	0.500	184,614.000000
24.350000	0.500	186,318.000000
24.358333	0.500	188,861.000000
24.366667	0.500	191,186.000000
24.375000	0.500	192,884.000000
24.383333	0.500	194,001.000000
24.391667	0.500	195,206.000000
24.400000	0.500	197,095.000000
24.408333	0.500	199,675.000000
24.416667	0.500	202,456.000000
24.425000	0.500	204,672.000000
24.433333	0.500	205,152.000000
24.441667	0.500	203,542.000000
24.450000	0.500	200,817.000000
24.458333	0.500	198,176.000000
24.466667	0.500	196,267.000000
24.475000	0.500	194,972.000000
24.483333	0.500	194,094.000000
24.491667	0.500	193,159.000000
24.500000	0.500	191,964.000000
24.508333	0.500	191,364.000000
24.516667	0.500	192,309.000000
24.525000	0.500	194,661.000000
24.533333	0.500	198,135.000000
24.541667	0.500	202,614.000000
24.550000	0.500	207,320.000000
24.558333	0.500	211,318.000000
24.566667	0.500	213,853.000000
24.575000	0.500	215,061.000000
24.583333	0.500	215,322.000000
24.591667	0.500	214,512.000000
24.600000	0.500	212,883.000000
24.608333	0.500	211,492.000000
24.616667	0.500	210,901.000000
24.625000	0.500	211,161.000000
24.633333	0.500	212,321.000000
24.641667	0.500	213,935.000000
24.650000	0.500	215,071.000000
24.658333	0.500	215,293.000000
24.666667	0.500	214,936.000000
24.675000	0.500	214,175.000000
24.683333	0.500	213,448.000000
24.691667	0.500	213,493.000000
24.700000	0.500	214,487.000000
24.708333	0.500	215,851.000000
24.716667	0.500	216,830.000000
24.725000	0.500	216,867.000000
24.733333	0.500	216,022.000000
24.741667	0.500	214,235.000000
24.750000	0.500	211,561.000000
24.758333	0.500	208,515.000000
24.766667	0.500	204,955.000000
24.775000	0.500	200,512.000000
24.783333	0.500	195,099.000000
24.791667	0.500	189,482.000000
24.800000	0.500	185,049.000000
24.808333	0.500	182,697.000000
24.816667	0.500	182,162.000000
24.825000	0.500	182,845.000000
24.833333	0.500	183,851.000000
24.841667	0.500	185,589.000000
24.850000	0.500	188,713.000000
24.858333	0.500	193,287.000000
24.866667	0.500	198,559.000000
24.875000	0.500	203,206.000000
24.883333	0.500	207,039.000000
24.891667	0.500	210,089.000000
24.900000	0.500	212,351.000000
24.908333	0.500	213,713.000000
24.916667	0.500	214,496.000000
24.925000	0.500	214,714.000000
24.933333	0.500	214,002.000000
24.941667	0.500	212,018.000000
24.950000	0.500	208,532.000000
24.958333	0.500	203,901.000000
24.966667	0.500	199,125.000000
24.975000	0.500	195,130.000000
24.983333	0.500	192,899.000000
24.991667	0.500	193,216.000000
25.000000	0.500	195,791.000000
25.008333	0.500	199,939.000000
25.016667	0.500	204,972.000000
25.025000	0.500	210,129.000000
25.033333	0.500	214,901.000000
25.041667	0.500	218,813.000000
25.050000	0.500	221,511.000000
25.058333	0.500	222,696.000000
25.066667	0.500	222,201.000000
25.075000	0.500	220,009.000000
25.083333	0.500	216,846.000000
25.091667	0.500	213,923.000000
25.100000	0.500	211,711.000000
25.108333	0.500	210,324.000000
25.116667	0.500	209,842.000000
25.125000	0.500	210,336.000000
25.133333	0.500	211,392.000000
25.141667	0.500	212,574.000000
25.150000	0.500	213,567.000000
25.158333	0.500	214,272.000000
25.166667	0.500	215,368.000000
25.175000	0.500	216,949.000000
25.183333	0.500	218,497.000000
25.191667	0.500	220,174.000000
25.200000	0.500	222,253.000000
25.208333	0.500	224,775.000000
25.216667	0.500	227,475.000000
25.225000	0.500	229,643.000000
25.233333	0.500	230,977.000000
25.241667	0.500	231,007.000000
25.250000	0.500	229,469.000000
25.258333	0.500	226,598.000000
25.266667	0.500	223,681.000000
25.275000	0.500	222,041.000000
25.283333	0.500	221,410.000000
25.291667	0.500	220,568.000000
25.300000	0.500	218,767.000000
25.308333	0.500	215,954.000000
25.316667	0.500	212,157.000000
25.325000	0.500	207,522.000000
25.333333	0.500	202,992.000000
25.341667	0.500	199,301.000000
25.350000	0.500	196,739.000000
25.358333	0.500	195,649.000000
25.366667	0.500	196,284.000000
25.375000	0.500	198,578.000000
25.383333	0.500	202,388.000000
25.391667	0.500	207,100.000000
25.400000	0.500	211,896.000000
25.408333	0.500	215,861.000000
25.416667	0.500	218,526.000000
25.425000	0.500	219,831.000000
25.433333	0.500	220,198.000000
25.441667	0.500	219,719.000000
25.450000	0.500	218,080.000000
25.458333	0.500	215,931.000000
25.466667	0.500	214,396.000000
25.475000	0.500	213,762.000000
25.483333	0.500	213,734.000000
25.491667	0.500	213,820.000000
25.500000	0.500	214,222.000000
25.508333	0.500	214,345.000000
25.516667	0.500	213,682.000000
25.525000	0.500	212,567.000000
25.533333	0.500	211,638.000000
25.541667	0.500	211,698.000000
25.550000	0.500	213,274.000000
25.558333	0.500	215,850.000000
25.566667	0.500	217,660.000000
25.575000	0.500	217,606.000000
25.583333	0.500	216,120.000000
25.591667	0.500	214,209.000000
25.600000	0.500	212,662.000000
25.608333	0.500	211,693.000000
25.616667	0.500	210,956.000000
25.625000	0.500	210,340.000000
25.633333	0.500	210,293.000000
25.641667	0.500	211,678.000000
25.650000	0.500	214,813.000000
25.658333	0.500	219,402.000000
25.666667	0.500	224,537.000000
25.675000	0.500	229,369.000000
25.683333	0.500	233,313.000000
25.691667	0.500	236,379.000000
25.700000	0.500	238,309.000000
25.708333	0.500	238,843.000000
25.716667	0.500	238,160.000000
25.725000	0.500	236,311.000000
25.733333	0.500	233,313.000000
25.741667	0.500	230,018.000000
25.750000	0.500	227,555.000000
25.758333	0.500	225,999.000000
25.766667	0.500	225,300.000000
25.775000	0.500	225,050.000000
25.783333	0.500	224,940.000000
25.791667	0.500	224,751.000000
25.800000	0.500	224,453.000000
25.808333	0.500	223,869.000000
25.816667	0.500	223,004.000000
25.825000	0.500	222,318.000000
25.833333	0.500	222,395.000000
25.841667	0.500	222,595.000000
25.850000	0.500	221,958.000000
25.858333	0.500	220,517.000000
25.866667	0.500	219,156.000000
25.875000	0.500	218,345.000000
25.883333	0.500	218,165.000000
25.891667	0.500	218,553.000000
25.900000	0.500	218,862.000000
25.908333	0.500	218,306.000000
25.916667	0.500	216,562.000000
25.925000	0.500	213,915.000000
25.933333	0.500	210,931.000000
25.941667	0.500	207,821.000000
25.950000	0.500	204,869.000000
25.958333	0.500	203,056.000000
25.966667	0.500	202,644.000000
25.975000	0.500	203,164.000000
25.983333	0.500	204,375.000000
25.991667	0.500	205,969.000000
26.000000	0.500	208,134.000000
26.008333	0.500	210,459.000000
26.016667	0.500	212,426.000000
26.025000	0.500	214,108.000000
26.033333	0.500	215,902.000000
26.041667	0.500	217,380.000000
26.050000	0.500	218,316.000000
26.058333	0.500	218,561.000000
26.066667	0.500	217,951.000000
26.075000	0.500	216,687.000000
26.083333	0.500	215,047.000000
26.091667	0.500	213,463.000000
26.100000	0.500	212,212.000000
26.108333	0.500	211,242.000000
26.116667	0.500	210,645.000000
26.125000	0.500	210,605.000000
26.133333	0.500	211,213.000000
26.141667	0.500	212,857.000000
26.150000	0.500	216,019.000000
26.158333	0.500	220,137.000000
26.166667	0.500	224,291.000000
26.175000	0.500	227,872.000000
26.183333	0.500	230,145.000000
26.191667	0.500	230,767.000000
26.200000	0.500	230,136.000000
26.208333	0.500	228,568.000000
26.216667	0.500	226,559.000000
26.225000	0.500	224,581.000000
26.233333	0.500	223,303.000000
26.241667	0.500	222,766.000000
26.250000	0.500	222,561.000000
26.258333	0.500	222,851.000000
26.266667	0.500	224,112.000000
26.275000	0.500	226,219.000000
26.283333	0.500	228,092.000000
26.291667	0.500	228,686.000000
26.300000	0.500	227,751.000000
26.308333	0.500	225,827.000000
26.316667	0.500	223,696.000000
26.325000	0.500	221,519.000000
26.333333	0.500	220,033.000000
26.341667	0.500	219,760.000000
26.350000	0.500	220,553.000000
26.358333	0.500	222,379.000000
26.366667	0.500	225,246.000000
26.375000	0.500	228,562.000000
26.383333	0.500	231,642.000000
26.391667	0.500	233,982.000000
26.400000	0.500	235,700.000000
26.408333	0.500	237,006.000000
26.416667	0.500	238,112.000000
26.425000	0.500	238,779.000000
26.433333	0.500	238,700.000000
26.441667	0.500	238,033.000000
26.450000	0.500	236,915.000000
26.458333	0.500	235,354.000000
26.466667	0.500	233,736.000000
26.475000	0.500	232,175.000000
26.483333	0.500	230,367.000000
26.491667	0.500	228,235.000000
26.500000	0.500	225,955.000000
26.508333	0.500	224,240.000000
26.516667	0.500	223,508.000000
26.525000	0.500	223,939.000000
26.533333	0.500	225,294.000000
26.541667	0.500	227,211.000000
26.550000	0.500	229,248.000000
26.558333	0.500	231,018.000000
26.566667	0.500	232,016.000000
26.575000	0.500	232,102.000000
26.583333	0.500	231,202.000000
26.591667	0.500	229,354.000000
26.600000	0.500	226,750.000000
26.608333	0.500	223,960.000000
26.616667	0.500	221,466.000000
26.625000	0.500	219,409.000000
26.633333	0.500	218,348.000000
26.641667	0.500	218,831.000000
26.650000	0.500	220,656.000000
26.658333	0.500	223,156.000000
26.666667	0.500	225,968.000000
26.675000	0.500	228,814.000000
26.683333	0.500	231,690.000000
26.691667	0.500	234,926.000000
26.700000	0.500	238,435.000000
26.708333	0.500	241,103.000000
26.716667	0.500	242,354.000000
26.725000	0.500	242,067.000000
26.733333	0.500	240,854.000000
26.741667	0.500	239,681.000000
26.750000	0.500	239,025.000000
26.758333	0.500	238,829.000000
26.766667	0.500	238,751.000000
26.775000	0.500	238,746.000000
26.783333	0.500	238,527.000000
26.791667	0.500	237,180.000000
26.800000	0.500	234,979.000000
26.808333	0.500	232,794.000000
26.816667	0.500	230,784.000000
26.825000	0.500	229,580.000000
26.833333	0.500	229,945.000000
26.841667	0.500	231,760.000000
26.850000	0.500	234,267.000000
26.858333	0.500	236,520.000000
26.866667	0.500	238,307.000000
26.875000	0.500	240,172.000000
26.883333	0.500	242,030.000000
26.891667	0.500	243,136.000000
26.900000	0.500	243,149.000000
26.908333	0.500	242,229.000000
26.916667	0.500	240,190.000000
26.925000	0.500	237,728.000000
26.933333	0.500	235,957.000000
26.941667	0.500	234,719.000000
26.950000	0.500	233,772.000000
26.958333	0.500	233,052.000000
26.966667	0.500	232,394.000000
26.975000	0.500	231,714.000000
26.983333	0.500	231,385.000000
26.991667	0.500	231,442.000000
27.000000	0.500	232,229.000000
27.008333	0.500	233,874.000000
27.016667	0.500	237,176.000000
27.025000	0.500	242,525.000000
27.033333	0.500	249,159.000000
27.041667	0.500	256,152.000000
27.050000	0.500	262,788.000000
27.058333	0.500	268,073.000000
27.066667	0.500	271,123.000000
27.075000	0.500	272,457.000000
27.083333	0.500	273,321.000000
27.091667	0.500	274,483.000000
27.100000	0.500	276,605.000000
27.108333	0.500	279,326.000000
27.116667	0.500	281,599.000000
27.125000	0.500	282,888.000000
27.133333	0.500	282,984.000000
27.141667	0.500	282,351.000000
27.150000	0.500	281,638.000000
27.158333	0.500	281,511.000000
27.166667	0.500	282,089.000000
27.175000	0.500	283,222.000000
27.183333	0.500	284,851.000000
27.191667	0.500	286,757.000000
27.200000	0.500	288,427.000000
27.208333	0.500	289,486.000000
27.216667	0.500	289,746.000000
27.225000	0.500	289,863.000000
27.233333	0.500	290,913.000000
27.241667	0.500	293,623.000000
27.250000	0.500	297,896.000000
27.258333	0.500	303,016.000000
27.266667	0.500	308,130.000000
27.275000	0.500	312,695.000000
27.283333	0.500	316,688.000000
27.291667	0.500	320,219.000000
27.300000	0.500	323,588.000000
27.308333	0.500	326,925.000000
27.316667	0.500	329,761.000000
27.325000	0.500	331,910.000000
27.333333	0.500	333,411.000000
27.341667	0.500	334,876.000000
27.350000	0.500	336,942.000000
27.358333	0.500	340,060.000000
27.366667	0.500	344,166.000000
27.375000	0.500	349,263.000000
27.383333	0.500	355,377.000000
27.391667	0.500	361,517.000000
27.400000	0.500	366,268.000000
27.408333	0.500	368,530.000000
27.416667	0.500	368,014.000000
27.425000	0.500	365,524.000000
27.433333	0.500	362,734.000000
27.441667	0.500	360,733.000000
27.450000	0.500	360,618.000000
27.458333	0.500	363,147.000000
27.466667	0.500	367,179.000000
27.475000	0.500	371,430.000000
27.483333	0.500	375,118.000000
27.491667	0.500	378,352.000000
27.500000	0.500	381,392.000000
27.508333	0.500	384,471.000000
27.516667	0.500	387,690.000000
27.525000	0.500	390,872.000000
27.533333	0.500	394,181.000000
27.541667	0.500	397,751.000000
27.550000	0.500	402,081.000000
27.558333	0.500	407,692.000000
27.566667	0.500	414,093.000000
27.575000	0.500	419,945.000000
27.583333	0.500	424,571.000000
27.591667	0.500	427,822.000000
27.600000	0.500	429,475.000000
27.608333	0.500	429,520.000000
27.616667	0.500	428,665.000000
27.625000	0.500	427,509.000000
27.633333	0.500	426,245.000000
27.641667	0.500	424,740.000000
27.650000	0.500	422,770.000000
27.658333	0.500	420,844.000000
27.666667	0.500	419,384.000000
27.675000	0.500	418,447.000000
27.683333	0.500	418,070.000000
27.691667	0.500	418,210.000000
27.700000	0.500	418,512.000000
27.708333	0.500	417,934.000000
27.716667	0.500	416,248.000000
27.725000	0.500	413,801.000000
27.733333	0.500	410,965.000000
27.741667	0.500	407,465.000000
27.750000	0.500	402,985.000000
27.758333	0.500	397,589.000000
27.766667	0.500	391,674.000000
27.775000	0.500	385,523.000000
27.783333	0.500	379,583.000000
27.791667	0.500	374,427.000000
27.800000	0.500	369,697.000000
27.808333	0.500	364,859.000000
27.816667	0.500	359,758.000000
27.825000	0.500	354,924.000000
27.833333	0.500	350,843.000000
27.841667	0.500	347,953.000000
27.850000	0.500	345,626.000000
27.858333	0.500	343,098.000000
27.866667	0.500	340,347.000000
27.875000	0.500	337,453.000000
27.883333	0.500	334,384.000000
27.891667	0.500	330,977.000000
27.900000	0.500	327,149.000000
27.908333	0.500	322,887.000000
27.916667	0.500	317,999.000000
27.925000	0.500	312,886.000000
27.933333	0.500	308,018.000000
27.941667	0.500	303,530.000000
27.950000	0.500	299,740.000000
27.958333	0.500	296,490.000000
27.966667	0.500	293,727.000000
27.975000	0.500	291,703.000000
27.983333	0.500	290,033.000000
27.991667	0.500	288,471.000000
28.000000	0.500	287,064.000000
28.008333	0.500	285,564.000000
28.016667	0.500	283,670.000000
28.025000	0.500	281,051.000000
28.033333	0.500	277,314.000000
28.041667	0.500	272,598.000000
28.050000	0.500	268,022.000000
28.058333	0.500	264,503.000000
28.066667	0.500	261,937.000000
28.075000	0.500	259,841.000000
28.083333	0.500	257,450.000000
28.091667	0.500	254,038.000000
28.100000	0.500	249,358.000000
28.108333	0.500	243,546.000000
28.116667	0.500	236,948.000000
28.125000	0.500	230,263.000000
28.133333	0.500	224,062.000000
28.141667	0.500	218,453.000000
28.150000	0.500	214,027.000000
28.158333	0.500	211,263.000000
28.166667	0.500	209,499.000000
28.175000	0.500	208,280.000000
28.183333	0.500	207,207.000000
28.191667	0.500	205,783.000000
28.200000	0.500	203,737.000000
28.208333	0.500	201,432.000000
28.216667	0.500	199,026.000000
28.225000	0.500	196,625.000000
28.233333	0.500	194,356.000000
28.241667	0.500	192,251.000000
28.250000	0.500	190,246.000000
28.258333	0.500	188,140.000000
28.266667	0.500	185,363.000000
28.275000	0.500	181,616.000000
28.283333	0.500	177,260.000000
28.291667	0.500	172,579.000000
28.300000	0.500	167,577.000000
28.308333	0.500	162,880.000000
28.316667	0.500	158,686.000000
28.325000	0.500	155,230.000000
28.333333	0.500	152,675.000000
28.341667	0.500	151,067.000000
28.350000	0.500	150,373.000000
28.358333	0.500	150,194.000000
28.366667	0.500	149,805.000000
28.375000	0.500	148,865.000000
28.383333	0.500	147,534.000000
28.391667	0.500	145,575.000000
28.400000	0.500	142,881.000000
28.408333	0.500	139,484.000000
28.416667	0.500	135,901.000000
28.425000	0.500	132,837.000000
28.433333	0.500	130,966.000000
28.441667	0.500	130,819.000000
28.450000	0.500	131,459.000000
28.458333	0.500	131,630.000000
28.466667	0.500	130,511.000000
28.475000	0.500	128,222.000000
28.483333	0.500	125,521.000000
28.491667	0.500	123,215.000000
28.500000	0.500	121,150.000000
28.508333	0.500	118,959.000000
28.516667	0.500	116,419.000000
28.525000	0.500	113,283.000000
28.533333	0.500	109,990.000000
28.541667	0.500	107,229.000000
28.550000	0.500	105,022.000000
28.558333	0.500	103,427.000000
28.566667	0.500	102,191.000000
28.575000	0.500	100,835.000000
28.583333	0.500	99,460.000000
28.591667	0.500	98,363.000000
28.600000	0.500	98,004.000000
28.608333	0.500	98,228.000000
28.616667	0.500	98,757.000000
28.625000	0.500	99,480.000000
28.633333	0.500	100,204.000000
28.641667	0.500	100,117.000000
28.650000	0.500	98,601.000000
28.658333	0.500	96,009.000000
28.666667	0.500	92,673.000000
28.675000	0.500	89,046.000000
28.683333	0.500	85,888.000000
28.691667	0.500	83,677.000000
28.700000	0.500	82,662.000000
28.708333	0.500	83,066.000000
28.716667	0.500	84,570.000000
28.725000	0.500	86,380.000000
28.733333	0.500	87,579.000000
28.741667	0.500	87,229.000000
28.750000	0.500	85,034.000000
28.758333	0.500	81,389.000000
28.766667	0.500	77,377.000000
28.775000	0.500	74,173.000000
28.783333	0.500	72,336.000000
28.791667	0.500	71,521.000000
28.800000	0.500	71,306.000000
28.808333	0.500	70,763.000000
28.816667	0.500	69,304.000000
28.825000	0.500	67,204.000000
28.833333	0.500	64,749.000000
28.841667	0.500	62,213.000000
28.850000	0.500	59,322.000000
28.858333	0.500	56,054.000000
28.866667	0.500	52,976.000000
28.875000	0.500	50,695.000000
28.883333	0.500	49,191.000000
28.891667	0.500	47,981.000000
28.900000	0.500	46,411.000000
28.908333	0.500	43,799.000000
28.916667	0.500	40,349.000000
28.925000	0.500	36,966.000000
28.933333	0.500	35,033.000000
28.941667	0.500	35,189.000000
28.950000	0.500	36,943.000000
28.958333	0.500	39,894.000000
28.966667	0.500	42,862.000000
28.975000	0.500	45,183.000000
28.983333	0.500	46,896.000000
28.991667	0.500	47,807.000000
29.000000	0.500	48,003.000000
29.008333	0.500	48,056.000000
29.016667	0.500	48,328.000000
29.025000	0.500	48,577.000000
29.033333	0.500	48,533.000000
29.041667	0.500	48,564.000000
29.050000	0.500	48,812.000000
29.058333	0.500	49,025.000000
29.066667	0.500	48,902.000000
29.075000	0.500	48,232.000000
29.083333	0.500	46,570.000000
29.091667	0.500	43,910.000000
29.100000	0.500	40,499.000000
29.108333	0.500	36,812.000000
29.116667	0.500	33,248.000000
29.125000	0.500	30,318.000000
29.133333	0.500	28,645.000000
29.141667	0.500	28,273.000000
29.150000	0.500	28,796.000000
29.158333	0.500	29,408.000000
29.166667	0.500	29,760.000000
29.175000	0.500	29,774.000000
29.183333	0.500	29,356.000000
29.191667	0.500	28,628.000000
29.200000	0.500	28,139.000000
29.208333	0.500	27,831.000000
29.216667	0.500	27,563.000000
29.225000	0.500	27,138.000000
29.233333	0.500	26,558.000000
29.241667	0.500	26,103.000000
29.250000	0.500	25,959.000000
29.258333	0.500	25,850.000000
29.266667	0.500	25,603.000000
29.275000	0.500	24,999.000000
29.283333	0.500	23,610.000000
29.291667	0.500	21,801.000000
29.300000	0.500	20,378.000000
29.308333	0.500	19,848.000000
29.316667	0.500	20,598.000000
29.325000	0.500	22,176.000000
29.333333	0.500	23,685.000000
29.341667	0.500	25,061.000000
29.350000	0.500	26,039.000000
29.358333	0.500	25,579.000000
29.366667	0.500	23,654.000000
29.375000	0.500	21,098.000000
29.383333	0.500	18,868.000000
29.391667	0.500	17,418.000000
29.400000	0.500	17,183.000000
29.408333	0.500	18,009.000000
29.416667	0.500	19,071.000000
29.425000	0.500	19,714.000000
29.433333	0.500	19,973.000000
29.441667	0.500	20,195.000000
29.450000	0.500	19,992.000000
29.458333	0.500	19,045.000000
29.466667	0.500	17,504.000000
29.475000	0.500	15,282.000000
29.483333	0.500	12,337.000000
29.491667	0.500	8,774.000000
29.500000	0.500	5,498.000000
29.508333	0.500	3,459.000000
29.516667	0.500	2,826.000000
29.525000	0.500	3,494.000000
29.533333	0.500	5,226.000000
29.541667	0.500	7,266.000000
29.550000	0.500	9,171.000000
29.558333	0.500	10,802.000000
29.566667	0.500	12,090.000000
29.575000	0.500	12,991.000000
29.583333	0.500	13,823.000000
29.591667	0.500	14,727.000000
29.600000	0.500	15,855.000000
29.608333	0.500	17,085.000000
29.616667	0.500	17,990.000000
29.625000	0.500	18,113.000000
29.633333	0.500	17,328.000000
29.641667	0.500	16,048.000000
29.650000	0.500	14,671.000000
29.658333	0.500	13,177.000000
29.666667	0.500	12,300.000000
29.675000	0.500	12,579.000000
29.683333	0.500	13,370.000000
29.691667	0.500	13,656.000000
29.700000	0.500	12,996.000000
29.708333	0.500	11,646.000000
29.716667	0.500	10,030.000000
29.725000	0.500	8,609.000000
29.733333	0.500	7,647.000000
29.741667	0.500	7,775.000000
29.750000	0.500	8,918.000000
29.758333	0.500	10,315.000000
29.766667	0.500	11,811.000000
29.775000	0.500	13,846.000000
29.783333	0.500	15,897.000000
29.791667	0.500	17,118.000000
29.800000	0.500	17,424.000000
29.808333	0.500	17,076.000000
29.816667	0.500	16,606.000000
29.825000	0.500	15,991.000000
29.833333	0.500	14,862.000000
29.841667	0.500	13,488.000000
29.850000	0.500	12,161.000000
29.858333	0.500	11,202.000000
29.866667	0.500	11,125.000000
29.875000	0.500	12,129.000000
29.883333	0.500	13,611.000000
29.891667	0.500	14,475.000000
29.900000	0.500	14,302.000000
29.908333	0.500	13,347.000000
29.916667	0.500	11,747.000000
29.925000	0.500	10,122.000000
29.933333	0.500	8,903.000000
29.941667	0.500	7,754.000000
29.950000	0.500	6,747.000000
29.958333	0.500	6,240.000000
29.966667	0.500	6,279.000000
29.975000	0.500	7,212.000000
29.983333	0.500	9,289.000000
29.991667	0.500	12,530.000000
30.000000	0.500	16,148.000000
30.008333	0.500	19,152.000000
30.016667	0.500	20,646.000000
30.025000	0.500	20,193.000000
30.033333	0.500	17,919.000000
30.041667	0.500	14,564.000000
30.050000	0.500	10,644.000000
30.058333	0.500	6,551.000000
30.066667	0.500	2,826.000000
30.075000	0.500	-329.000000
30.083333	0.500	-2,959.000000
30.091667	0.500	-5,240.000000
30.100000	0.500	-6,727.000000
30.108333	0.500	-6,929.000000
30.116667	0.500	-5,673.000000
30.125000	0.500	-3,380.000000
30.133333	0.500	-621.000000
30.141667	0.500	1,587.000000
30.150000	0.500	2,654.000000
30.158333	0.500	2,426.000000
30.166667	0.500	988.000000
30.175000	0.500	-999.000000
30.183333	0.500	-3,120.000000
30.191667	0.500	-4,410.000000
30.200000	0.500	-4,238.000000
30.208333	0.500	-2,687.000000
30.216667	0.500	-393.000000
30.225000	0.500	1,890.000000
30.233333	0.500	3,626.000000
30.241667	0.500	4,992.000000
30.250000	0.500	6,128.000000
30.258333	0.500	6,674.000000
30.266667	0.500	6,356.000000
30.275000	0.500	5,167.000000
30.283333	0.500	3,029.000000
30.291667	0.500	156.000000
30.300000	0.500	-2,723.000000
30.308333	0.500	-5,020.000000
30.316667	0.500	-6,427.000000
30.325000	0.500	-6,733.000000
30.333333	0.500	-5,769.000000
30.341667	0.500	-3,566.000000
30.350000	0.500	-852.000000
30.358333	0.500	1,641.000000
30.366667	0.500	3,362.000000
30.375000	0.500	4,050.000000
30.383333	0.500	4,188.000000
30.391667	0.500	3,899.000000
30.400000	0.500	3,516.000000
30.408333	0.500	3,152.000000
30.416667	0.500	3,155.000000
30.425000	0.500	3,543.000000
30.433333	0.500	4,137.000000
30.441667	0.500	4,876.000000
30.450000	0.500	5,498.000000
30.458333	0.500	5,559.000000
30.466667	0.500	5,094.000000
30.475000	0.500	4,317.000000
30.483333	0.500	3,279.000000
30.491667	0.500	2,084.000000
30.500000	0.500	935.000000
30.508333	0.500	42.000000
30.516667	0.500	-349.000000
30.525000	0.500	-282.000000
30.533333	0.500	-543.000000
30.541667	0.500	-1,659.000000
30.550000	0.500	-3,655.000000
30.558333	0.500	-5,945.000000
30.566667	0.500	-7,673.000000
30.575000	0.500	-8,439.000000
30.583333	0.500	-8,599.000000
30.591667	0.500	-8,675.000000
30.600000	0.500	-8,496.000000
30.608333	0.500	-7,561.000000
30.616667	0.500	-5,198.000000
30.625000	0.500	-1,198.000000
30.633333	0.500	4,088.000000
30.641667	0.500	9,920.000000
30.650000	0.500	15,169.000000
30.658333	0.500	19,002.000000
30.666667	0.500	21,146.000000
30.675000	0.500	21,793.000000
30.683333	0.500	21,058.000000
30.691667	0.500	19,005.000000
30.700000	0.500	16,035.000000
30.708333	0.500	12,975.000000
30.716667	0.500	10,353.000000
30.725000	0.500	8,235.000000
30.733333	0.500	6,441.000000
30.741667	0.500	4,773.000000
30.750000	0.500	3,574.000000
30.758333	0.500	3,155.000000
30.766667	0.500	3,292.000000
30.775000	0.500	3,838.000000
30.783333	0.500	4,850.000000
30.791667	0.500	6,719.000000
30.800000	0.500	9,198.000000
30.808333	0.500	11,778.000000
30.816667	0.500	14,007.000000
30.825000	0.500	15,612.000000
30.833333	0.500	16,502.000000
30.841667	0.500	16,615.000000
30.850000	0.500	16,174.000000
30.858333	0.500	15,306.000000
30.866667	0.500	14,168.000000
30.875000	0.500	12,715.000000
30.883333	0.500	10,896.000000
30.891667	0.500	8,830.000000
30.900000	0.500	6,898.000000
30.908333	0.500	4,918.000000
30.916667	0.500	2,540.000000
30.925000	0.500	-230.000000
30.933333	0.500	-3,252.000000
30.941667	0.500	-6,269.000000
30.950000	0.500	-8,643.000000
30.958333	0.500	-9,952.000000
30.966667	0.500	-10,454.000000
30.975000	0.500	-10,502.000000
30.983333	0.500	-9,660.000000
30.991667	0.500	-7,563.000000
31.000000	0.500	-677.000000
