# Supplementary material for: Changes to Serum Sample Tube and Processing Methodology Does Not Cause Inter-Individual Variation in Automated Whole Serum N-Glycan Profiling in Health and Disease
Source: PLoS One. 2015 Apr 1;10(4):e0123028. doi: 10.1371/journal.pone.0123028 (PMC4382121; doi:10.1371/journal.pone.0123028)
Supplement: S2 Data — (ZIP) [file pone.0123028.s007.zip › IgGglycansData/1000+390-Sample 43.txt]

File Path	chrom://acropora/ChromeleonLocal/Archana Data/07 Mar 14/Robot validation of PNG F release- GCP-IgG and GCP-Fet.seq/46.smp/Emission_1.channel/Emission_1.chm
Channel	Emission_1

Injection Information:
Data Vault	ChromeleonLocal
Injection	PNG F rel-GCP-IgG-100µg-F.A+PBM+2AB VP96+T1-110/1000+390-Sample 43
Injection Number	48
Position	RC6
Comment	
Processing Method	beh-gu
Instrument Method	BEH-15cm-30min-right-25ul
Type	Unknown
Status	Finished
Injection Date	08/03/2014
Injection Time	16:11:17
Injection Volume (µL)	25.0000
Dilution Factor	1.0000
Weight	1.0000

Raw Data Information:
Time Min. (min)	0.000000
Time Max. (min)	31.000000
Data Points	3721
Detector	FLD
Exporting Data System	Chromeleon 7.1.1.1127
Operator	
Signal Quantity	
Signal Unit	counts
Signal Min.	-38,380.000000
Signal Max.	7,745,902.000000
Channel	Emission_1
Driver Name	FLD3000.dll
Channel Type	Evaluation
Min. Step (s)	0.500
Max. Step (s)	0.500
Average Step (s)	0.500

Signal Parameter Information:
Signal Info	

Raw Data:
Time (min)	Step (s)	Value (counts)
0.000000	0.000	0.000000
0.008333	0.500	0.000000
0.016667	0.500	0.000000
0.025000	0.500	0.000000
0.033333	0.500	0.000000
0.041667	0.500	4,844.000000
0.050000	0.500	5,031.000000
0.058333	0.500	5,448.000000
0.066667	0.500	6,331.000000
0.075000	0.500	7,684.000000
0.083333	0.500	9,245.000000
0.091667	0.500	10,662.000000
0.100000	0.500	11,611.000000
0.108333	0.500	11,951.000000
0.116667	0.500	11,748.000000
0.125000	0.500	11,136.000000
0.133333	0.500	10,222.000000
0.141667	0.500	9,118.000000
0.150000	0.500	7,904.000000
0.158333	0.500	6,615.000000
0.166667	0.500	5,285.000000
0.175000	0.500	3,999.000000
0.183333	0.500	2,821.000000
0.191667	0.500	1,724.000000
0.200000	0.500	734.000000
0.208333	0.500	-125.000000
0.216667	0.500	-841.000000
0.225000	0.500	-1,414.000000
0.233333	0.500	-1,851.000000
0.241667	0.500	-2,153.000000
0.250000	0.500	-2,292.000000
0.258333	0.500	-2,265.000000
0.266667	0.500	-2,135.000000
0.275000	0.500	-1,985.000000
0.283333	0.500	-1,852.000000
0.291667	0.500	-1,722.000000
0.300000	0.500	-1,607.000000
0.308333	0.500	-1,530.000000
0.316667	0.500	-1,541.000000
0.325000	0.500	-1,642.000000
0.333333	0.500	-1,812.000000
0.341667	0.500	-2,023.000000
0.350000	0.500	-2,175.000000
0.358333	0.500	-2,231.000000
0.366667	0.500	-2,190.000000
0.375000	0.500	-2,098.000000
0.383333	0.500	-1,989.000000
0.391667	0.500	-1,910.000000
0.400000	0.500	-1,891.000000
0.408333	0.500	-1,899.000000
0.416667	0.500	-1,913.000000
0.425000	0.500	-1,938.000000
0.433333	0.500	-1,969.000000
0.441667	0.500	-1,977.000000
0.450000	0.500	-1,972.000000
0.458333	0.500	-1,965.000000
0.466667	0.500	-1,975.000000
0.475000	0.500	-2,004.000000
0.483333	0.500	-2,059.000000
0.491667	0.500	-2,192.000000
0.500000	0.500	-2,424.000000
0.508333	0.500	-2,733.000000
0.516667	0.500	-3,055.000000
0.525000	0.500	-3,346.000000
0.533333	0.500	-3,525.000000
0.541667	0.500	-3,521.000000
0.550000	0.500	-3,337.000000
0.558333	0.500	-3,038.000000
0.566667	0.500	-2,673.000000
0.575000	0.500	-2,289.000000
0.583333	0.500	-1,940.000000
0.591667	0.500	-1,641.000000
0.600000	0.500	-1,389.000000
0.608333	0.500	-1,173.000000
0.616667	0.500	-1,000.000000
0.625000	0.500	-901.000000
0.633333	0.500	-761.000000
0.641667	0.500	-370.000000
0.650000	0.500	388.000000
0.658333	0.500	1,497.000000
0.666667	0.500	2,884.000000
0.675000	0.500	4,442.000000
0.683333	0.500	6,014.000000
0.691667	0.500	7,388.000000
0.700000	0.500	8,373.000000
0.708333	0.500	8,904.000000
0.716667	0.500	9,021.000000
0.725000	0.500	8,882.000000
0.733333	0.500	8,875.000000
0.741667	0.500	9,910.000000
0.750000	0.500	13,249.000000
0.758333	0.500	19,752.000000
0.766667	0.500	29,434.000000
0.775000	0.500	41,443.000000
0.783333	0.500	54,416.000000
0.791667	0.500	66,798.000000
0.800000	0.500	77,122.000000
0.808333	0.500	84,290.000000
0.816667	0.500	87,758.000000
0.825000	0.500	87,549.000000
0.833333	0.500	84,095.000000
0.841667	0.500	78,048.000000
0.850000	0.500	70,236.000000
0.858333	0.500	61,554.000000
0.866667	0.500	52,824.000000
0.875000	0.500	44,693.000000
0.883333	0.500	37,532.000000
0.891667	0.500	31,476.000000
0.900000	0.500	26,511.000000
0.908333	0.500	22,546.000000
0.916667	0.500	19,445.000000
0.925000	0.500	17,024.000000
0.933333	0.500	15,135.000000
0.941667	0.500	13,684.000000
0.950000	0.500	12,610.000000
0.958333	0.500	11,884.000000
0.966667	0.500	11,471.000000
0.975000	0.500	11,318.000000
0.983333	0.500	11,374.000000
0.991667	0.500	11,614.000000
1.000000	0.500	11,986.000000
1.008333	0.500	12,424.000000
1.016667	0.500	12,910.000000
1.025000	0.500	13,536.000000
1.033333	0.500	14,495.000000
1.041667	0.500	16,158.000000
1.050000	0.500	19,020.000000
1.058333	0.500	23,222.000000
1.066667	0.500	28,529.000000
1.075000	0.500	34,361.000000
1.083333	0.500	39,941.000000
1.091667	0.500	44,548.000000
1.100000	0.500	47,652.000000
1.108333	0.500	49,044.000000
1.116667	0.500	48,811.000000
1.125000	0.500	47,310.000000
1.133333	0.500	45,021.000000
1.141667	0.500	42,527.000000
1.150000	0.500	40,469.000000
1.158333	0.500	39,333.000000
1.166667	0.500	39,377.000000
1.175000	0.500	40,651.000000
1.183333	0.500	42,947.000000
1.191667	0.500	45,876.000000
1.200000	0.500	48,948.000000
1.208333	0.500	51,672.000000
1.216667	0.500	53,626.000000
1.225000	0.500	54,529.000000
1.233333	0.500	54,219.000000
1.241667	0.500	52,686.000000
1.250000	0.500	50,131.000000
1.258333	0.500	46,977.000000
1.266667	0.500	43,710.000000
1.275000	0.500	40,600.000000
1.283333	0.500	37,703.000000
1.291667	0.500	35,081.000000
1.300000	0.500	33,008.000000
1.308333	0.500	31,938.000000
1.316667	0.500	32,076.000000
1.325000	0.500	33,085.000000
1.333333	0.500	34,247.000000
1.341667	0.500	34,892.000000
1.350000	0.500	34,547.000000
1.358333	0.500	33,041.000000
1.366667	0.500	30,494.000000
1.375000	0.500	27,210.000000
1.383333	0.500	23,579.000000
1.391667	0.500	19,938.000000
1.400000	0.500	16,566.000000
1.408333	0.500	13,696.000000
1.416667	0.500	11,489.000000
1.425000	0.500	9,992.000000
1.433333	0.500	9,124.000000
1.441667	0.500	8,717.000000
1.450000	0.500	8,590.000000
1.458333	0.500	8,600.000000
1.466667	0.500	8,619.000000
1.475000	0.500	8,540.000000
1.483333	0.500	8,342.000000
1.491667	0.500	8,031.000000
1.500000	0.500	7,682.000000
1.508333	0.500	7,394.000000
1.516667	0.500	7,195.000000
1.525000	0.500	7,007.000000
1.533333	0.500	6,746.000000
1.541667	0.500	6,386.000000
1.550000	0.500	5,922.000000
1.558333	0.500	5,370.000000
1.566667	0.500	4,795.000000
1.575000	0.500	4,238.000000
1.583333	0.500	3,765.000000
1.591667	0.500	3,369.000000
1.600000	0.500	3,001.000000
1.608333	0.500	2,665.000000
1.616667	0.500	2,340.000000
1.625000	0.500	1,994.000000
1.633333	0.500	1,596.000000
1.641667	0.500	1,140.000000
1.650000	0.500	713.000000
1.658333	0.500	430.000000
1.666667	0.500	284.000000
1.675000	0.500	219.000000
1.683333	0.500	178.000000
1.691667	0.500	142.000000
1.700000	0.500	93.000000
1.708333	0.500	19.000000
1.716667	0.500	-76.000000
1.725000	0.500	-186.000000
1.733333	0.500	-283.000000
1.741667	0.500	-349.000000
1.750000	0.500	-390.000000
1.758333	0.500	-473.000000
1.766667	0.500	-605.000000
1.775000	0.500	-767.000000
1.783333	0.500	-940.000000
1.791667	0.500	-1,153.000000
1.800000	0.500	-1,397.000000
1.808333	0.500	-1,603.000000
1.816667	0.500	-1,688.000000
1.825000	0.500	-1,630.000000
1.833333	0.500	-1,506.000000
1.841667	0.500	-1,391.000000
1.850000	0.500	-1,288.000000
1.858333	0.500	-1,152.000000
1.866667	0.500	-1,000.000000
1.875000	0.500	-889.000000
1.883333	0.500	-848.000000
1.891667	0.500	-897.000000
1.900000	0.500	-1,048.000000
1.908333	0.500	-1,286.000000
1.916667	0.500	-1,560.000000
1.925000	0.500	-1,824.000000
1.933333	0.500	-2,076.000000
1.941667	0.500	-2,282.000000
1.950000	0.500	-2,426.000000
1.958333	0.500	-2,472.000000
1.966667	0.500	-2,377.000000
1.975000	0.500	-2,179.000000
1.983333	0.500	-1,943.000000
1.991667	0.500	-1,695.000000
2.000000	0.500	-1,487.000000
2.008333	0.500	-1,313.000000
2.016667	0.500	-1,139.000000
2.025000	0.500	-947.000000
2.033333	0.500	-673.000000
2.041667	0.500	-293.000000
2.050000	0.500	141.000000
2.058333	0.500	510.000000
2.066667	0.500	724.000000
2.075000	0.500	767.000000
2.083333	0.500	697.000000
2.091667	0.500	617.000000
2.100000	0.500	617.000000
2.108333	0.500	705.000000
2.116667	0.500	864.000000
2.125000	0.500	1,084.000000
2.133333	0.500	1,334.000000
2.141667	0.500	1,518.000000
2.150000	0.500	1,539.000000
2.158333	0.500	1,369.000000
2.166667	0.500	1,082.000000
2.175000	0.500	731.000000
2.183333	0.500	357.000000
2.191667	0.500	6.000000
2.200000	0.500	-207.000000
2.208333	0.500	-274.000000
2.216667	0.500	-283.000000
2.225000	0.500	-287.000000
2.233333	0.500	-341.000000
2.241667	0.500	-468.000000
2.250000	0.500	-668.000000
2.258333	0.500	-905.000000
2.266667	0.500	-1,111.000000
2.275000	0.500	-1,253.000000
2.283333	0.500	-1,311.000000
2.291667	0.500	-1,296.000000
2.300000	0.500	-1,242.000000
2.308333	0.500	-1,209.000000
2.316667	0.500	-1,285.000000
2.325000	0.500	-1,446.000000
2.333333	0.500	-1,633.000000
2.341667	0.500	-1,820.000000
2.350000	0.500	-1,936.000000
2.358333	0.500	-1,963.000000
2.366667	0.500	-1,912.000000
2.375000	0.500	-1,863.000000
2.383333	0.500	-1,868.000000
2.391667	0.500	-1,964.000000
2.400000	0.500	-2,155.000000
2.408333	0.500	-2,411.000000
2.416667	0.500	-2,733.000000
2.425000	0.500	-3,078.000000
2.433333	0.500	-3,343.000000
2.441667	0.500	-3,497.000000
2.450000	0.500	-3,595.000000
2.458333	0.500	-3,654.000000
2.466667	0.500	-3,623.000000
2.475000	0.500	-3,475.000000
2.483333	0.500	-3,270.000000
2.491667	0.500	-3,034.000000
2.500000	0.500	-2,779.000000
2.508333	0.500	-2,555.000000
2.516667	0.500	-2,408.000000
2.525000	0.500	-2,359.000000
2.533333	0.500	-2,390.000000
2.541667	0.500	-2,434.000000
2.550000	0.500	-2,400.000000
2.558333	0.500	-2,278.000000
2.566667	0.500	-2,102.000000
2.575000	0.500	-1,901.000000
2.583333	0.500	-1,692.000000
2.591667	0.500	-1,511.000000
2.600000	0.500	-1,400.000000
2.608333	0.500	-1,330.000000
2.616667	0.500	-1,214.000000
2.625000	0.500	-1,046.000000
2.633333	0.500	-894.000000
2.641667	0.500	-817.000000
2.650000	0.500	-818.000000
2.658333	0.500	-833.000000
2.666667	0.500	-836.000000
2.675000	0.500	-851.000000
2.683333	0.500	-873.000000
2.691667	0.500	-889.000000
2.700000	0.500	-885.000000
2.708333	0.500	-851.000000
2.716667	0.500	-841.000000
2.725000	0.500	-866.000000
2.733333	0.500	-892.000000
2.741667	0.500	-904.000000
2.750000	0.500	-881.000000
2.758333	0.500	-798.000000
2.766667	0.500	-714.000000
2.775000	0.500	-726.000000
2.783333	0.500	-868.000000
2.791667	0.500	-1,075.000000
2.800000	0.500	-1,269.000000
2.808333	0.500	-1,458.000000
2.816667	0.500	-1,708.000000
2.825000	0.500	-2,100.000000
2.833333	0.500	-2,619.000000
2.841667	0.500	-3,147.000000
2.850000	0.500	-3,554.000000
2.858333	0.500	-3,747.000000
2.866667	0.500	-3,739.000000
2.875000	0.500	-3,573.000000
2.883333	0.500	-3,315.000000
2.891667	0.500	-3,028.000000
2.900000	0.500	-2,689.000000
2.908333	0.500	-2,328.000000
2.916667	0.500	-2,034.000000
2.925000	0.500	-1,865.000000
2.933333	0.500	-1,824.000000
2.941667	0.500	-1,921.000000
2.950000	0.500	-2,089.000000
2.958333	0.500	-2,228.000000
2.966667	0.500	-2,308.000000
2.975000	0.500	-2,316.000000
2.983333	0.500	-2,234.000000
2.991667	0.500	-2,063.000000
3.000000	0.500	-1,846.000000
3.008333	0.500	-1,846.000000
3.016667	0.500	-1,846.000000
3.025000	0.500	-1,846.000000
3.033333	0.500	-1,846.000000
3.041667	0.500	-2,251.000000
3.050000	0.500	-3,768.000000
3.058333	0.500	-5,024.000000
3.066667	0.500	-5,143.000000
3.075000	0.500	-3,726.000000
3.083333	0.500	-799.000000
3.091667	0.500	3,284.000000
3.100000	0.500	7,778.000000
3.108333	0.500	12,182.000000
3.116667	0.500	16,018.000000
3.125000	0.500	19,074.000000
3.133333	0.500	21,156.000000
3.141667	0.500	22,482.000000
3.150000	0.500	23,809.000000
3.158333	0.500	25,560.000000
3.166667	0.500	26,988.000000
3.175000	0.500	27,707.000000
3.183333	0.500	27,542.000000
3.191667	0.500	26,208.000000
3.200000	0.500	23,868.000000
3.208333	0.500	20,814.000000
3.216667	0.500	17,211.000000
3.225000	0.500	13,307.000000
3.233333	0.500	9,710.000000
3.241667	0.500	6,671.000000
3.250000	0.500	3,868.000000
3.258333	0.500	1,232.000000
3.266667	0.500	-1,004.000000
3.275000	0.500	-2,535.000000
3.283333	0.500	-3,148.000000
3.291667	0.500	-3,134.000000
3.300000	0.500	-3,135.000000
3.308333	0.500	-3,321.000000
3.316667	0.500	-3,767.000000
3.325000	0.500	-4,638.000000
3.333333	0.500	-5,766.000000
3.341667	0.500	-6,921.000000
3.350000	0.500	-7,639.000000
3.358333	0.500	-7,849.000000
3.366667	0.500	-7,734.000000
3.375000	0.500	-7,350.000000
3.383333	0.500	-7,403.000000
3.391667	0.500	-7,794.000000
3.400000	0.500	-7,816.000000
3.408333	0.500	-7,504.000000
3.416667	0.500	-6,923.000000
3.425000	0.500	-6,636.000000
3.433333	0.500	-6,577.000000
3.441667	0.500	-6,372.000000
3.450000	0.500	-5,601.000000
3.458333	0.500	-4,137.000000
3.466667	0.500	-2,469.000000
3.475000	0.500	-891.000000
3.483333	0.500	-155.000000
3.491667	0.500	-967.000000
3.500000	0.500	-3,422.000000
3.508333	0.500	-7,084.000000
3.516667	0.500	-10,824.000000
3.525000	0.500	-13,664.000000
3.533333	0.500	-14,745.000000
3.541667	0.500	-13,634.000000
3.550000	0.500	-11,084.000000
3.558333	0.500	-7,887.000000
3.566667	0.500	-4,709.000000
3.575000	0.500	-1,857.000000
3.583333	0.500	580.000000
3.591667	0.500	2,535.000000
3.600000	0.500	4,118.000000
3.608333	0.500	5,363.000000
3.616667	0.500	5,908.000000
3.625000	0.500	5,588.000000
3.633333	0.500	3,901.000000
3.641667	0.500	800.000000
3.650000	0.500	-3,376.000000
3.658333	0.500	-8,004.000000
3.666667	0.500	-12,413.000000
3.675000	0.500	-16,130.000000
3.683333	0.500	-18,721.000000
3.691667	0.500	-20,216.000000
3.700000	0.500	-20,720.000000
3.708333	0.500	-20,702.000000
3.716667	0.500	-20,853.000000
3.725000	0.500	-21,417.000000
3.733333	0.500	-22,026.000000
3.741667	0.500	-22,410.000000
3.750000	0.500	-22,159.000000
3.758333	0.500	-20,680.000000
3.766667	0.500	-18,016.000000
3.775000	0.500	-14,655.000000
3.783333	0.500	-10,914.000000
3.791667	0.500	-7,340.000000
3.800000	0.500	-4,734.000000
3.808333	0.500	-3,742.000000
3.816667	0.500	-4,179.000000
3.825000	0.500	-5,465.000000
3.833333	0.500	-6,746.000000
3.841667	0.500	-7,359.000000
3.850000	0.500	-6,898.000000
3.858333	0.500	-5,372.000000
3.866667	0.500	-3,457.000000
3.875000	0.500	-1,493.000000
3.883333	0.500	102.000000
3.891667	0.500	1,115.000000
3.900000	0.500	1,455.000000
3.908333	0.500	1,040.000000
3.916667	0.500	-487.000000
3.925000	0.500	-2,750.000000
3.933333	0.500	-5,066.000000
3.941667	0.500	-6,387.000000
3.950000	0.500	-6,164.000000
3.958333	0.500	-4,975.000000
3.966667	0.500	-3,864.000000
3.975000	0.500	-3,668.000000
3.983333	0.500	-4,512.000000
3.991667	0.500	-6,168.000000
4.000000	0.500	-8,495.000000
4.008333	0.500	-11,162.000000
4.016667	0.500	-13,589.000000
4.025000	0.500	-15,480.000000
4.033333	0.500	-16,335.000000
4.041667	0.500	-16,026.000000
4.050000	0.500	-15,404.000000
4.058333	0.500	-14,750.000000
4.066667	0.500	-14,081.000000
4.075000	0.500	-13,589.000000
4.083333	0.500	-13,223.000000
4.091667	0.500	-12,316.000000
4.100000	0.500	-10,827.000000
4.108333	0.500	-9,172.000000
4.116667	0.500	-7,687.000000
4.125000	0.500	-7,063.000000
4.133333	0.500	-7,311.000000
4.141667	0.500	-7,912.000000
4.150000	0.500	-8,795.000000
4.158333	0.500	-9,708.000000
4.166667	0.500	-10,546.000000
4.175000	0.500	-11,379.000000
4.183333	0.500	-11,664.000000
4.191667	0.500	-11,201.000000
4.200000	0.500	-10,417.000000
4.208333	0.500	-9,589.000000
4.216667	0.500	-8,834.000000
4.225000	0.500	-8,275.000000
4.233333	0.500	-7,996.000000
4.241667	0.500	-8,112.000000
4.250000	0.500	-8,214.000000
4.258333	0.500	-7,783.000000
4.266667	0.500	-6,271.000000
4.275000	0.500	-4,257.000000
4.283333	0.500	-2,538.000000
4.291667	0.500	-1,798.000000
4.300000	0.500	-2,005.000000
4.308333	0.500	-2,457.000000
4.316667	0.500	-3,112.000000
4.325000	0.500	-4,312.000000
4.333333	0.500	-5,914.000000
4.341667	0.500	-7,240.000000
4.350000	0.500	-8,046.000000
4.358333	0.500	-8,177.000000
4.366667	0.500	-8,026.000000
4.375000	0.500	-8,127.000000
4.383333	0.500	-8,437.000000
4.391667	0.500	-8,347.000000
4.400000	0.500	-7,240.000000
4.408333	0.500	-5,226.000000
4.416667	0.500	-3,099.000000
4.425000	0.500	-1,364.000000
4.433333	0.500	-433.000000
4.441667	0.500	-418.000000
4.450000	0.500	-1,314.000000
4.458333	0.500	-2,894.000000
4.466667	0.500	-5,005.000000
4.475000	0.500	-6,827.000000
4.483333	0.500	-7,949.000000
4.491667	0.500	-8,390.000000
4.500000	0.500	-8,034.000000
4.508333	0.500	-6,859.000000
4.516667	0.500	-5,397.000000
4.525000	0.500	-4,418.000000
4.533333	0.500	-3,875.000000
4.541667	0.500	-3,137.000000
4.550000	0.500	-2,403.000000
4.558333	0.500	-1,902.000000
4.566667	0.500	-1,751.000000
4.575000	0.500	-2,237.000000
4.583333	0.500	-3,683.000000
4.591667	0.500	-5,670.000000
4.600000	0.500	-7,328.000000
4.608333	0.500	-7,926.000000
4.616667	0.500	-7,674.000000
4.625000	0.500	-7,514.000000
4.633333	0.500	-8,508.000000
4.641667	0.500	-10,998.000000
4.650000	0.500	-14,924.000000
4.658333	0.500	-20,023.000000
4.666667	0.500	-25,591.000000
4.675000	0.500	-30,465.000000
4.683333	0.500	-33,662.000000
4.691667	0.500	-35,172.000000
4.700000	0.500	-35,735.000000
4.708333	0.500	-35,676.000000
4.716667	0.500	-34,986.000000
4.725000	0.500	-33,271.000000
4.733333	0.500	-29,678.000000
4.741667	0.500	-23,392.000000
4.750000	0.500	-15,081.000000
4.758333	0.500	-6,090.000000
4.766667	0.500	1,953.000000
4.775000	0.500	7,961.000000
4.783333	0.500	11,409.000000
4.791667	0.500	12,054.000000
4.800000	0.500	10,968.000000
4.808333	0.500	9,714.000000
4.816667	0.500	8,542.000000
4.825000	0.500	7,348.000000
4.833333	0.500	5,993.000000
4.841667	0.500	4,023.000000
4.850000	0.500	1,679.000000
4.858333	0.500	-738.000000
4.866667	0.500	-2,878.000000
4.875000	0.500	-4,335.000000
4.883333	0.500	-5,126.000000
4.891667	0.500	-5,216.000000
4.900000	0.500	-4,717.000000
4.908333	0.500	-3,921.000000
4.916667	0.500	-3,105.000000
4.925000	0.500	-2,921.000000
4.933333	0.500	-3,263.000000
4.941667	0.500	-3,857.000000
4.950000	0.500	-3,840.000000
4.958333	0.500	-2,515.000000
4.966667	0.500	-587.000000
4.975000	0.500	973.000000
4.983333	0.500	1,587.000000
4.991667	0.500	1,318.000000
5.000000	0.500	617.000000
5.008333	0.500	-476.000000
5.016667	0.500	-2,123.000000
5.025000	0.500	-4,239.000000
5.033333	0.500	-6,044.000000
5.041667	0.500	-7,325.000000
5.050000	0.500	-8,508.000000
5.058333	0.500	-10,351.000000
5.066667	0.500	-12,757.000000
5.075000	0.500	-15,258.000000
5.083333	0.500	-17,151.000000
5.091667	0.500	-17,858.000000
5.100000	0.500	-17,647.000000
5.108333	0.500	-16,825.000000
5.116667	0.500	-15,530.000000
5.125000	0.500	-14,435.000000
5.133333	0.500	-14,239.000000
5.141667	0.500	-14,966.000000
5.150000	0.500	-16,399.000000
5.158333	0.500	-18,049.000000
5.166667	0.500	-19,231.000000
5.175000	0.500	-19,427.000000
5.183333	0.500	-18,290.000000
5.191667	0.500	-16,397.000000
5.200000	0.500	-14,280.000000
5.208333	0.500	-11,984.000000
5.216667	0.500	-9,150.000000
5.225000	0.500	-5,808.000000
5.233333	0.500	-2,222.000000
5.241667	0.500	1,325.000000
5.250000	0.500	4,145.000000
5.258333	0.500	5,593.000000
5.266667	0.500	5,203.000000
5.275000	0.500	2,916.000000
5.283333	0.500	-1,134.000000
5.291667	0.500	-5,842.000000
5.300000	0.500	-10,008.000000
5.308333	0.500	-13,369.000000
5.316667	0.500	-15,637.000000
5.325000	0.500	-16,313.000000
5.333333	0.500	-15,519.000000
5.341667	0.500	-13,457.000000
5.350000	0.500	-10,880.000000
5.358333	0.500	-8,898.000000
5.366667	0.500	-8,377.000000
5.375000	0.500	-9,469.000000
5.383333	0.500	-11,639.000000
5.391667	0.500	-13,905.000000
5.400000	0.500	-15,440.000000
5.408333	0.500	-16,025.000000
5.416667	0.500	-15,930.000000
5.425000	0.500	-15,191.000000
5.433333	0.500	-13,934.000000
5.441667	0.500	-12,240.000000
5.450000	0.500	-10,294.000000
5.458333	0.500	-8,470.000000
5.466667	0.500	-7,127.000000
5.475000	0.500	-6,017.000000
5.483333	0.500	-4,993.000000
5.491667	0.500	-4,171.000000
5.500000	0.500	-3,377.000000
5.508333	0.500	-2,802.000000
5.516667	0.500	-2,912.000000
5.525000	0.500	-3,378.000000
5.533333	0.500	-3,467.000000
5.541667	0.500	-2,866.000000
5.550000	0.500	-1,764.000000
5.558333	0.500	-1,279.000000
5.566667	0.500	-2,127.000000
5.575000	0.500	-4,119.000000
5.583333	0.500	-6,730.000000
5.591667	0.500	-9,310.000000
5.600000	0.500	-10,915.000000
5.608333	0.500	-11,235.000000
5.616667	0.500	-10,573.000000
5.625000	0.500	-9,215.000000
5.633333	0.500	-7,302.000000
5.641667	0.500	-5,489.000000
5.650000	0.500	-4,733.000000
5.658333	0.500	-5,861.000000
5.666667	0.500	-8,126.000000
5.675000	0.500	-10,297.000000
5.683333	0.500	-11,445.000000
5.691667	0.500	-11,432.000000
5.700000	0.500	-10,205.000000
5.708333	0.500	-7,937.000000
5.716667	0.500	-5,484.000000
5.725000	0.500	-3,932.000000
5.733333	0.500	-3,792.000000
5.741667	0.500	-5,290.000000
5.750000	0.500	-8,243.000000
5.758333	0.500	-11,743.000000
5.766667	0.500	-15,104.000000
5.775000	0.500	-18,008.000000
5.783333	0.500	-19,913.000000
5.791667	0.500	-20,856.000000
5.800000	0.500	-20,994.000000
5.808333	0.500	-20,804.000000
5.816667	0.500	-20,957.000000
5.825000	0.500	-21,743.000000
5.833333	0.500	-22,814.000000
5.841667	0.500	-23,570.000000
5.850000	0.500	-23,615.000000
5.858333	0.500	-22,999.000000
5.866667	0.500	-22,237.000000
5.875000	0.500	-21,670.000000
5.883333	0.500	-21,197.000000
5.891667	0.500	-20,283.000000
5.900000	0.500	-18,790.000000
5.908333	0.500	-17,205.000000
5.916667	0.500	-16,402.000000
5.925000	0.500	-16,997.000000
5.933333	0.500	-18,760.000000
5.941667	0.500	-20,850.000000
5.950000	0.500	-22,602.000000
5.958333	0.500	-23,811.000000
5.966667	0.500	-24,641.000000
5.975000	0.500	-24,593.000000
5.983333	0.500	-23,309.000000
5.991667	0.500	-21,252.000000
6.000000	0.500	-18,558.000000
6.008333	0.500	-14,601.000000
6.016667	0.500	-9,465.000000
6.025000	0.500	-4,058.000000
6.033333	0.500	933.000000
6.041667	0.500	4,850.000000
6.050000	0.500	7,256.000000
6.058333	0.500	8,245.000000
6.066667	0.500	7,474.000000
6.075000	0.500	5,231.000000
6.083333	0.500	2,279.000000
6.091667	0.500	-609.000000
6.100000	0.500	-2,503.000000
6.108333	0.500	-3,120.000000
6.116667	0.500	-2,961.000000
6.125000	0.500	-2,559.000000
6.133333	0.500	-2,201.000000
6.141667	0.500	-1,629.000000
6.150000	0.500	-189.000000
6.158333	0.500	2,438.000000
6.166667	0.500	5,923.000000
6.175000	0.500	9,705.000000
6.183333	0.500	12,809.000000
6.191667	0.500	14,687.000000
6.200000	0.500	15,246.000000
6.208333	0.500	14,681.000000
6.216667	0.500	13,327.000000
6.225000	0.500	11,324.000000
6.233333	0.500	8,932.000000
6.241667	0.500	6,414.000000
6.250000	0.500	4,441.000000
6.258333	0.500	3,503.000000
6.266667	0.500	4,064.000000
6.275000	0.500	5,946.000000
6.283333	0.500	8,509.000000
6.291667	0.500	11,452.000000
6.300000	0.500	14,635.000000
6.308333	0.500	17,736.000000
6.316667	0.500	20,379.000000
6.325000	0.500	21,824.000000
6.333333	0.500	21,528.000000
6.341667	0.500	19,519.000000
6.350000	0.500	15,998.000000
6.358333	0.500	11,675.000000
6.366667	0.500	7,416.000000
6.375000	0.500	3,680.000000
6.383333	0.500	395.000000
6.391667	0.500	-2,125.000000
6.400000	0.500	-3,153.000000
6.408333	0.500	-2,454.000000
6.416667	0.500	-768.000000
6.425000	0.500	571.000000
6.433333	0.500	1,078.000000
6.441667	0.500	929.000000
6.450000	0.500	327.000000
6.458333	0.500	-415.000000
6.466667	0.500	-928.000000
6.475000	0.500	-987.000000
6.483333	0.500	-485.000000
6.491667	0.500	85.000000
6.500000	0.500	-62.000000
6.508333	0.500	-804.000000
6.516667	0.500	-1,791.000000
6.525000	0.500	-3,041.000000
6.533333	0.500	-4,431.000000
6.541667	0.500	-5,523.000000
6.550000	0.500	-5,897.000000
6.558333	0.500	-6,118.000000
6.566667	0.500	-6,553.000000
6.575000	0.500	-7,001.000000
6.583333	0.500	-6,903.000000
6.591667	0.500	-5,840.000000
6.600000	0.500	-4,186.000000
6.608333	0.500	-1,989.000000
6.616667	0.500	767.000000
6.625000	0.500	4,365.000000
6.633333	0.500	8,596.000000
6.641667	0.500	12,304.000000
6.650000	0.500	14,406.000000
6.658333	0.500	14,657.000000
6.666667	0.500	13,570.000000
6.675000	0.500	11,569.000000
6.683333	0.500	8,862.000000
6.691667	0.500	5,604.000000
6.700000	0.500	2,088.000000
6.708333	0.500	-1,222.000000
6.716667	0.500	-4,062.000000
6.725000	0.500	-6,540.000000
6.733333	0.500	-9,016.000000
6.741667	0.500	-11,461.000000
6.750000	0.500	-13,279.000000
6.758333	0.500	-13,672.000000
6.766667	0.500	-12,276.000000
6.775000	0.500	-9,401.000000
6.783333	0.500	-5,598.000000
6.791667	0.500	-1,609.000000
6.800000	0.500	1,910.000000
6.808333	0.500	4,318.000000
6.816667	0.500	5,934.000000
6.825000	0.500	7,438.000000
6.833333	0.500	8,464.000000
6.841667	0.500	7,989.000000
6.850000	0.500	5,675.000000
6.858333	0.500	2,171.000000
6.866667	0.500	-1,612.000000
6.875000	0.500	-5,052.000000
6.883333	0.500	-7,555.000000
6.891667	0.500	-8,722.000000
6.900000	0.500	-8,678.000000
6.908333	0.500	-7,575.000000
6.916667	0.500	-5,605.000000
6.925000	0.500	-3,247.000000
6.933333	0.500	-1,034.000000
6.941667	0.500	1,023.000000
6.950000	0.500	2,797.000000
6.958333	0.500	4,256.000000
6.966667	0.500	5,367.000000
6.975000	0.500	6,244.000000
6.983333	0.500	7,344.000000
6.991667	0.500	9,390.000000
7.000000	0.500	12,695.000000
7.008333	0.500	16,987.000000
7.016667	0.500	21,542.000000
7.025000	0.500	25,817.000000
7.033333	0.500	29,792.000000
7.041667	0.500	33,286.000000
7.050000	0.500	35,781.000000
7.058333	0.500	36,231.000000
7.066667	0.500	34,343.000000
7.075000	0.500	30,543.000000
7.083333	0.500	25,720.000000
7.091667	0.500	21,120.000000
7.100000	0.500	16,991.000000
7.108333	0.500	12,862.000000
7.116667	0.500	8,671.000000
7.125000	0.500	5,043.000000
7.133333	0.500	2,586.000000
7.141667	0.500	1,225.000000
7.150000	0.500	870.000000
7.158333	0.500	1,857.000000
7.166667	0.500	3,792.000000
7.175000	0.500	5,521.000000
7.183333	0.500	6,328.000000
7.191667	0.500	5,873.000000
7.200000	0.500	4,334.000000
7.208333	0.500	2,051.000000
7.216667	0.500	-115.000000
7.225000	0.500	-1,688.000000
7.233333	0.500	-2,785.000000
7.241667	0.500	-3,565.000000
7.250000	0.500	-4,412.000000
7.258333	0.500	-5,521.000000
7.266667	0.500	-6,828.000000
7.275000	0.500	-8,303.000000
7.283333	0.500	-9,889.000000
7.291667	0.500	-11,052.000000
7.300000	0.500	-11,277.000000
7.308333	0.500	-10,366.000000
7.316667	0.500	-8,344.000000
7.325000	0.500	-6,168.000000
7.333333	0.500	-4,323.000000
7.341667	0.500	-2,324.000000
7.350000	0.500	843.000000
7.358333	0.500	5,604.000000
7.366667	0.500	11,552.000000
7.375000	0.500	17,859.000000
7.383333	0.500	23,505.000000
7.391667	0.500	27,392.000000
7.400000	0.500	29,000.000000
7.408333	0.500	28,432.000000
7.416667	0.500	26,043.000000
7.425000	0.500	22,219.000000
7.433333	0.500	17,889.000000
7.441667	0.500	14,251.000000
7.450000	0.500	11,919.000000
7.458333	0.500	10,629.000000
7.466667	0.500	9,952.000000
7.475000	0.500	9,672.000000
7.483333	0.500	9,949.000000
7.491667	0.500	11,306.000000
7.500000	0.500	14,028.000000
7.508333	0.500	17,516.000000
7.516667	0.500	21,078.000000
7.525000	0.500	24,461.000000
7.533333	0.500	27,381.000000
7.541667	0.500	29,510.000000
7.550000	0.500	30,638.000000
7.558333	0.500	30,694.000000
7.566667	0.500	29,853.000000
7.575000	0.500	28,541.000000
7.583333	0.500	27,362.000000
7.591667	0.500	27,038.000000
7.600000	0.500	27,449.000000
7.608333	0.500	27,928.000000
7.616667	0.500	28,295.000000
7.625000	0.500	29,056.000000
7.633333	0.500	30,357.000000
7.641667	0.500	32,144.000000
7.650000	0.500	34,635.000000
7.658333	0.500	37,430.000000
7.666667	0.500	39,577.000000
7.675000	0.500	40,334.000000
7.683333	0.500	39,094.000000
7.691667	0.500	36,042.000000
7.700000	0.500	32,209.000000
7.708333	0.500	28,767.000000
7.716667	0.500	26,403.000000
7.725000	0.500	25,148.000000
7.733333	0.500	24,270.000000
7.741667	0.500	22,873.000000
7.750000	0.500	20,746.000000
7.758333	0.500	17,991.000000
7.766667	0.500	14,799.000000
7.775000	0.500	11,702.000000
7.783333	0.500	9,132.000000
7.791667	0.500	7,125.000000
7.800000	0.500	5,748.000000
7.808333	0.500	5,078.000000
7.816667	0.500	4,644.000000
7.825000	0.500	3,580.000000
7.833333	0.500	1,922.000000
7.841667	0.500	468.000000
7.850000	0.500	-269.000000
7.858333	0.500	-239.000000
7.866667	0.500	878.000000
7.875000	0.500	3,500.000000
7.883333	0.500	7,417.000000
7.891667	0.500	11,892.000000
7.900000	0.500	16,286.000000
7.908333	0.500	20,184.000000
7.916667	0.500	23,417.000000
7.925000	0.500	26,127.000000
7.933333	0.500	28,540.000000
7.941667	0.500	30,113.000000
7.950000	0.500	30,457.000000
7.958333	0.500	29,700.000000
7.966667	0.500	29,017.000000
7.975000	0.500	29,602.000000
7.983333	0.500	31,783.000000
7.991667	0.500	35,224.000000
8.000000	0.500	39,800.000000
8.008333	0.500	45,021.000000
8.016667	0.500	50,098.000000
8.025000	0.500	53,938.000000
8.033333	0.500	56,261.000000
8.041667	0.500	58,036.000000
8.050000	0.500	59,910.000000
8.058333	0.500	61,589.000000
8.066667	0.500	62,153.000000
8.075000	0.500	61,528.000000
8.083333	0.500	59,974.000000
8.091667	0.500	57,203.000000
8.100000	0.500	53,378.000000
8.108333	0.500	49,148.000000
8.116667	0.500	45,277.000000
8.125000	0.500	41,433.000000
8.133333	0.500	36,710.000000
8.141667	0.500	30,441.000000
8.150000	0.500	23,246.000000
8.158333	0.500	16,657.000000
8.166667	0.500	12,057.000000
8.175000	0.500	10,039.000000
8.183333	0.500	10,050.000000
8.191667	0.500	10,888.000000
8.200000	0.500	11,509.000000
8.208333	0.500	11,554.000000
8.216667	0.500	11,192.000000
8.225000	0.500	11,182.000000
8.233333	0.500	12,389.000000
8.241667	0.500	14,398.000000
8.250000	0.500	16,568.000000
8.258333	0.500	18,956.000000
8.266667	0.500	21,977.000000
8.275000	0.500	25,084.000000
8.283333	0.500	27,449.000000
8.291667	0.500	28,691.000000
8.300000	0.500	29,167.000000
8.308333	0.500	29,640.000000
8.316667	0.500	30,883.000000
8.325000	0.500	33,332.000000
8.333333	0.500	37,394.000000
8.341667	0.500	43,467.000000
8.350000	0.500	52,144.000000
8.358333	0.500	63,552.000000
8.366667	0.500	77,438.000000
8.375000	0.500	94,131.000000
8.383333	0.500	113,370.000000
8.391667	0.500	134,535.000000
8.400000	0.500	157,258.000000
8.408333	0.500	180,549.000000
8.416667	0.500	203,302.000000
8.425000	0.500	224,122.000000
8.433333	0.500	240,952.000000
8.441667	0.500	252,418.000000
8.450000	0.500	257,866.000000
8.458333	0.500	257,645.000000
8.466667	0.500	252,537.000000
8.475000	0.500	242,681.000000
8.483333	0.500	228,452.000000
8.491667	0.500	210,203.000000
8.500000	0.500	188,466.000000
8.508333	0.500	165,241.000000
8.516667	0.500	142,647.000000
8.525000	0.500	121,900.000000
8.533333	0.500	103,539.000000
8.541667	0.500	87,591.000000
8.550000	0.500	73,957.000000
8.558333	0.500	62,685.000000
8.566667	0.500	53,923.000000
8.575000	0.500	47,884.000000
8.583333	0.500	43,905.000000
8.591667	0.500	40,948.000000
8.600000	0.500	38,610.000000
8.608333	0.500	36,898.000000
8.616667	0.500	36,185.000000
8.625000	0.500	36,683.000000
8.633333	0.500	37,955.000000
8.641667	0.500	39,164.000000
8.650000	0.500	39,707.000000
8.658333	0.500	39,424.000000
8.666667	0.500	38,242.000000
8.675000	0.500	36,412.000000
8.683333	0.500	33,875.000000
8.691667	0.500	30,819.000000
8.700000	0.500	27,768.000000
8.708333	0.500	24,820.000000
8.716667	0.500	22,271.000000
8.725000	0.500	20,170.000000
8.733333	0.500	17,861.000000
8.741667	0.500	15,538.000000
8.750000	0.500	13,656.000000
8.758333	0.500	12,847.000000
8.766667	0.500	13,273.000000
8.775000	0.500	15,044.000000
8.783333	0.500	18,057.000000
8.791667	0.500	22,018.000000
8.800000	0.500	26,227.000000
8.808333	0.500	29,929.000000
8.816667	0.500	32,644.000000
8.825000	0.500	34,198.000000
8.833333	0.500	34,640.000000
8.841667	0.500	34,294.000000
8.850000	0.500	33,231.000000
8.858333	0.500	31,913.000000
8.866667	0.500	31,077.000000
8.875000	0.500	30,534.000000
8.883333	0.500	29,635.000000
8.891667	0.500	28,095.000000
8.900000	0.500	26,514.000000
8.908333	0.500	25,479.000000
8.916667	0.500	25,056.000000
8.925000	0.500	24,859.000000
8.933333	0.500	24,847.000000
8.941667	0.500	25,340.000000
8.950000	0.500	26,229.000000
8.958333	0.500	27,536.000000
8.966667	0.500	29,176.000000
8.975000	0.500	30,992.000000
8.983333	0.500	32,401.000000
8.991667	0.500	33,150.000000
9.000000	0.500	33,946.000000
9.008333	0.500	35,568.000000
9.016667	0.500	38,221.000000
9.025000	0.500	41,141.000000
9.033333	0.500	43,759.000000
9.041667	0.500	45,343.000000
9.050000	0.500	45,304.000000
9.058333	0.500	43,480.000000
9.066667	0.500	40,211.000000
9.075000	0.500	36,686.000000
9.083333	0.500	34,208.000000
9.091667	0.500	33,553.000000
9.100000	0.500	34,732.000000
9.108333	0.500	37,583.000000
9.116667	0.500	42,050.000000
9.125000	0.500	47,435.000000
9.133333	0.500	52,696.000000
9.141667	0.500	56,945.000000
9.150000	0.500	60,054.000000
9.158333	0.500	62,885.000000
9.166667	0.500	65,680.000000
9.175000	0.500	67,996.000000
9.183333	0.500	69,729.000000
9.191667	0.500	70,654.000000
9.200000	0.500	70,777.000000
9.208333	0.500	69,830.000000
9.216667	0.500	67,343.000000
9.225000	0.500	63,540.000000
9.233333	0.500	59,152.000000
9.241667	0.500	54,672.000000
9.250000	0.500	50,590.000000
9.258333	0.500	47,759.000000
9.266667	0.500	46,851.000000
9.275000	0.500	47,828.000000
9.283333	0.500	49,935.000000
9.291667	0.500	52,255.000000
9.300000	0.500	53,936.000000
9.308333	0.500	54,371.000000
9.316667	0.500	53,441.000000
9.325000	0.500	51,124.000000
9.333333	0.500	47,417.000000
9.341667	0.500	43,086.000000
9.350000	0.500	38,940.000000
9.358333	0.500	35,559.000000
9.366667	0.500	33,204.000000
9.375000	0.500	31,778.000000
9.383333	0.500	31,072.000000
9.391667	0.500	30,855.000000
9.400000	0.500	30,959.000000
9.408333	0.500	30,999.000000
9.416667	0.500	31,150.000000
9.425000	0.500	31,679.000000
9.433333	0.500	32,958.000000
9.441667	0.500	35,213.000000
9.450000	0.500	38,390.000000
9.458333	0.500	43,113.000000
9.466667	0.500	49,951.000000
9.475000	0.500	60,076.000000
9.483333	0.500	75,269.000000
9.491667	0.500	97,192.000000
9.500000	0.500	127,632.000000
9.508333	0.500	168,974.000000
9.516667	0.500	223,915.000000
9.525000	0.500	296,340.000000
9.533333	0.500	390,568.000000
9.541667	0.500	512,613.000000
9.550000	0.500	670,686.000000
9.558333	0.500	873,772.000000
9.566667	0.500	1,132,182.000000
9.575000	0.500	1,457,887.000000
9.583333	0.500	1,861,851.000000
9.591667	0.500	2,350,125.000000
9.600000	0.500	2,924,047.000000
9.608333	0.500	3,575,719.000000
9.616667	0.500	4,282,963.000000
9.625000	0.500	5,012,540.000000
9.633333	0.500	5,723,336.000000
9.641667	0.500	6,369,043.000000
9.650000	0.500	6,901,324.000000
9.658333	0.500	7,277,088.000000
9.666667	0.500	7,464,983.000000
9.675000	0.500	7,449,819.000000
9.683333	0.500	7,234,886.000000
9.691667	0.500	6,841,303.000000
9.700000	0.500	6,303,386.000000
9.708333	0.500	5,663,457.000000
9.716667	0.500	4,966,443.000000
9.725000	0.500	4,255,525.000000
9.733333	0.500	3,568,700.000000
9.741667	0.500	2,935,394.000000
9.750000	0.500	2,375,033.000000
9.758333	0.500	1,896,991.000000
9.766667	0.500	1,502,933.000000
9.775000	0.500	1,188,084.000000
9.783333	0.500	943,213.000000
9.791667	0.500	756,540.000000
9.800000	0.500	615,840.000000
9.808333	0.500	510,096.000000
9.816667	0.500	430,115.000000
9.825000	0.500	369,085.000000
9.833333	0.500	321,566.000000
9.841667	0.500	283,206.000000
9.850000	0.500	250,492.000000
9.858333	0.500	220,851.000000
9.866667	0.500	193,255.000000
9.875000	0.500	167,817.000000
9.883333	0.500	145,065.000000
9.891667	0.500	125,386.000000
9.900000	0.500	108,396.000000
9.908333	0.500	93,810.000000
9.916667	0.500	82,012.000000
9.925000	0.500	73,153.000000
9.933333	0.500	66,497.000000
9.941667	0.500	61,743.000000
9.950000	0.500	58,466.000000
9.958333	0.500	55,878.000000
9.966667	0.500	53,179.000000
9.975000	0.500	50,044.000000
9.983333	0.500	46,588.000000
9.991667	0.500	43,322.000000
10.000000	0.500	40,766.000000
10.008333	0.500	38,988.000000
10.016667	0.500	38,103.000000
10.025000	0.500	38,315.000000
10.033333	0.500	39,649.000000
10.041667	0.500	41,695.000000
10.050000	0.500	43,679.000000
10.058333	0.500	45,210.000000
10.066667	0.500	45,927.000000
10.075000	0.500	45,898.000000
10.083333	0.500	45,648.000000
10.091667	0.500	45,762.000000
10.100000	0.500	46,649.000000
10.108333	0.500	48,267.000000
10.116667	0.500	50,283.000000
10.125000	0.500	52,477.000000
10.133333	0.500	54,616.000000
10.141667	0.500	56,209.000000
10.150000	0.500	56,939.000000
10.158333	0.500	57,219.000000
10.166667	0.500	57,777.000000
10.175000	0.500	58,666.000000
10.183333	0.500	59,415.000000
10.191667	0.500	59,717.000000
10.200000	0.500	59,746.000000
10.208333	0.500	59,566.000000
10.216667	0.500	59,381.000000
10.225000	0.500	59,093.000000
10.233333	0.500	58,452.000000
10.241667	0.500	56,906.000000
10.250000	0.500	54,130.000000
10.258333	0.500	50,793.000000
10.266667	0.500	47,542.000000
10.275000	0.500	45,037.000000
10.283333	0.500	43,413.000000
10.291667	0.500	42,424.000000
10.300000	0.500	42,144.000000
10.308333	0.500	42,344.000000
10.316667	0.500	42,538.000000
10.325000	0.500	42,437.000000
10.333333	0.500	41,987.000000
10.341667	0.500	41,302.000000
10.350000	0.500	40,925.000000
10.358333	0.500	41,626.000000
10.366667	0.500	43,870.000000
10.375000	0.500	47,920.000000
10.383333	0.500	53,225.000000
10.391667	0.500	59,582.000000
10.400000	0.500	66,326.000000
10.408333	0.500	73,012.000000
10.416667	0.500	79,601.000000
10.425000	0.500	85,947.000000
10.433333	0.500	92,198.000000
10.441667	0.500	98,596.000000
10.450000	0.500	105,646.000000
10.458333	0.500	113,924.000000
10.466667	0.500	123,421.000000
10.475000	0.500	133,500.000000
10.483333	0.500	143,339.000000
10.491667	0.500	151,966.000000
10.500000	0.500	158,543.000000
10.508333	0.500	162,826.000000
10.516667	0.500	164,471.000000
10.525000	0.500	163,347.000000
10.533333	0.500	159,687.000000
10.541667	0.500	153,962.000000
10.550000	0.500	146,264.000000
10.558333	0.500	136,912.000000
10.566667	0.500	127,509.000000
10.575000	0.500	119,338.000000
10.583333	0.500	113,272.000000
10.591667	0.500	110,666.000000
10.600000	0.500	113,038.000000
10.608333	0.500	121,372.000000
10.616667	0.500	135,966.000000
10.625000	0.500	157,419.000000
10.633333	0.500	187,630.000000
10.641667	0.500	229,386.000000
10.650000	0.500	285,642.000000
10.658333	0.500	359,222.000000
10.666667	0.500	451,513.000000
10.675000	0.500	563,139.000000
10.683333	0.500	693,767.000000
10.691667	0.500	840,244.000000
10.700000	0.500	996,746.000000
10.708333	0.500	1,155,929.000000
10.716667	0.500	1,309,422.000000
10.725000	0.500	1,448,595.000000
10.733333	0.500	1,564,727.000000
10.741667	0.500	1,649,071.000000
10.750000	0.500	1,694,963.000000
10.758333	0.500	1,698,814.000000
10.766667	0.500	1,661,006.000000
10.775000	0.500	1,585,512.000000
10.783333	0.500	1,478,480.000000
10.791667	0.500	1,347,964.000000
10.800000	0.500	1,202,259.000000
10.808333	0.500	1,049,553.000000
10.816667	0.500	897,606.000000
10.825000	0.500	753,342.000000
10.833333	0.500	621,661.000000
10.841667	0.500	505,978.000000
10.850000	0.500	407,896.000000
10.858333	0.500	327,022.000000
10.866667	0.500	261,986.000000
10.875000	0.500	211,230.000000
10.883333	0.500	173,249.000000
10.891667	0.500	146,000.000000
10.900000	0.500	127,215.000000
10.908333	0.500	114,939.000000
10.916667	0.500	106,515.000000
10.925000	0.500	99,675.000000
10.933333	0.500	93,940.000000
10.941667	0.500	89,462.000000
10.950000	0.500	86,071.000000
10.958333	0.500	83,512.000000
10.966667	0.500	81,720.000000
10.975000	0.500	80,723.000000
10.983333	0.500	81,279.000000
10.991667	0.500	83,944.000000
11.000000	0.500	88,496.000000
11.008333	0.500	94,211.000000
11.016667	0.500	101,374.000000
11.025000	0.500	110,414.000000
11.033333	0.500	120,940.000000
11.041667	0.500	132,443.000000
11.050000	0.500	144,796.000000
11.058333	0.500	157,485.000000
11.066667	0.500	169,590.000000
11.075000	0.500	180,118.000000
11.083333	0.500	188,139.000000
11.091667	0.500	193,413.000000
11.100000	0.500	195,167.000000
11.108333	0.500	192,768.000000
11.116667	0.500	186,148.000000
11.125000	0.500	175,860.000000
11.133333	0.500	162,439.000000
11.141667	0.500	146,789.000000
11.150000	0.500	130,147.000000
11.158333	0.500	114,045.000000
11.166667	0.500	99,389.000000
11.175000	0.500	86,867.000000
11.183333	0.500	76,650.000000
11.191667	0.500	68,415.000000
11.200000	0.500	61,849.000000
11.208333	0.500	57,079.000000
11.216667	0.500	53,975.000000
11.225000	0.500	52,327.000000
11.233333	0.500	51,857.000000
11.241667	0.500	51,878.000000
11.250000	0.500	51,792.000000
11.258333	0.500	51,593.000000
11.266667	0.500	52,116.000000
11.275000	0.500	53,450.000000
11.283333	0.500	55,747.000000
11.291667	0.500	58,927.000000
11.300000	0.500	62,862.000000
11.308333	0.500	67,418.000000
11.316667	0.500	72,123.000000
11.325000	0.500	76,253.000000
11.333333	0.500	79,601.000000
11.341667	0.500	81,887.000000
11.350000	0.500	82,839.000000
11.358333	0.500	82,837.000000
11.366667	0.500	82,141.000000
11.375000	0.500	80,317.000000
11.383333	0.500	77,479.000000
11.391667	0.500	73,989.000000
11.400000	0.500	70,127.000000
11.408333	0.500	66,499.000000
11.416667	0.500	63,528.000000
11.425000	0.500	61,512.000000
11.433333	0.500	60,850.000000
11.441667	0.500	61,610.000000
11.450000	0.500	62,881.000000
11.458333	0.500	63,536.000000
11.466667	0.500	63,695.000000
11.475000	0.500	63,923.000000
11.483333	0.500	64,253.000000
11.491667	0.500	64,674.000000
11.500000	0.500	64,970.000000
11.508333	0.500	65,112.000000
11.516667	0.500	65,404.000000
11.525000	0.500	65,470.000000
11.533333	0.500	65,263.000000
11.541667	0.500	65,256.000000
11.550000	0.500	65,837.000000
11.558333	0.500	66,978.000000
11.566667	0.500	68,656.000000
11.575000	0.500	70,847.000000
11.583333	0.500	74,151.000000
11.591667	0.500	78,815.000000
11.600000	0.500	84,587.000000
11.608333	0.500	91,790.000000
11.616667	0.500	100,823.000000
11.625000	0.500	112,107.000000
11.633333	0.500	125,488.000000
11.641667	0.500	140,163.000000
11.650000	0.500	155,246.000000
11.658333	0.500	170,073.000000
11.666667	0.500	184,273.000000
11.675000	0.500	196,678.000000
11.683333	0.500	206,039.000000
11.691667	0.500	211,929.000000
11.700000	0.500	214,434.000000
11.708333	0.500	213,688.000000
11.716667	0.500	210,507.000000
11.725000	0.500	207,028.000000
11.733333	0.500	205,918.000000
11.741667	0.500	210,464.000000
11.750000	0.500	224,143.000000
11.758333	0.500	250,301.000000
11.766667	0.500	291,395.000000
11.775000	0.500	351,716.000000
11.783333	0.500	437,064.000000
11.791667	0.500	553,937.000000
11.800000	0.500	709,980.000000
11.808333	0.500	915,245.000000
11.816667	0.500	1,181,674.000000
11.825000	0.500	1,520,914.000000
11.833333	0.500	1,941,212.000000
11.841667	0.500	2,446,884.000000
11.850000	0.500	3,037,479.000000
11.858333	0.500	3,704,048.000000
11.866667	0.500	4,426,764.000000
11.875000	0.500	5,174,710.000000
11.883333	0.500	5,907,120.000000
11.891667	0.500	6,575,834.000000
11.900000	0.500	7,131,581.000000
11.908333	0.500	7,530,856.000000
11.916667	0.500	7,741,004.000000
11.925000	0.500	7,745,902.000000
11.933333	0.500	7,548,419.000000
11.941667	0.500	7,167,670.000000
11.950000	0.500	6,634,470.000000
11.958333	0.500	5,988,651.000000
11.966667	0.500	5,274,368.000000
11.975000	0.500	4,535,969.000000
11.983333	0.500	3,813,248.000000
11.991667	0.500	3,137,835.000000
12.000000	0.500	2,532,215.000000
12.008333	0.500	2,009,965.000000
12.016667	0.500	1,575,624.000000
12.025000	0.500	1,226,750.000000
12.033333	0.500	956,274.000000
12.041667	0.500	753,775.000000
12.050000	0.500	607,331.000000
12.058333	0.500	505,208.000000
12.066667	0.500	436,341.000000
12.075000	0.500	391,535.000000
12.083333	0.500	363,795.000000
12.091667	0.500	347,687.000000
12.100000	0.500	339,692.000000
12.108333	0.500	338,168.000000
12.116667	0.500	342,963.000000
12.125000	0.500	355,500.000000
12.133333	0.500	378,440.000000
12.141667	0.500	415,887.000000
12.150000	0.500	472,858.000000
12.158333	0.500	554,101.000000
12.166667	0.500	664,741.000000
12.175000	0.500	809,960.000000
12.183333	0.500	994,008.000000
12.191667	0.500	1,218,516.000000
12.200000	0.500	1,480,936.000000
12.208333	0.500	1,774,420.000000
12.216667	0.500	2,087,458.000000
12.225000	0.500	2,403,335.000000
12.233333	0.500	2,702,182.000000
12.241667	0.500	2,962,697.000000
12.250000	0.500	3,165,221.000000
12.258333	0.500	3,294,333.000000
12.266667	0.500	3,338,887.000000
12.275000	0.500	3,294,283.000000
12.283333	0.500	3,163,947.000000
12.291667	0.500	2,958,854.000000
12.300000	0.500	2,696,145.000000
12.308333	0.500	2,396,700.000000
12.316667	0.500	2,081,416.000000
12.325000	0.500	1,768,831.000000
12.333333	0.500	1,473,857.000000
12.341667	0.500	1,207,422.000000
12.350000	0.500	976,097.000000
12.358333	0.500	782,180.000000
12.366667	0.500	625,047.000000
12.375000	0.500	501,821.000000
12.383333	0.500	408,219.000000
12.391667	0.500	339,055.000000
12.400000	0.500	289,008.000000
12.408333	0.500	252,982.000000
12.416667	0.500	226,560.000000
12.425000	0.500	206,322.000000
12.433333	0.500	189,512.000000
12.441667	0.500	174,511.000000
12.450000	0.500	160,613.000000
12.458333	0.500	147,599.000000
12.466667	0.500	135,470.000000
12.475000	0.500	124,556.000000
12.483333	0.500	115,326.000000
12.491667	0.500	107,930.000000
12.500000	0.500	101,863.000000
12.508333	0.500	96,853.000000
12.516667	0.500	93,117.000000
12.525000	0.500	91,053.000000
12.533333	0.500	90,608.000000
12.541667	0.500	91,468.000000
12.550000	0.500	94,018.000000
12.558333	0.500	99,014.000000
12.566667	0.500	107,212.000000
12.575000	0.500	118,957.000000
12.583333	0.500	134,856.000000
12.591667	0.500	156,197.000000
12.600000	0.500	184,907.000000
12.608333	0.500	222,756.000000
12.616667	0.500	272,321.000000
12.625000	0.500	337,159.000000
12.633333	0.500	420,240.000000
12.641667	0.500	523,569.000000
12.650000	0.500	647,869.000000
12.658333	0.500	791,493.000000
12.666667	0.500	950,693.000000
12.675000	0.500	1,119,537.000000
12.683333	0.500	1,289,719.000000
12.691667	0.500	1,451,793.000000
12.700000	0.500	1,595,642.000000
12.708333	0.500	1,711,070.000000
12.716667	0.500	1,789,122.000000
12.725000	0.500	1,823,177.000000
12.733333	0.500	1,810,313.000000
12.741667	0.500	1,751,964.000000
12.750000	0.500	1,653,470.000000
12.758333	0.500	1,523,029.000000
12.766667	0.500	1,370,113.000000
12.775000	0.500	1,204,797.000000
12.783333	0.500	1,036,940.000000
12.791667	0.500	874,963.000000
12.800000	0.500	725,259.000000
12.808333	0.500	592,727.000000
12.816667	0.500	480,412.000000
12.825000	0.500	389,370.000000
12.833333	0.500	319,084.000000
12.841667	0.500	266,750.000000
12.850000	0.500	228,808.000000
12.858333	0.500	202,467.000000
12.866667	0.500	185,144.000000
12.875000	0.500	174,554.000000
12.883333	0.500	168,429.000000
12.891667	0.500	164,895.000000
12.900000	0.500	162,808.000000
12.908333	0.500	161,794.000000
12.916667	0.500	162,092.000000
12.925000	0.500	164,083.000000
12.933333	0.500	167,672.000000
12.941667	0.500	172,467.000000
12.950000	0.500	178,741.000000
12.958333	0.500	186,526.000000
12.966667	0.500	195,820.000000
12.975000	0.500	206,413.000000
12.983333	0.500	217,178.000000
12.991667	0.500	227,181.000000
13.000000	0.500	235,654.000000
13.008333	0.500	241,870.000000
13.016667	0.500	245,673.000000
13.025000	0.500	247,360.000000
13.033333	0.500	246,908.000000
13.041667	0.500	244,532.000000
13.050000	0.500	240,401.000000
13.058333	0.500	234,615.000000
13.066667	0.500	226,969.000000
13.075000	0.500	217,335.000000
13.083333	0.500	205,893.000000
13.091667	0.500	193,612.000000
13.100000	0.500	182,111.000000
13.108333	0.500	172,660.000000
13.116667	0.500	165,386.000000
13.125000	0.500	159,607.000000
13.133333	0.500	154,565.000000
13.141667	0.500	149,862.000000
13.150000	0.500	145,070.000000
13.158333	0.500	139,934.000000
13.166667	0.500	134,616.000000
13.175000	0.500	129,115.000000
13.183333	0.500	123,956.000000
13.191667	0.500	120,142.000000
13.200000	0.500	118,239.000000
13.208333	0.500	119,016.000000
13.216667	0.500	123,210.000000
13.225000	0.500	130,844.000000
13.233333	0.500	141,667.000000
13.241667	0.500	155,725.000000
13.250000	0.500	173,338.000000
13.258333	0.500	194,654.000000
13.266667	0.500	218,770.000000
13.275000	0.500	244,139.000000
13.283333	0.500	270,013.000000
13.291667	0.500	295,491.000000
13.300000	0.500	319,677.000000
13.308333	0.500	341,482.000000
13.316667	0.500	358,687.000000
13.325000	0.500	369,477.000000
13.333333	0.500	372,313.000000
13.341667	0.500	366,969.000000
13.350000	0.500	354,346.000000
13.358333	0.500	335,588.000000
13.366667	0.500	311,824.000000
13.375000	0.500	284,541.000000
13.383333	0.500	255,375.000000
13.391667	0.500	226,468.000000
13.400000	0.500	199,729.000000
13.408333	0.500	175,927.000000
13.416667	0.500	155,440.000000
13.425000	0.500	138,097.000000
13.433333	0.500	123,906.000000
13.441667	0.500	112,995.000000
13.450000	0.500	105,230.000000
13.458333	0.500	100,150.000000
13.466667	0.500	96,635.000000
13.475000	0.500	93,637.000000
13.483333	0.500	90,415.000000
13.491667	0.500	86,869.000000
13.500000	0.500	83,140.000000
13.508333	0.500	79,129.000000
13.516667	0.500	74,962.000000
13.525000	0.500	71,013.000000
13.533333	0.500	67,930.000000
13.541667	0.500	65,592.000000
13.550000	0.500	63,690.000000
13.558333	0.500	62,321.000000
13.566667	0.500	61,060.000000
13.575000	0.500	59,692.000000
13.583333	0.500	58,734.000000
13.591667	0.500	58,857.000000
13.600000	0.500	60,007.000000
13.608333	0.500	61,929.000000
13.616667	0.500	63,940.000000
13.625000	0.500	65,144.000000
13.633333	0.500	64,693.000000
13.641667	0.500	62,683.000000
13.650000	0.500	59,986.000000
13.658333	0.500	57,493.000000
13.666667	0.500	55,856.000000
13.675000	0.500	55,027.000000
13.683333	0.500	55,286.000000
13.691667	0.500	57,041.000000
13.700000	0.500	59,785.000000
13.708333	0.500	62,713.000000
13.716667	0.500	65,795.000000
13.725000	0.500	68,971.000000
13.733333	0.500	71,849.000000
13.741667	0.500	75,068.000000
13.750000	0.500	79,149.000000
13.758333	0.500	83,510.000000
13.766667	0.500	87,503.000000
13.775000	0.500	90,259.000000
13.783333	0.500	91,163.000000
13.791667	0.500	90,838.000000
13.800000	0.500	90,314.000000
13.808333	0.500	89,931.000000
13.816667	0.500	89,504.000000
13.825000	0.500	89,021.000000
13.833333	0.500	88,686.000000
13.841667	0.500	89,318.000000
13.850000	0.500	91,788.000000
13.858333	0.500	96,925.000000
13.866667	0.500	104,886.000000
13.875000	0.500	114,974.000000
13.883333	0.500	126,659.000000
13.891667	0.500	138,846.000000
13.900000	0.500	150,333.000000
13.908333	0.500	160,390.000000
13.916667	0.500	168,524.000000
13.925000	0.500	174,692.000000
13.933333	0.500	178,939.000000
13.941667	0.500	180,740.000000
13.950000	0.500	179,275.000000
13.958333	0.500	174,389.000000
13.966667	0.500	167,221.000000
13.975000	0.500	159,004.000000
13.983333	0.500	150,601.000000
13.991667	0.500	142,491.000000
14.000000	0.500	134,982.000000
14.008333	0.500	128,950.000000
14.016667	0.500	124,920.000000
14.025000	0.500	122,798.000000
14.033333	0.500	122,326.000000
14.041667	0.500	123,404.000000
14.050000	0.500	125,815.000000
14.058333	0.500	129,254.000000
14.066667	0.500	132,275.000000
14.075000	0.500	133,873.000000
14.083333	0.500	134,358.000000
14.091667	0.500	134,414.000000
14.100000	0.500	134,676.000000
14.108333	0.500	135,847.000000
14.116667	0.500	138,464.000000
14.125000	0.500	142,401.000000
14.133333	0.500	147,167.000000
14.141667	0.500	152,123.000000
14.150000	0.500	157,427.000000
14.158333	0.500	163,275.000000
14.166667	0.500	169,253.000000
14.175000	0.500	175,005.000000
14.183333	0.500	181,140.000000
14.191667	0.500	188,559.000000
14.200000	0.500	197,986.000000
14.208333	0.500	210,941.000000
14.216667	0.500	229,139.000000
14.225000	0.500	253,938.000000
14.233333	0.500	286,672.000000
14.241667	0.500	329,895.000000
14.250000	0.500	387,659.000000
14.258333	0.500	464,823.000000
14.266667	0.500	566,815.000000
14.275000	0.500	700,114.000000
14.283333	0.500	872,111.000000
14.291667	0.500	1,090,537.000000
14.300000	0.500	1,362,053.000000
14.308333	0.500	1,690,686.000000
14.316667	0.500	2,076,953.000000
14.325000	0.500	2,518,691.000000
14.333333	0.500	3,007,325.000000
14.341667	0.500	3,526,254.000000
14.350000	0.500	4,051,277.000000
14.358333	0.500	4,552,084.000000
14.366667	0.500	4,995,423.000000
14.375000	0.500	5,347,813.000000
14.383333	0.500	5,580,571.000000
14.391667	0.500	5,673,979.000000
14.400000	0.500	5,620,415.000000
14.408333	0.500	5,424,693.000000
14.416667	0.500	5,103,326.000000
14.425000	0.500	4,681,956.000000
14.433333	0.500	4,191,107.000000
14.441667	0.500	3,663,177.000000
14.450000	0.500	3,128,658.000000
14.458333	0.500	2,614,224.000000
14.466667	0.500	2,140,830.000000
14.475000	0.500	1,723,041.000000
14.483333	0.500	1,368,346.000000
14.491667	0.500	1,078,212.000000
14.500000	0.500	849,842.000000
14.508333	0.500	676,535.000000
14.516667	0.500	549,290.000000
14.525000	0.500	458,354.000000
14.533333	0.500	394,178.000000
14.541667	0.500	348,173.000000
14.550000	0.500	314,079.000000
14.558333	0.500	288,064.000000
14.566667	0.500	267,085.000000
14.575000	0.500	249,127.000000
14.583333	0.500	233,495.000000
14.591667	0.500	219,322.000000
14.600000	0.500	205,910.000000
14.608333	0.500	193,135.000000
14.616667	0.500	180,667.000000
14.625000	0.500	169,040.000000
14.633333	0.500	159,319.000000
14.641667	0.500	151,836.000000
14.650000	0.500	146,107.000000
14.658333	0.500	141,645.000000
14.666667	0.500	137,800.000000
14.675000	0.500	133,769.000000
14.683333	0.500	129,223.000000
14.691667	0.500	124,310.000000
14.700000	0.500	119,800.000000
14.708333	0.500	116,615.000000
14.716667	0.500	115,345.000000
14.725000	0.500	116,831.000000
14.733333	0.500	121,663.000000
14.741667	0.500	129,684.000000
14.750000	0.500	140,586.000000
14.758333	0.500	154,307.000000
14.766667	0.500	171,244.000000
14.775000	0.500	192,073.000000
14.783333	0.500	216,661.000000
14.791667	0.500	244,889.000000
14.800000	0.500	277,043.000000
14.808333	0.500	314,076.000000
14.816667	0.500	356,777.000000
14.825000	0.500	404,508.000000
14.833333	0.500	455,396.000000
14.841667	0.500	506,613.000000
14.850000	0.500	554,834.000000
14.858333	0.500	597,170.000000
14.866667	0.500	631,592.000000
14.875000	0.500	656,309.000000
14.883333	0.500	669,496.000000
14.891667	0.500	669,750.000000
14.900000	0.500	657,026.000000
14.908333	0.500	631,919.000000
14.916667	0.500	595,589.000000
14.925000	0.500	549,945.000000
14.933333	0.500	497,973.000000
14.941667	0.500	443,582.000000
14.950000	0.500	389,889.000000
14.958333	0.500	339,034.000000
14.966667	0.500	293,459.000000
14.975000	0.500	255,181.000000
14.983333	0.500	225,177.000000
14.991667	0.500	203,713.000000
15.000000	0.500	190,743.000000
15.008333	0.500	185,875.000000
15.016667	0.500	188,317.000000
15.025000	0.500	196,418.000000
15.033333	0.500	207,778.000000
15.041667	0.500	220,990.000000
15.050000	0.500	235,530.000000
15.058333	0.500	251,290.000000
15.066667	0.500	268,788.000000
15.075000	0.500	288,864.000000
15.083333	0.500	312,139.000000
15.091667	0.500	339,610.000000
15.100000	0.500	372,133.000000
15.108333	0.500	410,276.000000
15.116667	0.500	455,416.000000
15.125000	0.500	508,976.000000
15.133333	0.500	571,252.000000
15.141667	0.500	640,873.000000
15.150000	0.500	715,127.000000
15.158333	0.500	790,299.000000
15.166667	0.500	861,528.000000
15.175000	0.500	923,761.000000
15.183333	0.500	972,950.000000
15.191667	0.500	1,006,026.000000
15.200000	0.500	1,021,006.000000
15.208333	0.500	1,016,418.000000
15.216667	0.500	992,058.000000
15.225000	0.500	949,667.000000
15.233333	0.500	892,938.000000
15.241667	0.500	825,936.000000
15.250000	0.500	753,072.000000
15.258333	0.500	678,917.000000
15.266667	0.500	607,114.000000
15.275000	0.500	539,856.000000
15.283333	0.500	477,940.000000
15.291667	0.500	422,220.000000
15.300000	0.500	373,154.000000
15.308333	0.500	329,992.000000
15.316667	0.500	292,017.000000
15.325000	0.500	258,869.000000
15.333333	0.500	230,338.000000
15.341667	0.500	206,078.000000
15.350000	0.500	185,500.000000
15.358333	0.500	168,064.000000
15.366667	0.500	153,137.000000
15.375000	0.500	140,182.000000
15.383333	0.500	128,727.000000
15.391667	0.500	118,488.000000
15.400000	0.500	109,911.000000
15.408333	0.500	103,707.000000
15.416667	0.500	100,175.000000
15.425000	0.500	98,932.000000
15.433333	0.500	99,016.000000
15.441667	0.500	99,519.000000
15.450000	0.500	100,088.000000
15.458333	0.500	100,355.000000
15.466667	0.500	99,965.000000
15.475000	0.500	98,761.000000
15.483333	0.500	96,341.000000
15.491667	0.500	93,144.000000
15.500000	0.500	90,383.000000
15.508333	0.500	89,036.000000
15.516667	0.500	89,685.000000
15.525000	0.500	92,885.000000
15.533333	0.500	98,300.000000
15.541667	0.500	105,024.000000
15.550000	0.500	112,245.000000
15.558333	0.500	118,892.000000
15.566667	0.500	123,448.000000
15.575000	0.500	125,370.000000
15.583333	0.500	125,239.000000
15.591667	0.500	123,444.000000
15.600000	0.500	120,115.000000
15.608333	0.500	115,907.000000
15.616667	0.500	111,442.000000
15.625000	0.500	106,702.000000
15.633333	0.500	102,050.000000
15.641667	0.500	97,930.000000
15.650000	0.500	94,719.000000
15.658333	0.500	92,668.000000
15.666667	0.500	91,904.000000
15.675000	0.500	92,144.000000
15.683333	0.500	92,815.000000
15.691667	0.500	93,615.000000
15.700000	0.500	95,087.000000
15.708333	0.500	97,428.000000
15.716667	0.500	100,221.000000
15.725000	0.500	102,818.000000
15.733333	0.500	105,295.000000
15.741667	0.500	107,915.000000
15.750000	0.500	110,127.000000
15.758333	0.500	111,280.000000
15.766667	0.500	111,123.000000
15.775000	0.500	109,707.000000
15.783333	0.500	107,481.000000
15.791667	0.500	104,869.000000
15.800000	0.500	102,579.000000
15.808333	0.500	101,000.000000
15.816667	0.500	99,730.000000
15.825000	0.500	98,342.000000
15.833333	0.500	97,190.000000
15.841667	0.500	97,358.000000
15.850000	0.500	99,100.000000
15.858333	0.500	102,193.000000
15.866667	0.500	106,125.000000
15.875000	0.500	110,768.000000
15.883333	0.500	116,183.000000
15.891667	0.500	122,037.000000
15.900000	0.500	128,121.000000
15.908333	0.500	134,565.000000
15.916667	0.500	141,187.000000
15.925000	0.500	148,392.000000
15.933333	0.500	156,651.000000
15.941667	0.500	166,664.000000
15.950000	0.500	179,200.000000
15.958333	0.500	195,014.000000
15.966667	0.500	214,641.000000
15.975000	0.500	238,940.000000
15.983333	0.500	268,791.000000
15.991667	0.500	304,836.000000
16.000000	0.500	347,427.000000
16.008333	0.500	396,582.000000
16.016667	0.500	452,019.000000
16.025000	0.500	512,970.000000
16.033333	0.500	578,371.000000
16.041667	0.500	646,358.000000
16.050000	0.500	713,871.000000
16.058333	0.500	777,889.000000
16.066667	0.500	834,681.000000
16.075000	0.500	879,762.000000
16.083333	0.500	908,758.000000
16.091667	0.500	918,800.000000
16.100000	0.500	909,063.000000
16.108333	0.500	880,289.000000
16.116667	0.500	834,768.000000
16.125000	0.500	775,934.000000
16.133333	0.500	707,636.000000
16.141667	0.500	633,554.000000
16.150000	0.500	557,570.000000
16.158333	0.500	483,266.000000
16.166667	0.500	414,018.000000
16.175000	0.500	352,365.000000
16.183333	0.500	299,847.000000
16.191667	0.500	256,761.000000
16.200000	0.500	222,158.000000
16.208333	0.500	194,877.000000
16.216667	0.500	173,990.000000
16.225000	0.500	159,192.000000
16.233333	0.500	149,806.000000
16.241667	0.500	144,625.000000
16.250000	0.500	142,158.000000
16.258333	0.500	141,247.000000
16.266667	0.500	140,950.000000
16.275000	0.500	140,271.000000
16.283333	0.500	139,129.000000
16.291667	0.500	138,058.000000
16.300000	0.500	137,422.000000
16.308333	0.500	137,072.000000
16.316667	0.500	136,757.000000
16.325000	0.500	136,532.000000
16.333333	0.500	136,782.000000
16.341667	0.500	137,160.000000
16.350000	0.500	136,892.000000
16.358333	0.500	135,601.000000
16.366667	0.500	133,140.000000
16.375000	0.500	129,455.000000
16.383333	0.500	124,787.000000
16.391667	0.500	119,952.000000
16.400000	0.500	115,381.000000
16.408333	0.500	111,487.000000
16.416667	0.500	108,595.000000
16.425000	0.500	106,265.000000
16.433333	0.500	103,852.000000
16.441667	0.500	101,539.000000
16.450000	0.500	99,147.000000
16.458333	0.500	96,252.000000
16.466667	0.500	93,562.000000
16.475000	0.500	91,575.000000
16.483333	0.500	89,770.000000
16.491667	0.500	88,288.000000
16.500000	0.500	87,434.000000
16.508333	0.500	87,076.000000
16.516667	0.500	87,331.000000
16.525000	0.500	88,305.000000
16.533333	0.500	89,989.000000
16.541667	0.500	92,276.000000
16.550000	0.500	95,248.000000
16.558333	0.500	99,124.000000
16.566667	0.500	103,642.000000
16.575000	0.500	108,047.000000
16.583333	0.500	111,943.000000
16.591667	0.500	115,744.000000
16.600000	0.500	120,007.000000
16.608333	0.500	124,890.000000
16.616667	0.500	130,001.000000
16.625000	0.500	134,760.000000
16.633333	0.500	138,434.000000
16.641667	0.500	140,740.000000
16.650000	0.500	141,865.000000
16.658333	0.500	142,717.000000
16.666667	0.500	144,249.000000
16.675000	0.500	146,880.000000
16.683333	0.500	150,801.000000
16.691667	0.500	156,551.000000
16.700000	0.500	164,308.000000
16.708333	0.500	173,978.000000
16.716667	0.500	186,076.000000
16.725000	0.500	201,241.000000
16.733333	0.500	220,393.000000
16.741667	0.500	244,124.000000
16.750000	0.500	272,409.000000
16.758333	0.500	304,181.000000
16.766667	0.500	337,865.000000
16.775000	0.500	371,823.000000
16.783333	0.500	403,945.000000
16.791667	0.500	432,239.000000
16.800000	0.500	455,899.000000
16.808333	0.500	474,867.000000
16.816667	0.500	489,785.000000
16.825000	0.500	502,145.000000
16.833333	0.500	513,412.000000
16.841667	0.500	525,221.000000
16.850000	0.500	540,454.000000
16.858333	0.500	564,086.000000
16.866667	0.500	601,960.000000
16.875000	0.500	660,555.000000
16.883333	0.500	746,353.000000
16.891667	0.500	865,043.000000
16.900000	0.500	1,022,218.000000
16.908333	0.500	1,222,661.000000
16.916667	0.500	1,468,662.000000
16.925000	0.500	1,760,010.000000
16.933333	0.500	2,092,514.000000
16.941667	0.500	2,456,607.000000
16.950000	0.500	2,837,730.000000
16.958333	0.500	3,216,536.000000
16.966667	0.500	3,570,684.000000
16.975000	0.500	3,876,631.000000
16.983333	0.500	4,111,125.000000
16.991667	0.500	4,254,457.000000
17.000000	0.500	4,293,030.000000
17.008333	0.500	4,222,183.000000
17.016667	0.500	4,047,582.000000
17.025000	0.500	3,783,360.000000
17.033333	0.500	3,450,266.000000
17.041667	0.500	3,072,749.000000
17.050000	0.500	2,675,355.000000
17.058333	0.500	2,280,803.000000
17.066667	0.500	1,908,268.000000
17.075000	0.500	1,571,599.000000
17.083333	0.500	1,280,217.000000
17.091667	0.500	1,038,507.000000
17.100000	0.500	845,877.000000
17.108333	0.500	697,855.000000
17.116667	0.500	588,051.000000
17.125000	0.500	509,252.000000
17.133333	0.500	453,451.000000
17.141667	0.500	413,737.000000
17.150000	0.500	384,496.000000
17.158333	0.500	361,487.000000
17.166667	0.500	341,901.000000
17.175000	0.500	323,593.000000
17.183333	0.500	305,003.000000
17.191667	0.500	285,158.000000
17.200000	0.500	263,933.000000
17.208333	0.500	241,684.000000
17.216667	0.500	219,139.000000
17.225000	0.500	197,156.000000
17.233333	0.500	176,513.000000
17.241667	0.500	158,452.000000
17.250000	0.500	143,842.000000
17.258333	0.500	132,770.000000
17.266667	0.500	124,598.000000
17.275000	0.500	118,775.000000
17.283333	0.500	114,883.000000
17.291667	0.500	112,539.000000
17.300000	0.500	111,556.000000
17.308333	0.500	111,579.000000
17.316667	0.500	112,160.000000
17.325000	0.500	113,298.000000
17.333333	0.500	115,665.000000
17.341667	0.500	119,747.000000
17.350000	0.500	124,623.000000
17.358333	0.500	129,344.000000
17.366667	0.500	133,621.000000
17.375000	0.500	137,706.000000
17.383333	0.500	141,659.000000
17.391667	0.500	144,675.000000
17.400000	0.500	146,216.000000
17.408333	0.500	145,896.000000
17.416667	0.500	143,630.000000
17.425000	0.500	140,633.000000
17.433333	0.500	138,398.000000
17.441667	0.500	138,090.000000
17.450000	0.500	141,090.000000
17.458333	0.500	148,037.000000
17.466667	0.500	158,834.000000
17.475000	0.500	173,069.000000
17.483333	0.500	190,599.000000
17.491667	0.500	211,895.000000
17.500000	0.500	237,762.000000
17.508333	0.500	269,217.000000
17.516667	0.500	307,767.000000
17.525000	0.500	354,658.000000
17.533333	0.500	410,428.000000
17.541667	0.500	475,617.000000
17.550000	0.500	550,457.000000
17.558333	0.500	634,301.000000
17.566667	0.500	724,900.000000
17.575000	0.500	818,342.000000
17.583333	0.500	908,860.000000
17.591667	0.500	990,217.000000
17.600000	0.500	1,056,914.000000
17.608333	0.500	1,104,069.000000
17.616667	0.500	1,127,800.000000
17.625000	0.500	1,126,429.000000
17.633333	0.500	1,099,769.000000
17.641667	0.500	1,049,762.000000
17.650000	0.500	980,847.000000
17.658333	0.500	898,506.000000
17.666667	0.500	808,715.000000
17.675000	0.500	717,187.000000
17.683333	0.500	628,741.000000
17.691667	0.500	547,081.000000
17.700000	0.500	474,338.000000
17.708333	0.500	410,944.000000
17.716667	0.500	356,712.000000
17.725000	0.500	311,157.000000
17.733333	0.500	273,905.000000
17.741667	0.500	244,103.000000
17.750000	0.500	220,496.000000
17.758333	0.500	202,213.000000
17.766667	0.500	188,507.000000
17.775000	0.500	178,720.000000
17.783333	0.500	172,618.000000
17.791667	0.500	169,611.000000
17.800000	0.500	168,689.000000
17.808333	0.500	168,914.000000
17.816667	0.500	169,479.000000
17.825000	0.500	169,953.000000
17.833333	0.500	169,729.000000
17.841667	0.500	168,370.000000
17.850000	0.500	165,604.000000
17.858333	0.500	160,862.000000
17.866667	0.500	154,334.000000
17.875000	0.500	146,887.000000
17.883333	0.500	139,332.000000
17.891667	0.500	132,035.000000
17.900000	0.500	125,358.000000
17.908333	0.500	119,419.000000
17.916667	0.500	114,420.000000
17.925000	0.500	110,244.000000
17.933333	0.500	106,874.000000
17.941667	0.500	104,397.000000
17.950000	0.500	102,424.000000
17.958333	0.500	101,331.000000
17.966667	0.500	101,380.000000
17.975000	0.500	102,298.000000
17.983333	0.500	103,839.000000
17.991667	0.500	105,957.000000
18.000000	0.500	108,281.000000
18.008333	0.500	110,415.000000
18.016667	0.500	111,930.000000
18.025000	0.500	113,176.000000
18.033333	0.500	114,653.000000
18.041667	0.500	116,456.000000
18.050000	0.500	118,405.000000
18.058333	0.500	120,279.000000
18.066667	0.500	121,603.000000
18.075000	0.500	121,834.000000
18.083333	0.500	121,349.000000
18.091667	0.500	120,914.000000
18.100000	0.500	120,981.000000
18.108333	0.500	121,121.000000
18.116667	0.500	120,836.000000
18.125000	0.500	120,319.000000
18.133333	0.500	119,817.000000
18.141667	0.500	119,127.000000
18.150000	0.500	118,086.000000
18.158333	0.500	116,863.000000
18.166667	0.500	115,508.000000
18.175000	0.500	113,956.000000
18.183333	0.500	112,617.000000
18.191667	0.500	111,892.000000
18.200000	0.500	112,570.000000
18.208333	0.500	114,883.000000
18.216667	0.500	118,678.000000
18.225000	0.500	123,325.000000
18.233333	0.500	127,672.000000
18.241667	0.500	131,171.000000
18.250000	0.500	134,276.000000
18.258333	0.500	137,497.000000
18.266667	0.500	140,932.000000
18.275000	0.500	144,990.000000
18.283333	0.500	149,061.000000
18.291667	0.500	152,409.000000
18.300000	0.500	154,750.000000
18.308333	0.500	155,958.000000
18.316667	0.500	156,119.000000
18.325000	0.500	154,977.000000
18.333333	0.500	152,625.000000
18.341667	0.500	149,900.000000
18.350000	0.500	147,524.000000
18.358333	0.500	145,523.000000
18.366667	0.500	143,983.000000
18.375000	0.500	143,162.000000
18.383333	0.500	143,270.000000
18.391667	0.500	144,433.000000
18.400000	0.500	146,239.000000
18.408333	0.500	147,852.000000
18.416667	0.500	148,814.000000
18.425000	0.500	149,413.000000
18.433333	0.500	150,454.000000
18.441667	0.500	152,491.000000
18.450000	0.500	156,203.000000
18.458333	0.500	162,819.000000
18.466667	0.500	173,748.000000
18.475000	0.500	189,918.000000
18.483333	0.500	211,607.000000
18.491667	0.500	237,861.000000
18.500000	0.500	268,062.000000
18.508333	0.500	301,810.000000
18.516667	0.500	339,293.000000
18.525000	0.500	380,615.000000
18.533333	0.500	425,293.000000
18.541667	0.500	472,662.000000
18.550000	0.500	521,459.000000
18.558333	0.500	569,537.000000
18.566667	0.500	613,803.000000
18.575000	0.500	650,259.000000
18.583333	0.500	675,674.000000
18.591667	0.500	687,864.000000
18.600000	0.500	685,519.000000
18.608333	0.500	668,709.000000
18.616667	0.500	638,604.000000
18.625000	0.500	598,081.000000
18.633333	0.500	551,058.000000
18.641667	0.500	501,258.000000
18.650000	0.500	451,527.000000
18.658333	0.500	403,897.000000
18.666667	0.500	359,911.000000
18.675000	0.500	320,241.000000
18.683333	0.500	285,167.000000
18.691667	0.500	255,015.000000
18.700000	0.500	229,839.000000
18.708333	0.500	209,227.000000
18.716667	0.500	192,319.000000
18.725000	0.500	178,827.000000
18.733333	0.500	167,995.000000
18.741667	0.500	159,024.000000
18.750000	0.500	151,299.000000
18.758333	0.500	144,425.000000
18.766667	0.500	138,518.000000
18.775000	0.500	133,707.000000
18.783333	0.500	129,971.000000
18.791667	0.500	128,003.000000
18.800000	0.500	128,130.000000
18.808333	0.500	130,206.000000
18.816667	0.500	133,911.000000
18.825000	0.500	139,133.000000
18.833333	0.500	145,341.000000
18.841667	0.500	151,760.000000
18.850000	0.500	157,457.000000
18.858333	0.500	162,388.000000
18.866667	0.500	166,970.000000
18.875000	0.500	171,654.000000
18.883333	0.500	177,256.000000
18.891667	0.500	184,102.000000
18.900000	0.500	191,904.000000
18.908333	0.500	200,538.000000
18.916667	0.500	209,969.000000
18.925000	0.500	220,480.000000
18.933333	0.500	232,073.000000
18.941667	0.500	243,822.000000
18.950000	0.500	254,385.000000
18.958333	0.500	262,973.000000
18.966667	0.500	269,358.000000
18.975000	0.500	273,122.000000
18.983333	0.500	273,728.000000
18.991667	0.500	270,833.000000
19.000000	0.500	264,221.000000
19.008333	0.500	253,907.000000
19.016667	0.500	240,639.000000
19.025000	0.500	226,487.000000
19.033333	0.500	212,857.000000
19.041667	0.500	200,224.000000
19.050000	0.500	188,544.000000
19.058333	0.500	178,048.000000
19.066667	0.500	169,001.000000
19.075000	0.500	162,107.000000
19.083333	0.500	157,701.000000
19.091667	0.500	155,535.000000
19.100000	0.500	155,536.000000
19.108333	0.500	157,128.000000
19.116667	0.500	159,587.000000
19.125000	0.500	162,453.000000
19.133333	0.500	164,963.000000
19.141667	0.500	166,490.000000
19.150000	0.500	167,224.000000
19.158333	0.500	168,243.000000
19.166667	0.500	170,611.000000
19.175000	0.500	175,419.000000
19.183333	0.500	184,008.000000
19.191667	0.500	196,742.000000
19.200000	0.500	213,960.000000
19.208333	0.500	236,271.000000
19.216667	0.500	264,762.000000
19.225000	0.500	301,944.000000
19.233333	0.500	351,348.000000
19.241667	0.500	416,166.000000
19.250000	0.500	497,875.000000
19.258333	0.500	596,234.000000
19.266667	0.500	710,213.000000
19.275000	0.500	837,702.000000
19.283333	0.500	974,659.000000
19.291667	0.500	1,114,363.000000
19.300000	0.500	1,249,239.000000
19.308333	0.500	1,370,493.000000
19.316667	0.500	1,469,399.000000
19.325000	0.500	1,538,600.000000
19.333333	0.500	1,572,566.000000
19.341667	0.500	1,568,400.000000
19.350000	0.500	1,526,197.000000
19.358333	0.500	1,449,718.000000
19.366667	0.500	1,345,614.000000
19.375000	0.500	1,221,882.000000
19.383333	0.500	1,086,673.000000
19.391667	0.500	947,437.000000
19.400000	0.500	811,288.000000
19.408333	0.500	684,546.000000
19.416667	0.500	571,861.000000
19.425000	0.500	476,306.000000
19.433333	0.500	399,572.000000
19.441667	0.500	341,520.000000
19.450000	0.500	300,175.000000
19.458333	0.500	273,053.000000
19.466667	0.500	257,552.000000
19.475000	0.500	251,057.000000
19.483333	0.500	251,657.000000
19.491667	0.500	257,626.000000
19.500000	0.500	267,538.000000
19.508333	0.500	281,532.000000
19.516667	0.500	300,597.000000
19.525000	0.500	326,557.000000
19.533333	0.500	362,010.000000
19.541667	0.500	409,322.000000
19.550000	0.500	469,540.000000
19.558333	0.500	544,045.000000
19.566667	0.500	634,850.000000
19.575000	0.500	742,736.000000
19.583333	0.500	867,382.000000
19.591667	0.500	1,006,581.000000
19.600000	0.500	1,155,335.000000
19.608333	0.500	1,306,301.000000
19.616667	0.500	1,450,402.000000
19.625000	0.500	1,577,033.000000
19.633333	0.500	1,676,252.000000
19.641667	0.500	1,739,678.000000
19.650000	0.500	1,761,505.000000
19.658333	0.500	1,739,052.000000
19.666667	0.500	1,673,661.000000
19.675000	0.500	1,570,720.000000
19.683333	0.500	1,438,398.000000
19.691667	0.500	1,286,661.000000
19.700000	0.500	1,126,111.000000
19.708333	0.500	966,511.000000
19.716667	0.500	815,912.000000
19.725000	0.500	679,547.000000
19.733333	0.500	560,450.000000
19.741667	0.500	459,669.000000
19.750000	0.500	376,917.000000
19.758333	0.500	311,583.000000
19.766667	0.500	262,189.000000
19.775000	0.500	226,650.000000
19.783333	0.500	202,934.000000
19.791667	0.500	188,917.000000
19.800000	0.500	182,771.000000
19.808333	0.500	182,352.000000
19.816667	0.500	185,111.000000
19.825000	0.500	189,345.000000
19.833333	0.500	194,244.000000
19.841667	0.500	198,665.000000
19.850000	0.500	200,799.000000
19.858333	0.500	199,554.000000
19.866667	0.500	194,737.000000
19.875000	0.500	187,191.000000
19.883333	0.500	178,096.000000
19.891667	0.500	168,648.000000
19.900000	0.500	160,228.000000
19.908333	0.500	154,295.000000
19.916667	0.500	151,397.000000
19.925000	0.500	150,580.000000
19.933333	0.500	150,339.000000
19.941667	0.500	149,843.000000
19.950000	0.500	148,596.000000
19.958333	0.500	145,893.000000
19.966667	0.500	141,691.000000
19.975000	0.500	136,742.000000
19.983333	0.500	132,389.000000
19.991667	0.500	129,760.000000
20.000000	0.500	129,208.000000
20.008333	0.500	130,323.000000
20.016667	0.500	132,208.000000
20.025000	0.500	133,743.000000
20.033333	0.500	134,298.000000
20.041667	0.500	134,396.000000
20.050000	0.500	134,456.000000
20.058333	0.500	134,558.000000
20.066667	0.500	135,170.000000
20.075000	0.500	136,360.000000
20.083333	0.500	138,177.000000
20.091667	0.500	140,243.000000
20.100000	0.500	141,776.000000
20.108333	0.500	142,646.000000
20.116667	0.500	142,874.000000
20.125000	0.500	142,655.000000
20.133333	0.500	141,544.000000
20.141667	0.500	139,100.000000
20.150000	0.500	135,770.000000
20.158333	0.500	132,412.000000
20.166667	0.500	130,279.000000
20.175000	0.500	129,693.000000
20.183333	0.500	130,493.000000
20.191667	0.500	132,260.000000
20.200000	0.500	134,419.000000
20.208333	0.500	136,411.000000
20.216667	0.500	138,018.000000
20.225000	0.500	138,960.000000
20.233333	0.500	139,376.000000
20.241667	0.500	139,523.000000
20.250000	0.500	139,784.000000
20.258333	0.500	140,444.000000
20.266667	0.500	141,370.000000
20.275000	0.500	142,338.000000
20.283333	0.500	143,221.000000
20.291667	0.500	144,090.000000
20.300000	0.500	144,589.000000
20.308333	0.500	144,462.000000
20.316667	0.500	144,043.000000
20.325000	0.500	143,310.000000
20.333333	0.500	141,878.000000
20.341667	0.500	139,600.000000
20.350000	0.500	136,757.000000
20.358333	0.500	133,674.000000
20.366667	0.500	130,947.000000
20.375000	0.500	129,053.000000
20.383333	0.500	127,918.000000
20.391667	0.500	127,494.000000
20.400000	0.500	127,920.000000
20.408333	0.500	128,721.000000
20.416667	0.500	129,533.000000
20.425000	0.500	130,470.000000
20.433333	0.500	131,780.000000
20.441667	0.500	133,890.000000
20.450000	0.500	136,950.000000
20.458333	0.500	140,662.000000
20.466667	0.500	144,078.000000
20.475000	0.500	146,018.000000
20.483333	0.500	146,705.000000
20.491667	0.500	146,752.000000
20.500000	0.500	146,542.000000
20.508333	0.500	145,800.000000
20.516667	0.500	144,505.000000
20.525000	0.500	142,938.000000
20.533333	0.500	141,198.000000
20.541667	0.500	139,575.000000
20.550000	0.500	138,415.000000
20.558333	0.500	137,722.000000
20.566667	0.500	137,283.000000
20.575000	0.500	137,001.000000
20.583333	0.500	136,956.000000
20.591667	0.500	136,996.000000
20.600000	0.500	137,182.000000
20.608333	0.500	137,546.000000
20.616667	0.500	138,477.000000
20.625000	0.500	139,961.000000
20.633333	0.500	142,107.000000
20.641667	0.500	145,028.000000
20.650000	0.500	148,527.000000
20.658333	0.500	151,831.000000
20.666667	0.500	154,946.000000
20.675000	0.500	158,214.000000
20.683333	0.500	161,347.000000
20.691667	0.500	164,172.000000
20.700000	0.500	166,898.000000
20.708333	0.500	169,520.000000
20.716667	0.500	172,104.000000
20.725000	0.500	175,646.000000
20.733333	0.500	180,016.000000
20.741667	0.500	184,394.000000
20.750000	0.500	187,902.000000
20.758333	0.500	190,226.000000
20.766667	0.500	191,717.000000
20.775000	0.500	192,251.000000
20.783333	0.500	191,831.000000
20.791667	0.500	190,621.000000
20.800000	0.500	188,554.000000
20.808333	0.500	185,668.000000
20.816667	0.500	181,961.000000
20.825000	0.500	177,790.000000
20.833333	0.500	173,371.000000
20.841667	0.500	168,803.000000
20.850000	0.500	163,816.000000
20.858333	0.500	158,722.000000
20.866667	0.500	154,035.000000
20.875000	0.500	149,872.000000
20.883333	0.500	146,210.000000
20.891667	0.500	143,111.000000
20.900000	0.500	140,562.000000
20.908333	0.500	139,170.000000
20.916667	0.500	139,092.000000
20.925000	0.500	139,671.000000
20.933333	0.500	141,162.000000
20.941667	0.500	143,884.000000
20.950000	0.500	147,555.000000
20.958333	0.500	151,496.000000
20.966667	0.500	154,985.000000
20.975000	0.500	157,202.000000
20.983333	0.500	157,839.000000
20.991667	0.500	156,735.000000
21.000000	0.500	154,492.000000
21.008333	0.500	152,162.000000
21.016667	0.500	150,501.000000
21.025000	0.500	149,613.000000
21.033333	0.500	149,426.000000
21.041667	0.500	149,810.000000
21.050000	0.500	150,903.000000
21.058333	0.500	152,279.000000
21.066667	0.500	153,073.000000
21.075000	0.500	153,274.000000
21.083333	0.500	153,091.000000
21.091667	0.500	152,176.000000
21.100000	0.500	150,513.000000
21.108333	0.500	148,551.000000
21.116667	0.500	146,710.000000
21.125000	0.500	145,523.000000
21.133333	0.500	145,413.000000
21.141667	0.500	146,382.000000
21.150000	0.500	148,126.000000
21.158333	0.500	150,033.000000
21.166667	0.500	151,578.000000
21.175000	0.500	152,530.000000
21.183333	0.500	152,634.000000
21.191667	0.500	151,958.000000
21.200000	0.500	150,798.000000
21.208333	0.500	149,379.000000
21.216667	0.500	147,616.000000
21.225000	0.500	145,444.000000
21.233333	0.500	142,819.000000
21.241667	0.500	140,117.000000
21.250000	0.500	138,002.000000
21.258333	0.500	136,806.000000
21.266667	0.500	136,914.000000
21.275000	0.500	137,932.000000
21.283333	0.500	139,503.000000
21.291667	0.500	141,530.000000
21.300000	0.500	144,045.000000
21.308333	0.500	146,569.000000
21.316667	0.500	148,493.000000
21.325000	0.500	149,904.000000
21.333333	0.500	151,364.000000
21.341667	0.500	153,104.000000
21.350000	0.500	154,517.000000
21.358333	0.500	155,398.000000
21.366667	0.500	155,778.000000
21.375000	0.500	155,319.000000
21.383333	0.500	154,258.000000
21.391667	0.500	152,927.000000
21.400000	0.500	151,249.000000
21.408333	0.500	149,062.000000
21.416667	0.500	145,842.000000
21.425000	0.500	141,581.000000
21.433333	0.500	136,558.000000
21.441667	0.500	131,066.000000
21.450000	0.500	125,940.000000
21.458333	0.500	121,719.000000
21.466667	0.500	118,400.000000
21.475000	0.500	115,909.000000
21.483333	0.500	114,813.000000
21.491667	0.500	115,971.000000
21.500000	0.500	119,715.000000
21.508333	0.500	125,122.000000
21.516667	0.500	131,026.000000
21.525000	0.500	135,963.000000
21.533333	0.500	138,799.000000
21.541667	0.500	139,387.000000
21.550000	0.500	138,429.000000
21.558333	0.500	137,245.000000
21.566667	0.500	136,672.000000
21.575000	0.500	137,451.000000
21.583333	0.500	139,730.000000
21.591667	0.500	142,729.000000
21.600000	0.500	145,377.000000
21.608333	0.500	147,340.000000
21.616667	0.500	148,129.000000
21.625000	0.500	147,847.000000
21.633333	0.500	147,250.000000
21.641667	0.500	146,409.000000
21.650000	0.500	145,432.000000
21.658333	0.500	144,494.000000
21.666667	0.500	143,693.000000
21.675000	0.500	143,405.000000
21.683333	0.500	143,560.000000
21.691667	0.500	143,908.000000
21.700000	0.500	144,342.000000
21.708333	0.500	145,393.000000
21.716667	0.500	147,343.000000
21.725000	0.500	150,174.000000
21.733333	0.500	154,007.000000
21.741667	0.500	158,613.000000
21.750000	0.500	163,093.000000
21.758333	0.500	166,392.000000
21.766667	0.500	167,944.000000
21.775000	0.500	167,423.000000
21.783333	0.500	165,496.000000
21.791667	0.500	163,162.000000
21.800000	0.500	161,043.000000
21.808333	0.500	159,236.000000
21.816667	0.500	158,269.000000
21.825000	0.500	158,811.000000
21.833333	0.500	160,706.000000
21.841667	0.500	163,702.000000
21.850000	0.500	166,814.000000
21.858333	0.500	169,393.000000
21.866667	0.500	171,181.000000
21.875000	0.500	172,370.000000
21.883333	0.500	173,125.000000
21.891667	0.500	172,955.000000
21.900000	0.500	171,527.000000
21.908333	0.500	169,174.000000
21.916667	0.500	166,078.000000
21.925000	0.500	162,066.000000
21.933333	0.500	157,577.000000
21.941667	0.500	153,631.000000
21.950000	0.500	151,134.000000
21.958333	0.500	150,087.000000
21.966667	0.500	149,968.000000
21.975000	0.500	149,796.000000
21.983333	0.500	149,790.000000
21.991667	0.500	150,542.000000
22.000000	0.500	151,983.000000
22.008333	0.500	153,456.000000
22.016667	0.500	154,734.000000
22.025000	0.500	156,061.000000
22.033333	0.500	157,535.000000
22.041667	0.500	159,038.000000
22.050000	0.500	160,653.000000
22.058333	0.500	161,825.000000
22.066667	0.500	162,023.000000
22.075000	0.500	161,342.000000
22.083333	0.500	159,798.000000
22.091667	0.500	157,644.000000
22.100000	0.500	155,187.000000
22.108333	0.500	152,698.000000
22.116667	0.500	150,209.000000
22.125000	0.500	147,835.000000
22.133333	0.500	146,105.000000
22.141667	0.500	146,073.000000
22.150000	0.500	147,911.000000
22.158333	0.500	150,678.000000
22.166667	0.500	153,281.000000
22.175000	0.500	155,048.000000
22.183333	0.500	155,985.000000
22.191667	0.500	156,408.000000
22.200000	0.500	156,451.000000
22.208333	0.500	156,325.000000
22.216667	0.500	156,622.000000
22.225000	0.500	157,496.000000
22.233333	0.500	159,197.000000
22.241667	0.500	161,894.000000
22.250000	0.500	165,718.000000
22.258333	0.500	169,994.000000
22.266667	0.500	173,580.000000
22.275000	0.500	175,720.000000
22.283333	0.500	175,818.000000
22.291667	0.500	173,622.000000
22.300000	0.500	169,498.000000
22.308333	0.500	164,214.000000
22.316667	0.500	158,767.000000
22.325000	0.500	154,127.000000
22.333333	0.500	151,241.000000
22.341667	0.500	150,086.000000
22.350000	0.500	150,626.000000
22.358333	0.500	152,710.000000
22.366667	0.500	156,040.000000
22.375000	0.500	160,141.000000
22.383333	0.500	164,063.000000
22.391667	0.500	166,906.000000
22.400000	0.500	168,501.000000
22.408333	0.500	169,463.000000
22.416667	0.500	170,151.000000
22.425000	0.500	170,357.000000
22.433333	0.500	169,892.000000
22.441667	0.500	168,648.000000
22.450000	0.500	166,875.000000
22.458333	0.500	165,085.000000
22.466667	0.500	163,463.000000
22.475000	0.500	161,949.000000
22.483333	0.500	161,041.000000
22.491667	0.500	161,407.000000
22.500000	0.500	163,021.000000
22.508333	0.500	165,244.000000
22.516667	0.500	167,139.000000
22.525000	0.500	168,125.000000
22.533333	0.500	168,024.000000
22.541667	0.500	166,990.000000
22.550000	0.500	165,496.000000
22.558333	0.500	163,986.000000
22.566667	0.500	162,813.000000
22.575000	0.500	162,235.000000
22.583333	0.500	162,595.000000
22.591667	0.500	164,214.000000
22.600000	0.500	166,529.000000
22.608333	0.500	168,882.000000
22.616667	0.500	170,432.000000
22.625000	0.500	170,902.000000
22.633333	0.500	170,803.000000
22.641667	0.500	170,725.000000
22.650000	0.500	171,395.000000
22.658333	0.500	172,893.000000
22.666667	0.500	175,062.000000
22.675000	0.500	177,709.000000
22.683333	0.500	180,218.000000
22.691667	0.500	182,253.000000
22.700000	0.500	183,659.000000
22.708333	0.500	184,203.000000
22.716667	0.500	183,888.000000
22.725000	0.500	182,792.000000
22.733333	0.500	181,076.000000
22.741667	0.500	179,000.000000
22.750000	0.500	176,407.000000
22.758333	0.500	173,302.000000
22.766667	0.500	170,168.000000
22.775000	0.500	167,461.000000
22.783333	0.500	165,645.000000
22.791667	0.500	164,617.000000
22.800000	0.500	164,432.000000
22.808333	0.500	164,740.000000
22.816667	0.500	164,994.000000
22.825000	0.500	165,198.000000
22.833333	0.500	165,465.000000
22.841667	0.500	165,441.000000
22.850000	0.500	165,115.000000
22.858333	0.500	164,581.000000
22.866667	0.500	163,956.000000
22.875000	0.500	163,406.000000
22.883333	0.500	163,128.000000
22.891667	0.500	163,439.000000
22.900000	0.500	164,550.000000
22.908333	0.500	166,486.000000
22.916667	0.500	168,607.000000
22.925000	0.500	170,155.000000
22.933333	0.500	170,720.000000
22.941667	0.500	169,879.000000
22.950000	0.500	167,485.000000
22.958333	0.500	164,353.000000
22.966667	0.500	162,140.000000
22.975000	0.500	161,074.000000
22.983333	0.500	160,410.000000
22.991667	0.500	159,725.000000
23.000000	0.500	158,762.000000
23.008333	0.500	157,608.000000
23.016667	0.500	156,472.000000
23.025000	0.500	156,019.000000
23.033333	0.500	156,792.000000
23.041667	0.500	158,269.000000
23.050000	0.500	160,031.000000
23.058333	0.500	161,968.000000
23.066667	0.500	164,698.000000
23.075000	0.500	167,884.000000
23.083333	0.500	170,628.000000
23.091667	0.500	172,447.000000
23.100000	0.500	173,560.000000
23.108333	0.500	174,437.000000
23.116667	0.500	175,094.000000
23.125000	0.500	175,611.000000
23.133333	0.500	176,345.000000
23.141667	0.500	176,897.000000
23.150000	0.500	176,731.000000
23.158333	0.500	175,786.000000
23.166667	0.500	174,622.000000
23.175000	0.500	173,878.000000
23.183333	0.500	173,790.000000
23.191667	0.500	174,473.000000
23.200000	0.500	175,665.000000
23.208333	0.500	176,828.000000
23.216667	0.500	177,478.000000
23.225000	0.500	177,059.000000
23.233333	0.500	175,458.000000
23.241667	0.500	173,332.000000
23.250000	0.500	171,435.000000
23.258333	0.500	170,410.000000
23.266667	0.500	170,306.000000
23.275000	0.500	171,075.000000
23.283333	0.500	173,145.000000
23.291667	0.500	176,189.000000
23.300000	0.500	179,685.000000
23.308333	0.500	182,862.000000
23.316667	0.500	184,492.000000
23.325000	0.500	184,274.000000
23.333333	0.500	182,984.000000
23.341667	0.500	181,044.000000
23.350000	0.500	178,278.000000
23.358333	0.500	175,140.000000
23.366667	0.500	172,435.000000
23.375000	0.500	169,907.000000
23.383333	0.500	167,258.000000
23.391667	0.500	164,233.000000
23.400000	0.500	161,077.000000
23.408333	0.500	158,360.000000
23.416667	0.500	155,989.000000
23.425000	0.500	153,772.000000
23.433333	0.500	151,903.000000
23.441667	0.500	150,967.000000
23.450000	0.500	152,047.000000
23.458333	0.500	155,772.000000
23.466667	0.500	161,229.000000
23.475000	0.500	167,063.000000
23.483333	0.500	172,252.000000
23.491667	0.500	176,091.000000
23.500000	0.500	178,117.000000
23.508333	0.500	178,625.000000
23.516667	0.500	177,916.000000
23.525000	0.500	176,321.000000
23.533333	0.500	174,214.000000
23.541667	0.500	171,819.000000
23.550000	0.500	169,542.000000
23.558333	0.500	167,983.000000
23.566667	0.500	167,554.000000
23.575000	0.500	167,888.000000
23.583333	0.500	168,180.000000
23.591667	0.500	167,748.000000
23.600000	0.500	167,084.000000
23.608333	0.500	166,817.000000
23.616667	0.500	167,129.000000
23.625000	0.500	167,988.000000
23.633333	0.500	168,776.000000
23.641667	0.500	169,177.000000
23.650000	0.500	169,588.000000
23.658333	0.500	169,772.000000
23.666667	0.500	169,241.000000
23.675000	0.500	167,722.000000
23.683333	0.500	165,452.000000
23.691667	0.500	162,667.000000
23.700000	0.500	160,166.000000
23.708333	0.500	158,766.000000
23.716667	0.500	157,939.000000
23.725000	0.500	156,995.000000
23.733333	0.500	155,754.000000
23.741667	0.500	154,843.000000
23.750000	0.500	154,607.000000
23.758333	0.500	154,996.000000
23.766667	0.500	156,123.000000
23.775000	0.500	158,417.000000
23.783333	0.500	162,497.000000
23.791667	0.500	167,924.000000
23.800000	0.500	173,094.000000
23.808333	0.500	176,633.000000
23.816667	0.500	177,574.000000
23.825000	0.500	175,727.000000
23.833333	0.500	171,783.000000
23.841667	0.500	166,905.000000
23.850000	0.500	162,871.000000
23.858333	0.500	160,969.000000
23.866667	0.500	161,556.000000
23.875000	0.500	163,818.000000
23.883333	0.500	166,992.000000
23.891667	0.500	170,047.000000
23.900000	0.500	172,195.000000
23.908333	0.500	172,934.000000
23.916667	0.500	171,925.000000
23.925000	0.500	169,867.000000
23.933333	0.500	167,350.000000
23.941667	0.500	165,154.000000
23.950000	0.500	164,080.000000
23.958333	0.500	164,557.000000
23.966667	0.500	166,139.000000
23.975000	0.500	168,107.000000
23.983333	0.500	169,418.000000
23.991667	0.500	169,331.000000
24.000000	0.500	167,663.000000
24.008333	0.500	165,099.000000
24.016667	0.500	162,666.000000
24.025000	0.500	161,429.000000
24.033333	0.500	161,625.000000
24.041667	0.500	162,556.000000
24.050000	0.500	163,546.000000
24.058333	0.500	164,429.000000
24.066667	0.500	165,255.000000
24.075000	0.500	166,376.000000
24.083333	0.500	167,963.000000
24.091667	0.500	169,667.000000
24.100000	0.500	171,124.000000
24.108333	0.500	172,246.000000
24.116667	0.500	173,335.000000
24.125000	0.500	174,596.000000
24.133333	0.500	175,560.000000
24.141667	0.500	175,361.000000
24.150000	0.500	173,937.000000
24.158333	0.500	171,915.000000
24.166667	0.500	170,286.000000
24.175000	0.500	169,913.000000
24.183333	0.500	171,035.000000
24.191667	0.500	173,283.000000
24.200000	0.500	175,951.000000
24.208333	0.500	178,676.000000
24.216667	0.500	180,687.000000
24.225000	0.500	181,683.000000
24.233333	0.500	181,805.000000
24.241667	0.500	181,595.000000
24.250000	0.500	181,236.000000
24.258333	0.500	180,406.000000
24.266667	0.500	178,957.000000
24.275000	0.500	176,947.000000
24.283333	0.500	174,204.000000
24.291667	0.500	171,066.000000
24.300000	0.500	167,948.000000
24.308333	0.500	165,083.000000
24.316667	0.500	162,596.000000
24.325000	0.500	160,832.000000
24.333333	0.500	159,978.000000
24.341667	0.500	160,094.000000
24.350000	0.500	161,685.000000
24.358333	0.500	164,375.000000
24.366667	0.500	167,262.000000
24.375000	0.500	170,083.000000
24.383333	0.500	172,649.000000
24.391667	0.500	175,000.000000
24.400000	0.500	177,063.000000
24.408333	0.500	178,720.000000
24.416667	0.500	180,114.000000
24.425000	0.500	181,413.000000
24.433333	0.500	182,742.000000
24.441667	0.500	184,081.000000
24.450000	0.500	185,545.000000
24.458333	0.500	186,912.000000
24.466667	0.500	187,795.000000
24.475000	0.500	188,119.000000
24.483333	0.500	188,130.000000
24.491667	0.500	187,732.000000
24.500000	0.500	186,972.000000
24.508333	0.500	186,101.000000
24.516667	0.500	185,010.000000
24.525000	0.500	183,631.000000
24.533333	0.500	182,013.000000
24.541667	0.500	180,271.000000
24.550000	0.500	178,581.000000
24.558333	0.500	177,003.000000
24.566667	0.500	175,819.000000
24.575000	0.500	174,999.000000
24.583333	0.500	174,586.000000
24.591667	0.500	174,895.000000
24.600000	0.500	176,007.000000
24.608333	0.500	177,494.000000
24.616667	0.500	178,779.000000
24.625000	0.500	179,082.000000
24.633333	0.500	178,318.000000
24.641667	0.500	176,890.000000
24.650000	0.500	174,932.000000
24.658333	0.500	173,220.000000
24.666667	0.500	172,782.000000
24.675000	0.500	174,238.000000
24.683333	0.500	178,122.000000
24.691667	0.500	183,973.000000
24.700000	0.500	190,583.000000
24.708333	0.500	196,612.000000
24.716667	0.500	200,978.000000
24.725000	0.500	203,223.000000
24.733333	0.500	203,813.000000
24.741667	0.500	203,142.000000
24.750000	0.500	201,884.000000
24.758333	0.500	200,560.000000
24.766667	0.500	199,458.000000
24.775000	0.500	198,898.000000
24.783333	0.500	198,764.000000
24.791667	0.500	198,767.000000
24.800000	0.500	199,175.000000
24.808333	0.500	199,751.000000
24.816667	0.500	199,716.000000
24.825000	0.500	198,598.000000
24.833333	0.500	196,424.000000
24.841667	0.500	193,840.000000
24.850000	0.500	191,939.000000
24.858333	0.500	191,099.000000
24.866667	0.500	190,978.000000
24.875000	0.500	190,950.000000
24.883333	0.500	190,606.000000
24.891667	0.500	189,848.000000
24.900000	0.500	188,671.000000
24.908333	0.500	187,290.000000
24.916667	0.500	186,226.000000
24.925000	0.500	185,296.000000
24.933333	0.500	184,517.000000
24.941667	0.500	184,227.000000
24.950000	0.500	185,166.000000
24.958333	0.500	187,241.000000
24.966667	0.500	189,279.000000
24.975000	0.500	190,507.000000
24.983333	0.500	191,021.000000
24.991667	0.500	190,828.000000
25.000000	0.500	189,868.000000
25.008333	0.500	188,168.000000
25.016667	0.500	185,859.000000
25.025000	0.500	183,386.000000
25.033333	0.500	181,335.000000
25.041667	0.500	180,248.000000
25.050000	0.500	179,953.000000
25.058333	0.500	180,111.000000
25.066667	0.500	180,266.000000
25.075000	0.500	180,163.000000
25.083333	0.500	179,569.000000
25.091667	0.500	178,409.000000
25.100000	0.500	176,528.000000
25.108333	0.500	174,547.000000
25.116667	0.500	172,897.000000
25.125000	0.500	171,691.000000
25.133333	0.500	171,076.000000
25.141667	0.500	171,478.000000
25.150000	0.500	173,020.000000
25.158333	0.500	175,790.000000
25.166667	0.500	179,712.000000
25.175000	0.500	184,533.000000
25.183333	0.500	190,380.000000
25.191667	0.500	196,893.000000
25.200000	0.500	202,476.000000
25.208333	0.500	205,270.000000
25.216667	0.500	204,551.000000
25.225000	0.500	201,149.000000
25.233333	0.500	196,711.000000
25.241667	0.500	192,663.000000
25.250000	0.500	189,763.000000
25.258333	0.500	188,498.000000
25.266667	0.500	189,075.000000
25.275000	0.500	191,448.000000
25.283333	0.500	194,766.000000
25.291667	0.500	198,400.000000
25.300000	0.500	201,669.000000
25.308333	0.500	203,768.000000
25.316667	0.500	204,433.000000
25.325000	0.500	203,402.000000
25.333333	0.500	200,859.000000
25.341667	0.500	197,621.000000
25.350000	0.500	194,608.000000
25.358333	0.500	192,415.000000
25.366667	0.500	191,075.000000
25.375000	0.500	190,111.000000
25.383333	0.500	189,499.000000
25.391667	0.500	189,381.000000
25.400000	0.500	189,501.000000
25.408333	0.500	189,315.000000
25.416667	0.500	188,665.000000
25.425000	0.500	187,764.000000
25.433333	0.500	186,930.000000
25.441667	0.500	186,266.000000
25.450000	0.500	185,632.000000
25.458333	0.500	185,250.000000
25.466667	0.500	185,470.000000
25.475000	0.500	186,298.000000
25.483333	0.500	187,765.000000
25.491667	0.500	189,786.000000
25.500000	0.500	191,502.000000
25.508333	0.500	192,386.000000
25.516667	0.500	192,441.000000
25.525000	0.500	191,764.000000
25.533333	0.500	190,859.000000
25.541667	0.500	189,918.000000
25.550000	0.500	189,171.000000
25.558333	0.500	188,939.000000
25.566667	0.500	189,505.000000
25.575000	0.500	190,694.000000
25.583333	0.500	192,170.000000
25.591667	0.500	193,614.000000
25.600000	0.500	194,397.000000
25.608333	0.500	194,311.000000
25.616667	0.500	193,270.000000
25.625000	0.500	191,206.000000
25.633333	0.500	188,302.000000
25.641667	0.500	185,140.000000
25.650000	0.500	182,386.000000
25.658333	0.500	180,405.000000
25.666667	0.500	179,991.000000
25.675000	0.500	181,015.000000
25.683333	0.500	183,243.000000
25.691667	0.500	185,968.000000
25.700000	0.500	188,325.000000
25.708333	0.500	190,303.000000
25.716667	0.500	191,760.000000
25.725000	0.500	192,648.000000
25.733333	0.500	193,069.000000
25.741667	0.500	193,238.000000
25.750000	0.500	193,789.000000
25.758333	0.500	195,251.000000
25.766667	0.500	197,482.000000
25.775000	0.500	199,566.000000
25.783333	0.500	201,097.000000
25.791667	0.500	202,433.000000
25.800000	0.500	203,697.000000
25.808333	0.500	205,012.000000
25.816667	0.500	206,555.000000
25.825000	0.500	207,986.000000
25.833333	0.500	208,993.000000
25.841667	0.500	209,331.000000
25.850000	0.500	208,870.000000
25.858333	0.500	208,236.000000
25.866667	0.500	207,591.000000
25.875000	0.500	206,392.000000
25.883333	0.500	204,183.000000
25.891667	0.500	201,428.000000
25.900000	0.500	198,834.000000
25.908333	0.500	196,522.000000
25.916667	0.500	194,039.000000
25.925000	0.500	191,364.000000
25.933333	0.500	188,799.000000
25.941667	0.500	186,464.000000
25.950000	0.500	184,773.000000
25.958333	0.500	183,830.000000
25.966667	0.500	183,457.000000
25.975000	0.500	183,351.000000
25.983333	0.500	183,109.000000
25.991667	0.500	182,712.000000
26.000000	0.500	182,451.000000
26.008333	0.500	182,712.000000
26.016667	0.500	183,138.000000
26.025000	0.500	183,503.000000
26.033333	0.500	184,431.000000
26.041667	0.500	186,244.000000
26.050000	0.500	188,737.000000
26.058333	0.500	191,260.000000
26.066667	0.500	193,044.000000
26.075000	0.500	194,120.000000
26.083333	0.500	195,116.000000
26.091667	0.500	196,174.000000
26.100000	0.500	197,422.000000
26.108333	0.500	198,356.000000
26.116667	0.500	198,273.000000
26.125000	0.500	196,909.000000
26.133333	0.500	194,929.000000
26.141667	0.500	192,931.000000
26.150000	0.500	191,477.000000
26.158333	0.500	191,198.000000
26.166667	0.500	192,008.000000
26.175000	0.500	193,332.000000
26.183333	0.500	194,914.000000
26.191667	0.500	196,788.000000
26.200000	0.500	198,567.000000
26.208333	0.500	199,816.000000
26.216667	0.500	199,690.000000
26.225000	0.500	197,892.000000
26.233333	0.500	195,131.000000
26.241667	0.500	192,969.000000
26.250000	0.500	192,393.000000
26.258333	0.500	193,568.000000
26.266667	0.500	196,592.000000
26.275000	0.500	201,299.000000
26.283333	0.500	206,947.000000
26.291667	0.500	212,754.000000
26.300000	0.500	217,609.000000
26.308333	0.500	220,620.000000
26.316667	0.500	221,652.000000
26.325000	0.500	220,915.000000
26.333333	0.500	218,731.000000
26.341667	0.500	215,580.000000
26.350000	0.500	211,801.000000
26.358333	0.500	207,584.000000
26.366667	0.500	203,218.000000
26.375000	0.500	198,766.000000
26.383333	0.500	194,673.000000
26.391667	0.500	191,780.000000
26.400000	0.500	190,653.000000
26.408333	0.500	191,124.000000
26.416667	0.500	192,146.000000
26.425000	0.500	193,035.000000
26.433333	0.500	193,692.000000
26.441667	0.500	194,002.000000
26.450000	0.500	194,157.000000
26.458333	0.500	194,204.000000
26.466667	0.500	194,181.000000
26.475000	0.500	194,440.000000
26.483333	0.500	195,202.000000
26.491667	0.500	196,178.000000
26.500000	0.500	196,975.000000
26.508333	0.500	197,756.000000
26.516667	0.500	198,944.000000
26.525000	0.500	200,267.000000
26.533333	0.500	201,308.000000
26.541667	0.500	202,076.000000
26.550000	0.500	202,622.000000
26.558333	0.500	203,110.000000
26.566667	0.500	203,582.000000
26.575000	0.500	204,203.000000
26.583333	0.500	204,710.000000
26.591667	0.500	204,913.000000
26.600000	0.500	204,574.000000
26.608333	0.500	203,792.000000
26.616667	0.500	202,573.000000
26.625000	0.500	200,851.000000
26.633333	0.500	198,811.000000
26.641667	0.500	196,514.000000
26.650000	0.500	194,379.000000
26.658333	0.500	193,031.000000
26.666667	0.500	192,407.000000
26.675000	0.500	192,239.000000
26.683333	0.500	192,292.000000
26.691667	0.500	192,878.000000
26.700000	0.500	194,252.000000
26.708333	0.500	196,331.000000
26.716667	0.500	198,677.000000
26.725000	0.500	201,096.000000
26.733333	0.500	203,277.000000
26.741667	0.500	205,055.000000
26.750000	0.500	206,261.000000
26.758333	0.500	207,021.000000
26.766667	0.500	207,983.000000
26.775000	0.500	209,437.000000
26.783333	0.500	210,872.000000
26.791667	0.500	211,321.000000
26.800000	0.500	210,491.000000
26.808333	0.500	208,895.000000
26.816667	0.500	207,264.000000
26.825000	0.500	205,959.000000
26.833333	0.500	205,033.000000
26.841667	0.500	204,177.000000
26.850000	0.500	203,617.000000
26.858333	0.500	204,343.000000
26.866667	0.500	206,512.000000
26.875000	0.500	209,305.000000
26.883333	0.500	211,349.000000
26.891667	0.500	212,541.000000
26.900000	0.500	213,434.000000
26.908333	0.500	214,211.000000
26.916667	0.500	214,498.000000
26.925000	0.500	213,769.000000
26.933333	0.500	212,189.000000
26.941667	0.500	210,543.000000
26.950000	0.500	209,624.000000
26.958333	0.500	209,555.000000
26.966667	0.500	209,711.000000
26.975000	0.500	209,639.000000
26.983333	0.500	209,703.000000
26.991667	0.500	210,651.000000
27.000000	0.500	212,616.000000
27.008333	0.500	215,371.000000
27.016667	0.500	218,846.000000
27.025000	0.500	222,641.000000
27.033333	0.500	226,644.000000
27.041667	0.500	230,842.000000
27.050000	0.500	234,828.000000
27.058333	0.500	238,554.000000
27.066667	0.500	242,137.000000
27.075000	0.500	245,582.000000
27.083333	0.500	248,292.000000
27.091667	0.500	249,591.000000
27.100000	0.500	249,208.000000
27.108333	0.500	247,502.000000
27.116667	0.500	245,038.000000
27.125000	0.500	242,510.000000
27.133333	0.500	240,939.000000
27.141667	0.500	241,077.000000
27.150000	0.500	242,986.000000
27.158333	0.500	246,100.000000
27.166667	0.500	250,082.000000
27.175000	0.500	254,705.000000
27.183333	0.500	259,674.000000
27.191667	0.500	264,145.000000
27.200000	0.500	266,838.000000
27.208333	0.500	266,653.000000
27.216667	0.500	263,359.000000
27.225000	0.500	257,500.000000
27.233333	0.500	250,817.000000
27.241667	0.500	244,952.000000
27.250000	0.500	241,384.000000
27.258333	0.500	241,039.000000
27.266667	0.500	244,114.000000
27.275000	0.500	249,943.000000
27.283333	0.500	257,123.000000
27.291667	0.500	264,973.000000
27.300000	0.500	272,892.000000
27.308333	0.500	279,823.000000
27.316667	0.500	285,264.000000
27.325000	0.500	289,402.000000
27.333333	0.500	292,425.000000
27.341667	0.500	293,830.000000
27.350000	0.500	294,056.000000
27.358333	0.500	294,292.000000
27.366667	0.500	295,173.000000
27.375000	0.500	297,108.000000
27.383333	0.500	300,406.000000
27.391667	0.500	304,730.000000
27.400000	0.500	309,695.000000
27.408333	0.500	315,257.000000
27.416667	0.500	321,434.000000
27.425000	0.500	328,124.000000
27.433333	0.500	334,569.000000
27.441667	0.500	339,710.000000
27.450000	0.500	343,539.000000
27.458333	0.500	346,469.000000
27.466667	0.500	348,478.000000
27.475000	0.500	349,978.000000
27.483333	0.500	351,900.000000
27.491667	0.500	354,520.000000
27.500000	0.500	357,626.000000
27.508333	0.500	360,574.000000
27.516667	0.500	362,900.000000
27.525000	0.500	364,382.000000
27.533333	0.500	364,857.000000
27.541667	0.500	364,576.000000
27.550000	0.500	364,368.000000
27.558333	0.500	364,861.000000
27.566667	0.500	366,206.000000
27.575000	0.500	368,624.000000
27.583333	0.500	371,827.000000
27.591667	0.500	374,993.000000
27.600000	0.500	377,453.000000
27.608333	0.500	378,772.000000
27.616667	0.500	378,578.000000
27.625000	0.500	377,290.000000
27.633333	0.500	375,340.000000
27.641667	0.500	372,748.000000
27.650000	0.500	369,925.000000
27.658333	0.500	367,814.000000
27.666667	0.500	367,296.000000
27.675000	0.500	368,203.000000
27.683333	0.500	370,069.000000
27.691667	0.500	372,094.000000
27.700000	0.500	373,494.000000
27.708333	0.500	373,764.000000
27.716667	0.500	373,080.000000
27.725000	0.500	371,863.000000
27.733333	0.500	369,859.000000
27.741667	0.500	366,560.000000
27.750000	0.500	361,901.000000
27.758333	0.500	356,255.000000
27.766667	0.500	350,295.000000
27.775000	0.500	344,856.000000
27.783333	0.500	341,266.000000
27.791667	0.500	339,918.000000
27.800000	0.500	340,413.000000
27.808333	0.500	341,978.000000
27.816667	0.500	343,657.000000
27.825000	0.500	344,811.000000
27.833333	0.500	344,417.000000
27.841667	0.500	342,324.000000
27.850000	0.500	339,267.000000
27.858333	0.500	335,742.000000
27.866667	0.500	331,955.000000
27.875000	0.500	327,930.000000
27.883333	0.500	323,446.000000
27.891667	0.500	318,524.000000
27.900000	0.500	312,964.000000
27.908333	0.500	306,004.000000
27.916667	0.500	297,534.000000
27.925000	0.500	288,170.000000
27.933333	0.500	278,633.000000
27.941667	0.500	269,504.000000
27.950000	0.500	261,401.000000
27.958333	0.500	255,523.000000
27.966667	0.500	252,464.000000
27.975000	0.500	251,858.000000
27.983333	0.500	251,646.000000
27.991667	0.500	250,345.000000
28.000000	0.500	247,444.000000
28.008333	0.500	243,451.000000
28.016667	0.500	239,472.000000
28.025000	0.500	235,597.000000
28.033333	0.500	231,941.000000
28.041667	0.500	229,211.000000
28.050000	0.500	227,625.000000
28.058333	0.500	226,529.000000
28.066667	0.500	225,156.000000
28.075000	0.500	223,602.000000
28.083333	0.500	221,590.000000
28.091667	0.500	219,025.000000
28.100000	0.500	216,529.000000
28.108333	0.500	214,743.000000
28.116667	0.500	213,318.000000
28.125000	0.500	211,344.000000
28.133333	0.500	208,079.000000
28.141667	0.500	203,490.000000
28.150000	0.500	198,313.000000
28.158333	0.500	193,128.000000
28.166667	0.500	188,162.000000
28.175000	0.500	183,376.000000
28.183333	0.500	178,996.000000
28.191667	0.500	175,262.000000
28.200000	0.500	171,749.000000
28.208333	0.500	167,705.000000
28.216667	0.500	162,988.000000
28.225000	0.500	157,799.000000
28.233333	0.500	152,723.000000
28.241667	0.500	147,910.000000
28.250000	0.500	143,144.000000
28.258333	0.500	138,836.000000
28.266667	0.500	135,211.000000
28.275000	0.500	132,383.000000
28.283333	0.500	130,659.000000
28.291667	0.500	130,245.000000
28.300000	0.500	130,501.000000
28.308333	0.500	130,716.000000
28.316667	0.500	130,494.000000
28.325000	0.500	130,038.000000
28.333333	0.500	129,811.000000
28.341667	0.500	130,415.000000
28.350000	0.500	131,595.000000
28.358333	0.500	132,521.000000
28.366667	0.500	132,480.000000
28.375000	0.500	131,033.000000
28.383333	0.500	127,785.000000
28.391667	0.500	122,808.000000
28.400000	0.500	116,442.000000
28.408333	0.500	109,199.000000
28.416667	0.500	101,664.000000
28.425000	0.500	95,190.000000
28.433333	0.500	90,538.000000
28.441667	0.500	87,995.000000
28.450000	0.500	87,312.000000
28.458333	0.500	87,694.000000
28.466667	0.500	88,499.000000
28.475000	0.500	89,097.000000
28.483333	0.500	89,075.000000
28.491667	0.500	88,445.000000
28.500000	0.500	87,621.000000
28.508333	0.500	87,481.000000
28.516667	0.500	88,377.000000
28.525000	0.500	89,396.000000
28.533333	0.500	89,733.000000
28.541667	0.500	89,502.000000
28.550000	0.500	88,958.000000
28.558333	0.500	88,035.000000
28.566667	0.500	86,390.000000
28.575000	0.500	83,617.000000
28.583333	0.500	80,058.000000
28.591667	0.500	76,126.000000
28.600000	0.500	71,581.000000
28.608333	0.500	66,215.000000
28.616667	0.500	60,700.000000
28.625000	0.500	56,284.000000
28.633333	0.500	53,673.000000
28.641667	0.500	52,724.000000
28.650000	0.500	52,533.000000
28.658333	0.500	52,683.000000
28.666667	0.500	52,746.000000
28.675000	0.500	52,852.000000
28.683333	0.500	53,334.000000
28.691667	0.500	54,599.000000
28.700000	0.500	56,439.000000
28.708333	0.500	58,530.000000
28.716667	0.500	60,361.000000
28.725000	0.500	61,821.000000
28.733333	0.500	62,868.000000
28.741667	0.500	63,136.000000
28.750000	0.500	63,119.000000
28.758333	0.500	62,536.000000
28.766667	0.500	60,802.000000
28.775000	0.500	58,186.000000
28.783333	0.500	55,135.000000
28.791667	0.500	51,908.000000
28.800000	0.500	48,944.000000
28.808333	0.500	46,474.000000
28.816667	0.500	44,201.000000
28.825000	0.500	41,899.000000
28.833333	0.500	39,381.000000
28.841667	0.500	36,798.000000
28.850000	0.500	34,961.000000
28.858333	0.500	34,036.000000
28.866667	0.500	33,634.000000
28.875000	0.500	33,053.000000
28.883333	0.500	32,618.000000
28.891667	0.500	33,240.000000
28.900000	0.500	35,264.000000
28.908333	0.500	37,929.000000
28.916667	0.500	40,307.000000
28.925000	0.500	41,944.000000
28.933333	0.500	42,922.000000
28.941667	0.500	43,299.000000
28.950000	0.500	42,963.000000
28.958333	0.500	42,453.000000
28.966667	0.500	42,213.000000
28.975000	0.500	42,218.000000
28.983333	0.500	41,510.000000
28.991667	0.500	39,595.000000
29.000000	0.500	36,983.000000
29.008333	0.500	34,679.000000
29.016667	0.500	32,837.000000
29.025000	0.500	31,161.000000
29.033333	0.500	29,313.000000
29.041667	0.500	26,835.000000
29.050000	0.500	23,681.000000
29.058333	0.500	19,682.000000
29.066667	0.500	14,865.000000
29.075000	0.500	10,041.000000
29.083333	0.500	6,417.000000
29.091667	0.500	4,506.000000
29.100000	0.500	4,076.000000
29.108333	0.500	4,910.000000
29.116667	0.500	6,517.000000
29.125000	0.500	7,949.000000
29.133333	0.500	8,594.000000
29.141667	0.500	8,024.000000
29.150000	0.500	6,338.000000
29.158333	0.500	4,296.000000
29.166667	0.500	2,612.000000
29.175000	0.500	1,322.000000
29.183333	0.500	367.000000
29.191667	0.500	-12.000000
29.200000	0.500	245.000000
29.208333	0.500	436.000000
29.216667	0.500	253.000000
29.225000	0.500	-213.000000
29.233333	0.500	-1,123.000000
29.241667	0.500	-2,154.000000
29.250000	0.500	-3,048.000000
29.258333	0.500	-3,339.000000
29.266667	0.500	-2,795.000000
29.275000	0.500	-1,855.000000
29.283333	0.500	-504.000000
29.291667	0.500	2,010.000000
29.300000	0.500	5,352.000000
29.308333	0.500	8,683.000000
29.316667	0.500	11,431.000000
29.325000	0.500	12,823.000000
29.333333	0.500	12,558.000000
29.341667	0.500	11,624.000000
29.350000	0.500	11,243.000000
29.358333	0.500	11,882.000000
29.366667	0.500	12,991.000000
29.375000	0.500	14,035.000000
29.383333	0.500	14,712.000000
29.391667	0.500	14,432.000000
29.400000	0.500	12,828.000000
29.408333	0.500	10,167.000000
29.416667	0.500	6,351.000000
29.425000	0.500	1,695.000000
29.433333	0.500	-3,157.000000
29.441667	0.500	-7,900.000000
29.450000	0.500	-12,317.000000
29.458333	0.500	-15,910.000000
29.466667	0.500	-18,572.000000
29.475000	0.500	-20,160.000000
29.483333	0.500	-20,463.000000
29.491667	0.500	-19,846.000000
29.500000	0.500	-18,790.000000
29.508333	0.500	-17,107.000000
29.516667	0.500	-14,617.000000
29.525000	0.500	-11,411.000000
29.533333	0.500	-8,235.000000
29.541667	0.500	-5,422.000000
29.550000	0.500	-2,863.000000
29.558333	0.500	-763.000000
29.566667	0.500	961.000000
29.575000	0.500	2,604.000000
29.583333	0.500	3,967.000000
29.591667	0.500	4,499.000000
29.600000	0.500	4,277.000000
29.608333	0.500	4,193.000000
29.616667	0.500	4,771.000000
29.625000	0.500	5,873.000000
29.633333	0.500	6,859.000000
29.641667	0.500	7,105.000000
29.650000	0.500	6,498.000000
29.658333	0.500	5,800.000000
29.666667	0.500	5,312.000000
29.675000	0.500	4,986.000000
29.683333	0.500	4,865.000000
29.691667	0.500	4,475.000000
29.700000	0.500	3,954.000000
29.708333	0.500	3,998.000000
29.716667	0.500	4,586.000000
29.725000	0.500	4,754.000000
29.733333	0.500	3,735.000000
29.741667	0.500	1,140.000000
29.750000	0.500	-2,810.000000
29.758333	0.500	-7,500.000000
29.766667	0.500	-12,310.000000
29.775000	0.500	-16,582.000000
29.783333	0.500	-19,500.000000
29.791667	0.500	-20,853.000000
29.800000	0.500	-21,118.000000
29.808333	0.500	-20,200.000000
29.816667	0.500	-17,773.000000
29.825000	0.500	-14,126.000000
29.833333	0.500	-10,185.000000
29.841667	0.500	-7,142.000000
29.850000	0.500	-5,969.000000
29.858333	0.500	-7,315.000000
29.866667	0.500	-11,374.000000
29.875000	0.500	-17,370.000000
29.883333	0.500	-24,076.000000
29.891667	0.500	-29,951.000000
29.900000	0.500	-33,635.000000
29.908333	0.500	-34,988.000000
29.916667	0.500	-34,691.000000
29.925000	0.500	-33,580.000000
29.933333	0.500	-32,043.000000
29.941667	0.500	-30,018.000000
29.950000	0.500	-27,758.000000
29.958333	0.500	-26,311.000000
29.966667	0.500	-26,429.000000
29.975000	0.500	-27,339.000000
29.983333	0.500	-28,060.000000
29.991667	0.500	-28,150.000000
30.000000	0.500	-27,284.000000
30.008333	0.500	-25,291.000000
30.016667	0.500	-22,011.000000
30.025000	0.500	-18,543.000000
30.033333	0.500	-16,404.000000
30.041667	0.500	-15,719.000000
30.050000	0.500	-16,277.000000
30.058333	0.500	-17,507.000000
30.066667	0.500	-19,011.000000
30.075000	0.500	-21,245.000000
30.083333	0.500	-24,321.000000
30.091667	0.500	-27,422.000000
30.100000	0.500	-29,665.000000
30.108333	0.500	-30,837.000000
30.116667	0.500	-31,449.000000
30.125000	0.500	-31,321.000000
30.133333	0.500	-30,287.000000
30.141667	0.500	-28,872.000000
30.150000	0.500	-28,163.000000
30.158333	0.500	-29,042.000000
30.166667	0.500	-31,002.000000
30.175000	0.500	-32,917.000000
30.183333	0.500	-34,053.000000
30.191667	0.500	-34,290.000000
30.200000	0.500	-34,185.000000
30.208333	0.500	-34,520.000000
30.216667	0.500	-35,552.000000
30.225000	0.500	-37,081.000000
30.233333	0.500	-38,325.000000
30.241667	0.500	-38,380.000000
30.250000	0.500	-37,115.000000
30.258333	0.500	-34,344.000000
30.266667	0.500	-30,475.000000
30.275000	0.500	-26,690.000000
30.283333	0.500	-23,778.000000
30.291667	0.500	-21,895.000000
30.300000	0.500	-20,734.000000
30.308333	0.500	-19,810.000000
30.316667	0.500	-19,030.000000
30.325000	0.500	-18,315.000000
30.333333	0.500	-17,638.000000
30.341667	0.500	-16,597.000000
30.350000	0.500	-14,756.000000
30.358333	0.500	-12,049.000000
30.366667	0.500	-8,943.000000
30.375000	0.500	-6,124.000000
30.383333	0.500	-4,541.000000
30.391667	0.500	-4,814.000000
30.400000	0.500	-7,083.000000
30.408333	0.500	-10,871.000000
30.416667	0.500	-15,373.000000
30.425000	0.500	-19,452.000000
30.433333	0.500	-22,212.000000
30.441667	0.500	-23,218.000000
30.450000	0.500	-22,510.000000
30.458333	0.500	-20,676.000000
30.466667	0.500	-18,534.000000
30.475000	0.500	-16,978.000000
30.483333	0.500	-16,680.000000
30.491667	0.500	-18,025.000000
30.500000	0.500	-20,780.000000
30.508333	0.500	-24,482.000000
30.516667	0.500	-28,698.000000
30.525000	0.500	-32,532.000000
30.533333	0.500	-35,090.000000
30.541667	0.500	-36,020.000000
30.550000	0.500	-35,411.000000
30.558333	0.500	-33,583.000000
30.566667	0.500	-30,895.000000
30.575000	0.500	-27,881.000000
30.583333	0.500	-25,191.000000
30.591667	0.500	-22,883.000000
30.600000	0.500	-20,842.000000
30.608333	0.500	-19,702.000000
30.616667	0.500	-20,044.000000
30.625000	0.500	-21,418.000000
30.633333	0.500	-22,884.000000
30.641667	0.500	-23,191.000000
30.650000	0.500	-21,769.000000
30.658333	0.500	-19,205.000000
30.666667	0.500	-16,392.000000
30.675000	0.500	-13,984.000000
30.683333	0.500	-12,613.000000
30.691667	0.500	-12,427.000000
30.700000	0.500	-13,179.000000
30.708333	0.500	-14,084.000000
30.716667	0.500	-14,433.000000
30.725000	0.500	-13,996.000000
30.733333	0.500	-12,840.000000
30.741667	0.500	-11,636.000000
30.750000	0.500	-10,818.000000
30.758333	0.500	-10,518.000000
30.766667	0.500	-11,235.000000
30.775000	0.500	-12,848.000000
30.783333	0.500	-14,844.000000
30.791667	0.500	-16,895.000000
30.800000	0.500	-18,425.000000
30.808333	0.500	-18,939.000000
30.816667	0.500	-18,528.000000
30.825000	0.500	-17,519.000000
30.833333	0.500	-16,066.000000
30.841667	0.500	-14,614.000000
30.850000	0.500	-13,697.000000
30.858333	0.500	-13,523.000000
30.866667	0.500	-14,102.000000
30.875000	0.500	-15,707.000000
30.883333	0.500	-17,932.000000
30.891667	0.500	-19,710.000000
30.900000	0.500	-20,855.000000
30.908333	0.500	-21,896.000000
30.916667	0.500	-22,902.000000
30.925000	0.500	-23,433.000000
30.933333	0.500	-23,801.000000
30.941667	0.500	-23,931.000000
30.950000	0.500	-23,104.000000
30.958333	0.500	-20,988.000000
30.966667	0.500	-18,160.000000
30.975000	0.500	-15,110.000000
30.983333	0.500	-12,492.000000
30.991667	0.500	-10,962.000000
31.000000	0.500	-10,549.000000
