# Supplementary material for: Changes to Serum Sample Tube and Processing Methodology Does Not Cause Inter-Individual Variation in Automated Whole Serum N-Glycan Profiling in Health and Disease
Source: PLoS One. 2015 Apr 1;10(4):e0123028. doi: 10.1371/journal.pone.0123028 (PMC4382121; doi:10.1371/journal.pone.0123028)
Supplement: S2 Data — (ZIP) [file pone.0123028.s007.zip › IgGglycansData/1000+390-Sample 44.txt]

File Path	chrom://acropora/ChromeleonLocal/Archana Data/07 Mar 14/Robot validation of PNG F release- GCP-IgG and GCP-Fet.seq/47.smp/Emission_1.channel/Emission_1.chm
Channel	Emission_1

Injection Information:
Data Vault	ChromeleonLocal
Injection	PNG F rel-GCP-IgG-100µg-F.A+PBM+2AB VP96+T1-110/1000+390-Sample 44
Injection Number	49
Position	RD6
Comment	
Processing Method	beh-gu
Instrument Method	BEH-15cm-30min-right-25ul
Type	Unknown
Status	Finished
Injection Date	08/03/2014
Injection Time	16:43:09
Injection Volume (µL)	25.0000
Dilution Factor	1.0000
Weight	1.0000

Raw Data Information:
Time Min. (min)	0.000000
Time Max. (min)	31.000000
Data Points	3721
Detector	FLD
Exporting Data System	Chromeleon 7.1.1.1127
Operator	
Signal Quantity	
Signal Unit	counts
Signal Min.	-6,203.000000
Signal Max.	7,183,362.000000
Channel	Emission_1
Driver Name	FLD3000.dll
Channel Type	Evaluation
Min. Step (s)	0.500
Max. Step (s)	0.500
Average Step (s)	0.500

Signal Parameter Information:
Signal Info	

Raw Data:
Time (min)	Step (s)	Value (counts)
0.000000	0.000	0.000000
0.008333	0.500	0.000000
0.016667	0.500	0.000000
0.025000	0.500	0.000000
0.033333	0.500	0.000000
0.041667	0.500	6,902.000000
0.050000	0.500	7,054.000000
0.058333	0.500	7,372.000000
0.066667	0.500	8,109.000000
0.075000	0.500	9,255.000000
0.083333	0.500	10,602.000000
0.091667	0.500	11,853.000000
0.100000	0.500	12,736.000000
0.108333	0.500	13,098.000000
0.116667	0.500	12,949.000000
0.125000	0.500	12,373.000000
0.133333	0.500	11,404.000000
0.141667	0.500	10,156.000000
0.150000	0.500	8,768.000000
0.158333	0.500	7,364.000000
0.166667	0.500	6,086.000000
0.175000	0.500	4,977.000000
0.183333	0.500	4,078.000000
0.191667	0.500	3,389.000000
0.200000	0.500	2,808.000000
0.208333	0.500	2,225.000000
0.216667	0.500	1,678.000000
0.225000	0.500	1,206.000000
0.233333	0.500	815.000000
0.241667	0.500	532.000000
0.250000	0.500	365.000000
0.258333	0.500	333.000000
0.266667	0.500	390.000000
0.275000	0.500	424.000000
0.283333	0.500	405.000000
0.291667	0.500	339.000000
0.300000	0.500	231.000000
0.308333	0.500	113.000000
0.316667	0.500	-14.000000
0.325000	0.500	-163.000000
0.333333	0.500	-326.000000
0.341667	0.500	-510.000000
0.350000	0.500	-708.000000
0.358333	0.500	-880.000000
0.366667	0.500	-970.000000
0.375000	0.500	-988.000000
0.383333	0.500	-982.000000
0.391667	0.500	-1,019.000000
0.400000	0.500	-1,116.000000
0.408333	0.500	-1,207.000000
0.416667	0.500	-1,237.000000
0.425000	0.500	-1,239.000000
0.433333	0.500	-1,248.000000
0.441667	0.500	-1,261.000000
0.450000	0.500	-1,224.000000
0.458333	0.500	-1,080.000000
0.466667	0.500	-814.000000
0.475000	0.500	-454.000000
0.483333	0.500	-86.000000
0.491667	0.500	232.000000
0.500000	0.500	540.000000
0.508333	0.500	832.000000
0.516667	0.500	1,069.000000
0.525000	0.500	1,169.000000
0.533333	0.500	1,159.000000
0.541667	0.500	1,095.000000
0.550000	0.500	981.000000
0.558333	0.500	784.000000
0.566667	0.500	512.000000
0.575000	0.500	235.000000
0.583333	0.500	12.000000
0.591667	0.500	-121.000000
0.600000	0.500	-138.000000
0.608333	0.500	-36.000000
0.616667	0.500	218.000000
0.625000	0.500	617.000000
0.633333	0.500	1,155.000000
0.641667	0.500	1,888.000000
0.650000	0.500	2,845.000000
0.658333	0.500	3,969.000000
0.666667	0.500	5,162.000000
0.675000	0.500	6,320.000000
0.683333	0.500	7,381.000000
0.691667	0.500	8,289.000000
0.700000	0.500	8,979.000000
0.708333	0.500	9,368.000000
0.716667	0.500	9,430.000000
0.725000	0.500	9,254.000000
0.733333	0.500	9,294.000000
0.741667	0.500	10,520.000000
0.750000	0.500	14,216.000000
0.758333	0.500	21,294.000000
0.766667	0.500	31,773.000000
0.775000	0.500	44,749.000000
0.783333	0.500	58,726.000000
0.791667	0.500	71,960.000000
0.800000	0.500	82,891.000000
0.808333	0.500	90,438.000000
0.816667	0.500	94,075.000000
0.825000	0.500	93,832.000000
0.833333	0.500	90,161.000000
0.841667	0.500	83,790.000000
0.850000	0.500	75,582.000000
0.858333	0.500	66,425.000000
0.866667	0.500	57,102.000000
0.875000	0.500	48,234.000000
0.883333	0.500	40,299.000000
0.891667	0.500	33,565.000000
0.900000	0.500	28,097.000000
0.908333	0.500	23,827.000000
0.916667	0.500	20,578.000000
0.925000	0.500	18,134.000000
0.933333	0.500	16,295.000000
0.941667	0.500	14,918.000000
0.950000	0.500	13,912.000000
0.958333	0.500	13,264.000000
0.966667	0.500	12,977.000000
0.975000	0.500	13,013.000000
0.983333	0.500	13,269.000000
0.991667	0.500	13,660.000000
1.000000	0.500	14,141.000000
1.008333	0.500	14,691.000000
1.016667	0.500	15,316.000000
1.025000	0.500	16,127.000000
1.033333	0.500	17,408.000000
1.041667	0.500	19,595.000000
1.050000	0.500	23,037.000000
1.058333	0.500	27,847.000000
1.066667	0.500	33,610.000000
1.075000	0.500	39,568.000000
1.083333	0.500	44,907.000000
1.091667	0.500	48,973.000000
1.100000	0.500	51,424.000000
1.108333	0.500	52,203.000000
1.116667	0.500	51,533.000000
1.125000	0.500	49,787.000000
1.133333	0.500	47,484.000000
1.141667	0.500	45,215.000000
1.150000	0.500	43,482.000000
1.158333	0.500	42,600.000000
1.166667	0.500	42,656.000000
1.175000	0.500	43,592.000000
1.183333	0.500	45,285.000000
1.191667	0.500	47,506.000000
1.200000	0.500	49,895.000000
1.208333	0.500	52,088.000000
1.216667	0.500	53,764.000000
1.225000	0.500	54,723.000000
1.233333	0.500	54,825.000000
1.241667	0.500	53,978.000000
1.250000	0.500	52,279.000000
1.258333	0.500	50,015.000000
1.266667	0.500	47,462.000000
1.275000	0.500	44,753.000000
1.283333	0.500	41,951.000000
1.291667	0.500	39,123.000000
1.300000	0.500	36,586.000000
1.308333	0.500	34,954.000000
1.316667	0.500	34,591.000000
1.325000	0.500	35,247.000000
1.333333	0.500	36,260.000000
1.341667	0.500	36,927.000000
1.350000	0.500	36,725.000000
1.358333	0.500	35,467.000000
1.366667	0.500	33,219.000000
1.375000	0.500	30,224.000000
1.383333	0.500	26,812.000000
1.391667	0.500	23,305.000000
1.400000	0.500	19,965.000000
1.408333	0.500	16,942.000000
1.416667	0.500	14,350.000000
1.425000	0.500	12,288.000000
1.433333	0.500	10,816.000000
1.441667	0.500	9,865.000000
1.450000	0.500	9,257.000000
1.458333	0.500	8,872.000000
1.466667	0.500	8,630.000000
1.475000	0.500	8,459.000000
1.483333	0.500	8,301.000000
1.491667	0.500	8,118.000000
1.500000	0.500	7,915.000000
1.508333	0.500	7,704.000000
1.516667	0.500	7,528.000000
1.525000	0.500	7,379.000000
1.533333	0.500	7,276.000000
1.541667	0.500	7,252.000000
1.550000	0.500	7,269.000000
1.558333	0.500	7,239.000000
1.566667	0.500	7,182.000000
1.575000	0.500	7,103.000000
1.583333	0.500	6,956.000000
1.591667	0.500	6,662.000000
1.600000	0.500	6,174.000000
1.608333	0.500	5,503.000000
1.616667	0.500	4,707.000000
1.625000	0.500	3,865.000000
1.633333	0.500	3,027.000000
1.641667	0.500	2,256.000000
1.650000	0.500	1,576.000000
1.658333	0.500	1,055.000000
1.666667	0.500	763.000000
1.675000	0.500	733.000000
1.683333	0.500	936.000000
1.691667	0.500	1,293.000000
1.700000	0.500	1,674.000000
1.708333	0.500	1,986.000000
1.716667	0.500	2,187.000000
1.725000	0.500	2,264.000000
1.733333	0.500	2,215.000000
1.741667	0.500	2,049.000000
1.750000	0.500	1,842.000000
1.758333	0.500	1,681.000000
1.766667	0.500	1,622.000000
1.775000	0.500	1,634.000000
1.783333	0.500	1,629.000000
1.791667	0.500	1,592.000000
1.800000	0.500	1,500.000000
1.808333	0.500	1,314.000000
1.816667	0.500	1,076.000000
1.825000	0.500	861.000000
1.833333	0.500	758.000000
1.841667	0.500	778.000000
1.850000	0.500	908.000000
1.858333	0.500	1,148.000000
1.866667	0.500	1,440.000000
1.875000	0.500	1,663.000000
1.883333	0.500	1,717.000000
1.891667	0.500	1,606.000000
1.900000	0.500	1,380.000000
1.908333	0.500	1,103.000000
1.916667	0.500	842.000000
1.925000	0.500	667.000000
1.933333	0.500	563.000000
1.941667	0.500	520.000000
1.950000	0.500	467.000000
1.958333	0.500	422.000000
1.966667	0.500	442.000000
1.975000	0.500	440.000000
1.983333	0.500	313.000000
1.991667	0.500	57.000000
2.000000	0.500	-259.000000
2.008333	0.500	-483.000000
2.016667	0.500	-537.000000
2.025000	0.500	-367.000000
2.033333	0.500	-11.000000
2.041667	0.500	473.000000
2.050000	0.500	1,010.000000
2.058333	0.500	1,514.000000
2.066667	0.500	1,897.000000
2.075000	0.500	2,101.000000
2.083333	0.500	2,116.000000
2.091667	0.500	1,956.000000
2.100000	0.500	1,673.000000
2.108333	0.500	1,331.000000
2.116667	0.500	998.000000
2.125000	0.500	726.000000
2.133333	0.500	544.000000
2.141667	0.500	429.000000
2.150000	0.500	370.000000
2.158333	0.500	386.000000
2.166667	0.500	515.000000
2.175000	0.500	800.000000
2.183333	0.500	1,180.000000
2.191667	0.500	1,515.000000
2.200000	0.500	1,692.000000
2.208333	0.500	1,650.000000
2.216667	0.500	1,420.000000
2.225000	0.500	1,071.000000
2.233333	0.500	686.000000
2.241667	0.500	380.000000
2.250000	0.500	171.000000
2.258333	0.500	55.000000
2.266667	0.500	21.000000
2.275000	0.500	37.000000
2.283333	0.500	48.000000
2.291667	0.500	23.000000
2.300000	0.500	-12.000000
2.308333	0.500	-37.000000
2.316667	0.500	-47.000000
2.325000	0.500	28.000000
2.333333	0.500	202.000000
2.341667	0.500	430.000000
2.350000	0.500	646.000000
2.358333	0.500	795.000000
2.366667	0.500	845.000000
2.375000	0.500	813.000000
2.383333	0.500	756.000000
2.391667	0.500	692.000000
2.400000	0.500	639.000000
2.408333	0.500	581.000000
2.416667	0.500	472.000000
2.425000	0.500	317.000000
2.433333	0.500	116.000000
2.441667	0.500	-90.000000
2.450000	0.500	-257.000000
2.458333	0.500	-351.000000
2.466667	0.500	-388.000000
2.475000	0.500	-351.000000
2.483333	0.500	-226.000000
2.491667	0.500	-52.000000
2.500000	0.500	105.000000
2.508333	0.500	209.000000
2.516667	0.500	261.000000
2.525000	0.500	278.000000
2.533333	0.500	296.000000
2.541667	0.500	343.000000
2.550000	0.500	404.000000
2.558333	0.500	441.000000
2.566667	0.500	411.000000
2.575000	0.500	318.000000
2.583333	0.500	170.000000
2.591667	0.500	-11.000000
2.600000	0.500	-160.000000
2.608333	0.500	-227.000000
2.616667	0.500	-152.000000
2.625000	0.500	44.000000
2.633333	0.500	284.000000
2.641667	0.500	504.000000
2.650000	0.500	631.000000
2.658333	0.500	637.000000
2.666667	0.500	568.000000
2.675000	0.500	522.000000
2.683333	0.500	587.000000
2.691667	0.500	737.000000
2.700000	0.500	935.000000
2.708333	0.500	1,172.000000
2.716667	0.500	1,403.000000
2.725000	0.500	1,534.000000
2.733333	0.500	1,496.000000
2.741667	0.500	1,321.000000
2.750000	0.500	1,070.000000
2.758333	0.500	746.000000
2.766667	0.500	357.000000
2.775000	0.500	9.000000
2.783333	0.500	-213.000000
2.791667	0.500	-318.000000
2.800000	0.500	-351.000000
2.808333	0.500	-392.000000
2.816667	0.500	-472.000000
2.825000	0.500	-519.000000
2.833333	0.500	-463.000000
2.841667	0.500	-338.000000
2.850000	0.500	-138.000000
2.858333	0.500	99.000000
2.866667	0.500	347.000000
2.875000	0.500	625.000000
2.883333	0.500	916.000000
2.891667	0.500	1,200.000000
2.900000	0.500	1,469.000000
2.908333	0.500	1,662.000000
2.916667	0.500	1,757.000000
2.925000	0.500	1,774.000000
2.933333	0.500	1,715.000000
2.941667	0.500	1,578.000000
2.950000	0.500	1,395.000000
2.958333	0.500	1,238.000000
2.966667	0.500	1,160.000000
2.975000	0.500	1,154.000000
2.983333	0.500	1,160.000000
2.991667	0.500	1,153.000000
3.000000	0.500	1,160.000000
3.008333	0.500	1,160.000000
3.016667	0.500	1,160.000000
3.025000	0.500	1,160.000000
3.033333	0.500	1,160.000000
3.041667	0.500	1,470.000000
3.050000	0.500	2,748.000000
3.058333	0.500	4,698.000000
3.066667	0.500	7,691.000000
3.075000	0.500	11,709.000000
3.083333	0.500	15,887.000000
3.091667	0.500	19,443.000000
3.100000	0.500	21,818.000000
3.108333	0.500	23,026.000000
3.116667	0.500	23,963.000000
3.125000	0.500	25,383.000000
3.133333	0.500	26,936.000000
3.141667	0.500	28,039.000000
3.150000	0.500	28,409.000000
3.158333	0.500	28,314.000000
3.166667	0.500	28,306.000000
3.175000	0.500	28,090.000000
3.183333	0.500	27,084.000000
3.191667	0.500	25,718.000000
3.200000	0.500	24,823.000000
3.208333	0.500	24,535.000000
3.216667	0.500	24,724.000000
3.225000	0.500	25,538.000000
3.233333	0.500	26,859.000000
3.241667	0.500	28,138.000000
3.250000	0.500	28,388.000000
3.258333	0.500	26,557.000000
3.266667	0.500	22,286.000000
3.275000	0.500	16,625.000000
3.283333	0.500	11,228.000000
3.291667	0.500	6,834.000000
3.300000	0.500	3,354.000000
3.308333	0.500	427.000000
3.316667	0.500	-1,655.000000
3.325000	0.500	-2,639.000000
3.333333	0.500	-2,941.000000
3.341667	0.500	-3,320.000000
3.350000	0.500	-3,838.000000
3.358333	0.500	-4,141.000000
3.366667	0.500	-3,565.000000
3.375000	0.500	-1,536.000000
3.383333	0.500	1,699.000000
3.391667	0.500	5,490.000000
3.400000	0.500	9,465.000000
3.408333	0.500	13,255.000000
3.416667	0.500	17,234.000000
3.425000	0.500	21,392.000000
3.433333	0.500	25,243.000000
3.441667	0.500	28,242.000000
3.450000	0.500	29,993.000000
3.458333	0.500	29,944.000000
3.466667	0.500	27,531.000000
3.475000	0.500	23,335.000000
3.483333	0.500	18,688.000000
3.491667	0.500	14,790.000000
3.500000	0.500	11,856.000000
3.508333	0.500	9,782.000000
3.516667	0.500	8,568.000000
3.525000	0.500	8,517.000000
3.533333	0.500	9,752.000000
3.541667	0.500	11,468.000000
3.550000	0.500	12,790.000000
3.558333	0.500	13,254.000000
3.566667	0.500	13,040.000000
3.575000	0.500	12,521.000000
3.583333	0.500	11,938.000000
3.591667	0.500	10,794.000000
3.600000	0.500	8,943.000000
3.608333	0.500	7,100.000000
3.616667	0.500	5,799.000000
3.625000	0.500	5,325.000000
3.633333	0.500	5,830.000000
3.641667	0.500	7,098.000000
3.650000	0.500	8,627.000000
3.658333	0.500	9,721.000000
3.666667	0.500	9,932.000000
3.675000	0.500	9,413.000000
3.683333	0.500	8,625.000000
3.691667	0.500	8,164.000000
3.700000	0.500	8,122.000000
3.708333	0.500	8,451.000000
3.716667	0.500	8,814.000000
3.725000	0.500	8,768.000000
3.733333	0.500	8,523.000000
3.741667	0.500	8,802.000000
3.750000	0.500	10,295.000000
3.758333	0.500	13,475.000000
3.766667	0.500	17,794.000000
3.775000	0.500	21,873.000000
3.783333	0.500	24,706.000000
3.791667	0.500	25,822.000000
3.800000	0.500	24,627.000000
3.808333	0.500	21,543.000000
3.816667	0.500	17,829.000000
3.825000	0.500	14,052.000000
3.833333	0.500	9,971.000000
3.841667	0.500	5,612.000000
3.850000	0.500	1,305.000000
3.858333	0.500	-2,350.000000
3.866667	0.500	-4,596.000000
3.875000	0.500	-5,147.000000
3.883333	0.500	-4,046.000000
3.891667	0.500	-1,957.000000
3.900000	0.500	50.000000
3.908333	0.500	1,600.000000
3.916667	0.500	3,152.000000
3.925000	0.500	5,062.000000
3.933333	0.500	7,194.000000
3.941667	0.500	8,925.000000
3.950000	0.500	10,265.000000
3.958333	0.500	11,738.000000
3.966667	0.500	13,507.000000
3.975000	0.500	15,325.000000
3.983333	0.500	17,347.000000
3.991667	0.500	19,729.000000
4.000000	0.500	22,022.000000
4.008333	0.500	23,746.000000
4.016667	0.500	24,950.000000
4.025000	0.500	26,209.000000
4.033333	0.500	28,137.000000
4.041667	0.500	30,174.000000
4.050000	0.500	31,593.000000
4.058333	0.500	31,781.000000
4.066667	0.500	30,010.000000
4.075000	0.500	26,384.000000
4.083333	0.500	22,028.000000
4.091667	0.500	17,736.000000
4.100000	0.500	14,475.000000
4.108333	0.500	11,836.000000
4.116667	0.500	9,155.000000
4.125000	0.500	6,695.000000
4.133333	0.500	5,094.000000
4.141667	0.500	4,461.000000
4.150000	0.500	4,483.000000
4.158333	0.500	4,646.000000
4.166667	0.500	4,809.000000
4.175000	0.500	5,142.000000
4.183333	0.500	5,829.000000
4.191667	0.500	7,035.000000
4.200000	0.500	8,686.000000
4.208333	0.500	10,339.000000
4.216667	0.500	11,378.000000
4.225000	0.500	11,317.000000
4.233333	0.500	10,649.000000
4.241667	0.500	9,845.000000
4.250000	0.500	8,434.000000
4.258333	0.500	6,218.000000
4.266667	0.500	3,922.000000
4.275000	0.500	2,100.000000
4.283333	0.500	869.000000
4.291667	0.500	165.000000
4.300000	0.500	-220.000000
4.308333	0.500	-119.000000
4.316667	0.500	774.000000
4.325000	0.500	2,634.000000
4.333333	0.500	5,591.000000
4.341667	0.500	9,070.000000
4.350000	0.500	12,139.000000
4.358333	0.500	14,431.000000
4.366667	0.500	15,378.000000
4.375000	0.500	14,950.000000
4.383333	0.500	13,477.000000
4.391667	0.500	10,838.000000
4.400000	0.500	7,608.000000
4.408333	0.500	4,724.000000
4.416667	0.500	2,718.000000
4.425000	0.500	1,528.000000
4.433333	0.500	804.000000
4.441667	0.500	784.000000
4.450000	0.500	1,433.000000
4.458333	0.500	2,823.000000
4.466667	0.500	4,728.000000
4.475000	0.500	6,543.000000
4.483333	0.500	8,041.000000
4.491667	0.500	9,646.000000
4.500000	0.500	11,144.000000
4.508333	0.500	12,330.000000
4.516667	0.500	13,547.000000
4.525000	0.500	14,402.000000
4.533333	0.500	14,672.000000
4.541667	0.500	14,777.000000
4.550000	0.500	14,856.000000
4.558333	0.500	14,593.000000
4.566667	0.500	14,330.000000
4.575000	0.500	14,678.000000
4.583333	0.500	15,984.000000
4.591667	0.500	17,813.000000
4.600000	0.500	19,549.000000
4.608333	0.500	20,980.000000
4.616667	0.500	22,404.000000
4.625000	0.500	23,788.000000
4.633333	0.500	24,183.000000
4.641667	0.500	23,296.000000
4.650000	0.500	21,670.000000
4.658333	0.500	19,993.000000
4.666667	0.500	18,437.000000
4.675000	0.500	17,085.000000
4.683333	0.500	15,650.000000
4.691667	0.500	14,248.000000
4.700000	0.500	12,779.000000
4.708333	0.500	11,250.000000
4.716667	0.500	10,299.000000
4.725000	0.500	10,730.000000
4.733333	0.500	12,946.000000
4.741667	0.500	16,607.000000
4.750000	0.500	20,875.000000
4.758333	0.500	24,506.000000
4.766667	0.500	26,410.000000
4.775000	0.500	26,178.000000
4.783333	0.500	24,032.000000
4.791667	0.500	20,200.000000
4.800000	0.500	15,359.000000
4.808333	0.500	10,479.000000
4.816667	0.500	6,014.000000
4.825000	0.500	2,455.000000
4.833333	0.500	651.000000
4.841667	0.500	1,012.000000
4.850000	0.500	3,035.000000
4.858333	0.500	6,458.000000
4.866667	0.500	10,977.000000
4.875000	0.500	15,484.000000
4.883333	0.500	18,919.000000
4.891667	0.500	21,072.000000
4.900000	0.500	21,738.000000
4.908333	0.500	21,180.000000
4.916667	0.500	20,082.000000
4.925000	0.500	19,056.000000
4.933333	0.500	18,133.000000
4.941667	0.500	16,848.000000
4.950000	0.500	15,333.000000
4.958333	0.500	13,947.000000
4.966667	0.500	13,371.000000
4.975000	0.500	13,647.000000
4.983333	0.500	14,357.000000
4.991667	0.500	15,200.000000
5.000000	0.500	16,336.000000
5.008333	0.500	18,034.000000
5.016667	0.500	19,800.000000
5.025000	0.500	20,893.000000
5.033333	0.500	21,269.000000
5.041667	0.500	21,349.000000
5.050000	0.500	21,059.000000
5.058333	0.500	19,966.000000
5.066667	0.500	18,331.000000
5.075000	0.500	17,312.000000
5.083333	0.500	17,617.000000
5.091667	0.500	18,841.000000
5.100000	0.500	20,165.000000
5.108333	0.500	21,042.000000
5.116667	0.500	21,467.000000
5.125000	0.500	21,991.000000
5.133333	0.500	23,150.000000
5.141667	0.500	25,061.000000
5.150000	0.500	27,334.000000
5.158333	0.500	28,956.000000
5.166667	0.500	29,190.000000
5.175000	0.500	28,334.000000
5.183333	0.500	27,163.000000
5.191667	0.500	26,244.000000
5.200000	0.500	25,726.000000
5.208333	0.500	25,277.000000
5.216667	0.500	24,741.000000
5.225000	0.500	24,007.000000
5.233333	0.500	23,089.000000
5.241667	0.500	22,468.000000
5.250000	0.500	22,508.000000
5.258333	0.500	22,807.000000
5.266667	0.500	22,845.000000
5.275000	0.500	22,853.000000
5.283333	0.500	23,245.000000
5.291667	0.500	24,106.000000
5.300000	0.500	25,115.000000
5.308333	0.500	25,796.000000
5.316667	0.500	25,831.000000
5.325000	0.500	25,228.000000
5.333333	0.500	23,595.000000
5.341667	0.500	20,573.000000
5.350000	0.500	16,211.000000
5.358333	0.500	11,178.000000
5.366667	0.500	6,619.000000
5.375000	0.500	3,761.000000
5.383333	0.500	2,666.000000
5.391667	0.500	2,881.000000
5.400000	0.500	3,825.000000
5.408333	0.500	4,838.000000
5.416667	0.500	5,885.000000
5.425000	0.500	7,750.000000
5.433333	0.500	10,610.000000
5.441667	0.500	13,472.000000
5.450000	0.500	15,459.000000
5.458333	0.500	16,342.000000
5.466667	0.500	16,117.000000
5.475000	0.500	14,756.000000
5.483333	0.500	12,621.000000
5.491667	0.500	10,804.000000
5.500000	0.500	9,937.000000
5.508333	0.500	10,086.000000
5.516667	0.500	10,884.000000
5.525000	0.500	11,928.000000
5.533333	0.500	12,812.000000
5.541667	0.500	13,615.000000
5.550000	0.500	14,959.000000
5.558333	0.500	16,865.000000
5.566667	0.500	18,384.000000
5.575000	0.500	18,862.000000
5.583333	0.500	18,148.000000
5.591667	0.500	16,770.000000
5.600000	0.500	15,737.000000
5.608333	0.500	15,616.000000
5.616667	0.500	16,445.000000
5.625000	0.500	17,441.000000
5.633333	0.500	17,691.000000
5.641667	0.500	17,449.000000
5.650000	0.500	17,506.000000
5.658333	0.500	18,186.000000
5.666667	0.500	19,552.000000
5.675000	0.500	21,721.000000
5.683333	0.500	24,364.000000
5.691667	0.500	26,101.000000
5.700000	0.500	26,734.000000
5.708333	0.500	26,888.000000
5.716667	0.500	27,272.000000
5.725000	0.500	28,727.000000
5.733333	0.500	31,109.000000
5.741667	0.500	33,743.000000
5.750000	0.500	35,586.000000
5.758333	0.500	35,893.000000
5.766667	0.500	34,421.000000
5.775000	0.500	31,372.000000
5.783333	0.500	27,255.000000
5.791667	0.500	22,663.000000
5.800000	0.500	18,390.000000
5.808333	0.500	15,143.000000
5.816667	0.500	12,907.000000
5.825000	0.500	11,936.000000
5.833333	0.500	12,976.000000
5.841667	0.500	15,788.000000
5.850000	0.500	19,229.000000
5.858333	0.500	21,939.000000
5.866667	0.500	23,295.000000
5.875000	0.500	23,564.000000
5.883333	0.500	22,932.000000
5.891667	0.500	21,743.000000
5.900000	0.500	20,517.000000
5.908333	0.500	19,288.000000
5.916667	0.500	17,681.000000
5.925000	0.500	15,877.000000
5.933333	0.500	14,285.000000
5.941667	0.500	13,488.000000
5.950000	0.500	13,416.000000
5.958333	0.500	14,253.000000
5.966667	0.500	16,302.000000
5.975000	0.500	18,953.000000
5.983333	0.500	21,786.000000
5.991667	0.500	24,838.000000
6.000000	0.500	28,196.000000
6.008333	0.500	31,616.000000
6.016667	0.500	34,388.000000
6.025000	0.500	35,800.000000
6.033333	0.500	35,456.000000
6.041667	0.500	33,404.000000
6.050000	0.500	30,105.000000
6.058333	0.500	26,071.000000
6.066667	0.500	22,015.000000
6.075000	0.500	18,435.000000
6.083333	0.500	15,839.000000
6.091667	0.500	14,887.000000
6.100000	0.500	15,309.000000
6.108333	0.500	16,280.000000
6.116667	0.500	17,639.000000
6.125000	0.500	19,269.000000
6.133333	0.500	20,780.000000
6.141667	0.500	21,938.000000
6.150000	0.500	22,477.000000
6.158333	0.500	22,391.000000
6.166667	0.500	21,832.000000
6.175000	0.500	21,004.000000
6.183333	0.500	20,394.000000
6.191667	0.500	20,471.000000
6.200000	0.500	21,286.000000
6.208333	0.500	22,559.000000
6.216667	0.500	23,769.000000
6.225000	0.500	24,730.000000
6.233333	0.500	25,302.000000
6.241667	0.500	25,755.000000
6.250000	0.500	26,208.000000
6.258333	0.500	26,776.000000
6.266667	0.500	27,724.000000
6.275000	0.500	28,665.000000
6.283333	0.500	28,880.000000
6.291667	0.500	28,332.000000
6.300000	0.500	27,673.000000
6.308333	0.500	27,331.000000
6.316667	0.500	27,514.000000
6.325000	0.500	28,281.000000
6.333333	0.500	29,910.000000
6.341667	0.500	32,094.000000
6.350000	0.500	34,122.000000
6.358333	0.500	35,688.000000
6.366667	0.500	37,050.000000
6.375000	0.500	38,341.000000
6.383333	0.500	39,861.000000
6.391667	0.500	42,090.000000
6.400000	0.500	45,162.000000
6.408333	0.500	48,382.000000
6.416667	0.500	50,176.000000
6.425000	0.500	49,561.000000
6.433333	0.500	46,428.000000
6.441667	0.500	41,103.000000
6.450000	0.500	34,784.000000
6.458333	0.500	28,995.000000
6.466667	0.500	24,690.000000
6.475000	0.500	21,844.000000
6.483333	0.500	20,287.000000
6.491667	0.500	19,424.000000
6.500000	0.500	18,681.000000
6.508333	0.500	18,397.000000
6.516667	0.500	19,183.000000
6.525000	0.500	20,850.000000
6.533333	0.500	22,864.000000
6.541667	0.500	24,720.000000
6.550000	0.500	26,273.000000
6.558333	0.500	27,239.000000
6.566667	0.500	27,719.000000
6.575000	0.500	28,333.000000
6.583333	0.500	29,498.000000
6.591667	0.500	31,474.000000
6.600000	0.500	34,333.000000
6.608333	0.500	37,510.000000
6.616667	0.500	40,264.000000
6.625000	0.500	42,060.000000
6.633333	0.500	42,426.000000
6.641667	0.500	41,394.000000
6.650000	0.500	39,008.000000
6.658333	0.500	35,474.000000
6.666667	0.500	30,744.000000
6.675000	0.500	25,538.000000
6.683333	0.500	20,762.000000
6.691667	0.500	17,129.000000
6.700000	0.500	15,360.000000
6.708333	0.500	15,486.000000
6.716667	0.500	16,708.000000
6.725000	0.500	18,960.000000
6.733333	0.500	22,417.000000
6.741667	0.500	26,715.000000
6.750000	0.500	31,723.000000
6.758333	0.500	37,293.000000
6.766667	0.500	42,474.000000
6.775000	0.500	46,317.000000
6.783333	0.500	48,656.000000
6.791667	0.500	49,883.000000
6.800000	0.500	50,541.000000
6.808333	0.500	51,212.000000
6.816667	0.500	51,725.000000
6.825000	0.500	51,265.000000
6.833333	0.500	49,545.000000
6.841667	0.500	46,945.000000
6.850000	0.500	43,872.000000
6.858333	0.500	40,886.000000
6.866667	0.500	38,512.000000
6.875000	0.500	36,819.000000
6.883333	0.500	35,668.000000
6.891667	0.500	34,902.000000
6.900000	0.500	34,715.000000
6.908333	0.500	35,204.000000
6.916667	0.500	36,104.000000
6.925000	0.500	37,354.000000
6.933333	0.500	38,732.000000
6.941667	0.500	39,078.000000
6.950000	0.500	38,155.000000
6.958333	0.500	36,698.000000
6.966667	0.500	35,184.000000
6.975000	0.500	33,859.000000
6.983333	0.500	33,525.000000
6.991667	0.500	34,081.000000
7.000000	0.500	35,504.000000
7.008333	0.500	38,089.000000
7.016667	0.500	40,847.000000
7.025000	0.500	42,754.000000
7.033333	0.500	43,543.000000
7.041667	0.500	43,351.000000
7.050000	0.500	42,282.000000
7.058333	0.500	40,093.000000
7.066667	0.500	36,990.000000
7.075000	0.500	33,487.000000
7.083333	0.500	30,455.000000
7.091667	0.500	28,614.000000
7.100000	0.500	28,562.000000
7.108333	0.500	30,205.000000
7.116667	0.500	33,129.000000
7.125000	0.500	37,201.000000
7.133333	0.500	41,379.000000
7.141667	0.500	45,132.000000
7.150000	0.500	47,920.000000
7.158333	0.500	49,198.000000
7.166667	0.500	48,976.000000
7.175000	0.500	47,757.000000
7.183333	0.500	46,072.000000
7.191667	0.500	44,769.000000
7.200000	0.500	44,141.000000
7.208333	0.500	43,709.000000
7.216667	0.500	42,927.000000
7.225000	0.500	41,733.000000
7.233333	0.500	40,135.000000
7.241667	0.500	38,587.000000
7.250000	0.500	37,564.000000
7.258333	0.500	36,873.000000
7.266667	0.500	36,125.000000
7.275000	0.500	35,483.000000
7.283333	0.500	35,507.000000
7.291667	0.500	36,022.000000
7.300000	0.500	36,706.000000
7.308333	0.500	37,340.000000
7.316667	0.500	37,453.000000
7.325000	0.500	36,838.000000
7.333333	0.500	35,618.000000
7.341667	0.500	33,945.000000
7.350000	0.500	32,465.000000
7.358333	0.500	31,476.000000
7.366667	0.500	31,253.000000
7.375000	0.500	32,285.000000
7.383333	0.500	34,127.000000
7.391667	0.500	36,377.000000
7.400000	0.500	38,477.000000
7.408333	0.500	40,153.000000
7.416667	0.500	41,802.000000
7.425000	0.500	43,627.000000
7.433333	0.500	45,696.000000
7.441667	0.500	47,855.000000
7.450000	0.500	49,858.000000
7.458333	0.500	51,350.000000
7.466667	0.500	51,863.000000
7.475000	0.500	50,691.000000
7.483333	0.500	47,635.000000
7.491667	0.500	43,539.000000
7.500000	0.500	40,120.000000
7.508333	0.500	38,737.000000
7.516667	0.500	39,625.000000
7.525000	0.500	42,441.000000
7.533333	0.500	46,469.000000
7.541667	0.500	50,449.000000
7.550000	0.500	53,719.000000
7.558333	0.500	56,449.000000
7.566667	0.500	58,078.000000
7.575000	0.500	58,020.000000
7.583333	0.500	56,478.000000
7.591667	0.500	53,830.000000
7.600000	0.500	50,597.000000
7.608333	0.500	47,277.000000
7.616667	0.500	44,461.000000
7.625000	0.500	42,534.000000
7.633333	0.500	41,555.000000
7.641667	0.500	41,666.000000
7.650000	0.500	42,597.000000
7.658333	0.500	43,780.000000
7.666667	0.500	44,662.000000
7.675000	0.500	45,097.000000
7.683333	0.500	45,323.000000
7.691667	0.500	45,768.000000
7.700000	0.500	46,366.000000
7.708333	0.500	46,456.000000
7.716667	0.500	45,477.000000
7.725000	0.500	43,291.000000
7.733333	0.500	40,157.000000
7.741667	0.500	36,814.000000
7.750000	0.500	34,109.000000
7.758333	0.500	32,478.000000
7.766667	0.500	31,898.000000
7.775000	0.500	32,017.000000
7.783333	0.500	32,936.000000
7.791667	0.500	34,974.000000
7.800000	0.500	37,983.000000
7.808333	0.500	40,737.000000
7.816667	0.500	42,557.000000
7.825000	0.500	43,152.000000
7.833333	0.500	43,101.000000
7.841667	0.500	42,441.000000
7.850000	0.500	40,768.000000
7.858333	0.500	38,126.000000
7.866667	0.500	34,940.000000
7.875000	0.500	31,585.000000
7.883333	0.500	28,169.000000
7.891667	0.500	24,775.000000
7.900000	0.500	21,894.000000
7.908333	0.500	20,126.000000
7.916667	0.500	20,108.000000
7.925000	0.500	21,751.000000
7.933333	0.500	24,475.000000
7.941667	0.500	27,706.000000
7.950000	0.500	31,342.000000
7.958333	0.500	35,032.000000
7.966667	0.500	38,666.000000
7.975000	0.500	42,660.000000
7.983333	0.500	46,540.000000
7.991667	0.500	49,639.000000
8.000000	0.500	51,617.000000
8.008333	0.500	52,583.000000
8.016667	0.500	53,481.000000
8.025000	0.500	55,403.000000
8.033333	0.500	58,562.000000
8.041667	0.500	62,223.000000
8.050000	0.500	65,724.000000
8.058333	0.500	68,641.000000
8.066667	0.500	70,933.000000
8.075000	0.500	73,332.000000
8.083333	0.500	76,296.000000
8.091667	0.500	79,761.000000
8.100000	0.500	83,234.000000
8.108333	0.500	85,776.000000
8.116667	0.500	87,137.000000
8.125000	0.500	87,703.000000
8.133333	0.500	87,526.000000
8.141667	0.500	86,472.000000
8.150000	0.500	84,445.000000
8.158333	0.500	81,937.000000
8.166667	0.500	79,669.000000
8.175000	0.500	77,708.000000
8.183333	0.500	75,582.000000
8.191667	0.500	72,968.000000
8.200000	0.500	69,609.000000
8.208333	0.500	65,908.000000
8.216667	0.500	62,299.000000
8.225000	0.500	59,004.000000
8.233333	0.500	56,347.000000
8.241667	0.500	54,375.000000
8.250000	0.500	53,071.000000
8.258333	0.500	52,409.000000
8.266667	0.500	52,156.000000
8.275000	0.500	52,233.000000
8.283333	0.500	52,959.000000
8.291667	0.500	54,247.000000
8.300000	0.500	55,716.000000
8.308333	0.500	57,051.000000
8.316667	0.500	58,213.000000
8.325000	0.500	59,573.000000
8.333333	0.500	61,100.000000
8.341667	0.500	62,601.000000
8.350000	0.500	63,487.000000
8.358333	0.500	63,074.000000
8.366667	0.500	61,989.000000
8.375000	0.500	61,793.000000
8.383333	0.500	63,979.000000
8.391667	0.500	69,413.000000
8.400000	0.500	78,669.000000
8.408333	0.500	91,632.000000
8.416667	0.500	107,777.000000
8.425000	0.500	126,830.000000
8.433333	0.500	148,153.000000
8.441667	0.500	170,861.000000
8.450000	0.500	194,469.000000
8.458333	0.500	217,514.000000
8.466667	0.500	238,340.000000
8.475000	0.500	255,291.000000
8.483333	0.500	266,839.000000
8.491667	0.500	271,936.000000
8.500000	0.500	270,112.000000
8.508333	0.500	261,374.000000
8.516667	0.500	246,142.000000
8.525000	0.500	225,580.000000
8.533333	0.500	201,861.000000
8.541667	0.500	177,314.000000
8.550000	0.500	153,891.000000
8.558333	0.500	132,675.000000
8.566667	0.500	113,159.000000
8.575000	0.500	95,019.000000
8.583333	0.500	78,448.000000
8.591667	0.500	63,837.000000
8.600000	0.500	51,457.000000
8.608333	0.500	41,905.000000
8.616667	0.500	35,404.000000
8.625000	0.500	31,839.000000
8.633333	0.500	30,822.000000
8.641667	0.500	31,830.000000
8.650000	0.500	33,799.000000
8.658333	0.500	35,752.000000
8.666667	0.500	37,326.000000
8.675000	0.500	38,285.000000
8.683333	0.500	38,610.000000
8.691667	0.500	38,403.000000
8.700000	0.500	38,190.000000
8.708333	0.500	39,135.000000
8.716667	0.500	41,921.000000
8.725000	0.500	46,659.000000
8.733333	0.500	52,456.000000
8.741667	0.500	57,989.000000
8.750000	0.500	62,796.000000
8.758333	0.500	67,107.000000
8.766667	0.500	70,956.000000
8.775000	0.500	73,781.000000
8.783333	0.500	74,815.000000
8.791667	0.500	73,623.000000
8.800000	0.500	70,411.000000
8.808333	0.500	65,869.000000
8.816667	0.500	60,738.000000
8.825000	0.500	55,460.000000
8.833333	0.500	50,731.000000
8.841667	0.500	47,866.000000
8.850000	0.500	46,862.000000
8.858333	0.500	46,867.000000
8.866667	0.500	47,138.000000
8.875000	0.500	47,601.000000
8.883333	0.500	48,008.000000
8.891667	0.500	48,614.000000
8.900000	0.500	49,739.000000
8.908333	0.500	50,917.000000
8.916667	0.500	51,729.000000
8.925000	0.500	52,023.000000
8.933333	0.500	51,759.000000
8.941667	0.500	51,099.000000
8.950000	0.500	50,472.000000
8.958333	0.500	50,229.000000
8.966667	0.500	50,414.000000
8.975000	0.500	50,778.000000
8.983333	0.500	50,881.000000
8.991667	0.500	50,329.000000
9.000000	0.500	49,372.000000
9.008333	0.500	48,516.000000
9.016667	0.500	48,241.000000
9.025000	0.500	48,481.000000
9.033333	0.500	49,011.000000
9.041667	0.500	49,321.000000
9.050000	0.500	49,546.000000
9.058333	0.500	49,709.000000
9.066667	0.500	49,845.000000
9.075000	0.500	50,568.000000
9.083333	0.500	52,080.000000
9.091667	0.500	53,947.000000
9.100000	0.500	56,095.000000
9.108333	0.500	59,211.000000
9.116667	0.500	63,261.000000
9.125000	0.500	67,379.000000
9.133333	0.500	70,730.000000
9.141667	0.500	72,612.000000
9.150000	0.500	72,983.000000
9.158333	0.500	72,333.000000
9.166667	0.500	71,017.000000
9.175000	0.500	70,020.000000
9.183333	0.500	70,175.000000
9.191667	0.500	71,352.000000
9.200000	0.500	72,644.000000
9.208333	0.500	73,137.000000
9.216667	0.500	72,419.000000
9.225000	0.500	70,928.000000
9.233333	0.500	69,184.000000
9.241667	0.500	67,586.000000
9.250000	0.500	66,465.000000
9.258333	0.500	65,976.000000
9.266667	0.500	66,052.000000
9.275000	0.500	65,868.000000
9.283333	0.500	65,146.000000
9.291667	0.500	64,355.000000
9.300000	0.500	63,693.000000
9.308333	0.500	63,012.000000
9.316667	0.500	62,175.000000
9.325000	0.500	61,319.000000
9.333333	0.500	61,000.000000
9.341667	0.500	61,086.000000
9.350000	0.500	61,544.000000
9.358333	0.500	62,653.000000
9.366667	0.500	64,228.000000
9.375000	0.500	65,682.000000
9.383333	0.500	66,294.000000
9.391667	0.500	66,217.000000
9.400000	0.500	65,474.000000
9.408333	0.500	63,842.000000
9.416667	0.500	61,719.000000
9.425000	0.500	59,768.000000
9.433333	0.500	58,306.000000
9.441667	0.500	57,533.000000
9.450000	0.500	58,056.000000
9.458333	0.500	59,547.000000
9.466667	0.500	61,568.000000
9.475000	0.500	64,393.000000
9.483333	0.500	68,872.000000
9.491667	0.500	75,448.000000
9.500000	0.500	83,815.000000
9.508333	0.500	93,607.000000
9.516667	0.500	105,061.000000
9.525000	0.500	119,494.000000
9.533333	0.500	139,208.000000
9.541667	0.500	166,809.000000
9.550000	0.500	204,644.000000
9.558333	0.500	255,255.000000
9.566667	0.500	322,911.000000
9.575000	0.500	412,541.000000
9.583333	0.500	530,281.000000
9.591667	0.500	683,136.000000
9.600000	0.500	880,078.000000
9.608333	0.500	1,131,681.000000
9.616667	0.500	1,447,838.000000
9.625000	0.500	1,836,239.000000
9.633333	0.500	2,299,769.000000
9.641667	0.500	2,835,613.000000
9.650000	0.500	3,434,673.000000
9.658333	0.500	4,078,878.000000
9.666667	0.500	4,739,266.000000
9.675000	0.500	5,376,877.000000
9.683333	0.500	5,948,748.000000
9.691667	0.500	6,412,601.000000
9.700000	0.500	6,731,187.000000
9.708333	0.500	6,878,278.000000
9.716667	0.500	6,841,582.000000
9.725000	0.500	6,625,545.000000
9.733333	0.500	6,250,426.000000
9.741667	0.500	5,748,380.000000
9.750000	0.500	5,158,428.000000
9.758333	0.500	4,521,621.000000
9.766667	0.500	3,876,877.000000
9.775000	0.500	3,258,246.000000
9.783333	0.500	2,692,233.000000
9.791667	0.500	2,195,834.000000
9.800000	0.500	1,776,781.000000
9.808333	0.500	1,435,327.000000
9.816667	0.500	1,165,415.000000
9.825000	0.500	957,341.000000
9.833333	0.500	799,089.000000
9.841667	0.500	678,423.000000
9.850000	0.500	585,376.000000
9.858333	0.500	512,065.000000
9.866667	0.500	453,036.000000
9.875000	0.500	404,059.000000
9.883333	0.500	361,598.000000
9.891667	0.500	323,811.000000
9.900000	0.500	289,870.000000
9.908333	0.500	259,177.000000
9.916667	0.500	231,315.000000
9.925000	0.500	206,233.000000
9.933333	0.500	183,893.000000
9.941667	0.500	164,307.000000
9.950000	0.500	147,208.000000
9.958333	0.500	132,284.000000
9.966667	0.500	119,411.000000
9.975000	0.500	108,307.000000
9.983333	0.500	98,940.000000
9.991667	0.500	91,353.000000
10.000000	0.500	85,544.000000
10.008333	0.500	81,559.000000
10.016667	0.500	79,023.000000
10.025000	0.500	77,538.000000
10.033333	0.500	76,698.000000
10.041667	0.500	76,033.000000
10.050000	0.500	74,965.000000
10.058333	0.500	73,686.000000
10.066667	0.500	72,403.000000
10.075000	0.500	71,224.000000
10.083333	0.500	70,423.000000
10.091667	0.500	70,140.000000
10.100000	0.500	70,507.000000
10.108333	0.500	71,564.000000
10.116667	0.500	73,427.000000
10.125000	0.500	75,860.000000
10.133333	0.500	78,586.000000
10.141667	0.500	80,942.000000
10.150000	0.500	82,296.000000
10.158333	0.500	82,571.000000
10.166667	0.500	82,144.000000
10.175000	0.500	81,266.000000
10.183333	0.500	80,158.000000
10.191667	0.500	78,757.000000
10.200000	0.500	77,060.000000
10.208333	0.500	75,365.000000
10.216667	0.500	73,860.000000
10.225000	0.500	72,471.000000
10.233333	0.500	71,125.000000
10.241667	0.500	70,026.000000
10.250000	0.500	68,640.000000
10.258333	0.500	66,968.000000
10.266667	0.500	65,371.000000
10.275000	0.500	64,083.000000
10.283333	0.500	63,452.000000
10.291667	0.500	63,326.000000
10.300000	0.500	63,234.000000
10.308333	0.500	62,667.000000
10.316667	0.500	61,402.000000
10.325000	0.500	59,490.000000
10.333333	0.500	57,468.000000
10.341667	0.500	55,636.000000
10.350000	0.500	54,703.000000
10.358333	0.500	55,486.000000
10.366667	0.500	57,525.000000
10.375000	0.500	59,512.000000
10.383333	0.500	61,381.000000
10.391667	0.500	63,751.000000
10.400000	0.500	66,838.000000
10.408333	0.500	70,441.000000
10.416667	0.500	74,230.000000
10.425000	0.500	77,747.000000
10.433333	0.500	81,287.000000
10.441667	0.500	85,064.000000
10.450000	0.500	89,122.000000
10.458333	0.500	93,181.000000
10.466667	0.500	97,433.000000
10.475000	0.500	102,647.000000
10.483333	0.500	109,268.000000
10.491667	0.500	117,692.000000
10.500000	0.500	127,691.000000
10.508333	0.500	138,759.000000
10.516667	0.500	150,507.000000
10.525000	0.500	162,400.000000
10.533333	0.500	173,660.000000
10.541667	0.500	182,968.000000
10.550000	0.500	189,258.000000
10.558333	0.500	191,989.000000
10.566667	0.500	190,756.000000
10.575000	0.500	185,905.000000
10.583333	0.500	178,707.000000
10.591667	0.500	170,323.000000
10.600000	0.500	161,597.000000
10.608333	0.500	153,429.000000
10.616667	0.500	146,493.000000
10.625000	0.500	141,338.000000
10.633333	0.500	138,450.000000
10.641667	0.500	139,600.000000
10.650000	0.500	146,707.000000
10.658333	0.500	160,995.000000
10.666667	0.500	183,327.000000
10.675000	0.500	214,334.000000
10.683333	0.500	255,649.000000
10.691667	0.500	309,905.000000
10.700000	0.500	379,236.000000
10.708333	0.500	465,124.000000
10.716667	0.500	567,777.000000
10.725000	0.500	685,530.000000
10.733333	0.500	816,690.000000
10.741667	0.500	957,781.000000
10.750000	0.500	1,102,514.000000
10.758333	0.500	1,242,311.000000
10.766667	0.500	1,367,491.000000
10.775000	0.500	1,469,362.000000
10.783333	0.500	1,540,837.000000
10.791667	0.500	1,577,193.000000
10.800000	0.500	1,576,690.000000
10.808333	0.500	1,540,155.000000
10.816667	0.500	1,470,717.000000
10.825000	0.500	1,373,790.000000
10.833333	0.500	1,256,150.000000
10.841667	0.500	1,125,676.000000
10.850000	0.500	990,374.000000
10.858333	0.500	857,225.000000
10.866667	0.500	731,913.000000
10.875000	0.500	618,581.000000
10.883333	0.500	519,078.000000
10.891667	0.500	433,567.000000
10.900000	0.500	361,286.000000
10.908333	0.500	300,945.000000
10.916667	0.500	251,675.000000
10.925000	0.500	212,694.000000
10.933333	0.500	182,420.000000
10.941667	0.500	158,569.000000
10.950000	0.500	139,682.000000
10.958333	0.500	124,862.000000
10.966667	0.500	113,242.000000
10.975000	0.500	104,075.000000
10.983333	0.500	97,503.000000
10.991667	0.500	93,597.000000
11.000000	0.500	91,877.000000
11.008333	0.500	92,034.000000
11.016667	0.500	93,814.000000
11.025000	0.500	96,903.000000
11.033333	0.500	101,590.000000
11.041667	0.500	108,033.000000
11.050000	0.500	116,254.000000
11.058333	0.500	126,507.000000
11.066667	0.500	138,731.000000
11.075000	0.500	152,128.000000
11.083333	0.500	165,211.000000
11.091667	0.500	176,608.000000
11.100000	0.500	185,384.000000
11.108333	0.500	191,875.000000
11.116667	0.500	196,916.000000
11.125000	0.500	200,374.000000
11.133333	0.500	201,554.000000
11.141667	0.500	199,814.000000
11.150000	0.500	194,823.000000
11.158333	0.500	186,803.000000
11.166667	0.500	176,247.000000
11.175000	0.500	164,058.000000
11.183333	0.500	151,296.000000
11.191667	0.500	138,851.000000
11.200000	0.500	127,422.000000
11.208333	0.500	117,491.000000
11.216667	0.500	109,356.000000
11.225000	0.500	103,451.000000
11.233333	0.500	99,986.000000
11.241667	0.500	98,237.000000
11.250000	0.500	97,282.000000
11.258333	0.500	96,402.000000
11.266667	0.500	95,336.000000
11.275000	0.500	93,808.000000
11.283333	0.500	91,928.000000
11.291667	0.500	89,805.000000
11.300000	0.500	87,589.000000
11.308333	0.500	85,746.000000
11.316667	0.500	84,557.000000
11.325000	0.500	83,833.000000
11.333333	0.500	83,359.000000
11.341667	0.500	83,218.000000
11.350000	0.500	82,886.000000
11.358333	0.500	82,092.000000
11.366667	0.500	81,021.000000
11.375000	0.500	79,974.000000
11.383333	0.500	79,687.000000
11.391667	0.500	80,696.000000
11.400000	0.500	82,958.000000
11.408333	0.500	85,759.000000
11.416667	0.500	88,209.000000
11.425000	0.500	89,905.000000
11.433333	0.500	90,348.000000
11.441667	0.500	89,649.000000
11.450000	0.500	88,574.000000
11.458333	0.500	87,621.000000
11.466667	0.500	86,590.000000
11.475000	0.500	84,862.000000
11.483333	0.500	82,336.000000
11.491667	0.500	79,693.000000
11.500000	0.500	77,439.000000
11.508333	0.500	75,996.000000
11.516667	0.500	75,775.000000
11.525000	0.500	77,090.000000
11.533333	0.500	79,758.000000
11.541667	0.500	83,094.000000
11.550000	0.500	86,344.000000
11.558333	0.500	89,242.000000
11.566667	0.500	91,442.000000
11.575000	0.500	92,535.000000
11.583333	0.500	92,579.000000
11.591667	0.500	91,885.000000
11.600000	0.500	91,033.000000
11.608333	0.500	91,206.000000
11.616667	0.500	92,944.000000
11.625000	0.500	96,004.000000
11.633333	0.500	100,058.000000
11.641667	0.500	105,235.000000
11.650000	0.500	111,917.000000
11.658333	0.500	120,564.000000
11.666667	0.500	131,143.000000
11.675000	0.500	143,840.000000
11.683333	0.500	158,733.000000
11.691667	0.500	175,253.000000
11.700000	0.500	192,722.000000
11.708333	0.500	210,008.000000
11.716667	0.500	224,972.000000
11.725000	0.500	235,851.000000
11.733333	0.500	242,211.000000
11.741667	0.500	244,361.000000
11.750000	0.500	243,268.000000
11.758333	0.500	240,866.000000
11.766667	0.500	239,360.000000
11.775000	0.500	241,349.000000
11.783333	0.500	249,607.000000
11.791667	0.500	265,914.000000
11.800000	0.500	292,347.000000
11.808333	0.500	332,156.000000
11.816667	0.500	390,097.000000
11.825000	0.500	472,367.000000
11.833333	0.500	585,104.000000
11.841667	0.500	735,297.000000
11.850000	0.500	931,989.000000
11.858333	0.500	1,185,740.000000
11.866667	0.500	1,506,716.000000
11.875000	0.500	1,902,852.000000
11.883333	0.500	2,377,558.000000
11.891667	0.500	2,928,367.000000
11.900000	0.500	3,545,992.000000
11.908333	0.500	4,211,403.000000
11.916667	0.500	4,895,497.000000
11.925000	0.500	5,561,001.000000
11.933333	0.500	6,163,461.000000
11.941667	0.500	6,658,247.000000
11.950000	0.500	7,007,403.000000
11.958333	0.500	7,183,362.000000
11.966667	0.500	7,171,983.000000
11.975000	0.500	6,974,891.000000
11.983333	0.500	6,608,802.000000
11.991667	0.500	6,103,318.000000
12.000000	0.500	5,497,682.000000
12.008333	0.500	4,834,761.000000
12.016667	0.500	4,155,894.000000
12.025000	0.500	3,497,247.000000
12.033333	0.500	2,886,862.000000
12.041667	0.500	2,344,099.000000
12.050000	0.500	1,879,648.000000
12.058333	0.500	1,496,297.000000
12.066667	0.500	1,191,371.000000
12.075000	0.500	957,590.000000
12.083333	0.500	784,926.000000
12.091667	0.500	662,410.000000
12.100000	0.500	578,975.000000
12.108333	0.500	523,955.000000
12.116667	0.500	488,460.000000
12.125000	0.500	465,563.000000
12.133333	0.500	450,110.000000
12.141667	0.500	439,544.000000
12.150000	0.500	432,816.000000
12.158333	0.500	430,456.000000
12.166667	0.500	435,119.000000
12.175000	0.500	450,217.000000
12.183333	0.500	479,345.000000
12.191667	0.500	526,808.000000
12.200000	0.500	597,900.000000
12.208333	0.500	698,343.000000
12.216667	0.500	833,064.000000
12.225000	0.500	1,004,691.000000
12.233333	0.500	1,212,477.000000
12.241667	0.500	1,452,972.000000
12.250000	0.500	1,719,312.000000
12.258333	0.500	2,000,649.000000
12.266667	0.500	2,282,248.000000
12.275000	0.500	2,546,154.000000
12.283333	0.500	2,774,505.000000
12.291667	0.500	2,950,496.000000
12.300000	0.500	3,059,878.000000
12.308333	0.500	3,093,661.000000
12.316667	0.500	3,049,542.000000
12.325000	0.500	2,932,188.000000
12.333333	0.500	2,751,117.000000
12.341667	0.500	2,519,776.000000
12.350000	0.500	2,255,496.000000
12.358333	0.500	1,976,375.000000
12.366667	0.500	1,698,390.000000
12.375000	0.500	1,434,187.000000
12.383333	0.500	1,193,237.000000
12.391667	0.500	981,609.000000
12.400000	0.500	802,206.000000
12.408333	0.500	655,641.000000
12.416667	0.500	540,380.000000
12.425000	0.500	453,193.000000
12.433333	0.500	388,946.000000
12.441667	0.500	341,870.000000
12.450000	0.500	306,765.000000
12.458333	0.500	279,805.000000
12.466667	0.500	258,116.000000
12.475000	0.500	239,700.000000
12.483333	0.500	222,842.000000
12.491667	0.500	206,215.000000
12.500000	0.500	189,764.000000
12.508333	0.500	173,973.000000
12.516667	0.500	159,198.000000
12.525000	0.500	145,984.000000
12.533333	0.500	134,649.000000
12.541667	0.500	125,597.000000
12.550000	0.500	119,122.000000
12.558333	0.500	114,908.000000
12.566667	0.500	112,129.000000
12.575000	0.500	110,238.000000
12.583333	0.500	109,239.000000
12.591667	0.500	109,841.000000
12.600000	0.500	112,902.000000
12.608333	0.500	119,147.000000
12.616667	0.500	129,735.000000
12.625000	0.500	146,294.000000
12.633333	0.500	170,116.000000
12.641667	0.500	202,678.000000
12.650000	0.500	245,292.000000
12.658333	0.500	299,348.000000
12.666667	0.500	366,446.000000
12.675000	0.500	448,558.000000
12.683333	0.500	548,038.000000
12.691667	0.500	666,182.000000
12.700000	0.500	801,917.000000
12.708333	0.500	951,488.000000
12.716667	0.500	1,109,618.000000
12.725000	0.500	1,268,833.000000
12.733333	0.500	1,419,964.000000
12.741667	0.500	1,553,117.000000
12.750000	0.500	1,658,481.000000
12.758333	0.500	1,727,544.000000
12.766667	0.500	1,754,583.000000
12.775000	0.500	1,737,981.000000
12.783333	0.500	1,679,312.000000
12.791667	0.500	1,583,476.000000
12.800000	0.500	1,457,910.000000
12.808333	0.500	1,311,717.000000
12.816667	0.500	1,154,726.000000
12.825000	0.500	996,364.000000
12.833333	0.500	844,845.000000
12.841667	0.500	706,132.000000
12.850000	0.500	584,501.000000
12.858333	0.500	481,609.000000
12.866667	0.500	397,326.000000
12.875000	0.500	330,389.000000
12.883333	0.500	278,848.000000
12.891667	0.500	240,915.000000
12.900000	0.500	214,869.000000
12.908333	0.500	198,515.000000
12.916667	0.500	189,734.000000
12.925000	0.500	186,541.000000
12.933333	0.500	187,189.000000
12.941667	0.500	190,532.000000
12.950000	0.500	195,741.000000
12.958333	0.500	202,105.000000
12.966667	0.500	208,696.000000
12.975000	0.500	214,616.000000
12.983333	0.500	219,992.000000
12.991667	0.500	225,377.000000
13.000000	0.500	231,068.000000
13.008333	0.500	237,138.000000
13.016667	0.500	244,034.000000
13.025000	0.500	251,361.000000
13.033333	0.500	258,283.000000
13.041667	0.500	264,614.000000
13.050000	0.500	269,627.000000
13.058333	0.500	272,614.000000
13.066667	0.500	273,495.000000
13.075000	0.500	272,328.000000
13.083333	0.500	269,142.000000
13.091667	0.500	263,607.000000
13.100000	0.500	255,433.000000
13.108333	0.500	245,273.000000
13.116667	0.500	234,105.000000
13.125000	0.500	222,752.000000
13.133333	0.500	211,422.000000
13.141667	0.500	200,433.000000
13.150000	0.500	190,661.000000
13.158333	0.500	182,585.000000
13.166667	0.500	176,300.000000
13.175000	0.500	171,677.000000
13.183333	0.500	168,359.000000
13.191667	0.500	165,292.000000
13.200000	0.500	161,541.000000
13.208333	0.500	156,563.000000
13.216667	0.500	150,675.000000
13.225000	0.500	144,718.000000
13.233333	0.500	139,913.000000
13.241667	0.500	137,201.000000
13.250000	0.500	137,363.000000
13.258333	0.500	141,337.000000
13.266667	0.500	149,404.000000
13.275000	0.500	161,335.000000
13.283333	0.500	177,334.000000
13.291667	0.500	197,541.000000
13.300000	0.500	221,286.000000
13.308333	0.500	246,992.000000
13.316667	0.500	273,092.000000
13.325000	0.500	298,445.000000
13.333333	0.500	321,758.000000
13.341667	0.500	341,768.000000
13.350000	0.500	357,122.000000
13.358333	0.500	367,119.000000
13.366667	0.500	371,283.000000
13.375000	0.500	369,159.000000
13.383333	0.500	360,400.000000
13.391667	0.500	345,250.000000
13.400000	0.500	325,068.000000
13.408333	0.500	301,033.000000
13.416667	0.500	274,314.000000
13.425000	0.500	246,384.000000
13.433333	0.500	218,856.000000
13.441667	0.500	193,551.000000
13.450000	0.500	172,084.000000
13.458333	0.500	154,925.000000
13.466667	0.500	141,841.000000
13.475000	0.500	132,056.000000
13.483333	0.500	124,914.000000
13.491667	0.500	120,012.000000
13.500000	0.500	116,418.000000
13.508333	0.500	113,458.000000
13.516667	0.500	111,040.000000
13.525000	0.500	109,760.000000
13.533333	0.500	109,865.000000
13.541667	0.500	110,797.000000
13.550000	0.500	112,262.000000
13.558333	0.500	113,978.000000
13.566667	0.500	115,660.000000
13.575000	0.500	116,801.000000
13.583333	0.500	116,772.000000
13.591667	0.500	115,901.000000
13.600000	0.500	114,520.000000
13.608333	0.500	113,544.000000
13.616667	0.500	113,340.000000
13.625000	0.500	113,372.000000
13.633333	0.500	113,055.000000
13.641667	0.500	111,894.000000
13.650000	0.500	109,671.000000
13.658333	0.500	106,573.000000
13.666667	0.500	103,056.000000
13.675000	0.500	99,883.000000
13.683333	0.500	97,335.000000
13.691667	0.500	94,655.000000
13.700000	0.500	91,709.000000
13.708333	0.500	89,208.000000
13.716667	0.500	87,629.000000
13.725000	0.500	87,263.000000
13.733333	0.500	87,538.000000
13.741667	0.500	88,029.000000
13.750000	0.500	88,472.000000
13.758333	0.500	88,641.000000
13.766667	0.500	89,160.000000
13.775000	0.500	90,688.000000
13.783333	0.500	93,501.000000
13.791667	0.500	97,243.000000
13.800000	0.500	101,237.000000
13.808333	0.500	104,998.000000
13.816667	0.500	107,930.000000
13.825000	0.500	109,485.000000
13.833333	0.500	109,599.000000
13.841667	0.500	108,714.000000
13.850000	0.500	107,461.000000
13.858333	0.500	106,168.000000
13.866667	0.500	105,367.000000
13.875000	0.500	105,916.000000
13.883333	0.500	108,609.000000
13.891667	0.500	113,596.000000
13.900000	0.500	120,347.000000
13.908333	0.500	128,317.000000
13.916667	0.500	137,384.000000
13.925000	0.500	147,645.000000
13.933333	0.500	158,853.000000
13.941667	0.500	170,448.000000
13.950000	0.500	181,509.000000
13.958333	0.500	191,014.000000
13.966667	0.500	198,418.000000
13.975000	0.500	202,936.000000
13.983333	0.500	204,211.000000
13.991667	0.500	202,348.000000
14.000000	0.500	198,234.000000
14.008333	0.500	192,745.000000
14.016667	0.500	186,460.000000
14.025000	0.500	180,061.000000
14.033333	0.500	174,204.000000
14.041667	0.500	169,404.000000
14.050000	0.500	165,691.000000
14.058333	0.500	162,825.000000
14.066667	0.500	160,850.000000
14.075000	0.500	159,479.000000
14.083333	0.500	158,118.000000
14.091667	0.500	156,967.000000
14.100000	0.500	156,527.000000
14.108333	0.500	157,000.000000
14.116667	0.500	158,467.000000
14.125000	0.500	160,987.000000
14.133333	0.500	163,761.000000
14.141667	0.500	165,817.000000
14.150000	0.500	167,117.000000
14.158333	0.500	167,939.000000
14.166667	0.500	168,459.000000
14.175000	0.500	168,963.000000
14.183333	0.500	170,274.000000
14.191667	0.500	172,954.000000
14.200000	0.500	176,951.000000
14.208333	0.500	181,909.000000
14.216667	0.500	187,605.000000
14.225000	0.500	194,047.000000
14.233333	0.500	201,911.000000
14.241667	0.500	212,202.000000
14.250000	0.500	225,972.000000
14.258333	0.500	244,355.000000
14.266667	0.500	269,198.000000
14.275000	0.500	303,403.000000
14.283333	0.500	350,235.000000
14.291667	0.500	413,363.000000
14.300000	0.500	496,358.000000
14.308333	0.500	604,005.000000
14.316667	0.500	741,682.000000
14.325000	0.500	916,121.000000
14.333333	0.500	1,133,584.000000
14.341667	0.500	1,399,125.000000
14.350000	0.500	1,715,935.000000
14.358333	0.500	2,083,545.000000
14.366667	0.500	2,497,974.000000
14.375000	0.500	2,950,130.000000
14.383333	0.500	3,424,677.000000
14.391667	0.500	3,899,364.000000
14.400000	0.500	4,345,269.000000
14.408333	0.500	4,730,602.000000
14.416667	0.500	5,026,763.000000
14.425000	0.500	5,211,456.000000
14.433333	0.500	5,270,602.000000
14.441667	0.500	5,200,126.000000
14.450000	0.500	5,006,075.000000
14.458333	0.500	4,703,643.000000
14.466667	0.500	4,315,423.000000
14.475000	0.500	3,869,166.000000
14.483333	0.500	3,393,313.000000
14.491667	0.500	2,914,847.000000
14.500000	0.500	2,456,291.000000
14.508333	0.500	2,034,746.000000
14.516667	0.500	1,661,597.000000
14.525000	0.500	1,343,433.000000
14.533333	0.500	1,082,661.000000
14.541667	0.500	876,606.000000
14.550000	0.500	719,229.000000
14.558333	0.500	602,696.000000
14.566667	0.500	518,782.000000
14.575000	0.500	459,561.000000
14.583333	0.500	417,154.000000
14.591667	0.500	385,641.000000
14.600000	0.500	360,870.000000
14.608333	0.500	339,806.000000
14.616667	0.500	320,174.000000
14.625000	0.500	300,489.000000
14.633333	0.500	280,412.000000
14.641667	0.500	260,408.000000
14.650000	0.500	241,206.000000
14.658333	0.500	223,476.000000
14.666667	0.500	207,333.000000
14.675000	0.500	193,345.000000
14.683333	0.500	181,686.000000
14.691667	0.500	172,129.000000
14.700000	0.500	164,592.000000
14.708333	0.500	158,757.000000
14.716667	0.500	154,124.000000
14.725000	0.500	150,593.000000
14.733333	0.500	148,235.000000
14.741667	0.500	146,991.000000
14.750000	0.500	146,741.000000
14.758333	0.500	147,355.000000
14.766667	0.500	149,072.000000
14.775000	0.500	152,290.000000
14.783333	0.500	157,464.000000
14.791667	0.500	164,813.000000
14.800000	0.500	174,701.000000
14.808333	0.500	188,137.000000
14.816667	0.500	206,136.000000
14.825000	0.500	229,550.000000
14.833333	0.500	258,584.000000
14.841667	0.500	293,041.000000
14.850000	0.500	332,911.000000
14.858333	0.500	378,073.000000
14.866667	0.500	427,095.000000
14.875000	0.500	477,156.000000
14.883333	0.500	525,452.000000
14.891667	0.500	569,288.000000
14.900000	0.500	606,484.000000
14.908333	0.500	635,277.000000
14.916667	0.500	653,815.000000
14.925000	0.500	660,950.000000
14.933333	0.500	656,290.000000
14.941667	0.500	640,090.000000
14.950000	0.500	613,362.000000
14.958333	0.500	577,610.000000
14.966667	0.500	535,285.000000
14.975000	0.500	488,888.000000
14.983333	0.500	441,219.000000
14.991667	0.500	395,141.000000
15.000000	0.500	353,089.000000
15.008333	0.500	316,538.000000
15.016667	0.500	285,927.000000
15.025000	0.500	260,918.000000
15.033333	0.500	241,727.000000
15.041667	0.500	228,835.000000
15.050000	0.500	221,774.000000
15.058333	0.500	219,708.000000
15.066667	0.500	221,634.000000
15.075000	0.500	227,035.000000
15.083333	0.500	236,082.000000
15.091667	0.500	249,041.000000
15.100000	0.500	265,609.000000
15.108333	0.500	285,267.000000
15.116667	0.500	307,412.000000
15.125000	0.500	332,256.000000
15.133333	0.500	360,236.000000
15.141667	0.500	391,579.000000
15.150000	0.500	427,135.000000
15.158333	0.500	468,024.000000
15.166667	0.500	515,192.000000
15.175000	0.500	569,383.000000
15.183333	0.500	631,016.000000
15.191667	0.500	698,230.000000
15.200000	0.500	767,333.000000
15.208333	0.500	833,863.000000
15.216667	0.500	893,468.000000
15.225000	0.500	941,761.000000
15.233333	0.500	974,851.000000
15.241667	0.500	990,279.000000
15.250000	0.500	987,163.000000
15.258333	0.500	966,178.000000
15.266667	0.500	928,345.000000
15.275000	0.500	876,455.000000
15.283333	0.500	814,804.000000
15.291667	0.500	747,793.000000
15.300000	0.500	679,552.000000
15.308333	0.500	613,067.000000
15.316667	0.500	549,745.000000
15.325000	0.500	490,764.000000
15.333333	0.500	437,482.000000
15.341667	0.500	390,514.000000
15.350000	0.500	349,715.000000
15.358333	0.500	314,023.000000
15.366667	0.500	282,536.000000
15.375000	0.500	255,445.000000
15.383333	0.500	232,610.000000
15.391667	0.500	213,726.000000
15.400000	0.500	198,324.000000
15.408333	0.500	185,704.000000
15.416667	0.500	175,087.000000
15.425000	0.500	166,117.000000
15.433333	0.500	158,354.000000
15.441667	0.500	151,354.000000
15.450000	0.500	144,956.000000
15.458333	0.500	138,755.000000
15.466667	0.500	132,837.000000
15.475000	0.500	127,453.000000
15.483333	0.500	122,291.000000
15.491667	0.500	117,402.000000
15.500000	0.500	113,142.000000
15.508333	0.500	110,236.000000
15.516667	0.500	108,825.000000
15.525000	0.500	108,118.000000
15.533333	0.500	107,406.000000
15.541667	0.500	106,752.000000
15.550000	0.500	106,332.000000
15.558333	0.500	106,367.000000
15.566667	0.500	107,358.000000
15.575000	0.500	109,899.000000
15.583333	0.500	113,920.000000
15.591667	0.500	118,542.000000
15.600000	0.500	122,684.000000
15.608333	0.500	125,677.000000
15.616667	0.500	127,444.000000
15.625000	0.500	128,096.000000
15.633333	0.500	127,913.000000
15.641667	0.500	127,267.000000
15.650000	0.500	126,694.000000
15.658333	0.500	126,404.000000
15.666667	0.500	126,457.000000
15.675000	0.500	126,911.000000
15.683333	0.500	127,930.000000
15.691667	0.500	130,088.000000
15.700000	0.500	133,161.000000
15.708333	0.500	136,167.000000
15.716667	0.500	138,337.000000
15.725000	0.500	139,138.000000
15.733333	0.500	138,382.000000
15.741667	0.500	136,468.000000
15.750000	0.500	133,883.000000
15.758333	0.500	131,113.000000
15.766667	0.500	128,445.000000
15.775000	0.500	126,175.000000
15.783333	0.500	124,808.000000
15.791667	0.500	123,875.000000
15.800000	0.500	122,723.000000
15.808333	0.500	120,803.000000
15.816667	0.500	117,681.000000
15.825000	0.500	113,906.000000
15.833333	0.500	110,787.000000
15.841667	0.500	109,332.000000
15.850000	0.500	109,927.000000
15.858333	0.500	112,214.000000
15.866667	0.500	116,117.000000
15.875000	0.500	121,411.000000
15.883333	0.500	127,088.000000
15.891667	0.500	131,986.000000
15.900000	0.500	135,575.000000
15.908333	0.500	137,503.000000
15.916667	0.500	138,107.000000
15.925000	0.500	138,390.000000
15.933333	0.500	139,245.000000
15.941667	0.500	141,627.000000
15.950000	0.500	146,180.000000
15.958333	0.500	153,253.000000
15.966667	0.500	162,318.000000
15.975000	0.500	173,081.000000
15.983333	0.500	185,658.000000
15.991667	0.500	200,044.000000
16.000000	0.500	216,319.000000
16.008333	0.500	235,333.000000
16.016667	0.500	258,637.000000
16.025000	0.500	286,629.000000
16.033333	0.500	319,988.000000
16.041667	0.500	359,900.000000
16.050000	0.500	406,887.000000
16.058333	0.500	460,649.000000
16.066667	0.500	519,923.000000
16.075000	0.500	583,013.000000
16.083333	0.500	648,274.000000
16.091667	0.500	713,025.000000
16.100000	0.500	773,204.000000
16.108333	0.500	824,501.000000
16.116667	0.500	863,094.000000
16.125000	0.500	885,978.000000
16.133333	0.500	890,988.000000
16.141667	0.500	877,188.000000
16.150000	0.500	845,350.000000
16.158333	0.500	797,917.000000
16.166667	0.500	738,472.000000
16.175000	0.500	671,278.000000
16.183333	0.500	600,792.000000
16.191667	0.500	530,667.000000
16.200000	0.500	463,856.000000
16.208333	0.500	402,800.000000
16.216667	0.500	349,184.000000
16.225000	0.500	303,448.000000
16.233333	0.500	265,810.000000
16.241667	0.500	236,363.000000
16.250000	0.500	214,389.000000
16.258333	0.500	198,233.000000
16.266667	0.500	186,385.000000
16.275000	0.500	177,817.000000
16.283333	0.500	172,018.000000
16.291667	0.500	168,253.000000
16.300000	0.500	164,947.000000
16.308333	0.500	161,376.000000
16.316667	0.500	157,779.000000
16.325000	0.500	154,773.000000
16.333333	0.500	152,596.000000
16.341667	0.500	151,720.000000
16.350000	0.500	152,445.000000
16.358333	0.500	154,757.000000
16.366667	0.500	158,194.000000
16.375000	0.500	162,114.000000
16.383333	0.500	165,619.000000
16.391667	0.500	167,973.000000
16.400000	0.500	169,070.000000
16.408333	0.500	168,838.000000
16.416667	0.500	166,911.000000
16.425000	0.500	163,889.000000
16.433333	0.500	160,844.000000
16.441667	0.500	158,331.000000
16.450000	0.500	156,235.000000
16.458333	0.500	154,120.000000
16.466667	0.500	151,823.000000
16.475000	0.500	149,959.000000
16.483333	0.500	149,113.000000
16.491667	0.500	148,920.000000
16.500000	0.500	149,203.000000
16.508333	0.500	149,869.000000
16.516667	0.500	150,806.000000
16.525000	0.500	151,158.000000
16.533333	0.500	150,144.000000
16.541667	0.500	147,392.000000
16.550000	0.500	143,391.000000
16.558333	0.500	139,090.000000
16.566667	0.500	135,588.000000
16.575000	0.500	133,470.000000
16.583333	0.500	132,939.000000
16.591667	0.500	134,003.000000
16.600000	0.500	136,239.000000
16.608333	0.500	139,223.000000
16.616667	0.500	142,472.000000
16.625000	0.500	145,467.000000
16.633333	0.500	147,630.000000
16.641667	0.500	148,859.000000
16.650000	0.500	149,825.000000
16.658333	0.500	151,583.000000
16.666667	0.500	154,746.000000
16.675000	0.500	158,890.000000
16.683333	0.500	163,433.000000
16.691667	0.500	168,810.000000
16.700000	0.500	175,186.000000
16.708333	0.500	181,518.000000
16.716667	0.500	186,807.000000
16.725000	0.500	190,485.000000
16.733333	0.500	193,038.000000
16.741667	0.500	196,013.000000
16.750000	0.500	200,917.000000
16.758333	0.500	208,703.000000
16.766667	0.500	220,391.000000
16.775000	0.500	236,461.000000
16.783333	0.500	257,081.000000
16.791667	0.500	281,832.000000
16.800000	0.500	309,457.000000
16.808333	0.500	338,445.000000
16.816667	0.500	367,196.000000
16.825000	0.500	394,121.000000
16.833333	0.500	418,408.000000
16.841667	0.500	439,778.000000
16.850000	0.500	458,656.000000
16.858333	0.500	475,851.000000
16.866667	0.500	492,755.000000
16.875000	0.500	510,564.000000
16.883333	0.500	530,318.000000
16.891667	0.500	554,555.000000
16.900000	0.500	587,085.000000
16.908333	0.500	632,996.000000
16.916667	0.500	698,357.000000
16.925000	0.500	789,322.000000
16.933333	0.500	911,304.000000
16.941667	0.500	1,068,976.000000
16.950000	0.500	1,266,630.000000
16.958333	0.500	1,506,282.000000
16.966667	0.500	1,785,998.000000
16.975000	0.500	2,100,125.000000
16.983333	0.500	2,438,780.000000
16.991667	0.500	2,788,034.000000
17.000000	0.500	3,128,847.000000
17.008333	0.500	3,439,171.000000
17.016667	0.500	3,696,985.000000
17.025000	0.500	3,882,800.000000
17.033333	0.500	3,981,018.000000
17.041667	0.500	3,982,835.000000
17.050000	0.500	3,887,555.000000
17.058333	0.500	3,702,251.000000
17.066667	0.500	3,441,248.000000
17.075000	0.500	3,123,777.000000
17.083333	0.500	2,771,734.000000
17.091667	0.500	2,407,598.000000
17.100000	0.500	2,051,880.000000
17.108333	0.500	1,721,265.000000
17.116667	0.500	1,427,905.000000
17.125000	0.500	1,178,453.000000
17.133333	0.500	975,096.000000
17.141667	0.500	816,580.000000
17.150000	0.500	698,359.000000
17.158333	0.500	613,381.000000
17.166667	0.500	554,270.000000
17.175000	0.500	513,489.000000
17.183333	0.500	483,994.000000
17.191667	0.500	460,537.000000
17.200000	0.500	439,135.000000
17.208333	0.500	416,905.000000
17.216667	0.500	392,419.000000
17.225000	0.500	365,741.000000
17.233333	0.500	338,553.000000
17.241667	0.500	311,937.000000
17.250000	0.500	286,454.000000
17.258333	0.500	262,925.000000
17.266667	0.500	241,983.000000
17.275000	0.500	223,964.000000
17.283333	0.500	208,707.000000
17.291667	0.500	196,265.000000
17.300000	0.500	186,272.000000
17.308333	0.500	178,303.000000
17.316667	0.500	172,019.000000
17.325000	0.500	167,465.000000
17.333333	0.500	164,345.000000
17.341667	0.500	161,907.000000
17.350000	0.500	159,910.000000
17.358333	0.500	157,899.000000
17.366667	0.500	155,843.000000
17.375000	0.500	154,161.000000
17.383333	0.500	153,197.000000
17.391667	0.500	152,764.000000
17.400000	0.500	152,465.000000
17.408333	0.500	151,779.000000
17.416667	0.500	150,169.000000
17.425000	0.500	148,156.000000
17.433333	0.500	146,451.000000
17.441667	0.500	145,734.000000
17.450000	0.500	146,514.000000
17.458333	0.500	149,207.000000
17.466667	0.500	154,055.000000
17.475000	0.500	160,476.000000
17.483333	0.500	167,893.000000
17.491667	0.500	176,128.000000
17.500000	0.500	185,182.000000
17.508333	0.500	195,164.000000
17.516667	0.500	207,299.000000
17.525000	0.500	223,196.000000
17.533333	0.500	243,979.000000
17.541667	0.500	269,681.000000
17.550000	0.500	300,316.000000
17.558333	0.500	336,355.000000
17.566667	0.500	379,603.000000
17.575000	0.500	431,937.000000
17.583333	0.500	494,423.000000
17.591667	0.500	567,159.000000
17.600000	0.500	647,959.000000
17.608333	0.500	733,066.000000
17.616667	0.500	818,315.000000
17.625000	0.500	898,878.000000
17.633333	0.500	969,696.000000
17.641667	0.500	1,025,723.000000
17.650000	0.500	1,062,503.000000
17.658333	0.500	1,077,457.000000
17.666667	0.500	1,069,468.000000
17.675000	0.500	1,039,078.000000
17.683333	0.500	988,832.000000
17.691667	0.500	922,613.000000
17.700000	0.500	845,654.000000
17.708333	0.500	763,319.000000
17.716667	0.500	680,180.000000
17.725000	0.500	599,595.000000
17.733333	0.500	524,548.000000
17.741667	0.500	457,274.000000
17.750000	0.500	399,059.000000
17.758333	0.500	350,547.000000
17.766667	0.500	311,689.000000
17.775000	0.500	281,527.000000
17.783333	0.500	258,534.000000
17.791667	0.500	241,258.000000
17.800000	0.500	228,520.000000
17.808333	0.500	219,440.000000
17.816667	0.500	213,435.000000
17.825000	0.500	209,543.000000
17.833333	0.500	207,048.000000
17.841667	0.500	205,769.000000
17.850000	0.500	205,034.000000
17.858333	0.500	204,169.000000
17.866667	0.500	202,325.000000
17.875000	0.500	198,819.000000
17.883333	0.500	193,361.000000
17.891667	0.500	185,785.000000
17.900000	0.500	176,367.000000
17.908333	0.500	166,193.000000
17.916667	0.500	156,649.000000
17.925000	0.500	148,374.000000
17.933333	0.500	141,810.000000
17.941667	0.500	137,021.000000
17.950000	0.500	134,056.000000
17.958333	0.500	132,867.000000
17.966667	0.500	132,871.000000
17.975000	0.500	133,457.000000
17.983333	0.500	134,540.000000
17.991667	0.500	136,313.000000
18.000000	0.500	138,816.000000
18.008333	0.500	141,551.000000
18.016667	0.500	143,477.000000
18.025000	0.500	144,084.000000
18.033333	0.500	143,929.000000
18.041667	0.500	143,936.000000
18.050000	0.500	144,504.000000
18.058333	0.500	145,980.000000
18.066667	0.500	148,885.000000
18.075000	0.500	152,821.000000
18.083333	0.500	157,415.000000
18.091667	0.500	162,234.000000
18.100000	0.500	166,206.000000
18.108333	0.500	168,795.000000
18.116667	0.500	170,077.000000
18.125000	0.500	170,089.000000
18.133333	0.500	169,265.000000
18.141667	0.500	168,115.000000
18.150000	0.500	166,639.000000
18.158333	0.500	164,808.000000
18.166667	0.500	163,195.000000
18.175000	0.500	162,599.000000
18.183333	0.500	163,053.000000
18.191667	0.500	163,717.000000
18.200000	0.500	163,807.000000
18.208333	0.500	162,363.000000
18.216667	0.500	158,847.000000
18.225000	0.500	153,795.000000
18.233333	0.500	147,882.000000
18.241667	0.500	142,315.000000
18.250000	0.500	138,064.000000
18.258333	0.500	135,844.000000
18.266667	0.500	135,817.000000
18.275000	0.500	137,735.000000
18.283333	0.500	140,942.000000
18.291667	0.500	144,678.000000
18.300000	0.500	147,928.000000
18.308333	0.500	149,821.000000
18.316667	0.500	150,592.000000
18.325000	0.500	151,164.000000
18.333333	0.500	152,246.000000
18.341667	0.500	154,337.000000
18.350000	0.500	157,686.000000
18.358333	0.500	162,056.000000
18.366667	0.500	167,145.000000
18.375000	0.500	172,904.000000
18.383333	0.500	178,736.000000
18.391667	0.500	183,650.000000
18.400000	0.500	186,996.000000
18.408333	0.500	188,760.000000
18.416667	0.500	189,086.000000
18.425000	0.500	188,390.000000
18.433333	0.500	186,950.000000
18.441667	0.500	185,099.000000
18.450000	0.500	183,054.000000
18.458333	0.500	181,503.000000
18.466667	0.500	181,480.000000
18.475000	0.500	183,228.000000
18.483333	0.500	186,314.000000
18.491667	0.500	190,226.000000
18.500000	0.500	195,529.000000
18.508333	0.500	203,513.000000
18.516667	0.500	215,448.000000
18.525000	0.500	232,537.000000
18.533333	0.500	255,903.000000
18.541667	0.500	285,375.000000
18.550000	0.500	320,448.000000
18.558333	0.500	360,915.000000
18.566667	0.500	405,825.000000
18.575000	0.500	453,829.000000
18.583333	0.500	502,324.000000
18.591667	0.500	548,132.000000
18.600000	0.500	588,109.000000
18.608333	0.500	619,246.000000
18.616667	0.500	639,019.000000
18.625000	0.500	646,127.000000
18.633333	0.500	640,401.000000
18.641667	0.500	622,552.000000
18.650000	0.500	594,286.000000
18.658333	0.500	557,997.000000
18.666667	0.500	516,093.000000
18.675000	0.500	471,030.000000
18.683333	0.500	425,169.000000
18.691667	0.500	380,554.000000
18.700000	0.500	339,464.000000
18.708333	0.500	303,514.000000
18.716667	0.500	273,222.000000
18.725000	0.500	248,298.000000
18.733333	0.500	228,143.000000
18.741667	0.500	212,172.000000
18.750000	0.500	199,609.000000
18.758333	0.500	189,499.000000
18.766667	0.500	181,358.000000
18.775000	0.500	174,587.000000
18.783333	0.500	168,825.000000
18.791667	0.500	164,246.000000
18.800000	0.500	161,106.000000
18.808333	0.500	159,589.000000
18.816667	0.500	160,040.000000
18.825000	0.500	162,337.000000
18.833333	0.500	165,984.000000
18.841667	0.500	170,829.000000
18.850000	0.500	176,374.000000
18.858333	0.500	182,023.000000
18.866667	0.500	187,135.000000
18.875000	0.500	191,021.000000
18.883333	0.500	193,657.000000
18.891667	0.500	195,558.000000
18.900000	0.500	197,324.000000
18.908333	0.500	200,159.000000
18.916667	0.500	204,850.000000
18.925000	0.500	211,906.000000
18.933333	0.500	220,867.000000
18.941667	0.500	230,466.000000
18.950000	0.500	239,934.000000
18.958333	0.500	248,696.000000
18.966667	0.500	256,041.000000
18.975000	0.500	262,434.000000
18.983333	0.500	268,315.000000
18.991667	0.500	273,332.000000
19.000000	0.500	277,451.000000
19.008333	0.500	280,962.000000
19.016667	0.500	284,154.000000
19.025000	0.500	286,689.000000
19.033333	0.500	287,634.000000
19.041667	0.500	286,111.000000
19.050000	0.500	281,772.000000
19.058333	0.500	275,146.000000
19.066667	0.500	266,278.000000
19.075000	0.500	255,078.000000
19.083333	0.500	242,267.000000
19.091667	0.500	228,909.000000
19.100000	0.500	216,456.000000
19.108333	0.500	206,193.000000
19.116667	0.500	198,716.000000
19.125000	0.500	193,880.000000
19.133333	0.500	190,975.000000
19.141667	0.500	188,900.000000
19.150000	0.500	187,246.000000
19.158333	0.500	186,561.000000
19.166667	0.500	186,868.000000
19.175000	0.500	187,673.000000
19.183333	0.500	188,475.000000
19.191667	0.500	189,583.000000
19.200000	0.500	191,925.000000
19.208333	0.500	196,727.000000
19.216667	0.500	205,133.000000
19.225000	0.500	218,217.000000
19.233333	0.500	236,470.000000
19.241667	0.500	260,923.000000
19.250000	0.500	293,161.000000
19.258333	0.500	334,252.000000
19.266667	0.500	384,687.000000
19.275000	0.500	444,669.000000
19.283333	0.500	515,424.000000
19.291667	0.500	598,429.000000
19.300000	0.500	694,510.000000
19.308333	0.500	803,324.000000
19.316667	0.500	922,165.000000
19.325000	0.500	1,045,513.000000
19.333333	0.500	1,166,177.000000
19.341667	0.500	1,276,501.000000
19.350000	0.500	1,369,412.000000
19.358333	0.500	1,438,295.000000
19.366667	0.500	1,477,245.000000
19.375000	0.500	1,482,858.000000
19.383333	0.500	1,454,463.000000
19.391667	0.500	1,393,950.000000
19.400000	0.500	1,305,537.000000
19.408333	0.500	1,196,230.000000
19.416667	0.500	1,074,293.000000
19.425000	0.500	947,629.000000
19.433333	0.500	823,225.000000
19.441667	0.500	706,588.000000
19.450000	0.500	602,036.000000
19.458333	0.500	512,449.000000
19.466667	0.500	438,610.000000
19.475000	0.500	380,554.000000
19.483333	0.500	337,818.000000
19.491667	0.500	308,456.000000
19.500000	0.500	289,746.000000
19.508333	0.500	279,227.000000
19.516667	0.500	274,940.000000
19.525000	0.500	275,990.000000
19.533333	0.500	282,281.000000
19.541667	0.500	294,501.000000
19.550000	0.500	312,657.000000
19.558333	0.500	336,888.000000
19.566667	0.500	367,826.000000
19.575000	0.500	406,521.000000
19.583333	0.500	454,851.000000
19.591667	0.500	515,576.000000
19.600000	0.500	590,795.000000
19.608333	0.500	681,967.000000
19.616667	0.500	789,140.000000
19.625000	0.500	910,095.000000
19.633333	0.500	1,040,441.000000
19.641667	0.500	1,174,193.000000
19.650000	0.500	1,304,137.000000
19.658333	0.500	1,421,987.000000
19.666667	0.500	1,518,644.000000
19.675000	0.500	1,585,873.000000
19.683333	0.500	1,617,807.000000
19.691667	0.500	1,611,592.000000
19.700000	0.500	1,567,525.000000
19.708333	0.500	1,488,732.000000
19.716667	0.500	1,381,451.000000
19.725000	0.500	1,253,934.000000
19.733333	0.500	1,115,353.000000
19.741667	0.500	974,659.000000
19.750000	0.500	839,384.000000
19.758333	0.500	715,017.000000
19.766667	0.500	604,994.000000
19.775000	0.500	511,059.000000
19.783333	0.500	433,830.000000
19.791667	0.500	373,293.000000
19.800000	0.500	328,523.000000
19.808333	0.500	297,449.000000
19.816667	0.500	277,437.000000
19.825000	0.500	265,951.000000
19.833333	0.500	260,453.000000
19.841667	0.500	258,754.000000
19.850000	0.500	258,865.000000
19.858333	0.500	259,131.000000
19.866667	0.500	258,866.000000
19.875000	0.500	257,447.000000
19.883333	0.500	254,323.000000
19.891667	0.500	249,724.000000
19.900000	0.500	243,909.000000
19.908333	0.500	236,689.000000
19.916667	0.500	228,012.000000
19.925000	0.500	218,210.000000
19.933333	0.500	208,128.000000
19.941667	0.500	198,563.000000
19.950000	0.500	189,869.000000
19.958333	0.500	182,494.000000
19.966667	0.500	176,531.000000
19.975000	0.500	171,843.000000
19.983333	0.500	168,787.000000
19.991667	0.500	167,838.000000
20.000000	0.500	168,667.000000
20.008333	0.500	170,399.000000
20.016667	0.500	172,461.000000
20.025000	0.500	174,552.000000
20.033333	0.500	176,342.000000
20.041667	0.500	177,239.000000
20.050000	0.500	177,461.000000
20.058333	0.500	177,567.000000
20.066667	0.500	176,641.000000
20.075000	0.500	174,239.000000
20.083333	0.500	171,170.000000
20.091667	0.500	168,343.000000
20.100000	0.500	166,452.000000
20.108333	0.500	166,114.000000
20.116667	0.500	167,332.000000
20.125000	0.500	169,563.000000
20.133333	0.500	172,475.000000
20.141667	0.500	176,185.000000
20.150000	0.500	180,288.000000
20.158333	0.500	183,470.000000
20.166667	0.500	184,947.000000
20.175000	0.500	184,854.000000
20.183333	0.500	183,790.000000
20.191667	0.500	182,059.000000
20.200000	0.500	179,817.000000
20.208333	0.500	177,229.000000
20.216667	0.500	174,871.000000
20.225000	0.500	172,934.000000
20.233333	0.500	171,007.000000
20.241667	0.500	168,888.000000
20.250000	0.500	166,858.000000
20.258333	0.500	164,654.000000
20.266667	0.500	162,050.000000
20.275000	0.500	159,157.000000
20.283333	0.500	156,060.000000
20.291667	0.500	153,126.000000
20.300000	0.500	150,609.000000
20.308333	0.500	148,749.000000
20.316667	0.500	147,649.000000
20.325000	0.500	148,077.000000
20.333333	0.500	150,240.000000
20.341667	0.500	153,205.000000
20.350000	0.500	156,133.000000
20.358333	0.500	158,937.000000
20.366667	0.500	161,052.000000
20.375000	0.500	162,179.000000
20.383333	0.500	162,805.000000
20.391667	0.500	162,866.000000
20.400000	0.500	162,353.000000
20.408333	0.500	161,813.000000
20.416667	0.500	161,938.000000
20.425000	0.500	162,866.000000
20.433333	0.500	164,495.000000
20.441667	0.500	166,218.000000
20.450000	0.500	167,631.000000
20.458333	0.500	168,433.000000
20.466667	0.500	168,152.000000
20.475000	0.500	166,693.000000
20.483333	0.500	164,618.000000
20.491667	0.500	162,577.000000
20.500000	0.500	160,634.000000
20.508333	0.500	158,771.000000
20.516667	0.500	157,448.000000
20.525000	0.500	156,932.000000
20.533333	0.500	156,969.000000
20.541667	0.500	157,636.000000
20.550000	0.500	158,829.000000
20.558333	0.500	160,029.000000
20.566667	0.500	160,820.000000
20.575000	0.500	161,277.000000
20.583333	0.500	160,908.000000
20.591667	0.500	159,785.000000
20.600000	0.500	158,462.000000
20.608333	0.500	157,295.000000
20.616667	0.500	156,438.000000
20.625000	0.500	156,314.000000
20.633333	0.500	157,310.000000
20.641667	0.500	159,774.000000
20.650000	0.500	163,892.000000
20.658333	0.500	168,811.000000
20.666667	0.500	173,730.000000
20.675000	0.500	178,588.000000
20.683333	0.500	182,764.000000
20.691667	0.500	185,753.000000
20.700000	0.500	187,223.000000
20.708333	0.500	187,747.000000
20.716667	0.500	188,562.000000
20.725000	0.500	190,496.000000
20.733333	0.500	193,667.000000
20.741667	0.500	198,171.000000
20.750000	0.500	202,983.000000
20.758333	0.500	207,072.000000
20.766667	0.500	210,018.000000
20.775000	0.500	211,757.000000
20.783333	0.500	212,749.000000
20.791667	0.500	213,201.000000
20.800000	0.500	213,470.000000
20.808333	0.500	213,983.000000
20.816667	0.500	214,924.000000
20.825000	0.500	215,497.000000
20.833333	0.500	215,116.000000
20.841667	0.500	213,201.000000
20.850000	0.500	209,714.000000
20.858333	0.500	204,775.000000
20.866667	0.500	198,974.000000
20.875000	0.500	193,379.000000
20.883333	0.500	188,803.000000
20.891667	0.500	185,720.000000
20.900000	0.500	183,985.000000
20.908333	0.500	183,724.000000
20.916667	0.500	184,742.000000
20.925000	0.500	185,725.000000
20.933333	0.500	185,388.000000
20.941667	0.500	183,472.000000
20.950000	0.500	180,886.000000
20.958333	0.500	178,641.000000
20.966667	0.500	176,808.000000
20.975000	0.500	175,350.000000
20.983333	0.500	174,348.000000
20.991667	0.500	173,634.000000
21.000000	0.500	173,016.000000
21.008333	0.500	172,063.000000
21.016667	0.500	170,524.000000
21.025000	0.500	168,596.000000
21.033333	0.500	166,169.000000
21.041667	0.500	163,712.000000
21.050000	0.500	162,452.000000
21.058333	0.500	162,794.000000
21.066667	0.500	164,054.000000
21.075000	0.500	165,353.000000
21.083333	0.500	166,060.000000
21.091667	0.500	165,749.000000
21.100000	0.500	164,912.000000
21.108333	0.500	164,213.000000
21.116667	0.500	163,832.000000
21.125000	0.500	164,162.000000
21.133333	0.500	165,714.000000
21.141667	0.500	168,245.000000
21.150000	0.500	171,284.000000
21.158333	0.500	174,834.000000
21.166667	0.500	178,222.000000
21.175000	0.500	180,923.000000
21.183333	0.500	182,624.000000
21.191667	0.500	183,292.000000
21.200000	0.500	183,402.000000
21.208333	0.500	183,679.000000
21.216667	0.500	183,997.000000
21.225000	0.500	184,083.000000
21.233333	0.500	184,035.000000
21.241667	0.500	183,895.000000
21.250000	0.500	183,587.000000
21.258333	0.500	183,155.000000
21.266667	0.500	182,597.000000
21.275000	0.500	182,191.000000
21.283333	0.500	182,144.000000
21.291667	0.500	182,381.000000
21.300000	0.500	182,502.000000
21.308333	0.500	182,507.000000
21.316667	0.500	182,705.000000
21.325000	0.500	182,781.000000
21.333333	0.500	182,550.000000
21.341667	0.500	182,630.000000
21.350000	0.500	183,919.000000
21.358333	0.500	186,453.000000
21.366667	0.500	189,962.000000
21.375000	0.500	193,700.000000
21.383333	0.500	196,669.000000
21.391667	0.500	198,279.000000
21.400000	0.500	198,516.000000
21.408333	0.500	197,861.000000
21.416667	0.500	196,418.000000
21.425000	0.500	194,274.000000
21.433333	0.500	191,694.000000
21.441667	0.500	188,479.000000
21.450000	0.500	184,414.000000
21.458333	0.500	179,765.000000
21.466667	0.500	175,279.000000
21.475000	0.500	171,670.000000
21.483333	0.500	169,226.000000
21.491667	0.500	168,245.000000
21.500000	0.500	167,741.000000
21.508333	0.500	167,019.000000
21.516667	0.500	166,785.000000
21.525000	0.500	167,944.000000
21.533333	0.500	170,085.000000
21.541667	0.500	172,442.000000
21.550000	0.500	174,478.000000
21.558333	0.500	175,820.000000
21.566667	0.500	175,974.000000
21.575000	0.500	174,413.000000
21.583333	0.500	171,753.000000
21.591667	0.500	169,741.000000
21.600000	0.500	169,112.000000
21.608333	0.500	169,298.000000
21.616667	0.500	169,439.000000
21.625000	0.500	169,386.000000
21.633333	0.500	169,836.000000
21.641667	0.500	171,065.000000
21.650000	0.500	173,218.000000
21.658333	0.500	176,298.000000
21.666667	0.500	179,714.000000
21.675000	0.500	183,137.000000
21.683333	0.500	186,306.000000
21.691667	0.500	188,669.000000
21.700000	0.500	189,919.000000
21.708333	0.500	190,420.000000
21.716667	0.500	190,481.000000
21.725000	0.500	190,356.000000
21.733333	0.500	190,018.000000
21.741667	0.500	188,321.000000
21.750000	0.500	184,486.000000
21.758333	0.500	179,394.000000
21.766667	0.500	173,896.000000
21.775000	0.500	168,712.000000
21.783333	0.500	165,098.000000
21.791667	0.500	163,649.000000
21.800000	0.500	163,959.000000
21.808333	0.500	165,597.000000
21.816667	0.500	167,842.000000
21.825000	0.500	169,930.000000
21.833333	0.500	172,006.000000
21.841667	0.500	174,804.000000
21.850000	0.500	178,137.000000
21.858333	0.500	181,225.000000
21.866667	0.500	183,808.000000
21.875000	0.500	186,064.000000
21.883333	0.500	188,118.000000
21.891667	0.500	190,367.000000
21.900000	0.500	192,464.000000
21.908333	0.500	193,884.000000
21.916667	0.500	194,549.000000
21.925000	0.500	194,807.000000
21.933333	0.500	194,399.000000
21.941667	0.500	193,057.000000
21.950000	0.500	190,786.000000
21.958333	0.500	187,794.000000
21.966667	0.500	184,396.000000
21.975000	0.500	181,095.000000
21.983333	0.500	178,624.000000
21.991667	0.500	177,507.000000
22.000000	0.500	177,572.000000
22.008333	0.500	178,581.000000
22.016667	0.500	180,546.000000
22.025000	0.500	183,173.000000
22.033333	0.500	185,886.000000
22.041667	0.500	188,218.000000
22.050000	0.500	190,052.000000
22.058333	0.500	191,156.000000
22.066667	0.500	191,758.000000
22.075000	0.500	192,036.000000
22.083333	0.500	191,933.000000
22.091667	0.500	191,206.000000
22.100000	0.500	189,755.000000
22.108333	0.500	187,988.000000
22.116667	0.500	186,473.000000
22.125000	0.500	185,563.000000
22.133333	0.500	184,946.000000
22.141667	0.500	184,359.000000
22.150000	0.500	183,896.000000
22.158333	0.500	183,733.000000
22.166667	0.500	183,821.000000
22.175000	0.500	184,083.000000
22.183333	0.500	184,159.000000
22.191667	0.500	183,945.000000
22.200000	0.500	183,619.000000
22.208333	0.500	183,272.000000
22.216667	0.500	182,874.000000
22.225000	0.500	182,089.000000
22.233333	0.500	180,590.000000
22.241667	0.500	178,101.000000
22.250000	0.500	175,278.000000
22.258333	0.500	173,344.000000
22.266667	0.500	172,484.000000
22.275000	0.500	172,289.000000
22.283333	0.500	172,257.000000
22.291667	0.500	172,204.000000
22.300000	0.500	171,917.000000
22.308333	0.500	171,545.000000
22.316667	0.500	171,594.000000
22.325000	0.500	172,678.000000
22.333333	0.500	175,170.000000
22.341667	0.500	178,639.000000
22.350000	0.500	182,043.000000
22.358333	0.500	184,688.000000
22.366667	0.500	185,969.000000
22.375000	0.500	185,643.000000
22.383333	0.500	184,335.000000
22.391667	0.500	182,579.000000
22.400000	0.500	180,956.000000
22.408333	0.500	179,987.000000
22.416667	0.500	179,446.000000
22.425000	0.500	178,925.000000
22.433333	0.500	177,993.000000
22.441667	0.500	176,962.000000
22.450000	0.500	175,979.000000
22.458333	0.500	175,206.000000
22.466667	0.500	174,867.000000
22.475000	0.500	174,895.000000
22.483333	0.500	175,080.000000
22.491667	0.500	175,127.000000
22.500000	0.500	175,264.000000
22.508333	0.500	176,336.000000
22.516667	0.500	178,634.000000
22.525000	0.500	181,859.000000
22.533333	0.500	185,975.000000
22.541667	0.500	190,381.000000
22.550000	0.500	194,112.000000
22.558333	0.500	196,334.000000
22.566667	0.500	196,543.000000
22.575000	0.500	195,102.000000
22.583333	0.500	193,138.000000
22.591667	0.500	191,323.000000
22.600000	0.500	189,882.000000
22.608333	0.500	188,826.000000
22.616667	0.500	187,537.000000
22.625000	0.500	185,708.000000
22.633333	0.500	183,509.000000
22.641667	0.500	181,072.000000
22.650000	0.500	179,104.000000
22.658333	0.500	178,062.000000
22.666667	0.500	177,560.000000
22.675000	0.500	177,404.000000
22.683333	0.500	177,949.000000
22.691667	0.500	179,699.000000
22.700000	0.500	182,417.000000
22.708333	0.500	185,650.000000
22.716667	0.500	189,354.000000
22.725000	0.500	192,762.000000
22.733333	0.500	194,956.000000
22.741667	0.500	195,809.000000
22.750000	0.500	195,766.000000
22.758333	0.500	195,359.000000
22.766667	0.500	194,847.000000
22.775000	0.500	194,441.000000
22.783333	0.500	194,105.000000
22.791667	0.500	193,521.000000
22.800000	0.500	192,851.000000
22.808333	0.500	192,293.000000
22.816667	0.500	191,324.000000
22.825000	0.500	189,566.000000
22.833333	0.500	187,438.000000
22.841667	0.500	185,776.000000
22.850000	0.500	185,231.000000
22.858333	0.500	185,763.000000
22.866667	0.500	186,690.000000
22.875000	0.500	187,166.000000
22.883333	0.500	186,396.000000
22.891667	0.500	184,550.000000
22.900000	0.500	182,505.000000
22.908333	0.500	180,594.000000
22.916667	0.500	178,294.000000
22.925000	0.500	175,543.000000
22.933333	0.500	172,827.000000
22.941667	0.500	170,728.000000
22.950000	0.500	169,819.000000
22.958333	0.500	170,022.000000
22.966667	0.500	170,714.000000
22.975000	0.500	171,210.000000
22.983333	0.500	171,361.000000
22.991667	0.500	171,742.000000
23.000000	0.500	172,631.000000
23.008333	0.500	174,570.000000
23.016667	0.500	178,090.000000
23.025000	0.500	182,461.000000
23.033333	0.500	186,389.000000
23.041667	0.500	188,782.000000
23.050000	0.500	189,188.000000
23.058333	0.500	187,667.000000
23.066667	0.500	184,486.000000
23.075000	0.500	180,369.000000
23.083333	0.500	176,191.000000
23.091667	0.500	172,768.000000
23.100000	0.500	170,920.000000
23.108333	0.500	171,066.000000
23.116667	0.500	173,731.000000
23.125000	0.500	178,948.000000
23.133333	0.500	185,619.000000
23.141667	0.500	192,187.000000
23.150000	0.500	197,646.000000
23.158333	0.500	201,320.000000
23.166667	0.500	202,995.000000
23.175000	0.500	203,147.000000
23.183333	0.500	202,296.000000
23.191667	0.500	200,459.000000
23.200000	0.500	197,679.000000
23.208333	0.500	194,467.000000
23.216667	0.500	191,690.000000
23.225000	0.500	189,819.000000
23.233333	0.500	188,607.000000
23.241667	0.500	187,885.000000
23.250000	0.500	187,353.000000
23.258333	0.500	187,505.000000
23.266667	0.500	188,934.000000
23.275000	0.500	191,762.000000
23.283333	0.500	195,550.000000
23.291667	0.500	199,298.000000
23.300000	0.500	201,834.000000
23.308333	0.500	202,852.000000
23.316667	0.500	202,867.000000
23.325000	0.500	202,773.000000
23.333333	0.500	203,202.000000
23.341667	0.500	203,964.000000
23.350000	0.500	204,776.000000
23.358333	0.500	205,158.000000
23.366667	0.500	204,734.000000
23.375000	0.500	203,626.000000
23.383333	0.500	201,957.000000
23.391667	0.500	199,860.000000
23.400000	0.500	197,487.000000
23.408333	0.500	194,679.000000
23.416667	0.500	191,454.000000
23.425000	0.500	188,295.000000
23.433333	0.500	185,544.000000
23.441667	0.500	184,150.000000
23.450000	0.500	184,764.000000
23.458333	0.500	187,126.000000
23.466667	0.500	190,461.000000
23.475000	0.500	194,220.000000
23.483333	0.500	197,504.000000
23.491667	0.500	199,712.000000
23.500000	0.500	200,832.000000
23.508333	0.500	201,296.000000
23.516667	0.500	201,242.000000
23.525000	0.500	200,342.000000
23.533333	0.500	199,173.000000
23.541667	0.500	198,599.000000
23.550000	0.500	199,023.000000
23.558333	0.500	200,061.000000
23.566667	0.500	200,956.000000
23.575000	0.500	201,138.000000
23.583333	0.500	200,450.000000
23.591667	0.500	199,248.000000
23.600000	0.500	198,341.000000
23.608333	0.500	197,885.000000
23.616667	0.500	197,711.000000
23.625000	0.500	198,123.000000
23.633333	0.500	199,418.000000
23.641667	0.500	201,783.000000
23.650000	0.500	204,989.000000
23.658333	0.500	208,300.000000
23.666667	0.500	210,715.000000
23.675000	0.500	211,491.000000
23.683333	0.500	210,045.000000
23.691667	0.500	206,685.000000
23.700000	0.500	202,575.000000
23.708333	0.500	198,505.000000
23.716667	0.500	194,707.000000
23.725000	0.500	191,629.000000
23.733333	0.500	189,839.000000
23.741667	0.500	189,243.000000
23.750000	0.500	189,637.000000
23.758333	0.500	190,658.000000
23.766667	0.500	191,461.000000
23.775000	0.500	191,300.000000
23.783333	0.500	190,490.000000
23.791667	0.500	189,651.000000
23.800000	0.500	189,200.000000
23.808333	0.500	188,984.000000
23.816667	0.500	188,622.000000
23.825000	0.500	187,826.000000
23.833333	0.500	187,001.000000
23.841667	0.500	186,726.000000
23.850000	0.500	186,557.000000
23.858333	0.500	186,203.000000
23.866667	0.500	185,894.000000
23.875000	0.500	186,123.000000
23.883333	0.500	187,177.000000
23.891667	0.500	188,998.000000
23.900000	0.500	191,332.000000
23.908333	0.500	193,884.000000
23.916667	0.500	196,429.000000
23.925000	0.500	198,644.000000
23.933333	0.500	199,989.000000
23.941667	0.500	199,969.000000
23.950000	0.500	198,944.000000
23.958333	0.500	197,461.000000
23.966667	0.500	195,854.000000
23.975000	0.500	195,208.000000
23.983333	0.500	196,139.000000
23.991667	0.500	198,338.000000
24.000000	0.500	201,097.000000
24.008333	0.500	203,755.000000
24.016667	0.500	205,517.000000
24.025000	0.500	206,152.000000
24.033333	0.500	206,008.000000
24.041667	0.500	205,762.000000
24.050000	0.500	206,010.000000
24.058333	0.500	206,881.000000
24.066667	0.500	208,254.000000
24.075000	0.500	209,773.000000
24.083333	0.500	210,746.000000
24.091667	0.500	210,574.000000
24.100000	0.500	209,100.000000
24.108333	0.500	206,463.000000
24.116667	0.500	203,273.000000
24.125000	0.500	200,333.000000
24.133333	0.500	198,379.000000
24.141667	0.500	197,315.000000
24.150000	0.500	196,672.000000
24.158333	0.500	195,768.000000
24.166667	0.500	194,056.000000
24.175000	0.500	191,467.000000
24.183333	0.500	188,208.000000
24.191667	0.500	184,647.000000
24.200000	0.500	181,070.000000
24.208333	0.500	177,787.000000
24.216667	0.500	175,304.000000
24.225000	0.500	174,063.000000
24.233333	0.500	174,138.000000
24.241667	0.500	175,548.000000
24.250000	0.500	178,067.000000
24.258333	0.500	180,888.000000
24.266667	0.500	183,241.000000
24.275000	0.500	184,969.000000
24.283333	0.500	186,022.000000
24.291667	0.500	187,050.000000
24.300000	0.500	188,661.000000
24.308333	0.500	191,063.000000
24.316667	0.500	193,981.000000
24.325000	0.500	196,791.000000
24.333333	0.500	198,961.000000
24.341667	0.500	199,979.000000
24.350000	0.500	199,677.000000
24.358333	0.500	198,261.000000
24.366667	0.500	195,986.000000
24.375000	0.500	193,581.000000
24.383333	0.500	191,218.000000
24.391667	0.500	188,799.000000
24.400000	0.500	186,602.000000
24.408333	0.500	184,618.000000
24.416667	0.500	183,190.000000
24.425000	0.500	182,647.000000
24.433333	0.500	183,266.000000
24.441667	0.500	185,300.000000
24.450000	0.500	188,351.000000
24.458333	0.500	191,728.000000
24.466667	0.500	195,019.000000
24.475000	0.500	197,861.000000
24.483333	0.500	200,118.000000
24.491667	0.500	201,868.000000
24.500000	0.500	203,031.000000
24.508333	0.500	203,074.000000
24.516667	0.500	201,564.000000
24.525000	0.500	198,948.000000
24.533333	0.500	196,599.000000
24.541667	0.500	195,559.000000
24.550000	0.500	196,605.000000
24.558333	0.500	199,982.000000
24.566667	0.500	204,802.000000
24.575000	0.500	209,649.000000
24.583333	0.500	213,169.000000
24.591667	0.500	214,989.000000
24.600000	0.500	215,641.000000
24.608333	0.500	215,658.000000
24.616667	0.500	215,438.000000
24.625000	0.500	215,132.000000
24.633333	0.500	214,739.000000
24.641667	0.500	213,964.000000
24.650000	0.500	212,656.000000
24.658333	0.500	210,780.000000
24.666667	0.500	208,411.000000
24.675000	0.500	205,799.000000
24.683333	0.500	203,238.000000
24.691667	0.500	201,149.000000
24.700000	0.500	200,135.000000
24.708333	0.500	200,129.000000
24.716667	0.500	200,579.000000
24.725000	0.500	201,277.000000
24.733333	0.500	201,764.000000
24.741667	0.500	201,872.000000
24.750000	0.500	201,350.000000
24.758333	0.500	200,562.000000
24.766667	0.500	199,969.000000
24.775000	0.500	199,821.000000
24.783333	0.500	200,121.000000
24.791667	0.500	200,796.000000
24.800000	0.500	201,547.000000
24.808333	0.500	202,236.000000
24.816667	0.500	202,638.000000
24.825000	0.500	203,265.000000
24.833333	0.500	204,889.000000
24.841667	0.500	207,297.000000
24.850000	0.500	210,386.000000
24.858333	0.500	213,792.000000
24.866667	0.500	216,866.000000
24.875000	0.500	218,928.000000
24.883333	0.500	219,846.000000
24.891667	0.500	219,351.000000
24.900000	0.500	217,247.000000
24.908333	0.500	213,806.000000
24.916667	0.500	209,465.000000
24.925000	0.500	205,299.000000
24.933333	0.500	202,434.000000
24.941667	0.500	201,371.000000
24.950000	0.500	202,096.000000
24.958333	0.500	203,959.000000
24.966667	0.500	206,286.000000
24.975000	0.500	208,561.000000
24.983333	0.500	210,284.000000
24.991667	0.500	211,338.000000
25.000000	0.500	211,813.000000
25.008333	0.500	212,364.000000
25.016667	0.500	213,868.000000
25.025000	0.500	216,334.000000
25.033333	0.500	218,797.000000
25.041667	0.500	220,397.000000
25.050000	0.500	220,488.000000
25.058333	0.500	219,150.000000
25.066667	0.500	217,062.000000
25.075000	0.500	214,717.000000
25.083333	0.500	212,061.000000
25.091667	0.500	208,972.000000
25.100000	0.500	205,478.000000
25.108333	0.500	201,819.000000
25.116667	0.500	198,535.000000
25.125000	0.500	195,792.000000
25.133333	0.500	193,887.000000
25.141667	0.500	192,870.000000
25.150000	0.500	192,469.000000
25.158333	0.500	192,548.000000
25.166667	0.500	192,764.000000
25.175000	0.500	193,117.000000
25.183333	0.500	193,644.000000
25.191667	0.500	194,144.000000
25.200000	0.500	194,538.000000
25.208333	0.500	195,130.000000
25.216667	0.500	196,254.000000
25.225000	0.500	197,723.000000
25.233333	0.500	199,535.000000
25.241667	0.500	202,053.000000
25.250000	0.500	205,446.000000
25.258333	0.500	208,902.000000
25.266667	0.500	211,363.000000
25.275000	0.500	212,724.000000
25.283333	0.500	213,291.000000
25.291667	0.500	213,042.000000
25.300000	0.500	212,095.000000
25.308333	0.500	210,789.000000
25.316667	0.500	209,278.000000
25.325000	0.500	207,620.000000
25.333333	0.500	205,709.000000
25.341667	0.500	204,062.000000
25.350000	0.500	203,401.000000
25.358333	0.500	203,629.000000
25.366667	0.500	204,083.000000
25.375000	0.500	204,401.000000
25.383333	0.500	205,037.000000
25.391667	0.500	206,503.000000
25.400000	0.500	209,249.000000
25.408333	0.500	212,734.000000
25.416667	0.500	216,443.000000
25.425000	0.500	220,420.000000
25.433333	0.500	224,570.000000
25.441667	0.500	228,509.000000
25.450000	0.500	231,527.000000
25.458333	0.500	233,113.000000
25.466667	0.500	233,035.000000
25.475000	0.500	230,867.000000
25.483333	0.500	227,003.000000
25.491667	0.500	222,448.000000
25.500000	0.500	217,801.000000
25.508333	0.500	213,958.000000
25.516667	0.500	211,627.000000
25.525000	0.500	210,648.000000
25.533333	0.500	210,372.000000
25.541667	0.500	210,480.000000
25.550000	0.500	210,930.000000
25.558333	0.500	211,452.000000
25.566667	0.500	211,270.000000
25.575000	0.500	210,080.000000
25.583333	0.500	208,448.000000
25.591667	0.500	206,716.000000
25.600000	0.500	204,943.000000
25.608333	0.500	203,575.000000
25.616667	0.500	203,056.000000
25.625000	0.500	203,299.000000
25.633333	0.500	203,855.000000
25.641667	0.500	203,957.000000
25.650000	0.500	203,565.000000
25.658333	0.500	203,076.000000
25.666667	0.500	202,579.000000
25.675000	0.500	202,149.000000
25.683333	0.500	202,384.000000
25.691667	0.500	203,691.000000
25.700000	0.500	206,346.000000
25.708333	0.500	210,574.000000
25.716667	0.500	216,319.000000
25.725000	0.500	222,470.000000
25.733333	0.500	227,394.000000
25.741667	0.500	230,106.000000
25.750000	0.500	230,667.000000
25.758333	0.500	229,769.000000
25.766667	0.500	228,450.000000
25.775000	0.500	227,141.000000
25.783333	0.500	225,874.000000
25.791667	0.500	224,605.000000
25.800000	0.500	223,270.000000
25.808333	0.500	221,554.000000
25.816667	0.500	219,338.000000
25.825000	0.500	216,665.000000
25.833333	0.500	213,536.000000
25.841667	0.500	210,528.000000
25.850000	0.500	208,219.000000
25.858333	0.500	207,144.000000
25.866667	0.500	207,614.000000
25.875000	0.500	209,529.000000
25.883333	0.500	212,107.000000
25.891667	0.500	214,455.000000
25.900000	0.500	215,693.000000
25.908333	0.500	215,652.000000
25.916667	0.500	214,195.000000
25.925000	0.500	211,783.000000
25.933333	0.500	209,382.000000
25.941667	0.500	207,791.000000
25.950000	0.500	207,227.000000
25.958333	0.500	207,600.000000
25.966667	0.500	209,261.000000
25.975000	0.500	212,370.000000
25.983333	0.500	215,973.000000
25.991667	0.500	219,478.000000
26.000000	0.500	222,499.000000
26.008333	0.500	225,002.000000
26.016667	0.500	226,879.000000
26.025000	0.500	228,084.000000
26.033333	0.500	228,755.000000
26.041667	0.500	228,823.000000
26.050000	0.500	228,797.000000
26.058333	0.500	229,271.000000
26.066667	0.500	230,028.000000
26.075000	0.500	231,025.000000
26.083333	0.500	232,334.000000
26.091667	0.500	233,914.000000
26.100000	0.500	235,385.000000
26.108333	0.500	236,625.000000
26.116667	0.500	237,026.000000
26.125000	0.500	236,061.000000
26.133333	0.500	234,582.000000
26.141667	0.500	233,842.000000
26.150000	0.500	233,504.000000
26.158333	0.500	233,028.000000
26.166667	0.500	231,689.000000
26.175000	0.500	228,785.000000
26.183333	0.500	224,291.000000
26.191667	0.500	219,056.000000
26.200000	0.500	213,948.000000
26.208333	0.500	209,360.000000
26.216667	0.500	206,404.000000
26.225000	0.500	205,917.000000
26.233333	0.500	207,776.000000
26.241667	0.500	211,844.000000
26.250000	0.500	217,051.000000
26.258333	0.500	222,096.000000
26.266667	0.500	225,777.000000
26.275000	0.500	227,484.000000
26.283333	0.500	227,761.000000
26.291667	0.500	227,638.000000
26.300000	0.500	227,919.000000
26.308333	0.500	228,987.000000
26.316667	0.500	230,505.000000
26.325000	0.500	231,691.000000
26.333333	0.500	231,853.000000
26.341667	0.500	230,853.000000
26.350000	0.500	228,600.000000
26.358333	0.500	225,596.000000
26.366667	0.500	223,043.000000
26.375000	0.500	221,920.000000
26.383333	0.500	222,054.000000
26.391667	0.500	223,515.000000
26.400000	0.500	225,868.000000
26.408333	0.500	228,061.000000
26.416667	0.500	229,381.000000
26.425000	0.500	229,838.000000
26.433333	0.500	229,824.000000
26.441667	0.500	230,046.000000
26.450000	0.500	230,769.000000
26.458333	0.500	231,974.000000
26.466667	0.500	233,744.000000
26.475000	0.500	236,030.000000
26.483333	0.500	238,433.000000
26.491667	0.500	240,013.000000
26.500000	0.500	240,403.000000
26.508333	0.500	239,728.000000
26.516667	0.500	238,237.000000
26.525000	0.500	236,261.000000
26.533333	0.500	233,954.000000
26.541667	0.500	231,487.000000
26.550000	0.500	229,491.000000
26.558333	0.500	228,127.000000
26.566667	0.500	227,069.000000
26.575000	0.500	226,135.000000
26.583333	0.500	224,899.000000
26.591667	0.500	223,004.000000
26.600000	0.500	221,258.000000
26.608333	0.500	220,434.000000
26.616667	0.500	220,921.000000
26.625000	0.500	222,897.000000
26.633333	0.500	225,723.000000
26.641667	0.500	228,546.000000
26.650000	0.500	231,010.000000
26.658333	0.500	232,265.000000
26.666667	0.500	231,374.000000
26.675000	0.500	228,930.000000
26.683333	0.500	225,735.000000
26.691667	0.500	222,892.000000
26.700000	0.500	220,972.000000
26.708333	0.500	220,088.000000
26.716667	0.500	220,526.000000
26.725000	0.500	222,019.000000
26.733333	0.500	224,067.000000
26.741667	0.500	225,852.000000
26.750000	0.500	227,097.000000
26.758333	0.500	228,174.000000
26.766667	0.500	229,220.000000
26.775000	0.500	230,147.000000
26.783333	0.500	230,968.000000
26.791667	0.500	231,542.000000
26.800000	0.500	231,726.000000
26.808333	0.500	231,559.000000
26.816667	0.500	230,934.000000
26.825000	0.500	229,552.000000
26.833333	0.500	227,223.000000
26.841667	0.500	224,864.000000
26.850000	0.500	223,942.000000
26.858333	0.500	225,092.000000
26.866667	0.500	228,003.000000
26.875000	0.500	231,619.000000
26.883333	0.500	234,793.000000
26.891667	0.500	237,183.000000
26.900000	0.500	238,997.000000
26.908333	0.500	240,425.000000
26.916667	0.500	241,799.000000
26.925000	0.500	243,472.000000
26.933333	0.500	245,473.000000
26.941667	0.500	247,464.000000
26.950000	0.500	248,792.000000
26.958333	0.500	249,009.000000
26.966667	0.500	248,584.000000
26.975000	0.500	248,045.000000
26.983333	0.500	248,068.000000
26.991667	0.500	249,275.000000
27.000000	0.500	251,400.000000
27.008333	0.500	253,795.000000
27.016667	0.500	255,881.000000
27.025000	0.500	256,819.000000
27.033333	0.500	256,296.000000
27.041667	0.500	254,846.000000
27.050000	0.500	253,101.000000
27.058333	0.500	251,729.000000
27.066667	0.500	251,187.000000
27.075000	0.500	251,898.000000
27.083333	0.500	253,652.000000
27.091667	0.500	255,933.000000
27.100000	0.500	258,327.000000
27.108333	0.500	260,836.000000
27.116667	0.500	263,609.000000
27.125000	0.500	266,473.000000
27.133333	0.500	268,802.000000
27.141667	0.500	269,879.000000
27.150000	0.500	269,115.000000
27.158333	0.500	266,605.000000
27.166667	0.500	263,332.000000
27.175000	0.500	260,127.000000
27.183333	0.500	257,644.000000
27.191667	0.500	256,922.000000
27.200000	0.500	258,669.000000
27.208333	0.500	262,403.000000
27.216667	0.500	267,066.000000
27.225000	0.500	272,280.000000
27.233333	0.500	277,894.000000
27.241667	0.500	283,815.000000
27.250000	0.500	290,256.000000
27.258333	0.500	296,743.000000
27.266667	0.500	302,477.000000
27.275000	0.500	306,625.000000
27.283333	0.500	309,350.000000
27.291667	0.500	311,343.000000
27.300000	0.500	313,561.000000
27.308333	0.500	316,573.000000
27.316667	0.500	319,967.000000
27.325000	0.500	323,179.000000
27.333333	0.500	325,823.000000
27.341667	0.500	328,107.000000
27.350000	0.500	330,048.000000
27.358333	0.500	331,141.000000
27.366667	0.500	331,285.000000
27.375000	0.500	330,796.000000
27.383333	0.500	330,454.000000
27.391667	0.500	331,185.000000
27.400000	0.500	332,771.000000
27.408333	0.500	335,210.000000
27.416667	0.500	338,811.000000
27.425000	0.500	343,425.000000
27.433333	0.500	348,444.000000
27.441667	0.500	353,048.000000
27.450000	0.500	356,903.000000
27.458333	0.500	360,030.000000
27.466667	0.500	362,176.000000
27.475000	0.500	363,206.000000
27.483333	0.500	363,637.000000
27.491667	0.500	364,284.000000
27.500000	0.500	365,883.000000
27.508333	0.500	368,777.000000
27.516667	0.500	372,940.000000
27.525000	0.500	378,046.000000
27.533333	0.500	384,110.000000
27.541667	0.500	390,693.000000
27.550000	0.500	396,568.000000
27.558333	0.500	400,725.000000
27.566667	0.500	402,708.000000
27.575000	0.500	402,867.000000
27.583333	0.500	402,033.000000
27.591667	0.500	401,119.000000
27.600000	0.500	400,481.000000
27.608333	0.500	400,496.000000
27.616667	0.500	401,558.000000
27.625000	0.500	403,809.000000
27.633333	0.500	407,240.000000
27.641667	0.500	411,451.000000
27.650000	0.500	415,753.000000
27.658333	0.500	420,066.000000
27.666667	0.500	424,078.000000
27.675000	0.500	426,870.000000
27.683333	0.500	428,078.000000
27.691667	0.500	428,174.000000
27.700000	0.500	427,045.000000
27.708333	0.500	424,247.000000
27.716667	0.500	420,038.000000
27.725000	0.500	415,300.000000
27.733333	0.500	410,770.000000
27.741667	0.500	406,925.000000
27.750000	0.500	403,866.000000
27.758333	0.500	400,746.000000
27.766667	0.500	397,053.000000
27.775000	0.500	392,968.000000
27.783333	0.500	388,795.000000
27.791667	0.500	383,833.000000
27.800000	0.500	377,122.000000
27.808333	0.500	368,362.000000
27.816667	0.500	357,984.000000
27.825000	0.500	347,203.000000
27.833333	0.500	337,187.000000
27.841667	0.500	328,596.000000
27.850000	0.500	321,908.000000
27.858333	0.500	317,514.000000
27.866667	0.500	315,371.000000
27.875000	0.500	314,614.000000
27.883333	0.500	315,191.000000
27.891667	0.500	316,706.000000
27.900000	0.500	318,763.000000
27.908333	0.500	321,335.000000
27.916667	0.500	323,715.000000
27.925000	0.500	324,909.000000
27.933333	0.500	324,164.000000
27.941667	0.500	321,232.000000
27.950000	0.500	316,279.000000
27.958333	0.500	310,191.000000
27.966667	0.500	303,832.000000
27.975000	0.500	297,893.000000
27.983333	0.500	292,763.000000
27.991667	0.500	288,893.000000
28.000000	0.500	286,425.000000
28.008333	0.500	285,492.000000
28.016667	0.500	285,574.000000
28.025000	0.500	285,534.000000
28.033333	0.500	284,815.000000
28.041667	0.500	283,285.000000
28.050000	0.500	280,534.000000
28.058333	0.500	276,276.000000
28.066667	0.500	270,163.000000
28.075000	0.500	262,386.000000
28.083333	0.500	253,598.000000
28.091667	0.500	244,517.000000
28.100000	0.500	236,079.000000
28.108333	0.500	228,762.000000
28.116667	0.500	222,637.000000
28.125000	0.500	217,792.000000
28.133333	0.500	214,377.000000
28.141667	0.500	212,686.000000
28.150000	0.500	213,017.000000
28.158333	0.500	215,227.000000
28.166667	0.500	218,102.000000
28.175000	0.500	220,395.000000
28.183333	0.500	221,487.000000
28.191667	0.500	220,848.000000
28.200000	0.500	218,221.000000
28.208333	0.500	213,902.000000
28.216667	0.500	208,888.000000
28.225000	0.500	203,700.000000
28.233333	0.500	198,540.000000
28.241667	0.500	193,857.000000
28.250000	0.500	190,117.000000
28.258333	0.500	187,629.000000
28.266667	0.500	186,634.000000
28.275000	0.500	187,051.000000
28.283333	0.500	187,871.000000
28.291667	0.500	188,447.000000
28.300000	0.500	188,259.000000
28.308333	0.500	186,531.000000
28.316667	0.500	182,773.000000
28.325000	0.500	177,367.000000
28.333333	0.500	171,533.000000
28.341667	0.500	166,174.000000
28.350000	0.500	161,598.000000
28.358333	0.500	157,923.000000
28.366667	0.500	155,074.000000
28.375000	0.500	152,587.000000
28.383333	0.500	150,120.000000
28.391667	0.500	147,763.000000
28.400000	0.500	145,617.000000
28.408333	0.500	143,677.000000
28.416667	0.500	142,031.000000
28.425000	0.500	140,149.000000
28.433333	0.500	137,815.000000
28.441667	0.500	134,885.000000
28.450000	0.500	131,373.000000
28.458333	0.500	127,645.000000
28.466667	0.500	123,936.000000
28.475000	0.500	120,688.000000
28.483333	0.500	118,250.000000
28.491667	0.500	116,471.000000
28.500000	0.500	115,006.000000
28.508333	0.500	113,794.000000
28.516667	0.500	112,676.000000
28.525000	0.500	111,500.000000
28.533333	0.500	110,223.000000
28.541667	0.500	109,481.000000
28.550000	0.500	109,831.000000
28.558333	0.500	111,236.000000
28.566667	0.500	112,908.000000
28.575000	0.500	114,282.000000
28.583333	0.500	114,825.000000
28.591667	0.500	114,112.000000
28.600000	0.500	112,082.000000
28.608333	0.500	109,240.000000
28.616667	0.500	106,390.000000
28.625000	0.500	104,004.000000
28.633333	0.500	102,072.000000
28.641667	0.500	100,052.000000
28.650000	0.500	97,665.000000
28.658333	0.500	95,358.000000
28.666667	0.500	93,707.000000
28.675000	0.500	92,860.000000
28.683333	0.500	92,430.000000
28.691667	0.500	91,730.000000
28.700000	0.500	89,888.000000
28.708333	0.500	86,387.000000
28.716667	0.500	81,758.000000
28.725000	0.500	76,886.000000
28.733333	0.500	72,105.000000
28.741667	0.500	67,656.000000
28.750000	0.500	63,948.000000
28.758333	0.500	61,255.000000
28.766667	0.500	59,677.000000
28.775000	0.500	59,197.000000
28.783333	0.500	59,462.000000
28.791667	0.500	59,913.000000
28.800000	0.500	60,370.000000
28.808333	0.500	60,648.000000
28.816667	0.500	60,799.000000
28.825000	0.500	60,892.000000
28.833333	0.500	61,075.000000
28.841667	0.500	61,346.000000
28.850000	0.500	61,367.000000
28.858333	0.500	61,256.000000
28.866667	0.500	61,347.000000
28.875000	0.500	61,564.000000
28.883333	0.500	61,630.000000
28.891667	0.500	61,333.000000
28.900000	0.500	60,384.000000
28.908333	0.500	58,715.000000
28.916667	0.500	56,738.000000
28.925000	0.500	55,008.000000
28.933333	0.500	53,789.000000
28.941667	0.500	53,053.000000
28.950000	0.500	52,839.000000
28.958333	0.500	52,987.000000
28.966667	0.500	53,068.000000
28.975000	0.500	52,143.000000
28.983333	0.500	49,772.000000
28.991667	0.500	46,769.000000
29.000000	0.500	43,987.000000
29.008333	0.500	42,284.000000
29.016667	0.500	42,355.000000
29.025000	0.500	44,286.000000
29.033333	0.500	47,231.000000
29.041667	0.500	49,996.000000
29.050000	0.500	51,603.000000
29.058333	0.500	52,061.000000
29.066667	0.500	51,741.000000
29.075000	0.500	50,994.000000
29.083333	0.500	50,593.000000
29.091667	0.500	51,072.000000
29.100000	0.500	51,921.000000
29.108333	0.500	52,535.000000
29.116667	0.500	52,660.000000
29.125000	0.500	52,215.000000
29.133333	0.500	51,076.000000
29.141667	0.500	49,610.000000
29.150000	0.500	48,162.000000
29.158333	0.500	47,051.000000
29.166667	0.500	46,591.000000
29.175000	0.500	46,557.000000
29.183333	0.500	46,370.000000
29.191667	0.500	45,335.000000
29.200000	0.500	43,121.000000
29.208333	0.500	40,491.000000
29.216667	0.500	38,092.000000
29.225000	0.500	35,923.000000
29.233333	0.500	34,300.000000
29.241667	0.500	33,699.000000
29.250000	0.500	33,814.000000
29.258333	0.500	34,293.000000
29.266667	0.500	34,792.000000
29.275000	0.500	34,835.000000
29.283333	0.500	34,446.000000
29.291667	0.500	34,220.000000
29.300000	0.500	34,387.000000
29.308333	0.500	35,103.000000
29.316667	0.500	36,041.000000
29.325000	0.500	36,582.000000
29.333333	0.500	36,195.000000
29.341667	0.500	34,868.000000
29.350000	0.500	33,322.000000
29.358333	0.500	32,309.000000
29.366667	0.500	31,656.000000
29.375000	0.500	31,355.000000
29.383333	0.500	31,504.000000
29.391667	0.500	32,233.000000
29.400000	0.500	33,266.000000
29.408333	0.500	34,465.000000
29.416667	0.500	35,877.000000
29.425000	0.500	36,991.000000
29.433333	0.500	37,193.000000
29.441667	0.500	36,604.000000
29.450000	0.500	35,498.000000
29.458333	0.500	34,144.000000
29.466667	0.500	32,767.000000
29.475000	0.500	31,172.000000
29.483333	0.500	29,175.000000
29.491667	0.500	26,459.000000
29.500000	0.500	22,560.000000
29.508333	0.500	17,880.000000
29.516667	0.500	13,296.000000
29.525000	0.500	9,652.000000
29.533333	0.500	7,488.000000
29.541667	0.500	6,835.000000
29.550000	0.500	7,543.000000
29.558333	0.500	9,385.000000
29.566667	0.500	12,023.000000
29.575000	0.500	14,869.000000
29.583333	0.500	17,190.000000
29.591667	0.500	18,732.000000
29.600000	0.500	20,007.000000
29.608333	0.500	21,078.000000
29.616667	0.500	21,767.000000
29.625000	0.500	21,892.000000
29.633333	0.500	21,252.000000
29.641667	0.500	20,191.000000
29.650000	0.500	19,267.000000
29.658333	0.500	18,844.000000
29.666667	0.500	18,837.000000
29.675000	0.500	18,361.000000
29.683333	0.500	17,013.000000
29.691667	0.500	14,877.000000
29.700000	0.500	12,335.000000
29.708333	0.500	10,012.000000
29.716667	0.500	8,244.000000
29.725000	0.500	7,029.000000
29.733333	0.500	6,720.000000
29.741667	0.500	7,999.000000
29.750000	0.500	11,068.000000
29.758333	0.500	15,251.000000
29.766667	0.500	19,426.000000
29.775000	0.500	22,751.000000
29.783333	0.500	24,793.000000
29.791667	0.500	25,597.000000
29.800000	0.500	25,010.000000
29.808333	0.500	22,738.000000
29.816667	0.500	19,426.000000
29.825000	0.500	16,267.000000
29.833333	0.500	13,481.000000
29.841667	0.500	11,324.000000
29.850000	0.500	10,513.000000
29.858333	0.500	11,034.000000
29.866667	0.500	12,038.000000
29.875000	0.500	12,489.000000
29.883333	0.500	12,544.000000
29.891667	0.500	12,694.000000
29.900000	0.500	12,614.000000
29.908333	0.500	12,051.000000
29.916667	0.500	11,807.000000
29.925000	0.500	12,036.000000
29.933333	0.500	11,965.000000
29.941667	0.500	11,434.000000
29.950000	0.500	10,600.000000
29.958333	0.500	9,673.000000
29.966667	0.500	8,598.000000
29.975000	0.500	7,274.000000
29.983333	0.500	5,533.000000
29.991667	0.500	3,122.000000
30.000000	0.500	424.000000
30.008333	0.500	-2,182.000000
30.016667	0.500	-4,213.000000
30.025000	0.500	-5,658.000000
30.033333	0.500	-6,203.000000
30.041667	0.500	-5,859.000000
30.050000	0.500	-5,111.000000
30.058333	0.500	-4,342.000000
30.066667	0.500	-3,742.000000
30.075000	0.500	-2,988.000000
30.083333	0.500	-1,958.000000
30.091667	0.500	-1,206.000000
30.100000	0.500	-1,154.000000
30.108333	0.500	-1,991.000000
30.116667	0.500	-3,302.000000
30.125000	0.500	-3,868.000000
30.133333	0.500	-2,894.000000
30.141667	0.500	-610.000000
30.150000	0.500	2,700.000000
30.158333	0.500	6,398.000000
30.166667	0.500	9,551.000000
30.175000	0.500	11,853.000000
30.183333	0.500	13,519.000000
30.191667	0.500	14,910.000000
30.200000	0.500	16,198.000000
30.208333	0.500	17,289.000000
30.216667	0.500	17,759.000000
30.225000	0.500	17,686.000000
30.233333	0.500	17,573.000000
30.241667	0.500	17,338.000000
30.250000	0.500	16,658.000000
30.258333	0.500	15,131.000000
30.266667	0.500	12,822.000000
30.275000	0.500	9,835.000000
30.283333	0.500	6,770.000000
30.291667	0.500	4,527.000000
30.300000	0.500	3,450.000000
30.308333	0.500	3,934.000000
30.316667	0.500	5,856.000000
30.325000	0.500	8,008.000000
30.333333	0.500	9,283.000000
30.341667	0.500	9,537.000000
30.350000	0.500	8,891.000000
30.358333	0.500	7,208.000000
30.366667	0.500	4,940.000000
30.375000	0.500	2,561.000000
30.383333	0.500	313.000000
30.391667	0.500	-1,688.000000
30.400000	0.500	-3,080.000000
30.408333	0.500	-3,544.000000
30.416667	0.500	-2,863.000000
30.425000	0.500	-881.000000
30.433333	0.500	1,958.000000
30.441667	0.500	4,913.000000
30.450000	0.500	7,747.000000
30.458333	0.500	10,049.000000
30.466667	0.500	11,103.000000
30.475000	0.500	10,508.000000
30.483333	0.500	8,892.000000
30.491667	0.500	7,097.000000
30.500000	0.500	5,706.000000
30.508333	0.500	5,416.000000
30.516667	0.500	6,366.000000
30.525000	0.500	7,857.000000
30.533333	0.500	9,480.000000
30.541667	0.500	10,786.000000
30.550000	0.500	11,430.000000
30.558333	0.500	11,006.000000
30.566667	0.500	9,640.000000
30.575000	0.500	7,980.000000
30.583333	0.500	6,473.000000
30.591667	0.500	5,581.000000
30.600000	0.500	5,859.000000
30.608333	0.500	7,386.000000
30.616667	0.500	10,176.000000
30.625000	0.500	14,073.000000
30.633333	0.500	17,991.000000
30.641667	0.500	20,689.000000
30.650000	0.500	22,271.000000
30.658333	0.500	23,165.000000
30.666667	0.500	23,043.000000
30.675000	0.500	21,451.000000
30.683333	0.500	18,575.000000
30.691667	0.500	15,172.000000
30.700000	0.500	11,766.000000
30.708333	0.500	8,631.000000
30.716667	0.500	6,066.000000
30.725000	0.500	4,573.000000
30.733333	0.500	4,296.000000
30.741667	0.500	4,759.000000
30.750000	0.500	5,707.000000
30.758333	0.500	7,164.000000
30.766667	0.500	8,934.000000
30.775000	0.500	10,310.000000
30.783333	0.500	10,695.000000
30.791667	0.500	10,076.000000
30.800000	0.500	9,079.000000
30.808333	0.500	8,413.000000
30.816667	0.500	8,376.000000
30.825000	0.500	8,993.000000
30.833333	0.500	9,771.000000
30.841667	0.500	10,085.000000
30.850000	0.500	9,732.000000
30.858333	0.500	9,069.000000
30.866667	0.500	8,621.000000
30.875000	0.500	9,041.000000
30.883333	0.500	10,409.000000
30.891667	0.500	11,976.000000
30.900000	0.500	13,283.000000
30.908333	0.500	14,286.000000
30.916667	0.500	14,369.000000
30.925000	0.500	13,461.000000
30.933333	0.500	12,278.000000
30.941667	0.500	11,360.000000
30.950000	0.500	10,848.000000
30.958333	0.500	10,772.000000
30.966667	0.500	10,824.000000
30.975000	0.500	10,661.000000
30.983333	0.500	10,315.000000
30.991667	0.500	9,816.000000
31.000000	0.500	8,797.000000
