# Supplementary material for: Changes to Serum Sample Tube and Processing Methodology Does Not Cause Inter-Individual Variation in Automated Whole Serum N-Glycan Profiling in Health and Disease
Source: PLoS One. 2015 Apr 1;10(4):e0123028. doi: 10.1371/journal.pone.0123028 (PMC4382121; doi:10.1371/journal.pone.0123028)
Supplement: S2 Data — (ZIP) [file pone.0123028.s007.zip › IgGglycansData/1000+390-Sample 45.txt]

File Path	chrom://acropora/ChromeleonLocal/Archana Data/07 Mar 14/Robot validation of PNG F release- GCP-IgG and GCP-Fet.seq/48.smp/Emission_1.channel/Emission_1.chm
Channel	Emission_1

Injection Information:
Data Vault	ChromeleonLocal
Injection	PNG F rel-GCP-IgG-100µg-F.A+PBM+2AB VP96+T1-110/1000+390-Sample 45
Injection Number	50
Position	RE6
Comment	
Processing Method	beh-gu
Instrument Method	BEH-15cm-30min-right-25ul
Type	Unknown
Status	Finished
Injection Date	08/03/2014
Injection Time	17:15:00
Injection Volume (µL)	25.0000
Dilution Factor	1.0000
Weight	1.0000

Raw Data Information:
Time Min. (min)	0.000000
Time Max. (min)	31.000000
Data Points	3721
Detector	FLD
Exporting Data System	Chromeleon 7.1.1.1127
Operator	
Signal Quantity	
Signal Unit	counts
Signal Min.	-20,775.000000
Signal Max.	7,182,696.000000
Channel	Emission_1
Driver Name	FLD3000.dll
Channel Type	Evaluation
Min. Step (s)	0.500
Max. Step (s)	0.500
Average Step (s)	0.500

Signal Parameter Information:
Signal Info	

Raw Data:
Time (min)	Step (s)	Value (counts)
0.000000	0.000	0.000000
0.008333	0.500	0.000000
0.016667	0.500	0.000000
0.025000	0.500	0.000000
0.033333	0.500	0.000000
0.041667	0.500	5,972.000000
0.050000	0.500	6,136.000000
0.058333	0.500	6,567.000000
0.066667	0.500	7,561.000000
0.075000	0.500	8,996.000000
0.083333	0.500	10,562.000000
0.091667	0.500	11,953.000000
0.100000	0.500	12,966.000000
0.108333	0.500	13,457.000000
0.116667	0.500	13,343.000000
0.125000	0.500	12,651.000000
0.133333	0.500	11,517.000000
0.141667	0.500	10,147.000000
0.150000	0.500	8,670.000000
0.158333	0.500	7,195.000000
0.166667	0.500	5,833.000000
0.175000	0.500	4,682.000000
0.183333	0.500	3,813.000000
0.191667	0.500	3,227.000000
0.200000	0.500	2,887.000000
0.208333	0.500	2,658.000000
0.216667	0.500	2,408.000000
0.225000	0.500	2,078.000000
0.233333	0.500	1,730.000000
0.241667	0.500	1,416.000000
0.250000	0.500	1,120.000000
0.258333	0.500	777.000000
0.266667	0.500	422.000000
0.275000	0.500	94.000000
0.283333	0.500	-181.000000
0.291667	0.500	-386.000000
0.300000	0.500	-483.000000
0.308333	0.500	-421.000000
0.316667	0.500	-214.000000
0.325000	0.500	102.000000
0.333333	0.500	427.000000
0.341667	0.500	638.000000
0.350000	0.500	734.000000
0.358333	0.500	748.000000
0.366667	0.500	732.000000
0.375000	0.500	759.000000
0.383333	0.500	878.000000
0.391667	0.500	1,039.000000
0.400000	0.500	1,176.000000
0.408333	0.500	1,260.000000
0.416667	0.500	1,280.000000
0.425000	0.500	1,266.000000
0.433333	0.500	1,271.000000
0.441667	0.500	1,277.000000
0.450000	0.500	1,254.000000
0.458333	0.500	1,235.000000
0.466667	0.500	1,253.000000
0.475000	0.500	1,296.000000
0.483333	0.500	1,295.000000
0.491667	0.500	1,177.000000
0.500000	0.500	905.000000
0.508333	0.500	470.000000
0.516667	0.500	-78.000000
0.525000	0.500	-631.000000
0.533333	0.500	-1,086.000000
0.541667	0.500	-1,354.000000
0.550000	0.500	-1,377.000000
0.558333	0.500	-1,167.000000
0.566667	0.500	-809.000000
0.575000	0.500	-417.000000
0.583333	0.500	-85.000000
0.591667	0.500	184.000000
0.600000	0.500	400.000000
0.608333	0.500	591.000000
0.616667	0.500	769.000000
0.625000	0.500	942.000000
0.633333	0.500	1,223.000000
0.641667	0.500	1,764.000000
0.650000	0.500	2,642.000000
0.658333	0.500	3,812.000000
0.666667	0.500	5,196.000000
0.675000	0.500	6,689.000000
0.683333	0.500	8,129.000000
0.691667	0.500	9,345.000000
0.700000	0.500	10,187.000000
0.708333	0.500	10,617.000000
0.716667	0.500	10,702.000000
0.725000	0.500	10,575.000000
0.733333	0.500	10,535.000000
0.741667	0.500	11,357.000000
0.750000	0.500	14,242.000000
0.758333	0.500	20,145.000000
0.766667	0.500	29,272.000000
0.775000	0.500	40,998.000000
0.783333	0.500	54,012.000000
0.791667	0.500	66,707.000000
0.800000	0.500	77,574.000000
0.808333	0.500	85,451.000000
0.816667	0.500	89,668.000000
0.825000	0.500	90,095.000000
0.833333	0.500	87,044.000000
0.841667	0.500	81,185.000000
0.850000	0.500	73,408.000000
0.858333	0.500	64,594.000000
0.866667	0.500	55,555.000000
0.875000	0.500	46,967.000000
0.883333	0.500	39,248.000000
0.891667	0.500	32,585.000000
0.900000	0.500	27,022.000000
0.908333	0.500	22,549.000000
0.916667	0.500	19,075.000000
0.925000	0.500	16,451.000000
0.933333	0.500	14,539.000000
0.941667	0.500	13,235.000000
0.950000	0.500	12,424.000000
0.958333	0.500	12,026.000000
0.966667	0.500	11,916.000000
0.975000	0.500	11,994.000000
0.983333	0.500	12,164.000000
0.991667	0.500	12,359.000000
1.000000	0.500	12,560.000000
1.008333	0.500	12,750.000000
1.016667	0.500	13,046.000000
1.025000	0.500	13,552.000000
1.033333	0.500	14,437.000000
1.041667	0.500	16,130.000000
1.050000	0.500	19,107.000000
1.058333	0.500	23,427.000000
1.066667	0.500	28,730.000000
1.075000	0.500	34,364.000000
1.083333	0.500	39,547.000000
1.091667	0.500	43,604.000000
1.100000	0.500	46,174.000000
1.108333	0.500	47,155.000000
1.116667	0.500	46,676.000000
1.125000	0.500	45,100.000000
1.133333	0.500	42,911.000000
1.141667	0.500	40,638.000000
1.150000	0.500	38,771.000000
1.158333	0.500	37,723.000000
1.166667	0.500	37,720.000000
1.175000	0.500	38,775.000000
1.183333	0.500	40,731.000000
1.191667	0.500	43,265.000000
1.200000	0.500	46,010.000000
1.208333	0.500	48,579.000000
1.216667	0.500	50,622.000000
1.225000	0.500	51,855.000000
1.233333	0.500	52,078.000000
1.241667	0.500	51,250.000000
1.250000	0.500	49,524.000000
1.258333	0.500	47,207.000000
1.266667	0.500	44,605.000000
1.275000	0.500	41,915.000000
1.283333	0.500	39,208.000000
1.291667	0.500	36,497.000000
1.300000	0.500	34,021.000000
1.308333	0.500	32,391.000000
1.316667	0.500	32,078.000000
1.325000	0.500	32,921.000000
1.333333	0.500	34,292.000000
1.341667	0.500	35,486.000000
1.350000	0.500	35,945.000000
1.358333	0.500	35,356.000000
1.366667	0.500	33,641.000000
1.375000	0.500	30,963.000000
1.383333	0.500	27,610.000000
1.391667	0.500	23,984.000000
1.400000	0.500	20,494.000000
1.408333	0.500	17,469.000000
1.416667	0.500	15,104.000000
1.425000	0.500	13,408.000000
1.433333	0.500	12,318.000000
1.441667	0.500	11,677.000000
1.450000	0.500	11,302.000000
1.458333	0.500	11,023.000000
1.466667	0.500	10,681.000000
1.475000	0.500	10,141.000000
1.483333	0.500	9,388.000000
1.491667	0.500	8,513.000000
1.500000	0.500	7,629.000000
1.508333	0.500	6,838.000000
1.516667	0.500	6,251.000000
1.525000	0.500	5,923.000000
1.533333	0.500	5,774.000000
1.541667	0.500	5,685.000000
1.550000	0.500	5,584.000000
1.558333	0.500	5,461.000000
1.566667	0.500	5,316.000000
1.575000	0.500	5,167.000000
1.583333	0.500	5,031.000000
1.591667	0.500	4,910.000000
1.600000	0.500	4,748.000000
1.608333	0.500	4,504.000000
1.616667	0.500	4,195.000000
1.625000	0.500	3,917.000000
1.633333	0.500	3,670.000000
1.641667	0.500	3,364.000000
1.650000	0.500	2,955.000000
1.658333	0.500	2,551.000000
1.666667	0.500	2,298.000000
1.675000	0.500	2,243.000000
1.683333	0.500	2,379.000000
1.691667	0.500	2,711.000000
1.700000	0.500	3,188.000000
1.708333	0.500	3,673.000000
1.716667	0.500	4,064.000000
1.725000	0.500	4,317.000000
1.733333	0.500	4,385.000000
1.741667	0.500	4,284.000000
1.750000	0.500	4,052.000000
1.758333	0.500	3,727.000000
1.766667	0.500	3,377.000000
1.775000	0.500	3,084.000000
1.783333	0.500	2,881.000000
1.791667	0.500	2,742.000000
1.800000	0.500	2,649.000000
1.808333	0.500	2,595.000000
1.816667	0.500	2,586.000000
1.825000	0.500	2,642.000000
1.833333	0.500	2,747.000000
1.841667	0.500	2,867.000000
1.850000	0.500	2,981.000000
1.858333	0.500	3,089.000000
1.866667	0.500	3,159.000000
1.875000	0.500	3,122.000000
1.883333	0.500	2,936.000000
1.891667	0.500	2,654.000000
1.900000	0.500	2,324.000000
1.908333	0.500	1,996.000000
1.916667	0.500	1,694.000000
1.925000	0.500	1,415.000000
1.933333	0.500	1,179.000000
1.941667	0.500	1,026.000000
1.950000	0.500	956.000000
1.958333	0.500	958.000000
1.966667	0.500	1,045.000000
1.975000	0.500	1,209.000000
1.983333	0.500	1,381.000000
1.991667	0.500	1,540.000000
2.000000	0.500	1,737.000000
2.008333	0.500	1,943.000000
2.016667	0.500	2,065.000000
2.025000	0.500	2,106.000000
2.033333	0.500	2,103.000000
2.041667	0.500	2,069.000000
2.050000	0.500	2,021.000000
2.058333	0.500	1,970.000000
2.066667	0.500	1,937.000000
2.075000	0.500	1,929.000000
2.083333	0.500	1,913.000000
2.091667	0.500	1,859.000000
2.100000	0.500	1,779.000000
2.108333	0.500	1,748.000000
2.116667	0.500	1,779.000000
2.125000	0.500	1,845.000000
2.133333	0.500	1,897.000000
2.141667	0.500	1,912.000000
2.150000	0.500	1,904.000000
2.158333	0.500	1,861.000000
2.166667	0.500	1,769.000000
2.175000	0.500	1,696.000000
2.183333	0.500	1,699.000000
2.191667	0.500	1,768.000000
2.200000	0.500	1,840.000000
2.208333	0.500	1,935.000000
2.216667	0.500	2,044.000000
2.225000	0.500	2,116.000000
2.233333	0.500	2,133.000000
2.241667	0.500	2,071.000000
2.250000	0.500	1,896.000000
2.258333	0.500	1,608.000000
2.266667	0.500	1,206.000000
2.275000	0.500	735.000000
2.283333	0.500	247.000000
2.291667	0.500	-189.000000
2.300000	0.500	-501.000000
2.308333	0.500	-650.000000
2.316667	0.500	-638.000000
2.325000	0.500	-461.000000
2.333333	0.500	-146.000000
2.341667	0.500	257.000000
2.350000	0.500	675.000000
2.358333	0.500	1,003.000000
2.366667	0.500	1,211.000000
2.375000	0.500	1,323.000000
2.383333	0.500	1,364.000000
2.391667	0.500	1,343.000000
2.400000	0.500	1,270.000000
2.408333	0.500	1,131.000000
2.416667	0.500	967.000000
2.425000	0.500	812.000000
2.433333	0.500	701.000000
2.441667	0.500	707.000000
2.450000	0.500	812.000000
2.458333	0.500	948.000000
2.466667	0.500	1,075.000000
2.475000	0.500	1,126.000000
2.483333	0.500	1,064.000000
2.491667	0.500	930.000000
2.500000	0.500	756.000000
2.508333	0.500	557.000000
2.516667	0.500	365.000000
2.525000	0.500	268.000000
2.533333	0.500	288.000000
2.541667	0.500	428.000000
2.550000	0.500	650.000000
2.558333	0.500	905.000000
2.566667	0.500	1,184.000000
2.575000	0.500	1,479.000000
2.583333	0.500	1,790.000000
2.591667	0.500	2,148.000000
2.600000	0.500	2,502.000000
2.608333	0.500	2,807.000000
2.616667	0.500	3,058.000000
2.625000	0.500	3,202.000000
2.633333	0.500	3,187.000000
2.641667	0.500	2,992.000000
2.650000	0.500	2,647.000000
2.658333	0.500	2,260.000000
2.666667	0.500	1,959.000000
2.675000	0.500	1,795.000000
2.683333	0.500	1,761.000000
2.691667	0.500	1,844.000000
2.700000	0.500	1,926.000000
2.708333	0.500	1,922.000000
2.716667	0.500	1,832.000000
2.725000	0.500	1,662.000000
2.733333	0.500	1,451.000000
2.741667	0.500	1,231.000000
2.750000	0.500	1,028.000000
2.758333	0.500	887.000000
2.766667	0.500	838.000000
2.775000	0.500	821.000000
2.783333	0.500	762.000000
2.791667	0.500	624.000000
2.800000	0.500	390.000000
2.808333	0.500	71.000000
2.816667	0.500	-298.000000
2.825000	0.500	-670.000000
2.833333	0.500	-971.000000
2.841667	0.500	-1,144.000000
2.850000	0.500	-1,149.000000
2.858333	0.500	-1,010.000000
2.866667	0.500	-842.000000
2.875000	0.500	-720.000000
2.883333	0.500	-646.000000
2.891667	0.500	-591.000000
2.900000	0.500	-561.000000
2.908333	0.500	-536.000000
2.916667	0.500	-487.000000
2.925000	0.500	-416.000000
2.933333	0.500	-312.000000
2.941667	0.500	-177.000000
2.950000	0.500	-39.000000
2.958333	0.500	51.000000
2.966667	0.500	63.000000
2.975000	0.500	33.000000
2.983333	0.500	38.000000
2.991667	0.500	124.000000
3.000000	0.500	232.000000
3.008333	0.500	232.000000
3.016667	0.500	232.000000
3.025000	0.500	232.000000
3.033333	0.500	232.000000
3.041667	0.500	581.000000
3.050000	0.500	1,762.000000
3.058333	0.500	2,839.000000
3.066667	0.500	3,819.000000
3.075000	0.500	5,316.000000
3.083333	0.500	7,697.000000
3.091667	0.500	11,010.000000
3.100000	0.500	15,460.000000
3.108333	0.500	20,633.000000
3.116667	0.500	25,768.000000
3.125000	0.500	29,857.000000
3.133333	0.500	32,359.000000
3.141667	0.500	33,022.000000
3.150000	0.500	31,885.000000
3.158333	0.500	29,028.000000
3.166667	0.500	24,917.000000
3.175000	0.500	20,284.000000
3.183333	0.500	15,887.000000
3.191667	0.500	12,269.000000
3.200000	0.500	9,706.000000
3.208333	0.500	8,029.000000
3.216667	0.500	7,504.000000
3.225000	0.500	8,364.000000
3.233333	0.500	10,488.000000
3.241667	0.500	13,056.000000
3.250000	0.500	14,858.000000
3.258333	0.500	15,448.000000
3.266667	0.500	15,051.000000
3.275000	0.500	13,551.000000
3.283333	0.500	11,163.000000
3.291667	0.500	8,310.000000
3.300000	0.500	5,253.000000
3.308333	0.500	2,842.000000
3.316667	0.500	2,105.000000
3.325000	0.500	2,975.000000
3.333333	0.500	5,109.000000
3.341667	0.500	8,334.000000
3.350000	0.500	12,158.000000
3.358333	0.500	16,163.000000
3.366667	0.500	19,971.000000
3.375000	0.500	23,312.000000
3.383333	0.500	25,687.000000
3.391667	0.500	26,301.000000
3.400000	0.500	25,197.000000
3.408333	0.500	23,298.000000
3.416667	0.500	21,566.000000
3.425000	0.500	20,567.000000
3.433333	0.500	20,381.000000
3.441667	0.500	20,655.000000
3.450000	0.500	20,877.000000
3.458333	0.500	20,428.000000
3.466667	0.500	18,947.000000
3.475000	0.500	16,713.000000
3.483333	0.500	14,182.000000
3.491667	0.500	12,203.000000
3.500000	0.500	11,422.000000
3.508333	0.500	11,421.000000
3.516667	0.500	11,601.000000
3.525000	0.500	11,364.000000
3.533333	0.500	10,249.000000
3.541667	0.500	8,471.000000
3.550000	0.500	6,266.000000
3.558333	0.500	3,414.000000
3.566667	0.500	562.000000
3.575000	0.500	-1,466.000000
3.583333	0.500	-2,682.000000
3.591667	0.500	-3,847.000000
3.600000	0.500	-5,238.000000
3.608333	0.500	-6,578.000000
3.616667	0.500	-7,286.000000
3.625000	0.500	-7,319.000000
3.633333	0.500	-6,891.000000
3.641667	0.500	-5,906.000000
3.650000	0.500	-4,815.000000
3.658333	0.500	-3,732.000000
3.666667	0.500	-2,875.000000
3.675000	0.500	-2,816.000000
3.683333	0.500	-3,768.000000
3.691667	0.500	-5,321.000000
3.700000	0.500	-6,523.000000
3.708333	0.500	-7,130.000000
3.716667	0.500	-7,537.000000
3.725000	0.500	-7,728.000000
3.733333	0.500	-7,177.000000
3.741667	0.500	-5,587.000000
3.750000	0.500	-3,370.000000
3.758333	0.500	-1,094.000000
3.766667	0.500	1,111.000000
3.775000	0.500	3,240.000000
3.783333	0.500	5,300.000000
3.791667	0.500	7,019.000000
3.800000	0.500	8,173.000000
3.808333	0.500	8,966.000000
3.816667	0.500	9,449.000000
3.825000	0.500	9,172.000000
3.833333	0.500	7,938.000000
3.841667	0.500	6,205.000000
3.850000	0.500	4,837.000000
3.858333	0.500	4,545.000000
3.866667	0.500	5,433.000000
3.875000	0.500	7,113.000000
3.883333	0.500	9,416.000000
3.891667	0.500	12,264.000000
3.900000	0.500	15,124.000000
3.908333	0.500	17,599.000000
3.916667	0.500	19,374.000000
3.925000	0.500	19,985.000000
3.933333	0.500	18,900.000000
3.941667	0.500	16,554.000000
3.950000	0.500	13,965.000000
3.958333	0.500	11,524.000000
3.966667	0.500	8,665.000000
3.975000	0.500	5,403.000000
3.983333	0.500	2,225.000000
3.991667	0.500	-770.000000
4.000000	0.500	-3,730.000000
4.008333	0.500	-6,127.000000
4.016667	0.500	-7,403.000000
4.025000	0.500	-7,513.000000
4.033333	0.500	-6,306.000000
4.041667	0.500	-3,565.000000
4.050000	0.500	736.000000
4.058333	0.500	5,889.000000
4.066667	0.500	10,994.000000
4.075000	0.500	15,076.000000
4.083333	0.500	17,364.000000
4.091667	0.500	18,011.000000
4.100000	0.500	17,790.000000
4.108333	0.500	16,936.000000
4.116667	0.500	15,719.000000
4.125000	0.500	14,623.000000
4.133333	0.500	13,936.000000
4.141667	0.500	13,902.000000
4.150000	0.500	14,419.000000
4.158333	0.500	14,738.000000
4.166667	0.500	14,599.000000
4.175000	0.500	13,845.000000
4.183333	0.500	12,618.000000
4.191667	0.500	11,112.000000
4.200000	0.500	9,869.000000
4.208333	0.500	9,314.000000
4.216667	0.500	9,433.000000
4.225000	0.500	10,067.000000
4.233333	0.500	11,053.000000
4.241667	0.500	12,147.000000
4.250000	0.500	12,332.000000
4.258333	0.500	11,115.000000
4.266667	0.500	8,726.000000
4.275000	0.500	5,635.000000
4.283333	0.500	3,033.000000
4.291667	0.500	1,512.000000
4.300000	0.500	700.000000
4.308333	0.500	139.000000
4.316667	0.500	-13.000000
4.325000	0.500	579.000000
4.333333	0.500	1,595.000000
4.341667	0.500	2,396.000000
4.350000	0.500	2,720.000000
4.358333	0.500	2,905.000000
4.366667	0.500	3,257.000000
4.375000	0.500	4,121.000000
4.383333	0.500	5,102.000000
4.391667	0.500	5,329.000000
4.400000	0.500	4,343.000000
4.408333	0.500	2,399.000000
4.416667	0.500	218.000000
4.425000	0.500	-1,181.000000
4.433333	0.500	-1,316.000000
4.441667	0.500	-540.000000
4.450000	0.500	855.000000
4.458333	0.500	2,944.000000
4.466667	0.500	5,572.000000
4.475000	0.500	8,439.000000
4.483333	0.500	11,102.000000
4.491667	0.500	13,416.000000
4.500000	0.500	15,189.000000
4.508333	0.500	15,945.000000
4.516667	0.500	15,982.000000
4.525000	0.500	15,533.000000
4.533333	0.500	14,645.000000
4.541667	0.500	13,992.000000
4.550000	0.500	14,109.000000
4.558333	0.500	14,789.000000
4.566667	0.500	15,964.000000
4.575000	0.500	17,545.000000
4.583333	0.500	18,665.000000
4.591667	0.500	18,185.000000
4.600000	0.500	16,151.000000
4.608333	0.500	13,220.000000
4.616667	0.500	10,039.000000
4.625000	0.500	6,792.000000
4.633333	0.500	3,447.000000
4.641667	0.500	83.000000
4.650000	0.500	-2,761.000000
4.658333	0.500	-4,993.000000
4.666667	0.500	-7,070.000000
4.675000	0.500	-8,846.000000
4.683333	0.500	-9,970.000000
4.691667	0.500	-10,894.000000
4.700000	0.500	-11,718.000000
4.708333	0.500	-11,936.000000
4.716667	0.500	-11,311.000000
4.725000	0.500	-9,765.000000
4.733333	0.500	-7,046.000000
4.741667	0.500	-3,047.000000
4.750000	0.500	1,685.000000
4.758333	0.500	6,676.000000
4.766667	0.500	11,341.000000
4.775000	0.500	15,186.000000
4.783333	0.500	18,172.000000
4.791667	0.500	20,211.000000
4.800000	0.500	21,630.000000
4.808333	0.500	22,648.000000
4.816667	0.500	23,301.000000
4.825000	0.500	24,175.000000
4.833333	0.500	25,512.000000
4.841667	0.500	27,093.000000
4.850000	0.500	28,664.000000
4.858333	0.500	30,216.000000
4.866667	0.500	31,522.000000
4.875000	0.500	31,733.000000
4.883333	0.500	30,515.000000
4.891667	0.500	28,096.000000
4.900000	0.500	25,115.000000
4.908333	0.500	22,028.000000
4.916667	0.500	18,963.000000
4.925000	0.500	15,658.000000
4.933333	0.500	12,078.000000
4.941667	0.500	8,404.000000
4.950000	0.500	4,948.000000
4.958333	0.500	2,382.000000
4.966667	0.500	1,038.000000
4.975000	0.500	961.000000
4.983333	0.500	1,595.000000
4.991667	0.500	2,382.000000
5.000000	0.500	2,562.000000
5.008333	0.500	1,742.000000
5.016667	0.500	-440.000000
5.025000	0.500	-3,818.000000
5.033333	0.500	-7,465.000000
5.041667	0.500	-10,210.000000
5.050000	0.500	-11,324.000000
5.058333	0.500	-10,876.000000
5.066667	0.500	-9,409.000000
5.075000	0.500	-7,314.000000
5.083333	0.500	-4,886.000000
5.091667	0.500	-2,226.000000
5.100000	0.500	544.000000
5.108333	0.500	2,860.000000
5.116667	0.500	4,624.000000
5.125000	0.500	5,671.000000
5.133333	0.500	5,808.000000
5.141667	0.500	4,975.000000
5.150000	0.500	3,341.000000
5.158333	0.500	1,024.000000
5.166667	0.500	-1,556.000000
5.175000	0.500	-3,596.000000
5.183333	0.500	-5,079.000000
5.191667	0.500	-6,278.000000
5.200000	0.500	-7,451.000000
5.208333	0.500	-8,824.000000
5.216667	0.500	-9,838.000000
5.225000	0.500	-9,871.000000
5.233333	0.500	-8,465.000000
5.241667	0.500	-5,535.000000
5.250000	0.500	-998.000000
5.258333	0.500	4,688.000000
5.266667	0.500	10,718.000000
5.275000	0.500	16,081.000000
5.283333	0.500	19,966.000000
5.291667	0.500	22,240.000000
5.300000	0.500	23,163.000000
5.308333	0.500	23,246.000000
5.316667	0.500	22,385.000000
5.325000	0.500	20,111.000000
5.333333	0.500	16,791.000000
5.341667	0.500	13,126.000000
5.350000	0.500	9,313.000000
5.358333	0.500	5,755.000000
5.366667	0.500	2,806.000000
5.375000	0.500	628.000000
5.383333	0.500	-1,052.000000
5.391667	0.500	-1,940.000000
5.400000	0.500	-1,859.000000
5.408333	0.500	-955.000000
5.416667	0.500	285.000000
5.425000	0.500	1,511.000000
5.433333	0.500	2,683.000000
5.441667	0.500	3,651.000000
5.450000	0.500	3,919.000000
5.458333	0.500	3,538.000000
5.466667	0.500	2,530.000000
5.475000	0.500	465.000000
5.483333	0.500	-2,357.000000
5.491667	0.500	-5,033.000000
5.500000	0.500	-6,804.000000
5.508333	0.500	-7,314.000000
5.516667	0.500	-6,260.000000
5.525000	0.500	-4,063.000000
5.533333	0.500	-1,515.000000
5.541667	0.500	838.000000
5.550000	0.500	2,208.000000
5.558333	0.500	2,347.000000
5.566667	0.500	1,612.000000
5.575000	0.500	399.000000
5.583333	0.500	-1,086.000000
5.591667	0.500	-2,886.000000
5.600000	0.500	-5,060.000000
5.608333	0.500	-7,369.000000
5.616667	0.500	-8,925.000000
5.625000	0.500	-8,891.000000
5.633333	0.500	-7,411.000000
5.641667	0.500	-5,161.000000
5.650000	0.500	-2,527.000000
5.658333	0.500	208.000000
5.666667	0.500	3,368.000000
5.675000	0.500	6,975.000000
5.683333	0.500	10,420.000000
5.691667	0.500	13,196.000000
5.700000	0.500	15,568.000000
5.708333	0.500	17,638.000000
5.716667	0.500	19,280.000000
5.725000	0.500	20,448.000000
5.733333	0.500	21,325.000000
5.741667	0.500	22,290.000000
5.750000	0.500	23,387.000000
5.758333	0.500	24,616.000000
5.766667	0.500	25,955.000000
5.775000	0.500	27,416.000000
5.783333	0.500	28,547.000000
5.791667	0.500	28,895.000000
5.800000	0.500	28,031.000000
5.808333	0.500	25,635.000000
5.816667	0.500	21,756.000000
5.825000	0.500	16,448.000000
5.833333	0.500	10,690.000000
5.841667	0.500	6,441.000000
5.850000	0.500	5,059.000000
5.858333	0.500	6,302.000000
5.866667	0.500	8,965.000000
5.875000	0.500	11,933.000000
5.883333	0.500	14,980.000000
5.891667	0.500	18,031.000000
5.900000	0.500	20,847.000000
5.908333	0.500	23,400.000000
5.916667	0.500	25,674.000000
5.925000	0.500	27,194.000000
5.933333	0.500	27,662.000000
5.941667	0.500	26,897.000000
5.950000	0.500	25,056.000000
5.958333	0.500	23,117.000000
5.966667	0.500	21,728.000000
5.975000	0.500	20,916.000000
5.983333	0.500	20,757.000000
5.991667	0.500	21,170.000000
6.000000	0.500	21,765.000000
6.008333	0.500	22,446.000000
6.016667	0.500	23,031.000000
6.025000	0.500	23,400.000000
6.033333	0.500	23,595.000000
6.041667	0.500	23,654.000000
6.050000	0.500	23,810.000000
6.058333	0.500	24,106.000000
6.066667	0.500	25,041.000000
6.075000	0.500	26,818.000000
6.083333	0.500	28,894.000000
6.091667	0.500	30,274.000000
6.100000	0.500	30,006.000000
6.108333	0.500	27,557.000000
6.116667	0.500	23,862.000000
6.125000	0.500	20,113.000000
6.133333	0.500	16,792.000000
6.141667	0.500	14,162.000000
6.150000	0.500	12,576.000000
6.158333	0.500	12,145.000000
6.166667	0.500	12,735.000000
6.175000	0.500	13,963.000000
6.183333	0.500	15,205.000000
6.191667	0.500	16,029.000000
6.200000	0.500	16,682.000000
6.208333	0.500	17,243.000000
6.216667	0.500	17,318.000000
6.225000	0.500	16,526.000000
6.233333	0.500	14,585.000000
6.241667	0.500	11,619.000000
6.250000	0.500	8,493.000000
6.258333	0.500	5,784.000000
6.266667	0.500	3,618.000000
6.275000	0.500	2,318.000000
6.283333	0.500	2,185.000000
6.291667	0.500	2,884.000000
6.300000	0.500	4,006.000000
6.308333	0.500	5,148.000000
6.316667	0.500	5,914.000000
6.325000	0.500	6,390.000000
6.333333	0.500	6,736.000000
6.341667	0.500	6,905.000000
6.350000	0.500	7,155.000000
6.358333	0.500	8,211.000000
6.366667	0.500	10,486.000000
6.375000	0.500	13,647.000000
6.383333	0.500	16,880.000000
6.391667	0.500	19,153.000000
6.400000	0.500	20,073.000000
6.408333	0.500	20,174.000000
6.416667	0.500	19,966.000000
6.425000	0.500	20,077.000000
6.433333	0.500	20,778.000000
6.441667	0.500	21,624.000000
6.450000	0.500	21,888.000000
6.458333	0.500	21,352.000000
6.466667	0.500	20,185.000000
6.475000	0.500	18,647.000000
6.483333	0.500	17,249.000000
6.491667	0.500	16,316.000000
6.500000	0.500	15,839.000000
6.508333	0.500	15,474.000000
6.516667	0.500	14,938.000000
6.525000	0.500	14,514.000000
6.533333	0.500	14,344.000000
6.541667	0.500	14,717.000000
6.550000	0.500	15,699.000000
6.558333	0.500	16,980.000000
6.566667	0.500	18,139.000000
6.575000	0.500	19,009.000000
6.583333	0.500	19,336.000000
6.591667	0.500	19,642.000000
6.600000	0.500	20,626.000000
6.608333	0.500	22,527.000000
6.616667	0.500	24,887.000000
6.625000	0.500	26,853.000000
6.633333	0.500	28,419.000000
6.641667	0.500	29,546.000000
6.650000	0.500	29,959.000000
6.658333	0.500	29,752.000000
6.666667	0.500	28,704.000000
6.675000	0.500	26,862.000000
6.683333	0.500	24,675.000000
6.691667	0.500	22,771.000000
6.700000	0.500	21,863.000000
6.708333	0.500	22,130.000000
6.716667	0.500	23,226.000000
6.725000	0.500	24,665.000000
6.733333	0.500	25,987.000000
6.741667	0.500	27,134.000000
6.750000	0.500	28,199.000000
6.758333	0.500	29,166.000000
6.766667	0.500	29,932.000000
6.775000	0.500	30,341.000000
6.783333	0.500	30,147.000000
6.791667	0.500	29,230.000000
6.800000	0.500	27,758.000000
6.808333	0.500	26,560.000000
6.816667	0.500	25,725.000000
6.825000	0.500	25,216.000000
6.833333	0.500	25,349.000000
6.841667	0.500	26,064.000000
6.850000	0.500	27,138.000000
6.858333	0.500	28,030.000000
6.866667	0.500	28,232.000000
6.875000	0.500	27,572.000000
6.883333	0.500	25,906.000000
6.891667	0.500	23,375.000000
6.900000	0.500	20,628.000000
6.908333	0.500	18,246.000000
6.916667	0.500	16,615.000000
6.925000	0.500	15,754.000000
6.933333	0.500	15,790.000000
6.941667	0.500	16,762.000000
6.950000	0.500	18,546.000000
6.958333	0.500	20,356.000000
6.966667	0.500	21,646.000000
6.975000	0.500	22,529.000000
6.983333	0.500	23,477.000000
6.991667	0.500	24,274.000000
7.000000	0.500	24,676.000000
7.008333	0.500	24,557.000000
7.016667	0.500	23,878.000000
7.025000	0.500	22,644.000000
7.033333	0.500	20,991.000000
7.041667	0.500	19,422.000000
7.050000	0.500	18,321.000000
7.058333	0.500	18,099.000000
7.066667	0.500	19,026.000000
7.075000	0.500	20,715.000000
7.083333	0.500	22,400.000000
7.091667	0.500	23,209.000000
7.100000	0.500	23,258.000000
7.108333	0.500	23,085.000000
7.116667	0.500	23,007.000000
7.125000	0.500	22,803.000000
7.133333	0.500	22,021.000000
7.141667	0.500	20,441.000000
7.150000	0.500	18,556.000000
7.158333	0.500	17,159.000000
7.166667	0.500	16,657.000000
7.175000	0.500	16,855.000000
7.183333	0.500	17,089.000000
7.191667	0.500	16,565.000000
7.200000	0.500	14,816.000000
7.208333	0.500	12,093.000000
7.216667	0.500	9,193.000000
7.225000	0.500	7,010.000000
7.233333	0.500	6,568.000000
7.241667	0.500	8,797.000000
7.250000	0.500	13,632.000000
7.258333	0.500	19,857.000000
7.266667	0.500	26,087.000000
7.275000	0.500	31,178.000000
7.283333	0.500	34,069.000000
7.291667	0.500	34,264.000000
7.300000	0.500	32,172.000000
7.308333	0.500	28,280.000000
7.316667	0.500	23,497.000000
7.325000	0.500	18,876.000000
7.333333	0.500	15,125.000000
7.341667	0.500	12,399.000000
7.350000	0.500	10,942.000000
7.358333	0.500	10,564.000000
7.366667	0.500	10,723.000000
7.375000	0.500	11,702.000000
7.383333	0.500	13,746.000000
7.391667	0.500	16,779.000000
7.400000	0.500	20,310.000000
7.408333	0.500	23,645.000000
7.416667	0.500	26,444.000000
7.425000	0.500	28,314.000000
7.433333	0.500	29,273.000000
7.441667	0.500	29,077.000000
7.450000	0.500	27,599.000000
7.458333	0.500	25,293.000000
7.466667	0.500	22,909.000000
7.475000	0.500	21,017.000000
7.483333	0.500	19,882.000000
7.491667	0.500	19,778.000000
7.500000	0.500	20,472.000000
7.508333	0.500	21,230.000000
7.516667	0.500	21,515.000000
7.525000	0.500	21,223.000000
7.533333	0.500	20,315.000000
7.541667	0.500	19,145.000000
7.550000	0.500	18,423.000000
7.558333	0.500	18,629.000000
7.566667	0.500	19,830.000000
7.575000	0.500	22,406.000000
7.583333	0.500	26,361.000000
7.591667	0.500	30,833.000000
7.600000	0.500	35,041.000000
7.608333	0.500	38,736.000000
7.616667	0.500	41,890.000000
7.625000	0.500	44,618.000000
7.633333	0.500	47,257.000000
7.641667	0.500	49,969.000000
7.650000	0.500	52,259.000000
7.658333	0.500	53,493.000000
7.666667	0.500	53,643.000000
7.675000	0.500	53,187.000000
7.683333	0.500	52,171.000000
7.691667	0.500	49,939.000000
7.700000	0.500	46,382.000000
7.708333	0.500	41,757.000000
7.716667	0.500	36,338.000000
7.725000	0.500	31,182.000000
7.733333	0.500	27,644.000000
7.741667	0.500	26,504.000000
7.750000	0.500	27,609.000000
7.758333	0.500	30,024.000000
7.766667	0.500	32,598.000000
7.775000	0.500	34,788.000000
7.783333	0.500	36,459.000000
7.791667	0.500	37,373.000000
7.800000	0.500	37,588.000000
7.808333	0.500	36,652.000000
7.816667	0.500	34,401.000000
7.825000	0.500	31,376.000000
7.833333	0.500	28,644.000000
7.841667	0.500	26,740.000000
7.850000	0.500	25,490.000000
7.858333	0.500	25,445.000000
7.866667	0.500	26,893.000000
7.875000	0.500	29,898.000000
7.883333	0.500	34,223.000000
7.891667	0.500	39,207.000000
7.900000	0.500	44,309.000000
7.908333	0.500	48,840.000000
7.916667	0.500	52,175.000000
7.925000	0.500	53,872.000000
7.933333	0.500	53,854.000000
7.941667	0.500	52,277.000000
7.950000	0.500	49,523.000000
7.958333	0.500	46,005.000000
7.966667	0.500	42,110.000000
7.975000	0.500	38,043.000000
7.983333	0.500	33,979.000000
7.991667	0.500	30,409.000000
8.000000	0.500	27,616.000000
8.008333	0.500	26,024.000000
8.016667	0.500	26,134.000000
8.025000	0.500	28,041.000000
8.033333	0.500	31,657.000000
8.041667	0.500	36,474.000000
8.050000	0.500	41,533.000000
8.058333	0.500	46,798.000000
8.066667	0.500	52,417.000000
8.075000	0.500	57,256.000000
8.083333	0.500	60,487.000000
8.091667	0.500	61,823.000000
8.100000	0.500	61,622.000000
8.108333	0.500	60,715.000000
8.116667	0.500	59,594.000000
8.125000	0.500	58,560.000000
8.133333	0.500	57,831.000000
8.141667	0.500	57,023.000000
8.150000	0.500	55,333.000000
8.158333	0.500	52,203.000000
8.166667	0.500	48,598.000000
8.175000	0.500	45,830.000000
8.183333	0.500	43,731.000000
8.191667	0.500	41,684.000000
8.200000	0.500	39,276.000000
8.208333	0.500	36,169.000000
8.216667	0.500	32,489.000000
8.225000	0.500	28,631.000000
8.233333	0.500	25,292.000000
8.241667	0.500	22,919.000000
8.250000	0.500	21,917.000000
8.258333	0.500	22,682.000000
8.266667	0.500	25,390.000000
8.275000	0.500	29,420.000000
8.283333	0.500	33,568.000000
8.291667	0.500	36,635.000000
8.300000	0.500	38,021.000000
8.308333	0.500	37,576.000000
8.316667	0.500	36,107.000000
8.325000	0.500	34,627.000000
8.333333	0.500	34,132.000000
8.341667	0.500	35,242.000000
8.350000	0.500	38,244.000000
8.358333	0.500	42,919.000000
8.366667	0.500	48,906.000000
8.375000	0.500	56,791.000000
8.383333	0.500	66,924.000000
8.391667	0.500	79,264.000000
8.400000	0.500	94,215.000000
8.408333	0.500	111,818.000000
8.416667	0.500	131,385.000000
8.425000	0.500	151,677.000000
8.433333	0.500	171,614.000000
8.441667	0.500	190,132.000000
8.450000	0.500	206,514.000000
8.458333	0.500	220,057.000000
8.466667	0.500	229,866.000000
8.475000	0.500	235,746.000000
8.483333	0.500	237,218.000000
8.491667	0.500	233,715.000000
8.500000	0.500	225,499.000000
8.508333	0.500	213,465.000000
8.516667	0.500	198,496.000000
8.525000	0.500	181,361.000000
8.533333	0.500	163,072.000000
8.541667	0.500	144,771.000000
8.550000	0.500	127,609.000000
8.558333	0.500	112,598.000000
8.566667	0.500	100,320.000000
8.575000	0.500	90,489.000000
8.583333	0.500	82,541.000000
8.591667	0.500	75,860.000000
8.600000	0.500	70,403.000000
8.608333	0.500	66,340.000000
8.616667	0.500	63,495.000000
8.625000	0.500	61,377.000000
8.633333	0.500	59,735.000000
8.641667	0.500	58,201.000000
8.650000	0.500	56,579.000000
8.658333	0.500	54,926.000000
8.666667	0.500	53,510.000000
8.675000	0.500	52,290.000000
8.683333	0.500	51,003.000000
8.691667	0.500	49,864.000000
8.700000	0.500	48,577.000000
8.708333	0.500	46,652.000000
8.716667	0.500	44,217.000000
8.725000	0.500	41,720.000000
8.733333	0.500	39,687.000000
8.741667	0.500	38,731.000000
8.750000	0.500	38,945.000000
8.758333	0.500	39,558.000000
8.766667	0.500	39,731.000000
8.775000	0.500	39,398.000000
8.783333	0.500	39,416.000000
8.791667	0.500	39,967.000000
8.800000	0.500	40,684.000000
8.808333	0.500	41,713.000000
8.816667	0.500	43,406.000000
8.825000	0.500	45,389.000000
8.833333	0.500	47,027.000000
8.841667	0.500	48,121.000000
8.850000	0.500	48,826.000000
8.858333	0.500	49,561.000000
8.866667	0.500	49,941.000000
8.875000	0.500	50,023.000000
8.883333	0.500	50,468.000000
8.891667	0.500	51,611.000000
8.900000	0.500	53,401.000000
8.908333	0.500	55,823.000000
8.916667	0.500	58,408.000000
8.925000	0.500	60,378.000000
8.933333	0.500	61,413.000000
8.941667	0.500	60,673.000000
8.950000	0.500	57,837.000000
8.958333	0.500	53,176.000000
8.966667	0.500	46,892.000000
8.975000	0.500	40,273.000000
8.983333	0.500	34,451.000000
8.991667	0.500	29,185.000000
9.000000	0.500	24,294.000000
9.008333	0.500	20,420.000000
9.016667	0.500	17,561.000000
9.025000	0.500	15,607.000000
9.033333	0.500	14,816.000000
9.041667	0.500	15,319.000000
9.050000	0.500	17,170.000000
9.058333	0.500	20,034.000000
9.066667	0.500	23,521.000000
9.075000	0.500	27,657.000000
9.083333	0.500	32,013.000000
9.091667	0.500	35,873.000000
9.100000	0.500	38,667.000000
9.108333	0.500	40,845.000000
9.116667	0.500	43,255.000000
9.125000	0.500	46,121.000000
9.133333	0.500	49,030.000000
9.141667	0.500	51,467.000000
9.150000	0.500	52,844.000000
9.158333	0.500	53,000.000000
9.166667	0.500	52,467.000000
9.175000	0.500	51,648.000000
9.183333	0.500	50,367.000000
9.191667	0.500	48,559.000000
9.200000	0.500	46,754.000000
9.208333	0.500	45,205.000000
9.216667	0.500	43,685.000000
9.225000	0.500	42,151.000000
9.233333	0.500	41,057.000000
9.241667	0.500	41,156.000000
9.250000	0.500	42,492.000000
9.258333	0.500	44,402.000000
9.266667	0.500	46,300.000000
9.275000	0.500	47,701.000000
9.283333	0.500	48,387.000000
9.291667	0.500	48,729.000000
9.300000	0.500	48,791.000000
9.308333	0.500	48,580.000000
9.316667	0.500	48,358.000000
9.325000	0.500	48,264.000000
9.333333	0.500	48,025.000000
9.341667	0.500	47,242.000000
9.350000	0.500	45,603.000000
9.358333	0.500	43,044.000000
9.366667	0.500	39,959.000000
9.375000	0.500	36,663.000000
9.383333	0.500	32,958.000000
9.391667	0.500	29,275.000000
9.400000	0.500	25,833.000000
9.408333	0.500	22,782.000000
9.416667	0.500	21,212.000000
9.425000	0.500	21,789.000000
9.433333	0.500	24,394.000000
9.441667	0.500	29,184.000000
9.450000	0.500	35,709.000000
9.458333	0.500	43,038.000000
9.466667	0.500	50,096.000000
9.475000	0.500	56,492.000000
9.483333	0.500	62,547.000000
9.491667	0.500	69,017.000000
9.500000	0.500	76,843.000000
9.508333	0.500	87,276.000000
9.516667	0.500	101,667.000000
9.525000	0.500	121,664.000000
9.533333	0.500	149,554.000000
9.541667	0.500	188,474.000000
9.550000	0.500	241,505.000000
9.558333	0.500	313,301.000000
9.566667	0.500	408,603.000000
9.575000	0.500	532,571.000000
9.583333	0.500	692,741.000000
9.591667	0.500	898,613.000000
9.600000	0.500	1,159,636.000000
9.608333	0.500	1,485,905.000000
9.616667	0.500	1,886,624.000000
9.625000	0.500	2,366,706.000000
9.633333	0.500	2,924,090.000000
9.641667	0.500	3,547,276.000000
9.650000	0.500	4,212,105.000000
9.658333	0.500	4,883,149.000000
9.666667	0.500	5,517,625.000000
9.675000	0.500	6,069,847.000000
9.683333	0.500	6,496,677.000000
9.691667	0.500	6,763,891.000000
9.700000	0.500	6,851,227.000000
9.708333	0.500	6,754,188.000000
9.716667	0.500	6,482,842.000000
9.725000	0.500	6,060,146.000000
9.733333	0.500	5,519,980.000000
9.741667	0.500	4,902,875.000000
9.750000	0.500	4,251,429.000000
9.758333	0.500	3,604,691.000000
9.766667	0.500	2,994,481.000000
9.775000	0.500	2,444,017.000000
9.783333	0.500	1,966,954.000000
9.791667	0.500	1,568,925.000000
9.800000	0.500	1,248,041.000000
9.808333	0.500	996,954.000000
9.816667	0.500	805,030.000000
9.825000	0.500	660,404.000000
9.833333	0.500	552,370.000000
9.841667	0.500	471,279.000000
9.850000	0.500	409,250.000000
9.858333	0.500	360,172.000000
9.866667	0.500	319,828.000000
9.875000	0.500	285,390.000000
9.883333	0.500	254,982.000000
9.891667	0.500	227,197.000000
9.900000	0.500	201,298.000000
9.908333	0.500	177,903.000000
9.916667	0.500	157,575.000000
9.925000	0.500	139,861.000000
9.933333	0.500	124,278.000000
9.941667	0.500	110,840.000000
9.950000	0.500	99,696.000000
9.958333	0.500	91,040.000000
9.966667	0.500	84,645.000000
9.975000	0.500	79,637.000000
9.983333	0.500	75,089.000000
9.991667	0.500	70,936.000000
10.000000	0.500	67,549.000000
10.008333	0.500	64,958.000000
10.016667	0.500	63,415.000000
10.025000	0.500	63,263.000000
10.033333	0.500	63,797.000000
10.041667	0.500	64,258.000000
10.050000	0.500	65,029.000000
10.058333	0.500	66,360.000000
10.066667	0.500	67,947.000000
10.075000	0.500	69,162.000000
10.083333	0.500	69,238.000000
10.091667	0.500	67,253.000000
10.100000	0.500	63,036.000000
10.108333	0.500	57,694.000000
10.116667	0.500	52,643.000000
10.125000	0.500	48,395.000000
10.133333	0.500	45,021.000000
10.141667	0.500	42,437.000000
10.150000	0.500	40,736.000000
10.158333	0.500	39,992.000000
10.166667	0.500	40,193.000000
10.175000	0.500	41,635.000000
10.183333	0.500	43,914.000000
10.191667	0.500	45,801.000000
10.200000	0.500	46,672.000000
10.208333	0.500	46,644.000000
10.216667	0.500	45,946.000000
10.225000	0.500	44,403.000000
10.233333	0.500	42,118.000000
10.241667	0.500	39,648.000000
10.250000	0.500	37,879.000000
10.258333	0.500	37,097.000000
10.266667	0.500	37,282.000000
10.275000	0.500	38,332.000000
10.283333	0.500	39,990.000000
10.291667	0.500	41,856.000000
10.300000	0.500	43,569.000000
10.308333	0.500	44,696.000000
10.316667	0.500	45,115.000000
10.325000	0.500	45,528.000000
10.333333	0.500	46,558.000000
10.341667	0.500	48,636.000000
10.350000	0.500	51,466.000000
10.358333	0.500	54,494.000000
10.366667	0.500	57,155.000000
10.375000	0.500	58,754.000000
10.383333	0.500	59,175.000000
10.391667	0.500	58,806.000000
10.400000	0.500	57,786.000000
10.408333	0.500	56,127.000000
10.416667	0.500	54,492.000000
10.425000	0.500	53,897.000000
10.433333	0.500	55,250.000000
10.441667	0.500	59,026.000000
10.450000	0.500	65,182.000000
10.458333	0.500	73,611.000000
10.466667	0.500	84,157.000000
10.475000	0.500	96,197.000000
10.483333	0.500	108,884.000000
10.491667	0.500	121,615.000000
10.500000	0.500	134,149.000000
10.508333	0.500	145,984.000000
10.516667	0.500	156,604.000000
10.525000	0.500	165,044.000000
10.533333	0.500	170,485.000000
10.541667	0.500	172,928.000000
10.550000	0.500	173,007.000000
10.558333	0.500	171,033.000000
10.566667	0.500	166,887.000000
10.575000	0.500	161,058.000000
10.583333	0.500	153,823.000000
10.591667	0.500	145,417.000000
10.600000	0.500	136,527.000000
10.608333	0.500	128,575.000000
10.616667	0.500	122,916.000000
10.625000	0.500	120,999.000000
10.633333	0.500	124,314.000000
10.641667	0.500	133,810.000000
10.650000	0.500	150,533.000000
10.658333	0.500	175,769.000000
10.666667	0.500	211,101.000000
10.675000	0.500	258,659.000000
10.683333	0.500	320,552.000000
10.691667	0.500	398,534.000000
10.700000	0.500	493,383.000000
10.708333	0.500	605,482.000000
10.716667	0.500	733,447.000000
10.725000	0.500	873,601.000000
10.733333	0.500	1,020,250.000000
10.741667	0.500	1,165,046.000000
10.750000	0.500	1,298,737.000000
10.758333	0.500	1,412,346.000000
10.766667	0.500	1,498,297.000000
10.775000	0.500	1,550,690.000000
10.783333	0.500	1,565,916.000000
10.791667	0.500	1,543,599.000000
10.800000	0.500	1,485,778.000000
10.808333	0.500	1,397,116.000000
10.816667	0.500	1,284,497.000000
10.825000	0.500	1,155,928.000000
10.833333	0.500	1,019,370.000000
10.841667	0.500	882,217.000000
10.850000	0.500	751,498.000000
10.858333	0.500	632,661.000000
10.866667	0.500	528,438.000000
10.875000	0.500	439,731.000000
10.883333	0.500	366,628.000000
10.891667	0.500	307,360.000000
10.900000	0.500	259,677.000000
10.908333	0.500	221,257.000000
10.916667	0.500	190,423.000000
10.925000	0.500	165,729.000000
10.933333	0.500	145,780.000000
10.941667	0.500	129,720.000000
10.950000	0.500	116,548.000000
10.958333	0.500	105,840.000000
10.966667	0.500	97,428.000000
10.975000	0.500	91,386.000000
10.983333	0.500	87,666.000000
10.991667	0.500	85,654.000000
11.000000	0.500	84,875.000000
11.008333	0.500	85,545.000000
11.016667	0.500	88,029.000000
11.025000	0.500	92,287.000000
11.033333	0.500	98,133.000000
11.041667	0.500	105,633.000000
11.050000	0.500	114,842.000000
11.058333	0.500	125,683.000000
11.066667	0.500	137,348.000000
11.075000	0.500	149,221.000000
11.083333	0.500	160,955.000000
11.091667	0.500	171,606.000000
11.100000	0.500	180,183.000000
11.108333	0.500	185,715.000000
11.116667	0.500	187,328.000000
11.125000	0.500	184,978.000000
11.133333	0.500	178,998.000000
11.141667	0.500	170,260.000000
11.150000	0.500	159,943.000000
11.158333	0.500	148,735.000000
11.166667	0.500	137,425.000000
11.175000	0.500	126,126.000000
11.183333	0.500	114,874.000000
11.191667	0.500	104,214.000000
11.200000	0.500	95,060.000000
11.208333	0.500	88,175.000000
11.216667	0.500	83,017.000000
11.225000	0.500	79,359.000000
11.233333	0.500	77,453.000000
11.241667	0.500	76,991.000000
11.250000	0.500	77,758.000000
11.258333	0.500	79,043.000000
11.266667	0.500	79,920.000000
11.275000	0.500	80,175.000000
11.283333	0.500	79,928.000000
11.291667	0.500	79,056.000000
11.300000	0.500	77,284.000000
11.308333	0.500	74,970.000000
11.316667	0.500	73,208.000000
11.325000	0.500	72,584.000000
11.333333	0.500	73,009.000000
11.341667	0.500	74,690.000000
11.350000	0.500	77,553.000000
11.358333	0.500	80,963.000000
11.366667	0.500	84,017.000000
11.375000	0.500	85,758.000000
11.383333	0.500	86,037.000000
11.391667	0.500	85,289.000000
11.400000	0.500	83,861.000000
11.408333	0.500	82,041.000000
11.416667	0.500	80,176.000000
11.425000	0.500	78,557.000000
11.433333	0.500	77,309.000000
11.441667	0.500	76,453.000000
11.450000	0.500	75,997.000000
11.458333	0.500	76,062.000000
11.466667	0.500	77,027.000000
11.475000	0.500	79,410.000000
11.483333	0.500	83,260.000000
11.491667	0.500	88,244.000000
11.500000	0.500	93,457.000000
11.508333	0.500	97,677.000000
11.516667	0.500	99,949.000000
11.525000	0.500	99,999.000000
11.533333	0.500	97,832.000000
11.541667	0.500	93,960.000000
11.550000	0.500	88,908.000000
11.558333	0.500	83,745.000000
11.566667	0.500	79,237.000000
11.575000	0.500	75,722.000000
11.583333	0.500	73,526.000000
11.591667	0.500	72,703.000000
11.600000	0.500	73,083.000000
11.608333	0.500	74,780.000000
11.616667	0.500	78,561.000000
11.625000	0.500	84,922.000000
11.633333	0.500	93,641.000000
11.641667	0.500	104,241.000000
11.650000	0.500	116,266.000000
11.658333	0.500	130,006.000000
11.666667	0.500	145,226.000000
11.675000	0.500	161,218.000000
11.683333	0.500	177,102.000000
11.691667	0.500	192,194.000000
11.700000	0.500	205,746.000000
11.708333	0.500	217,242.000000
11.716667	0.500	226,002.000000
11.725000	0.500	231,740.000000
11.733333	0.500	235,219.000000
11.741667	0.500	237,151.000000
11.750000	0.500	238,370.000000
11.758333	0.500	240,203.000000
11.766667	0.500	244,507.000000
11.775000	0.500	253,853.000000
11.783333	0.500	271,730.000000
11.791667	0.500	302,199.000000
11.800000	0.500	349,336.000000
11.808333	0.500	418,016.000000
11.816667	0.500	514,246.000000
11.825000	0.500	645,971.000000
11.833333	0.500	822,400.000000
11.841667	0.500	1,053,180.000000
11.850000	0.500	1,347,901.000000
11.858333	0.500	1,714,839.000000
11.866667	0.500	2,161,013.000000
11.875000	0.500	2,688,746.000000
11.883333	0.500	3,292,254.000000
11.891667	0.500	3,955,426.000000
11.900000	0.500	4,650,088.000000
11.908333	0.500	5,338,474.000000
11.916667	0.500	5,975,424.000000
11.925000	0.500	6,514,692.000000
11.933333	0.500	6,915,409.000000
11.941667	0.500	7,144,606.000000
11.950000	0.500	7,182,696.000000
11.958333	0.500	7,027,977.000000
11.966667	0.500	6,696,088.000000
11.975000	0.500	6,216,240.000000
11.983333	0.500	5,626,628.000000
11.991667	0.500	4,969,168.000000
12.000000	0.500	4,285,731.000000
12.008333	0.500	3,614,070.000000
12.016667	0.500	2,984,859.000000
12.025000	0.500	2,420,252.000000
12.033333	0.500	1,933,070.000000
12.041667	0.500	1,527,816.000000
12.050000	0.500	1,201,869.000000
12.058333	0.500	948,089.000000
12.066667	0.500	757,063.000000
12.075000	0.500	618,821.000000
12.083333	0.500	522,815.000000
12.091667	0.500	458,474.000000
12.100000	0.500	416,160.000000
12.108333	0.500	388,137.000000
12.116667	0.500	369,151.000000
12.125000	0.500	356,051.000000
12.133333	0.500	347,925.000000
12.141667	0.500	345,597.000000
12.150000	0.500	351,122.000000
12.158333	0.500	367,714.000000
12.166667	0.500	399,124.000000
12.175000	0.500	449,945.000000
12.183333	0.500	524,847.000000
12.191667	0.500	628,125.000000
12.200000	0.500	763,543.000000
12.208333	0.500	932,819.000000
12.216667	0.500	1,136,015.000000
12.225000	0.500	1,371,506.000000
12.233333	0.500	1,634,738.000000
12.241667	0.500	1,916,179.000000
12.250000	0.500	2,201,507.000000
12.258333	0.500	2,472,527.000000
12.266667	0.500	2,710,012.000000
12.275000	0.500	2,895,774.000000
12.283333	0.500	3,015,260.000000
12.291667	0.500	3,059,472.000000
12.300000	0.500	3,025,469.000000
12.308333	0.500	2,916,188.000000
12.316667	0.500	2,740,521.000000
12.325000	0.500	2,512,500.000000
12.333333	0.500	2,249,849.000000
12.341667	0.500	1,970,756.000000
12.350000	0.500	1,691,191.000000
12.358333	0.500	1,424,130.000000
12.366667	0.500	1,179,461.000000
12.375000	0.500	963,876.000000
12.383333	0.500	780,787.000000
12.391667	0.500	630,142.000000
12.400000	0.500	509,750.000000
12.408333	0.500	416,312.000000
12.416667	0.500	345,781.000000
12.425000	0.500	293,830.000000
12.433333	0.500	255,911.000000
12.441667	0.500	227,808.000000
12.450000	0.500	205,915.000000
12.458333	0.500	187,996.000000
12.466667	0.500	173,412.000000
12.475000	0.500	162,124.000000
12.483333	0.500	153,703.000000
12.491667	0.500	147,212.000000
12.500000	0.500	141,453.000000
12.508333	0.500	136,140.000000
12.516667	0.500	131,239.000000
12.525000	0.500	126,449.000000
12.533333	0.500	121,755.000000
12.541667	0.500	117,502.000000
12.550000	0.500	113,728.000000
12.558333	0.500	110,359.000000
12.566667	0.500	107,922.000000
12.575000	0.500	107,820.000000
12.583333	0.500	110,701.000000
12.591667	0.500	116,990.000000
12.600000	0.500	127,359.000000
12.608333	0.500	142,352.000000
12.616667	0.500	162,659.000000
12.625000	0.500	189,564.000000
12.633333	0.500	224,948.000000
12.641667	0.500	271,021.000000
12.650000	0.500	329,712.000000
12.658333	0.500	402,755.000000
12.666667	0.500	491,759.000000
12.675000	0.500	597,810.000000
12.683333	0.500	721,638.000000
12.691667	0.500	861,651.000000
12.700000	0.500	1,013,865.000000
12.708333	0.500	1,171,944.000000
12.716667	0.500	1,327,264.000000
12.725000	0.500	1,469,016.000000
12.733333	0.500	1,586,126.000000
12.741667	0.500	1,669,548.000000
12.750000	0.500	1,713,019.000000
12.758333	0.500	1,713,659.000000
12.766667	0.500	1,671,502.000000
12.775000	0.500	1,590,052.000000
12.783333	0.500	1,475,903.000000
12.791667	0.500	1,338,101.000000
12.800000	0.500	1,186,008.000000
12.808333	0.500	1,028,666.000000
12.816667	0.500	874,524.000000
12.825000	0.500	730,129.000000
12.833333	0.500	600,501.000000
12.841667	0.500	488,765.000000
12.850000	0.500	396,210.000000
12.858333	0.500	323,018.000000
12.866667	0.500	268,000.000000
12.875000	0.500	228,597.000000
12.883333	0.500	201,951.000000
12.891667	0.500	185,224.000000
12.900000	0.500	175,733.000000
12.908333	0.500	171,568.000000
12.916667	0.500	171,669.000000
12.925000	0.500	174,751.000000
12.933333	0.500	179,331.000000
12.941667	0.500	183,983.000000
12.950000	0.500	187,832.000000
12.958333	0.500	190,839.000000
12.966667	0.500	193,188.000000
12.975000	0.500	195,770.000000
12.983333	0.500	199,381.000000
12.991667	0.500	204,524.000000
13.000000	0.500	212,000.000000
13.008333	0.500	221,632.000000
13.016667	0.500	232,260.000000
13.025000	0.500	242,864.000000
13.033333	0.500	252,874.000000
13.041667	0.500	261,448.000000
13.050000	0.500	267,294.000000
13.058333	0.500	269,249.000000
13.066667	0.500	266,422.000000
13.075000	0.500	258,970.000000
13.083333	0.500	248,392.000000
13.091667	0.500	236,201.000000
13.100000	0.500	223,317.000000
13.108333	0.500	210,253.000000
13.116667	0.500	198,014.000000
13.125000	0.500	187,248.000000
13.133333	0.500	178,008.000000
13.141667	0.500	170,469.000000
13.150000	0.500	165,049.000000
13.158333	0.500	161,555.000000
13.166667	0.500	159,714.000000
13.175000	0.500	158,777.000000
13.183333	0.500	157,933.000000
13.191667	0.500	156,509.000000
13.200000	0.500	154,431.000000
13.208333	0.500	151,744.000000
13.216667	0.500	148,915.000000
13.225000	0.500	146,467.000000
13.233333	0.500	145,192.000000
13.241667	0.500	145,713.000000
13.250000	0.500	148,687.000000
13.258333	0.500	154,612.000000
13.266667	0.500	163,638.000000
13.275000	0.500	175,982.000000
13.283333	0.500	191,441.000000
13.291667	0.500	209,744.000000
13.300000	0.500	230,725.000000
13.308333	0.500	253,679.000000
13.316667	0.500	277,433.000000
13.325000	0.500	300,457.000000
13.333333	0.500	320,565.000000
13.341667	0.500	336,122.000000
13.350000	0.500	345,878.000000
13.358333	0.500	349,517.000000
13.366667	0.500	347,418.000000
13.375000	0.500	339,556.000000
13.383333	0.500	325,600.000000
13.391667	0.500	306,001.000000
13.400000	0.500	282,512.000000
13.408333	0.500	256,943.000000
13.416667	0.500	231,033.000000
13.425000	0.500	206,143.000000
13.433333	0.500	183,010.000000
13.441667	0.500	162,428.000000
13.450000	0.500	144,996.000000
13.458333	0.500	130,229.000000
13.466667	0.500	117,176.000000
13.475000	0.500	105,465.000000
13.483333	0.500	95,424.000000
13.491667	0.500	87,454.000000
13.500000	0.500	81,950.000000
13.508333	0.500	78,892.000000
13.516667	0.500	77,886.000000
13.525000	0.500	78,385.000000
13.533333	0.500	80,123.000000
13.541667	0.500	82,363.000000
13.550000	0.500	84,338.000000
13.558333	0.500	85,593.000000
13.566667	0.500	86,322.000000
13.575000	0.500	87,053.000000
13.583333	0.500	87,564.000000
13.591667	0.500	87,750.000000
13.600000	0.500	87,646.000000
13.608333	0.500	87,361.000000
13.616667	0.500	87,181.000000
13.625000	0.500	86,990.000000
13.633333	0.500	87,098.000000
13.641667	0.500	87,579.000000
13.650000	0.500	88,304.000000
13.658333	0.500	89,092.000000
13.666667	0.500	89,546.000000
13.675000	0.500	89,422.000000
13.683333	0.500	88,282.000000
13.691667	0.500	86,187.000000
13.700000	0.500	84,079.000000
13.708333	0.500	82,536.000000
13.716667	0.500	81,847.000000
13.725000	0.500	82,122.000000
13.733333	0.500	83,246.000000
13.741667	0.500	84,994.000000
13.750000	0.500	86,882.000000
13.758333	0.500	88,508.000000
13.766667	0.500	89,755.000000
13.775000	0.500	90,624.000000
13.783333	0.500	90,889.000000
13.791667	0.500	90,565.000000
13.800000	0.500	89,823.000000
13.808333	0.500	88,965.000000
13.816667	0.500	88,435.000000
13.825000	0.500	88,673.000000
13.833333	0.500	89,861.000000
13.841667	0.500	92,174.000000
13.850000	0.500	95,411.000000
13.858333	0.500	99,574.000000
13.866667	0.500	104,560.000000
13.875000	0.500	110,395.000000
13.883333	0.500	117,500.000000
13.891667	0.500	125,709.000000
13.900000	0.500	133,962.000000
13.908333	0.500	141,609.000000
13.916667	0.500	148,733.000000
13.925000	0.500	155,614.000000
13.933333	0.500	162,342.000000
13.941667	0.500	168,480.000000
13.950000	0.500	173,455.000000
13.958333	0.500	177,201.000000
13.966667	0.500	179,879.000000
13.975000	0.500	181,163.000000
13.983333	0.500	180,591.000000
13.991667	0.500	178,132.000000
14.000000	0.500	174,197.000000
14.008333	0.500	169,362.000000
14.016667	0.500	163,885.000000
14.025000	0.500	157,988.000000
14.033333	0.500	151,976.000000
14.041667	0.500	145,772.000000
14.050000	0.500	139,634.000000
14.058333	0.500	134,516.000000
14.066667	0.500	131,299.000000
14.075000	0.500	129,880.000000
14.083333	0.500	129,905.000000
14.091667	0.500	131,375.000000
14.100000	0.500	134,162.000000
14.108333	0.500	137,402.000000
14.116667	0.500	140,652.000000
14.125000	0.500	143,862.000000
14.133333	0.500	147,084.000000
14.141667	0.500	150,561.000000
14.150000	0.500	154,436.000000
14.158333	0.500	158,899.000000
14.166667	0.500	163,755.000000
14.175000	0.500	168,590.000000
14.183333	0.500	173,325.000000
14.191667	0.500	178,022.000000
14.200000	0.500	182,926.000000
14.208333	0.500	188,342.000000
14.216667	0.500	194,116.000000
14.225000	0.500	200,187.000000
14.233333	0.500	207,463.000000
14.241667	0.500	217,884.000000
14.250000	0.500	233,903.000000
14.258333	0.500	258,351.000000
14.266667	0.500	294,380.000000
14.275000	0.500	345,492.000000
14.283333	0.500	415,667.000000
14.291667	0.500	509,397.000000
14.300000	0.500	632,604.000000
14.308333	0.500	792,259.000000
14.316667	0.500	995,467.000000
14.325000	0.500	1,248,839.000000
14.333333	0.500	1,557,708.000000
14.341667	0.500	1,923,609.000000
14.350000	0.500	2,343,455.000000
14.358333	0.500	2,807,059.000000
14.366667	0.500	3,298,117.000000
14.375000	0.500	3,793,644.000000
14.383333	0.500	4,263,699.000000
14.391667	0.500	4,675,160.000000
14.400000	0.500	4,997,074.000000
14.408333	0.500	5,203,861.000000
14.416667	0.500	5,278,452.000000
14.425000	0.500	5,215,949.000000
14.433333	0.500	5,023,237.000000
14.441667	0.500	4,717,402.000000
14.450000	0.500	4,322,195.000000
14.458333	0.500	3,865,776.000000
14.466667	0.500	3,377,665.000000
14.475000	0.500	2,885,566.000000
14.483333	0.500	2,413,774.000000
14.491667	0.500	1,981,003.000000
14.500000	0.500	1,599,906.000000
14.508333	0.500	1,276,621.000000
14.516667	0.500	1,012,255.000000
14.525000	0.500	804,147.000000
14.533333	0.500	646,610.000000
14.541667	0.500	531,484.000000
14.550000	0.500	450,302.000000
14.558333	0.500	394,501.000000
14.566667	0.500	356,497.000000
14.575000	0.500	330,409.000000
14.583333	0.500	311,285.000000
14.591667	0.500	295,447.000000
14.600000	0.500	280,771.000000
14.608333	0.500	266,466.000000
14.616667	0.500	252,042.000000
14.625000	0.500	237,344.000000
14.633333	0.500	222,657.000000
14.641667	0.500	208,563.000000
14.650000	0.500	195,475.000000
14.658333	0.500	183,735.000000
14.666667	0.500	173,665.000000
14.675000	0.500	165,757.000000
14.683333	0.500	159,787.000000
14.691667	0.500	155,735.000000
14.700000	0.500	153,802.000000
14.708333	0.500	153,620.000000
14.716667	0.500	153,909.000000
14.725000	0.500	153,596.000000
14.733333	0.500	152,321.000000
14.741667	0.500	150,290.000000
14.750000	0.500	148,690.000000
14.758333	0.500	148,965.000000
14.766667	0.500	151,883.000000
14.775000	0.500	157,602.000000
14.783333	0.500	166,046.000000
14.791667	0.500	177,147.000000
14.800000	0.500	191,495.000000
14.808333	0.500	210,363.000000
14.816667	0.500	234,303.000000
14.825000	0.500	263,489.000000
14.833333	0.500	297,919.000000
14.841667	0.500	337,334.000000
14.850000	0.500	381,362.000000
14.858333	0.500	428,900.000000
14.866667	0.500	478,134.000000
14.875000	0.500	526,154.000000
14.883333	0.500	569,265.000000
14.891667	0.500	604,313.000000
14.900000	0.500	629,095.000000
14.908333	0.500	642,139.000000
14.916667	0.500	642,682.000000
14.925000	0.500	630,810.000000
14.933333	0.500	606,954.000000
14.941667	0.500	572,248.000000
14.950000	0.500	529,136.000000
14.958333	0.500	480,982.000000
14.966667	0.500	431,691.000000
14.975000	0.500	384,572.000000
14.983333	0.500	341,452.000000
14.991667	0.500	303,141.000000
15.000000	0.500	269,964.000000
15.008333	0.500	242,641.000000
15.016667	0.500	221,820.000000
15.025000	0.500	207,572.000000
15.033333	0.500	199,764.000000
15.041667	0.500	197,648.000000
15.050000	0.500	200,212.000000
15.058333	0.500	206,772.000000
15.066667	0.500	216,460.000000
15.075000	0.500	228,649.000000
15.083333	0.500	242,850.000000
15.091667	0.500	259,230.000000
15.100000	0.500	278,266.000000
15.108333	0.500	300,836.000000
15.116667	0.500	327,582.000000
15.125000	0.500	358,864.000000
15.133333	0.500	395,486.000000
15.141667	0.500	438,622.000000
15.150000	0.500	488,976.000000
15.158333	0.500	546,544.000000
15.166667	0.500	610,616.000000
15.175000	0.500	679,186.000000
15.183333	0.500	748,987.000000
15.191667	0.500	816,059.000000
15.200000	0.500	876,707.000000
15.208333	0.500	926,917.000000
15.216667	0.500	962,329.000000
15.225000	0.500	979,256.000000
15.233333	0.500	976,309.000000
15.241667	0.500	954,232.000000
15.250000	0.500	915,034.000000
15.258333	0.500	861,428.000000
15.266667	0.500	797,894.000000
15.275000	0.500	729,603.000000
15.283333	0.500	660,858.000000
15.291667	0.500	594,952.000000
15.300000	0.500	533,660.000000
15.308333	0.500	477,565.000000
15.316667	0.500	426,595.000000
15.325000	0.500	380,926.000000
15.333333	0.500	340,313.000000
15.341667	0.500	304,466.000000
15.350000	0.500	273,606.000000
15.358333	0.500	247,461.000000
15.366667	0.500	225,128.000000
15.375000	0.500	206,074.000000
15.383333	0.500	189,852.000000
15.391667	0.500	176,130.000000
15.400000	0.500	164,900.000000
15.408333	0.500	156,375.000000
15.416667	0.500	150,135.000000
15.425000	0.500	145,550.000000
15.433333	0.500	141,386.000000
15.441667	0.500	136,788.000000
15.450000	0.500	131,238.000000
15.458333	0.500	124,527.000000
15.466667	0.500	117,779.000000
15.475000	0.500	112,200.000000
15.483333	0.500	108,230.000000
15.491667	0.500	105,737.000000
15.500000	0.500	104,351.000000
15.508333	0.500	103,991.000000
15.516667	0.500	104,860.000000
15.525000	0.500	106,485.000000
15.533333	0.500	108,419.000000
15.541667	0.500	110,128.000000
15.550000	0.500	111,146.000000
15.558333	0.500	111,412.000000
15.566667	0.500	111,433.000000
15.575000	0.500	111,374.000000
15.583333	0.500	110,865.000000
15.591667	0.500	109,392.000000
15.600000	0.500	107,403.000000
15.608333	0.500	105,721.000000
15.616667	0.500	104,870.000000
15.625000	0.500	104,980.000000
15.633333	0.500	106,030.000000
15.641667	0.500	107,711.000000
15.650000	0.500	109,488.000000
15.658333	0.500	110,941.000000
15.666667	0.500	111,847.000000
15.675000	0.500	112,141.000000
15.683333	0.500	111,806.000000
15.691667	0.500	110,672.000000
15.700000	0.500	109,016.000000
15.708333	0.500	107,300.000000
15.716667	0.500	105,756.000000
15.725000	0.500	104,622.000000
15.733333	0.500	103,962.000000
15.741667	0.500	103,613.000000
15.750000	0.500	103,820.000000
15.758333	0.500	104,961.000000
15.766667	0.500	106,959.000000
15.775000	0.500	109,167.000000
15.783333	0.500	110,854.000000
15.791667	0.500	112,035.000000
15.800000	0.500	113,370.000000
15.808333	0.500	115,224.000000
15.816667	0.500	117,144.000000
15.825000	0.500	118,820.000000
15.833333	0.500	119,926.000000
15.841667	0.500	120,095.000000
15.850000	0.500	119,600.000000
15.858333	0.500	119,291.000000
15.866667	0.500	119,034.000000
15.875000	0.500	118,204.000000
15.883333	0.500	116,836.000000
15.891667	0.500	115,049.000000
15.900000	0.500	113,809.000000
15.908333	0.500	114,060.000000
15.916667	0.500	116,755.000000
15.925000	0.500	121,755.000000
15.933333	0.500	128,001.000000
15.941667	0.500	134,787.000000
15.950000	0.500	141,986.000000
15.958333	0.500	149,821.000000
15.966667	0.500	158,844.000000
15.975000	0.500	169,585.000000
15.983333	0.500	182,540.000000
15.991667	0.500	199,306.000000
16.000000	0.500	222,034.000000
16.008333	0.500	251,459.000000
16.016667	0.500	287,382.000000
16.025000	0.500	329,574.000000
16.033333	0.500	377,728.000000
16.041667	0.500	431,372.000000
16.050000	0.500	490,037.000000
16.058333	0.500	552,454.000000
16.066667	0.500	617,138.000000
16.075000	0.500	682,023.000000
16.083333	0.500	744,145.000000
16.091667	0.500	800,531.000000
16.100000	0.500	847,311.000000
16.108333	0.500	880,448.000000
16.116667	0.500	896,517.000000
16.125000	0.500	893,271.000000
16.133333	0.500	870,019.000000
16.141667	0.500	828,204.000000
16.150000	0.500	771,045.000000
16.158333	0.500	702,482.000000
16.166667	0.500	627,185.000000
16.175000	0.500	550,259.000000
16.183333	0.500	476,216.000000
16.191667	0.500	407,615.000000
16.200000	0.500	346,856.000000
16.208333	0.500	295,908.000000
16.216667	0.500	255,174.000000
16.225000	0.500	223,403.000000
16.233333	0.500	198,888.000000
16.241667	0.500	179,976.000000
16.250000	0.500	165,792.000000
16.258333	0.500	155,723.000000
16.266667	0.500	149,204.000000
16.275000	0.500	145,965.000000
16.283333	0.500	145,169.000000
16.291667	0.500	145,611.000000
16.300000	0.500	146,627.000000
16.308333	0.500	147,641.000000
16.316667	0.500	147,814.000000
16.325000	0.500	147,381.000000
16.333333	0.500	146,519.000000
16.341667	0.500	145,146.000000
16.350000	0.500	143,580.000000
16.358333	0.500	141,889.000000
16.366667	0.500	140,301.000000
16.375000	0.500	139,227.000000
16.383333	0.500	138,551.000000
16.391667	0.500	138,020.000000
16.400000	0.500	136,980.000000
16.408333	0.500	135,065.000000
16.416667	0.500	132,658.000000
16.425000	0.500	130,644.000000
16.433333	0.500	129,419.000000
16.441667	0.500	128,811.000000
16.450000	0.500	128,695.000000
16.458333	0.500	128,870.000000
16.466667	0.500	129,660.000000
16.475000	0.500	130,960.000000
16.483333	0.500	131,771.000000
16.491667	0.500	131,499.000000
16.500000	0.500	130,061.000000
16.508333	0.500	127,917.000000
16.516667	0.500	126,007.000000
16.525000	0.500	125,259.000000
16.533333	0.500	125,515.000000
16.541667	0.500	126,081.000000
16.550000	0.500	126,677.000000
16.558333	0.500	127,349.000000
16.566667	0.500	128,388.000000
16.575000	0.500	130,082.000000
16.583333	0.500	132,480.000000
16.591667	0.500	135,615.000000
16.600000	0.500	138,960.000000
16.608333	0.500	141,786.000000
16.616667	0.500	143,782.000000
16.625000	0.500	145,122.000000
16.633333	0.500	146,041.000000
16.641667	0.500	146,868.000000
16.650000	0.500	148,028.000000
16.658333	0.500	150,113.000000
16.666667	0.500	153,239.000000
16.675000	0.500	156,538.000000
16.683333	0.500	158,921.000000
16.691667	0.500	160,276.000000
16.700000	0.500	161,085.000000
16.708333	0.500	162,554.000000
16.716667	0.500	165,457.000000
16.725000	0.500	170,042.000000
16.733333	0.500	176,516.000000
16.741667	0.500	184,985.000000
16.750000	0.500	195,576.000000
16.758333	0.500	209,004.000000
16.766667	0.500	226,397.000000
16.775000	0.500	248,046.000000
16.783333	0.500	273,660.000000
16.791667	0.500	302,555.000000
16.800000	0.500	333,506.000000
16.808333	0.500	364,725.000000
16.816667	0.500	394,194.000000
16.825000	0.500	420,380.000000
16.833333	0.500	442,302.000000
16.841667	0.500	459,454.000000
16.850000	0.500	472,583.000000
16.858333	0.500	483,449.000000
16.866667	0.500	495,089.000000
16.875000	0.500	511,055.000000
16.883333	0.500	535,304.000000
16.891667	0.500	572,294.000000
16.900000	0.500	626,496.000000
16.908333	0.500	702,327.000000
16.916667	0.500	805,019.000000
16.925000	0.500	939,546.000000
16.933333	0.500	1,110,894.000000
16.941667	0.500	1,323,255.000000
16.950000	0.500	1,577,409.000000
16.958333	0.500	1,870,925.000000
16.966667	0.500	2,196,744.000000
16.975000	0.500	2,542,275.000000
16.983333	0.500	2,891,016.000000
16.991667	0.500	3,222,740.000000
17.000000	0.500	3,515,623.000000
17.008333	0.500	3,747,569.000000
17.016667	0.500	3,898,700.000000
17.025000	0.500	3,955,490.000000
17.033333	0.500	3,911,729.000000
17.041667	0.500	3,769,513.000000
17.050000	0.500	3,539,383.000000
17.058333	0.500	3,239,463.000000
17.066667	0.500	2,892,920.000000
17.075000	0.500	2,523,856.000000
17.083333	0.500	2,155,010.000000
17.091667	0.500	1,806,139.000000
17.100000	0.500	1,491,770.000000
17.108333	0.500	1,220,484.000000
17.116667	0.500	996,030.000000
17.125000	0.500	818,037.000000
17.133333	0.500	682,830.000000
17.141667	0.500	584,114.000000
17.150000	0.500	514,664.000000
17.158333	0.500	467,348.000000
17.166667	0.500	435,375.000000
17.175000	0.500	412,870.000000
17.183333	0.500	394,113.000000
17.191667	0.500	374,610.000000
17.200000	0.500	352,526.000000
17.208333	0.500	328,380.000000
17.216667	0.500	303,476.000000
17.225000	0.500	279,349.000000
17.233333	0.500	256,894.000000
17.241667	0.500	236,815.000000
17.250000	0.500	219,248.000000
17.258333	0.500	204,060.000000
17.266667	0.500	191,296.000000
17.275000	0.500	180,549.000000
17.283333	0.500	170,970.000000
17.291667	0.500	161,965.000000
17.300000	0.500	153,876.000000
17.308333	0.500	147,325.000000
17.316667	0.500	142,787.000000
17.325000	0.500	140,470.000000
17.333333	0.500	140,150.000000
17.341667	0.500	141,277.000000
17.350000	0.500	143,021.000000
17.358333	0.500	144,461.000000
17.366667	0.500	144,962.000000
17.375000	0.500	145,098.000000
17.383333	0.500	145,808.000000
17.391667	0.500	147,160.000000
17.400000	0.500	148,294.000000
17.408333	0.500	148,689.000000
17.416667	0.500	148,688.000000
17.425000	0.500	149,093.000000
17.433333	0.500	149,959.000000
17.441667	0.500	151,235.000000
17.450000	0.500	153,167.000000
17.458333	0.500	155,961.000000
17.466667	0.500	159,671.000000
17.475000	0.500	164,447.000000
17.483333	0.500	170,417.000000
17.491667	0.500	177,794.000000
17.500000	0.500	187,114.000000
17.508333	0.500	198,915.000000
17.516667	0.500	214,028.000000
17.525000	0.500	233,948.000000
17.533333	0.500	260,420.000000
17.541667	0.500	295,140.000000
17.550000	0.500	338,886.000000
17.558333	0.500	391,843.000000
17.566667	0.500	454,357.000000
17.575000	0.500	526,336.000000
17.583333	0.500	606,869.000000
17.591667	0.500	693,545.000000
17.600000	0.500	782,716.000000
17.608333	0.500	869,356.000000
17.616667	0.500	947,289.000000
17.625000	0.500	1,009,975.000000
17.633333	0.500	1,052,019.000000
17.641667	0.500	1,070,377.000000
17.650000	0.500	1,064,725.000000
17.658333	0.500	1,036,425.000000
17.666667	0.500	987,950.000000
17.675000	0.500	922,803.000000
17.683333	0.500	845,492.000000
17.691667	0.500	761,193.000000
17.700000	0.500	675,639.000000
17.708333	0.500	593,681.000000
17.716667	0.500	518,276.000000
17.725000	0.500	450,877.000000
17.733333	0.500	392,274.000000
17.741667	0.500	342,356.000000
17.750000	0.500	300,563.000000
17.758333	0.500	266,146.000000
17.766667	0.500	238,353.000000
17.775000	0.500	216,608.000000
17.783333	0.500	200,401.000000
17.791667	0.500	188,742.000000
17.800000	0.500	180,819.000000
17.808333	0.500	175,621.000000
17.816667	0.500	172,006.000000
17.825000	0.500	169,254.000000
17.833333	0.500	167,195.000000
17.841667	0.500	165,638.000000
17.850000	0.500	164,471.000000
17.858333	0.500	163,727.000000
17.866667	0.500	163,415.000000
17.875000	0.500	162,902.000000
17.883333	0.500	161,628.000000
17.891667	0.500	159,667.000000
17.900000	0.500	157,627.000000
17.908333	0.500	156,234.000000
17.916667	0.500	155,341.000000
17.925000	0.500	154,539.000000
17.933333	0.500	153,520.000000
17.941667	0.500	151,904.000000
17.950000	0.500	149,301.000000
17.958333	0.500	145,759.000000
17.966667	0.500	141,977.000000
17.975000	0.500	138,709.000000
17.983333	0.500	136,553.000000
17.991667	0.500	135,770.000000
18.000000	0.500	136,247.000000
18.008333	0.500	137,802.000000
18.016667	0.500	140,283.000000
18.025000	0.500	143,203.000000
18.033333	0.500	146,145.000000
18.041667	0.500	148,957.000000
18.050000	0.500	151,662.000000
18.058333	0.500	154,350.000000
18.066667	0.500	156,934.000000
18.075000	0.500	158,926.000000
18.083333	0.500	159,708.000000
18.091667	0.500	158,924.000000
18.100000	0.500	156,743.000000
18.108333	0.500	153,920.000000
18.116667	0.500	151,330.000000
18.125000	0.500	149,591.000000
18.133333	0.500	148,413.000000
18.141667	0.500	147,424.000000
18.150000	0.500	146,810.000000
18.158333	0.500	146,311.000000
18.166667	0.500	145,574.000000
18.175000	0.500	144,750.000000
18.183333	0.500	143,856.000000
18.191667	0.500	143,123.000000
18.200000	0.500	143,292.000000
18.208333	0.500	144,427.000000
18.216667	0.500	146,124.000000
18.225000	0.500	148,137.000000
18.233333	0.500	150,168.000000
18.241667	0.500	151,753.000000
18.250000	0.500	152,762.000000
18.258333	0.500	152,948.000000
18.266667	0.500	152,211.000000
18.275000	0.500	150,579.000000
18.283333	0.500	148,383.000000
18.291667	0.500	145,854.000000
18.300000	0.500	143,479.000000
18.308333	0.500	141,543.000000
18.316667	0.500	140,741.000000
18.325000	0.500	141,288.000000
18.333333	0.500	143,122.000000
18.341667	0.500	146,473.000000
18.350000	0.500	151,283.000000
18.358333	0.500	157,066.000000
18.366667	0.500	163,561.000000
18.375000	0.500	170,556.000000
18.383333	0.500	177,408.000000
18.391667	0.500	182,997.000000
18.400000	0.500	186,074.000000
18.408333	0.500	186,382.000000
18.416667	0.500	184,519.000000
18.425000	0.500	181,281.000000
18.433333	0.500	177,191.000000
18.441667	0.500	172,697.000000
18.450000	0.500	168,821.000000
18.458333	0.500	166,612.000000
18.466667	0.500	166,869.000000
18.475000	0.500	169,800.000000
18.483333	0.500	175,320.000000
18.491667	0.500	183,347.000000
18.500000	0.500	194,594.000000
18.508333	0.500	210,381.000000
18.516667	0.500	231,712.000000
18.525000	0.500	259,199.000000
18.533333	0.500	292,969.000000
18.541667	0.500	332,521.000000
18.550000	0.500	376,192.000000
18.558333	0.500	422,154.000000
18.566667	0.500	468,540.000000
18.575000	0.500	512,704.000000
18.583333	0.500	551,744.000000
18.591667	0.500	583,646.000000
18.600000	0.500	607,483.000000
18.608333	0.500	621,477.000000
18.616667	0.500	623,898.000000
18.625000	0.500	614,227.000000
18.633333	0.500	593,305.000000
18.641667	0.500	562,988.000000
18.650000	0.500	525,809.000000
18.658333	0.500	484,646.000000
18.666667	0.500	441,990.000000
18.675000	0.500	399,653.000000
18.683333	0.500	358,594.000000
18.691667	0.500	319,671.000000
18.700000	0.500	283,802.000000
18.708333	0.500	251,546.000000
18.716667	0.500	223,604.000000
18.725000	0.500	200,861.000000
18.733333	0.500	183,152.000000
18.741667	0.500	170,080.000000
18.750000	0.500	161,250.000000
18.758333	0.500	155,711.000000
18.766667	0.500	152,371.000000
18.775000	0.500	150,486.000000
18.783333	0.500	149,972.000000
18.791667	0.500	150,986.000000
18.800000	0.500	153,337.000000
18.808333	0.500	156,752.000000
18.816667	0.500	160,466.000000
18.825000	0.500	163,844.000000
18.833333	0.500	166,585.000000
18.841667	0.500	168,436.000000
18.850000	0.500	169,523.000000
18.858333	0.500	170,301.000000
18.866667	0.500	171,536.000000
18.875000	0.500	173,822.000000
18.883333	0.500	177,465.000000
18.891667	0.500	182,508.000000
18.900000	0.500	188,849.000000
18.908333	0.500	196,413.000000
18.916667	0.500	205,322.000000
18.925000	0.500	215,324.000000
18.933333	0.500	225,131.000000
18.941667	0.500	233,691.000000
18.950000	0.500	240,868.000000
18.958333	0.500	247,273.000000
18.966667	0.500	253,791.000000
18.975000	0.500	260,222.000000
18.983333	0.500	265,649.000000
18.991667	0.500	269,202.000000
19.000000	0.500	270,944.000000
19.008333	0.500	271,025.000000
19.016667	0.500	268,883.000000
19.025000	0.500	263,681.000000
19.033333	0.500	255,810.000000
19.041667	0.500	246,419.000000
19.050000	0.500	236,385.000000
19.058333	0.500	226,394.000000
19.066667	0.500	216,402.000000
19.075000	0.500	206,247.000000
19.083333	0.500	195,626.000000
19.091667	0.500	185,015.000000
19.100000	0.500	175,252.000000
19.108333	0.500	167,110.000000
19.116667	0.500	161,219.000000
19.125000	0.500	157,392.000000
19.133333	0.500	155,218.000000
19.141667	0.500	154,844.000000
19.150000	0.500	155,746.000000
19.158333	0.500	157,392.000000
19.166667	0.500	159,960.000000
19.175000	0.500	163,658.000000
19.183333	0.500	168,727.000000
19.191667	0.500	176,227.000000
19.200000	0.500	186,956.000000
19.208333	0.500	201,385.000000
19.216667	0.500	220,139.000000
19.225000	0.500	243,732.000000
19.233333	0.500	272,599.000000
19.241667	0.500	307,938.000000
19.250000	0.500	351,485.000000
19.258333	0.500	405,676.000000
19.266667	0.500	472,832.000000
19.275000	0.500	555,055.000000
19.283333	0.500	653,110.000000
19.291667	0.500	765,428.000000
19.300000	0.500	889,030.000000
19.308333	0.500	1,019,200.000000
19.316667	0.500	1,149,186.000000
19.325000	0.500	1,270,560.000000
19.333333	0.500	1,373,783.000000
19.341667	0.500	1,450,569.000000
19.350000	0.500	1,494,679.000000
19.358333	0.500	1,502,033.000000
19.366667	0.500	1,471,527.000000
19.375000	0.500	1,405,787.000000
19.383333	0.500	1,310,648.000000
19.391667	0.500	1,194,132.000000
19.400000	0.500	1,065,337.000000
19.408333	0.500	932,791.000000
19.416667	0.500	804,119.000000
19.425000	0.500	685,228.000000
19.433333	0.500	579,981.000000
19.441667	0.500	490,198.000000
19.450000	0.500	416,589.000000
19.458333	0.500	359,114.000000
19.466667	0.500	317,324.000000
19.475000	0.500	289,875.000000
19.483333	0.500	274,415.000000
19.491667	0.500	267,853.000000
19.500000	0.500	267,589.000000
19.508333	0.500	272,139.000000
19.516667	0.500	280,423.000000
19.525000	0.500	292,427.000000
19.533333	0.500	309,033.000000
19.541667	0.500	331,396.000000
19.550000	0.500	361,184.000000
19.558333	0.500	400,533.000000
19.566667	0.500	451,457.000000
19.575000	0.500	515,502.000000
19.583333	0.500	594,182.000000
19.591667	0.500	688,602.000000
19.600000	0.500	798,792.000000
19.608333	0.500	923,045.000000
19.616667	0.500	1,057,294.000000
19.625000	0.500	1,194,473.000000
19.633333	0.500	1,325,606.000000
19.641667	0.500	1,442,148.000000
19.650000	0.500	1,536,101.000000
19.658333	0.500	1,599,818.000000
19.666667	0.500	1,627,024.000000
19.675000	0.500	1,614,829.000000
19.683333	0.500	1,564,348.000000
19.691667	0.500	1,479,692.000000
19.700000	0.500	1,367,235.000000
19.708333	0.500	1,234,544.000000
19.716667	0.500	1,090,431.000000
19.725000	0.500	943,661.000000
19.733333	0.500	801,932.000000
19.741667	0.500	671,671.000000
19.750000	0.500	557,495.000000
19.758333	0.500	461,365.000000
19.766667	0.500	384,076.000000
19.775000	0.500	324,900.000000
19.783333	0.500	281,970.000000
19.791667	0.500	252,084.000000
19.800000	0.500	232,315.000000
19.808333	0.500	219,840.000000
19.816667	0.500	212,194.000000
19.825000	0.500	207,447.000000
19.833333	0.500	204,499.000000
19.841667	0.500	202,283.000000
19.850000	0.500	199,957.000000
19.858333	0.500	197,603.000000
19.866667	0.500	195,566.000000
19.875000	0.500	193,950.000000
19.883333	0.500	192,262.000000
19.891667	0.500	190,026.000000
19.900000	0.500	187,632.000000
19.908333	0.500	185,163.000000
19.916667	0.500	182,112.000000
19.925000	0.500	178,337.000000
19.933333	0.500	173,619.000000
19.941667	0.500	167,904.000000
19.950000	0.500	162,106.000000
19.958333	0.500	157,219.000000
19.966667	0.500	153,498.000000
19.975000	0.500	150,898.000000
19.983333	0.500	149,617.000000
19.991667	0.500	149,660.000000
20.000000	0.500	150,603.000000
20.008333	0.500	151,783.000000
20.016667	0.500	151,870.000000
20.025000	0.500	150,060.000000
20.033333	0.500	146,943.000000
20.041667	0.500	143,757.000000
20.050000	0.500	141,419.000000
20.058333	0.500	140,433.000000
20.066667	0.500	140,777.000000
20.075000	0.500	142,128.000000
20.083333	0.500	143,912.000000
20.091667	0.500	145,745.000000
20.100000	0.500	147,772.000000
20.108333	0.500	150,264.000000
20.116667	0.500	153,591.000000
20.125000	0.500	157,748.000000
20.133333	0.500	162,420.000000
20.141667	0.500	166,931.000000
20.150000	0.500	170,376.000000
20.158333	0.500	172,237.000000
20.166667	0.500	172,602.000000
20.175000	0.500	171,965.000000
20.183333	0.500	170,756.000000
20.191667	0.500	169,412.000000
20.200000	0.500	167,962.000000
20.208333	0.500	165,951.000000
20.216667	0.500	163,139.000000
20.225000	0.500	158,904.000000
20.233333	0.500	152,949.000000
20.241667	0.500	146,350.000000
20.250000	0.500	140,393.000000
20.258333	0.500	135,413.000000
20.266667	0.500	132,028.000000
20.275000	0.500	130,195.000000
20.283333	0.500	129,471.000000
20.291667	0.500	129,744.000000
20.300000	0.500	130,822.000000
20.308333	0.500	132,386.000000
20.316667	0.500	134,415.000000
20.325000	0.500	136,592.000000
20.333333	0.500	138,593.000000
20.341667	0.500	140,520.000000
20.350000	0.500	142,150.000000
20.358333	0.500	143,229.000000
20.366667	0.500	144,117.000000
20.375000	0.500	145,793.000000
20.383333	0.500	148,993.000000
20.391667	0.500	152,839.000000
20.400000	0.500	156,165.000000
20.408333	0.500	158,464.000000
20.416667	0.500	159,273.000000
20.425000	0.500	158,458.000000
20.433333	0.500	156,658.000000
20.441667	0.500	154,325.000000
20.450000	0.500	151,501.000000
20.458333	0.500	148,284.000000
20.466667	0.500	144,892.000000
20.475000	0.500	142,185.000000
20.483333	0.500	141,021.000000
20.491667	0.500	141,135.000000
20.500000	0.500	141,575.000000
20.508333	0.500	142,029.000000
20.516667	0.500	142,466.000000
20.525000	0.500	142,922.000000
20.533333	0.500	143,407.000000
20.541667	0.500	143,943.000000
20.550000	0.500	145,135.000000
20.558333	0.500	147,058.000000
20.566667	0.500	148,554.000000
20.575000	0.500	148,944.000000
20.583333	0.500	148,385.000000
20.591667	0.500	147,706.000000
20.600000	0.500	147,815.000000
20.608333	0.500	149,205.000000
20.616667	0.500	152,056.000000
20.625000	0.500	156,236.000000
20.633333	0.500	161,245.000000
20.641667	0.500	166,367.000000
20.650000	0.500	171,069.000000
20.658333	0.500	174,976.000000
20.666667	0.500	177,429.000000
20.675000	0.500	178,375.000000
20.683333	0.500	178,713.000000
20.691667	0.500	179,206.000000
20.700000	0.500	180,583.000000
20.708333	0.500	183,360.000000
20.716667	0.500	187,376.000000
20.725000	0.500	191,666.000000
20.733333	0.500	195,659.000000
20.741667	0.500	199,515.000000
20.750000	0.500	203,359.000000
20.758333	0.500	207,306.000000
20.766667	0.500	210,708.000000
20.775000	0.500	213,137.000000
20.783333	0.500	213,768.000000
20.791667	0.500	211,698.000000
20.800000	0.500	207,429.000000
20.808333	0.500	202,065.000000
20.816667	0.500	196,639.000000
20.825000	0.500	191,945.000000
20.833333	0.500	188,300.000000
20.841667	0.500	185,383.000000
20.850000	0.500	182,433.000000
20.858333	0.500	178,838.000000
20.866667	0.500	174,053.000000
20.875000	0.500	167,902.000000
20.883333	0.500	160,787.000000
20.891667	0.500	153,828.000000
20.900000	0.500	148,191.000000
20.908333	0.500	144,851.000000
20.916667	0.500	144,279.000000
20.925000	0.500	146,176.000000
20.933333	0.500	149,830.000000
20.941667	0.500	154,569.000000
20.950000	0.500	159,707.000000
20.958333	0.500	164,396.000000
20.966667	0.500	167,826.000000
20.975000	0.500	169,245.000000
20.983333	0.500	168,779.000000
20.991667	0.500	167,008.000000
21.000000	0.500	164,569.000000
21.008333	0.500	162,332.000000
21.016667	0.500	160,914.000000
21.025000	0.500	160,615.000000
21.033333	0.500	161,614.000000
21.041667	0.500	163,929.000000
21.050000	0.500	166,772.000000
21.058333	0.500	169,217.000000
21.066667	0.500	170,998.000000
21.075000	0.500	172,062.000000
21.083333	0.500	172,412.000000
21.091667	0.500	172,300.000000
21.100000	0.500	172,516.000000
21.108333	0.500	173,516.000000
21.116667	0.500	174,776.000000
21.125000	0.500	175,769.000000
21.133333	0.500	176,114.000000
21.141667	0.500	175,655.000000
21.150000	0.500	174,199.000000
21.158333	0.500	171,683.000000
21.166667	0.500	168,552.000000
21.175000	0.500	165,308.000000
21.183333	0.500	162,345.000000
21.191667	0.500	159,957.000000
21.200000	0.500	158,633.000000
21.208333	0.500	158,572.000000
21.216667	0.500	159,824.000000
21.225000	0.500	162,010.000000
21.233333	0.500	163,992.000000
21.241667	0.500	165,060.000000
21.250000	0.500	165,779.000000
21.258333	0.500	166,131.000000
21.266667	0.500	165,558.000000
21.275000	0.500	163,769.000000
21.283333	0.500	161,187.000000
21.291667	0.500	158,435.000000
21.300000	0.500	156,018.000000
21.308333	0.500	154,561.000000
21.316667	0.500	154,557.000000
21.325000	0.500	156,182.000000
21.333333	0.500	158,395.000000
21.341667	0.500	160,448.000000
21.350000	0.500	162,568.000000
21.358333	0.500	164,807.000000
21.366667	0.500	166,967.000000
21.375000	0.500	168,827.000000
21.383333	0.500	170,742.000000
21.391667	0.500	172,770.000000
21.400000	0.500	174,244.000000
21.408333	0.500	174,866.000000
21.416667	0.500	174,608.000000
21.425000	0.500	173,339.000000
21.433333	0.500	171,204.000000
21.441667	0.500	168,613.000000
21.450000	0.500	165,650.000000
21.458333	0.500	161,784.000000
21.466667	0.500	157,390.000000
21.475000	0.500	153,650.000000
21.483333	0.500	150,939.000000
21.491667	0.500	149,586.000000
21.500000	0.500	149,721.000000
21.508333	0.500	151,004.000000
21.516667	0.500	152,953.000000
21.525000	0.500	155,624.000000
21.533333	0.500	159,237.000000
21.541667	0.500	163,579.000000
21.550000	0.500	167,608.000000
21.558333	0.500	170,649.000000
21.566667	0.500	172,728.000000
21.575000	0.500	173,782.000000
21.583333	0.500	174,006.000000
21.591667	0.500	173,570.000000
21.600000	0.500	172,465.000000
21.608333	0.500	170,953.000000
21.616667	0.500	169,701.000000
21.625000	0.500	169,057.000000
21.633333	0.500	168,904.000000
21.641667	0.500	168,572.000000
21.650000	0.500	167,540.000000
21.658333	0.500	165,726.000000
21.666667	0.500	163,622.000000
21.675000	0.500	161,981.000000
21.683333	0.500	161,367.000000
21.691667	0.500	161,250.000000
21.700000	0.500	161,107.000000
21.708333	0.500	161,495.000000
21.716667	0.500	163,104.000000
21.725000	0.500	165,906.000000
21.733333	0.500	169,402.000000
21.741667	0.500	173,430.000000
21.750000	0.500	177,908.000000
21.758333	0.500	182,366.000000
21.766667	0.500	185,954.000000
21.775000	0.500	187,976.000000
21.783333	0.500	187,964.000000
21.791667	0.500	186,165.000000
21.800000	0.500	183,716.000000
21.808333	0.500	182,255.000000
21.816667	0.500	182,171.000000
21.825000	0.500	182,833.000000
21.833333	0.500	183,627.000000
21.841667	0.500	183,815.000000
21.850000	0.500	183,269.000000
21.858333	0.500	182,461.000000
21.866667	0.500	181,753.000000
21.875000	0.500	181,150.000000
21.883333	0.500	180,370.000000
21.891667	0.500	179,114.000000
21.900000	0.500	177,656.000000
21.908333	0.500	176,146.000000
21.916667	0.500	174,428.000000
21.925000	0.500	172,528.000000
21.933333	0.500	170,418.000000
21.941667	0.500	167,718.000000
21.950000	0.500	164,628.000000
21.958333	0.500	161,870.000000
21.966667	0.500	159,802.000000
21.975000	0.500	158,243.000000
21.983333	0.500	157,135.000000
21.991667	0.500	155,971.000000
22.000000	0.500	154,393.000000
22.008333	0.500	153,055.000000
22.016667	0.500	152,954.000000
22.025000	0.500	154,608.000000
22.033333	0.500	157,820.000000
22.041667	0.500	161,687.000000
22.050000	0.500	165,559.000000
22.058333	0.500	169,085.000000
22.066667	0.500	171,384.000000
22.075000	0.500	171,956.000000
22.083333	0.500	170,789.000000
22.091667	0.500	168,281.000000
22.100000	0.500	165,265.000000
22.108333	0.500	162,871.000000
22.116667	0.500	161,633.000000
22.125000	0.500	161,763.000000
22.133333	0.500	162,495.000000
22.141667	0.500	163,404.000000
22.150000	0.500	164,503.000000
22.158333	0.500	166,054.000000
22.166667	0.500	168,040.000000
22.175000	0.500	170,394.000000
22.183333	0.500	172,915.000000
22.191667	0.500	175,017.000000
22.200000	0.500	175,825.000000
22.208333	0.500	175,009.000000
22.216667	0.500	172,955.000000
22.225000	0.500	170,721.000000
22.233333	0.500	168,857.000000
22.241667	0.500	167,467.000000
22.250000	0.500	166,750.000000
22.258333	0.500	166,612.000000
22.266667	0.500	166,532.000000
22.275000	0.500	166,244.000000
22.283333	0.500	165,620.000000
22.291667	0.500	165,066.000000
22.300000	0.500	164,517.000000
22.308333	0.500	164,192.000000
22.316667	0.500	164,607.000000
22.325000	0.500	165,877.000000
22.333333	0.500	167,728.000000
22.341667	0.500	169,995.000000
22.350000	0.500	172,684.000000
22.358333	0.500	175,679.000000
22.366667	0.500	179,006.000000
22.375000	0.500	182,264.000000
22.383333	0.500	184,868.000000
22.391667	0.500	186,326.000000
22.400000	0.500	186,427.000000
22.408333	0.500	185,544.000000
22.416667	0.500	184,291.000000
22.425000	0.500	183,093.000000
22.433333	0.500	182,487.000000
22.441667	0.500	182,727.000000
22.450000	0.500	183,430.000000
22.458333	0.500	184,233.000000
22.466667	0.500	184,668.000000
22.475000	0.500	184,122.000000
22.483333	0.500	182,402.000000
22.491667	0.500	179,706.000000
22.500000	0.500	176,744.000000
22.508333	0.500	174,208.000000
22.516667	0.500	172,665.000000
22.525000	0.500	171,743.000000
22.533333	0.500	171,592.000000
22.541667	0.500	172,326.000000
22.550000	0.500	174,030.000000
22.558333	0.500	176,714.000000
22.566667	0.500	179,401.000000
22.575000	0.500	181,275.000000
22.583333	0.500	182,562.000000
22.591667	0.500	183,590.000000
22.600000	0.500	184,815.000000
22.608333	0.500	186,664.000000
22.616667	0.500	188,894.000000
22.625000	0.500	191,176.000000
22.633333	0.500	192,954.000000
22.641667	0.500	193,682.000000
22.650000	0.500	193,372.000000
22.658333	0.500	192,794.000000
22.666667	0.500	192,360.000000
22.675000	0.500	192,576.000000
22.683333	0.500	193,580.000000
22.691667	0.500	194,917.000000
22.700000	0.500	196,437.000000
22.708333	0.500	197,791.000000
22.716667	0.500	198,668.000000
22.725000	0.500	198,977.000000
22.733333	0.500	198,547.000000
22.741667	0.500	197,295.000000
22.750000	0.500	195,363.000000
22.758333	0.500	193,335.000000
22.766667	0.500	191,153.000000
22.775000	0.500	188,543.000000
22.783333	0.500	185,796.000000
22.791667	0.500	183,187.000000
22.800000	0.500	180,739.000000
22.808333	0.500	178,421.000000
22.816667	0.500	175,775.000000
22.825000	0.500	172,686.000000
22.833333	0.500	169,327.000000
22.841667	0.500	165,409.000000
22.850000	0.500	161,432.000000
22.858333	0.500	157,969.000000
22.866667	0.500	155,757.000000
22.875000	0.500	155,130.000000
22.883333	0.500	155,518.000000
22.891667	0.500	156,392.000000
22.900000	0.500	157,484.000000
22.908333	0.500	158,880.000000
22.916667	0.500	160,713.000000
22.925000	0.500	162,583.000000
22.933333	0.500	164,398.000000
22.941667	0.500	166,285.000000
22.950000	0.500	168,301.000000
22.958333	0.500	169,802.000000
22.966667	0.500	170,322.000000
22.975000	0.500	170,081.000000
22.983333	0.500	169,547.000000
22.991667	0.500	169,337.000000
23.000000	0.500	169,408.000000
23.008333	0.500	169,663.000000
23.016667	0.500	170,168.000000
23.025000	0.500	171,351.000000
23.033333	0.500	173,546.000000
23.041667	0.500	176,630.000000
23.050000	0.500	180,140.000000
23.058333	0.500	183,348.000000
23.066667	0.500	185,760.000000
23.075000	0.500	187,392.000000
23.083333	0.500	188,516.000000
23.091667	0.500	190,108.000000
23.100000	0.500	192,636.000000
23.108333	0.500	195,302.000000
23.116667	0.500	196,740.000000
23.125000	0.500	196,322.000000
23.133333	0.500	194,248.000000
23.141667	0.500	191,056.000000
23.150000	0.500	187,576.000000
23.158333	0.500	184,883.000000
23.166667	0.500	183,303.000000
23.175000	0.500	182,843.000000
23.183333	0.500	183,184.000000
23.191667	0.500	184,213.000000
23.200000	0.500	186,105.000000
23.208333	0.500	188,658.000000
23.216667	0.500	190,933.000000
23.225000	0.500	192,050.000000
23.233333	0.500	191,608.000000
23.241667	0.500	190,306.000000
23.250000	0.500	188,930.000000
23.258333	0.500	188,151.000000
23.266667	0.500	188,599.000000
23.275000	0.500	189,543.000000
23.283333	0.500	189,369.000000
23.291667	0.500	188,234.000000
23.300000	0.500	186,425.000000
23.308333	0.500	183,657.000000
23.316667	0.500	180,133.000000
23.325000	0.500	176,300.000000
23.333333	0.500	173,242.000000
23.341667	0.500	172,006.000000
23.350000	0.500	172,697.000000
23.358333	0.500	174,508.000000
23.366667	0.500	176,050.000000
23.375000	0.500	176,704.000000
23.383333	0.500	176,538.000000
23.391667	0.500	175,557.000000
23.400000	0.500	174,589.000000
23.408333	0.500	174,588.000000
23.416667	0.500	175,706.000000
23.425000	0.500	177,400.000000
23.433333	0.500	179,216.000000
23.441667	0.500	180,973.000000
23.450000	0.500	183,019.000000
23.458333	0.500	185,390.000000
23.466667	0.500	188,177.000000
23.475000	0.500	191,466.000000
23.483333	0.500	195,215.000000
23.491667	0.500	199,089.000000
23.500000	0.500	201,832.000000
23.508333	0.500	202,961.000000
23.516667	0.500	202,473.000000
23.525000	0.500	200,504.000000
23.533333	0.500	197,277.000000
23.541667	0.500	193,190.000000
23.550000	0.500	188,378.000000
23.558333	0.500	183,431.000000
23.566667	0.500	178,525.000000
23.575000	0.500	173,943.000000
23.583333	0.500	170,148.000000
23.591667	0.500	167,318.000000
23.600000	0.500	165,534.000000
23.608333	0.500	164,585.000000
23.616667	0.500	164,514.000000
23.625000	0.500	165,421.000000
23.633333	0.500	166,704.000000
23.641667	0.500	167,785.000000
23.650000	0.500	168,131.000000
23.658333	0.500	167,943.000000
23.666667	0.500	167,957.000000
23.675000	0.500	168,677.000000
23.683333	0.500	169,695.000000
23.691667	0.500	170,428.000000
23.700000	0.500	170,460.000000
23.708333	0.500	169,518.000000
23.716667	0.500	167,940.000000
23.725000	0.500	166,803.000000
23.733333	0.500	167,027.000000
23.741667	0.500	168,758.000000
23.750000	0.500	171,511.000000
23.758333	0.500	174,676.000000
23.766667	0.500	178,000.000000
23.775000	0.500	181,212.000000
23.783333	0.500	184,043.000000
23.791667	0.500	186,404.000000
23.800000	0.500	188,384.000000
23.808333	0.500	190,103.000000
23.816667	0.500	191,540.000000
23.825000	0.500	192,556.000000
23.833333	0.500	192,939.000000
23.841667	0.500	192,905.000000
23.850000	0.500	192,907.000000
23.858333	0.500	193,722.000000
23.866667	0.500	195,486.000000
23.875000	0.500	197,878.000000
23.883333	0.500	200,358.000000
23.891667	0.500	202,425.000000
23.900000	0.500	203,625.000000
23.908333	0.500	203,688.000000
23.916667	0.500	202,928.000000
23.925000	0.500	202,131.000000
23.933333	0.500	201,895.000000
23.941667	0.500	202,041.000000
23.950000	0.500	201,959.000000
23.958333	0.500	201,210.000000
23.966667	0.500	199,553.000000
23.975000	0.500	197,498.000000
23.983333	0.500	195,293.000000
23.991667	0.500	193,016.000000
24.000000	0.500	191,085.000000
24.008333	0.500	189,505.000000
24.016667	0.500	187,595.000000
24.025000	0.500	185,007.000000
24.033333	0.500	182,734.000000
24.041667	0.500	181,698.000000
24.050000	0.500	181,951.000000
24.058333	0.500	183,562.000000
24.066667	0.500	186,618.000000
24.075000	0.500	190,629.000000
24.083333	0.500	195,242.000000
24.091667	0.500	199,878.000000
24.100000	0.500	203,602.000000
24.108333	0.500	206,479.000000
24.116667	0.500	209,196.000000
24.125000	0.500	211,570.000000
24.133333	0.500	212,731.000000
24.141667	0.500	211,958.000000
24.150000	0.500	209,284.000000
24.158333	0.500	205,644.000000
24.166667	0.500	201,656.000000
24.175000	0.500	198,026.000000
24.183333	0.500	195,724.000000
24.191667	0.500	195,592.000000
24.200000	0.500	197,348.000000
24.208333	0.500	200,007.000000
24.216667	0.500	202,463.000000
24.225000	0.500	203,596.000000
24.233333	0.500	203,242.000000
24.241667	0.500	201,484.000000
24.250000	0.500	198,658.000000
24.258333	0.500	195,726.000000
24.266667	0.500	193,503.000000
24.275000	0.500	192,361.000000
24.283333	0.500	192,397.000000
24.291667	0.500	193,998.000000
24.300000	0.500	196,971.000000
24.308333	0.500	200,537.000000
24.316667	0.500	203,424.000000
24.325000	0.500	204,758.000000
24.333333	0.500	204,606.000000
24.341667	0.500	203,642.000000
24.350000	0.500	202,368.000000
24.358333	0.500	200,798.000000
24.366667	0.500	198,592.000000
24.375000	0.500	195,570.000000
24.383333	0.500	192,697.000000
24.391667	0.500	191,078.000000
24.400000	0.500	190,584.000000
24.408333	0.500	190,935.000000
24.416667	0.500	192,092.000000
24.425000	0.500	193,572.000000
24.433333	0.500	194,657.000000
24.441667	0.500	194,980.000000
24.450000	0.500	194,328.000000
24.458333	0.500	192,912.000000
24.466667	0.500	191,214.000000
24.475000	0.500	189,543.000000
24.483333	0.500	187,862.000000
24.491667	0.500	186,043.000000
24.500000	0.500	184,473.000000
24.508333	0.500	184,088.000000
24.516667	0.500	185,603.000000
24.525000	0.500	189,090.000000
24.533333	0.500	194,149.000000
24.541667	0.500	199,673.000000
24.550000	0.500	204,739.000000
24.558333	0.500	208,729.000000
24.566667	0.500	211,099.000000
24.575000	0.500	212,090.000000
24.583333	0.500	211,752.000000
24.591667	0.500	210,107.000000
24.600000	0.500	207,555.000000
24.608333	0.500	204,675.000000
24.616667	0.500	201,876.000000
24.625000	0.500	198,696.000000
24.633333	0.500	194,352.000000
24.641667	0.500	188,496.000000
24.650000	0.500	182,317.000000
24.658333	0.500	177,638.000000
24.666667	0.500	175,390.000000
24.675000	0.500	175,614.000000
24.683333	0.500	177,761.000000
24.691667	0.500	181,061.000000
24.700000	0.500	184,591.000000
24.708333	0.500	188,000.000000
24.716667	0.500	190,953.000000
24.725000	0.500	193,190.000000
24.733333	0.500	194,903.000000
24.741667	0.500	195,886.000000
24.750000	0.500	195,871.000000
24.758333	0.500	194,709.000000
24.766667	0.500	192,171.000000
24.775000	0.500	188,925.000000
24.783333	0.500	186,056.000000
24.791667	0.500	184,556.000000
24.800000	0.500	185,019.000000
24.808333	0.500	187,258.000000
24.816667	0.500	190,504.000000
24.825000	0.500	193,873.000000
24.833333	0.500	196,793.000000
24.841667	0.500	198,728.000000
24.850000	0.500	199,168.000000
24.858333	0.500	198,476.000000
24.866667	0.500	196,663.000000
24.875000	0.500	193,936.000000
24.883333	0.500	191,238.000000
24.891667	0.500	189,473.000000
24.900000	0.500	189,134.000000
24.908333	0.500	190,234.000000
24.916667	0.500	192,395.000000
24.925000	0.500	195,240.000000
24.933333	0.500	198,212.000000
24.941667	0.500	200,942.000000
24.950000	0.500	203,466.000000
24.958333	0.500	205,675.000000
24.966667	0.500	207,568.000000
24.975000	0.500	208,641.000000
24.983333	0.500	208,492.000000
24.991667	0.500	207,676.000000
25.000000	0.500	206,186.000000
25.008333	0.500	204,190.000000
25.016667	0.500	202,556.000000
25.025000	0.500	201,922.000000
25.033333	0.500	202,729.000000
25.041667	0.500	204,479.000000
25.050000	0.500	206,462.000000
25.058333	0.500	208,134.000000
25.066667	0.500	209,132.000000
25.075000	0.500	209,706.000000
25.083333	0.500	210,112.000000
25.091667	0.500	210,593.000000
25.100000	0.500	210,689.000000
25.108333	0.500	209,658.000000
25.116667	0.500	207,665.000000
25.125000	0.500	205,558.000000
25.133333	0.500	203,886.000000
25.141667	0.500	202,784.000000
25.150000	0.500	202,171.000000
25.158333	0.500	202,042.000000
25.166667	0.500	202,479.000000
25.175000	0.500	202,774.000000
25.183333	0.500	202,609.000000
25.191667	0.500	202,498.000000
25.200000	0.500	202,133.000000
25.208333	0.500	200,812.000000
25.216667	0.500	198,516.000000
25.225000	0.500	196,106.000000
25.233333	0.500	194,293.000000
25.241667	0.500	192,926.000000
25.250000	0.500	192,054.000000
25.258333	0.500	191,951.000000
25.266667	0.500	192,788.000000
25.275000	0.500	194,499.000000
25.283333	0.500	197,270.000000
25.291667	0.500	200,886.000000
25.300000	0.500	204,663.000000
25.308333	0.500	207,970.000000
25.316667	0.500	210,530.000000
25.325000	0.500	212,634.000000
25.333333	0.500	214,037.000000
25.341667	0.500	213,801.000000
25.350000	0.500	211,767.000000
25.358333	0.500	208,212.000000
25.366667	0.500	203,780.000000
25.375000	0.500	199,705.000000
25.383333	0.500	197,102.000000
25.391667	0.500	195,494.000000
25.400000	0.500	194,439.000000
25.408333	0.500	194,414.000000
25.416667	0.500	195,952.000000
25.425000	0.500	198,269.000000
25.433333	0.500	200,592.000000
25.441667	0.500	202,743.000000
25.450000	0.500	204,851.000000
25.458333	0.500	206,433.000000
25.466667	0.500	207,293.000000
25.475000	0.500	207,984.000000
25.483333	0.500	208,713.000000
25.491667	0.500	209,196.000000
25.500000	0.500	208,938.000000
25.508333	0.500	208,344.000000
25.516667	0.500	207,977.000000
25.525000	0.500	207,728.000000
25.533333	0.500	207,390.000000
25.541667	0.500	206,963.000000
25.550000	0.500	206,291.000000
25.558333	0.500	205,116.000000
25.566667	0.500	203,963.000000
25.575000	0.500	203,522.000000
25.583333	0.500	203,810.000000
25.591667	0.500	204,253.000000
25.600000	0.500	204,350.000000
25.608333	0.500	204,006.000000
25.616667	0.500	203,306.000000
25.625000	0.500	202,516.000000
25.633333	0.500	201,851.000000
25.641667	0.500	202,001.000000
25.650000	0.500	203,522.000000
25.658333	0.500	206,237.000000
25.666667	0.500	209,438.000000
25.675000	0.500	212,276.000000
25.683333	0.500	214,247.000000
25.691667	0.500	215,327.000000
25.700000	0.500	215,773.000000
25.708333	0.500	215,900.000000
25.716667	0.500	215,467.000000
25.725000	0.500	214,271.000000
25.733333	0.500	212,410.000000
25.741667	0.500	210,108.000000
25.750000	0.500	207,887.000000
25.758333	0.500	206,092.000000
25.766667	0.500	204,996.000000
25.775000	0.500	204,722.000000
25.783333	0.500	205,197.000000
25.791667	0.500	205,893.000000
25.800000	0.500	206,234.000000
25.808333	0.500	206,339.000000
25.816667	0.500	206,612.000000
25.825000	0.500	207,358.000000
25.833333	0.500	208,620.000000
25.841667	0.500	210,068.000000
25.850000	0.500	211,199.000000
25.858333	0.500	211,948.000000
25.866667	0.500	212,453.000000
25.875000	0.500	212,297.000000
25.883333	0.500	211,605.000000
25.891667	0.500	210,910.000000
25.900000	0.500	210,484.000000
25.908333	0.500	210,601.000000
25.916667	0.500	211,635.000000
25.925000	0.500	213,588.000000
25.933333	0.500	216,188.000000
25.941667	0.500	219,373.000000
25.950000	0.500	222,597.000000
25.958333	0.500	224,813.000000
25.966667	0.500	225,617.000000
25.975000	0.500	224,920.000000
25.983333	0.500	223,219.000000
25.991667	0.500	221,119.000000
26.000000	0.500	219,009.000000
26.008333	0.500	216,950.000000
26.016667	0.500	215,037.000000
26.025000	0.500	213,630.000000
26.033333	0.500	213,050.000000
26.041667	0.500	213,171.000000
26.050000	0.500	213,457.000000
26.058333	0.500	213,013.000000
26.066667	0.500	211,369.000000
26.075000	0.500	208,579.000000
26.083333	0.500	205,139.000000
26.091667	0.500	201,968.000000
26.100000	0.500	199,801.000000
26.108333	0.500	198,832.000000
26.116667	0.500	198,778.000000
26.125000	0.500	199,746.000000
26.133333	0.500	202,129.000000
26.141667	0.500	205,742.000000
26.150000	0.500	209,979.000000
26.158333	0.500	214,192.000000
26.166667	0.500	217,944.000000
26.175000	0.500	220,787.000000
26.183333	0.500	222,226.000000
26.191667	0.500	221,902.000000
26.200000	0.500	220,031.000000
26.208333	0.500	217,448.000000
26.216667	0.500	214,848.000000
26.225000	0.500	212,152.000000
26.233333	0.500	209,146.000000
26.241667	0.500	206,027.000000
26.250000	0.500	203,460.000000
26.258333	0.500	202,064.000000
26.266667	0.500	202,013.000000
26.275000	0.500	202,758.000000
26.283333	0.500	203,820.000000
26.291667	0.500	204,929.000000
26.300000	0.500	205,954.000000
26.308333	0.500	206,690.000000
26.316667	0.500	207,183.000000
26.325000	0.500	207,500.000000
26.333333	0.500	207,506.000000
26.341667	0.500	207,028.000000
26.350000	0.500	206,209.000000
26.358333	0.500	205,541.000000
26.366667	0.500	205,457.000000
26.375000	0.500	205,733.000000
26.383333	0.500	205,618.000000
26.391667	0.500	204,688.000000
26.400000	0.500	202,940.000000
26.408333	0.500	200,825.000000
26.416667	0.500	199,095.000000
26.425000	0.500	198,520.000000
26.433333	0.500	199,135.000000
26.441667	0.500	200,535.000000
26.450000	0.500	202,157.000000
26.458333	0.500	203,530.000000
26.466667	0.500	204,149.000000
26.475000	0.500	204,079.000000
26.483333	0.500	203,692.000000
26.491667	0.500	203,308.000000
26.500000	0.500	203,014.000000
26.508333	0.500	202,993.000000
26.516667	0.500	203,737.000000
26.525000	0.500	205,631.000000
26.533333	0.500	208,042.000000
26.541667	0.500	210,824.000000
26.550000	0.500	213,573.000000
26.558333	0.500	215,858.000000
26.566667	0.500	217,524.000000
26.575000	0.500	218,685.000000
26.583333	0.500	219,227.000000
26.591667	0.500	219,068.000000
26.600000	0.500	218,046.000000
26.608333	0.500	215,928.000000
26.616667	0.500	213,622.000000
26.625000	0.500	212,216.000000
26.633333	0.500	211,690.000000
26.641667	0.500	211,623.000000
26.650000	0.500	211,705.000000
26.658333	0.500	211,050.000000
26.666667	0.500	209,194.000000
26.675000	0.500	206,522.000000
26.683333	0.500	203,529.000000
26.691667	0.500	200,933.000000
26.700000	0.500	199,430.000000
26.708333	0.500	199,721.000000
26.716667	0.500	202,484.000000
26.725000	0.500	207,297.000000
26.733333	0.500	212,434.000000
26.741667	0.500	216,413.000000
26.750000	0.500	218,631.000000
26.758333	0.500	219,245.000000
26.766667	0.500	218,700.000000
26.775000	0.500	217,561.000000
26.783333	0.500	216,205.000000
26.791667	0.500	214,689.000000
26.800000	0.500	212,996.000000
26.808333	0.500	211,427.000000
26.816667	0.500	210,467.000000
26.825000	0.500	210,387.000000
26.833333	0.500	211,417.000000
26.841667	0.500	213,218.000000
26.850000	0.500	215,685.000000
26.858333	0.500	218,557.000000
26.866667	0.500	221,326.000000
26.875000	0.500	223,505.000000
26.883333	0.500	225,016.000000
26.891667	0.500	226,613.000000
26.900000	0.500	228,532.000000
26.908333	0.500	229,975.000000
26.916667	0.500	230,481.000000
26.925000	0.500	230,415.000000
26.933333	0.500	229,925.000000
26.941667	0.500	229,261.000000
26.950000	0.500	229,007.000000
26.958333	0.500	229,208.000000
26.966667	0.500	229,465.000000
26.975000	0.500	229,740.000000
26.983333	0.500	229,973.000000
26.991667	0.500	229,943.000000
27.000000	0.500	229,292.000000
27.008333	0.500	228,307.000000
27.016667	0.500	227,673.000000
27.025000	0.500	228,327.000000
27.033333	0.500	230,520.000000
27.041667	0.500	233,903.000000
27.050000	0.500	237,882.000000
27.058333	0.500	241,787.000000
27.066667	0.500	245,390.000000
27.075000	0.500	248,688.000000
27.083333	0.500	251,659.000000
27.091667	0.500	254,128.000000
27.100000	0.500	256,066.000000
27.108333	0.500	257,289.000000
27.116667	0.500	257,860.000000
27.125000	0.500	257,950.000000
27.133333	0.500	257,954.000000
27.141667	0.500	257,960.000000
27.150000	0.500	257,842.000000
27.158333	0.500	257,773.000000
27.166667	0.500	257,804.000000
27.175000	0.500	257,820.000000
27.183333	0.500	257,759.000000
27.191667	0.500	257,975.000000
27.200000	0.500	259,427.000000
27.208333	0.500	262,756.000000
27.216667	0.500	267,730.000000
27.225000	0.500	273,554.000000
27.233333	0.500	279,356.000000
27.241667	0.500	284,405.000000
27.250000	0.500	288,091.000000
27.258333	0.500	290,557.000000
27.266667	0.500	292,048.000000
27.275000	0.500	292,656.000000
27.283333	0.500	292,075.000000
27.291667	0.500	290,584.000000
27.300000	0.500	289,186.000000
27.308333	0.500	288,584.000000
27.316667	0.500	288,940.000000
27.325000	0.500	289,720.000000
27.333333	0.500	290,921.000000
27.341667	0.500	293,009.000000
27.350000	0.500	295,694.000000
27.358333	0.500	298,598.000000
27.366667	0.500	302,201.000000
27.375000	0.500	306,660.000000
27.383333	0.500	311,560.000000
27.391667	0.500	317,151.000000
27.400000	0.500	324,055.000000
27.408333	0.500	332,279.000000
27.416667	0.500	340,860.000000
27.425000	0.500	348,877.000000
27.433333	0.500	355,705.000000
27.441667	0.500	361,055.000000
27.450000	0.500	364,949.000000
27.458333	0.500	367,795.000000
27.466667	0.500	370,468.000000
27.475000	0.500	373,600.000000
27.483333	0.500	376,985.000000
27.491667	0.500	380,008.000000
27.500000	0.500	382,496.000000
27.508333	0.500	384,449.000000
27.516667	0.500	386,398.000000
27.525000	0.500	388,646.000000
27.533333	0.500	390,895.000000
27.541667	0.500	392,825.000000
27.550000	0.500	393,855.000000
27.558333	0.500	393,865.000000
27.566667	0.500	393,770.000000
27.575000	0.500	394,308.000000
27.583333	0.500	395,731.000000
27.591667	0.500	397,738.000000
27.600000	0.500	400,032.000000
27.608333	0.500	402,966.000000
27.616667	0.500	406,662.000000
27.625000	0.500	410,865.000000
27.633333	0.500	415,056.000000
27.641667	0.500	418,537.000000
27.650000	0.500	420,711.000000
27.658333	0.500	421,270.000000
27.666667	0.500	420,428.000000
27.675000	0.500	417,949.000000
27.683333	0.500	413,334.000000
27.691667	0.500	406,561.000000
27.700000	0.500	398,996.000000
27.708333	0.500	392,432.000000
27.716667	0.500	386,862.000000
27.725000	0.500	381,942.000000
27.733333	0.500	377,637.000000
27.741667	0.500	374,226.000000
27.750000	0.500	372,025.000000
27.758333	0.500	371,125.000000
27.766667	0.500	370,832.000000
27.775000	0.500	370,599.000000
27.783333	0.500	370,079.000000
27.791667	0.500	369,306.000000
27.800000	0.500	368,001.000000
27.808333	0.500	365,898.000000
27.816667	0.500	363,281.000000
27.825000	0.500	360,661.000000
27.833333	0.500	358,280.000000
27.841667	0.500	356,599.000000
27.850000	0.500	355,467.000000
27.858333	0.500	354,508.000000
27.866667	0.500	353,471.000000
27.875000	0.500	351,677.000000
27.883333	0.500	348,346.000000
27.891667	0.500	342,867.000000
27.900000	0.500	335,262.000000
27.908333	0.500	326,152.000000
27.916667	0.500	316,554.000000
27.925000	0.500	307,383.000000
27.933333	0.500	299,236.000000
27.941667	0.500	292,583.000000
27.950000	0.500	287,792.000000
27.958333	0.500	285,050.000000
27.966667	0.500	283,586.000000
27.975000	0.500	282,423.000000
27.983333	0.500	281,137.000000
27.991667	0.500	279,862.000000
28.000000	0.500	279,125.000000
28.008333	0.500	278,941.000000
28.016667	0.500	278,617.000000
28.025000	0.500	277,689.000000
28.033333	0.500	275,277.000000
28.041667	0.500	271,016.000000
28.050000	0.500	266,007.000000
28.058333	0.500	261,372.000000
28.066667	0.500	257,246.000000
28.075000	0.500	253,358.000000
28.083333	0.500	249,458.000000
28.091667	0.500	245,866.000000
28.100000	0.500	242,546.000000
28.108333	0.500	238,838.000000
28.116667	0.500	234,048.000000
28.125000	0.500	227,991.000000
28.133333	0.500	221,310.000000
28.141667	0.500	214,940.000000
28.150000	0.500	209,524.000000
28.158333	0.500	205,371.000000
28.166667	0.500	202,487.000000
28.175000	0.500	200,257.000000
28.183333	0.500	198,083.000000
28.191667	0.500	196,051.000000
28.200000	0.500	194,242.000000
28.208333	0.500	192,577.000000
28.216667	0.500	190,863.000000
28.225000	0.500	188,918.000000
28.233333	0.500	186,808.000000
28.241667	0.500	184,743.000000
28.250000	0.500	182,993.000000
28.258333	0.500	181,213.000000
28.266667	0.500	178,553.000000
28.275000	0.500	174,352.000000
28.283333	0.500	168,956.000000
28.291667	0.500	163,986.000000
28.300000	0.500	160,301.000000
28.308333	0.500	157,679.000000
28.316667	0.500	155,720.000000
28.325000	0.500	153,935.000000
28.333333	0.500	151,719.000000
28.341667	0.500	148,656.000000
28.350000	0.500	145,159.000000
28.358333	0.500	141,527.000000
28.366667	0.500	138,253.000000
28.375000	0.500	135,447.000000
28.383333	0.500	133,461.000000
28.391667	0.500	132,132.000000
28.400000	0.500	130,574.000000
28.408333	0.500	128,262.000000
28.416667	0.500	125,191.000000
28.425000	0.500	121,848.000000
28.433333	0.500	118,667.000000
28.441667	0.500	115,834.000000
28.450000	0.500	112,867.000000
28.458333	0.500	109,423.000000
28.466667	0.500	105,403.000000
28.475000	0.500	100,927.000000
28.483333	0.500	96,969.000000
28.491667	0.500	95,278.000000
28.500000	0.500	96,520.000000
28.508333	0.500	100,272.000000
28.516667	0.500	105,585.000000
28.525000	0.500	111,283.000000
28.533333	0.500	116,238.000000
28.541667	0.500	119,844.000000
28.550000	0.500	121,996.000000
28.558333	0.500	122,344.000000
28.566667	0.500	120,495.000000
28.575000	0.500	116,496.000000
28.583333	0.500	110,743.000000
28.591667	0.500	103,952.000000
28.600000	0.500	96,915.000000
28.608333	0.500	90,208.000000
28.616667	0.500	84,091.000000
28.625000	0.500	79,197.000000
28.633333	0.500	75,884.000000
28.641667	0.500	73,957.000000
28.650000	0.500	72,562.000000
28.658333	0.500	70,919.000000
28.666667	0.500	69,004.000000
28.675000	0.500	66,971.000000
28.683333	0.500	64,862.000000
28.691667	0.500	62,959.000000
28.700000	0.500	61,610.000000
28.708333	0.500	60,489.000000
28.716667	0.500	59,134.000000
28.725000	0.500	57,070.000000
28.733333	0.500	54,569.000000
28.741667	0.500	52,252.000000
28.750000	0.500	50,384.000000
28.758333	0.500	49,252.000000
28.766667	0.500	49,251.000000
28.775000	0.500	50,437.000000
28.783333	0.500	52,275.000000
28.791667	0.500	53,891.000000
28.800000	0.500	54,747.000000
28.808333	0.500	55,080.000000
28.816667	0.500	55,524.000000
28.825000	0.500	56,198.000000
28.833333	0.500	56,701.000000
28.841667	0.500	56,880.000000
28.850000	0.500	57,019.000000
28.858333	0.500	56,963.000000
28.866667	0.500	56,396.000000
28.875000	0.500	55,260.000000
28.883333	0.500	54,106.000000
28.891667	0.500	53,222.000000
28.900000	0.500	52,744.000000
28.908333	0.500	52,582.000000
28.916667	0.500	52,734.000000
28.925000	0.500	52,830.000000
28.933333	0.500	52,592.000000
28.941667	0.500	51,907.000000
28.950000	0.500	50,293.000000
28.958333	0.500	47,298.000000
28.966667	0.500	43,411.000000
28.975000	0.500	40,000.000000
28.983333	0.500	37,402.000000
28.991667	0.500	35,676.000000
29.000000	0.500	35,160.000000
29.008333	0.500	35,667.000000
29.016667	0.500	37,153.000000
29.025000	0.500	39,392.000000
29.033333	0.500	41,727.000000
29.041667	0.500	43,623.000000
29.050000	0.500	44,894.000000
29.058333	0.500	45,350.000000
29.066667	0.500	45,236.000000
29.075000	0.500	44,981.000000
29.083333	0.500	45,166.000000
29.091667	0.500	45,724.000000
29.100000	0.500	46,381.000000
29.108333	0.500	46,833.000000
29.116667	0.500	46,462.000000
29.125000	0.500	45,123.000000
29.133333	0.500	42,777.000000
29.141667	0.500	39,546.000000
29.150000	0.500	36,369.000000
29.158333	0.500	33,811.000000
29.166667	0.500	31,915.000000
29.175000	0.500	30,535.000000
29.183333	0.500	29,313.000000
29.191667	0.500	28,462.000000
29.200000	0.500	28,339.000000
29.208333	0.500	29,046.000000
29.216667	0.500	30,657.000000
29.225000	0.500	32,679.000000
29.233333	0.500	34,282.000000
29.241667	0.500	35,032.000000
29.250000	0.500	34,811.000000
29.258333	0.500	33,990.000000
29.266667	0.500	32,953.000000
29.275000	0.500	31,869.000000
29.283333	0.500	30,639.000000
29.291667	0.500	28,905.000000
29.300000	0.500	26,350.000000
29.308333	0.500	23,541.000000
29.316667	0.500	21,305.000000
29.325000	0.500	20,045.000000
29.333333	0.500	19,924.000000
29.341667	0.500	20,163.000000
29.350000	0.500	20,485.000000
29.358333	0.500	20,728.000000
29.366667	0.500	20,448.000000
29.375000	0.500	19,748.000000
29.383333	0.500	18,581.000000
29.391667	0.500	16,705.000000
29.400000	0.500	14,032.000000
29.408333	0.500	10,629.000000
29.416667	0.500	6,847.000000
29.425000	0.500	3,170.000000
29.433333	0.500	326.000000
29.441667	0.500	-1,262.000000
29.450000	0.500	-1,608.000000
29.458333	0.500	-958.000000
29.466667	0.500	451.000000
29.475000	0.500	2,748.000000
29.483333	0.500	5,661.000000
29.491667	0.500	8,279.000000
29.500000	0.500	10,067.000000
29.508333	0.500	11,170.000000
29.516667	0.500	12,001.000000
29.525000	0.500	12,386.000000
29.533333	0.500	12,112.000000
29.541667	0.500	11,275.000000
29.550000	0.500	10,593.000000
29.558333	0.500	10,818.000000
29.566667	0.500	12,089.000000
29.575000	0.500	14,077.000000
29.583333	0.500	16,438.000000
29.591667	0.500	18,806.000000
29.600000	0.500	20,429.000000
29.608333	0.500	20,813.000000
29.616667	0.500	20,070.000000
29.625000	0.500	18,464.000000
29.633333	0.500	15,709.000000
29.641667	0.500	12,402.000000
29.650000	0.500	9,548.000000
29.658333	0.500	7,619.000000
29.666667	0.500	6,710.000000
29.675000	0.500	6,176.000000
29.683333	0.500	5,666.000000
29.691667	0.500	5,263.000000
29.700000	0.500	5,269.000000
29.708333	0.500	5,354.000000
29.716667	0.500	4,744.000000
29.725000	0.500	3,129.000000
29.733333	0.500	764.000000
29.741667	0.500	-1,657.000000
29.750000	0.500	-3,163.000000
29.758333	0.500	-3,508.000000
29.766667	0.500	-2,739.000000
29.775000	0.500	-936.000000
29.783333	0.500	1,579.000000
29.791667	0.500	4,753.000000
29.800000	0.500	8,165.000000
29.808333	0.500	10,643.000000
29.816667	0.500	11,615.000000
29.825000	0.500	11,320.000000
29.833333	0.500	10,623.000000
29.841667	0.500	10,115.000000
29.850000	0.500	9,540.000000
29.858333	0.500	8,610.000000
29.866667	0.500	7,774.000000
29.875000	0.500	7,567.000000
29.883333	0.500	7,859.000000
29.891667	0.500	8,389.000000
29.900000	0.500	8,804.000000
29.908333	0.500	8,558.000000
29.916667	0.500	7,761.000000
29.925000	0.500	6,737.000000
29.933333	0.500	5,812.000000
29.941667	0.500	5,112.000000
29.950000	0.500	4,688.000000
29.958333	0.500	4,901.000000
29.966667	0.500	5,704.000000
29.975000	0.500	6,644.000000
29.983333	0.500	7,582.000000
29.991667	0.500	8,608.000000
30.000000	0.500	9,963.000000
30.008333	0.500	11,175.000000
30.016667	0.500	10,911.000000
30.025000	0.500	8,624.000000
30.033333	0.500	4,755.000000
30.041667	0.500	477.000000
30.050000	0.500	-2,997.000000
30.058333	0.500	-4,796.000000
30.066667	0.500	-5,055.000000
30.075000	0.500	-4,512.000000
30.083333	0.500	-3,836.000000
30.091667	0.500	-3,419.000000
30.100000	0.500	-3,655.000000
30.108333	0.500	-4,358.000000
30.116667	0.500	-5,047.000000
30.125000	0.500	-5,775.000000
30.133333	0.500	-7,130.000000
30.141667	0.500	-9,454.000000
30.150000	0.500	-12,388.000000
30.158333	0.500	-14,952.000000
30.166667	0.500	-16,592.000000
30.175000	0.500	-16,997.000000
30.183333	0.500	-15,656.000000
30.191667	0.500	-12,557.000000
30.200000	0.500	-8,381.000000
30.208333	0.500	-3,965.000000
30.216667	0.500	153.000000
30.225000	0.500	3,657.000000
30.233333	0.500	6,018.000000
30.241667	0.500	6,358.000000
30.250000	0.500	4,766.000000
30.258333	0.500	1,901.000000
30.266667	0.500	-1,525.000000
30.275000	0.500	-4,941.000000
30.283333	0.500	-8,178.000000
30.291667	0.500	-10,730.000000
30.300000	0.500	-11,833.000000
30.308333	0.500	-11,235.000000
30.316667	0.500	-9,427.000000
30.325000	0.500	-7,607.000000
30.333333	0.500	-7,326.000000
30.341667	0.500	-8,939.000000
30.350000	0.500	-11,903.000000
30.358333	0.500	-14,768.000000
30.366667	0.500	-16,485.000000
30.375000	0.500	-16,797.000000
30.383333	0.500	-16,098.000000
30.391667	0.500	-14,842.000000
30.400000	0.500	-13,278.000000
30.408333	0.500	-11,742.000000
30.416667	0.500	-10,753.000000
30.425000	0.500	-9,990.000000
30.433333	0.500	-8,869.000000
30.441667	0.500	-7,464.000000
30.450000	0.500	-6,100.000000
30.458333	0.500	-5,757.000000
30.466667	0.500	-6,984.000000
30.475000	0.500	-9,278.000000
30.483333	0.500	-12,044.000000
30.491667	0.500	-14,552.000000
30.500000	0.500	-16,331.000000
30.508333	0.500	-17,199.000000
30.516667	0.500	-17,358.000000
30.525000	0.500	-16,876.000000
30.533333	0.500	-15,762.000000
30.541667	0.500	-14,540.000000
30.550000	0.500	-13,380.000000
30.558333	0.500	-12,439.000000
30.566667	0.500	-11,814.000000
30.575000	0.500	-11,140.000000
30.583333	0.500	-10,237.000000
30.591667	0.500	-9,307.000000
30.600000	0.500	-8,944.000000
30.608333	0.500	-9,097.000000
30.616667	0.500	-9,603.000000
30.625000	0.500	-10,281.000000
30.633333	0.500	-10,815.000000
30.641667	0.500	-10,656.000000
30.650000	0.500	-9,869.000000
30.658333	0.500	-8,668.000000
30.666667	0.500	-7,247.000000
30.675000	0.500	-5,489.000000
30.683333	0.500	-3,400.000000
30.691667	0.500	-1,681.000000
30.700000	0.500	-1,424.000000
30.708333	0.500	-2,702.000000
30.716667	0.500	-5,201.000000
30.725000	0.500	-8,265.000000
30.733333	0.500	-11,272.000000
30.741667	0.500	-14,379.000000
30.750000	0.500	-17,064.000000
30.758333	0.500	-18,367.000000
30.766667	0.500	-18,342.000000
30.775000	0.500	-17,231.000000
30.783333	0.500	-15,392.000000
30.791667	0.500	-14,063.000000
30.800000	0.500	-14,012.000000
30.808333	0.500	-15,339.000000
30.816667	0.500	-17,002.000000
30.825000	0.500	-18,235.000000
30.833333	0.500	-19,311.000000
30.841667	0.500	-20,307.000000
30.850000	0.500	-20,775.000000
30.858333	0.500	-20,731.000000
30.866667	0.500	-20,363.000000
30.875000	0.500	-19,490.000000
30.883333	0.500	-18,039.000000
30.891667	0.500	-16,116.000000
30.900000	0.500	-13,743.000000
30.908333	0.500	-11,338.000000
30.916667	0.500	-8,983.000000
30.925000	0.500	-6,958.000000
30.933333	0.500	-5,917.000000
30.941667	0.500	-6,219.000000
30.950000	0.500	-7,563.000000
30.958333	0.500	-9,190.000000
30.966667	0.500	-10,782.000000
30.975000	0.500	-11,929.000000
30.983333	0.500	-12,397.000000
30.991667	0.500	-12,413.000000
31.000000	0.500	-10,866.000000
