# Supplementary material for: Changes to Serum Sample Tube and Processing Methodology Does Not Cause Inter-Individual Variation in Automated Whole Serum N-Glycan Profiling in Health and Disease
Source: PLoS One. 2015 Apr 1;10(4):e0123028. doi: 10.1371/journal.pone.0123028 (PMC4382121; doi:10.1371/journal.pone.0123028)
Supplement: S2 Data — (ZIP) [file pone.0123028.s007.zip › IgGglycansData/1000+390-Sample 46.txt]

File Path	chrom://acropora/ChromeleonLocal/Archana Data/07 Mar 14/Robot validation of PNG F release- GCP-IgG and GCP-Fet.seq/49.smp/Emission_1.channel/Emission_1.chm
Channel	Emission_1

Injection Information:
Data Vault	ChromeleonLocal
Injection	PNG F rel-GCP-IgG-100µg-F.A+PBM+2AB VP96+T1-110/1000+390-Sample 46
Injection Number	51
Position	RF6
Comment	
Processing Method	beh-gu
Instrument Method	BEH-15cm-30min-right-25ul
Type	Unknown
Status	Finished
Injection Date	08/03/2014
Injection Time	17:46:52
Injection Volume (µL)	25.0000
Dilution Factor	1.0000
Weight	1.0000

Raw Data Information:
Time Min. (min)	0.000000
Time Max. (min)	31.000000
Data Points	3721
Detector	FLD
Exporting Data System	Chromeleon 7.1.1.1127
Operator	
Signal Quantity	
Signal Unit	counts
Signal Min.	-38,877.000000
Signal Max.	7,054,898.000000
Channel	Emission_1
Driver Name	FLD3000.dll
Channel Type	Evaluation
Min. Step (s)	0.500
Max. Step (s)	0.500
Average Step (s)	0.500

Signal Parameter Information:
Signal Info	

Raw Data:
Time (min)	Step (s)	Value (counts)
0.000000	0.000	0.000000
0.008333	0.500	0.000000
0.016667	0.500	0.000000
0.025000	0.500	0.000000
0.033333	0.500	0.000000
0.041667	0.500	5,750.000000
0.050000	0.500	5,879.000000
0.058333	0.500	6,205.000000
0.066667	0.500	7,035.000000
0.075000	0.500	8,333.000000
0.083333	0.500	9,793.000000
0.091667	0.500	11,071.000000
0.100000	0.500	11,947.000000
0.108333	0.500	12,289.000000
0.116667	0.500	12,077.000000
0.125000	0.500	11,381.000000
0.133333	0.500	10,369.000000
0.141667	0.500	9,217.000000
0.150000	0.500	8,020.000000
0.158333	0.500	6,828.000000
0.166667	0.500	5,666.000000
0.175000	0.500	4,568.000000
0.183333	0.500	3,544.000000
0.191667	0.500	2,565.000000
0.200000	0.500	1,606.000000
0.208333	0.500	668.000000
0.216667	0.500	-176.000000
0.225000	0.500	-814.000000
0.233333	0.500	-1,215.000000
0.241667	0.500	-1,397.000000
0.250000	0.500	-1,413.000000
0.258333	0.500	-1,310.000000
0.266667	0.500	-1,182.000000
0.275000	0.500	-1,144.000000
0.283333	0.500	-1,221.000000
0.291667	0.500	-1,355.000000
0.300000	0.500	-1,489.000000
0.308333	0.500	-1,561.000000
0.316667	0.500	-1,533.000000
0.325000	0.500	-1,402.000000
0.333333	0.500	-1,239.000000
0.341667	0.500	-1,098.000000
0.350000	0.500	-1,007.000000
0.358333	0.500	-938.000000
0.366667	0.500	-828.000000
0.375000	0.500	-686.000000
0.383333	0.500	-538.000000
0.391667	0.500	-404.000000
0.400000	0.500	-325.000000
0.408333	0.500	-327.000000
0.416667	0.500	-376.000000
0.425000	0.500	-468.000000
0.433333	0.500	-632.000000
0.441667	0.500	-912.000000
0.450000	0.500	-1,284.000000
0.458333	0.500	-1,611.000000
0.466667	0.500	-1,794.000000
0.475000	0.500	-1,808.000000
0.483333	0.500	-1,693.000000
0.491667	0.500	-1,515.000000
0.500000	0.500	-1,358.000000
0.508333	0.500	-1,291.000000
0.516667	0.500	-1,290.000000
0.525000	0.500	-1,295.000000
0.533333	0.500	-1,287.000000
0.541667	0.500	-1,255.000000
0.550000	0.500	-1,206.000000
0.558333	0.500	-1,164.000000
0.566667	0.500	-1,130.000000
0.575000	0.500	-1,102.000000
0.583333	0.500	-1,092.000000
0.591667	0.500	-1,154.000000
0.600000	0.500	-1,291.000000
0.608333	0.500	-1,416.000000
0.616667	0.500	-1,448.000000
0.625000	0.500	-1,331.000000
0.633333	0.500	-1,011.000000
0.641667	0.500	-403.000000
0.650000	0.500	596.000000
0.658333	0.500	2,018.000000
0.666667	0.500	3,730.000000
0.675000	0.500	5,581.000000
0.683333	0.500	7,378.000000
0.691667	0.500	8,899.000000
0.700000	0.500	10,002.000000
0.708333	0.500	10,625.000000
0.716667	0.500	10,802.000000
0.725000	0.500	10,631.000000
0.733333	0.500	10,432.000000
0.741667	0.500	11,071.000000
0.750000	0.500	13,886.000000
0.758333	0.500	19,869.000000
0.766667	0.500	29,038.000000
0.775000	0.500	40,546.000000
0.783333	0.500	53,073.000000
0.791667	0.500	65,117.000000
0.800000	0.500	75,226.000000
0.808333	0.500	82,298.000000
0.816667	0.500	85,811.000000
0.825000	0.500	85,757.000000
0.833333	0.500	82,520.000000
0.841667	0.500	76,759.000000
0.850000	0.500	69,281.000000
0.858333	0.500	60,906.000000
0.866667	0.500	52,348.000000
0.875000	0.500	44,234.000000
0.883333	0.500	36,968.000000
0.891667	0.500	30,780.000000
0.900000	0.500	25,685.000000
0.908333	0.500	21,620.000000
0.916667	0.500	18,458.000000
0.925000	0.500	16,071.000000
0.933333	0.500	14,370.000000
0.941667	0.500	13,255.000000
0.950000	0.500	12,560.000000
0.958333	0.500	12,147.000000
0.966667	0.500	11,992.000000
0.975000	0.500	12,141.000000
0.983333	0.500	12,549.000000
0.991667	0.500	13,110.000000
1.000000	0.500	13,730.000000
1.008333	0.500	14,323.000000
1.016667	0.500	14,873.000000
1.025000	0.500	15,531.000000
1.033333	0.500	16,619.000000
1.041667	0.500	18,553.000000
1.050000	0.500	21,642.000000
1.058333	0.500	25,844.000000
1.066667	0.500	30,807.000000
1.075000	0.500	35,947.000000
1.083333	0.500	40,598.000000
1.091667	0.500	44,186.000000
1.100000	0.500	46,337.000000
1.108333	0.500	46,903.000000
1.116667	0.500	45,953.000000
1.125000	0.500	43,857.000000
1.133333	0.500	41,185.000000
1.141667	0.500	38,546.000000
1.150000	0.500	36,508.000000
1.158333	0.500	35,536.000000
1.166667	0.500	35,812.000000
1.175000	0.500	37,308.000000
1.183333	0.500	39,819.000000
1.191667	0.500	42,991.000000
1.200000	0.500	46,437.000000
1.208333	0.500	49,715.000000
1.216667	0.500	52,374.000000
1.225000	0.500	53,998.000000
1.233333	0.500	54,287.000000
1.241667	0.500	53,231.000000
1.250000	0.500	51,094.000000
1.258333	0.500	48,281.000000
1.266667	0.500	45,253.000000
1.275000	0.500	42,315.000000
1.283333	0.500	39,531.000000
1.291667	0.500	36,900.000000
1.300000	0.500	34,694.000000
1.308333	0.500	33,436.000000
1.316667	0.500	33,420.000000
1.325000	0.500	34,365.000000
1.333333	0.500	35,587.000000
1.341667	0.500	36,326.000000
1.350000	0.500	36,027.000000
1.358333	0.500	34,535.000000
1.366667	0.500	32,009.000000
1.375000	0.500	28,743.000000
1.383333	0.500	25,129.000000
1.391667	0.500	21,553.000000
1.400000	0.500	18,308.000000
1.408333	0.500	15,573.000000
1.416667	0.500	13,431.000000
1.425000	0.500	11,884.000000
1.433333	0.500	10,873.000000
1.441667	0.500	10,273.000000
1.450000	0.500	9,982.000000
1.458333	0.500	9,860.000000
1.466667	0.500	9,716.000000
1.475000	0.500	9,389.000000
1.483333	0.500	8,849.000000
1.491667	0.500	8,156.000000
1.500000	0.500	7,452.000000
1.508333	0.500	6,895.000000
1.516667	0.500	6,522.000000
1.525000	0.500	6,338.000000
1.533333	0.500	6,291.000000
1.541667	0.500	6,345.000000
1.550000	0.500	6,396.000000
1.558333	0.500	6,384.000000
1.566667	0.500	6,278.000000
1.575000	0.500	6,069.000000
1.583333	0.500	5,771.000000
1.591667	0.500	5,421.000000
1.600000	0.500	5,123.000000
1.608333	0.500	4,896.000000
1.616667	0.500	4,674.000000
1.625000	0.500	4,408.000000
1.633333	0.500	4,023.000000
1.641667	0.500	3,495.000000
1.650000	0.500	2,947.000000
1.658333	0.500	2,474.000000
1.666667	0.500	2,092.000000
1.675000	0.500	1,805.000000
1.683333	0.500	1,599.000000
1.691667	0.500	1,477.000000
1.700000	0.500	1,422.000000
1.708333	0.500	1,434.000000
1.716667	0.500	1,516.000000
1.725000	0.500	1,651.000000
1.733333	0.500	1,833.000000
1.741667	0.500	2,053.000000
1.750000	0.500	2,237.000000
1.758333	0.500	2,332.000000
1.766667	0.500	2,326.000000
1.775000	0.500	2,216.000000
1.783333	0.500	2,004.000000
1.791667	0.500	1,691.000000
1.800000	0.500	1,318.000000
1.808333	0.500	921.000000
1.816667	0.500	554.000000
1.825000	0.500	264.000000
1.833333	0.500	114.000000
1.841667	0.500	122.000000
1.850000	0.500	213.000000
1.858333	0.500	357.000000
1.866667	0.500	530.000000
1.875000	0.500	663.000000
1.883333	0.500	723.000000
1.891667	0.500	713.000000
1.900000	0.500	632.000000
1.908333	0.500	470.000000
1.916667	0.500	249.000000
1.925000	0.500	11.000000
1.933333	0.500	-199.000000
1.941667	0.500	-394.000000
1.950000	0.500	-608.000000
1.958333	0.500	-796.000000
1.966667	0.500	-919.000000
1.975000	0.500	-931.000000
1.983333	0.500	-842.000000
1.991667	0.500	-715.000000
2.000000	0.500	-546.000000
2.008333	0.500	-315.000000
2.016667	0.500	-19.000000
2.025000	0.500	358.000000
2.033333	0.500	769.000000
2.041667	0.500	1,140.000000
2.050000	0.500	1,378.000000
2.058333	0.500	1,451.000000
2.066667	0.500	1,403.000000
2.075000	0.500	1,276.000000
2.083333	0.500	1,061.000000
2.091667	0.500	788.000000
2.100000	0.500	560.000000
2.108333	0.500	445.000000
2.116667	0.500	505.000000
2.125000	0.500	740.000000
2.133333	0.500	1,053.000000
2.141667	0.500	1,344.000000
2.150000	0.500	1,601.000000
2.158333	0.500	1,783.000000
2.166667	0.500	1,837.000000
2.175000	0.500	1,712.000000
2.183333	0.500	1,419.000000
2.191667	0.500	1,022.000000
2.200000	0.500	569.000000
2.208333	0.500	169.000000
2.216667	0.500	-103.000000
2.225000	0.500	-201.000000
2.233333	0.500	-170.000000
2.241667	0.500	-100.000000
2.250000	0.500	-92.000000
2.258333	0.500	-167.000000
2.266667	0.500	-264.000000
2.275000	0.500	-293.000000
2.283333	0.500	-202.000000
2.291667	0.500	-18.000000
2.300000	0.500	214.000000
2.308333	0.500	448.000000
2.316667	0.500	673.000000
2.325000	0.500	854.000000
2.333333	0.500	940.000000
2.341667	0.500	896.000000
2.350000	0.500	739.000000
2.358333	0.500	556.000000
2.366667	0.500	403.000000
2.375000	0.500	248.000000
2.383333	0.500	48.000000
2.391667	0.500	-169.000000
2.400000	0.500	-382.000000
2.408333	0.500	-552.000000
2.416667	0.500	-638.000000
2.425000	0.500	-644.000000
2.433333	0.500	-600.000000
2.441667	0.500	-482.000000
2.450000	0.500	-288.000000
2.458333	0.500	-66.000000
2.466667	0.500	115.000000
2.475000	0.500	199.000000
2.483333	0.500	140.000000
2.491667	0.500	-42.000000
2.500000	0.500	-311.000000
2.508333	0.500	-627.000000
2.516667	0.500	-926.000000
2.525000	0.500	-1,181.000000
2.533333	0.500	-1,402.000000
2.541667	0.500	-1,584.000000
2.550000	0.500	-1,696.000000
2.558333	0.500	-1,715.000000
2.566667	0.500	-1,666.000000
2.575000	0.500	-1,561.000000
2.583333	0.500	-1,366.000000
2.591667	0.500	-1,068.000000
2.600000	0.500	-711.000000
2.608333	0.500	-372.000000
2.616667	0.500	-204.000000
2.625000	0.500	-288.000000
2.633333	0.500	-576.000000
2.641667	0.500	-942.000000
2.650000	0.500	-1,308.000000
2.658333	0.500	-1,604.000000
2.666667	0.500	-1,771.000000
2.675000	0.500	-1,771.000000
2.683333	0.500	-1,664.000000
2.691667	0.500	-1,476.000000
2.700000	0.500	-1,207.000000
2.708333	0.500	-852.000000
2.716667	0.500	-476.000000
2.725000	0.500	-187.000000
2.733333	0.500	-14.000000
2.741667	0.500	82.000000
2.750000	0.500	97.000000
2.758333	0.500	60.000000
2.766667	0.500	-5.000000
2.775000	0.500	-107.000000
2.783333	0.500	-260.000000
2.791667	0.500	-452.000000
2.800000	0.500	-611.000000
2.808333	0.500	-683.000000
2.816667	0.500	-699.000000
2.825000	0.500	-713.000000
2.833333	0.500	-765.000000
2.841667	0.500	-843.000000
2.850000	0.500	-964.000000
2.858333	0.500	-1,126.000000
2.866667	0.500	-1,261.000000
2.875000	0.500	-1,289.000000
2.883333	0.500	-1,149.000000
2.891667	0.500	-908.000000
2.900000	0.500	-677.000000
2.908333	0.500	-485.000000
2.916667	0.500	-328.000000
2.925000	0.500	-249.000000
2.933333	0.500	-289.000000
2.941667	0.500	-488.000000
2.950000	0.500	-813.000000
2.958333	0.500	-1,116.000000
2.966667	0.500	-1,293.000000
2.975000	0.500	-1,288.000000
2.983333	0.500	-1,111.000000
2.991667	0.500	-787.000000
3.000000	0.500	-339.000000
3.008333	0.500	-339.000000
3.016667	0.500	-339.000000
3.025000	0.500	-339.000000
3.033333	0.500	-339.000000
3.041667	0.500	-144.000000
3.050000	0.500	768.000000
3.058333	0.500	1,925.000000
3.066667	0.500	2,595.000000
3.075000	0.500	2,346.000000
3.083333	0.500	694.000000
3.091667	0.500	-3,044.000000
3.100000	0.500	-8,628.000000
3.108333	0.500	-14,845.000000
3.116667	0.500	-19,807.000000
3.125000	0.500	-22,245.000000
3.133333	0.500	-21,834.000000
3.141667	0.500	-19,010.000000
3.150000	0.500	-14,420.000000
3.158333	0.500	-9,187.000000
3.166667	0.500	-4,340.000000
3.175000	0.500	-355.000000
3.183333	0.500	2,586.000000
3.191667	0.500	4,040.000000
3.200000	0.500	3,698.000000
3.208333	0.500	2,147.000000
3.216667	0.500	288.000000
3.225000	0.500	-1,367.000000
3.233333	0.500	-2,956.000000
3.241667	0.500	-4,279.000000
3.250000	0.500	-5,002.000000
3.258333	0.500	-4,860.000000
3.266667	0.500	-4,134.000000
3.275000	0.500	-3,700.000000
3.283333	0.500	-4,402.000000
3.291667	0.500	-6,035.000000
3.300000	0.500	-7,874.000000
3.308333	0.500	-9,925.000000
3.316667	0.500	-12,066.000000
3.325000	0.500	-13,945.000000
3.333333	0.500	-15,396.000000
3.341667	0.500	-15,842.000000
3.350000	0.500	-15,444.000000
3.358333	0.500	-14,653.000000
3.366667	0.500	-13,723.000000
3.375000	0.500	-12,986.000000
3.383333	0.500	-12,673.000000
3.391667	0.500	-12,515.000000
3.400000	0.500	-11,822.000000
3.408333	0.500	-10,546.000000
3.416667	0.500	-9,393.000000
3.425000	0.500	-8,727.000000
3.433333	0.500	-8,191.000000
3.441667	0.500	-7,484.000000
3.450000	0.500	-6,864.000000
3.458333	0.500	-6,583.000000
3.466667	0.500	-7,112.000000
3.475000	0.500	-8,678.000000
3.483333	0.500	-10,692.000000
3.491667	0.500	-12,521.000000
3.500000	0.500	-13,933.000000
3.508333	0.500	-15,072.000000
3.516667	0.500	-15,674.000000
3.525000	0.500	-15,341.000000
3.533333	0.500	-13,710.000000
3.541667	0.500	-11,527.000000
3.550000	0.500	-10,087.000000
3.558333	0.500	-10,186.000000
3.566667	0.500	-11,548.000000
3.575000	0.500	-13,667.000000
3.583333	0.500	-15,805.000000
3.591667	0.500	-17,209.000000
3.600000	0.500	-17,708.000000
3.608333	0.500	-17,452.000000
3.616667	0.500	-16,577.000000
3.625000	0.500	-15,148.000000
3.633333	0.500	-13,225.000000
3.641667	0.500	-11,253.000000
3.650000	0.500	-9,629.000000
3.658333	0.500	-8,758.000000
3.666667	0.500	-8,792.000000
3.675000	0.500	-9,329.000000
3.683333	0.500	-9,830.000000
3.691667	0.500	-9,976.000000
3.700000	0.500	-9,337.000000
3.708333	0.500	-8,118.000000
3.716667	0.500	-6,803.000000
3.725000	0.500	-5,483.000000
3.733333	0.500	-3,944.000000
3.741667	0.500	-2,278.000000
3.750000	0.500	-845.000000
3.758333	0.500	159.000000
3.766667	0.500	817.000000
3.775000	0.500	1,490.000000
3.783333	0.500	2,587.000000
3.791667	0.500	3,917.000000
3.800000	0.500	4,871.000000
3.808333	0.500	4,826.000000
3.816667	0.500	3,565.000000
3.825000	0.500	1,262.000000
3.833333	0.500	-1,356.000000
3.841667	0.500	-2,981.000000
3.850000	0.500	-3,195.000000
3.858333	0.500	-2,872.000000
3.866667	0.500	-3,000.000000
3.875000	0.500	-3,820.000000
3.883333	0.500	-4,919.000000
3.891667	0.500	-6,172.000000
3.900000	0.500	-7,735.000000
3.908333	0.500	-9,212.000000
3.916667	0.500	-10,084.000000
3.925000	0.500	-9,995.000000
3.933333	0.500	-8,947.000000
3.941667	0.500	-7,266.000000
3.950000	0.500	-5,483.000000
3.958333	0.500	-4,069.000000
3.966667	0.500	-3,607.000000
3.975000	0.500	-4,362.000000
3.983333	0.500	-5,997.000000
3.991667	0.500	-7,743.000000
4.000000	0.500	-9,342.000000
4.008333	0.500	-11,062.000000
4.016667	0.500	-12,800.000000
4.025000	0.500	-14,175.000000
4.033333	0.500	-15,358.000000
4.041667	0.500	-16,613.000000
4.050000	0.500	-17,672.000000
4.058333	0.500	-18,498.000000
4.066667	0.500	-19,544.000000
4.075000	0.500	-20,913.000000
4.083333	0.500	-22,501.000000
4.091667	0.500	-24,341.000000
4.100000	0.500	-26,428.000000
4.108333	0.500	-28,631.000000
4.116667	0.500	-30,391.000000
4.125000	0.500	-31,351.000000
4.133333	0.500	-31,882.000000
4.141667	0.500	-32,044.000000
4.150000	0.500	-31,560.000000
4.158333	0.500	-29,942.000000
4.166667	0.500	-27,403.000000
4.175000	0.500	-24,903.000000
4.183333	0.500	-23,134.000000
4.191667	0.500	-21,809.000000
4.200000	0.500	-19,879.000000
4.208333	0.500	-16,773.000000
4.216667	0.500	-12,956.000000
4.225000	0.500	-8,986.000000
4.233333	0.500	-5,016.000000
4.241667	0.500	-1,440.000000
4.250000	0.500	1,084.000000
4.258333	0.500	2,362.000000
4.266667	0.500	2,532.000000
4.275000	0.500	1,964.000000
4.283333	0.500	662.000000
4.291667	0.500	-1,549.000000
4.300000	0.500	-4,294.000000
4.308333	0.500	-7,101.000000
4.316667	0.500	-9,876.000000
4.325000	0.500	-13,216.000000
4.333333	0.500	-16,965.000000
4.341667	0.500	-20,308.000000
4.350000	0.500	-22,352.000000
4.358333	0.500	-22,241.000000
4.366667	0.500	-19,639.000000
4.375000	0.500	-15,100.000000
4.383333	0.500	-10,016.000000
4.391667	0.500	-5,639.000000
4.400000	0.500	-2,660.000000
4.408333	0.500	-1,300.000000
4.416667	0.500	-1,335.000000
4.425000	0.500	-2,324.000000
4.433333	0.500	-3,954.000000
4.441667	0.500	-6,259.000000
4.450000	0.500	-9,363.000000
4.458333	0.500	-12,851.000000
4.466667	0.500	-16,292.000000
4.475000	0.500	-19,829.000000
4.483333	0.500	-23,657.000000
4.491667	0.500	-27,733.000000
4.500000	0.500	-31,949.000000
4.508333	0.500	-35,899.000000
4.516667	0.500	-38,429.000000
4.525000	0.500	-38,877.000000
4.533333	0.500	-37,181.000000
4.541667	0.500	-33,691.000000
4.550000	0.500	-29,276.000000
4.558333	0.500	-24,991.000000
4.566667	0.500	-21,128.000000
4.575000	0.500	-18,077.000000
4.583333	0.500	-16,650.000000
4.591667	0.500	-16,965.000000
4.600000	0.500	-18,694.000000
4.608333	0.500	-21,407.000000
4.616667	0.500	-24,200.000000
4.625000	0.500	-25,849.000000
4.633333	0.500	-25,419.000000
4.641667	0.500	-22,863.000000
4.650000	0.500	-19,213.000000
4.658333	0.500	-15,311.000000
4.666667	0.500	-11,947.000000
4.675000	0.500	-9,732.000000
4.683333	0.500	-8,768.000000
4.691667	0.500	-9,218.000000
4.700000	0.500	-10,901.000000
4.708333	0.500	-13,751.000000
4.716667	0.500	-17,768.000000
4.725000	0.500	-21,952.000000
4.733333	0.500	-24,703.000000
4.741667	0.500	-25,804.000000
4.750000	0.500	-25,821.000000
4.758333	0.500	-25,131.000000
4.766667	0.500	-23,697.000000
4.775000	0.500	-21,437.000000
4.783333	0.500	-18,293.000000
4.791667	0.500	-14,359.000000
4.800000	0.500	-10,356.000000
4.808333	0.500	-6,893.000000
4.816667	0.500	-4,389.000000
4.825000	0.500	-3,060.000000
4.833333	0.500	-2,933.000000
4.841667	0.500	-4,027.000000
4.850000	0.500	-5,933.000000
4.858333	0.500	-8,459.000000
4.866667	0.500	-11,317.000000
4.875000	0.500	-14,541.000000
4.883333	0.500	-17,642.000000
4.891667	0.500	-20,201.000000
4.900000	0.500	-21,819.000000
4.908333	0.500	-21,942.000000
4.916667	0.500	-20,407.000000
4.925000	0.500	-17,674.000000
4.933333	0.500	-14,739.000000
4.941667	0.500	-12,139.000000
4.950000	0.500	-10,340.000000
4.958333	0.500	-9,755.000000
4.966667	0.500	-10,595.000000
4.975000	0.500	-12,757.000000
4.983333	0.500	-15,803.000000
4.991667	0.500	-19,132.000000
5.000000	0.500	-21,783.000000
5.008333	0.500	-22,985.000000
5.016667	0.500	-22,642.000000
5.025000	0.500	-21,316.000000
5.033333	0.500	-19,545.000000
5.041667	0.500	-17,591.000000
5.050000	0.500	-15,472.000000
5.058333	0.500	-13,044.000000
5.066667	0.500	-10,024.000000
5.075000	0.500	-6,640.000000
5.083333	0.500	-3,510.000000
5.091667	0.500	-897.000000
5.100000	0.500	980.000000
5.108333	0.500	2,063.000000
5.116667	0.500	2,666.000000
5.125000	0.500	2,555.000000
5.133333	0.500	1,402.000000
5.141667	0.500	-488.000000
5.150000	0.500	-2,320.000000
5.158333	0.500	-3,559.000000
5.166667	0.500	-3,853.000000
5.175000	0.500	-3,317.000000
5.183333	0.500	-2,726.000000
5.191667	0.500	-2,763.000000
5.200000	0.500	-3,214.000000
5.208333	0.500	-3,527.000000
5.216667	0.500	-3,280.000000
5.225000	0.500	-2,979.000000
5.233333	0.500	-2,930.000000
5.241667	0.500	-2,818.000000
5.250000	0.500	-2,530.000000
5.258333	0.500	-2,374.000000
5.266667	0.500	-2,368.000000
5.275000	0.500	-2,059.000000
5.283333	0.500	-1,496.000000
5.291667	0.500	-766.000000
5.300000	0.500	571.000000
5.308333	0.500	2,296.000000
5.316667	0.500	4,050.000000
5.325000	0.500	5,627.000000
5.333333	0.500	7,126.000000
5.341667	0.500	8,184.000000
5.350000	0.500	8,020.000000
5.358333	0.500	6,761.000000
5.366667	0.500	5,003.000000
5.375000	0.500	2,931.000000
5.383333	0.500	786.000000
5.391667	0.500	-1,313.000000
5.400000	0.500	-3,455.000000
5.408333	0.500	-5,817.000000
5.416667	0.500	-7,867.000000
5.425000	0.500	-9,076.000000
5.433333	0.500	-8,842.000000
5.441667	0.500	-7,346.000000
5.450000	0.500	-5,291.000000
5.458333	0.500	-3,433.000000
5.466667	0.500	-1,843.000000
5.475000	0.500	-323.000000
5.483333	0.500	1,204.000000
5.491667	0.500	2,224.000000
5.500000	0.500	2,260.000000
5.508333	0.500	1,179.000000
5.516667	0.500	-457.000000
5.525000	0.500	-1,765.000000
5.533333	0.500	-2,200.000000
5.541667	0.500	-1,766.000000
5.550000	0.500	-1,026.000000
5.558333	0.500	-860.000000
5.566667	0.500	-2,230.000000
5.575000	0.500	-5,204.000000
5.583333	0.500	-8,750.000000
5.591667	0.500	-12,111.000000
5.600000	0.500	-14,466.000000
5.608333	0.500	-15,728.000000
5.616667	0.500	-16,354.000000
5.625000	0.500	-16,858.000000
5.633333	0.500	-17,524.000000
5.641667	0.500	-18,134.000000
5.650000	0.500	-18,292.000000
5.658333	0.500	-17,530.000000
5.666667	0.500	-15,806.000000
5.675000	0.500	-13,461.000000
5.683333	0.500	-10,981.000000
5.691667	0.500	-9,133.000000
5.700000	0.500	-8,311.000000
5.708333	0.500	-8,081.000000
5.716667	0.500	-8,139.000000
5.725000	0.500	-8,577.000000
5.733333	0.500	-9,263.000000
5.741667	0.500	-9,642.000000
5.750000	0.500	-9,351.000000
5.758333	0.500	-8,689.000000
5.766667	0.500	-8,067.000000
5.775000	0.500	-8,076.000000
5.783333	0.500	-8,858.000000
5.791667	0.500	-10,026.000000
5.800000	0.500	-11,018.000000
5.808333	0.500	-11,846.000000
5.816667	0.500	-12,806.000000
5.825000	0.500	-13,885.000000
5.833333	0.500	-14,537.000000
5.841667	0.500	-14,018.000000
5.850000	0.500	-11,997.000000
5.858333	0.500	-8,724.000000
5.866667	0.500	-4,834.000000
5.875000	0.500	-1,353.000000
5.883333	0.500	983.000000
5.891667	0.500	1,913.000000
5.900000	0.500	1,339.000000
5.908333	0.500	-565.000000
5.916667	0.500	-2,891.000000
5.925000	0.500	-4,927.000000
5.933333	0.500	-6,524.000000
5.941667	0.500	-7,486.000000
5.950000	0.500	-7,994.000000
5.958333	0.500	-8,637.000000
5.966667	0.500	-9,482.000000
5.975000	0.500	-10,474.000000
5.983333	0.500	-11,709.000000
5.991667	0.500	-13,123.000000
6.000000	0.500	-14,528.000000
6.008333	0.500	-15,365.000000
6.016667	0.500	-14,863.000000
6.025000	0.500	-12,729.000000
6.033333	0.500	-9,395.000000
6.041667	0.500	-6,087.000000
6.050000	0.500	-3,948.000000
6.058333	0.500	-3,382.000000
6.066667	0.500	-3,932.000000
6.075000	0.500	-5,443.000000
6.083333	0.500	-7,557.000000
6.091667	0.500	-9,571.000000
6.100000	0.500	-10,887.000000
6.108333	0.500	-11,759.000000
6.116667	0.500	-12,847.000000
6.125000	0.500	-14,049.000000
6.133333	0.500	-14,663.000000
6.141667	0.500	-14,199.000000
6.150000	0.500	-12,228.000000
6.158333	0.500	-8,946.000000
6.166667	0.500	-5,003.000000
6.175000	0.500	-402.000000
6.183333	0.500	4,454.000000
6.191667	0.500	8,706.000000
6.200000	0.500	11,746.000000
6.208333	0.500	13,136.000000
6.216667	0.500	12,990.000000
6.225000	0.500	11,395.000000
6.233333	0.500	8,527.000000
6.241667	0.500	5,007.000000
6.250000	0.500	1,294.000000
6.258333	0.500	-2,059.000000
6.266667	0.500	-5,125.000000
6.275000	0.500	-8,150.000000
6.283333	0.500	-10,819.000000
6.291667	0.500	-12,735.000000
6.300000	0.500	-13,579.000000
6.308333	0.500	-12,968.000000
6.316667	0.500	-10,471.000000
6.325000	0.500	-6,623.000000
6.333333	0.500	-2,314.000000
6.341667	0.500	1,729.000000
6.350000	0.500	4,831.000000
6.358333	0.500	6,353.000000
6.366667	0.500	6,320.000000
6.375000	0.500	5,179.000000
6.383333	0.500	3,579.000000
6.391667	0.500	2,288.000000
6.400000	0.500	1,973.000000
6.408333	0.500	2,628.000000
6.416667	0.500	3,781.000000
6.425000	0.500	4,825.000000
6.433333	0.500	5,208.000000
6.441667	0.500	4,500.000000
6.450000	0.500	2,832.000000
6.458333	0.500	878.000000
6.466667	0.500	-819.000000
6.475000	0.500	-1,899.000000
6.483333	0.500	-2,187.000000
6.491667	0.500	-2,186.000000
6.500000	0.500	-2,278.000000
6.508333	0.500	-2,573.000000
6.516667	0.500	-2,948.000000
6.525000	0.500	-2,674.000000
6.533333	0.500	-1,420.000000
6.541667	0.500	513.000000
6.550000	0.500	3,139.000000
6.558333	0.500	6,482.000000
6.566667	0.500	9,770.000000
6.575000	0.500	12,203.000000
6.583333	0.500	13,096.000000
6.591667	0.500	12,606.000000
6.600000	0.500	11,287.000000
6.608333	0.500	9,250.000000
6.616667	0.500	6,553.000000
6.625000	0.500	3,554.000000
6.633333	0.500	137.000000
6.641667	0.500	-3,708.000000
6.650000	0.500	-6,964.000000
6.658333	0.500	-9,012.000000
6.666667	0.500	-10,228.000000
6.675000	0.500	-11,084.000000
6.683333	0.500	-12,213.000000
6.691667	0.500	-13,557.000000
6.700000	0.500	-14,742.000000
6.708333	0.500	-15,105.000000
6.716667	0.500	-13,798.000000
6.725000	0.500	-10,984.000000
6.733333	0.500	-7,331.000000
6.741667	0.500	-3,145.000000
6.750000	0.500	1,347.000000
6.758333	0.500	5,748.000000
6.766667	0.500	9,456.000000
6.775000	0.500	12,108.000000
6.783333	0.500	13,419.000000
6.791667	0.500	13,883.000000
6.800000	0.500	13,897.000000
6.808333	0.500	13,232.000000
6.816667	0.500	11,330.000000
6.825000	0.500	8,457.000000
6.833333	0.500	5,282.000000
6.841667	0.500	2,291.000000
6.850000	0.500	-14.000000
6.858333	0.500	-1,446.000000
6.866667	0.500	-2,260.000000
6.875000	0.500	-2,666.000000
6.883333	0.500	-2,920.000000
6.891667	0.500	-2,794.000000
6.900000	0.500	-2,120.000000
6.908333	0.500	-991.000000
6.916667	0.500	53.000000
6.925000	0.500	626.000000
6.933333	0.500	916.000000
6.941667	0.500	1,148.000000
6.950000	0.500	1,768.000000
6.958333	0.500	3,053.000000
6.966667	0.500	4,762.000000
6.975000	0.500	6,480.000000
6.983333	0.500	7,689.000000
6.991667	0.500	8,283.000000
7.000000	0.500	8,245.000000
7.008333	0.500	7,358.000000
7.016667	0.500	5,764.000000
7.025000	0.500	3,431.000000
7.033333	0.500	554.000000
7.041667	0.500	-2,108.000000
7.050000	0.500	-4,183.000000
7.058333	0.500	-5,885.000000
7.066667	0.500	-7,444.000000
7.075000	0.500	-8,200.000000
7.083333	0.500	-8,065.000000
7.091667	0.500	-7,366.000000
7.100000	0.500	-6,661.000000
7.108333	0.500	-6,561.000000
7.116667	0.500	-6,953.000000
7.125000	0.500	-7,363.000000
7.133333	0.500	-7,344.000000
7.141667	0.500	-6,553.000000
7.150000	0.500	-4,465.000000
7.158333	0.500	-1,405.000000
7.166667	0.500	2,100.000000
7.175000	0.500	6,201.000000
7.183333	0.500	10,747.000000
7.191667	0.500	14,849.000000
7.200000	0.500	17,790.000000
7.208333	0.500	19,300.000000
7.216667	0.500	19,415.000000
7.225000	0.500	18,199.000000
7.233333	0.500	16,120.000000
7.241667	0.500	13,942.000000
7.250000	0.500	11,394.000000
7.258333	0.500	8,586.000000
7.266667	0.500	6,203.000000
7.275000	0.500	4,554.000000
7.283333	0.500	3,327.000000
7.291667	0.500	2,389.000000
7.300000	0.500	1,822.000000
7.308333	0.500	1,146.000000
7.316667	0.500	-20.000000
7.325000	0.500	-1,451.000000
7.333333	0.500	-2,400.000000
7.341667	0.500	-2,794.000000
7.350000	0.500	-3,129.000000
7.358333	0.500	-3,142.000000
7.366667	0.500	-1,803.000000
7.375000	0.500	1,442.000000
7.383333	0.500	6,342.000000
7.391667	0.500	11,997.000000
7.400000	0.500	17,163.000000
7.408333	0.500	20,816.000000
7.416667	0.500	22,527.000000
7.425000	0.500	22,659.000000
7.433333	0.500	21,388.000000
7.441667	0.500	18,965.000000
7.450000	0.500	15,934.000000
7.458333	0.500	12,544.000000
7.466667	0.500	9,063.000000
7.475000	0.500	5,817.000000
7.483333	0.500	3,243.000000
7.491667	0.500	1,783.000000
7.500000	0.500	2,374.000000
7.508333	0.500	5,085.000000
7.516667	0.500	8,756.000000
7.525000	0.500	12,488.000000
7.533333	0.500	16,154.000000
7.541667	0.500	19,477.000000
7.550000	0.500	21,948.000000
7.558333	0.500	23,123.000000
7.566667	0.500	22,697.000000
7.575000	0.500	21,057.000000
7.583333	0.500	18,549.000000
7.591667	0.500	15,358.000000
7.600000	0.500	11,616.000000
7.608333	0.500	7,515.000000
7.616667	0.500	3,519.000000
7.625000	0.500	430.000000
7.633333	0.500	-1,665.000000
7.641667	0.500	-2,716.000000
7.650000	0.500	-2,868.000000
7.658333	0.500	-2,077.000000
7.666667	0.500	-550.000000
7.675000	0.500	1,461.000000
7.683333	0.500	3,432.000000
7.691667	0.500	4,459.000000
7.700000	0.500	4,194.000000
7.708333	0.500	3,183.000000
7.716667	0.500	2,186.000000
7.725000	0.500	1,970.000000
7.733333	0.500	3,014.000000
7.741667	0.500	5,270.000000
7.750000	0.500	8,328.000000
7.758333	0.500	12,107.000000
7.766667	0.500	16,216.000000
7.775000	0.500	19,988.000000
7.783333	0.500	22,781.000000
7.791667	0.500	24,425.000000
7.800000	0.500	25,242.000000
7.808333	0.500	25,733.000000
7.816667	0.500	26,185.000000
7.825000	0.500	26,391.000000
7.833333	0.500	25,996.000000
7.841667	0.500	24,849.000000
7.850000	0.500	22,795.000000
7.858333	0.500	20,599.000000
7.866667	0.500	19,052.000000
7.875000	0.500	18,003.000000
7.883333	0.500	16,868.000000
7.891667	0.500	15,534.000000
7.900000	0.500	13,906.000000
7.908333	0.500	11,665.000000
7.916667	0.500	9,085.000000
7.925000	0.500	6,527.000000
7.933333	0.500	4,438.000000
7.941667	0.500	3,272.000000
7.950000	0.500	2,820.000000
7.958333	0.500	2,894.000000
7.966667	0.500	3,973.000000
7.975000	0.500	6,646.000000
7.983333	0.500	10,716.000000
7.991667	0.500	15,591.000000
8.000000	0.500	20,803.000000
8.008333	0.500	26,307.000000
8.016667	0.500	31,823.000000
8.025000	0.500	36,868.000000
8.033333	0.500	40,571.000000
8.041667	0.500	42,154.000000
8.050000	0.500	41,888.000000
8.058333	0.500	40,185.000000
8.066667	0.500	37,320.000000
8.075000	0.500	33,895.000000
8.083333	0.500	30,798.000000
8.091667	0.500	29,205.000000
8.100000	0.500	29,524.000000
8.108333	0.500	31,023.000000
8.116667	0.500	32,880.000000
8.125000	0.500	34,551.000000
8.133333	0.500	35,681.000000
8.141667	0.500	35,755.000000
8.150000	0.500	34,282.000000
8.158333	0.500	31,863.000000
8.166667	0.500	29,147.000000
8.175000	0.500	26,032.000000
8.183333	0.500	22,986.000000
8.191667	0.500	20,946.000000
8.200000	0.500	20,615.000000
8.208333	0.500	21,962.000000
8.216667	0.500	24,071.000000
8.225000	0.500	25,601.000000
8.233333	0.500	25,656.000000
8.241667	0.500	23,981.000000
8.250000	0.500	20,600.000000
8.258333	0.500	15,984.000000
8.266667	0.500	11,076.000000
8.275000	0.500	7,056.000000
8.283333	0.500	4,192.000000
8.291667	0.500	2,385.000000
8.300000	0.500	1,513.000000
8.308333	0.500	1,776.000000
8.316667	0.500	3,123.000000
8.325000	0.500	5,329.000000
8.333333	0.500	8,287.000000
8.341667	0.500	11,830.000000
8.350000	0.500	16,487.000000
8.358333	0.500	23,266.000000
8.366667	0.500	32,643.000000
8.375000	0.500	44,345.000000
8.383333	0.500	58,489.000000
8.391667	0.500	75,283.000000
8.400000	0.500	94,600.000000
8.408333	0.500	116,283.000000
8.416667	0.500	139,499.000000
8.425000	0.500	163,197.000000
8.433333	0.500	186,619.000000
8.441667	0.500	207,858.000000
8.450000	0.500	225,059.000000
8.458333	0.500	237,109.000000
8.466667	0.500	243,288.000000
8.475000	0.500	243,319.000000
8.483333	0.500	237,282.000000
8.491667	0.500	225,433.000000
8.500000	0.500	208,599.000000
8.508333	0.500	187,917.000000
8.516667	0.500	165,313.000000
8.525000	0.500	142,537.000000
8.533333	0.500	120,684.000000
8.541667	0.500	100,205.000000
8.550000	0.500	81,373.000000
8.558333	0.500	65,014.000000
8.566667	0.500	51,673.000000
8.575000	0.500	41,268.000000
8.583333	0.500	33,322.000000
8.591667	0.500	27,253.000000
8.600000	0.500	22,622.000000
8.608333	0.500	19,011.000000
8.616667	0.500	16,137.000000
8.625000	0.500	13,894.000000
8.633333	0.500	12,109.000000
8.641667	0.500	10,770.000000
8.650000	0.500	9,463.000000
8.658333	0.500	8,212.000000
8.666667	0.500	7,193.000000
8.675000	0.500	6,569.000000
8.683333	0.500	6,690.000000
8.691667	0.500	8,041.000000
8.700000	0.500	10,797.000000
8.708333	0.500	15,082.000000
8.716667	0.500	20,287.000000
8.725000	0.500	25,160.000000
8.733333	0.500	28,613.000000
8.741667	0.500	29,606.000000
8.750000	0.500	28,156.000000
8.758333	0.500	25,320.000000
8.766667	0.500	22,443.000000
8.775000	0.500	20,627.000000
8.783333	0.500	20,265.000000
8.791667	0.500	21,141.000000
8.800000	0.500	22,583.000000
8.808333	0.500	23,848.000000
8.816667	0.500	24,400.000000
8.825000	0.500	24,158.000000
8.833333	0.500	23,474.000000
8.841667	0.500	22,328.000000
8.850000	0.500	20,576.000000
8.858333	0.500	18,542.000000
8.866667	0.500	17,260.000000
8.875000	0.500	17,036.000000
8.883333	0.500	17,743.000000
8.891667	0.500	19,092.000000
8.900000	0.500	21,000.000000
8.908333	0.500	23,417.000000
8.916667	0.500	26,162.000000
8.925000	0.500	28,729.000000
8.933333	0.500	30,436.000000
8.941667	0.500	31,200.000000
8.950000	0.500	30,976.000000
8.958333	0.500	29,555.000000
8.966667	0.500	26,904.000000
8.975000	0.500	23,320.000000
8.983333	0.500	19,711.000000
8.991667	0.500	16,478.000000
9.000000	0.500	13,836.000000
9.008333	0.500	12,132.000000
9.016667	0.500	11,122.000000
9.025000	0.500	10,845.000000
9.033333	0.500	11,769.000000
9.041667	0.500	13,951.000000
9.050000	0.500	16,800.000000
9.058333	0.500	19,391.000000
9.066667	0.500	20,865.000000
9.075000	0.500	21,239.000000
9.083333	0.500	20,754.000000
9.091667	0.500	19,295.000000
9.100000	0.500	17,085.000000
9.108333	0.500	14,582.000000
9.116667	0.500	12,240.000000
9.125000	0.500	10,509.000000
9.133333	0.500	9,928.000000
9.141667	0.500	10,888.000000
9.150000	0.500	13,521.000000
9.158333	0.500	17,574.000000
9.166667	0.500	22,723.000000
9.175000	0.500	29,019.000000
9.183333	0.500	36,350.000000
9.191667	0.500	43,686.000000
9.200000	0.500	49,374.000000
9.208333	0.500	52,846.000000
9.216667	0.500	54,268.000000
9.225000	0.500	54,090.000000
9.233333	0.500	52,859.000000
9.241667	0.500	50,661.000000
9.250000	0.500	47,843.000000
9.258333	0.500	45,073.000000
9.266667	0.500	42,186.000000
9.275000	0.500	38,945.000000
9.283333	0.500	35,826.000000
9.291667	0.500	33,567.000000
9.300000	0.500	32,615.000000
9.308333	0.500	32,584.000000
9.316667	0.500	32,948.000000
9.325000	0.500	33,260.000000
9.333333	0.500	33,312.000000
9.341667	0.500	33,273.000000
9.350000	0.500	33,289.000000
9.358333	0.500	33,654.000000
9.366667	0.500	34,378.000000
9.375000	0.500	35,157.000000
9.383333	0.500	35,444.000000
9.391667	0.500	35,165.000000
9.400000	0.500	34,531.000000
9.408333	0.500	33,620.000000
9.416667	0.500	32,403.000000
9.425000	0.500	31,549.000000
9.433333	0.500	31,804.000000
9.441667	0.500	33,567.000000
9.450000	0.500	37,343.000000
9.458333	0.500	42,944.000000
9.466667	0.500	49,839.000000
9.475000	0.500	58,285.000000
9.483333	0.500	68,639.000000
9.491667	0.500	81,740.000000
9.500000	0.500	99,378.000000
9.508333	0.500	124,365.000000
9.516667	0.500	159,025.000000
9.525000	0.500	205,612.000000
9.533333	0.500	266,789.000000
9.541667	0.500	346,540.000000
9.550000	0.500	450,077.000000
9.558333	0.500	584,738.000000
9.566667	0.500	760,050.000000
9.575000	0.500	985,515.000000
9.583333	0.500	1,271,111.000000
9.591667	0.500	1,625,801.000000
9.600000	0.500	2,056,341.000000
9.608333	0.500	2,564,913.000000
9.616667	0.500	3,146,204.000000
9.625000	0.500	3,783,928.000000
9.633333	0.500	4,449,649.000000
9.641667	0.500	5,104,869.000000
9.650000	0.500	5,706,772.000000
9.658333	0.500	6,211,155.000000
9.666667	0.500	6,579,452.000000
9.675000	0.500	6,783,924.000000
9.683333	0.500	6,809,548.000000
9.691667	0.500	6,655,223.000000
9.700000	0.500	6,334,546.000000
9.708333	0.500	5,874,959.000000
9.716667	0.500	5,313,479.000000
9.725000	0.500	4,690,294.000000
9.733333	0.500	4,045,006.000000
9.741667	0.500	3,413,321.000000
9.750000	0.500	2,824,288.000000
9.758333	0.500	2,298,250.000000
9.766667	0.500	1,845,926.000000
9.775000	0.500	1,470,125.000000
9.783333	0.500	1,167,586.000000
9.791667	0.500	930,524.000000
9.800000	0.500	748,468.000000
9.808333	0.500	609,909.000000
9.816667	0.500	504,532.000000
9.825000	0.500	423,978.000000
9.833333	0.500	360,977.000000
9.841667	0.500	309,737.000000
9.850000	0.500	266,843.000000
9.858333	0.500	230,199.000000
9.866667	0.500	198,576.000000
9.875000	0.500	171,335.000000
9.883333	0.500	148,417.000000
9.891667	0.500	129,266.000000
9.900000	0.500	112,642.000000
9.908333	0.500	97,890.000000
9.916667	0.500	84,885.000000
9.925000	0.500	73,599.000000
9.933333	0.500	64,073.000000
9.941667	0.500	56,350.000000
9.950000	0.500	50,259.000000
9.958333	0.500	45,004.000000
9.966667	0.500	39,741.000000
9.975000	0.500	34,377.000000
9.983333	0.500	29,410.000000
9.991667	0.500	25,785.000000
10.000000	0.500	24,640.000000
10.008333	0.500	26,444.000000
10.016667	0.500	30,294.000000
10.025000	0.500	34,515.000000
10.033333	0.500	37,668.000000
10.041667	0.500	39,385.000000
10.050000	0.500	40,515.000000
10.058333	0.500	41,574.000000
10.066667	0.500	42,227.000000
10.075000	0.500	42,506.000000
10.083333	0.500	42,635.000000
10.091667	0.500	42,523.000000
10.100000	0.500	42,555.000000
10.108333	0.500	42,982.000000
10.116667	0.500	43,669.000000
10.125000	0.500	44,158.000000
10.133333	0.500	43,771.000000
10.141667	0.500	41,936.000000
10.150000	0.500	39,009.000000
10.158333	0.500	35,718.000000
10.166667	0.500	32,788.000000
10.175000	0.500	31,134.000000
10.183333	0.500	31,562.000000
10.191667	0.500	34,216.000000
10.200000	0.500	38,472.000000
10.208333	0.500	43,430.000000
10.216667	0.500	48,206.000000
10.225000	0.500	52,116.000000
10.233333	0.500	54,752.000000
10.241667	0.500	55,929.000000
10.250000	0.500	56,005.000000
10.258333	0.500	55,217.000000
10.266667	0.500	53,615.000000
10.275000	0.500	51,793.000000
10.283333	0.500	50,023.000000
10.291667	0.500	48,827.000000
10.300000	0.500	48,596.000000
10.308333	0.500	49,416.000000
10.316667	0.500	50,810.000000
10.325000	0.500	52,192.000000
10.333333	0.500	53,396.000000
10.341667	0.500	53,982.000000
10.350000	0.500	53,347.000000
10.358333	0.500	50,923.000000
10.366667	0.500	47,236.000000
10.375000	0.500	43,325.000000
10.383333	0.500	39,748.000000
10.391667	0.500	37,232.000000
10.400000	0.500	36,454.000000
10.408333	0.500	37,750.000000
10.416667	0.500	41,316.000000
10.425000	0.500	46,679.000000
10.433333	0.500	53,382.000000
10.441667	0.500	61,325.000000
10.450000	0.500	70,435.000000
10.458333	0.500	80,975.000000
10.466667	0.500	92,708.000000
10.475000	0.500	104,910.000000
10.483333	0.500	116,854.000000
10.491667	0.500	127,686.000000
10.500000	0.500	136,942.000000
10.508333	0.500	144,281.000000
10.516667	0.500	149,598.000000
10.525000	0.500	152,903.000000
10.533333	0.500	154,168.000000
10.541667	0.500	153,386.000000
10.550000	0.500	150,708.000000
10.558333	0.500	146,317.000000
10.566667	0.500	140,579.000000
10.575000	0.500	133,233.000000
10.583333	0.500	124,690.000000
10.591667	0.500	116,136.000000
10.600000	0.500	108,723.000000
10.608333	0.500	104,332.000000
10.616667	0.500	105,410.000000
10.625000	0.500	113,966.000000
10.633333	0.500	131,391.000000
10.641667	0.500	159,090.000000
10.650000	0.500	198,776.000000
10.658333	0.500	252,281.000000
10.666667	0.500	321,017.000000
10.675000	0.500	405,418.000000
10.683333	0.500	505,753.000000
10.691667	0.500	621,266.000000
10.700000	0.500	750,176.000000
10.708333	0.500	888,905.000000
10.716667	0.500	1,031,958.000000
10.725000	0.500	1,172,182.000000
10.733333	0.500	1,300,848.000000
10.741667	0.500	1,408,638.000000
10.750000	0.500	1,487,325.000000
10.758333	0.500	1,531,152.000000
10.766667	0.500	1,536,870.000000
10.775000	0.500	1,504,227.000000
10.783333	0.500	1,437,124.000000
10.791667	0.500	1,342,254.000000
10.800000	0.500	1,227,526.000000
10.808333	0.500	1,100,657.000000
10.816667	0.500	968,125.000000
10.825000	0.500	835,544.000000
10.833333	0.500	708,159.000000
10.841667	0.500	590,617.000000
10.850000	0.500	486,061.000000
10.858333	0.500	396,487.000000
10.866667	0.500	322,368.000000
10.875000	0.500	263,012.000000
10.883333	0.500	216,836.000000
10.891667	0.500	181,513.000000
10.900000	0.500	154,243.000000
10.908333	0.500	132,730.000000
10.916667	0.500	115,542.000000
10.925000	0.500	102,054.000000
10.933333	0.500	91,256.000000
10.941667	0.500	82,213.000000
10.950000	0.500	74,683.000000
10.958333	0.500	68,960.000000
10.966667	0.500	65,147.000000
10.975000	0.500	63,342.000000
10.983333	0.500	63,404.000000
10.991667	0.500	65,706.000000
11.000000	0.500	70,714.000000
11.008333	0.500	78,372.000000
11.016667	0.500	88,090.000000
11.025000	0.500	99,060.000000
11.033333	0.500	110,316.000000
11.041667	0.500	121,353.000000
11.050000	0.500	131,753.000000
11.058333	0.500	141,023.000000
11.066667	0.500	149,094.000000
11.075000	0.500	155,986.000000
11.083333	0.500	161,081.000000
11.091667	0.500	164,147.000000
11.100000	0.500	165,230.000000
11.108333	0.500	164,170.000000
11.116667	0.500	160,532.000000
11.125000	0.500	153,471.000000
11.133333	0.500	142,727.000000
11.141667	0.500	129,145.000000
11.150000	0.500	114,715.000000
11.158333	0.500	101,284.000000
11.166667	0.500	89,587.000000
11.175000	0.500	79,527.000000
11.183333	0.500	70,597.000000
11.191667	0.500	62,943.000000
11.200000	0.500	56,573.000000
11.208333	0.500	51,600.000000
11.216667	0.500	48,566.000000
11.225000	0.500	47,405.000000
11.233333	0.500	47,252.000000
11.241667	0.500	47,456.000000
11.250000	0.500	48,026.000000
11.258333	0.500	48,979.000000
11.266667	0.500	50,488.000000
11.275000	0.500	52,432.000000
11.283333	0.500	54,856.000000
11.291667	0.500	57,357.000000
11.300000	0.500	58,812.000000
11.308333	0.500	58,691.000000
11.316667	0.500	57,418.000000
11.325000	0.500	55,795.000000
11.333333	0.500	54,873.000000
11.341667	0.500	55,406.000000
11.350000	0.500	57,214.000000
11.358333	0.500	59,588.000000
11.366667	0.500	61,324.000000
11.375000	0.500	61,974.000000
11.383333	0.500	62,035.000000
11.391667	0.500	61,909.000000
11.400000	0.500	61,315.000000
11.408333	0.500	59,962.000000
11.416667	0.500	57,744.000000
11.425000	0.500	54,979.000000
11.433333	0.500	52,137.000000
11.441667	0.500	49,971.000000
11.450000	0.500	49,137.000000
11.458333	0.500	49,687.000000
11.466667	0.500	51,344.000000
11.475000	0.500	54,197.000000
11.483333	0.500	58,260.000000
11.491667	0.500	62,743.000000
11.500000	0.500	67,200.000000
11.508333	0.500	71,288.000000
11.516667	0.500	74,705.000000
11.525000	0.500	77,301.000000
11.533333	0.500	78,458.000000
11.541667	0.500	77,219.000000
11.550000	0.500	73,412.000000
11.558333	0.500	68,436.000000
11.566667	0.500	63,871.000000
11.575000	0.500	60,318.000000
11.583333	0.500	58,162.000000
11.591667	0.500	58,086.000000
11.600000	0.500	60,647.000000
11.608333	0.500	65,829.000000
11.616667	0.500	73,309.000000
11.625000	0.500	82,952.000000
11.633333	0.500	94,772.000000
11.641667	0.500	108,514.000000
11.650000	0.500	123,446.000000
11.658333	0.500	138,640.000000
11.666667	0.500	153,644.000000
11.675000	0.500	168,470.000000
11.683333	0.500	182,132.000000
11.691667	0.500	193,643.000000
11.700000	0.500	202,367.000000
11.708333	0.500	207,878.000000
11.716667	0.500	210,241.000000
11.725000	0.500	210,480.000000
11.733333	0.500	210,210.000000
11.741667	0.500	211,303.000000
11.750000	0.500	216,081.000000
11.758333	0.500	226,601.000000
11.766667	0.500	245,425.000000
11.775000	0.500	276,310.000000
11.783333	0.500	323,553.000000
11.791667	0.500	392,058.000000
11.800000	0.500	487,107.000000
11.808333	0.500	614,610.000000
11.816667	0.500	782,225.000000
11.825000	0.500	999,597.000000
11.833333	0.500	1,276,682.000000
11.841667	0.500	1,622,893.000000
11.850000	0.500	2,045,901.000000
11.858333	0.500	2,548,226.000000
11.866667	0.500	3,124,316.000000
11.875000	0.500	3,759,255.000000
11.883333	0.500	4,428,618.000000
11.891667	0.500	5,099,023.000000
11.900000	0.500	5,729,779.000000
11.908333	0.500	6,276,936.000000
11.916667	0.500	6,699,241.000000
11.925000	0.500	6,964,928.000000
11.933333	0.500	7,054,898.000000
11.941667	0.500	6,962,747.000000
11.950000	0.500	6,697,405.000000
11.958333	0.500	6,280,746.000000
11.966667	0.500	5,744,496.000000
11.975000	0.500	5,127,372.000000
11.983333	0.500	4,469,390.000000
11.991667	0.500	3,807,604.000000
12.000000	0.500	3,174,304.000000
12.008333	0.500	2,594,558.000000
12.016667	0.500	2,084,465.000000
12.025000	0.500	1,651,881.000000
12.033333	0.500	1,297,859.000000
12.041667	0.500	1,017,660.000000
12.050000	0.500	802,099.000000
12.058333	0.500	640,408.000000
12.066667	0.500	521,766.000000
12.075000	0.500	436,631.000000
12.083333	0.500	377,447.000000
12.091667	0.500	338,297.000000
12.100000	0.500	314,095.000000
12.108333	0.500	300,734.000000
12.116667	0.500	295,977.000000
12.125000	0.500	299,234.000000
12.133333	0.500	310,454.000000
12.141667	0.500	330,569.000000
12.150000	0.500	362,317.000000
12.158333	0.500	410,340.000000
12.166667	0.500	479,404.000000
12.175000	0.500	573,637.000000
12.183333	0.500	696,348.000000
12.191667	0.500	850,658.000000
12.200000	0.500	1,038,434.000000
12.208333	0.500	1,258,915.000000
12.216667	0.500	1,508,215.000000
12.225000	0.500	1,778,650.000000
12.233333	0.500	2,057,500.000000
12.241667	0.500	2,328,810.000000
12.250000	0.500	2,575,383.000000
12.258333	0.500	2,779,953.000000
12.266667	0.500	2,927,298.000000
12.275000	0.500	3,006,894.000000
12.283333	0.500	3,012,813.000000
12.291667	0.500	2,944,751.000000
12.300000	0.500	2,808,286.000000
12.308333	0.500	2,614,384.000000
12.316667	0.500	2,377,485.000000
12.325000	0.500	2,114,004.000000
12.333333	0.500	1,840,565.000000
12.341667	0.500	1,571,430.000000
12.350000	0.500	1,317,923.000000
12.358333	0.500	1,088,861.000000
12.366667	0.500	889,714.000000
12.375000	0.500	723,081.000000
12.383333	0.500	588,330.000000
12.391667	0.500	481,851.000000
12.400000	0.500	398,880.000000
12.408333	0.500	334,663.000000
12.416667	0.500	284,789.000000
12.425000	0.500	245,343.000000
12.433333	0.500	213,831.000000
12.441667	0.500	188,945.000000
12.450000	0.500	169,238.000000
12.458333	0.500	153,372.000000
12.466667	0.500	140,311.000000
12.475000	0.500	129,546.000000
12.483333	0.500	120,824.000000
12.491667	0.500	113,557.000000
12.500000	0.500	106,834.000000
12.508333	0.500	99,905.000000
12.516667	0.500	92,286.000000
12.525000	0.500	84,355.000000
12.533333	0.500	77,119.000000
12.541667	0.500	71,687.000000
12.550000	0.500	68,631.000000
12.558333	0.500	68,078.000000
12.566667	0.500	70,326.000000
12.575000	0.500	76,187.000000
12.583333	0.500	86,407.000000
12.591667	0.500	101,605.000000
12.600000	0.500	122,194.000000
12.608333	0.500	148,533.000000
12.616667	0.500	181,594.000000
12.625000	0.500	222,973.000000
12.633333	0.500	274,880.000000
12.641667	0.500	340,222.000000
12.650000	0.500	421,912.000000
12.658333	0.500	521,374.000000
12.666667	0.500	638,937.000000
12.675000	0.500	773,897.000000
12.683333	0.500	923,365.000000
12.691667	0.500	1,081,036.000000
12.700000	0.500	1,238,339.000000
12.708333	0.500	1,385,467.000000
12.716667	0.500	1,511,524.000000
12.725000	0.500	1,607,743.000000
12.733333	0.500	1,667,936.000000
12.741667	0.500	1,688,281.000000
12.750000	0.500	1,667,607.000000
12.758333	0.500	1,607,752.000000
12.766667	0.500	1,513,578.000000
12.775000	0.500	1,391,915.000000
12.783333	0.500	1,250,716.000000
12.791667	0.500	1,099,138.000000
12.800000	0.500	945,896.000000
12.808333	0.500	798,287.000000
12.816667	0.500	662,162.000000
12.825000	0.500	541,489.000000
12.833333	0.500	438,637.000000
12.841667	0.500	354,939.000000
12.850000	0.500	289,750.000000
12.858333	0.500	241,192.000000
12.866667	0.500	206,575.000000
12.875000	0.500	183,193.000000
12.883333	0.500	168,900.000000
12.891667	0.500	160,870.000000
12.900000	0.500	156,511.000000
12.908333	0.500	154,183.000000
12.916667	0.500	153,401.000000
12.925000	0.500	154,066.000000
12.933333	0.500	155,491.000000
12.941667	0.500	157,419.000000
12.950000	0.500	160,217.000000
12.958333	0.500	164,120.000000
12.966667	0.500	169,049.000000
12.975000	0.500	175,133.000000
12.983333	0.500	182,561.000000
12.991667	0.500	191,739.000000
13.000000	0.500	202,514.000000
13.008333	0.500	213,929.000000
13.016667	0.500	225,030.000000
13.025000	0.500	234,958.000000
13.033333	0.500	242,748.000000
13.041667	0.500	247,594.000000
13.050000	0.500	249,055.000000
13.058333	0.500	246,648.000000
13.066667	0.500	240,240.000000
13.075000	0.500	230,119.000000
13.083333	0.500	217,063.000000
13.091667	0.500	202,536.000000
13.100000	0.500	188,332.000000
13.108333	0.500	175,345.000000
13.116667	0.500	164,084.000000
13.125000	0.500	154,454.000000
13.133333	0.500	146,080.000000
13.141667	0.500	138,334.000000
13.150000	0.500	131,083.000000
13.158333	0.500	124,594.000000
13.166667	0.500	118,998.000000
13.175000	0.500	114,123.000000
13.183333	0.500	109,417.000000
13.191667	0.500	105,116.000000
13.200000	0.500	101,935.000000
13.208333	0.500	100,515.000000
13.216667	0.500	101,899.000000
13.225000	0.500	106,679.000000
13.233333	0.500	114,832.000000
13.241667	0.500	126,299.000000
13.250000	0.500	140,247.000000
13.258333	0.500	155,601.000000
13.266667	0.500	172,271.000000
13.275000	0.500	190,739.000000
13.283333	0.500	211,328.000000
13.291667	0.500	233,910.000000
13.300000	0.500	258,089.000000
13.308333	0.500	282,970.000000
13.316667	0.500	306,146.000000
13.325000	0.500	324,895.000000
13.333333	0.500	336,984.000000
13.341667	0.500	341,278.000000
13.350000	0.500	337,702.000000
13.358333	0.500	326,971.000000
13.366667	0.500	310,468.000000
13.375000	0.500	289,957.000000
13.383333	0.500	267,350.000000
13.391667	0.500	244,765.000000
13.400000	0.500	223,066.000000
13.408333	0.500	201,832.000000
13.416667	0.500	180,854.000000
13.425000	0.500	160,898.000000
13.433333	0.500	142,786.000000
13.441667	0.500	127,006.000000
13.450000	0.500	114,022.000000
13.458333	0.500	103,733.000000
13.466667	0.500	96,067.000000
13.475000	0.500	90,602.000000
13.483333	0.500	86,177.000000
13.491667	0.500	81,897.000000
13.500000	0.500	77,247.000000
13.508333	0.500	72,510.000000
13.516667	0.500	68,707.000000
13.525000	0.500	66,515.000000
13.533333	0.500	65,987.000000
13.541667	0.500	66,847.000000
13.550000	0.500	68,448.000000
13.558333	0.500	70,244.000000
13.566667	0.500	71,620.000000
13.575000	0.500	72,586.000000
13.583333	0.500	73,395.000000
13.591667	0.500	74,147.000000
13.600000	0.500	74,832.000000
13.608333	0.500	75,184.000000
13.616667	0.500	75,354.000000
13.625000	0.500	75,342.000000
13.633333	0.500	75,418.000000
13.641667	0.500	76,415.000000
13.650000	0.500	78,740.000000
13.658333	0.500	81,855.000000
13.666667	0.500	84,540.000000
13.675000	0.500	85,768.000000
13.683333	0.500	85,759.000000
13.691667	0.500	84,849.000000
13.700000	0.500	83,293.000000
13.708333	0.500	81,606.000000
13.716667	0.500	80,358.000000
13.725000	0.500	79,368.000000
13.733333	0.500	78,417.000000
13.741667	0.500	77,321.000000
13.750000	0.500	75,610.000000
13.758333	0.500	73,111.000000
13.766667	0.500	70,170.000000
13.775000	0.500	67,457.000000
13.783333	0.500	65,965.000000
13.791667	0.500	66,482.000000
13.800000	0.500	69,305.000000
13.808333	0.500	73,857.000000
13.816667	0.500	79,339.000000
13.825000	0.500	85,233.000000
13.833333	0.500	91,255.000000
13.841667	0.500	96,863.000000
13.850000	0.500	101,358.000000
13.858333	0.500	104,682.000000
13.866667	0.500	107,593.000000
13.875000	0.500	111,085.000000
13.883333	0.500	115,733.000000
13.891667	0.500	121,641.000000
13.900000	0.500	128,484.000000
13.908333	0.500	135,620.000000
13.916667	0.500	142,047.000000
13.925000	0.500	147,219.000000
13.933333	0.500	150,752.000000
13.941667	0.500	152,198.000000
13.950000	0.500	151,202.000000
13.958333	0.500	148,084.000000
13.966667	0.500	143,366.000000
13.975000	0.500	137,125.000000
13.983333	0.500	129,791.000000
13.991667	0.500	122,595.000000
14.000000	0.500	117,103.000000
14.008333	0.500	113,267.000000
14.016667	0.500	110,572.000000
14.025000	0.500	108,816.000000
14.033333	0.500	108,345.000000
14.041667	0.500	109,207.000000
14.050000	0.500	111,018.000000
14.058333	0.500	113,427.000000
14.066667	0.500	115,903.000000
14.075000	0.500	118,185.000000
14.083333	0.500	120,391.000000
14.091667	0.500	122,126.000000
14.100000	0.500	123,062.000000
14.108333	0.500	123,480.000000
14.116667	0.500	124,293.000000
14.125000	0.500	126,359.000000
14.133333	0.500	129,434.000000
14.141667	0.500	133,405.000000
14.150000	0.500	138,443.000000
14.158333	0.500	144,021.000000
14.166667	0.500	149,410.000000
14.175000	0.500	154,200.000000
14.183333	0.500	158,235.000000
14.191667	0.500	161,924.000000
14.200000	0.500	166,034.000000
14.208333	0.500	171,597.000000
14.216667	0.500	180,263.000000
14.225000	0.500	193,875.000000
14.233333	0.500	213,803.000000
14.241667	0.500	241,120.000000
14.250000	0.500	278,126.000000
14.258333	0.500	328,494.000000
14.266667	0.500	396,047.000000
14.275000	0.500	485,471.000000
14.283333	0.500	602,616.000000
14.291667	0.500	754,159.000000
14.300000	0.500	946,388.000000
14.308333	0.500	1,184,874.000000
14.316667	0.500	1,474,530.000000
14.325000	0.500	1,817,689.000000
14.333333	0.500	2,211,717.000000
14.341667	0.500	2,647,603.000000
14.350000	0.500	3,110,276.000000
14.358333	0.500	3,580,458.000000
14.366667	0.500	4,034,604.000000
14.375000	0.500	4,446,000.000000
14.383333	0.500	4,786,540.000000
14.391667	0.500	5,031,153.000000
14.400000	0.500	5,160,734.000000
14.408333	0.500	5,164,988.000000
14.416667	0.500	5,043,444.000000
14.425000	0.500	4,804,922.000000
14.433333	0.500	4,466,933.000000
14.441667	0.500	4,053,829.000000
14.450000	0.500	3,593,422.000000
14.458333	0.500	3,114,004.000000
14.466667	0.500	2,640,815.000000
14.475000	0.500	2,194,286.000000
14.483333	0.500	1,789,327.000000
14.491667	0.500	1,436,115.000000
14.500000	0.500	1,139,595.000000
14.508333	0.500	899,313.000000
14.516667	0.500	711,456.000000
14.525000	0.500	570,220.000000
14.533333	0.500	467,910.000000
14.541667	0.500	395,960.000000
14.550000	0.500	346,464.000000
14.558333	0.500	312,553.000000
14.566667	0.500	288,038.000000
14.575000	0.500	268,040.000000
14.583333	0.500	249,636.000000
14.591667	0.500	231,629.000000
14.600000	0.500	213,943.000000
14.608333	0.500	197,011.000000
14.616667	0.500	181,378.000000
14.625000	0.500	167,617.000000
14.633333	0.500	155,433.000000
14.641667	0.500	144,398.000000
14.650000	0.500	135,077.000000
14.658333	0.500	127,836.000000
14.666667	0.500	122,027.000000
14.675000	0.500	117,165.000000
14.683333	0.500	113,170.000000
14.691667	0.500	109,852.000000
14.700000	0.500	107,096.000000
14.708333	0.500	105,542.000000
14.716667	0.500	105,616.000000
14.725000	0.500	107,258.000000
14.733333	0.500	110,480.000000
14.741667	0.500	115,435.000000
14.750000	0.500	122,024.000000
14.758333	0.500	130,215.000000
14.766667	0.500	140,050.000000
14.775000	0.500	152,076.000000
14.783333	0.500	167,009.000000
14.791667	0.500	185,626.000000
14.800000	0.500	208,878.000000
14.808333	0.500	237,772.000000
14.816667	0.500	273,094.000000
14.825000	0.500	314,878.000000
14.833333	0.500	361,802.000000
14.841667	0.500	411,918.000000
14.850000	0.500	462,410.000000
14.858333	0.500	509,742.000000
14.866667	0.500	550,723.000000
14.875000	0.500	583,381.000000
14.883333	0.500	606,494.000000
14.891667	0.500	619,399.000000
14.900000	0.500	621,868.000000
14.908333	0.500	613,789.000000
14.916667	0.500	595,681.000000
14.925000	0.500	568,186.000000
14.933333	0.500	532,207.000000
14.941667	0.500	490,268.000000
14.950000	0.500	445,091.000000
14.958333	0.500	398,799.000000
14.966667	0.500	353,254.000000
14.975000	0.500	310,403.000000
14.983333	0.500	272,629.000000
14.991667	0.500	241,137.000000
15.000000	0.500	216,072.000000
15.008333	0.500	197,644.000000
15.016667	0.500	185,434.000000
15.025000	0.500	179,486.000000
15.033333	0.500	179,911.000000
15.041667	0.500	186,127.000000
15.050000	0.500	196,551.000000
15.058333	0.500	209,739.000000
15.066667	0.500	224,972.000000
15.075000	0.500	242,030.000000
15.083333	0.500	261,170.000000
15.091667	0.500	282,644.000000
15.100000	0.500	306,909.000000
15.108333	0.500	334,763.000000
15.116667	0.500	367,140.000000
15.125000	0.500	404,964.000000
15.133333	0.500	449,152.000000
15.141667	0.500	500,330.000000
15.150000	0.500	558,062.000000
15.158333	0.500	621,313.000000
15.166667	0.500	688,313.000000
15.175000	0.500	755,523.000000
15.183333	0.500	818,670.000000
15.191667	0.500	873,277.000000
15.200000	0.500	914,896.000000
15.208333	0.500	939,892.000000
15.216667	0.500	946,278.000000
15.225000	0.500	934,181.000000
15.233333	0.500	905,011.000000
15.241667	0.500	860,864.000000
15.250000	0.500	804,775.000000
15.258333	0.500	740,475.000000
15.266667	0.500	672,028.000000
15.275000	0.500	603,238.000000
15.283333	0.500	537,601.000000
15.291667	0.500	477,117.000000
15.300000	0.500	421,991.000000
15.308333	0.500	372,267.000000
15.316667	0.500	328,326.000000
15.325000	0.500	290,509.000000
15.333333	0.500	258,400.000000
15.341667	0.500	231,334.000000
15.350000	0.500	208,214.000000
15.358333	0.500	188,221.000000
15.366667	0.500	170,793.000000
15.375000	0.500	155,764.000000
15.383333	0.500	143,044.000000
15.391667	0.500	132,157.000000
15.400000	0.500	122,775.000000
15.408333	0.500	114,517.000000
15.416667	0.500	107,084.000000
15.425000	0.500	100,429.000000
15.433333	0.500	95,262.000000
15.441667	0.500	91,940.000000
15.450000	0.500	90,069.000000
15.458333	0.500	89,528.000000
15.466667	0.500	90,224.000000
15.475000	0.500	92,140.000000
15.483333	0.500	95,301.000000
15.491667	0.500	99,439.000000
15.500000	0.500	103,934.000000
15.508333	0.500	107,976.000000
15.516667	0.500	110,894.000000
15.525000	0.500	111,975.000000
15.533333	0.500	111,444.000000
15.541667	0.500	110,207.000000
15.550000	0.500	108,750.000000
15.558333	0.500	107,272.000000
15.566667	0.500	105,848.000000
15.575000	0.500	104,483.000000
15.583333	0.500	103,494.000000
15.591667	0.500	103,066.000000
15.600000	0.500	103,156.000000
15.608333	0.500	103,631.000000
15.616667	0.500	104,137.000000
15.625000	0.500	104,194.000000
15.633333	0.500	103,423.000000
15.641667	0.500	101,942.000000
15.650000	0.500	100,321.000000
15.658333	0.500	99,009.000000
15.666667	0.500	97,963.000000
15.675000	0.500	96,819.000000
15.683333	0.500	95,661.000000
15.691667	0.500	95,023.000000
15.700000	0.500	95,001.000000
15.708333	0.500	96,001.000000
15.716667	0.500	97,974.000000
15.725000	0.500	100,442.000000
15.733333	0.500	103,103.000000
15.741667	0.500	105,014.000000
15.750000	0.500	105,690.000000
15.758333	0.500	105,164.000000
15.766667	0.500	103,843.000000
15.775000	0.500	101,692.000000
15.783333	0.500	98,186.000000
15.791667	0.500	93,319.000000
15.800000	0.500	88,637.000000
15.808333	0.500	85,737.000000
15.816667	0.500	84,804.000000
15.825000	0.500	85,087.000000
15.833333	0.500	86,282.000000
15.841667	0.500	88,777.000000
15.850000	0.500	92,598.000000
15.858333	0.500	97,116.000000
15.866667	0.500	101,854.000000
15.875000	0.500	106,540.000000
15.883333	0.500	111,414.000000
15.891667	0.500	116,832.000000
15.900000	0.500	122,356.000000
15.908333	0.500	127,564.000000
15.916667	0.500	132,244.000000
15.925000	0.500	136,405.000000
15.933333	0.500	139,790.000000
15.941667	0.500	142,969.000000
15.950000	0.500	146,811.000000
15.958333	0.500	152,301.000000
15.966667	0.500	160,739.000000
15.975000	0.500	173,446.000000
15.983333	0.500	191,944.000000
15.991667	0.500	216,888.000000
16.000000	0.500	247,833.000000
16.008333	0.500	284,482.000000
16.016667	0.500	326,558.000000
16.025000	0.500	374,100.000000
16.033333	0.500	426,809.000000
16.041667	0.500	484,093.000000
16.050000	0.500	545,548.000000
16.058333	0.500	610,090.000000
16.066667	0.500	674,643.000000
16.075000	0.500	734,498.000000
16.083333	0.500	785,650.000000
16.091667	0.500	824,655.000000
16.100000	0.500	848,231.000000
16.108333	0.500	854,339.000000
16.116667	0.500	842,193.000000
16.125000	0.500	812,142.000000
16.133333	0.500	766,864.000000
16.141667	0.500	710,670.000000
16.150000	0.500	647,780.000000
16.158333	0.500	581,637.000000
16.166667	0.500	515,003.000000
16.175000	0.500	450,620.000000
16.183333	0.500	391,056.000000
16.191667	0.500	337,907.000000
16.200000	0.500	291,964.000000
16.208333	0.500	253,501.000000
16.216667	0.500	222,297.000000
16.225000	0.500	198,161.000000
16.233333	0.500	180,396.000000
16.241667	0.500	167,290.000000
16.250000	0.500	157,125.000000
16.258333	0.500	148,828.000000
16.266667	0.500	142,126.000000
16.275000	0.500	136,934.000000
16.283333	0.500	133,289.000000
16.291667	0.500	130,859.000000
16.300000	0.500	128,855.000000
16.308333	0.500	126,345.000000
16.316667	0.500	123,358.000000
16.325000	0.500	120,379.000000
16.333333	0.500	117,844.000000
16.341667	0.500	116,121.000000
16.350000	0.500	115,059.000000
16.358333	0.500	114,606.000000
16.366667	0.500	114,450.000000
16.375000	0.500	114,374.000000
16.383333	0.500	113,949.000000
16.391667	0.500	112,946.000000
16.400000	0.500	111,750.000000
16.408333	0.500	110,721.000000
16.416667	0.500	110,159.000000
16.425000	0.500	110,016.000000
16.433333	0.500	109,751.000000
16.441667	0.500	108,625.000000
16.450000	0.500	106,490.000000
16.458333	0.500	103,829.000000
16.466667	0.500	101,588.000000
16.475000	0.500	100,117.000000
16.483333	0.500	99,872.000000
16.491667	0.500	101,289.000000
16.500000	0.500	103,849.000000
16.508333	0.500	106,756.000000
16.516667	0.500	109,552.000000
16.525000	0.500	111,582.000000
16.533333	0.500	112,573.000000
16.541667	0.500	112,766.000000
16.550000	0.500	112,541.000000
16.558333	0.500	112,007.000000
16.566667	0.500	111,368.000000
16.575000	0.500	111,187.000000
16.583333	0.500	111,759.000000
16.591667	0.500	113,474.000000
16.600000	0.500	116,652.000000
16.608333	0.500	120,860.000000
16.616667	0.500	125,630.000000
16.625000	0.500	130,124.000000
16.633333	0.500	133,270.000000
16.641667	0.500	134,506.000000
16.650000	0.500	133,896.000000
16.658333	0.500	132,421.000000
16.666667	0.500	131,013.000000
16.675000	0.500	130,137.000000
16.683333	0.500	129,896.000000
16.691667	0.500	130,235.000000
16.700000	0.500	131,283.000000
16.708333	0.500	134,182.000000
16.716667	0.500	140,217.000000
16.725000	0.500	150,014.000000
16.733333	0.500	163,326.000000
16.741667	0.500	179,865.000000
16.750000	0.500	199,780.000000
16.758333	0.500	223,519.000000
16.766667	0.500	250,893.000000
16.775000	0.500	281,130.000000
16.783333	0.500	312,737.000000
16.791667	0.500	343,721.000000
16.800000	0.500	372,181.000000
16.808333	0.500	396,889.000000
16.816667	0.500	417,238.000000
16.825000	0.500	433,483.000000
16.833333	0.500	447,166.000000
16.841667	0.500	459,552.000000
16.850000	0.500	472,239.000000
16.858333	0.500	488,000.000000
16.866667	0.500	510,775.000000
16.875000	0.500	544,398.000000
16.883333	0.500	593,631.000000
16.891667	0.500	664,011.000000
16.900000	0.500	761,307.000000
16.908333	0.500	890,963.000000
16.916667	0.500	1,056,732.000000
16.925000	0.500	1,260,800.000000
16.933333	0.500	1,504,348.000000
16.941667	0.500	1,785,334.000000
16.950000	0.500	2,097,619.000000
16.958333	0.500	2,430,685.000000
16.966667	0.500	2,768,702.000000
16.975000	0.500	3,092,463.000000
16.983333	0.500	3,381,312.000000
16.991667	0.500	3,615,597.000000
17.000000	0.500	3,778,029.000000
17.008333	0.500	3,855,550.000000
17.016667	0.500	3,840,775.000000
17.025000	0.500	3,733,521.000000
17.033333	0.500	3,541,345.000000
17.041667	0.500	3,278,862.000000
17.050000	0.500	2,965,386.000000
17.058333	0.500	2,622,269.000000
17.066667	0.500	2,270,997.000000
17.075000	0.500	1,930,003.000000
17.083333	0.500	1,613,945.000000
17.091667	0.500	1,333,307.000000
17.100000	0.500	1,093,796.000000
17.108333	0.500	896,895.000000
17.116667	0.500	740,827.000000
17.125000	0.500	621,740.000000
17.133333	0.500	534,358.000000
17.141667	0.500	472,169.000000
17.150000	0.500	428,649.000000
17.158333	0.500	397,610.000000
17.166667	0.500	373,790.000000
17.175000	0.500	353,516.000000
17.183333	0.500	334,389.000000
17.191667	0.500	314,987.000000
17.200000	0.500	294,932.000000
17.208333	0.500	274,247.000000
17.216667	0.500	253,587.000000
17.225000	0.500	233,184.000000
17.233333	0.500	213,209.000000
17.241667	0.500	194,116.000000
17.250000	0.500	176,326.000000
17.258333	0.500	160,290.000000
17.266667	0.500	146,307.000000
17.275000	0.500	134,943.000000
17.283333	0.500	126,381.000000
17.291667	0.500	120,370.000000
17.300000	0.500	116,642.000000
17.308333	0.500	114,441.000000
17.316667	0.500	113,084.000000
17.325000	0.500	111,626.000000
17.333333	0.500	109,816.000000
17.341667	0.500	107,925.000000
17.350000	0.500	106,442.000000
17.358333	0.500	105,439.000000
17.366667	0.500	104,655.000000
17.375000	0.500	104,249.000000
17.383333	0.500	104,709.000000
17.391667	0.500	106,625.000000
17.400000	0.500	110,045.000000
17.408333	0.500	114,355.000000
17.416667	0.500	118,642.000000
17.425000	0.500	122,502.000000
17.433333	0.500	125,912.000000
17.441667	0.500	129,072.000000
17.450000	0.500	132,390.000000
17.458333	0.500	136,352.000000
17.466667	0.500	141,341.000000
17.475000	0.500	148,203.000000
17.483333	0.500	156,988.000000
17.491667	0.500	167,731.000000
17.500000	0.500	181,454.000000
17.508333	0.500	199,558.000000
17.516667	0.500	222,988.000000
17.525000	0.500	252,589.000000
17.533333	0.500	289,816.000000
17.541667	0.500	336,423.000000
17.550000	0.500	393,288.000000
17.558333	0.500	460,409.000000
17.566667	0.500	536,822.000000
17.575000	0.500	620,252.000000
17.583333	0.500	707,052.000000
17.591667	0.500	792,993.000000
17.600000	0.500	873,776.000000
17.608333	0.500	944,968.000000
17.616667	0.500	1,001,411.000000
17.625000	0.500	1,037,990.000000
17.633333	0.500	1,050,939.000000
17.641667	0.500	1,039,214.000000
17.650000	0.500	1,004,060.000000
17.658333	0.500	948,677.000000
17.666667	0.500	877,703.000000
17.675000	0.500	796,783.000000
17.683333	0.500	711,235.000000
17.691667	0.500	625,302.000000
17.700000	0.500	542,935.000000
17.708333	0.500	466,702.000000
17.716667	0.500	398,693.000000
17.725000	0.500	340,413.000000
17.733333	0.500	293,158.000000
17.741667	0.500	257,064.000000
17.750000	0.500	230,038.000000
17.758333	0.500	210,131.000000
17.766667	0.500	196,289.000000
17.775000	0.500	187,121.000000
17.783333	0.500	181,186.000000
17.791667	0.500	177,406.000000
17.800000	0.500	175,237.000000
17.808333	0.500	174,366.000000
17.816667	0.500	173,957.000000
17.825000	0.500	172,920.000000
17.833333	0.500	170,429.000000
17.841667	0.500	166,786.000000
17.850000	0.500	162,952.000000
17.858333	0.500	159,426.000000
17.866667	0.500	155,984.000000
17.875000	0.500	152,041.000000
17.883333	0.500	147,619.000000
17.891667	0.500	142,900.000000
17.900000	0.500	137,726.000000
17.908333	0.500	132,166.000000
17.916667	0.500	126,590.000000
17.925000	0.500	121,061.000000
17.933333	0.500	116,047.000000
17.941667	0.500	112,370.000000
17.950000	0.500	110,175.000000
17.958333	0.500	109,315.000000
17.966667	0.500	109,757.000000
17.975000	0.500	111,544.000000
17.983333	0.500	114,297.000000
17.991667	0.500	117,473.000000
18.000000	0.500	120,196.000000
18.008333	0.500	121,856.000000
18.016667	0.500	122,238.000000
18.025000	0.500	121,995.000000
18.033333	0.500	121,969.000000
18.041667	0.500	121,901.000000
18.050000	0.500	121,383.000000
18.058333	0.500	120,476.000000
18.066667	0.500	119,721.000000
18.075000	0.500	119,295.000000
18.083333	0.500	119,009.000000
18.091667	0.500	118,512.000000
18.100000	0.500	118,107.000000
18.108333	0.500	117,690.000000
18.116667	0.500	116,470.000000
18.125000	0.500	114,000.000000
18.133333	0.500	111,033.000000
18.141667	0.500	108,795.000000
18.150000	0.500	107,614.000000
18.158333	0.500	107,558.000000
18.166667	0.500	108,742.000000
18.175000	0.500	110,881.000000
18.183333	0.500	113,640.000000
18.191667	0.500	117,084.000000
18.200000	0.500	121,493.000000
18.208333	0.500	127,169.000000
18.216667	0.500	133,442.000000
18.225000	0.500	138,708.000000
18.233333	0.500	141,788.000000
18.241667	0.500	142,585.000000
18.250000	0.500	141,565.000000
18.258333	0.500	139,567.000000
18.266667	0.500	137,474.000000
18.275000	0.500	135,553.000000
18.283333	0.500	133,935.000000
18.291667	0.500	132,866.000000
18.300000	0.500	132,768.000000
18.308333	0.500	133,616.000000
18.316667	0.500	135,377.000000
18.325000	0.500	137,753.000000
18.333333	0.500	140,885.000000
18.341667	0.500	144,664.000000
18.350000	0.500	148,861.000000
18.358333	0.500	153,500.000000
18.366667	0.500	158,458.000000
18.375000	0.500	163,704.000000
18.383333	0.500	168,710.000000
18.391667	0.500	172,407.000000
18.400000	0.500	174,622.000000
18.408333	0.500	176,164.000000
18.416667	0.500	177,458.000000
18.425000	0.500	178,186.000000
18.433333	0.500	177,971.000000
18.441667	0.500	177,374.000000
18.450000	0.500	176,955.000000
18.458333	0.500	177,066.000000
18.466667	0.500	178,652.000000
18.475000	0.500	182,881.000000
18.483333	0.500	191,060.000000
18.491667	0.500	203,826.000000
18.500000	0.500	220,817.000000
18.508333	0.500	241,736.000000
18.516667	0.500	266,877.000000
18.525000	0.500	297,338.000000
18.533333	0.500	334,079.000000
18.541667	0.500	377,067.000000
18.550000	0.500	424,826.000000
18.558333	0.500	474,472.000000
18.566667	0.500	522,077.000000
18.575000	0.500	563,309.000000
18.583333	0.500	594,306.000000
18.591667	0.500	612,295.000000
18.600000	0.500	616,510.000000
18.608333	0.500	607,335.000000
18.616667	0.500	586,493.000000
18.625000	0.500	556,269.000000
18.633333	0.500	519,159.000000
18.641667	0.500	477,668.000000
18.650000	0.500	433,938.000000
18.658333	0.500	389,731.000000
18.666667	0.500	346,879.000000
18.675000	0.500	307,326.000000
18.683333	0.500	272,609.000000
18.691667	0.500	244,119.000000
18.700000	0.500	221,949.000000
18.708333	0.500	205,021.000000
18.716667	0.500	191,689.000000
18.725000	0.500	180,091.000000
18.733333	0.500	169,378.000000
18.741667	0.500	160,000.000000
18.750000	0.500	152,542.000000
18.758333	0.500	146,485.000000
18.766667	0.500	141,012.000000
18.775000	0.500	135,871.000000
18.783333	0.500	131,358.000000
18.791667	0.500	128,089.000000
18.800000	0.500	125,861.000000
18.808333	0.500	124,623.000000
18.816667	0.500	124,576.000000
18.825000	0.500	125,371.000000
18.833333	0.500	126,350.000000
18.841667	0.500	127,660.000000
18.850000	0.500	129,971.000000
18.858333	0.500	133,969.000000
18.866667	0.500	139,601.000000
18.875000	0.500	146,064.000000
18.883333	0.500	153,004.000000
18.891667	0.500	160,319.000000
18.900000	0.500	167,850.000000
18.908333	0.500	175,160.000000
18.916667	0.500	182,795.000000
18.925000	0.500	191,529.000000
18.933333	0.500	201,619.000000
18.941667	0.500	212,560.000000
18.950000	0.500	223,248.000000
18.958333	0.500	232,604.000000
18.966667	0.500	239,798.000000
18.975000	0.500	244,565.000000
18.983333	0.500	247,073.000000
18.991667	0.500	247,377.000000
19.000000	0.500	245,754.000000
19.008333	0.500	242,943.000000
19.016667	0.500	239,138.000000
19.025000	0.500	234,594.000000
19.033333	0.500	229,471.000000
19.041667	0.500	223,242.000000
19.050000	0.500	216,108.000000
19.058333	0.500	208,264.000000
19.066667	0.500	199,837.000000
19.075000	0.500	191,559.000000
19.083333	0.500	183,449.000000
19.091667	0.500	175,911.000000
19.100000	0.500	169,813.000000
19.108333	0.500	165,895.000000
19.116667	0.500	163,785.000000
19.125000	0.500	162,511.000000
19.133333	0.500	161,343.000000
19.141667	0.500	160,345.000000
19.150000	0.500	159,888.000000
19.158333	0.500	160,230.000000
19.166667	0.500	162,109.000000
19.175000	0.500	166,090.000000
19.183333	0.500	172,427.000000
19.191667	0.500	181,490.000000
19.200000	0.500	193,557.000000
19.208333	0.500	209,233.000000
19.216667	0.500	229,847.000000
19.225000	0.500	256,762.000000
19.233333	0.500	291,328.000000
19.241667	0.500	335,371.000000
19.250000	0.500	390,771.000000
19.258333	0.500	458,936.000000
19.266667	0.500	540,940.000000
19.275000	0.500	637,070.000000
19.283333	0.500	745,881.000000
19.291667	0.500	863,681.000000
19.300000	0.500	985,575.000000
19.308333	0.500	1,104,825.000000
19.316667	0.500	1,213,640.000000
19.325000	0.500	1,304,965.000000
19.333333	0.500	1,372,821.000000
19.341667	0.500	1,412,293.000000
19.350000	0.500	1,419,597.000000
19.358333	0.500	1,393,948.000000
19.366667	0.500	1,337,654.000000
19.375000	0.500	1,254,908.000000
19.383333	0.500	1,151,523.000000
19.391667	0.500	1,035,105.000000
19.400000	0.500	913,814.000000
19.408333	0.500	794,696.000000
19.416667	0.500	683,061.000000
19.425000	0.500	582,340.000000
19.433333	0.500	494,374.000000
19.441667	0.500	419,835.000000
19.450000	0.500	359,139.000000
19.458333	0.500	312,096.000000
19.466667	0.500	277,616.000000
19.475000	0.500	254,461.000000
19.483333	0.500	241,249.000000
19.491667	0.500	236,582.000000
19.500000	0.500	238,720.000000
19.508333	0.500	246,312.000000
19.516667	0.500	258,499.000000
19.525000	0.500	275,343.000000
19.533333	0.500	297,542.000000
19.541667	0.500	326,348.000000
19.550000	0.500	363,263.000000
19.558333	0.500	409,271.000000
19.566667	0.500	465,531.000000
19.575000	0.500	534,059.000000
19.583333	0.500	615,888.000000
19.591667	0.500	711,235.000000
19.600000	0.500	818,901.000000
19.608333	0.500	936,111.000000
19.616667	0.500	1,058,667.000000
19.625000	0.500	1,180,317.000000
19.633333	0.500	1,293,713.000000
19.641667	0.500	1,390,933.000000
19.650000	0.500	1,464,148.000000
19.658333	0.500	1,506,970.000000
19.666667	0.500	1,515,422.000000
19.675000	0.500	1,488,397.000000
19.683333	0.500	1,427,258.000000
19.691667	0.500	1,336,219.000000
19.700000	0.500	1,221,909.000000
19.708333	0.500	1,092,493.000000
19.716667	0.500	957,084.000000
19.725000	0.500	824,083.000000
19.733333	0.500	699,865.000000
19.741667	0.500	588,399.000000
19.750000	0.500	492,062.000000
19.758333	0.500	411,378.000000
19.766667	0.500	345,639.000000
19.775000	0.500	294,101.000000
19.783333	0.500	255,353.000000
19.791667	0.500	227,658.000000
19.800000	0.500	208,657.000000
19.808333	0.500	195,824.000000
19.816667	0.500	187,075.000000
19.825000	0.500	181,058.000000
19.833333	0.500	177,025.000000
19.841667	0.500	174,975.000000
19.850000	0.500	174,955.000000
19.858333	0.500	176,935.000000
19.866667	0.500	180,180.000000
19.875000	0.500	183,433.000000
19.883333	0.500	185,509.000000
19.891667	0.500	185,410.000000
19.900000	0.500	182,967.000000
19.908333	0.500	178,640.000000
19.916667	0.500	172,995.000000
19.925000	0.500	166,721.000000
19.933333	0.500	160,427.000000
19.941667	0.500	154,225.000000
19.950000	0.500	148,085.000000
19.958333	0.500	142,066.000000
19.966667	0.500	136,467.000000
19.975000	0.500	131,720.000000
19.983333	0.500	127,865.000000
19.991667	0.500	124,877.000000
20.000000	0.500	122,573.000000
20.008333	0.500	120,980.000000
20.016667	0.500	120,620.000000
20.025000	0.500	121,533.000000
20.033333	0.500	123,050.000000
20.041667	0.500	124,601.000000
20.050000	0.500	126,014.000000
20.058333	0.500	127,742.000000
20.066667	0.500	129,735.000000
20.075000	0.500	131,358.000000
20.083333	0.500	132,496.000000
20.091667	0.500	133,329.000000
20.100000	0.500	133,633.000000
20.108333	0.500	133,631.000000
20.116667	0.500	133,494.000000
20.125000	0.500	134,272.000000
20.133333	0.500	136,916.000000
20.141667	0.500	140,996.000000
20.150000	0.500	145,883.000000
20.158333	0.500	150,751.000000
20.166667	0.500	154,679.000000
20.175000	0.500	157,341.000000
20.183333	0.500	158,435.000000
20.191667	0.500	157,750.000000
20.200000	0.500	155,793.000000
20.208333	0.500	153,187.000000
20.216667	0.500	150,416.000000
20.225000	0.500	147,316.000000
20.233333	0.500	143,641.000000
20.241667	0.500	139,938.000000
20.250000	0.500	137,292.000000
20.258333	0.500	136,361.000000
20.266667	0.500	137,049.000000
20.275000	0.500	138,551.000000
20.283333	0.500	140,305.000000
20.291667	0.500	142,065.000000
20.300000	0.500	143,755.000000
20.308333	0.500	145,634.000000
20.316667	0.500	147,596.000000
20.325000	0.500	149,292.000000
20.333333	0.500	150,899.000000
20.341667	0.500	152,663.000000
20.350000	0.500	154,215.000000
20.358333	0.500	154,856.000000
20.366667	0.500	154,460.000000
20.375000	0.500	152,790.000000
20.383333	0.500	149,858.000000
20.391667	0.500	146,166.000000
20.400000	0.500	142,696.000000
20.408333	0.500	140,236.000000
20.416667	0.500	139,627.000000
20.425000	0.500	141,259.000000
20.433333	0.500	144,496.000000
20.441667	0.500	147,928.000000
20.450000	0.500	150,317.000000
20.458333	0.500	150,824.000000
20.466667	0.500	149,529.000000
20.475000	0.500	146,756.000000
20.483333	0.500	142,724.000000
20.491667	0.500	138,324.000000
20.500000	0.500	134,271.000000
20.508333	0.500	131,059.000000
20.516667	0.500	129,125.000000
20.525000	0.500	128,299.000000
20.533333	0.500	127,954.000000
20.541667	0.500	128,122.000000
20.550000	0.500	129,074.000000
20.558333	0.500	130,661.000000
20.566667	0.500	132,450.000000
20.575000	0.500	134,169.000000
20.583333	0.500	135,735.000000
20.591667	0.500	136,965.000000
20.600000	0.500	138,073.000000
20.608333	0.500	139,516.000000
20.616667	0.500	141,182.000000
20.625000	0.500	142,400.000000
20.633333	0.500	142,832.000000
20.641667	0.500	142,408.000000
20.650000	0.500	141,119.000000
20.658333	0.500	139,432.000000
20.666667	0.500	137,859.000000
20.675000	0.500	137,007.000000
20.683333	0.500	137,563.000000
20.691667	0.500	140,082.000000
20.700000	0.500	144,480.000000
20.708333	0.500	150,103.000000
20.716667	0.500	155,889.000000
20.725000	0.500	160,721.000000
20.733333	0.500	163,968.000000
20.741667	0.500	165,643.000000
20.750000	0.500	166,128.000000
20.758333	0.500	166,099.000000
20.766667	0.500	166,368.000000
20.775000	0.500	167,629.000000
20.783333	0.500	169,663.000000
20.791667	0.500	172,284.000000
20.800000	0.500	175,404.000000
20.808333	0.500	178,487.000000
20.816667	0.500	180,080.000000
20.825000	0.500	178,921.000000
20.833333	0.500	175,126.000000
20.841667	0.500	169,895.000000
20.850000	0.500	164,246.000000
20.858333	0.500	158,869.000000
20.866667	0.500	154,641.000000
20.875000	0.500	151,466.000000
20.883333	0.500	148,474.000000
20.891667	0.500	145,202.000000
20.900000	0.500	141,729.000000
20.908333	0.500	138,177.000000
20.916667	0.500	135,017.000000
20.925000	0.500	133,080.000000
20.933333	0.500	132,715.000000
20.941667	0.500	133,900.000000
20.950000	0.500	136,709.000000
20.958333	0.500	140,281.000000
20.966667	0.500	143,426.000000
20.975000	0.500	145,077.000000
20.983333	0.500	144,571.000000
20.991667	0.500	142,049.000000
21.000000	0.500	138,805.000000
21.008333	0.500	135,826.000000
21.016667	0.500	133,903.000000
21.025000	0.500	133,384.000000
21.033333	0.500	134,205.000000
21.041667	0.500	136,484.000000
21.050000	0.500	139,710.000000
21.058333	0.500	142,943.000000
21.066667	0.500	145,357.000000
21.075000	0.500	146,144.000000
21.083333	0.500	145,549.000000
21.091667	0.500	144,627.000000
21.100000	0.500	144,403.000000
21.108333	0.500	145,818.000000
21.116667	0.500	149,374.000000
21.125000	0.500	154,881.000000
21.133333	0.500	161,272.000000
21.141667	0.500	166,969.000000
21.150000	0.500	170,685.000000
21.158333	0.500	171,641.000000
21.166667	0.500	169,966.000000
21.175000	0.500	166,516.000000
21.183333	0.500	162,181.000000
21.191667	0.500	157,873.000000
21.200000	0.500	154,260.000000
21.208333	0.500	151,503.000000
21.216667	0.500	150,013.000000
21.225000	0.500	149,384.000000
21.233333	0.500	149,157.000000
21.241667	0.500	148,678.000000
21.250000	0.500	147,862.000000
21.258333	0.500	146,995.000000
21.266667	0.500	146,230.000000
21.275000	0.500	145,537.000000
21.283333	0.500	144,941.000000
21.291667	0.500	144,360.000000
21.300000	0.500	143,910.000000
21.308333	0.500	143,710.000000
21.316667	0.500	143,537.000000
21.325000	0.500	143,376.000000
21.333333	0.500	143,372.000000
21.341667	0.500	143,716.000000
21.350000	0.500	144,944.000000
21.358333	0.500	146,586.000000
21.366667	0.500	147,868.000000
21.375000	0.500	148,129.000000
21.383333	0.500	147,422.000000
21.391667	0.500	146,349.000000
21.400000	0.500	144,904.000000
21.408333	0.500	143,079.000000
21.416667	0.500	141,580.000000
21.425000	0.500	141,115.000000
21.433333	0.500	141,998.000000
21.441667	0.500	143,612.000000
21.450000	0.500	145,272.000000
21.458333	0.500	146,483.000000
21.466667	0.500	147,021.000000
21.475000	0.500	146,695.000000
21.483333	0.500	145,506.000000
21.491667	0.500	143,982.000000
21.500000	0.500	142,851.000000
21.508333	0.500	142,793.000000
21.516667	0.500	143,487.000000
21.525000	0.500	143,973.000000
21.533333	0.500	143,421.000000
21.541667	0.500	141,480.000000
21.550000	0.500	138,001.000000
21.558333	0.500	133,175.000000
21.566667	0.500	127,877.000000
21.575000	0.500	122,737.000000
21.583333	0.500	118,427.000000
21.591667	0.500	116,068.000000
21.600000	0.500	115,536.000000
21.608333	0.500	116,402.000000
21.616667	0.500	118,964.000000
21.625000	0.500	122,582.000000
21.633333	0.500	125,990.000000
21.641667	0.500	129,071.000000
21.650000	0.500	131,641.000000
21.658333	0.500	133,024.000000
21.666667	0.500	132,862.000000
21.675000	0.500	131,690.000000
21.683333	0.500	130,189.000000
21.691667	0.500	129,271.000000
21.700000	0.500	129,898.000000
21.708333	0.500	132,482.000000
21.716667	0.500	136,653.000000
21.725000	0.500	142,094.000000
21.733333	0.500	148,417.000000
21.741667	0.500	154,460.000000
21.750000	0.500	159,253.000000
21.758333	0.500	162,348.000000
21.766667	0.500	163,794.000000
21.775000	0.500	164,144.000000
21.783333	0.500	164,203.000000
21.791667	0.500	164,432.000000
21.800000	0.500	164,757.000000
21.808333	0.500	165,107.000000
21.816667	0.500	165,406.000000
21.825000	0.500	165,374.000000
21.833333	0.500	165,197.000000
21.841667	0.500	164,897.000000
21.850000	0.500	164,368.000000
21.858333	0.500	163,666.000000
21.866667	0.500	162,993.000000
21.875000	0.500	162,676.000000
21.883333	0.500	162,954.000000
21.891667	0.500	163,747.000000
21.900000	0.500	164,337.000000
21.908333	0.500	163,613.000000
21.916667	0.500	161,769.000000
21.925000	0.500	159,847.000000
21.933333	0.500	158,727.000000
21.941667	0.500	158,252.000000
21.950000	0.500	158,051.000000
21.958333	0.500	158,190.000000
21.966667	0.500	158,521.000000
21.975000	0.500	159,041.000000
21.983333	0.500	159,617.000000
21.991667	0.500	159,823.000000
22.000000	0.500	159,031.000000
22.008333	0.500	157,213.000000
22.016667	0.500	154,870.000000
22.025000	0.500	152,025.000000
22.033333	0.500	149,175.000000
22.041667	0.500	147,049.000000
22.050000	0.500	145,956.000000
22.058333	0.500	145,961.000000
22.066667	0.500	147,094.000000
22.075000	0.500	148,895.000000
22.083333	0.500	150,869.000000
22.091667	0.500	152,736.000000
22.100000	0.500	153,993.000000
22.108333	0.500	153,996.000000
22.116667	0.500	153,005.000000
22.125000	0.500	151,768.000000
22.133333	0.500	150,772.000000
22.141667	0.500	150,340.000000
22.150000	0.500	150,201.000000
22.158333	0.500	150,354.000000
22.166667	0.500	151,351.000000
22.175000	0.500	153,021.000000
22.183333	0.500	155,149.000000
22.191667	0.500	157,228.000000
22.200000	0.500	158,627.000000
22.208333	0.500	159,141.000000
22.216667	0.500	158,744.000000
22.225000	0.500	157,131.000000
22.233333	0.500	154,501.000000
22.241667	0.500	151,360.000000
22.250000	0.500	148,230.000000
22.258333	0.500	145,384.000000
22.266667	0.500	143,176.000000
22.275000	0.500	142,346.000000
22.283333	0.500	143,653.000000
22.291667	0.500	147,315.000000
22.300000	0.500	152,136.000000
22.308333	0.500	156,402.000000
22.316667	0.500	159,335.000000
22.325000	0.500	161,320.000000
22.333333	0.500	162,958.000000
22.341667	0.500	163,814.000000
22.350000	0.500	164,050.000000
22.358333	0.500	164,508.000000
22.366667	0.500	165,423.000000
22.375000	0.500	166,465.000000
22.383333	0.500	167,676.000000
22.391667	0.500	168,930.000000
22.400000	0.500	170,266.000000
22.408333	0.500	171,440.000000
22.416667	0.500	171,598.000000
22.425000	0.500	170,488.000000
22.433333	0.500	168,195.000000
22.441667	0.500	164,514.000000
22.450000	0.500	160,098.000000
22.458333	0.500	155,678.000000
22.466667	0.500	151,296.000000
22.475000	0.500	147,522.000000
22.483333	0.500	145,215.000000
22.491667	0.500	144,825.000000
22.500000	0.500	146,012.000000
22.508333	0.500	148,399.000000
22.516667	0.500	151,698.000000
22.525000	0.500	154,905.000000
22.533333	0.500	157,502.000000
22.541667	0.500	159,185.000000
22.550000	0.500	159,790.000000
22.558333	0.500	159,333.000000
22.566667	0.500	158,334.000000
22.575000	0.500	157,544.000000
22.583333	0.500	157,442.000000
22.591667	0.500	158,713.000000
22.600000	0.500	161,223.000000
22.608333	0.500	164,262.000000
22.616667	0.500	167,418.000000
22.625000	0.500	170,485.000000
22.633333	0.500	172,972.000000
22.641667	0.500	174,567.000000
22.650000	0.500	175,178.000000
22.658333	0.500	174,669.000000
22.666667	0.500	172,959.000000
22.675000	0.500	170,374.000000
22.683333	0.500	168,232.000000
22.691667	0.500	167,309.000000
22.700000	0.500	168,060.000000
22.708333	0.500	170,656.000000
22.716667	0.500	175,046.000000
22.725000	0.500	180,758.000000
22.733333	0.500	186,571.000000
22.741667	0.500	190,966.000000
22.750000	0.500	193,089.000000
22.758333	0.500	192,789.000000
22.766667	0.500	190,703.000000
22.775000	0.500	187,333.000000
22.783333	0.500	183,107.000000
22.791667	0.500	178,438.000000
22.800000	0.500	173,541.000000
22.808333	0.500	169,071.000000
22.816667	0.500	165,622.000000
22.825000	0.500	163,635.000000
22.833333	0.500	163,065.000000
22.841667	0.500	163,601.000000
22.850000	0.500	165,043.000000
22.858333	0.500	167,308.000000
22.866667	0.500	169,663.000000
22.875000	0.500	171,283.000000
22.883333	0.500	171,389.000000
22.891667	0.500	169,727.000000
22.900000	0.500	166,796.000000
22.908333	0.500	163,011.000000
22.916667	0.500	159,011.000000
22.925000	0.500	155,682.000000
22.933333	0.500	153,830.000000
22.941667	0.500	153,163.000000
22.950000	0.500	152,870.000000
22.958333	0.500	152,725.000000
22.966667	0.500	153,040.000000
22.975000	0.500	153,785.000000
22.983333	0.500	154,617.000000
22.991667	0.500	155,337.000000
23.000000	0.500	155,554.000000
23.008333	0.500	155,208.000000
23.016667	0.500	154,159.000000
23.025000	0.500	152,068.000000
23.033333	0.500	149,292.000000
23.041667	0.500	146,687.000000
23.050000	0.500	144,770.000000
23.058333	0.500	143,581.000000
23.066667	0.500	143,277.000000
23.075000	0.500	144,154.000000
23.083333	0.500	146,411.000000
23.091667	0.500	149,877.000000
23.100000	0.500	154,191.000000
23.108333	0.500	159,049.000000
23.116667	0.500	163,838.000000
23.125000	0.500	168,114.000000
23.133333	0.500	171,085.000000
23.141667	0.500	172,466.000000
23.150000	0.500	172,381.000000
23.158333	0.500	170,915.000000
23.166667	0.500	168,834.000000
23.175000	0.500	167,126.000000
23.183333	0.500	166,631.000000
23.191667	0.500	166,701.000000
23.200000	0.500	166,446.000000
23.208333	0.500	165,839.000000
23.216667	0.500	165,228.000000
23.225000	0.500	165,172.000000
23.233333	0.500	166,123.000000
23.241667	0.500	167,893.000000
23.250000	0.500	170,075.000000
23.258333	0.500	172,088.000000
23.266667	0.500	172,792.000000
23.275000	0.500	171,679.000000
23.283333	0.500	168,760.000000
23.291667	0.500	164,776.000000
23.300000	0.500	161,115.000000
23.308333	0.500	158,312.000000
23.316667	0.500	155,963.000000
23.325000	0.500	153,649.000000
23.333333	0.500	151,798.000000
23.341667	0.500	150,584.000000
23.350000	0.500	149,640.000000
23.358333	0.500	148,397.000000
23.366667	0.500	147,258.000000
23.375000	0.500	147,063.000000
23.383333	0.500	148,586.000000
23.391667	0.500	151,737.000000
23.400000	0.500	155,977.000000
23.408333	0.500	160,722.000000
23.416667	0.500	165,412.000000
23.425000	0.500	169,145.000000
23.433333	0.500	171,688.000000
23.441667	0.500	173,247.000000
23.450000	0.500	173,548.000000
23.458333	0.500	172,200.000000
23.466667	0.500	169,673.000000
23.475000	0.500	166,811.000000
23.483333	0.500	164,335.000000
23.491667	0.500	162,076.000000
23.500000	0.500	159,567.000000
23.508333	0.500	156,867.000000
23.516667	0.500	154,438.000000
23.525000	0.500	152,762.000000
23.533333	0.500	151,901.000000
23.541667	0.500	151,152.000000
23.550000	0.500	150,181.000000
23.558333	0.500	148,575.000000
23.566667	0.500	146,883.000000
23.575000	0.500	145,883.000000
23.583333	0.500	146,085.000000
23.591667	0.500	147,815.000000
23.600000	0.500	150,381.000000
23.608333	0.500	153,117.000000
23.616667	0.500	155,618.000000
23.625000	0.500	157,685.000000
23.633333	0.500	159,789.000000
23.641667	0.500	162,522.000000
23.650000	0.500	165,981.000000
23.658333	0.500	169,519.000000
23.666667	0.500	172,206.000000
23.675000	0.500	173,271.000000
23.683333	0.500	172,954.000000
23.691667	0.500	171,726.000000
23.700000	0.500	170,006.000000
23.708333	0.500	168,393.000000
23.716667	0.500	167,199.000000
23.725000	0.500	166,319.000000
23.733333	0.500	165,665.000000
23.741667	0.500	165,564.000000
23.750000	0.500	166,331.000000
23.758333	0.500	167,658.000000
23.766667	0.500	169,624.000000
23.775000	0.500	172,098.000000
23.783333	0.500	174,153.000000
23.791667	0.500	175,417.000000
23.800000	0.500	176,151.000000
23.808333	0.500	176,184.000000
23.816667	0.500	175,726.000000
23.825000	0.500	175,495.000000
23.833333	0.500	175,395.000000
23.841667	0.500	174,623.000000
23.850000	0.500	172,661.000000
23.858333	0.500	169,952.000000
23.866667	0.500	167,618.000000
23.875000	0.500	166,452.000000
23.883333	0.500	166,403.000000
23.891667	0.500	166,686.000000
23.900000	0.500	167,080.000000
23.908333	0.500	167,439.000000
23.916667	0.500	167,716.000000
23.925000	0.500	168,108.000000
23.933333	0.500	169,027.000000
23.941667	0.500	170,509.000000
23.950000	0.500	172,030.000000
23.958333	0.500	172,887.000000
23.966667	0.500	172,865.000000
23.975000	0.500	171,940.000000
23.983333	0.500	170,366.000000
23.991667	0.500	168,705.000000
24.000000	0.500	167,094.000000
24.008333	0.500	165,257.000000
24.016667	0.500	162,935.000000
24.025000	0.500	159,967.000000
24.033333	0.500	156,819.000000
24.041667	0.500	154,088.000000
24.050000	0.500	152,351.000000
24.058333	0.500	152,020.000000
24.066667	0.500	153,260.000000
24.075000	0.500	155,655.000000
24.083333	0.500	158,742.000000
24.091667	0.500	162,306.000000
24.100000	0.500	165,694.000000
24.108333	0.500	168,119.000000
24.116667	0.500	169,386.000000
24.125000	0.500	170,067.000000
24.133333	0.500	170,666.000000
24.141667	0.500	171,165.000000
24.150000	0.500	171,360.000000
24.158333	0.500	171,192.000000
24.166667	0.500	170,393.000000
24.175000	0.500	168,596.000000
24.183333	0.500	165,944.000000
24.191667	0.500	162,620.000000
24.200000	0.500	158,814.000000
24.208333	0.500	155,326.000000
24.216667	0.500	153,051.000000
24.225000	0.500	152,636.000000
24.233333	0.500	154,513.000000
24.241667	0.500	158,384.000000
24.250000	0.500	163,155.000000
24.258333	0.500	167,648.000000
24.266667	0.500	171,049.000000
24.275000	0.500	172,932.000000
24.283333	0.500	173,528.000000
24.291667	0.500	173,459.000000
24.300000	0.500	172,999.000000
24.308333	0.500	172,414.000000
24.316667	0.500	172,370.000000
24.325000	0.500	173,602.000000
24.333333	0.500	175,994.000000
24.341667	0.500	178,839.000000
24.350000	0.500	181,610.000000
24.358333	0.500	183,975.000000
24.366667	0.500	185,413.000000
24.375000	0.500	185,375.000000
24.383333	0.500	183,584.000000
24.391667	0.500	180,449.000000
24.400000	0.500	177,366.000000
24.408333	0.500	175,691.000000
24.416667	0.500	175,776.000000
24.425000	0.500	176,989.000000
24.433333	0.500	178,337.000000
24.441667	0.500	178,988.000000
24.450000	0.500	178,690.000000
24.458333	0.500	177,468.000000
24.466667	0.500	175,951.000000
24.475000	0.500	174,931.000000
24.483333	0.500	174,275.000000
24.491667	0.500	173,939.000000
24.500000	0.500	173,976.000000
24.508333	0.500	174,771.000000
24.516667	0.500	176,305.000000
24.525000	0.500	178,217.000000
24.533333	0.500	180,082.000000
24.541667	0.500	182,021.000000
24.550000	0.500	184,314.000000
24.558333	0.500	186,789.000000
24.566667	0.500	188,898.000000
24.575000	0.500	190,474.000000
24.583333	0.500	192,089.000000
24.591667	0.500	193,838.000000
24.600000	0.500	194,623.000000
24.608333	0.500	193,972.000000
24.616667	0.500	192,155.000000
24.625000	0.500	189,305.000000
24.633333	0.500	185,873.000000
24.641667	0.500	182,336.000000
24.650000	0.500	179,687.000000
24.658333	0.500	178,863.000000
24.666667	0.500	180,050.000000
24.675000	0.500	182,480.000000
24.683333	0.500	185,123.000000
24.691667	0.500	186,931.000000
24.700000	0.500	187,390.000000
24.708333	0.500	186,610.000000
24.716667	0.500	184,689.000000
24.725000	0.500	181,594.000000
24.733333	0.500	178,184.000000
24.741667	0.500	175,712.000000
24.750000	0.500	174,610.000000
24.758333	0.500	174,604.000000
24.766667	0.500	174,804.000000
24.775000	0.500	174,773.000000
24.783333	0.500	174,433.000000
24.791667	0.500	173,760.000000
24.800000	0.500	173,046.000000
24.808333	0.500	172,367.000000
24.816667	0.500	171,617.000000
24.825000	0.500	170,927.000000
24.833333	0.500	170,268.000000
24.841667	0.500	168,966.000000
24.850000	0.500	167,097.000000
24.858333	0.500	165,503.000000
24.866667	0.500	164,656.000000
24.875000	0.500	164,673.000000
24.883333	0.500	165,915.000000
24.891667	0.500	168,510.000000
24.900000	0.500	172,093.000000
24.908333	0.500	176,069.000000
24.916667	0.500	179,816.000000
24.925000	0.500	183,029.000000
24.933333	0.500	185,465.000000
24.941667	0.500	186,265.000000
24.950000	0.500	184,987.000000
24.958333	0.500	182,592.000000
24.966667	0.500	179,941.000000
24.975000	0.500	177,003.000000
24.983333	0.500	174,033.000000
24.991667	0.500	171,579.000000
25.000000	0.500	170,120.000000
25.008333	0.500	169,949.000000
25.016667	0.500	170,856.000000
25.025000	0.500	172,265.000000
25.033333	0.500	173,126.000000
25.041667	0.500	172,885.000000
25.050000	0.500	172,044.000000
25.058333	0.500	171,209.000000
25.066667	0.500	171,182.000000
25.075000	0.500	172,421.000000
25.083333	0.500	174,881.000000
25.091667	0.500	178,388.000000
25.100000	0.500	181,959.000000
25.108333	0.500	184,527.000000
25.116667	0.500	186,158.000000
25.125000	0.500	186,878.000000
25.133333	0.500	186,327.000000
25.141667	0.500	184,591.000000
25.150000	0.500	182,302.000000
25.158333	0.500	180,132.000000
25.166667	0.500	178,053.000000
25.175000	0.500	176,285.000000
25.183333	0.500	175,521.000000
25.191667	0.500	176,353.000000
25.200000	0.500	178,828.000000
25.208333	0.500	182,396.000000
25.216667	0.500	185,816.000000
25.225000	0.500	188,410.000000
25.233333	0.500	190,111.000000
25.241667	0.500	191,151.000000
25.250000	0.500	192,136.000000
25.258333	0.500	193,525.000000
25.266667	0.500	195,147.000000
25.275000	0.500	196,342.000000
25.283333	0.500	196,504.000000
25.291667	0.500	195,022.000000
25.300000	0.500	191,639.000000
25.308333	0.500	186,956.000000
25.316667	0.500	182,074.000000
25.325000	0.500	178,234.000000
25.333333	0.500	176,483.000000
25.341667	0.500	176,804.000000
25.350000	0.500	178,162.000000
25.358333	0.500	179,740.000000
25.366667	0.500	181,274.000000
25.375000	0.500	182,275.000000
25.383333	0.500	182,295.000000
25.391667	0.500	181,103.000000
25.400000	0.500	179,001.000000
25.408333	0.500	177,432.000000
25.416667	0.500	177,352.000000
25.425000	0.500	178,375.000000
25.433333	0.500	179,691.000000
25.441667	0.500	180,759.000000
25.450000	0.500	181,141.000000
25.458333	0.500	181,018.000000
25.466667	0.500	180,315.000000
25.475000	0.500	179,073.000000
25.483333	0.500	177,931.000000
25.491667	0.500	177,021.000000
25.500000	0.500	176,050.000000
25.508333	0.500	174,969.000000
25.516667	0.500	174,096.000000
25.525000	0.500	173,812.000000
25.533333	0.500	174,109.000000
25.541667	0.500	174,383.000000
25.550000	0.500	174,331.000000
25.558333	0.500	174,235.000000
25.566667	0.500	174,739.000000
25.575000	0.500	176,178.000000
25.583333	0.500	178,416.000000
25.591667	0.500	180,637.000000
25.600000	0.500	182,341.000000
25.608333	0.500	183,124.000000
25.616667	0.500	183,141.000000
25.625000	0.500	183,055.000000
25.633333	0.500	183,170.000000
25.641667	0.500	183,185.000000
25.650000	0.500	183,319.000000
25.658333	0.500	183,849.000000
25.666667	0.500	185,080.000000
25.675000	0.500	186,819.000000
25.683333	0.500	188,255.000000
25.691667	0.500	189,680.000000
25.700000	0.500	191,606.000000
25.708333	0.500	194,114.000000
25.716667	0.500	196,686.000000
25.725000	0.500	198,692.000000
25.733333	0.500	199,797.000000
25.741667	0.500	199,969.000000
25.750000	0.500	199,839.000000
25.758333	0.500	199,773.000000
25.766667	0.500	199,249.000000
25.775000	0.500	198,682.000000
25.783333	0.500	199,105.000000
25.791667	0.500	200,664.000000
25.800000	0.500	202,595.000000
25.808333	0.500	204,213.000000
25.816667	0.500	205,282.000000
25.825000	0.500	205,512.000000
25.833333	0.500	204,783.000000
25.841667	0.500	203,113.000000
25.850000	0.500	200,717.000000
25.858333	0.500	198,340.000000
25.866667	0.500	196,569.000000
25.875000	0.500	195,554.000000
25.883333	0.500	194,910.000000
25.891667	0.500	194,420.000000
25.900000	0.500	194,150.000000
25.908333	0.500	194,022.000000
25.916667	0.500	193,334.000000
25.925000	0.500	192,174.000000
25.933333	0.500	191,047.000000
25.941667	0.500	190,593.000000
25.950000	0.500	190,812.000000
25.958333	0.500	191,084.000000
25.966667	0.500	191,214.000000
25.975000	0.500	191,744.000000
25.983333	0.500	193,019.000000
25.991667	0.500	195,383.000000
26.000000	0.500	199,081.000000
26.008333	0.500	202,820.000000
26.016667	0.500	205,236.000000
26.025000	0.500	205,325.000000
26.033333	0.500	203,181.000000
26.041667	0.500	199,205.000000
26.050000	0.500	194,473.000000
26.058333	0.500	189,502.000000
26.066667	0.500	184,746.000000
26.075000	0.500	180,266.000000
26.083333	0.500	176,298.000000
26.091667	0.500	173,717.000000
26.100000	0.500	173,211.000000
26.108333	0.500	175,459.000000
26.116667	0.500	180,432.000000
26.125000	0.500	186,721.000000
26.133333	0.500	192,434.000000
26.141667	0.500	196,570.000000
26.150000	0.500	199,222.000000
26.158333	0.500	200,420.000000
26.166667	0.500	200,120.000000
26.175000	0.500	198,323.000000
26.183333	0.500	195,443.000000
26.191667	0.500	192,141.000000
26.200000	0.500	188,889.000000
26.208333	0.500	186,558.000000
26.216667	0.500	185,501.000000
26.225000	0.500	185,347.000000
26.233333	0.500	185,804.000000
26.241667	0.500	187,291.000000
26.250000	0.500	189,813.000000
26.258333	0.500	193,428.000000
26.266667	0.500	198,115.000000
26.275000	0.500	203,360.000000
26.283333	0.500	207,875.000000
26.291667	0.500	210,200.000000
26.300000	0.500	209,833.000000
26.308333	0.500	207,730.000000
26.316667	0.500	205,104.000000
26.325000	0.500	202,841.000000
26.333333	0.500	201,347.000000
26.341667	0.500	200,689.000000
26.350000	0.500	200,769.000000
26.358333	0.500	200,911.000000
26.366667	0.500	200,647.000000
26.375000	0.500	199,950.000000
26.383333	0.500	199,478.000000
26.391667	0.500	200,190.000000
26.400000	0.500	201,917.000000
26.408333	0.500	204,184.000000
26.416667	0.500	206,599.000000
26.425000	0.500	208,738.000000
26.433333	0.500	210,278.000000
26.441667	0.500	211,080.000000
26.450000	0.500	210,867.000000
26.458333	0.500	209,432.000000
26.466667	0.500	207,042.000000
26.475000	0.500	204,351.000000
26.483333	0.500	201,921.000000
26.491667	0.500	200,490.000000
26.500000	0.500	200,434.000000
26.508333	0.500	201,271.000000
26.516667	0.500	202,251.000000
26.525000	0.500	202,789.000000
26.533333	0.500	202,160.000000
26.541667	0.500	200,103.000000
26.550000	0.500	197,328.000000
26.558333	0.500	194,916.000000
26.566667	0.500	193,437.000000
26.575000	0.500	192,874.000000
26.583333	0.500	192,638.000000
26.591667	0.500	192,318.000000
26.600000	0.500	191,860.000000
26.608333	0.500	191,584.000000
26.616667	0.500	192,162.000000
26.625000	0.500	194,195.000000
26.633333	0.500	197,757.000000
26.641667	0.500	202,042.000000
26.650000	0.500	206,301.000000
26.658333	0.500	209,896.000000
26.666667	0.500	213,006.000000
26.675000	0.500	215,272.000000
26.683333	0.500	216,018.000000
26.691667	0.500	214,907.000000
26.700000	0.500	212,477.000000
26.708333	0.500	209,530.000000
26.716667	0.500	206,534.000000
26.725000	0.500	203,856.000000
26.733333	0.500	202,326.000000
26.741667	0.500	202,276.000000
26.750000	0.500	203,709.000000
26.758333	0.500	206,189.000000
26.766667	0.500	209,338.000000
26.775000	0.500	213,055.000000
26.783333	0.500	216,496.000000
26.791667	0.500	219,046.000000
26.800000	0.500	220,407.000000
26.808333	0.500	220,504.000000
26.816667	0.500	219,858.000000
26.825000	0.500	218,899.000000
26.833333	0.500	217,669.000000
26.841667	0.500	216,446.000000
26.850000	0.500	215,788.000000
26.858333	0.500	216,117.000000
26.866667	0.500	217,133.000000
26.875000	0.500	218,582.000000
26.883333	0.500	219,895.000000
26.891667	0.500	221,008.000000
26.900000	0.500	222,204.000000
26.908333	0.500	223,358.000000
26.916667	0.500	224,079.000000
26.925000	0.500	224,068.000000
26.933333	0.500	222,654.000000
26.941667	0.500	220,008.000000
26.950000	0.500	217,217.000000
26.958333	0.500	215,327.000000
26.966667	0.500	215,040.000000
26.975000	0.500	216,588.000000
26.983333	0.500	219,704.000000
26.991667	0.500	223,094.000000
27.000000	0.500	225,426.000000
27.008333	0.500	226,069.000000
27.016667	0.500	225,209.000000
27.025000	0.500	224,033.000000
27.033333	0.500	223,812.000000
27.041667	0.500	225,142.000000
27.050000	0.500	227,801.000000
27.058333	0.500	230,543.000000
27.066667	0.500	232,543.000000
27.075000	0.500	233,896.000000
27.083333	0.500	234,889.000000
27.091667	0.500	235,736.000000
27.100000	0.500	236,414.000000
27.108333	0.500	236,942.000000
27.116667	0.500	237,509.000000
27.125000	0.500	238,217.000000
27.133333	0.500	238,790.000000
27.141667	0.500	239,224.000000
27.150000	0.500	239,320.000000
27.158333	0.500	239,202.000000
27.166667	0.500	238,988.000000
27.175000	0.500	239,086.000000
27.183333	0.500	239,817.000000
27.191667	0.500	241,328.000000
27.200000	0.500	243,334.000000
27.208333	0.500	245,284.000000
27.216667	0.500	246,840.000000
27.225000	0.500	248,340.000000
27.233333	0.500	250,329.000000
27.241667	0.500	253,154.000000
27.250000	0.500	256,538.000000
27.258333	0.500	259,733.000000
27.266667	0.500	262,639.000000
27.275000	0.500	265,705.000000
27.283333	0.500	268,916.000000
27.291667	0.500	272,339.000000
27.300000	0.500	275,651.000000
27.308333	0.500	278,222.000000
27.316667	0.500	279,561.000000
27.325000	0.500	279,503.000000
27.333333	0.500	278,704.000000
27.341667	0.500	278,420.000000
27.350000	0.500	279,221.000000
27.358333	0.500	280,315.000000
27.366667	0.500	281,455.000000
27.375000	0.500	283,244.000000
27.383333	0.500	286,272.000000
27.391667	0.500	290,656.000000
27.400000	0.500	296,261.000000
27.408333	0.500	302,637.000000
27.416667	0.500	308,958.000000
27.425000	0.500	314,682.000000
27.433333	0.500	319,626.000000
27.441667	0.500	323,198.000000
27.450000	0.500	324,869.000000
27.458333	0.500	325,226.000000
27.466667	0.500	325,786.000000
27.475000	0.500	327,443.000000
27.483333	0.500	330,463.000000
27.491667	0.500	334,889.000000
27.500000	0.500	340,726.000000
27.508333	0.500	347,357.000000
27.516667	0.500	353,749.000000
27.525000	0.500	358,859.000000
27.533333	0.500	362,965.000000
27.541667	0.500	366,798.000000
27.550000	0.500	370,611.000000
27.558333	0.500	373,917.000000
27.566667	0.500	376,018.000000
27.575000	0.500	376,485.000000
27.583333	0.500	376,012.000000
27.591667	0.500	375,863.000000
27.600000	0.500	376,520.000000
27.608333	0.500	377,847.000000
27.616667	0.500	380,237.000000
27.625000	0.500	383,677.000000
27.633333	0.500	387,048.000000
27.641667	0.500	389,234.000000
27.650000	0.500	389,400.000000
27.658333	0.500	387,284.000000
27.666667	0.500	383,728.000000
27.675000	0.500	379,584.000000
27.683333	0.500	375,577.000000
27.691667	0.500	372,172.000000
27.700000	0.500	369,414.000000
27.708333	0.500	367,239.000000
27.716667	0.500	365,872.000000
27.725000	0.500	365,151.000000
27.733333	0.500	364,207.000000
27.741667	0.500	362,428.000000
27.750000	0.500	359,982.000000
27.758333	0.500	357,166.000000
27.766667	0.500	353,932.000000
27.775000	0.500	349,904.000000
27.783333	0.500	344,583.000000
27.791667	0.500	338,716.000000
27.800000	0.500	333,372.000000
27.808333	0.500	329,135.000000
27.816667	0.500	325,779.000000
27.825000	0.500	322,809.000000
27.833333	0.500	320,140.000000
27.841667	0.500	317,720.000000
27.850000	0.500	315,255.000000
27.858333	0.500	312,315.000000
27.866667	0.500	309,375.000000
27.875000	0.500	306,566.000000
27.883333	0.500	303,270.000000
27.891667	0.500	299,099.000000
27.900000	0.500	294,294.000000
27.908333	0.500	289,065.000000
27.916667	0.500	283,716.000000
27.925000	0.500	278,505.000000
27.933333	0.500	274,038.000000
27.941667	0.500	270,511.000000
27.950000	0.500	268,043.000000
27.958333	0.500	266,201.000000
27.966667	0.500	263,991.000000
27.975000	0.500	260,591.000000
27.983333	0.500	255,804.000000
27.991667	0.500	250,022.000000
28.000000	0.500	244,383.000000
28.008333	0.500	239,904.000000
28.016667	0.500	236,794.000000
28.025000	0.500	234,446.000000
28.033333	0.500	232,522.000000
28.041667	0.500	230,688.000000
28.050000	0.500	228,429.000000
28.058333	0.500	225,847.000000
28.066667	0.500	223,242.000000
28.075000	0.500	220,609.000000
28.083333	0.500	217,782.000000
28.091667	0.500	214,998.000000
28.100000	0.500	212,059.000000
28.108333	0.500	208,649.000000
28.116667	0.500	205,206.000000
28.125000	0.500	202,440.000000
28.133333	0.500	200,816.000000
28.141667	0.500	199,744.000000
28.150000	0.500	198,513.000000
28.158333	0.500	196,818.000000
28.166667	0.500	194,838.000000
28.175000	0.500	192,703.000000
28.183333	0.500	190,143.000000
28.191667	0.500	186,900.000000
28.200000	0.500	182,904.000000
28.208333	0.500	178,738.000000
28.216667	0.500	175,006.000000
28.225000	0.500	172,084.000000
28.233333	0.500	170,078.000000
28.241667	0.500	169,085.000000
28.250000	0.500	168,191.000000
28.258333	0.500	166,161.000000
28.266667	0.500	162,894.000000
28.275000	0.500	158,405.000000
28.283333	0.500	153,076.000000
28.291667	0.500	147,495.000000
28.300000	0.500	142,337.000000
28.308333	0.500	138,342.000000
28.316667	0.500	135,282.000000
28.325000	0.500	133,259.000000
28.333333	0.500	132,162.000000
28.341667	0.500	131,403.000000
28.350000	0.500	130,807.000000
28.358333	0.500	130,066.000000
28.366667	0.500	128,636.000000
28.375000	0.500	126,333.000000
28.383333	0.500	123,520.000000
28.391667	0.500	120,808.000000
28.400000	0.500	118,047.000000
28.408333	0.500	115,103.000000
28.416667	0.500	112,406.000000
28.425000	0.500	110,067.000000
28.433333	0.500	108,045.000000
28.441667	0.500	106,130.000000
28.450000	0.500	104,219.000000
28.458333	0.500	102,321.000000
28.466667	0.500	100,419.000000
28.475000	0.500	98,847.000000
28.483333	0.500	97,584.000000
28.491667	0.500	95,889.000000
28.500000	0.500	93,591.000000
28.508333	0.500	90,845.000000
28.516667	0.500	87,789.000000
28.525000	0.500	84,539.000000
28.533333	0.500	81,213.000000
28.541667	0.500	77,905.000000
28.550000	0.500	75,143.000000
28.558333	0.500	73,359.000000
28.566667	0.500	72,467.000000
28.575000	0.500	71,989.000000
28.583333	0.500	71,396.000000
28.591667	0.500	70,524.000000
28.600000	0.500	69,128.000000
28.608333	0.500	67,284.000000
28.616667	0.500	65,119.000000
28.625000	0.500	62,602.000000
28.633333	0.500	60,268.000000
28.641667	0.500	58,633.000000
28.650000	0.500	57,713.000000
28.658333	0.500	57,589.000000
28.666667	0.500	57,753.000000
28.675000	0.500	57,741.000000
28.683333	0.500	57,662.000000
28.691667	0.500	58,067.000000
28.700000	0.500	59,271.000000
28.708333	0.500	60,657.000000
28.716667	0.500	61,130.000000
28.725000	0.500	60,668.000000
28.733333	0.500	59,746.000000
28.741667	0.500	58,582.000000
28.750000	0.500	57,194.000000
28.758333	0.500	55,799.000000
28.766667	0.500	54,463.000000
28.775000	0.500	53,384.000000
28.783333	0.500	52,668.000000
28.791667	0.500	52,173.000000
28.800000	0.500	51,497.000000
28.808333	0.500	50,583.000000
28.816667	0.500	49,153.000000
28.825000	0.500	47,010.000000
28.833333	0.500	44,178.000000
28.841667	0.500	41,307.000000
28.850000	0.500	38,727.000000
28.858333	0.500	36,325.000000
28.866667	0.500	34,269.000000
28.875000	0.500	32,565.000000
28.883333	0.500	30,855.000000
28.891667	0.500	29,058.000000
28.900000	0.500	27,353.000000
28.908333	0.500	26,134.000000
28.916667	0.500	25,711.000000
28.925000	0.500	26,032.000000
28.933333	0.500	26,650.000000
28.941667	0.500	26,878.000000
28.950000	0.500	26,704.000000
28.958333	0.500	26,418.000000
28.966667	0.500	25,681.000000
28.975000	0.500	23,872.000000
28.983333	0.500	21,555.000000
28.991667	0.500	19,713.000000
29.000000	0.500	18,819.000000
29.008333	0.500	18,479.000000
29.016667	0.500	17,979.000000
29.025000	0.500	16,809.000000
29.033333	0.500	15,236.000000
29.041667	0.500	13,824.000000
29.050000	0.500	13,181.000000
29.058333	0.500	13,490.000000
29.066667	0.500	14,591.000000
29.075000	0.500	15,921.000000
29.083333	0.500	16,525.000000
29.091667	0.500	15,866.000000
29.100000	0.500	14,101.000000
29.108333	0.500	12,389.000000
29.116667	0.500	11,866.000000
29.125000	0.500	12,856.000000
29.133333	0.500	14,409.000000
29.141667	0.500	15,137.000000
29.150000	0.500	14,254.000000
29.158333	0.500	11,942.000000
29.166667	0.500	8,886.000000
29.175000	0.500	5,697.000000
29.183333	0.500	2,982.000000
29.191667	0.500	1,114.000000
29.200000	0.500	22.000000
29.208333	0.500	-439.000000
29.216667	0.500	-137.000000
29.225000	0.500	899.000000
29.233333	0.500	2,197.000000
29.241667	0.500	3,493.000000
29.250000	0.500	5,263.000000
29.258333	0.500	7,978.000000
29.266667	0.500	11,320.000000
29.275000	0.500	14,931.000000
29.283333	0.500	18,517.000000
29.291667	0.500	21,823.000000
29.300000	0.500	24,434.000000
29.308333	0.500	26,009.000000
29.316667	0.500	26,483.000000
29.325000	0.500	26,012.000000
29.333333	0.500	24,336.000000
29.341667	0.500	20,714.000000
29.350000	0.500	14,993.000000
29.358333	0.500	8,165.000000
29.366667	0.500	1,577.000000
29.375000	0.500	-3,751.000000
29.383333	0.500	-7,604.000000
29.391667	0.500	-9,905.000000
29.400000	0.500	-10,945.000000
29.408333	0.500	-11,300.000000
29.416667	0.500	-11,285.000000
29.425000	0.500	-10,961.000000
29.433333	0.500	-10,456.000000
29.441667	0.500	-9,852.000000
29.450000	0.500	-9,005.000000
29.458333	0.500	-8,285.000000
29.466667	0.500	-8,015.000000
29.475000	0.500	-8,252.000000
29.483333	0.500	-8,565.000000
29.491667	0.500	-8,563.000000
29.500000	0.500	-8,801.000000
29.508333	0.500	-10,159.000000
29.516667	0.500	-12,438.000000
29.525000	0.500	-14,942.000000
29.533333	0.500	-17,227.000000
29.541667	0.500	-18,873.000000
29.550000	0.500	-19,659.000000
29.558333	0.500	-19,796.000000
29.566667	0.500	-19,797.000000
29.575000	0.500	-19,958.000000
29.583333	0.500	-19,989.000000
29.591667	0.500	-19,928.000000
29.600000	0.500	-20,087.000000
29.608333	0.500	-20,230.000000
29.616667	0.500	-19,981.000000
29.625000	0.500	-19,054.000000
29.633333	0.500	-17,231.000000
29.641667	0.500	-14,608.000000
29.650000	0.500	-11,603.000000
29.658333	0.500	-8,974.000000
29.666667	0.500	-7,838.000000
29.675000	0.500	-8,330.000000
29.683333	0.500	-9,884.000000
29.691667	0.500	-12,421.000000
29.700000	0.500	-15,650.000000
29.708333	0.500	-19,190.000000
29.716667	0.500	-22,470.000000
29.725000	0.500	-25,183.000000
29.733333	0.500	-27,058.000000
29.741667	0.500	-27,711.000000
29.750000	0.500	-26,967.000000
29.758333	0.500	-25,534.000000
29.766667	0.500	-24,037.000000
29.775000	0.500	-21,903.000000
29.783333	0.500	-19,196.000000
29.791667	0.500	-15,897.000000
29.800000	0.500	-12,031.000000
29.808333	0.500	-7,612.000000
29.816667	0.500	-3,158.000000
29.825000	0.500	194.000000
29.833333	0.500	1,656.000000
29.841667	0.500	1,026.000000
29.850000	0.500	-1,209.000000
29.858333	0.500	-4,120.000000
29.866667	0.500	-6,808.000000
29.875000	0.500	-8,647.000000
29.883333	0.500	-9,303.000000
29.891667	0.500	-8,606.000000
29.900000	0.500	-6,892.000000
29.908333	0.500	-4,808.000000
29.916667	0.500	-2,655.000000
29.925000	0.500	-916.000000
29.933333	0.500	-98.000000
29.941667	0.500	57.000000
29.950000	0.500	-250.000000
29.958333	0.500	-863.000000
29.966667	0.500	-1,635.000000
29.975000	0.500	-2,209.000000
29.983333	0.500	-2,514.000000
29.991667	0.500	-3,146.000000
30.000000	0.500	-3,932.000000
30.008333	0.500	-5,147.000000
30.016667	0.500	-7,151.000000
30.025000	0.500	-9,727.000000
30.033333	0.500	-12,246.000000
30.041667	0.500	-14,228.000000
30.050000	0.500	-15,816.000000
30.058333	0.500	-17,253.000000
30.066667	0.500	-17,911.000000
30.075000	0.500	-17,842.000000
30.083333	0.500	-17,941.000000
30.091667	0.500	-18,364.000000
30.100000	0.500	-19,027.000000
30.108333	0.500	-20,248.000000
30.116667	0.500	-21,854.000000
30.125000	0.500	-23,492.000000
30.133333	0.500	-25,057.000000
30.141667	0.500	-26,454.000000
30.150000	0.500	-27,221.000000
30.158333	0.500	-27,315.000000
30.166667	0.500	-26,787.000000
30.175000	0.500	-25,759.000000
30.183333	0.500	-24,784.000000
30.191667	0.500	-23,911.000000
30.200000	0.500	-22,828.000000
30.208333	0.500	-21,155.000000
30.216667	0.500	-18,711.000000
30.225000	0.500	-15,905.000000
30.233333	0.500	-13,370.000000
30.241667	0.500	-11,777.000000
30.250000	0.500	-11,182.000000
30.258333	0.500	-11,445.000000
30.266667	0.500	-12,894.000000
30.275000	0.500	-15,371.000000
30.283333	0.500	-18,213.000000
30.291667	0.500	-20,761.000000
30.300000	0.500	-22,360.000000
30.308333	0.500	-22,934.000000
30.316667	0.500	-23,293.000000
30.325000	0.500	-23,934.000000
30.333333	0.500	-24,717.000000
30.341667	0.500	-25,384.000000
30.350000	0.500	-26,033.000000
30.358333	0.500	-26,533.000000
30.366667	0.500	-26,664.000000
30.375000	0.500	-26,573.000000
30.383333	0.500	-26,583.000000
30.391667	0.500	-26,833.000000
30.400000	0.500	-27,111.000000
30.408333	0.500	-27,440.000000
30.416667	0.500	-28,282.000000
30.425000	0.500	-29,401.000000
30.433333	0.500	-30,396.000000
30.441667	0.500	-30,548.000000
30.450000	0.500	-29,465.000000
30.458333	0.500	-26,977.000000
30.466667	0.500	-22,998.000000
30.475000	0.500	-18,271.000000
30.483333	0.500	-13,971.000000
30.491667	0.500	-11,040.000000
30.500000	0.500	-9,892.000000
30.508333	0.500	-10,099.000000
30.516667	0.500	-10,945.000000
30.525000	0.500	-11,711.000000
30.533333	0.500	-12,895.000000
30.541667	0.500	-14,801.000000
30.550000	0.500	-16,916.000000
30.558333	0.500	-18,608.000000
30.566667	0.500	-19,806.000000
30.575000	0.500	-21,324.000000
30.583333	0.500	-23,840.000000
30.591667	0.500	-27,001.000000
30.600000	0.500	-29,914.000000
30.608333	0.500	-31,958.000000
30.616667	0.500	-33,549.000000
30.625000	0.500	-34,729.000000
30.633333	0.500	-34,825.000000
30.641667	0.500	-33,584.000000
30.650000	0.500	-31,418.000000
30.658333	0.500	-29,205.000000
30.666667	0.500	-27,451.000000
30.675000	0.500	-26,369.000000
30.683333	0.500	-25,435.000000
30.691667	0.500	-23,952.000000
30.700000	0.500	-21,991.000000
30.708333	0.500	-20,204.000000
30.716667	0.500	-18,810.000000
30.725000	0.500	-17,530.000000
30.733333	0.500	-16,663.000000
30.741667	0.500	-16,394.000000
30.750000	0.500	-16,481.000000
30.758333	0.500	-16,411.000000
30.766667	0.500	-16,273.000000
30.775000	0.500	-16,559.000000
30.783333	0.500	-16,960.000000
30.791667	0.500	-16,982.000000
30.800000	0.500	-16,533.000000
30.808333	0.500	-15,765.000000
30.816667	0.500	-15,206.000000
30.825000	0.500	-15,222.000000
30.833333	0.500	-15,608.000000
30.841667	0.500	-16,025.000000
30.850000	0.500	-15,995.000000
30.858333	0.500	-15,237.000000
30.866667	0.500	-13,860.000000
30.875000	0.500	-12,810.000000
30.883333	0.500	-13,090.000000
30.891667	0.500	-14,858.000000
30.900000	0.500	-17,271.000000
30.908333	0.500	-19,701.000000
30.916667	0.500	-22,085.000000
30.925000	0.500	-24,983.000000
30.933333	0.500	-28,042.000000
30.941667	0.500	-30,747.000000
30.950000	0.500	-32,657.000000
30.958333	0.500	-33,662.000000
30.966667	0.500	-33,994.000000
30.975000	0.500	-33,760.000000
30.983333	0.500	-33,220.000000
30.991667	0.500	-32,849.000000
31.000000	0.500	-32,949.000000
