# Supplementary material for: Changes to Serum Sample Tube and Processing Methodology Does Not Cause Inter-Individual Variation in Automated Whole Serum N-Glycan Profiling in Health and Disease
Source: PLoS One. 2015 Apr 1;10(4):e0123028. doi: 10.1371/journal.pone.0123028 (PMC4382121; doi:10.1371/journal.pone.0123028)
Supplement: S2 Data — (ZIP) [file pone.0123028.s007.zip › IgGglycansData/1000+390-Sample 47.txt]

File Path	chrom://acropora/ChromeleonLocal/Archana Data/07 Mar 14/Robot validation of PNG F release- GCP-IgG and GCP-Fet.seq/50.smp/Emission_1.channel/Emission_1.chm
Channel	Emission_1

Injection Information:
Data Vault	ChromeleonLocal
Injection	PNG F rel-GCP-IgG-100µg-F.A+PBM+2AB VP96+T1-110/1000+390-Sample 47
Injection Number	52
Position	RG6
Comment	
Processing Method	beh-gu
Instrument Method	BEH-15cm-30min-right-25ul
Type	Unknown
Status	Finished
Injection Date	08/03/2014
Injection Time	18:18:43
Injection Volume (µL)	25.0000
Dilution Factor	1.0000
Weight	1.0000

Raw Data Information:
Time Min. (min)	0.000000
Time Max. (min)	31.000000
Data Points	3721
Detector	FLD
Exporting Data System	Chromeleon 7.1.1.1127
Operator	
Signal Quantity	
Signal Unit	counts
Signal Min.	-40,312.000000
Signal Max.	7,937,088.000000
Channel	Emission_1
Driver Name	FLD3000.dll
Channel Type	Evaluation
Min. Step (s)	0.500
Max. Step (s)	0.500
Average Step (s)	0.500

Signal Parameter Information:
Signal Info	

Raw Data:
Time (min)	Step (s)	Value (counts)
0.000000	0.000	0.000000
0.008333	0.500	0.000000
0.016667	0.500	0.000000
0.025000	0.500	0.000000
0.033333	0.500	0.000000
0.041667	0.500	6,363.000000
0.050000	0.500	6,486.000000
0.058333	0.500	6,769.000000
0.066667	0.500	7,559.000000
0.075000	0.500	8,830.000000
0.083333	0.500	10,344.000000
0.091667	0.500	11,729.000000
0.100000	0.500	12,701.000000
0.108333	0.500	13,164.000000
0.116667	0.500	13,132.000000
0.125000	0.500	12,711.000000
0.133333	0.500	11,985.000000
0.141667	0.500	10,980.000000
0.150000	0.500	9,775.000000
0.158333	0.500	8,484.000000
0.166667	0.500	7,166.000000
0.175000	0.500	5,889.000000
0.183333	0.500	4,701.000000
0.191667	0.500	3,618.000000
0.200000	0.500	2,695.000000
0.208333	0.500	1,980.000000
0.216667	0.500	1,483.000000
0.225000	0.500	1,205.000000
0.233333	0.500	1,109.000000
0.241667	0.500	1,037.000000
0.250000	0.500	903.000000
0.258333	0.500	762.000000
0.266667	0.500	666.000000
0.275000	0.500	658.000000
0.283333	0.500	715.000000
0.291667	0.500	783.000000
0.300000	0.500	795.000000
0.308333	0.500	755.000000
0.316667	0.500	719.000000
0.325000	0.500	727.000000
0.333333	0.500	762.000000
0.341667	0.500	773.000000
0.350000	0.500	753.000000
0.358333	0.500	707.000000
0.366667	0.500	621.000000
0.375000	0.500	493.000000
0.383333	0.500	331.000000
0.391667	0.500	159.000000
0.400000	0.500	-10.000000
0.408333	0.500	-193.000000
0.416667	0.500	-375.000000
0.425000	0.500	-510.000000
0.433333	0.500	-609.000000
0.441667	0.500	-699.000000
0.450000	0.500	-754.000000
0.458333	0.500	-713.000000
0.466667	0.500	-576.000000
0.475000	0.500	-433.000000
0.483333	0.500	-316.000000
0.491667	0.500	-169.000000
0.500000	0.500	12.000000
0.508333	0.500	195.000000
0.516667	0.500	325.000000
0.525000	0.500	385.000000
0.533333	0.500	415.000000
0.541667	0.500	470.000000
0.550000	0.500	549.000000
0.558333	0.500	616.000000
0.566667	0.500	618.000000
0.575000	0.500	520.000000
0.583333	0.500	367.000000
0.591667	0.500	215.000000
0.600000	0.500	82.000000
0.608333	0.500	-26.000000
0.616667	0.500	-65.000000
0.625000	0.500	75.000000
0.633333	0.500	509.000000
0.641667	0.500	1,317.000000
0.650000	0.500	2,508.000000
0.658333	0.500	4,020.000000
0.666667	0.500	5,730.000000
0.675000	0.500	7,445.000000
0.683333	0.500	9,014.000000
0.691667	0.500	10,305.000000
0.700000	0.500	11,265.000000
0.708333	0.500	11,948.000000
0.716667	0.500	12,435.000000
0.725000	0.500	13,901.000000
0.733333	0.500	25,239.000000
0.741667	0.500	73,285.000000
0.750000	0.500	196,673.000000
0.758333	0.500	423,257.000000
0.766667	0.500	753,666.000000
0.775000	0.500	1,160,135.000000
0.783333	0.500	1,596,127.000000
0.791667	0.500	2,008,903.000000
0.800000	0.500	2,350,841.000000
0.808333	0.500	2,587,552.000000
0.816667	0.500	2,701,846.000000
0.825000	0.500	2,693,569.000000
0.833333	0.500	2,576,597.000000
0.841667	0.500	2,374,239.000000
0.850000	0.500	2,114,195.000000
0.858333	0.500	1,824,072.000000
0.866667	0.500	1,528,138.000000
0.875000	0.500	1,245,446.000000
0.883333	0.500	989,226.000000
0.891667	0.500	767,104.000000
0.900000	0.500	581,985.000000
0.908333	0.500	433,163.000000
0.916667	0.500	317,462.000000
0.925000	0.500	230,275.000000
0.933333	0.500	166,432.000000
0.941667	0.500	120,847.000000
0.950000	0.500	88,969.000000
0.958333	0.500	67,037.000000
0.966667	0.500	52,143.000000
0.975000	0.500	42,117.000000
0.983333	0.500	35,344.000000
0.991667	0.500	30,684.000000
1.000000	0.500	27,397.000000
1.008333	0.500	25,028.000000
1.016667	0.500	23,354.000000
1.025000	0.500	22,286.000000
1.033333	0.500	21,950.000000
1.041667	0.500	22,653.000000
1.050000	0.500	24,638.000000
1.058333	0.500	27,879.000000
1.066667	0.500	32,077.000000
1.075000	0.500	36,682.000000
1.083333	0.500	41,002.000000
1.091667	0.500	44,389.000000
1.100000	0.500	46,422.000000
1.108333	0.500	47,016.000000
1.116667	0.500	46,421.000000
1.125000	0.500	44,993.000000
1.133333	0.500	43,128.000000
1.141667	0.500	41,295.000000
1.150000	0.500	39,928.000000
1.158333	0.500	39,365.000000
1.166667	0.500	39,886.000000
1.175000	0.500	41,567.000000
1.183333	0.500	44,185.000000
1.191667	0.500	47,322.000000
1.200000	0.500	50,486.000000
1.208333	0.500	53,219.000000
1.216667	0.500	55,157.000000
1.225000	0.500	56,030.000000
1.233333	0.500	55,721.000000
1.241667	0.500	54,247.000000
1.250000	0.500	51,791.000000
1.258333	0.500	48,747.000000
1.266667	0.500	45,470.000000
1.275000	0.500	42,252.000000
1.283333	0.500	39,233.000000
1.291667	0.500	36,453.000000
1.300000	0.500	34,206.000000
1.308333	0.500	33,055.000000
1.316667	0.500	33,218.000000
1.325000	0.500	34,301.000000
1.333333	0.500	35,521.000000
1.341667	0.500	36,171.000000
1.350000	0.500	35,834.000000
1.358333	0.500	34,368.000000
1.366667	0.500	31,881.000000
1.375000	0.500	28,625.000000
1.383333	0.500	24,963.000000
1.391667	0.500	21,308.000000
1.400000	0.500	18,048.000000
1.408333	0.500	15,403.000000
1.416667	0.500	13,391.000000
1.425000	0.500	11,945.000000
1.433333	0.500	10,986.000000
1.441667	0.500	10,385.000000
1.450000	0.500	9,966.000000
1.458333	0.500	9,599.000000
1.466667	0.500	9,249.000000
1.475000	0.500	8,872.000000
1.483333	0.500	8,476.000000
1.491667	0.500	8,113.000000
1.500000	0.500	7,799.000000
1.508333	0.500	7,529.000000
1.516667	0.500	7,311.000000
1.525000	0.500	7,153.000000
1.533333	0.500	7,076.000000
1.541667	0.500	7,065.000000
1.550000	0.500	7,029.000000
1.558333	0.500	6,878.000000
1.566667	0.500	6,517.000000
1.575000	0.500	5,927.000000
1.583333	0.500	5,244.000000
1.591667	0.500	4,617.000000
1.600000	0.500	4,078.000000
1.608333	0.500	3,616.000000
1.616667	0.500	3,250.000000
1.625000	0.500	3,016.000000
1.633333	0.500	2,880.000000
1.641667	0.500	2,808.000000
1.650000	0.500	2,808.000000
1.658333	0.500	2,852.000000
1.666667	0.500	2,953.000000
1.675000	0.500	3,133.000000
1.683333	0.500	3,362.000000
1.691667	0.500	3,617.000000
1.700000	0.500	3,867.000000
1.708333	0.500	4,114.000000
1.716667	0.500	4,353.000000
1.725000	0.500	4,584.000000
1.733333	0.500	4,822.000000
1.741667	0.500	5,009.000000
1.750000	0.500	5,026.000000
1.758333	0.500	4,767.000000
1.766667	0.500	4,237.000000
1.775000	0.500	3,524.000000
1.783333	0.500	2,772.000000
1.791667	0.500	2,099.000000
1.800000	0.500	1,512.000000
1.808333	0.500	1,045.000000
1.816667	0.500	707.000000
1.825000	0.500	459.000000
1.833333	0.500	319.000000
1.841667	0.500	361.000000
1.850000	0.500	514.000000
1.858333	0.500	687.000000
1.866667	0.500	781.000000
1.875000	0.500	731.000000
1.883333	0.500	528.000000
1.891667	0.500	208.000000
1.900000	0.500	-102.000000
1.908333	0.500	-256.000000
1.916667	0.500	-223.000000
1.925000	0.500	-29.000000
1.933333	0.500	298.000000
1.941667	0.500	644.000000
1.950000	0.500	943.000000
1.958333	0.500	1,170.000000
1.966667	0.500	1,325.000000
1.975000	0.500	1,423.000000
1.983333	0.500	1,462.000000
1.991667	0.500	1,460.000000
2.000000	0.500	1,488.000000
2.008333	0.500	1,581.000000
2.016667	0.500	1,754.000000
2.025000	0.500	1,993.000000
2.033333	0.500	2,256.000000
2.041667	0.500	2,487.000000
2.050000	0.500	2,694.000000
2.058333	0.500	2,939.000000
2.066667	0.500	3,278.000000
2.075000	0.500	3,650.000000
2.083333	0.500	3,957.000000
2.091667	0.500	4,163.000000
2.100000	0.500	4,246.000000
2.108333	0.500	4,195.000000
2.116667	0.500	3,965.000000
2.125000	0.500	3,534.000000
2.133333	0.500	2,979.000000
2.141667	0.500	2,467.000000
2.150000	0.500	2,092.000000
2.158333	0.500	1,852.000000
2.166667	0.500	1,725.000000
2.175000	0.500	1,659.000000
2.183333	0.500	1,574.000000
2.191667	0.500	1,409.000000
2.200000	0.500	1,176.000000
2.208333	0.500	998.000000
2.216667	0.500	1,021.000000
2.225000	0.500	1,234.000000
2.233333	0.500	1,541.000000
2.241667	0.500	1,859.000000
2.250000	0.500	2,144.000000
2.258333	0.500	2,331.000000
2.266667	0.500	2,374.000000
2.275000	0.500	2,234.000000
2.283333	0.500	1,913.000000
2.291667	0.500	1,498.000000
2.300000	0.500	1,092.000000
2.308333	0.500	736.000000
2.316667	0.500	473.000000
2.325000	0.500	331.000000
2.333333	0.500	298.000000
2.341667	0.500	415.000000
2.350000	0.500	681.000000
2.358333	0.500	1,008.000000
2.366667	0.500	1,294.000000
2.375000	0.500	1,485.000000
2.383333	0.500	1,598.000000
2.391667	0.500	1,662.000000
2.400000	0.500	1,677.000000
2.408333	0.500	1,634.000000
2.416667	0.500	1,525.000000
2.425000	0.500	1,390.000000
2.433333	0.500	1,266.000000
2.441667	0.500	1,143.000000
2.450000	0.500	1,002.000000
2.458333	0.500	877.000000
2.466667	0.500	824.000000
2.475000	0.500	891.000000
2.483333	0.500	1,017.000000
2.491667	0.500	1,096.000000
2.500000	0.500	1,050.000000
2.508333	0.500	882.000000
2.516667	0.500	663.000000
2.525000	0.500	487.000000
2.533333	0.500	415.000000
2.541667	0.500	463.000000
2.550000	0.500	574.000000
2.558333	0.500	720.000000
2.566667	0.500	864.000000
2.575000	0.500	977.000000
2.583333	0.500	1,052.000000
2.591667	0.500	1,086.000000
2.600000	0.500	1,078.000000
2.608333	0.500	1,046.000000
2.616667	0.500	1,070.000000
2.625000	0.500	1,228.000000
2.633333	0.500	1,482.000000
2.641667	0.500	1,735.000000
2.650000	0.500	1,912.000000
2.658333	0.500	1,968.000000
2.666667	0.500	1,902.000000
2.675000	0.500	1,766.000000
2.683333	0.500	1,603.000000
2.691667	0.500	1,463.000000
2.700000	0.500	1,401.000000
2.708333	0.500	1,402.000000
2.716667	0.500	1,470.000000
2.725000	0.500	1,605.000000
2.733333	0.500	1,726.000000
2.741667	0.500	1,753.000000
2.750000	0.500	1,701.000000
2.758333	0.500	1,617.000000
2.766667	0.500	1,527.000000
2.775000	0.500	1,447.000000
2.783333	0.500	1,343.000000
2.791667	0.500	1,169.000000
2.800000	0.500	917.000000
2.808333	0.500	585.000000
2.816667	0.500	263.000000
2.825000	0.500	53.000000
2.833333	0.500	-62.000000
2.841667	0.500	-153.000000
2.850000	0.500	-263.000000
2.858333	0.500	-373.000000
2.866667	0.500	-449.000000
2.875000	0.500	-456.000000
2.883333	0.500	-378.000000
2.891667	0.500	-238.000000
2.900000	0.500	-64.000000
2.908333	0.500	182.000000
2.916667	0.500	512.000000
2.925000	0.500	783.000000
2.933333	0.500	911.000000
2.941667	0.500	895.000000
2.950000	0.500	756.000000
2.958333	0.500	572.000000
2.966667	0.500	445.000000
2.975000	0.500	421.000000
2.983333	0.500	500.000000
2.991667	0.500	653.000000
3.000000	0.500	853.000000
3.008333	0.500	853.000000
3.016667	0.500	853.000000
3.025000	0.500	853.000000
3.033333	0.500	853.000000
3.041667	0.500	600.000000
3.050000	0.500	-22.000000
3.058333	0.500	-668.000000
3.066667	0.500	-1,539.000000
3.075000	0.500	-2,677.000000
3.083333	0.500	-3,840.000000
3.091667	0.500	-4,727.000000
3.100000	0.500	-5,475.000000
3.108333	0.500	-6,069.000000
3.116667	0.500	-6,348.000000
3.125000	0.500	-5,788.000000
3.133333	0.500	-4,213.000000
3.141667	0.500	-1,831.000000
3.150000	0.500	1,047.000000
3.158333	0.500	3,604.000000
3.166667	0.500	5,137.000000
3.175000	0.500	5,621.000000
3.183333	0.500	5,000.000000
3.191667	0.500	3,661.000000
3.200000	0.500	2,094.000000
3.208333	0.500	561.000000
3.216667	0.500	-735.000000
3.225000	0.500	-2,035.000000
3.233333	0.500	-3,523.000000
3.241667	0.500	-4,630.000000
3.250000	0.500	-5,006.000000
3.258333	0.500	-4,885.000000
3.266667	0.500	-4,685.000000
3.275000	0.500	-4,287.000000
3.283333	0.500	-3,800.000000
3.291667	0.500	-3,409.000000
3.300000	0.500	-2,879.000000
3.308333	0.500	-1,888.000000
3.316667	0.500	-662.000000
3.325000	0.500	274.000000
3.333333	0.500	242.000000
3.341667	0.500	-629.000000
3.350000	0.500	-2,336.000000
3.358333	0.500	-4,982.000000
3.366667	0.500	-8,400.000000
3.375000	0.500	-12,154.000000
3.383333	0.500	-15,832.000000
3.391667	0.500	-18,837.000000
3.400000	0.500	-20,740.000000
3.408333	0.500	-21,510.000000
3.416667	0.500	-21,872.000000
3.425000	0.500	-22,500.000000
3.433333	0.500	-23,536.000000
3.441667	0.500	-24,699.000000
3.450000	0.500	-25,541.000000
3.458333	0.500	-25,796.000000
3.466667	0.500	-25,740.000000
3.475000	0.500	-25,588.000000
3.483333	0.500	-25,615.000000
3.491667	0.500	-26,001.000000
3.500000	0.500	-26,144.000000
3.508333	0.500	-25,416.000000
3.516667	0.500	-23,819.000000
3.525000	0.500	-21,799.000000
3.533333	0.500	-19,702.000000
3.541667	0.500	-17,914.000000
3.550000	0.500	-16,645.000000
3.558333	0.500	-15,988.000000
3.566667	0.500	-16,288.000000
3.575000	0.500	-17,159.000000
3.583333	0.500	-17,882.000000
3.591667	0.500	-18,298.000000
3.600000	0.500	-18,069.000000
3.608333	0.500	-17,024.000000
3.616667	0.500	-15,238.000000
3.625000	0.500	-12,760.000000
3.633333	0.500	-9,386.000000
3.641667	0.500	-5,592.000000
3.650000	0.500	-2,119.000000
3.658333	0.500	680.000000
3.666667	0.500	2,213.000000
3.675000	0.500	2,120.000000
3.683333	0.500	652.000000
3.691667	0.500	-1,567.000000
3.700000	0.500	-3,803.000000
3.708333	0.500	-5,563.000000
3.716667	0.500	-6,740.000000
3.725000	0.500	-7,274.000000
3.733333	0.500	-6,753.000000
3.741667	0.500	-5,272.000000
3.750000	0.500	-3,453.000000
3.758333	0.500	-1,986.000000
3.766667	0.500	-1,036.000000
3.775000	0.500	-746.000000
3.783333	0.500	-1,644.000000
3.791667	0.500	-3,411.000000
3.800000	0.500	-5,067.000000
3.808333	0.500	-6,412.000000
3.816667	0.500	-7,383.000000
3.825000	0.500	-7,953.000000
3.833333	0.500	-8,455.000000
3.841667	0.500	-9,810.000000
3.850000	0.500	-11,914.000000
3.858333	0.500	-14,189.000000
3.866667	0.500	-16,650.000000
3.875000	0.500	-19,571.000000
3.883333	0.500	-23,070.000000
3.891667	0.500	-27,051.000000
3.900000	0.500	-30,646.000000
3.908333	0.500	-33,034.000000
3.916667	0.500	-33,747.000000
3.925000	0.500	-32,620.000000
3.933333	0.500	-29,532.000000
3.941667	0.500	-24,741.000000
3.950000	0.500	-19,016.000000
3.958333	0.500	-13,359.000000
3.966667	0.500	-8,553.000000
3.975000	0.500	-4,893.000000
3.983333	0.500	-2,731.000000
3.991667	0.500	-1,964.000000
4.000000	0.500	-1,912.000000
4.008333	0.500	-2,256.000000
4.016667	0.500	-2,629.000000
4.025000	0.500	-2,742.000000
4.033333	0.500	-3,043.000000
4.041667	0.500	-3,912.000000
4.050000	0.500	-5,115.000000
4.058333	0.500	-5,925.000000
4.066667	0.500	-6,161.000000
4.075000	0.500	-6,300.000000
4.083333	0.500	-6,467.000000
4.091667	0.500	-6,797.000000
4.100000	0.500	-7,495.000000
4.108333	0.500	-8,515.000000
4.116667	0.500	-9,566.000000
4.125000	0.500	-9,897.000000
4.133333	0.500	-8,723.000000
4.141667	0.500	-6,168.000000
4.150000	0.500	-3,186.000000
4.158333	0.500	-346.000000
4.166667	0.500	1,984.000000
4.175000	0.500	3,230.000000
4.183333	0.500	3,184.000000
4.191667	0.500	1,833.000000
4.200000	0.500	-765.000000
4.208333	0.500	-4,167.000000
4.216667	0.500	-7,552.000000
4.225000	0.500	-10,365.000000
4.233333	0.500	-12,400.000000
4.241667	0.500	-13,834.000000
4.250000	0.500	-14,717.000000
4.258333	0.500	-15,222.000000
4.266667	0.500	-15,518.000000
4.275000	0.500	-15,366.000000
4.283333	0.500	-14,232.000000
4.291667	0.500	-11,877.000000
4.300000	0.500	-8,744.000000
4.308333	0.500	-6,236.000000
4.316667	0.500	-5,463.000000
4.325000	0.500	-6,802.000000
4.333333	0.500	-9,914.000000
4.341667	0.500	-13,886.000000
4.350000	0.500	-17,707.000000
4.358333	0.500	-20,510.000000
4.366667	0.500	-22,163.000000
4.375000	0.500	-22,910.000000
4.383333	0.500	-23,265.000000
4.391667	0.500	-23,537.000000
4.400000	0.500	-23,602.000000
4.408333	0.500	-23,865.000000
4.416667	0.500	-24,814.000000
4.425000	0.500	-26,054.000000
4.433333	0.500	-26,858.000000
4.441667	0.500	-27,054.000000
4.450000	0.500	-26,895.000000
4.458333	0.500	-26,109.000000
4.466667	0.500	-25,107.000000
4.475000	0.500	-24,268.000000
4.483333	0.500	-23,909.000000
4.491667	0.500	-24,413.000000
4.500000	0.500	-26,506.000000
4.508333	0.500	-30,018.000000
4.516667	0.500	-34,119.000000
4.525000	0.500	-37,834.000000
4.533333	0.500	-40,111.000000
4.541667	0.500	-40,312.000000
4.550000	0.500	-38,684.000000
4.558333	0.500	-36,157.000000
4.566667	0.500	-33,262.000000
4.575000	0.500	-30,006.000000
4.583333	0.500	-26,412.000000
4.591667	0.500	-23,006.000000
4.600000	0.500	-19,839.000000
4.608333	0.500	-16,854.000000
4.616667	0.500	-14,158.000000
4.625000	0.500	-11,619.000000
4.633333	0.500	-9,395.000000
4.641667	0.500	-7,446.000000
4.650000	0.500	-5,645.000000
4.658333	0.500	-3,867.000000
4.666667	0.500	-1,902.000000
4.675000	0.500	401.000000
4.683333	0.500	2,715.000000
4.691667	0.500	4,462.000000
4.700000	0.500	4,681.000000
4.708333	0.500	2,986.000000
4.716667	0.500	321.000000
4.725000	0.500	-2,279.000000
4.733333	0.500	-4,718.000000
4.741667	0.500	-6,838.000000
4.750000	0.500	-8,112.000000
4.758333	0.500	-8,543.000000
4.766667	0.500	-8,408.000000
4.775000	0.500	-8,270.000000
4.783333	0.500	-7,856.000000
4.791667	0.500	-7,102.000000
4.800000	0.500	-6,461.000000
4.808333	0.500	-6,330.000000
4.816667	0.500	-6,713.000000
4.825000	0.500	-7,432.000000
4.833333	0.500	-8,161.000000
4.841667	0.500	-8,580.000000
4.850000	0.500	-8,164.000000
4.858333	0.500	-6,724.000000
4.866667	0.500	-4,688.000000
4.875000	0.500	-3,273.000000
4.883333	0.500	-3,689.000000
4.891667	0.500	-5,787.000000
4.900000	0.500	-8,637.000000
4.908333	0.500	-11,440.000000
4.916667	0.500	-13,451.000000
4.925000	0.500	-14,608.000000
4.933333	0.500	-15,081.000000
4.941667	0.500	-14,975.000000
4.950000	0.500	-13,907.000000
4.958333	0.500	-11,754.000000
4.966667	0.500	-9,351.000000
4.975000	0.500	-7,597.000000
4.983333	0.500	-6,822.000000
4.991667	0.500	-6,832.000000
5.000000	0.500	-7,673.000000
5.008333	0.500	-9,320.000000
5.016667	0.500	-11,109.000000
5.025000	0.500	-12,569.000000
5.033333	0.500	-13,872.000000
5.041667	0.500	-14,864.000000
5.050000	0.500	-15,609.000000
5.058333	0.500	-15,926.000000
5.066667	0.500	-15,453.000000
5.075000	0.500	-13,905.000000
5.083333	0.500	-11,485.000000
5.091667	0.500	-8,620.000000
5.100000	0.500	-5,778.000000
5.108333	0.500	-3,089.000000
5.116667	0.500	-962.000000
5.125000	0.500	46.000000
5.133333	0.500	30.000000
5.141667	0.500	-549.000000
5.150000	0.500	-924.000000
5.158333	0.500	-816.000000
5.166667	0.500	-648.000000
5.175000	0.500	-839.000000
5.183333	0.500	-1,198.000000
5.191667	0.500	-1,227.000000
5.200000	0.500	-624.000000
5.208333	0.500	790.000000
5.216667	0.500	2,680.000000
5.225000	0.500	4,399.000000
5.233333	0.500	5,125.000000
5.241667	0.500	4,437.000000
5.250000	0.500	2,580.000000
5.258333	0.500	157.000000
5.266667	0.500	-2,056.000000
5.275000	0.500	-3,194.000000
5.283333	0.500	-2,844.000000
5.291667	0.500	-1,821.000000
5.300000	0.500	-1,396.000000
5.308333	0.500	-2,997.000000
5.316667	0.500	-6,643.000000
5.325000	0.500	-11,485.000000
5.333333	0.500	-16,513.000000
5.341667	0.500	-20,519.000000
5.350000	0.500	-22,260.000000
5.358333	0.500	-21,566.000000
5.366667	0.500	-19,228.000000
5.375000	0.500	-16,408.000000
5.383333	0.500	-14,369.000000
5.391667	0.500	-13,732.000000
5.400000	0.500	-14,431.000000
5.408333	0.500	-16,084.000000
5.416667	0.500	-17,957.000000
5.425000	0.500	-19,350.000000
5.433333	0.500	-19,699.000000
5.441667	0.500	-18,838.000000
5.450000	0.500	-16,777.000000
5.458333	0.500	-13,504.000000
5.466667	0.500	-9,740.000000
5.475000	0.500	-6,201.000000
5.483333	0.500	-3,528.000000
5.491667	0.500	-1,665.000000
5.500000	0.500	-811.000000
5.508333	0.500	-1,549.000000
5.516667	0.500	-3,843.000000
5.525000	0.500	-6,813.000000
5.533333	0.500	-9,126.000000
5.541667	0.500	-10,572.000000
5.550000	0.500	-11,528.000000
5.558333	0.500	-11,839.000000
5.566667	0.500	-11,330.000000
5.575000	0.500	-10,704.000000
5.583333	0.500	-10,635.000000
5.591667	0.500	-10,975.000000
5.600000	0.500	-11,757.000000
5.608333	0.500	-12,540.000000
5.616667	0.500	-12,782.000000
5.625000	0.500	-12,239.000000
5.633333	0.500	-10,454.000000
5.641667	0.500	-7,142.000000
5.650000	0.500	-2,488.000000
5.658333	0.500	2,710.000000
5.666667	0.500	7,317.000000
5.675000	0.500	10,712.000000
5.683333	0.500	12,814.000000
5.691667	0.500	13,729.000000
5.700000	0.500	13,819.000000
5.708333	0.500	13,305.000000
5.716667	0.500	12,021.000000
5.725000	0.500	10,145.000000
5.733333	0.500	7,997.000000
5.741667	0.500	6,005.000000
5.750000	0.500	4,204.000000
5.758333	0.500	2,375.000000
5.766667	0.500	219.000000
5.775000	0.500	-2,616.000000
5.783333	0.500	-6,120.000000
5.791667	0.500	-9,934.000000
5.800000	0.500	-13,506.000000
5.808333	0.500	-16,750.000000
5.816667	0.500	-19,387.000000
5.825000	0.500	-21,550.000000
5.833333	0.500	-23,294.000000
5.841667	0.500	-24,476.000000
5.850000	0.500	-25,083.000000
5.858333	0.500	-25,191.000000
5.866667	0.500	-24,977.000000
5.875000	0.500	-24,733.000000
5.883333	0.500	-23,882.000000
5.891667	0.500	-21,889.000000
5.900000	0.500	-18,621.000000
5.908333	0.500	-14,229.000000
5.916667	0.500	-9,794.000000
5.925000	0.500	-6,531.000000
5.933333	0.500	-4,917.000000
5.941667	0.500	-4,751.000000
5.950000	0.500	-5,815.000000
5.958333	0.500	-7,665.000000
5.966667	0.500	-9,800.000000
5.975000	0.500	-11,993.000000
5.983333	0.500	-14,198.000000
5.991667	0.500	-16,209.000000
6.000000	0.500	-17,542.000000
6.008333	0.500	-18,209.000000
6.016667	0.500	-18,136.000000
6.025000	0.500	-17,020.000000
6.033333	0.500	-15,178.000000
6.041667	0.500	-13,144.000000
6.050000	0.500	-11,085.000000
6.058333	0.500	-9,009.000000
6.066667	0.500	-6,934.000000
6.075000	0.500	-5,066.000000
6.083333	0.500	-3,883.000000
6.091667	0.500	-3,257.000000
6.100000	0.500	-2,435.000000
6.108333	0.500	-877.000000
6.116667	0.500	1,424.000000
6.125000	0.500	3,406.000000
6.133333	0.500	3,890.000000
6.141667	0.500	2,943.000000
6.150000	0.500	1,179.000000
6.158333	0.500	-586.000000
6.166667	0.500	-1,134.000000
6.175000	0.500	235.000000
6.183333	0.500	3,366.000000
6.191667	0.500	7,280.000000
6.200000	0.500	10,733.000000
6.208333	0.500	13,148.000000
6.216667	0.500	14,313.000000
6.225000	0.500	14,126.000000
6.233333	0.500	12,350.000000
6.241667	0.500	9,602.000000
6.250000	0.500	6,854.000000
6.258333	0.500	4,464.000000
6.266667	0.500	2,045.000000
6.275000	0.500	-612.000000
6.283333	0.500	-3,189.000000
6.291667	0.500	-5,544.000000
6.300000	0.500	-7,808.000000
6.308333	0.500	-9,657.000000
6.316667	0.500	-10,547.000000
6.325000	0.500	-10,227.000000
6.333333	0.500	-8,360.000000
6.341667	0.500	-4,890.000000
6.350000	0.500	-696.000000
6.358333	0.500	3,168.000000
6.366667	0.500	5,837.000000
6.375000	0.500	7,014.000000
6.383333	0.500	6,442.000000
6.391667	0.500	4,090.000000
6.400000	0.500	308.000000
6.408333	0.500	-4,162.000000
6.416667	0.500	-8,452.000000
6.425000	0.500	-11,591.000000
6.433333	0.500	-12,775.000000
6.441667	0.500	-12,310.000000
6.450000	0.500	-10,572.000000
6.458333	0.500	-7,675.000000
6.466667	0.500	-4,110.000000
6.475000	0.500	-471.000000
6.483333	0.500	2,384.000000
6.491667	0.500	3,770.000000
6.500000	0.500	3,638.000000
6.508333	0.500	2,099.000000
6.516667	0.500	-443.000000
6.525000	0.500	-3,532.000000
6.533333	0.500	-6,781.000000
6.541667	0.500	-9,921.000000
6.550000	0.500	-12,824.000000
6.558333	0.500	-15,428.000000
6.566667	0.500	-17,518.000000
6.575000	0.500	-18,685.000000
6.583333	0.500	-18,194.000000
6.591667	0.500	-15,864.000000
6.600000	0.500	-12,356.000000
6.608333	0.500	-8,312.000000
6.616667	0.500	-4,207.000000
6.625000	0.500	-384.000000
6.633333	0.500	2,867.000000
6.641667	0.500	5,565.000000
6.650000	0.500	7,411.000000
6.658333	0.500	7,923.000000
6.666667	0.500	7,205.000000
6.675000	0.500	5,726.000000
6.683333	0.500	3,671.000000
6.691667	0.500	995.000000
6.700000	0.500	-1,975.000000
6.708333	0.500	-4,849.000000
6.716667	0.500	-7,065.000000
6.725000	0.500	-8,072.000000
6.733333	0.500	-7,706.000000
6.741667	0.500	-6,831.000000
6.750000	0.500	-5,847.000000
6.758333	0.500	-4,787.000000
6.766667	0.500	-4,056.000000
6.775000	0.500	-4,001.000000
6.783333	0.500	-4,648.000000
6.791667	0.500	-5,809.000000
6.800000	0.500	-7,098.000000
6.808333	0.500	-8,271.000000
6.816667	0.500	-9,130.000000
6.825000	0.500	-9,543.000000
6.833333	0.500	-9,193.000000
6.841667	0.500	-7,613.000000
6.850000	0.500	-4,744.000000
6.858333	0.500	-435.000000
6.866667	0.500	4,891.000000
6.875000	0.500	9,817.000000
6.883333	0.500	13,134.000000
6.891667	0.500	14,644.000000
6.900000	0.500	14,626.000000
6.908333	0.500	13,454.000000
6.916667	0.500	11,559.000000
6.925000	0.500	9,523.000000
6.933333	0.500	7,743.000000
6.941667	0.500	6,259.000000
6.950000	0.500	5,403.000000
6.958333	0.500	5,702.000000
6.966667	0.500	7,320.000000
6.975000	0.500	9,607.000000
6.983333	0.500	11,525.000000
6.991667	0.500	12,664.000000
7.000000	0.500	13,704.000000
7.008333	0.500	14,584.000000
7.016667	0.500	15,271.000000
7.025000	0.500	16,063.000000
7.033333	0.500	16,669.000000
7.041667	0.500	17,026.000000
7.050000	0.500	17,207.000000
7.058333	0.500	17,182.000000
7.066667	0.500	17,068.000000
7.075000	0.500	16,967.000000
7.083333	0.500	16,838.000000
7.091667	0.500	16,373.000000
7.100000	0.500	15,465.000000
7.108333	0.500	13,927.000000
7.116667	0.500	11,482.000000
7.125000	0.500	8,480.000000
7.133333	0.500	5,534.000000
7.141667	0.500	3,401.000000
7.150000	0.500	2,282.000000
7.158333	0.500	1,765.000000
7.166667	0.500	1,454.000000
7.175000	0.500	1,223.000000
7.183333	0.500	927.000000
7.191667	0.500	289.000000
7.200000	0.500	-156.000000
7.208333	0.500	966.000000
7.216667	0.500	4,281.000000
7.225000	0.500	9,169.000000
7.233333	0.500	14,494.000000
7.241667	0.500	18,903.000000
7.250000	0.500	21,075.000000
7.258333	0.500	20,501.000000
7.266667	0.500	17,981.000000
7.275000	0.500	14,578.000000
7.283333	0.500	10,809.000000
7.291667	0.500	6,782.000000
7.300000	0.500	2,533.000000
7.308333	0.500	-1,602.000000
7.316667	0.500	-4,905.000000
7.325000	0.500	-6,687.000000
7.333333	0.500	-7,007.000000
7.341667	0.500	-6,455.000000
7.350000	0.500	-5,454.000000
7.358333	0.500	-4,147.000000
7.366667	0.500	-2,469.000000
7.375000	0.500	-469.000000
7.383333	0.500	1,311.000000
7.391667	0.500	2,501.000000
7.400000	0.500	3,053.000000
7.408333	0.500	3,183.000000
7.416667	0.500	3,017.000000
7.425000	0.500	2,430.000000
7.433333	0.500	1,603.000000
7.441667	0.500	994.000000
7.450000	0.500	1,170.000000
7.458333	0.500	2,646.000000
7.466667	0.500	5,166.000000
7.475000	0.500	7,982.000000
7.483333	0.500	10,168.000000
7.491667	0.500	11,282.000000
7.500000	0.500	11,342.000000
7.508333	0.500	10,697.000000
7.516667	0.500	9,456.000000
7.525000	0.500	8,143.000000
7.533333	0.500	7,684.000000
7.541667	0.500	8,185.000000
7.550000	0.500	9,210.000000
7.558333	0.500	9,746.000000
7.566667	0.500	9,519.000000
7.575000	0.500	9,024.000000
7.583333	0.500	8,717.000000
7.591667	0.500	9,191.000000
7.600000	0.500	10,583.000000
7.608333	0.500	12,438.000000
7.616667	0.500	13,819.000000
7.625000	0.500	14,321.000000
7.633333	0.500	13,918.000000
7.641667	0.500	12,912.000000
7.650000	0.500	11,448.000000
7.658333	0.500	9,960.000000
7.666667	0.500	9,170.000000
7.675000	0.500	9,202.000000
7.683333	0.500	10,014.000000
7.691667	0.500	11,808.000000
7.700000	0.500	14,442.000000
7.708333	0.500	17,287.000000
7.716667	0.500	20,064.000000
7.725000	0.500	22,372.000000
7.733333	0.500	23,321.000000
7.741667	0.500	22,801.000000
7.750000	0.500	21,221.000000
7.758333	0.500	19,221.000000
7.766667	0.500	17,602.000000
7.775000	0.500	16,508.000000
7.783333	0.500	16,311.000000
7.791667	0.500	17,027.000000
7.800000	0.500	17,985.000000
7.808333	0.500	19,093.000000
7.816667	0.500	20,697.000000
7.825000	0.500	22,994.000000
7.833333	0.500	25,038.000000
7.841667	0.500	25,618.000000
7.850000	0.500	24,545.000000
7.858333	0.500	22,764.000000
7.866667	0.500	21,146.000000
7.875000	0.500	20,199.000000
7.883333	0.500	20,055.000000
7.891667	0.500	20,643.000000
7.900000	0.500	21,176.000000
7.908333	0.500	20,782.000000
7.916667	0.500	19,431.000000
7.925000	0.500	17,600.000000
7.933333	0.500	15,546.000000
7.941667	0.500	13,436.000000
7.950000	0.500	11,358.000000
7.958333	0.500	9,448.000000
7.966667	0.500	8,290.000000
7.975000	0.500	8,357.000000
7.983333	0.500	9,940.000000
7.991667	0.500	12,655.000000
8.000000	0.500	16,113.000000
8.008333	0.500	20,183.000000
8.016667	0.500	24,713.000000
8.025000	0.500	29,369.000000
8.033333	0.500	33,638.000000
8.041667	0.500	37,340.000000
8.050000	0.500	40,658.000000
8.058333	0.500	43,702.000000
8.066667	0.500	46,343.000000
8.075000	0.500	48,822.000000
8.083333	0.500	51,200.000000
8.091667	0.500	52,833.000000
8.100000	0.500	53,227.000000
8.108333	0.500	52,168.000000
8.116667	0.500	50,102.000000
8.125000	0.500	47,020.000000
8.133333	0.500	42,396.000000
8.141667	0.500	36,469.000000
8.150000	0.500	30,411.000000
8.158333	0.500	25,473.000000
8.166667	0.500	22,455.000000
8.175000	0.500	21,387.000000
8.183333	0.500	22,121.000000
8.191667	0.500	23,666.000000
8.200000	0.500	25,110.000000
8.208333	0.500	25,989.000000
8.216667	0.500	26,127.000000
8.225000	0.500	25,151.000000
8.233333	0.500	23,125.000000
8.241667	0.500	20,381.000000
8.250000	0.500	17,674.000000
8.258333	0.500	15,528.000000
8.266667	0.500	14,514.000000
8.275000	0.500	14,896.000000
8.283333	0.500	16,792.000000
8.291667	0.500	19,849.000000
8.300000	0.500	23,076.000000
8.308333	0.500	25,679.000000
8.316667	0.500	27,688.000000
8.325000	0.500	29,465.000000
8.333333	0.500	31,540.000000
8.341667	0.500	34,598.000000
8.350000	0.500	39,136.000000
8.358333	0.500	45,437.000000
8.366667	0.500	54,005.000000
8.375000	0.500	65,230.000000
8.383333	0.500	79,400.000000
8.391667	0.500	97,215.000000
8.400000	0.500	119,064.000000
8.408333	0.500	144,287.000000
8.416667	0.500	170,653.000000
8.425000	0.500	195,840.000000
8.433333	0.500	218,321.000000
8.441667	0.500	236,089.000000
8.450000	0.500	247,737.000000
8.458333	0.500	252,646.000000
8.466667	0.500	250,298.000000
8.475000	0.500	240,805.000000
8.483333	0.500	225,304.000000
8.491667	0.500	205,403.000000
8.500000	0.500	182,827.000000
8.508333	0.500	159,339.000000
8.516667	0.500	136,499.000000
8.525000	0.500	115,529.000000
8.533333	0.500	97,363.000000
8.541667	0.500	82,491.000000
8.550000	0.500	70,576.000000
8.558333	0.500	61,168.000000
8.566667	0.500	53,761.000000
8.575000	0.500	47,601.000000
8.583333	0.500	42,504.000000
8.591667	0.500	38,653.000000
8.600000	0.500	36,264.000000
8.608333	0.500	35,177.000000
8.616667	0.500	34,971.000000
8.625000	0.500	35,365.000000
8.633333	0.500	35,201.000000
8.641667	0.500	33,820.000000
8.650000	0.500	31,157.000000
8.658333	0.500	27,679.000000
8.666667	0.500	24,295.000000
8.675000	0.500	21,993.000000
8.683333	0.500	20,733.000000
8.691667	0.500	20,324.000000
8.700000	0.500	20,854.000000
8.708333	0.500	22,147.000000
8.716667	0.500	23,731.000000
8.725000	0.500	25,204.000000
8.733333	0.500	26,600.000000
8.741667	0.500	27,506.000000
8.750000	0.500	27,631.000000
8.758333	0.500	27,047.000000
8.766667	0.500	25,822.000000
8.775000	0.500	24,635.000000
8.783333	0.500	23,517.000000
8.791667	0.500	22,410.000000
8.800000	0.500	21,710.000000
8.808333	0.500	21,731.000000
8.816667	0.500	21,788.000000
8.825000	0.500	21,322.000000
8.833333	0.500	20,246.000000
8.841667	0.500	18,870.000000
8.850000	0.500	17,551.000000
8.858333	0.500	15,991.000000
8.866667	0.500	13,939.000000
8.875000	0.500	12,029.000000
8.883333	0.500	10,703.000000
8.891667	0.500	10,104.000000
8.900000	0.500	10,533.000000
8.908333	0.500	11,739.000000
8.916667	0.500	13,552.000000
8.925000	0.500	15,577.000000
8.933333	0.500	17,789.000000
8.941667	0.500	20,391.000000
8.950000	0.500	23,657.000000
8.958333	0.500	27,112.000000
8.966667	0.500	29,810.000000
8.975000	0.500	30,992.000000
8.983333	0.500	30,518.000000
8.991667	0.500	28,910.000000
9.000000	0.500	26,419.000000
9.008333	0.500	23,623.000000
9.016667	0.500	21,580.000000
9.025000	0.500	20,847.000000
9.033333	0.500	21,418.000000
9.041667	0.500	22,890.000000
9.050000	0.500	24,439.000000
9.058333	0.500	25,170.000000
9.066667	0.500	25,196.000000
9.075000	0.500	24,687.000000
9.083333	0.500	23,850.000000
9.091667	0.500	22,911.000000
9.100000	0.500	22,356.000000
9.108333	0.500	22,670.000000
9.116667	0.500	24,139.000000
9.125000	0.500	26,787.000000
9.133333	0.500	30,077.000000
9.141667	0.500	32,980.000000
9.150000	0.500	35,413.000000
9.158333	0.500	37,938.000000
9.166667	0.500	41,099.000000
9.175000	0.500	44,861.000000
9.183333	0.500	48,966.000000
9.191667	0.500	52,719.000000
9.200000	0.500	55,357.000000
9.208333	0.500	56,243.000000
9.216667	0.500	55,466.000000
9.225000	0.500	53,676.000000
9.233333	0.500	51,158.000000
9.241667	0.500	48,204.000000
9.250000	0.500	45,166.000000
9.258333	0.500	41,953.000000
9.266667	0.500	39,076.000000
9.275000	0.500	37,137.000000
9.283333	0.500	36,073.000000
9.291667	0.500	35,341.000000
9.300000	0.500	34,446.000000
9.308333	0.500	33,140.000000
9.316667	0.500	31,496.000000
9.325000	0.500	29,698.000000
9.333333	0.500	27,771.000000
9.341667	0.500	26,070.000000
9.350000	0.500	25,248.000000
9.358333	0.500	25,275.000000
9.366667	0.500	25,542.000000
9.375000	0.500	25,934.000000
9.383333	0.500	26,475.000000
9.391667	0.500	27,264.000000
9.400000	0.500	28,746.000000
9.408333	0.500	31,040.000000
9.416667	0.500	33,866.000000
9.425000	0.500	36,855.000000
9.433333	0.500	39,434.000000
9.441667	0.500	41,276.000000
9.450000	0.500	42,945.000000
9.458333	0.500	45,149.000000
9.466667	0.500	48,710.000000
9.475000	0.500	54,465.000000
9.483333	0.500	63,037.000000
9.491667	0.500	74,895.000000
9.500000	0.500	91,345.000000
9.508333	0.500	114,599.000000
9.516667	0.500	147,157.000000
9.525000	0.500	192,171.000000
9.533333	0.500	252,959.000000
9.541667	0.500	334,009.000000
9.550000	0.500	441,776.000000
9.558333	0.500	583,752.000000
9.566667	0.500	769,027.000000
9.575000	0.500	1,008,525.000000
9.583333	0.500	1,313,228.000000
9.591667	0.500	1,692,266.000000
9.600000	0.500	2,153,639.000000
9.608333	0.500	2,702,411.000000
9.616667	0.500	3,334,307.000000
9.625000	0.500	4,032,820.000000
9.633333	0.500	4,769,619.000000
9.641667	0.500	5,504,914.000000
9.650000	0.500	6,191,460.000000
9.658333	0.500	6,778,750.000000
9.666667	0.500	7,220,310.000000
9.675000	0.500	7,479,446.000000
9.683333	0.500	7,534,915.000000
9.691667	0.500	7,384,743.000000
9.700000	0.500	7,044,626.000000
9.708333	0.500	6,544,832.000000
9.716667	0.500	5,925,166.000000
9.725000	0.500	5,231,353.000000
9.733333	0.500	4,508,940.000000
9.741667	0.500	3,798,920.000000
9.750000	0.500	3,134,336.000000
9.758333	0.500	2,538,563.000000
9.766667	0.500	2,025,319.000000
9.775000	0.500	1,599,004.000000
9.783333	0.500	1,255,669.000000
9.791667	0.500	986,435.000000
9.800000	0.500	780,021.000000
9.808333	0.500	624,652.000000
9.816667	0.500	509,103.000000
9.825000	0.500	423,059.000000
9.833333	0.500	357,721.000000
9.841667	0.500	306,415.000000
9.850000	0.500	263,976.000000
9.858333	0.500	227,438.000000
9.866667	0.500	195,519.000000
9.875000	0.500	168,195.000000
9.883333	0.500	145,173.000000
9.891667	0.500	125,903.000000
9.900000	0.500	110,546.000000
9.908333	0.500	99,105.000000
9.916667	0.500	90,386.000000
9.925000	0.500	82,946.000000
9.933333	0.500	76,149.000000
9.941667	0.500	70,277.000000
9.950000	0.500	65,374.000000
9.958333	0.500	61,143.000000
9.966667	0.500	57,414.000000
9.975000	0.500	53,875.000000
9.983333	0.500	50,415.000000
9.991667	0.500	47,124.000000
10.000000	0.500	44,047.000000
10.008333	0.500	41,138.000000
10.016667	0.500	38,345.000000
10.025000	0.500	35,707.000000
10.033333	0.500	34,097.000000
10.041667	0.500	34,046.000000
10.050000	0.500	35,187.000000
10.058333	0.500	36,623.000000
10.066667	0.500	37,834.000000
10.075000	0.500	38,496.000000
10.083333	0.500	38,691.000000
10.091667	0.500	39,274.000000
10.100000	0.500	40,859.000000
10.108333	0.500	42,914.000000
10.116667	0.500	44,877.000000
10.125000	0.500	45,906.000000
10.133333	0.500	45,923.000000
10.141667	0.500	46,270.000000
10.150000	0.500	47,483.000000
10.158333	0.500	49,059.000000
10.166667	0.500	50,755.000000
10.175000	0.500	52,253.000000
10.183333	0.500	53,408.000000
10.191667	0.500	53,976.000000
10.200000	0.500	53,711.000000
10.208333	0.500	52,251.000000
10.216667	0.500	49,607.000000
10.225000	0.500	46,504.000000
10.233333	0.500	43,536.000000
10.241667	0.500	40,772.000000
10.250000	0.500	38,030.000000
10.258333	0.500	36,080.000000
10.266667	0.500	35,868.000000
10.275000	0.500	37,161.000000
10.283333	0.500	38,839.000000
10.291667	0.500	39,680.000000
10.300000	0.500	38,641.000000
10.308333	0.500	35,327.000000
10.316667	0.500	30,402.000000
10.325000	0.500	25,571.000000
10.333333	0.500	21,873.000000
10.341667	0.500	19,766.000000
10.350000	0.500	19,611.000000
10.358333	0.500	21,510.000000
10.366667	0.500	25,565.000000
10.375000	0.500	31,690.000000
10.383333	0.500	39,156.000000
10.391667	0.500	47,099.000000
10.400000	0.500	54,430.000000
10.408333	0.500	60,552.000000
10.416667	0.500	65,167.000000
10.425000	0.500	68,450.000000
10.433333	0.500	71,263.000000
10.441667	0.500	74,517.000000
10.450000	0.500	79,044.000000
10.458333	0.500	85,546.000000
10.466667	0.500	93,833.000000
10.475000	0.500	103,645.000000
10.483333	0.500	114,046.000000
10.491667	0.500	123,811.000000
10.500000	0.500	131,977.000000
10.508333	0.500	137,950.000000
10.516667	0.500	141,639.000000
10.525000	0.500	143,380.000000
10.533333	0.500	143,500.000000
10.541667	0.500	142,479.000000
10.550000	0.500	140,267.000000
10.558333	0.500	136,554.000000
10.566667	0.500	131,201.000000
10.575000	0.500	125,038.000000
10.583333	0.500	119,600.000000
10.591667	0.500	115,691.000000
10.600000	0.500	113,853.000000
10.608333	0.500	115,399.000000
10.616667	0.500	121,725.000000
10.625000	0.500	134,384.000000
10.633333	0.500	154,800.000000
10.641667	0.500	183,784.000000
10.650000	0.500	222,909.000000
10.658333	0.500	275,060.000000
10.666667	0.500	343,349.000000
10.675000	0.500	430,159.000000
10.683333	0.500	536,021.000000
10.691667	0.500	659,697.000000
10.700000	0.500	799,418.000000
10.708333	0.500	952,366.000000
10.716667	0.500	1,112,729.000000
10.725000	0.500	1,272,263.000000
10.733333	0.500	1,421,124.000000
10.741667	0.500	1,548,878.000000
10.750000	0.500	1,645,856.000000
10.758333	0.500	1,704,983.000000
10.766667	0.500	1,722,739.000000
10.775000	0.500	1,698,758.000000
10.783333	0.500	1,635,445.000000
10.791667	0.500	1,537,738.000000
10.800000	0.500	1,412,408.000000
10.808333	0.500	1,267,358.000000
10.816667	0.500	1,111,383.000000
10.825000	0.500	953,173.000000
10.833333	0.500	800,815.000000
10.841667	0.500	660,525.000000
10.850000	0.500	535,702.000000
10.858333	0.500	428,052.000000
10.866667	0.500	338,231.000000
10.875000	0.500	265,549.000000
10.883333	0.500	208,247.000000
10.891667	0.500	164,325.000000
10.900000	0.500	131,909.000000
10.908333	0.500	109,032.000000
10.916667	0.500	93,380.000000
10.925000	0.500	82,648.000000
10.933333	0.500	75,121.000000
10.941667	0.500	69,908.000000
10.950000	0.500	66,316.000000
10.958333	0.500	64,344.000000
10.966667	0.500	64,288.000000
10.975000	0.500	65,485.000000
10.983333	0.500	67,032.000000
10.991667	0.500	68,827.000000
11.000000	0.500	70,997.000000
11.008333	0.500	74,036.000000
11.016667	0.500	78,755.000000
11.025000	0.500	85,672.000000
11.033333	0.500	94,760.000000
11.041667	0.500	105,643.000000
11.050000	0.500	117,803.000000
11.058333	0.500	130,861.000000
11.066667	0.500	144,383.000000
11.075000	0.500	157,225.000000
11.083333	0.500	168,119.000000
11.091667	0.500	175,552.000000
11.100000	0.500	178,426.000000
11.108333	0.500	176,771.000000
11.116667	0.500	170,840.000000
11.125000	0.500	161,145.000000
11.133333	0.500	149,083.000000
11.141667	0.500	136,003.000000
11.150000	0.500	122,771.000000
11.158333	0.500	110,350.000000
11.166667	0.500	98,720.000000
11.175000	0.500	87,736.000000
11.183333	0.500	77,798.000000
11.191667	0.500	69,613.000000
11.200000	0.500	63,479.000000
11.208333	0.500	59,011.000000
11.216667	0.500	55,828.000000
11.225000	0.500	54,140.000000
11.233333	0.500	53,827.000000
11.241667	0.500	54,451.000000
11.250000	0.500	55,863.000000
11.258333	0.500	57,823.000000
11.266667	0.500	59,953.000000
11.275000	0.500	61,361.000000
11.283333	0.500	61,054.000000
11.291667	0.500	59,116.000000
11.300000	0.500	56,249.000000
11.308333	0.500	53,024.000000
11.316667	0.500	49,752.000000
11.325000	0.500	46,981.000000
11.333333	0.500	45,592.000000
11.341667	0.500	45,854.000000
11.350000	0.500	47,119.000000
11.358333	0.500	48,889.000000
11.366667	0.500	50,438.000000
11.375000	0.500	51,419.000000
11.383333	0.500	52,061.000000
11.391667	0.500	52,729.000000
11.400000	0.500	53,293.000000
11.408333	0.500	53,420.000000
11.416667	0.500	53,385.000000
11.425000	0.500	53,244.000000
11.433333	0.500	53,230.000000
11.441667	0.500	53,422.000000
11.450000	0.500	53,480.000000
11.458333	0.500	53,368.000000
11.466667	0.500	52,993.000000
11.475000	0.500	52,033.000000
11.483333	0.500	50,565.000000
11.491667	0.500	49,247.000000
11.500000	0.500	48,766.000000
11.508333	0.500	49,217.000000
11.516667	0.500	50,682.000000
11.525000	0.500	52,978.000000
11.533333	0.500	55,420.000000
11.541667	0.500	57,418.000000
11.550000	0.500	58,515.000000
11.558333	0.500	59,003.000000
11.566667	0.500	60,214.000000
11.575000	0.500	62,249.000000
11.583333	0.500	65,194.000000
11.591667	0.500	69,457.000000
11.600000	0.500	74,683.000000
11.608333	0.500	80,746.000000
11.616667	0.500	87,997.000000
11.625000	0.500	96,666.000000
11.633333	0.500	106,672.000000
11.641667	0.500	117,539.000000
11.650000	0.500	128,971.000000
11.658333	0.500	140,624.000000
11.666667	0.500	152,417.000000
11.675000	0.500	164,167.000000
11.683333	0.500	175,575.000000
11.691667	0.500	186,034.000000
11.700000	0.500	195,412.000000
11.708333	0.500	203,399.000000
11.716667	0.500	209,915.000000
11.725000	0.500	215,137.000000
11.733333	0.500	219,557.000000
11.741667	0.500	224,044.000000
11.750000	0.500	230,563.000000
11.758333	0.500	242,522.000000
11.766667	0.500	263,795.000000
11.775000	0.500	297,962.000000
11.783333	0.500	349,635.000000
11.791667	0.500	425,442.000000
11.800000	0.500	533,042.000000
11.808333	0.500	680,717.000000
11.816667	0.500	877,332.000000
11.825000	0.500	1,133,104.000000
11.833333	0.500	1,459,191.000000
11.841667	0.500	1,866,383.000000
11.850000	0.500	2,361,491.000000
11.858333	0.500	2,944,745.000000
11.866667	0.500	3,608,984.000000
11.875000	0.500	4,337,999.000000
11.883333	0.500	5,102,251.000000
11.891667	0.500	5,860,566.000000
11.900000	0.500	6,565,131.000000
11.908333	0.500	7,166,244.000000
11.916667	0.500	7,617,467.000000
11.925000	0.500	7,881,674.000000
11.933333	0.500	7,937,088.000000
11.941667	0.500	7,780,882.000000
11.950000	0.500	7,428,064.000000
11.958333	0.500	6,908,175.000000
11.966667	0.500	6,260,859.000000
11.975000	0.500	5,531,764.000000
11.983333	0.500	4,767,784.000000
11.991667	0.500	4,012,754.000000
12.000000	0.500	3,303,114.000000
12.008333	0.500	2,664,292.000000
12.016667	0.500	2,110,799.000000
12.025000	0.500	1,648,569.000000
12.033333	0.500	1,275,970.000000
12.041667	0.500	985,284.000000
12.050000	0.500	764,989.000000
12.058333	0.500	602,743.000000
12.066667	0.500	486,269.000000
12.075000	0.500	404,994.000000
12.083333	0.500	350,232.000000
12.091667	0.500	314,840.000000
12.100000	0.500	293,529.000000
12.108333	0.500	282,705.000000
12.116667	0.500	280,523.000000
12.125000	0.500	286,540.000000
12.133333	0.500	301,675.000000
12.141667	0.500	328,398.000000
12.150000	0.500	370,670.000000
12.158333	0.500	432,939.000000
12.166667	0.500	519,985.000000
12.175000	0.500	636,160.000000
12.183333	0.500	785,348.000000
12.191667	0.500	970,703.000000
12.200000	0.500	1,193,604.000000
12.208333	0.500	1,452,766.000000
12.216667	0.500	1,742,815.000000
12.225000	0.500	2,053,886.000000
12.233333	0.500	2,371,109.000000
12.241667	0.500	2,675,161.000000
12.250000	0.500	2,945,426.000000
12.258333	0.500	3,161,771.000000
12.266667	0.500	3,306,633.000000
12.275000	0.500	3,368,240.000000
12.283333	0.500	3,341,439.000000
12.291667	0.500	3,227,966.000000
12.300000	0.500	3,037,511.000000
12.308333	0.500	2,786,581.000000
12.316667	0.500	2,494,731.000000
12.325000	0.500	2,181,184.000000
12.333333	0.500	1,864,031.000000
12.341667	0.500	1,559,181.000000
12.350000	0.500	1,279,472.000000
12.358333	0.500	1,033,316.000000
12.366667	0.500	824,185.000000
12.375000	0.500	652,082.000000
12.383333	0.500	514,895.000000
12.391667	0.500	409,342.000000
12.400000	0.500	330,559.000000
12.408333	0.500	272,475.000000
12.416667	0.500	229,915.000000
12.425000	0.500	198,628.000000
12.433333	0.500	175,226.000000
12.441667	0.500	157,419.000000
12.450000	0.500	143,551.000000
12.458333	0.500	132,512.000000
12.466667	0.500	123,632.000000
12.475000	0.500	116,724.000000
12.483333	0.500	111,404.000000
12.491667	0.500	106,997.000000
12.500000	0.500	103,330.000000
12.508333	0.500	100,094.000000
12.516667	0.500	96,718.000000
12.525000	0.500	93,182.000000
12.533333	0.500	89,582.000000
12.541667	0.500	85,875.000000
12.550000	0.500	82,616.000000
12.558333	0.500	81,481.000000
12.566667	0.500	84,225.000000
12.575000	0.500	91,760.000000
12.583333	0.500	104,463.000000
12.591667	0.500	122,856.000000
12.600000	0.500	147,455.000000
12.608333	0.500	179,365.000000
12.616667	0.500	220,479.000000
12.625000	0.500	272,993.000000
12.633333	0.500	338,905.000000
12.641667	0.500	420,143.000000
12.650000	0.500	519,578.000000
12.658333	0.500	639,673.000000
12.666667	0.500	780,389.000000
12.675000	0.500	938,869.000000
12.683333	0.500	1,110,249.000000
12.691667	0.500	1,286,986.000000
12.700000	0.500	1,459,037.000000
12.708333	0.500	1,615,849.000000
12.716667	0.500	1,746,554.000000
12.725000	0.500	1,840,938.000000
12.733333	0.500	1,891,405.000000
12.741667	0.500	1,893,334.000000
12.750000	0.500	1,846,926.000000
12.758333	0.500	1,756,316.000000
12.766667	0.500	1,628,321.000000
12.775000	0.500	1,472,750.000000
12.783333	0.500	1,301,163.000000
12.791667	0.500	1,124,422.000000
12.800000	0.500	951,660.000000
12.808333	0.500	790,563.000000
12.816667	0.500	647,056.000000
12.825000	0.500	524,580.000000
12.833333	0.500	424,321.000000
12.841667	0.500	345,288.000000
12.850000	0.500	285,187.000000
12.858333	0.500	240,823.000000
12.866667	0.500	209,017.000000
12.875000	0.500	186,906.000000
12.883333	0.500	172,098.000000
12.891667	0.500	162,686.000000
12.900000	0.500	157,103.000000
12.908333	0.500	154,724.000000
12.916667	0.500	155,183.000000
12.925000	0.500	157,370.000000
12.933333	0.500	159,804.000000
12.941667	0.500	162,458.000000
12.950000	0.500	165,533.000000
12.958333	0.500	169,570.000000
12.966667	0.500	175,115.000000
12.975000	0.500	182,518.000000
12.983333	0.500	191,957.000000
12.991667	0.500	203,614.000000
13.000000	0.500	217,022.000000
13.008333	0.500	230,961.000000
13.016667	0.500	243,873.000000
13.025000	0.500	254,040.000000
13.033333	0.500	260,861.000000
13.041667	0.500	264,588.000000
13.050000	0.500	265,438.000000
13.058333	0.500	263,178.000000
13.066667	0.500	257,444.000000
13.075000	0.500	249,266.000000
13.083333	0.500	239,171.000000
13.091667	0.500	227,130.000000
13.100000	0.500	213,926.000000
13.108333	0.500	200,376.000000
13.116667	0.500	186,429.000000
13.125000	0.500	172,277.000000
13.133333	0.500	158,188.000000
13.141667	0.500	144,823.000000
13.150000	0.500	133,133.000000
13.158333	0.500	124,085.000000
13.166667	0.500	118,411.000000
13.175000	0.500	115,791.000000
13.183333	0.500	115,191.000000
13.191667	0.500	115,649.000000
13.200000	0.500	116,666.000000
13.208333	0.500	118,074.000000
13.216667	0.500	119,835.000000
13.225000	0.500	122,677.000000
13.233333	0.500	127,966.000000
13.241667	0.500	136,246.000000
13.250000	0.500	147,333.000000
13.258333	0.500	160,896.000000
13.266667	0.500	177,265.000000
13.275000	0.500	197,055.000000
13.283333	0.500	220,523.000000
13.291667	0.500	247,138.000000
13.300000	0.500	275,311.000000
13.308333	0.500	302,970.000000
13.316667	0.500	327,637.000000
13.325000	0.500	346,882.000000
13.333333	0.500	359,035.000000
13.341667	0.500	362,998.000000
13.350000	0.500	358,607.000000
13.358333	0.500	346,257.000000
13.366667	0.500	326,869.000000
13.375000	0.500	302,123.000000
13.383333	0.500	274,538.000000
13.391667	0.500	246,479.000000
13.400000	0.500	219,836.000000
13.408333	0.500	195,805.000000
13.416667	0.500	174,889.000000
13.425000	0.500	157,417.000000
13.433333	0.500	143,121.000000
13.441667	0.500	131,669.000000
13.450000	0.500	122,172.000000
13.458333	0.500	113,391.000000
13.466667	0.500	104,929.000000
13.475000	0.500	97,135.000000
13.483333	0.500	90,728.000000
13.491667	0.500	85,827.000000
13.500000	0.500	81,637.000000
13.508333	0.500	77,337.000000
13.516667	0.500	73,060.000000
13.525000	0.500	69,872.000000
13.533333	0.500	68,515.000000
13.541667	0.500	68,645.000000
13.550000	0.500	69,722.000000
13.558333	0.500	70,928.000000
13.566667	0.500	72,050.000000
13.575000	0.500	73,353.000000
13.583333	0.500	74,351.000000
13.591667	0.500	74,458.000000
13.600000	0.500	73,993.000000
13.608333	0.500	73,145.000000
13.616667	0.500	71,693.000000
13.625000	0.500	70,098.000000
13.633333	0.500	68,635.000000
13.641667	0.500	67,299.000000
13.650000	0.500	66,178.000000
13.658333	0.500	65,541.000000
13.666667	0.500	66,469.000000
13.675000	0.500	69,147.000000
13.683333	0.500	73,142.000000
13.691667	0.500	77,390.000000
13.700000	0.500	80,580.000000
13.708333	0.500	81,908.000000
13.716667	0.500	81,047.000000
13.725000	0.500	78,679.000000
13.733333	0.500	75,609.000000
13.741667	0.500	72,404.000000
13.750000	0.500	69,767.000000
13.758333	0.500	68,240.000000
13.766667	0.500	68,205.000000
13.775000	0.500	69,501.000000
13.783333	0.500	71,265.000000
13.791667	0.500	72,569.000000
13.800000	0.500	73,500.000000
13.808333	0.500	74,560.000000
13.816667	0.500	75,589.000000
13.825000	0.500	76,345.000000
13.833333	0.500	76,634.000000
13.841667	0.500	77,088.000000
13.850000	0.500	78,838.000000
13.858333	0.500	83,202.000000
13.866667	0.500	90,576.000000
13.875000	0.500	100,622.000000
13.883333	0.500	112,512.000000
13.891667	0.500	125,176.000000
13.900000	0.500	137,734.000000
13.908333	0.500	148,647.000000
13.916667	0.500	156,402.000000
13.925000	0.500	160,890.000000
13.933333	0.500	162,412.000000
13.941667	0.500	161,581.000000
13.950000	0.500	158,900.000000
13.958333	0.500	155,040.000000
13.966667	0.500	151,315.000000
13.975000	0.500	148,652.000000
13.983333	0.500	146,676.000000
13.991667	0.500	144,490.000000
14.000000	0.500	141,712.000000
14.008333	0.500	138,209.000000
14.016667	0.500	134,463.000000
14.025000	0.500	131,070.000000
14.033333	0.500	127,860.000000
14.041667	0.500	124,801.000000
14.050000	0.500	122,335.000000
14.058333	0.500	121,004.000000
14.066667	0.500	121,265.000000
14.075000	0.500	123,145.000000
14.083333	0.500	126,747.000000
14.091667	0.500	131,636.000000
14.100000	0.500	136,634.000000
14.108333	0.500	140,855.000000
14.116667	0.500	143,967.000000
14.125000	0.500	146,337.000000
14.133333	0.500	148,710.000000
14.141667	0.500	151,751.000000
14.150000	0.500	155,706.000000
14.158333	0.500	160,211.000000
14.166667	0.500	164,951.000000
14.175000	0.500	170,211.000000
14.183333	0.500	175,772.000000
14.191667	0.500	181,520.000000
14.200000	0.500	187,960.000000
14.208333	0.500	196,015.000000
14.216667	0.500	206,239.000000
14.225000	0.500	219,875.000000
14.233333	0.500	239,272.000000
14.241667	0.500	266,801.000000
14.250000	0.500	305,320.000000
14.258333	0.500	358,408.000000
14.266667	0.500	430,028.000000
14.275000	0.500	526,217.000000
14.283333	0.500	653,035.000000
14.291667	0.500	816,500.000000
14.300000	0.500	1,023,635.000000
14.308333	0.500	1,281,508.000000
14.316667	0.500	1,595,019.000000
14.325000	0.500	1,967,004.000000
14.333333	0.500	2,396,224.000000
14.341667	0.500	2,876,668.000000
14.350000	0.500	3,395,578.000000
14.358333	0.500	3,930,630.000000
14.366667	0.500	4,451,991.000000
14.375000	0.500	4,926,304.000000
14.383333	0.500	5,319,660.000000
14.391667	0.500	5,602,304.000000
14.400000	0.500	5,753,040.000000
14.408333	0.500	5,760,426.000000
14.416667	0.500	5,623,551.000000
14.425000	0.500	5,352,333.000000
14.433333	0.500	4,966,798.000000
14.441667	0.500	4,495,406.000000
14.450000	0.500	3,970,608.000000
14.458333	0.500	3,425,360.000000
14.466667	0.500	2,889,203.000000
14.475000	0.500	2,385,897.000000
14.483333	0.500	1,932,867.000000
14.491667	0.500	1,540,732.000000
14.500000	0.500	1,213,658.000000
14.508333	0.500	949,866.000000
14.516667	0.500	743,642.000000
14.525000	0.500	586,623.000000
14.533333	0.500	470,159.000000
14.541667	0.500	386,350.000000
14.550000	0.500	327,556.000000
14.558333	0.500	286,743.000000
14.566667	0.500	258,284.000000
14.575000	0.500	237,838.000000
14.583333	0.500	222,138.000000
14.591667	0.500	209,284.000000
14.600000	0.500	198,264.000000
14.608333	0.500	188,447.000000
14.616667	0.500	179,291.000000
14.625000	0.500	170,290.000000
14.633333	0.500	161,269.000000
14.641667	0.500	152,711.000000
14.650000	0.500	145,575.000000
14.658333	0.500	140,340.000000
14.666667	0.500	136,723.000000
14.675000	0.500	134,045.000000
14.683333	0.500	132,203.000000
14.691667	0.500	131,281.000000
14.700000	0.500	130,652.000000
14.708333	0.500	129,914.000000
14.716667	0.500	129,110.000000
14.725000	0.500	128,326.000000
14.733333	0.500	128,457.000000
14.741667	0.500	130,379.000000
14.750000	0.500	134,427.000000
14.758333	0.500	141,248.000000
14.766667	0.500	151,250.000000
14.775000	0.500	164,065.000000
14.783333	0.500	179,815.000000
14.791667	0.500	199,089.000000
14.800000	0.500	222,768.000000
14.808333	0.500	251,810.000000
14.816667	0.500	287,442.000000
14.825000	0.500	329,987.000000
14.833333	0.500	378,572.000000
14.841667	0.500	431,386.000000
14.850000	0.500	485,690.000000
14.858333	0.500	538,827.000000
14.866667	0.500	587,528.000000
14.875000	0.500	628,136.000000
14.883333	0.500	658,190.000000
14.891667	0.500	676,791.000000
14.900000	0.500	682,894.000000
14.908333	0.500	675,708.000000
14.916667	0.500	655,151.000000
14.925000	0.500	622,502.000000
14.933333	0.500	580,918.000000
14.941667	0.500	533,289.000000
14.950000	0.500	481,948.000000
14.958333	0.500	429,566.000000
14.966667	0.500	378,859.000000
14.975000	0.500	332,354.000000
14.983333	0.500	292,432.000000
14.991667	0.500	260,724.000000
15.000000	0.500	237,180.000000
15.008333	0.500	220,699.000000
15.016667	0.500	210,339.000000
15.025000	0.500	204,970.000000
15.033333	0.500	203,412.000000
15.041667	0.500	205,636.000000
15.050000	0.500	211,980.000000
15.058333	0.500	222,216.000000
15.066667	0.500	236,033.000000
15.075000	0.500	253,138.000000
15.083333	0.500	272,911.000000
15.091667	0.500	295,463.000000
15.100000	0.500	321,846.000000
15.108333	0.500	352,951.000000
15.116667	0.500	389,165.000000
15.125000	0.500	431,181.000000
15.133333	0.500	479,712.000000
15.141667	0.500	535,069.000000
15.150000	0.500	597,223.000000
15.158333	0.500	664,997.000000
15.166667	0.500	736,124.000000
15.175000	0.500	808,178.000000
15.183333	0.500	877,608.000000
15.191667	0.500	939,481.000000
15.200000	0.500	988,249.000000
15.208333	0.500	1,019,675.000000
15.216667	0.500	1,031,403.000000
15.225000	0.500	1,022,387.000000
15.233333	0.500	992,755.000000
15.241667	0.500	945,162.000000
15.250000	0.500	884,056.000000
15.258333	0.500	813,534.000000
15.266667	0.500	737,890.000000
15.275000	0.500	661,217.000000
15.283333	0.500	586,710.000000
15.291667	0.500	516,815.000000
15.300000	0.500	453,315.000000
15.308333	0.500	396,908.000000
15.316667	0.500	347,408.000000
15.325000	0.500	304,692.000000
15.333333	0.500	267,719.000000
15.341667	0.500	235,349.000000
15.350000	0.500	207,150.000000
15.358333	0.500	183,038.000000
15.366667	0.500	162,853.000000
15.375000	0.500	145,873.000000
15.383333	0.500	131,812.000000
15.391667	0.500	121,076.000000
15.400000	0.500	113,418.000000
15.408333	0.500	107,946.000000
15.416667	0.500	103,692.000000
15.425000	0.500	99,749.000000
15.433333	0.500	95,543.000000
15.441667	0.500	91,366.000000
15.450000	0.500	87,553.000000
15.458333	0.500	84,195.000000
15.466667	0.500	81,901.000000
15.475000	0.500	81,189.000000
15.483333	0.500	81,697.000000
15.491667	0.500	82,753.000000
15.500000	0.500	84,206.000000
15.508333	0.500	86,044.000000
15.516667	0.500	88,289.000000
15.525000	0.500	90,657.000000
15.533333	0.500	92,612.000000
15.541667	0.500	94,474.000000
15.550000	0.500	96,895.000000
15.558333	0.500	99,801.000000
15.566667	0.500	102,747.000000
15.575000	0.500	105,481.000000
15.583333	0.500	107,607.000000
15.591667	0.500	109,124.000000
15.600000	0.500	109,914.000000
15.608333	0.500	109,943.000000
15.616667	0.500	109,061.000000
15.625000	0.500	107,065.000000
15.633333	0.500	103,994.000000
15.641667	0.500	100,460.000000
15.650000	0.500	97,244.000000
15.658333	0.500	94,657.000000
15.666667	0.500	92,451.000000
15.675000	0.500	90,400.000000
15.683333	0.500	88,633.000000
15.691667	0.500	87,371.000000
15.700000	0.500	86,803.000000
15.708333	0.500	86,817.000000
15.716667	0.500	87,215.000000
15.725000	0.500	87,703.000000
15.733333	0.500	87,978.000000
15.741667	0.500	87,856.000000
15.750000	0.500	87,634.000000
15.758333	0.500	87,568.000000
15.766667	0.500	87,732.000000
15.775000	0.500	87,898.000000
15.783333	0.500	87,884.000000
15.791667	0.500	87,737.000000
15.800000	0.500	87,673.000000
15.808333	0.500	88,231.000000
15.816667	0.500	89,651.000000
15.825000	0.500	91,561.000000
15.833333	0.500	93,503.000000
15.841667	0.500	95,321.000000
15.850000	0.500	96,979.000000
15.858333	0.500	98,705.000000
15.866667	0.500	100,413.000000
15.875000	0.500	101,694.000000
15.883333	0.500	102,404.000000
15.891667	0.500	102,415.000000
15.900000	0.500	102,299.000000
15.908333	0.500	102,864.000000
15.916667	0.500	104,309.000000
15.925000	0.500	106,671.000000
15.933333	0.500	109,984.000000
15.941667	0.500	114,435.000000
15.950000	0.500	120,739.000000
15.958333	0.500	130,723.000000
15.966667	0.500	145,739.000000
15.975000	0.500	166,173.000000
15.983333	0.500	191,922.000000
15.991667	0.500	223,068.000000
16.000000	0.500	260,112.000000
16.008333	0.500	304,036.000000
16.016667	0.500	354,950.000000
16.025000	0.500	411,374.000000
16.033333	0.500	471,982.000000
16.041667	0.500	536,524.000000
16.050000	0.500	603,894.000000
16.058333	0.500	672,087.000000
16.066667	0.500	738,682.000000
16.075000	0.500	800,557.000000
16.083333	0.500	853,565.000000
16.091667	0.500	893,322.000000
16.100000	0.500	916,780.000000
16.108333	0.500	922,367.000000
16.116667	0.500	909,014.000000
16.125000	0.500	876,959.000000
16.133333	0.500	828,308.000000
16.141667	0.500	765,974.000000
16.150000	0.500	693,580.000000
16.158333	0.500	615,576.000000
16.166667	0.500	537,278.000000
16.175000	0.500	463,276.000000
16.183333	0.500	396,976.000000
16.191667	0.500	340,242.000000
16.200000	0.500	293,050.000000
16.208333	0.500	254,235.000000
16.216667	0.500	222,187.000000
16.225000	0.500	195,382.000000
16.233333	0.500	172,615.000000
16.241667	0.500	153,468.000000
16.250000	0.500	138,367.000000
16.258333	0.500	127,689.000000
16.266667	0.500	121,232.000000
16.275000	0.500	118,169.000000
16.283333	0.500	116,884.000000
16.291667	0.500	116,309.000000
16.300000	0.500	116,163.000000
16.308333	0.500	116,715.000000
16.316667	0.500	118,369.000000
16.325000	0.500	121,121.000000
16.333333	0.500	124,736.000000
16.341667	0.500	128,523.000000
16.350000	0.500	131,401.000000
16.358333	0.500	132,622.000000
16.366667	0.500	131,618.000000
16.375000	0.500	128,362.000000
16.383333	0.500	123,621.000000
16.391667	0.500	118,592.000000
16.400000	0.500	113,937.000000
16.408333	0.500	110,016.000000
16.416667	0.500	107,125.000000
16.425000	0.500	105,567.000000
16.433333	0.500	105,805.000000
16.441667	0.500	107,572.000000
16.450000	0.500	109,789.000000
16.458333	0.500	111,373.000000
16.466667	0.500	111,746.000000
16.475000	0.500	111,251.000000
16.483333	0.500	110,303.000000
16.491667	0.500	109,284.000000
16.500000	0.500	108,559.000000
16.508333	0.500	108,535.000000
16.516667	0.500	109,678.000000
16.525000	0.500	111,531.000000
16.533333	0.500	113,128.000000
16.541667	0.500	113,914.000000
16.550000	0.500	113,594.000000
16.558333	0.500	111,935.000000
16.566667	0.500	109,624.000000
16.575000	0.500	107,603.000000
16.583333	0.500	106,419.000000
16.591667	0.500	106,416.000000
16.600000	0.500	107,614.000000
16.608333	0.500	109,723.000000
16.616667	0.500	112,442.000000
16.625000	0.500	115,646.000000
16.633333	0.500	119,304.000000
16.641667	0.500	123,489.000000
16.650000	0.500	127,976.000000
16.658333	0.500	132,155.000000
16.666667	0.500	135,840.000000
16.675000	0.500	139,105.000000
16.683333	0.500	142,165.000000
16.691667	0.500	145,374.000000
16.700000	0.500	149,277.000000
16.708333	0.500	153,832.000000
16.716667	0.500	158,969.000000
16.725000	0.500	165,752.000000
16.733333	0.500	175,840.000000
16.741667	0.500	189,422.000000
16.750000	0.500	205,790.000000
16.758333	0.500	224,900.000000
16.766667	0.500	246,816.000000
16.775000	0.500	271,394.000000
16.783333	0.500	298,164.000000
16.791667	0.500	326,947.000000
16.800000	0.500	356,957.000000
16.808333	0.500	386,598.000000
16.816667	0.500	414,084.000000
16.825000	0.500	438,160.000000
16.833333	0.500	458,118.000000
16.841667	0.500	474,477.000000
16.850000	0.500	489,198.000000
16.858333	0.500	505,151.000000
16.866667	0.500	525,933.000000
16.875000	0.500	556,435.000000
16.883333	0.500	602,040.000000
16.891667	0.500	668,480.000000
16.900000	0.500	761,078.000000
16.908333	0.500	885,011.000000
16.916667	0.500	1,046,141.000000
16.925000	0.500	1,249,491.000000
16.933333	0.500	1,497,758.000000
16.941667	0.500	1,790,167.000000
16.950000	0.500	2,123,226.000000
16.958333	0.500	2,488,704.000000
16.966667	0.500	2,872,180.000000
16.975000	0.500	3,253,679.000000
16.983333	0.500	3,608,217.000000
16.991667	0.500	3,909,392.000000
17.000000	0.500	4,133,923.000000
17.008333	0.500	4,263,227.000000
17.016667	0.500	4,286,362.000000
17.025000	0.500	4,201,317.000000
17.033333	0.500	4,015,213.000000
17.041667	0.500	3,742,927.000000
17.050000	0.500	3,404,718.000000
17.058333	0.500	3,024,549.000000
17.066667	0.500	2,626,850.000000
17.075000	0.500	2,233,471.000000
17.083333	0.500	1,862,833.000000
17.091667	0.500	1,529,047.000000
17.100000	0.500	1,240,281.000000
17.108333	0.500	999,645.000000
17.116667	0.500	806,273.000000
17.125000	0.500	655,911.000000
17.133333	0.500	542,805.000000
17.141667	0.500	460,809.000000
17.150000	0.500	403,263.000000
17.158333	0.500	363,389.000000
17.166667	0.500	335,489.000000
17.175000	0.500	315,308.000000
17.183333	0.500	299,110.000000
17.191667	0.500	284,166.000000
17.200000	0.500	268,361.000000
17.208333	0.500	250,910.000000
17.216667	0.500	232,418.000000
17.225000	0.500	213,741.000000
17.233333	0.500	195,936.000000
17.241667	0.500	180,452.000000
17.250000	0.500	168,035.000000
17.258333	0.500	158,579.000000
17.266667	0.500	151,560.000000
17.275000	0.500	146,431.000000
17.283333	0.500	142,064.000000
17.291667	0.500	137,960.000000
17.300000	0.500	133,889.000000
17.308333	0.500	129,847.000000
17.316667	0.500	125,921.000000
17.325000	0.500	122,291.000000
17.333333	0.500	119,402.000000
17.341667	0.500	117,525.000000
17.350000	0.500	116,878.000000
17.358333	0.500	117,272.000000
17.366667	0.500	118,706.000000
17.375000	0.500	120,774.000000
17.383333	0.500	123,180.000000
17.391667	0.500	125,939.000000
17.400000	0.500	128,774.000000
17.408333	0.500	131,582.000000
17.416667	0.500	134,294.000000
17.425000	0.500	136,405.000000
17.433333	0.500	137,613.000000
17.441667	0.500	138,260.000000
17.450000	0.500	138,591.000000
17.458333	0.500	139,085.000000
17.466667	0.500	140,479.000000
17.475000	0.500	143,501.000000
17.483333	0.500	149,009.000000
17.491667	0.500	158,095.000000
17.500000	0.500	172,273.000000
17.508333	0.500	192,573.000000
17.516667	0.500	219,652.000000
17.525000	0.500	254,218.000000
17.533333	0.500	297,233.000000
17.541667	0.500	349,968.000000
17.550000	0.500	413,252.000000
17.558333	0.500	486,696.000000
17.566667	0.500	568,978.000000
17.575000	0.500	658,433.000000
17.583333	0.500	752,704.000000
17.591667	0.500	847,495.000000
17.600000	0.500	937,553.000000
17.608333	0.500	1,017,180.000000
17.616667	0.500	1,080,691.000000
17.625000	0.500	1,122,595.000000
17.633333	0.500	1,138,801.000000
17.641667	0.500	1,127,771.000000
17.650000	0.500	1,090,568.000000
17.658333	0.500	1,030,140.000000
17.666667	0.500	951,358.000000
17.675000	0.500	860,408.000000
17.683333	0.500	763,353.000000
17.691667	0.500	665,793.000000
17.700000	0.500	572,811.000000
17.708333	0.500	488,294.000000
17.716667	0.500	415,048.000000
17.725000	0.500	354,274.000000
17.733333	0.500	305,214.000000
17.741667	0.500	266,461.000000
17.750000	0.500	235,789.000000
17.758333	0.500	211,039.000000
17.766667	0.500	191,674.000000
17.775000	0.500	177,882.000000
17.783333	0.500	169,691.000000
17.791667	0.500	166,557.000000
17.800000	0.500	167,135.000000
17.808333	0.500	169,071.000000
17.816667	0.500	170,660.000000
17.825000	0.500	170,927.000000
17.833333	0.500	169,114.000000
17.841667	0.500	165,107.000000
17.850000	0.500	158,984.000000
17.858333	0.500	151,629.000000
17.866667	0.500	144,735.000000
17.875000	0.500	139,756.000000
17.883333	0.500	137,325.000000
17.891667	0.500	137,003.000000
17.900000	0.500	137,861.000000
17.908333	0.500	138,787.000000
17.916667	0.500	139,026.000000
17.925000	0.500	138,463.000000
17.933333	0.500	137,012.000000
17.941667	0.500	134,885.000000
17.950000	0.500	132,289.000000
17.958333	0.500	129,412.000000
17.966667	0.500	127,064.000000
17.975000	0.500	125,509.000000
17.983333	0.500	124,488.000000
17.991667	0.500	123,795.000000
18.000000	0.500	123,370.000000
18.008333	0.500	123,597.000000
18.016667	0.500	124,560.000000
18.025000	0.500	125,365.000000
18.033333	0.500	125,837.000000
18.041667	0.500	126,558.000000
18.050000	0.500	127,543.000000
18.058333	0.500	128,766.000000
18.066667	0.500	130,426.000000
18.075000	0.500	131,887.000000
18.083333	0.500	132,209.000000
18.091667	0.500	131,310.000000
18.100000	0.500	129,777.000000
18.108333	0.500	128,772.000000
18.116667	0.500	128,820.000000
18.125000	0.500	129,075.000000
18.133333	0.500	128,784.000000
18.141667	0.500	128,374.000000
18.150000	0.500	128,395.000000
18.158333	0.500	128,729.000000
18.166667	0.500	129,142.000000
18.175000	0.500	129,265.000000
18.183333	0.500	128,841.000000
18.191667	0.500	127,570.000000
18.200000	0.500	125,319.000000
18.208333	0.500	122,147.000000
18.216667	0.500	118,340.000000
18.225000	0.500	114,840.000000
18.233333	0.500	112,598.000000
18.241667	0.500	112,075.000000
18.250000	0.500	113,531.000000
18.258333	0.500	116,541.000000
18.266667	0.500	119,749.000000
18.275000	0.500	122,506.000000
18.283333	0.500	124,812.000000
18.291667	0.500	126,470.000000
18.300000	0.500	127,394.000000
18.308333	0.500	128,147.000000
18.316667	0.500	129,220.000000
18.325000	0.500	131,450.000000
18.333333	0.500	135,556.000000
18.341667	0.500	141,675.000000
18.350000	0.500	149,011.000000
18.358333	0.500	156,491.000000
18.366667	0.500	163,177.000000
18.375000	0.500	169,079.000000
18.383333	0.500	174,219.000000
18.391667	0.500	177,803.000000
18.400000	0.500	178,879.000000
18.408333	0.500	177,188.000000
18.416667	0.500	173,714.000000
18.425000	0.500	169,544.000000
18.433333	0.500	165,594.000000
18.441667	0.500	162,021.000000
18.450000	0.500	158,739.000000
18.458333	0.500	156,738.000000
18.466667	0.500	157,402.000000
18.475000	0.500	161,488.000000
18.483333	0.500	169,827.000000
18.491667	0.500	182,922.000000
18.500000	0.500	201,032.000000
18.508333	0.500	224,718.000000
18.516667	0.500	253,913.000000
18.525000	0.500	288,013.000000
18.533333	0.500	327,428.000000
18.541667	0.500	372,023.000000
18.550000	0.500	420,893.000000
18.558333	0.500	472,485.000000
18.566667	0.500	523,826.000000
18.575000	0.500	570,742.000000
18.583333	0.500	608,793.000000
18.591667	0.500	634,624.000000
18.600000	0.500	646,736.000000
18.608333	0.500	645,049.000000
18.616667	0.500	630,183.000000
18.625000	0.500	603,624.000000
18.633333	0.500	567,797.000000
18.641667	0.500	525,496.000000
18.650000	0.500	479,671.000000
18.658333	0.500	432,889.000000
18.666667	0.500	387,302.000000
18.675000	0.500	345,299.000000
18.683333	0.500	308,717.000000
18.691667	0.500	278,218.000000
18.700000	0.500	253,300.000000
18.708333	0.500	233,063.000000
18.716667	0.500	216,675.000000
18.725000	0.500	203,245.000000
18.733333	0.500	192,037.000000
18.741667	0.500	182,739.000000
18.750000	0.500	175,006.000000
18.758333	0.500	168,592.000000
18.766667	0.500	163,040.000000
18.775000	0.500	157,735.000000
18.783333	0.500	152,437.000000
18.791667	0.500	147,045.000000
18.800000	0.500	141,762.000000
18.808333	0.500	137,180.000000
18.816667	0.500	133,776.000000
18.825000	0.500	132,254.000000
18.833333	0.500	132,492.000000
18.841667	0.500	134,099.000000
18.850000	0.500	136,828.000000
18.858333	0.500	140,643.000000
18.866667	0.500	145,325.000000
18.875000	0.500	150,653.000000
18.883333	0.500	156,541.000000
18.891667	0.500	163,445.000000
18.900000	0.500	171,924.000000
18.908333	0.500	181,610.000000
18.916667	0.500	191,881.000000
18.925000	0.500	202,794.000000
18.933333	0.500	214,264.000000
18.941667	0.500	225,862.000000
18.950000	0.500	237,658.000000
18.958333	0.500	249,732.000000
18.966667	0.500	261,183.000000
18.975000	0.500	270,373.000000
18.983333	0.500	276,385.000000
18.991667	0.500	278,456.000000
19.000000	0.500	276,578.000000
19.008333	0.500	271,191.000000
19.016667	0.500	262,711.000000
19.025000	0.500	252,135.000000
19.033333	0.500	240,610.000000
19.041667	0.500	228,933.000000
19.050000	0.500	217,240.000000
19.058333	0.500	205,384.000000
19.066667	0.500	194,248.000000
19.075000	0.500	184,704.000000
19.083333	0.500	177,295.000000
19.091667	0.500	172,169.000000
19.100000	0.500	168,437.000000
19.108333	0.500	165,020.000000
19.116667	0.500	161,502.000000
19.125000	0.500	157,910.000000
19.133333	0.500	154,075.000000
19.141667	0.500	150,622.000000
19.150000	0.500	148,510.000000
19.158333	0.500	148,337.000000
19.166667	0.500	149,976.000000
19.175000	0.500	153,480.000000
19.183333	0.500	159,388.000000
19.191667	0.500	168,453.000000
19.200000	0.500	182,005.000000
19.208333	0.500	201,405.000000
19.216667	0.500	227,488.000000
19.225000	0.500	260,498.000000
19.233333	0.500	300,990.000000
19.241667	0.500	349,788.000000
19.250000	0.500	408,905.000000
19.258333	0.500	480,520.000000
19.266667	0.500	566,515.000000
19.275000	0.500	668,067.000000
19.283333	0.500	784,206.000000
19.291667	0.500	911,758.000000
19.300000	0.500	1,045,660.000000
19.308333	0.500	1,179,417.000000
19.316667	0.500	1,304,740.000000
19.325000	0.500	1,412,654.000000
19.333333	0.500	1,494,758.000000
19.341667	0.500	1,543,812.000000
19.350000	0.500	1,555,454.000000
19.358333	0.500	1,529,442.000000
19.366667	0.500	1,468,086.000000
19.375000	0.500	1,376,012.000000
19.383333	0.500	1,259,572.000000
19.391667	0.500	1,126,870.000000
19.400000	0.500	986,906.000000
19.408333	0.500	848,084.000000
19.416667	0.500	717,344.000000
19.425000	0.500	599,744.000000
19.433333	0.500	498,590.000000
19.441667	0.500	415,082.000000
19.450000	0.500	349,395.000000
19.458333	0.500	300,883.000000
19.466667	0.500	267,843.000000
19.475000	0.500	247,867.000000
19.483333	0.500	237,759.000000
19.491667	0.500	234,759.000000
19.500000	0.500	237,013.000000
19.508333	0.500	244,187.000000
19.516667	0.500	256,729.000000
19.525000	0.500	275,722.000000
19.533333	0.500	302,356.000000
19.541667	0.500	337,906.000000
19.550000	0.500	383,555.000000
19.558333	0.500	440,190.000000
19.566667	0.500	508,748.000000
19.575000	0.500	590,778.000000
19.583333	0.500	687,712.000000
19.591667	0.500	800,402.000000
19.600000	0.500	928,062.000000
19.608333	0.500	1,066,869.000000
19.616667	0.500	1,210,249.000000
19.625000	0.500	1,348,875.000000
19.633333	0.500	1,473,439.000000
19.641667	0.500	1,575,517.000000
19.650000	0.500	1,647,562.000000
19.658333	0.500	1,682,952.000000
19.666667	0.500	1,677,627.000000
19.675000	0.500	1,631,080.000000
19.683333	0.500	1,546,194.000000
19.691667	0.500	1,429,434.000000
19.700000	0.500	1,289,892.000000
19.708333	0.500	1,137,707.000000
19.716667	0.500	982,149.000000
19.725000	0.500	831,038.000000
19.733333	0.500	691,345.000000
19.741667	0.500	568,513.000000
19.750000	0.500	465,391.000000
19.758333	0.500	382,351.000000
19.766667	0.500	318,327.000000
19.775000	0.500	270,813.000000
19.783333	0.500	237,144.000000
19.791667	0.500	214,591.000000
19.800000	0.500	200,565.000000
19.808333	0.500	192,668.000000
19.816667	0.500	188,883.000000
19.825000	0.500	187,449.000000
19.833333	0.500	186,822.000000
19.841667	0.500	185,563.000000
19.850000	0.500	183,142.000000
19.858333	0.500	179,998.000000
19.866667	0.500	176,288.000000
19.875000	0.500	171,805.000000
19.883333	0.500	166,500.000000
19.891667	0.500	160,733.000000
19.900000	0.500	154,754.000000
19.908333	0.500	149,171.000000
19.916667	0.500	144,597.000000
19.925000	0.500	140,670.000000
19.933333	0.500	137,325.000000
19.941667	0.500	134,869.000000
19.950000	0.500	132,800.000000
19.958333	0.500	130,602.000000
19.966667	0.500	128,895.000000
19.975000	0.500	128,634.000000
19.983333	0.500	129,418.000000
19.991667	0.500	130,628.000000
20.000000	0.500	131,859.000000
20.008333	0.500	132,601.000000
20.016667	0.500	132,373.000000
20.025000	0.500	131,142.000000
20.033333	0.500	129,448.000000
20.041667	0.500	128,305.000000
20.050000	0.500	128,548.000000
20.058333	0.500	130,022.000000
20.066667	0.500	132,230.000000
20.075000	0.500	134,695.000000
20.083333	0.500	136,826.000000
20.091667	0.500	138,191.000000
20.100000	0.500	139,020.000000
20.108333	0.500	139,442.000000
20.116667	0.500	139,622.000000
20.125000	0.500	140,078.000000
20.133333	0.500	140,691.000000
20.141667	0.500	141,163.000000
20.150000	0.500	141,279.000000
20.158333	0.500	140,625.000000
20.166667	0.500	139,060.000000
20.175000	0.500	136,615.000000
20.183333	0.500	133,627.000000
20.191667	0.500	131,006.000000
20.200000	0.500	129,783.000000
20.208333	0.500	130,398.000000
20.216667	0.500	132,519.000000
20.225000	0.500	135,798.000000
20.233333	0.500	140,131.000000
20.241667	0.500	145,365.000000
20.250000	0.500	151,023.000000
20.258333	0.500	156,326.000000
20.266667	0.500	159,941.000000
20.275000	0.500	161,452.000000
20.283333	0.500	161,204.000000
20.291667	0.500	159,345.000000
20.300000	0.500	156,263.000000
20.308333	0.500	152,556.000000
20.316667	0.500	148,723.000000
20.325000	0.500	145,402.000000
20.333333	0.500	142,738.000000
20.341667	0.500	140,878.000000
20.350000	0.500	139,807.000000
20.358333	0.500	139,191.000000
20.366667	0.500	138,806.000000
20.375000	0.500	138,468.000000
20.383333	0.500	138,228.000000
20.391667	0.500	137,570.000000
20.400000	0.500	135,696.000000
20.408333	0.500	132,626.000000
20.416667	0.500	128,967.000000
20.425000	0.500	125,230.000000
20.433333	0.500	121,757.000000
20.441667	0.500	118,854.000000
20.450000	0.500	116,613.000000
20.458333	0.500	115,497.000000
20.466667	0.500	115,564.000000
20.475000	0.500	116,908.000000
20.483333	0.500	119,022.000000
20.491667	0.500	121,714.000000
20.500000	0.500	124,724.000000
20.508333	0.500	127,940.000000
20.516667	0.500	131,501.000000
20.525000	0.500	135,355.000000
20.533333	0.500	139,342.000000
20.541667	0.500	143,135.000000
20.550000	0.500	146,134.000000
20.558333	0.500	147,556.000000
20.566667	0.500	147,052.000000
20.575000	0.500	145,338.000000
20.583333	0.500	143,079.000000
20.591667	0.500	140,510.000000
20.600000	0.500	138,390.000000
20.608333	0.500	137,108.000000
20.616667	0.500	136,615.000000
20.625000	0.500	136,494.000000
20.633333	0.500	136,653.000000
20.641667	0.500	137,394.000000
20.650000	0.500	138,758.000000
20.658333	0.500	140,460.000000
20.666667	0.500	142,770.000000
20.675000	0.500	146,187.000000
20.683333	0.500	150,730.000000
20.691667	0.500	155,634.000000
20.700000	0.500	160,061.000000
20.708333	0.500	163,509.000000
20.716667	0.500	166,290.000000
20.725000	0.500	168,380.000000
20.733333	0.500	170,090.000000
20.741667	0.500	171,765.000000
20.750000	0.500	173,281.000000
20.758333	0.500	174,171.000000
20.766667	0.500	174,408.000000
20.775000	0.500	174,326.000000
20.783333	0.500	174,092.000000
20.791667	0.500	173,738.000000
20.800000	0.500	173,551.000000
20.808333	0.500	173,618.000000
20.816667	0.500	173,284.000000
20.825000	0.500	171,980.000000
20.833333	0.500	169,641.000000
20.841667	0.500	166,494.000000
20.850000	0.500	162,487.000000
20.858333	0.500	157,995.000000
20.866667	0.500	154,008.000000
20.875000	0.500	150,461.000000
20.883333	0.500	147,427.000000
20.891667	0.500	145,555.000000
20.900000	0.500	144,925.000000
20.908333	0.500	145,003.000000
20.916667	0.500	144,979.000000
20.925000	0.500	144,222.000000
20.933333	0.500	142,746.000000
20.941667	0.500	140,664.000000
20.950000	0.500	138,220.000000
20.958333	0.500	136,411.000000
20.966667	0.500	136,047.000000
20.975000	0.500	137,010.000000
20.983333	0.500	138,678.000000
20.991667	0.500	140,664.000000
21.000000	0.500	142,476.000000
21.008333	0.500	143,524.000000
21.016667	0.500	144,068.000000
21.025000	0.500	144,138.000000
21.033333	0.500	143,519.000000
21.041667	0.500	142,282.000000
21.050000	0.500	140,976.000000
21.058333	0.500	139,900.000000
21.066667	0.500	138,862.000000
21.075000	0.500	138,614.000000
21.083333	0.500	139,319.000000
21.091667	0.500	140,713.000000
21.100000	0.500	142,564.000000
21.108333	0.500	144,073.000000
21.116667	0.500	144,428.000000
21.125000	0.500	143,830.000000
21.133333	0.500	142,956.000000
21.141667	0.500	142,103.000000
21.150000	0.500	141,605.000000
21.158333	0.500	141,813.000000
21.166667	0.500	142,424.000000
21.175000	0.500	142,849.000000
21.183333	0.500	142,746.000000
21.191667	0.500	142,059.000000
21.200000	0.500	140,890.000000
21.208333	0.500	139,748.000000
21.216667	0.500	139,382.000000
21.225000	0.500	139,795.000000
21.233333	0.500	140,652.000000
21.241667	0.500	141,732.000000
21.250000	0.500	142,638.000000
21.258333	0.500	143,022.000000
21.266667	0.500	142,864.000000
21.275000	0.500	142,388.000000
21.283333	0.500	142,517.000000
21.291667	0.500	143,754.000000
21.300000	0.500	145,589.000000
21.308333	0.500	146,958.000000
21.316667	0.500	147,165.000000
21.325000	0.500	146,273.000000
21.333333	0.500	145,223.000000
21.341667	0.500	145,037.000000
21.350000	0.500	145,797.000000
21.358333	0.500	147,425.000000
21.366667	0.500	149,563.000000
21.375000	0.500	152,277.000000
21.383333	0.500	155,598.000000
21.391667	0.500	159,382.000000
21.400000	0.500	163,171.000000
21.408333	0.500	166,148.000000
21.416667	0.500	167,628.000000
21.425000	0.500	167,228.000000
21.433333	0.500	164,733.000000
21.441667	0.500	160,378.000000
21.450000	0.500	155,311.000000
21.458333	0.500	150,454.000000
21.466667	0.500	146,489.000000
21.475000	0.500	143,838.000000
21.483333	0.500	142,668.000000
21.491667	0.500	143,142.000000
21.500000	0.500	144,782.000000
21.508333	0.500	146,622.000000
21.516667	0.500	147,589.000000
21.525000	0.500	147,523.000000
21.533333	0.500	146,889.000000
21.541667	0.500	145,963.000000
21.550000	0.500	144,938.000000
21.558333	0.500	144,067.000000
21.566667	0.500	143,564.000000
21.575000	0.500	143,294.000000
21.583333	0.500	143,053.000000
21.591667	0.500	142,913.000000
21.600000	0.500	142,534.000000
21.608333	0.500	141,817.000000
21.616667	0.500	140,726.000000
21.625000	0.500	139,209.000000
21.633333	0.500	137,393.000000
21.641667	0.500	135,697.000000
21.650000	0.500	134,526.000000
21.658333	0.500	134,226.000000
21.666667	0.500	135,309.000000
21.675000	0.500	137,790.000000
21.683333	0.500	141,424.000000
21.691667	0.500	146,045.000000
21.700000	0.500	151,313.000000
21.708333	0.500	156,390.000000
21.716667	0.500	160,708.000000
21.725000	0.500	164,251.000000
21.733333	0.500	166,732.000000
21.741667	0.500	167,814.000000
21.750000	0.500	168,177.000000
21.758333	0.500	168,872.000000
21.766667	0.500	170,821.000000
21.775000	0.500	174,132.000000
21.783333	0.500	178,299.000000
21.791667	0.500	182,127.000000
21.800000	0.500	184,647.000000
21.808333	0.500	185,565.000000
21.816667	0.500	184,885.000000
21.825000	0.500	183,054.000000
21.833333	0.500	180,781.000000
21.841667	0.500	178,878.000000
21.850000	0.500	177,830.000000
21.858333	0.500	177,689.000000
21.866667	0.500	177,956.000000
21.875000	0.500	177,923.000000
21.883333	0.500	177,172.000000
21.891667	0.500	175,367.000000
21.900000	0.500	172,375.000000
21.908333	0.500	167,839.000000
21.916667	0.500	162,212.000000
21.925000	0.500	156,352.000000
21.933333	0.500	150,818.000000
21.941667	0.500	146,168.000000
21.950000	0.500	142,911.000000
21.958333	0.500	141,453.000000
21.966667	0.500	141,267.000000
21.975000	0.500	141,466.000000
21.983333	0.500	141,468.000000
21.991667	0.500	141,080.000000
22.000000	0.500	140,836.000000
22.008333	0.500	141,263.000000
22.016667	0.500	142,403.000000
22.025000	0.500	144,080.000000
22.033333	0.500	145,825.000000
22.041667	0.500	147,170.000000
22.050000	0.500	147,670.000000
22.058333	0.500	147,261.000000
22.066667	0.500	146,271.000000
22.075000	0.500	144,822.000000
22.083333	0.500	142,856.000000
22.091667	0.500	140,461.000000
22.100000	0.500	137,924.000000
22.108333	0.500	135,758.000000
22.116667	0.500	134,311.000000
22.125000	0.500	133,613.000000
22.133333	0.500	134,035.000000
22.141667	0.500	135,440.000000
22.150000	0.500	137,405.000000
22.158333	0.500	139,064.000000
22.166667	0.500	139,482.000000
22.175000	0.500	139,082.000000
22.183333	0.500	138,419.000000
22.191667	0.500	138,411.000000
22.200000	0.500	139,776.000000
22.208333	0.500	141,928.000000
22.216667	0.500	143,798.000000
22.225000	0.500	144,680.000000
22.233333	0.500	144,309.000000
22.241667	0.500	143,254.000000
22.250000	0.500	142,215.000000
22.258333	0.500	141,363.000000
22.266667	0.500	141,098.000000
22.275000	0.500	141,521.000000
22.283333	0.500	141,920.000000
22.291667	0.500	141,865.000000
22.300000	0.500	141,960.000000
22.308333	0.500	142,751.000000
22.316667	0.500	144,399.000000
22.325000	0.500	146,717.000000
22.333333	0.500	149,477.000000
22.341667	0.500	152,716.000000
22.350000	0.500	156,459.000000
22.358333	0.500	159,920.000000
22.366667	0.500	162,432.000000
22.375000	0.500	163,870.000000
22.383333	0.500	163,835.000000
22.391667	0.500	162,240.000000
22.400000	0.500	159,111.000000
22.408333	0.500	155,279.000000
22.416667	0.500	151,631.000000
22.425000	0.500	148,575.000000
22.433333	0.500	146,415.000000
22.441667	0.500	145,224.000000
22.450000	0.500	144,718.000000
22.458333	0.500	144,606.000000
22.466667	0.500	144,546.000000
22.475000	0.500	144,715.000000
22.483333	0.500	144,762.000000
22.491667	0.500	144,684.000000
22.500000	0.500	144,513.000000
22.508333	0.500	144,691.000000
22.516667	0.500	145,676.000000
22.525000	0.500	147,539.000000
22.533333	0.500	149,987.000000
22.541667	0.500	152,855.000000
22.550000	0.500	155,925.000000
22.558333	0.500	159,195.000000
22.566667	0.500	162,184.000000
22.575000	0.500	164,764.000000
22.583333	0.500	166,839.000000
22.591667	0.500	167,857.000000
22.600000	0.500	167,590.000000
22.608333	0.500	166,688.000000
22.616667	0.500	165,662.000000
22.625000	0.500	165,378.000000
22.633333	0.500	166,517.000000
22.641667	0.500	169,480.000000
22.650000	0.500	173,880.000000
22.658333	0.500	178,598.000000
22.666667	0.500	183,056.000000
22.675000	0.500	186,977.000000
22.683333	0.500	189,733.000000
22.691667	0.500	190,822.000000
22.700000	0.500	189,984.000000
22.708333	0.500	187,677.000000
22.716667	0.500	184,507.000000
22.725000	0.500	181,076.000000
22.733333	0.500	177,797.000000
22.741667	0.500	175,120.000000
22.750000	0.500	173,386.000000
22.758333	0.500	172,213.000000
22.766667	0.500	171,312.000000
22.775000	0.500	170,937.000000
22.783333	0.500	171,307.000000
22.791667	0.500	171,734.000000
22.800000	0.500	171,419.000000
22.808333	0.500	169,864.000000
22.816667	0.500	167,097.000000
22.825000	0.500	163,669.000000
22.833333	0.500	160,701.000000
22.841667	0.500	158,998.000000
22.850000	0.500	158,431.000000
22.858333	0.500	158,510.000000
22.866667	0.500	158,681.000000
22.875000	0.500	158,694.000000
22.883333	0.500	158,189.000000
22.891667	0.500	157,239.000000
22.900000	0.500	156,166.000000
22.908333	0.500	155,279.000000
22.916667	0.500	154,598.000000
22.925000	0.500	153,889.000000
22.933333	0.500	153,193.000000
22.941667	0.500	152,293.000000
22.950000	0.500	151,069.000000
22.958333	0.500	148,817.000000
22.966667	0.500	145,426.000000
22.975000	0.500	141,488.000000
22.983333	0.500	137,734.000000
22.991667	0.500	134,856.000000
23.000000	0.500	133,436.000000
23.008333	0.500	134,054.000000
23.016667	0.500	136,674.000000
23.025000	0.500	140,682.000000
23.033333	0.500	145,093.000000
23.041667	0.500	149,468.000000
23.050000	0.500	153,732.000000
23.058333	0.500	157,562.000000
23.066667	0.500	160,393.000000
23.075000	0.500	162,082.000000
23.083333	0.500	162,569.000000
23.091667	0.500	162,081.000000
23.100000	0.500	161,046.000000
23.108333	0.500	159,980.000000
23.116667	0.500	159,717.000000
23.125000	0.500	161,114.000000
23.133333	0.500	163,886.000000
23.141667	0.500	167,032.000000
23.150000	0.500	169,436.000000
23.158333	0.500	170,446.000000
23.166667	0.500	169,940.000000
23.175000	0.500	168,377.000000
23.183333	0.500	166,705.000000
23.191667	0.500	165,738.000000
23.200000	0.500	165,958.000000
23.208333	0.500	167,044.000000
23.216667	0.500	168,455.000000
23.225000	0.500	170,461.000000
23.233333	0.500	172,995.000000
23.241667	0.500	175,663.000000
23.250000	0.500	178,351.000000
23.258333	0.500	180,812.000000
23.266667	0.500	182,425.000000
23.275000	0.500	183,039.000000
23.283333	0.500	182,736.000000
23.291667	0.500	181,672.000000
23.300000	0.500	180,409.000000
23.308333	0.500	178,782.000000
23.316667	0.500	175,671.000000
23.325000	0.500	171,545.000000
23.333333	0.500	167,816.000000
23.341667	0.500	164,600.000000
23.350000	0.500	161,863.000000
23.358333	0.500	160,406.000000
23.366667	0.500	160,703.000000
23.375000	0.500	162,356.000000
23.383333	0.500	164,436.000000
23.391667	0.500	166,185.000000
23.400000	0.500	167,413.000000
23.408333	0.500	168,132.000000
23.416667	0.500	168,159.000000
23.425000	0.500	167,576.000000
23.433333	0.500	167,348.000000
23.441667	0.500	168,084.000000
23.450000	0.500	169,822.000000
23.458333	0.500	172,183.000000
23.466667	0.500	174,293.000000
23.475000	0.500	175,489.000000
23.483333	0.500	175,903.000000
23.491667	0.500	176,092.000000
23.500000	0.500	176,041.000000
23.508333	0.500	174,951.000000
23.516667	0.500	172,375.000000
23.525000	0.500	168,685.000000
23.533333	0.500	164,605.000000
23.541667	0.500	160,842.000000
23.550000	0.500	158,005.000000
23.558333	0.500	156,241.000000
23.566667	0.500	154,977.000000
23.575000	0.500	153,628.000000
23.583333	0.500	152,446.000000
23.591667	0.500	151,788.000000
23.600000	0.500	152,198.000000
23.608333	0.500	153,492.000000
23.616667	0.500	154,503.000000
23.625000	0.500	154,989.000000
23.633333	0.500	155,200.000000
23.641667	0.500	155,189.000000
23.650000	0.500	154,930.000000
23.658333	0.500	154,770.000000
23.666667	0.500	154,883.000000
23.675000	0.500	155,477.000000
23.683333	0.500	156,847.000000
23.691667	0.500	158,706.000000
23.700000	0.500	160,596.000000
23.708333	0.500	161,988.000000
23.716667	0.500	162,755.000000
23.725000	0.500	162,890.000000
23.733333	0.500	162,568.000000
23.741667	0.500	161,942.000000
23.750000	0.500	161,170.000000
23.758333	0.500	160,505.000000
23.766667	0.500	159,911.000000
23.775000	0.500	159,343.000000
23.783333	0.500	158,611.000000
23.791667	0.500	157,553.000000
23.800000	0.500	156,311.000000
23.808333	0.500	154,825.000000
23.816667	0.500	152,964.000000
23.825000	0.500	151,000.000000
23.833333	0.500	149,440.000000
23.841667	0.500	148,614.000000
23.850000	0.500	148,911.000000
23.858333	0.500	150,584.000000
23.866667	0.500	153,380.000000
23.875000	0.500	156,714.000000
23.883333	0.500	159,894.000000
23.891667	0.500	163,080.000000
23.900000	0.500	166,785.000000
23.908333	0.500	171,046.000000
23.916667	0.500	175,600.000000
23.925000	0.500	179,892.000000
23.933333	0.500	183,080.000000
23.941667	0.500	184,851.000000
23.950000	0.500	184,800.000000
23.958333	0.500	183,047.000000
23.966667	0.500	180,431.000000
23.975000	0.500	177,661.000000
23.983333	0.500	175,190.000000
23.991667	0.500	173,683.000000
24.000000	0.500	173,550.000000
24.008333	0.500	174,542.000000
24.016667	0.500	175,960.000000
24.025000	0.500	177,553.000000
24.033333	0.500	179,377.000000
24.041667	0.500	180,687.000000
24.050000	0.500	180,408.000000
24.058333	0.500	178,582.000000
24.066667	0.500	176,279.000000
24.075000	0.500	174,813.000000
24.083333	0.500	174,562.000000
24.091667	0.500	175,731.000000
24.100000	0.500	178,473.000000
24.108333	0.500	182,286.000000
24.116667	0.500	186,159.000000
24.125000	0.500	189,102.000000
24.133333	0.500	190,981.000000
24.141667	0.500	192,595.000000
24.150000	0.500	194,498.000000
24.158333	0.500	196,343.000000
24.166667	0.500	197,247.000000
24.175000	0.500	196,825.000000
24.183333	0.500	194,956.000000
24.191667	0.500	191,529.000000
24.200000	0.500	186,609.000000
24.208333	0.500	180,758.000000
24.216667	0.500	174,653.000000
24.225000	0.500	168,691.000000
24.233333	0.500	163,059.000000
24.241667	0.500	158,164.000000
24.250000	0.500	154,574.000000
24.258333	0.500	152,597.000000
24.266667	0.500	152,515.000000
24.275000	0.500	153,990.000000
24.283333	0.500	156,319.000000
24.291667	0.500	158,812.000000
24.300000	0.500	160,674.000000
24.308333	0.500	161,368.000000
24.316667	0.500	161,405.000000
24.325000	0.500	161,375.000000
24.333333	0.500	161,652.000000
24.341667	0.500	162,338.000000
24.350000	0.500	163,229.000000
24.358333	0.500	163,991.000000
24.366667	0.500	164,442.000000
24.375000	0.500	164,892.000000
24.383333	0.500	165,804.000000
24.391667	0.500	167,245.000000
24.400000	0.500	168,871.000000
24.408333	0.500	170,518.000000
24.416667	0.500	172,415.000000
24.425000	0.500	174,697.000000
24.433333	0.500	177,051.000000
24.441667	0.500	178,741.000000
24.450000	0.500	179,411.000000
24.458333	0.500	179,155.000000
24.466667	0.500	178,674.000000
24.475000	0.500	178,826.000000
24.483333	0.500	179,960.000000
24.491667	0.500	181,887.000000
24.500000	0.500	184,289.000000
24.508333	0.500	186,362.000000
24.516667	0.500	187,215.000000
24.525000	0.500	186,968.000000
24.533333	0.500	185,628.000000
24.541667	0.500	183,247.000000
24.550000	0.500	180,148.000000
24.558333	0.500	176,996.000000
24.566667	0.500	174,646.000000
24.575000	0.500	173,671.000000
24.583333	0.500	174,292.000000
24.591667	0.500	175,213.000000
24.600000	0.500	175,376.000000
24.608333	0.500	174,845.000000
24.616667	0.500	174,059.000000
24.625000	0.500	173,631.000000
24.633333	0.500	174,112.000000
24.641667	0.500	175,745.000000
24.650000	0.500	178,554.000000
24.658333	0.500	181,755.000000
24.666667	0.500	184,155.000000
24.675000	0.500	185,021.000000
24.683333	0.500	184,112.000000
24.691667	0.500	182,038.000000
24.700000	0.500	179,343.000000
24.708333	0.500	175,894.000000
24.716667	0.500	171,310.000000
24.725000	0.500	166,231.000000
24.733333	0.500	161,905.000000
24.741667	0.500	159,393.000000
24.750000	0.500	159,084.000000
24.758333	0.500	161,041.000000
24.766667	0.500	164,893.000000
24.775000	0.500	169,806.000000
24.783333	0.500	174,802.000000
24.791667	0.500	178,926.000000
24.800000	0.500	181,484.000000
24.808333	0.500	182,426.000000
24.816667	0.500	182,444.000000
24.825000	0.500	182,083.000000
24.833333	0.500	181,752.000000
24.841667	0.500	181,388.000000
24.850000	0.500	180,596.000000
24.858333	0.500	179,252.000000
24.866667	0.500	177,821.000000
24.875000	0.500	176,695.000000
24.883333	0.500	176,019.000000
24.891667	0.500	175,148.000000
24.900000	0.500	173,881.000000
24.908333	0.500	172,787.000000
24.916667	0.500	171,683.000000
24.925000	0.500	170,428.000000
24.933333	0.500	169,364.000000
24.941667	0.500	168,779.000000
24.950000	0.500	169,067.000000
24.958333	0.500	170,375.000000
24.966667	0.500	172,501.000000
24.975000	0.500	174,853.000000
24.983333	0.500	176,935.000000
24.991667	0.500	178,268.000000
25.000000	0.500	178,548.000000
25.008333	0.500	177,985.000000
25.016667	0.500	177,092.000000
25.025000	0.500	176,573.000000
25.033333	0.500	176,366.000000
25.041667	0.500	176,632.000000
25.050000	0.500	177,599.000000
25.058333	0.500	178,874.000000
25.066667	0.500	180,045.000000
25.075000	0.500	180,931.000000
25.083333	0.500	181,391.000000
25.091667	0.500	181,522.000000
25.100000	0.500	181,674.000000
25.108333	0.500	181,318.000000
25.116667	0.500	179,849.000000
25.125000	0.500	177,418.000000
25.133333	0.500	174,641.000000
25.141667	0.500	171,920.000000
25.150000	0.500	169,664.000000
25.158333	0.500	168,264.000000
25.166667	0.500	167,666.000000
25.175000	0.500	167,906.000000
25.183333	0.500	168,916.000000
25.191667	0.500	170,403.000000
25.200000	0.500	172,144.000000
25.208333	0.500	173,837.000000
25.216667	0.500	175,270.000000
25.225000	0.500	176,681.000000
25.233333	0.500	177,996.000000
25.241667	0.500	179,224.000000
25.250000	0.500	180,365.000000
25.258333	0.500	181,886.000000
25.266667	0.500	184,231.000000
25.275000	0.500	186,927.000000
25.283333	0.500	189,604.000000
25.291667	0.500	192,236.000000
25.300000	0.500	194,425.000000
25.308333	0.500	195,266.000000
25.316667	0.500	194,789.000000
25.325000	0.500	193,541.000000
25.333333	0.500	191,910.000000
25.341667	0.500	190,480.000000
25.350000	0.500	189,908.000000
25.358333	0.500	190,013.000000
25.366667	0.500	190,388.000000
25.375000	0.500	190,587.000000
25.383333	0.500	190,797.000000
25.391667	0.500	191,045.000000
25.400000	0.500	190,604.000000
25.408333	0.500	189,127.000000
25.416667	0.500	186,840.000000
25.425000	0.500	184,235.000000
25.433333	0.500	182,005.000000
25.441667	0.500	180,601.000000
25.450000	0.500	179,990.000000
25.458333	0.500	179,945.000000
25.466667	0.500	180,345.000000
25.475000	0.500	181,283.000000
25.483333	0.500	182,476.000000
25.491667	0.500	183,346.000000
25.500000	0.500	183,557.000000
25.508333	0.500	183,491.000000
25.516667	0.500	183,248.000000
25.525000	0.500	182,889.000000
25.533333	0.500	182,872.000000
25.541667	0.500	183,336.000000
25.550000	0.500	183,431.000000
25.558333	0.500	182,729.000000
25.566667	0.500	181,566.000000
25.575000	0.500	180,936.000000
25.583333	0.500	181,428.000000
25.591667	0.500	182,836.000000
25.600000	0.500	183,625.000000
25.608333	0.500	183,230.000000
25.616667	0.500	182,647.000000
25.625000	0.500	182,575.000000
25.633333	0.500	183,097.000000
25.641667	0.500	183,538.000000
25.650000	0.500	183,206.000000
25.658333	0.500	182,322.000000
25.666667	0.500	181,235.000000
25.675000	0.500	179,907.000000
25.683333	0.500	178,913.000000
25.691667	0.500	178,853.000000
25.700000	0.500	179,143.000000
25.708333	0.500	178,796.000000
25.716667	0.500	177,954.000000
25.725000	0.500	176,988.000000
25.733333	0.500	175,765.000000
25.741667	0.500	174,475.000000
25.750000	0.500	173,489.000000
25.758333	0.500	172,619.000000
25.766667	0.500	171,799.000000
25.775000	0.500	171,126.000000
25.783333	0.500	170,918.000000
25.791667	0.500	171,076.000000
25.800000	0.500	171,403.000000
25.808333	0.500	172,139.000000
25.816667	0.500	173,296.000000
25.825000	0.500	175,227.000000
25.833333	0.500	177,782.000000
25.841667	0.500	181,293.000000
25.850000	0.500	185,405.000000
25.858333	0.500	189,522.000000
25.866667	0.500	193,703.000000
25.875000	0.500	197,603.000000
25.883333	0.500	200,647.000000
25.891667	0.500	201,924.000000
25.900000	0.500	201,269.000000
25.908333	0.500	198,945.000000
25.916667	0.500	196,140.000000
25.925000	0.500	193,906.000000
25.933333	0.500	192,159.000000
25.941667	0.500	190,238.000000
25.950000	0.500	188,370.000000
25.958333	0.500	186,986.000000
25.966667	0.500	186,375.000000
25.975000	0.500	185,989.000000
25.983333	0.500	185,072.000000
25.991667	0.500	183,147.000000
26.000000	0.500	180,846.000000
26.008333	0.500	179,150.000000
26.016667	0.500	179,266.000000
26.025000	0.500	181,495.000000
26.033333	0.500	185,425.000000
26.041667	0.500	190,176.000000
26.050000	0.500	195,198.000000
26.058333	0.500	200,015.000000
26.066667	0.500	204,433.000000
26.075000	0.500	208,076.000000
26.083333	0.500	210,307.000000
26.091667	0.500	210,974.000000
26.100000	0.500	210,393.000000
26.108333	0.500	209,359.000000
26.116667	0.500	208,754.000000
26.125000	0.500	208,650.000000
26.133333	0.500	208,738.000000
26.141667	0.500	208,495.000000
26.150000	0.500	207,695.000000
26.158333	0.500	206,375.000000
26.166667	0.500	204,306.000000
26.175000	0.500	201,876.000000
26.183333	0.500	199,212.000000
26.191667	0.500	196,761.000000
26.200000	0.500	195,370.000000
26.208333	0.500	194,815.000000
26.216667	0.500	194,547.000000
26.225000	0.500	194,750.000000
26.233333	0.500	195,701.000000
26.241667	0.500	197,338.000000
26.250000	0.500	199,041.000000
26.258333	0.500	199,844.000000
26.266667	0.500	199,120.000000
26.275000	0.500	197,304.000000
26.283333	0.500	195,377.000000
26.291667	0.500	193,623.000000
26.300000	0.500	192,404.000000
26.308333	0.500	192,557.000000
26.316667	0.500	194,440.000000
26.325000	0.500	197,288.000000
26.333333	0.500	199,593.000000
26.341667	0.500	200,000.000000
26.350000	0.500	198,294.000000
26.358333	0.500	194,875.000000
26.366667	0.500	190,749.000000
26.375000	0.500	187,049.000000
26.383333	0.500	184,634.000000
26.391667	0.500	184,093.000000
26.400000	0.500	185,052.000000
26.408333	0.500	186,818.000000
26.416667	0.500	188,900.000000
26.425000	0.500	191,036.000000
26.433333	0.500	193,254.000000
26.441667	0.500	195,670.000000
26.450000	0.500	198,096.000000
26.458333	0.500	200,127.000000
26.466667	0.500	201,643.000000
26.475000	0.500	202,649.000000
26.483333	0.500	203,340.000000
26.491667	0.500	203,891.000000
26.500000	0.500	204,173.000000
26.508333	0.500	203,864.000000
26.516667	0.500	202,671.000000
26.525000	0.500	201,068.000000
26.533333	0.500	199,269.000000
26.541667	0.500	197,589.000000
26.550000	0.500	196,746.000000
26.558333	0.500	197,439.000000
26.566667	0.500	199,428.000000
26.575000	0.500	201,950.000000
26.583333	0.500	204,240.000000
26.591667	0.500	205,874.000000
26.600000	0.500	206,273.000000
26.608333	0.500	205,555.000000
26.616667	0.500	204,739.000000
26.625000	0.500	204,405.000000
26.633333	0.500	204,213.000000
26.641667	0.500	203,806.000000
26.650000	0.500	202,986.000000
26.658333	0.500	202,151.000000
26.666667	0.500	201,346.000000
26.675000	0.500	200,607.000000
26.683333	0.500	200,289.000000
26.691667	0.500	200,512.000000
26.700000	0.500	200,966.000000
26.708333	0.500	201,553.000000
26.716667	0.500	202,611.000000
26.725000	0.500	204,350.000000
26.733333	0.500	206,774.000000
26.741667	0.500	209,361.000000
26.750000	0.500	211,559.000000
26.758333	0.500	212,705.000000
26.766667	0.500	212,730.000000
26.775000	0.500	211,745.000000
26.783333	0.500	209,771.000000
26.791667	0.500	207,439.000000
26.800000	0.500	205,610.000000
26.808333	0.500	204,957.000000
26.816667	0.500	205,861.000000
26.825000	0.500	207,727.000000
26.833333	0.500	209,891.000000
26.841667	0.500	212,186.000000
26.850000	0.500	214,539.000000
26.858333	0.500	216,580.000000
26.866667	0.500	217,405.000000
26.875000	0.500	216,418.000000
26.883333	0.500	214,614.000000
26.891667	0.500	212,919.000000
26.900000	0.500	210,944.000000
26.908333	0.500	207,930.000000
26.916667	0.500	204,452.000000
26.925000	0.500	201,966.000000
26.933333	0.500	201,384.000000
26.941667	0.500	202,540.000000
26.950000	0.500	204,782.000000
26.958333	0.500	207,240.000000
26.966667	0.500	209,873.000000
26.975000	0.500	212,843.000000
26.983333	0.500	216,171.000000
26.991667	0.500	219,424.000000
27.000000	0.500	221,973.000000
27.008333	0.500	223,520.000000
27.016667	0.500	224,424.000000
27.025000	0.500	225,153.000000
27.033333	0.500	226,053.000000
27.041667	0.500	227,753.000000
27.050000	0.500	230,490.000000
27.058333	0.500	233,812.000000
27.066667	0.500	237,235.000000
27.075000	0.500	240,384.000000
27.083333	0.500	242,968.000000
27.091667	0.500	244,600.000000
27.100000	0.500	245,263.000000
27.108333	0.500	245,206.000000
27.116667	0.500	244,974.000000
27.125000	0.500	245,359.000000
27.133333	0.500	246,277.000000
27.141667	0.500	247,230.000000
27.150000	0.500	247,652.000000
27.158333	0.500	247,580.000000
27.166667	0.500	247,223.000000
27.175000	0.500	246,707.000000
27.183333	0.500	245,988.000000
27.191667	0.500	245,334.000000
27.200000	0.500	245,344.000000
27.208333	0.500	246,518.000000
27.216667	0.500	249,157.000000
27.225000	0.500	252,919.000000
27.233333	0.500	256,899.000000
27.241667	0.500	260,301.000000
27.250000	0.500	262,955.000000
27.258333	0.500	264,646.000000
27.266667	0.500	265,126.000000
27.275000	0.500	264,858.000000
27.283333	0.500	264,566.000000
27.291667	0.500	264,466.000000
27.300000	0.500	264,318.000000
27.308333	0.500	264,357.000000
27.316667	0.500	265,282.000000
27.325000	0.500	267,437.000000
27.333333	0.500	270,987.000000
27.341667	0.500	275,834.000000
27.350000	0.500	281,230.000000
27.358333	0.500	287,092.000000
27.366667	0.500	293,619.000000
27.375000	0.500	300,017.000000
27.383333	0.500	305,447.000000
27.391667	0.500	309,562.000000
27.400000	0.500	312,356.000000
27.408333	0.500	314,622.000000
27.416667	0.500	316,894.000000
27.425000	0.500	319,394.000000
27.433333	0.500	322,012.000000
27.441667	0.500	324,802.000000
27.450000	0.500	328,272.000000
27.458333	0.500	332,819.000000
27.466667	0.500	338,705.000000
27.475000	0.500	345,361.000000
27.483333	0.500	351,759.000000
27.491667	0.500	357,242.000000
27.500000	0.500	361,584.000000
27.508333	0.500	364,847.000000
27.516667	0.500	367,301.000000
27.525000	0.500	369,510.000000
27.533333	0.500	372,452.000000
27.541667	0.500	376,762.000000
27.550000	0.500	382,127.000000
27.558333	0.500	387,540.000000
27.566667	0.500	392,066.000000
27.575000	0.500	395,471.000000
27.583333	0.500	397,840.000000
27.591667	0.500	398,814.000000
27.600000	0.500	398,438.000000
27.608333	0.500	397,004.000000
27.616667	0.500	394,691.000000
27.625000	0.500	391,573.000000
27.633333	0.500	388,103.000000
27.641667	0.500	385,002.000000
27.650000	0.500	382,721.000000
27.658333	0.500	381,241.000000
27.666667	0.500	380,067.000000
27.675000	0.500	378,530.000000
27.683333	0.500	376,313.000000
27.691667	0.500	373,514.000000
27.700000	0.500	370,837.000000
27.708333	0.500	368,752.000000
27.716667	0.500	367,996.000000
27.725000	0.500	368,539.000000
27.733333	0.500	369,735.000000
27.741667	0.500	370,960.000000
27.750000	0.500	371,822.000000
27.758333	0.500	371,984.000000
27.766667	0.500	371,000.000000
27.775000	0.500	368,260.000000
27.783333	0.500	363,561.000000
27.791667	0.500	357,464.000000
27.800000	0.500	351,567.000000
27.808333	0.500	347,035.000000
27.816667	0.500	343,668.000000
27.825000	0.500	340,980.000000
27.833333	0.500	338,555.000000
27.841667	0.500	335,909.000000
27.850000	0.500	332,453.000000
27.858333	0.500	328,155.000000
27.866667	0.500	323,983.000000
27.875000	0.500	320,711.000000
27.883333	0.500	317,913.000000
27.891667	0.500	314,785.000000
27.900000	0.500	311,153.000000
27.908333	0.500	307,005.000000
27.916667	0.500	302,372.000000
27.925000	0.500	297,048.000000
27.933333	0.500	290,748.000000
27.941667	0.500	283,736.000000
27.950000	0.500	277,446.000000
27.958333	0.500	272,552.000000
27.966667	0.500	268,702.000000
27.975000	0.500	265,458.000000
27.983333	0.500	262,474.000000
27.991667	0.500	259,446.000000
28.000000	0.500	256,225.000000
28.008333	0.500	252,905.000000
28.016667	0.500	249,983.000000
28.025000	0.500	247,501.000000
28.033333	0.500	244,740.000000
28.041667	0.500	241,130.000000
28.050000	0.500	236,872.000000
28.058333	0.500	232,529.000000
28.066667	0.500	228,693.000000
28.075000	0.500	225,473.000000
28.083333	0.500	222,712.000000
28.091667	0.500	220,222.000000
28.100000	0.500	218,087.000000
28.108333	0.500	216,078.000000
28.116667	0.500	213,625.000000
28.125000	0.500	210,806.000000
28.133333	0.500	207,923.000000
28.141667	0.500	204,487.000000
28.150000	0.500	199,519.000000
28.158333	0.500	193,221.000000
28.166667	0.500	186,774.000000
28.175000	0.500	181,117.000000
28.183333	0.500	176,559.000000
28.191667	0.500	173,094.000000
28.200000	0.500	170,475.000000
28.208333	0.500	168,557.000000
28.216667	0.500	167,559.000000
28.225000	0.500	167,564.000000
28.233333	0.500	168,407.000000
28.241667	0.500	169,135.000000
28.250000	0.500	168,565.000000
28.258333	0.500	166,272.000000
28.266667	0.500	162,691.000000
28.275000	0.500	158,165.000000
28.283333	0.500	152,818.000000
28.291667	0.500	146,708.000000
28.300000	0.500	140,350.000000
28.308333	0.500	134,099.000000
28.316667	0.500	128,193.000000
28.325000	0.500	123,129.000000
28.333333	0.500	119,143.000000
28.341667	0.500	115,788.000000
28.350000	0.500	112,627.000000
28.358333	0.500	109,169.000000
28.366667	0.500	105,424.000000
28.375000	0.500	102,226.000000
28.383333	0.500	100,055.000000
28.391667	0.500	98,858.000000
28.400000	0.500	98,155.000000
28.408333	0.500	97,573.000000
28.416667	0.500	97,098.000000
28.425000	0.500	97,324.000000
28.433333	0.500	98,476.000000
28.441667	0.500	100,398.000000
28.450000	0.500	102,915.000000
28.458333	0.500	105,764.000000
28.466667	0.500	108,849.000000
28.475000	0.500	111,525.000000
28.483333	0.500	112,989.000000
28.491667	0.500	112,962.000000
28.500000	0.500	111,212.000000
28.508333	0.500	108,280.000000
28.516667	0.500	105,031.000000
28.525000	0.500	102,012.000000
28.533333	0.500	99,538.000000
28.541667	0.500	97,314.000000
28.550000	0.500	95,099.000000
28.558333	0.500	93,115.000000
28.566667	0.500	91,240.000000
28.575000	0.500	89,741.000000
28.583333	0.500	88,726.000000
28.591667	0.500	87,740.000000
28.600000	0.500	86,496.000000
28.608333	0.500	84,870.000000
28.616667	0.500	82,788.000000
28.625000	0.500	80,312.000000
28.633333	0.500	77,478.000000
28.641667	0.500	74,382.000000
28.650000	0.500	70,943.000000
28.658333	0.500	67,276.000000
28.666667	0.500	63,661.000000
28.675000	0.500	60,056.000000
28.683333	0.500	56,011.000000
28.691667	0.500	51,580.000000
28.700000	0.500	47,405.000000
28.708333	0.500	43,964.000000
28.716667	0.500	41,758.000000
28.725000	0.500	40,938.000000
28.733333	0.500	40,645.000000
28.741667	0.500	40,609.000000
28.750000	0.500	40,239.000000
28.758333	0.500	39,009.000000
28.766667	0.500	37,635.000000
28.775000	0.500	36,483.000000
28.783333	0.500	35,576.000000
28.791667	0.500	35,007.000000
28.800000	0.500	35,044.000000
28.808333	0.500	35,886.000000
28.816667	0.500	36,809.000000
28.825000	0.500	36,911.000000
28.833333	0.500	36,091.000000
28.841667	0.500	35,077.000000
28.850000	0.500	34,083.000000
28.858333	0.500	33,335.000000
28.866667	0.500	32,515.000000
28.875000	0.500	31,246.000000
28.883333	0.500	29,002.000000
28.891667	0.500	25,699.000000
28.900000	0.500	22,336.000000
28.908333	0.500	19,534.000000
28.916667	0.500	17,184.000000
28.925000	0.500	14,966.000000
28.933333	0.500	12,943.000000
28.941667	0.500	11,613.000000
28.950000	0.500	11,787.000000
28.958333	0.500	13,602.000000
28.966667	0.500	16,431.000000
28.975000	0.500	19,546.000000
28.983333	0.500	22,232.000000
28.991667	0.500	23,946.000000
29.000000	0.500	24,981.000000
29.008333	0.500	25,409.000000
29.016667	0.500	24,509.000000
29.025000	0.500	21,945.000000
29.033333	0.500	18,368.000000
29.041667	0.500	14,988.000000
29.050000	0.500	12,477.000000
29.058333	0.500	10,545.000000
29.066667	0.500	9,039.000000
29.075000	0.500	7,853.000000
29.083333	0.500	6,775.000000
29.091667	0.500	6,023.000000
29.100000	0.500	6,134.000000
29.108333	0.500	7,087.000000
29.116667	0.500	8,206.000000
29.125000	0.500	8,627.000000
29.133333	0.500	8,088.000000
29.141667	0.500	6,626.000000
29.150000	0.500	4,893.000000
29.158333	0.500	3,635.000000
29.166667	0.500	3,153.000000
29.175000	0.500	3,737.000000
29.183333	0.500	5,423.000000
29.191667	0.500	7,947.000000
29.200000	0.500	10,698.000000
29.208333	0.500	12,570.000000
29.216667	0.500	12,915.000000
29.225000	0.500	11,744.000000
29.233333	0.500	9,253.000000
29.241667	0.500	6,092.000000
29.250000	0.500	3,308.000000
29.258333	0.500	1,256.000000
29.266667	0.500	-24.000000
29.275000	0.500	-559.000000
29.283333	0.500	-640.000000
29.291667	0.500	-289.000000
29.300000	0.500	445.000000
29.308333	0.500	675.000000
29.316667	0.500	-5.000000
29.325000	0.500	-1,158.000000
29.333333	0.500	-2,181.000000
29.341667	0.500	-2,206.000000
29.350000	0.500	-908.000000
29.358333	0.500	1,499.000000
29.366667	0.500	4,382.000000
29.375000	0.500	7,236.000000
29.383333	0.500	9,087.000000
29.391667	0.500	8,934.000000
29.400000	0.500	6,586.000000
29.408333	0.500	2,372.000000
29.416667	0.500	-2,910.000000
29.425000	0.500	-7,810.000000
29.433333	0.500	-10,982.000000
29.441667	0.500	-12,113.000000
29.450000	0.500	-11,450.000000
29.458333	0.500	-9,572.000000
29.466667	0.500	-7,254.000000
29.475000	0.500	-4,818.000000
29.483333	0.500	-2,556.000000
29.491667	0.500	-817.000000
29.500000	0.500	276.000000
29.508333	0.500	305.000000
29.516667	0.500	-1,672.000000
29.525000	0.500	-5,594.000000
29.533333	0.500	-10,467.000000
29.541667	0.500	-15,607.000000
29.550000	0.500	-20,233.000000
29.558333	0.500	-23,187.000000
29.566667	0.500	-24,313.000000
29.575000	0.500	-24,380.000000
29.583333	0.500	-24,096.000000
29.591667	0.500	-23,837.000000
29.600000	0.500	-23,556.000000
29.608333	0.500	-23,393.000000
29.616667	0.500	-23,401.000000
29.625000	0.500	-23,588.000000
29.633333	0.500	-23,802.000000
29.641667	0.500	-23,875.000000
29.650000	0.500	-23,730.000000
29.658333	0.500	-23,486.000000
29.666667	0.500	-23,316.000000
29.675000	0.500	-23,149.000000
29.683333	0.500	-22,749.000000
29.691667	0.500	-21,956.000000
29.700000	0.500	-21,309.000000
29.708333	0.500	-21,414.000000
29.716667	0.500	-22,596.000000
29.725000	0.500	-24,756.000000
29.733333	0.500	-27,360.000000
29.741667	0.500	-29,845.000000
29.750000	0.500	-31,497.000000
29.758333	0.500	-31,887.000000
29.766667	0.500	-30,678.000000
29.775000	0.500	-27,683.000000
29.783333	0.500	-23,362.000000
29.791667	0.500	-19,001.000000
29.800000	0.500	-15,978.000000
29.808333	0.500	-14,817.000000
29.816667	0.500	-15,686.000000
29.825000	0.500	-18,124.000000
29.833333	0.500	-20,735.000000
29.841667	0.500	-22,710.000000
29.850000	0.500	-23,719.000000
29.858333	0.500	-23,637.000000
29.866667	0.500	-22,542.000000
29.875000	0.500	-20,901.000000
29.883333	0.500	-19,264.000000
29.891667	0.500	-17,786.000000
29.900000	0.500	-16,543.000000
29.908333	0.500	-15,798.000000
29.916667	0.500	-15,381.000000
29.925000	0.500	-14,930.000000
29.933333	0.500	-14,111.000000
29.941667	0.500	-13,267.000000
29.950000	0.500	-13,217.000000
29.958333	0.500	-14,515.000000
29.966667	0.500	-17,300.000000
29.975000	0.500	-21,059.000000
29.983333	0.500	-24,636.000000
29.991667	0.500	-26,876.000000
30.000000	0.500	-27,381.000000
30.008333	0.500	-26,204.000000
30.016667	0.500	-24,164.000000
30.025000	0.500	-22,408.000000
30.033333	0.500	-20,826.000000
30.041667	0.500	-18,885.000000
30.050000	0.500	-16,683.000000
30.058333	0.500	-14,788.000000
30.066667	0.500	-13,613.000000
30.075000	0.500	-13,054.000000
30.083333	0.500	-12,463.000000
30.091667	0.500	-11,359.000000
30.100000	0.500	-9,952.000000
30.108333	0.500	-8,508.000000
30.116667	0.500	-7,791.000000
30.125000	0.500	-8,724.000000
30.133333	0.500	-11,364.000000
30.141667	0.500	-15,203.000000
30.150000	0.500	-19,905.000000
30.158333	0.500	-25,075.000000
30.166667	0.500	-29,946.000000
30.175000	0.500	-33,881.000000
30.183333	0.500	-36,530.000000
30.191667	0.500	-37,839.000000
30.200000	0.500	-38,048.000000
30.208333	0.500	-37,663.000000
30.216667	0.500	-37,058.000000
30.225000	0.500	-35,913.000000
30.233333	0.500	-34,114.000000
30.241667	0.500	-31,988.000000
30.250000	0.500	-29,869.000000
30.258333	0.500	-28,026.000000
30.266667	0.500	-26,317.000000
30.275000	0.500	-24,662.000000
30.283333	0.500	-22,807.000000
30.291667	0.500	-20,632.000000
30.300000	0.500	-18,056.000000
30.308333	0.500	-15,667.000000
30.316667	0.500	-14,279.000000
30.325000	0.500	-13,952.000000
30.333333	0.500	-14,266.000000
30.341667	0.500	-14,910.000000
30.350000	0.500	-15,628.000000
30.358333	0.500	-16,139.000000
30.366667	0.500	-16,436.000000
30.375000	0.500	-16,485.000000
30.383333	0.500	-16,976.000000
30.391667	0.500	-17,962.000000
30.400000	0.500	-18,709.000000
30.408333	0.500	-18,917.000000
30.416667	0.500	-18,817.000000
30.425000	0.500	-18,660.000000
30.433333	0.500	-18,386.000000
30.441667	0.500	-17,820.000000
30.450000	0.500	-16,931.000000
30.458333	0.500	-16,020.000000
30.466667	0.500	-15,232.000000
30.475000	0.500	-14,441.000000
30.483333	0.500	-13,025.000000
30.491667	0.500	-10,899.000000
30.500000	0.500	-9,052.000000
30.508333	0.500	-8,824.000000
30.516667	0.500	-10,889.000000
30.525000	0.500	-14,435.000000
30.533333	0.500	-18,379.000000
30.541667	0.500	-22,314.000000
30.550000	0.500	-25,728.000000
30.558333	0.500	-28,171.000000
30.566667	0.500	-29,327.000000
30.575000	0.500	-28,856.000000
30.583333	0.500	-27,341.000000
30.591667	0.500	-25,356.000000
30.600000	0.500	-23,023.000000
30.608333	0.500	-20,858.000000
30.616667	0.500	-19,523.000000
30.625000	0.500	-19,194.000000
30.633333	0.500	-19,815.000000
30.641667	0.500	-20,997.000000
30.650000	0.500	-22,484.000000
30.658333	0.500	-23,655.000000
30.666667	0.500	-23,637.000000
30.675000	0.500	-22,282.000000
30.683333	0.500	-19,274.000000
30.691667	0.500	-14,848.000000
30.700000	0.500	-10,109.000000
30.708333	0.500	-6,404.000000
30.716667	0.500	-4,806.000000
30.725000	0.500	-5,268.000000
30.733333	0.500	-7,527.000000
30.741667	0.500	-10,781.000000
30.750000	0.500	-14,003.000000
30.758333	0.500	-16,971.000000
30.766667	0.500	-20,072.000000
30.775000	0.500	-23,478.000000
30.783333	0.500	-26,329.000000
30.791667	0.500	-27,908.000000
30.800000	0.500	-27,858.000000
30.808333	0.500	-26,951.000000
30.816667	0.500	-26,156.000000
30.825000	0.500	-25,557.000000
30.833333	0.500	-24,645.000000
30.841667	0.500	-23,635.000000
30.850000	0.500	-22,780.000000
30.858333	0.500	-22,434.000000
30.866667	0.500	-22,616.000000
30.875000	0.500	-23,229.000000
30.883333	0.500	-24,319.000000
30.891667	0.500	-25,738.000000
30.900000	0.500	-27,193.000000
30.908333	0.500	-27,956.000000
30.916667	0.500	-27,858.000000
30.925000	0.500	-27,464.000000
30.933333	0.500	-27,345.000000
30.941667	0.500	-27,308.000000
30.950000	0.500	-27,110.000000
30.958333	0.500	-27,207.000000
30.966667	0.500	-27,932.000000
30.975000	0.500	-28,542.000000
30.983333	0.500	-28,604.000000
30.991667	0.500	-28,155.000000
31.000000	0.500	-27,131.000000
