# Supplementary material for: Changes to Serum Sample Tube and Processing Methodology Does Not Cause Inter-Individual Variation in Automated Whole Serum N-Glycan Profiling in Health and Disease
Source: PLoS One. 2015 Apr 1;10(4):e0123028. doi: 10.1371/journal.pone.0123028 (PMC4382121; doi:10.1371/journal.pone.0123028)
Supplement: S2 Data — (ZIP) [file pone.0123028.s007.zip › IgGglycansData/1000+390-Sample 48.txt]

File Path	chrom://acropora/ChromeleonLocal/Archana Data/07 Mar 14/Robot validation of PNG F release- GCP-IgG and GCP-Fet.seq/51.smp/Emission_1.channel/Emission_1.chm
Channel	Emission_1

Injection Information:
Data Vault	ChromeleonLocal
Injection	PNG F rel-GCP-IgG-100µg-F.A+PBM+2AB VP96+T1-110/1000+390-Sample 48
Injection Number	53
Position	RH6
Comment	
Processing Method	beh-gu
Instrument Method	BEH-15cm-30min-right-25ul
Type	Unknown
Status	Finished
Injection Date	08/03/2014
Injection Time	18:50:35
Injection Volume (µL)	25.0000
Dilution Factor	1.0000
Weight	1.0000

Raw Data Information:
Time Min. (min)	0.000000
Time Max. (min)	31.000000
Data Points	3721
Detector	FLD
Exporting Data System	Chromeleon 7.1.1.1127
Operator	
Signal Quantity	
Signal Unit	counts
Signal Min.	-37,338.000000
Signal Max.	8,379,059.000000
Channel	Emission_1
Driver Name	FLD3000.dll
Channel Type	Evaluation
Min. Step (s)	0.500
Max. Step (s)	0.500
Average Step (s)	0.500

Signal Parameter Information:
Signal Info	

Raw Data:
Time (min)	Step (s)	Value (counts)
0.000000	0.000	0.000000
0.008333	0.500	0.000000
0.016667	0.500	0.000000
0.025000	0.500	0.000000
0.033333	0.500	0.000000
0.041667	0.500	6,045.000000
0.050000	0.500	6,216.000000
0.058333	0.500	6,609.000000
0.066667	0.500	7,533.000000
0.075000	0.500	8,950.000000
0.083333	0.500	10,622.000000
0.091667	0.500	12,231.000000
0.100000	0.500	13,448.000000
0.108333	0.500	14,083.000000
0.116667	0.500	14,116.000000
0.125000	0.500	13,661.000000
0.133333	0.500	12,862.000000
0.141667	0.500	11,829.000000
0.150000	0.500	10,668.000000
0.158333	0.500	9,495.000000
0.166667	0.500	8,407.000000
0.175000	0.500	7,368.000000
0.183333	0.500	6,294.000000
0.191667	0.500	5,183.000000
0.200000	0.500	4,072.000000
0.208333	0.500	3,062.000000
0.216667	0.500	2,245.000000
0.225000	0.500	1,640.000000
0.233333	0.500	1,237.000000
0.241667	0.500	942.000000
0.250000	0.500	699.000000
0.258333	0.500	522.000000
0.266667	0.500	420.000000
0.275000	0.500	393.000000
0.283333	0.500	429.000000
0.291667	0.500	479.000000
0.300000	0.500	517.000000
0.308333	0.500	553.000000
0.316667	0.500	644.000000
0.325000	0.500	824.000000
0.333333	0.500	1,114.000000
0.341667	0.500	1,508.000000
0.350000	0.500	1,952.000000
0.358333	0.500	2,366.000000
0.366667	0.500	2,652.000000
0.375000	0.500	2,730.000000
0.383333	0.500	2,637.000000
0.391667	0.500	2,446.000000
0.400000	0.500	2,184.000000
0.408333	0.500	1,910.000000
0.416667	0.500	1,653.000000
0.425000	0.500	1,442.000000
0.433333	0.500	1,277.000000
0.441667	0.500	1,136.000000
0.450000	0.500	989.000000
0.458333	0.500	830.000000
0.466667	0.500	710.000000
0.475000	0.500	694.000000
0.483333	0.500	783.000000
0.491667	0.500	963.000000
0.500000	0.500	1,244.000000
0.508333	0.500	1,563.000000
0.516667	0.500	1,858.000000
0.525000	0.500	2,095.000000
0.533333	0.500	2,254.000000
0.541667	0.500	2,264.000000
0.550000	0.500	2,109.000000
0.558333	0.500	1,848.000000
0.566667	0.500	1,570.000000
0.575000	0.500	1,374.000000
0.583333	0.500	1,256.000000
0.591667	0.500	1,176.000000
0.600000	0.500	1,064.000000
0.608333	0.500	867.000000
0.616667	0.500	651.000000
0.625000	0.500	512.000000
0.633333	0.500	577.000000
0.641667	0.500	1,012.000000
0.650000	0.500	1,908.000000
0.658333	0.500	3,259.000000
0.666667	0.500	4,960.000000
0.675000	0.500	6,807.000000
0.683333	0.500	8,572.000000
0.691667	0.500	10,079.000000
0.700000	0.500	11,250.000000
0.708333	0.500	12,076.000000
0.716667	0.500	12,575.000000
0.725000	0.500	12,779.000000
0.733333	0.500	12,980.000000
0.741667	0.500	14,096.000000
0.750000	0.500	17,312.000000
0.758333	0.500	23,506.000000
0.766667	0.500	32,790.000000
0.775000	0.500	44,439.000000
0.783333	0.500	57,058.000000
0.791667	0.500	68,997.000000
0.800000	0.500	78,772.000000
0.808333	0.500	85,426.000000
0.816667	0.500	88,606.000000
0.825000	0.500	88,393.000000
0.833333	0.500	85,185.000000
0.841667	0.500	79,558.000000
0.850000	0.500	72,243.000000
0.858333	0.500	64,025.000000
0.866667	0.500	55,581.000000
0.875000	0.500	47,476.000000
0.883333	0.500	40,139.000000
0.891667	0.500	33,827.000000
0.900000	0.500	28,583.000000
0.908333	0.500	24,305.000000
0.916667	0.500	20,881.000000
0.925000	0.500	18,254.000000
0.933333	0.500	16,367.000000
0.941667	0.500	15,116.000000
0.950000	0.500	14,401.000000
0.958333	0.500	14,111.000000
0.966667	0.500	14,139.000000
0.975000	0.500	14,362.000000
0.983333	0.500	14,652.000000
0.991667	0.500	14,942.000000
1.000000	0.500	15,220.000000
1.008333	0.500	15,530.000000
1.016667	0.500	15,971.000000
1.025000	0.500	16,730.000000
1.033333	0.500	18,106.000000
1.041667	0.500	20,491.000000
1.050000	0.500	24,127.000000
1.058333	0.500	28,919.000000
1.066667	0.500	34,385.000000
1.075000	0.500	39,794.000000
1.083333	0.500	44,445.000000
1.091667	0.500	47,785.000000
1.100000	0.500	49,548.000000
1.108333	0.500	49,748.000000
1.116667	0.500	48,634.000000
1.125000	0.500	46,636.000000
1.133333	0.500	44,285.000000
1.141667	0.500	42,085.000000
1.150000	0.500	40,515.000000
1.158333	0.500	39,957.000000
1.166667	0.500	40,636.000000
1.175000	0.500	42,528.000000
1.183333	0.500	45,364.000000
1.191667	0.500	48,732.000000
1.200000	0.500	52,137.000000
1.208333	0.500	55,060.000000
1.216667	0.500	57,099.000000
1.225000	0.500	58,042.000000
1.233333	0.500	57,765.000000
1.241667	0.500	56,261.000000
1.250000	0.500	53,731.000000
1.258333	0.500	50,555.000000
1.266667	0.500	47,210.000000
1.275000	0.500	44,036.000000
1.283333	0.500	41,059.000000
1.291667	0.500	38,332.000000
1.300000	0.500	36,278.000000
1.308333	0.500	35,452.000000
1.316667	0.500	35,981.000000
1.325000	0.500	37,387.000000
1.333333	0.500	38,893.000000
1.341667	0.500	39,782.000000
1.350000	0.500	39,605.000000
1.358333	0.500	38,254.000000
1.366667	0.500	35,890.000000
1.375000	0.500	32,785.000000
1.383333	0.500	29,199.000000
1.391667	0.500	25,476.000000
1.400000	0.500	21,981.000000
1.408333	0.500	18,988.000000
1.416667	0.500	16,677.000000
1.425000	0.500	15,045.000000
1.433333	0.500	13,932.000000
1.441667	0.500	13,159.000000
1.450000	0.500	12,587.000000
1.458333	0.500	12,117.000000
1.466667	0.500	11,683.000000
1.475000	0.500	11,275.000000
1.483333	0.500	10,867.000000
1.491667	0.500	10,461.000000
1.500000	0.500	10,100.000000
1.508333	0.500	9,842.000000
1.516667	0.500	9,659.000000
1.525000	0.500	9,493.000000
1.533333	0.500	9,316.000000
1.541667	0.500	9,119.000000
1.550000	0.500	8,893.000000
1.558333	0.500	8,628.000000
1.566667	0.500	8,339.000000
1.575000	0.500	8,020.000000
1.583333	0.500	7,627.000000
1.591667	0.500	7,157.000000
1.600000	0.500	6,684.000000
1.608333	0.500	6,260.000000
1.616667	0.500	5,901.000000
1.625000	0.500	5,632.000000
1.633333	0.500	5,448.000000
1.641667	0.500	5,315.000000
1.650000	0.500	5,234.000000
1.658333	0.500	5,267.000000
1.666667	0.500	5,400.000000
1.675000	0.500	5,518.000000
1.683333	0.500	5,538.000000
1.691667	0.500	5,395.000000
1.700000	0.500	5,042.000000
1.708333	0.500	4,503.000000
1.716667	0.500	3,876.000000
1.725000	0.500	3,271.000000
1.733333	0.500	2,807.000000
1.741667	0.500	2,510.000000
1.750000	0.500	2,339.000000
1.758333	0.500	2,228.000000
1.766667	0.500	2,098.000000
1.775000	0.500	1,861.000000
1.783333	0.500	1,517.000000
1.791667	0.500	1,142.000000
1.800000	0.500	820.000000
1.808333	0.500	683.000000
1.816667	0.500	823.000000
1.825000	0.500	1,244.000000
1.833333	0.500	1,915.000000
1.841667	0.500	2,689.000000
1.850000	0.500	3,373.000000
1.858333	0.500	3,814.000000
1.866667	0.500	3,939.000000
1.875000	0.500	3,770.000000
1.883333	0.500	3,419.000000
1.891667	0.500	2,995.000000
1.900000	0.500	2,597.000000
1.908333	0.500	2,304.000000
1.916667	0.500	2,211.000000
1.925000	0.500	2,376.000000
1.933333	0.500	2,730.000000
1.941667	0.500	3,131.000000
1.950000	0.500	3,450.000000
1.958333	0.500	3,591.000000
1.966667	0.500	3,506.000000
1.975000	0.500	3,252.000000
1.983333	0.500	2,907.000000
1.991667	0.500	2,572.000000
2.000000	0.500	2,284.000000
2.008333	0.500	2,035.000000
2.016667	0.500	1,877.000000
2.025000	0.500	1,891.000000
2.033333	0.500	2,109.000000
2.041667	0.500	2,516.000000
2.050000	0.500	3,053.000000
2.058333	0.500	3,648.000000
2.066667	0.500	4,230.000000
2.075000	0.500	4,664.000000
2.083333	0.500	4,826.000000
2.091667	0.500	4,674.000000
2.100000	0.500	4,266.000000
2.108333	0.500	3,661.000000
2.116667	0.500	3,000.000000
2.125000	0.500	2,411.000000
2.133333	0.500	1,905.000000
2.141667	0.500	1,500.000000
2.150000	0.500	1,238.000000
2.158333	0.500	1,142.000000
2.166667	0.500	1,153.000000
2.175000	0.500	1,261.000000
2.183333	0.500	1,493.000000
2.191667	0.500	1,817.000000
2.200000	0.500	2,103.000000
2.208333	0.500	2,207.000000
2.216667	0.500	2,057.000000
2.225000	0.500	1,712.000000
2.233333	0.500	1,302.000000
2.241667	0.500	917.000000
2.250000	0.500	553.000000
2.258333	0.500	171.000000
2.266667	0.500	-145.000000
2.275000	0.500	-299.000000
2.283333	0.500	-282.000000
2.291667	0.500	-84.000000
2.300000	0.500	297.000000
2.308333	0.500	739.000000
2.316667	0.500	1,107.000000
2.325000	0.500	1,387.000000
2.333333	0.500	1,600.000000
2.341667	0.500	1,748.000000
2.350000	0.500	1,796.000000
2.358333	0.500	1,735.000000
2.366667	0.500	1,619.000000
2.375000	0.500	1,494.000000
2.383333	0.500	1,383.000000
2.391667	0.500	1,245.000000
2.400000	0.500	1,011.000000
2.408333	0.500	673.000000
2.416667	0.500	317.000000
2.425000	0.500	22.000000
2.433333	0.500	-129.000000
2.441667	0.500	-87.000000
2.450000	0.500	109.000000
2.458333	0.500	435.000000
2.466667	0.500	862.000000
2.475000	0.500	1,308.000000
2.483333	0.500	1,714.000000
2.491667	0.500	2,066.000000
2.500000	0.500	2,326.000000
2.508333	0.500	2,466.000000
2.516667	0.500	2,493.000000
2.525000	0.500	2,471.000000
2.533333	0.500	2,458.000000
2.541667	0.500	2,477.000000
2.550000	0.500	2,487.000000
2.558333	0.500	2,478.000000
2.566667	0.500	2,477.000000
2.575000	0.500	2,484.000000
2.583333	0.500	2,489.000000
2.591667	0.500	2,499.000000
2.600000	0.500	2,520.000000
2.608333	0.500	2,564.000000
2.616667	0.500	2,625.000000
2.625000	0.500	2,664.000000
2.633333	0.500	2,669.000000
2.641667	0.500	2,661.000000
2.650000	0.500	2,617.000000
2.658333	0.500	2,542.000000
2.666667	0.500	2,470.000000
2.675000	0.500	2,426.000000
2.683333	0.500	2,400.000000
2.691667	0.500	2,327.000000
2.700000	0.500	2,195.000000
2.708333	0.500	2,033.000000
2.716667	0.500	1,897.000000
2.725000	0.500	1,847.000000
2.733333	0.500	1,869.000000
2.741667	0.500	1,864.000000
2.750000	0.500	1,769.000000
2.758333	0.500	1,643.000000
2.766667	0.500	1,545.000000
2.775000	0.500	1,510.000000
2.783333	0.500	1,524.000000
2.791667	0.500	1,594.000000
2.800000	0.500	1,758.000000
2.808333	0.500	1,998.000000
2.816667	0.500	2,233.000000
2.825000	0.500	2,397.000000
2.833333	0.500	2,445.000000
2.841667	0.500	2,346.000000
2.850000	0.500	2,159.000000
2.858333	0.500	1,940.000000
2.866667	0.500	1,696.000000
2.875000	0.500	1,433.000000
2.883333	0.500	1,175.000000
2.891667	0.500	966.000000
2.900000	0.500	799.000000
2.908333	0.500	690.000000
2.916667	0.500	709.000000
2.925000	0.500	886.000000
2.933333	0.500	1,192.000000
2.941667	0.500	1,569.000000
2.950000	0.500	1,999.000000
2.958333	0.500	2,454.000000
2.966667	0.500	2,858.000000
2.975000	0.500	3,055.000000
2.983333	0.500	2,921.000000
2.991667	0.500	2,498.000000
3.000000	0.500	1,889.000000
3.008333	0.500	1,889.000000
3.016667	0.500	1,889.000000
3.025000	0.500	1,889.000000
3.033333	0.500	1,889.000000
3.041667	0.500	1,992.000000
3.050000	0.500	2,684.000000
3.058333	0.500	4,168.000000
3.066667	0.500	5,995.000000
3.075000	0.500	7,948.000000
3.083333	0.500	10,015.000000
3.091667	0.500	12,351.000000
3.100000	0.500	15,330.000000
3.108333	0.500	19,024.000000
3.116667	0.500	22,483.000000
3.125000	0.500	25,500.000000
3.133333	0.500	28,234.000000
3.141667	0.500	30,262.000000
3.150000	0.500	30,995.000000
3.158333	0.500	30,185.000000
3.166667	0.500	27,805.000000
3.175000	0.500	24,384.000000
3.183333	0.500	21,162.000000
3.191667	0.500	18,683.000000
3.200000	0.500	16,545.000000
3.208333	0.500	14,757.000000
3.216667	0.500	13,370.000000
3.225000	0.500	11,794.000000
3.233333	0.500	9,548.000000
3.241667	0.500	6,600.000000
3.250000	0.500	3,020.000000
3.258333	0.500	-828.000000
3.266667	0.500	-4,592.000000
3.275000	0.500	-8,153.000000
3.283333	0.500	-11,474.000000
3.291667	0.500	-14,617.000000
3.300000	0.500	-17,494.000000
3.308333	0.500	-19,464.000000
3.316667	0.500	-20,070.000000
3.325000	0.500	-19,405.000000
3.333333	0.500	-17,931.000000
3.341667	0.500	-16,555.000000
3.350000	0.500	-16,135.000000
3.358333	0.500	-16,452.000000
3.366667	0.500	-16,616.000000
3.375000	0.500	-16,477.000000
3.383333	0.500	-15,875.000000
3.391667	0.500	-14,749.000000
3.400000	0.500	-13,855.000000
3.408333	0.500	-12,993.000000
3.416667	0.500	-11,826.000000
3.425000	0.500	-10,232.000000
3.433333	0.500	-8,397.000000
3.441667	0.500	-6,942.000000
3.450000	0.500	-6,457.000000
3.458333	0.500	-6,443.000000
3.466667	0.500	-6,406.000000
3.475000	0.500	-6,453.000000
3.483333	0.500	-6,885.000000
3.491667	0.500	-7,691.000000
3.500000	0.500	-8,294.000000
3.508333	0.500	-8,501.000000
3.516667	0.500	-8,341.000000
3.525000	0.500	-7,947.000000
3.533333	0.500	-7,623.000000
3.541667	0.500	-7,583.000000
3.550000	0.500	-7,492.000000
3.558333	0.500	-6,641.000000
3.566667	0.500	-4,561.000000
3.575000	0.500	-1,315.000000
3.583333	0.500	2,097.000000
3.591667	0.500	4,651.000000
3.600000	0.500	5,530.000000
3.608333	0.500	4,180.000000
3.616667	0.500	664.000000
3.625000	0.500	-4,639.000000
3.633333	0.500	-10,661.000000
3.641667	0.500	-16,423.000000
3.650000	0.500	-21,112.000000
3.658333	0.500	-24,290.000000
3.666667	0.500	-25,687.000000
3.675000	0.500	-25,234.000000
3.683333	0.500	-23,480.000000
3.691667	0.500	-20,871.000000
3.700000	0.500	-18,055.000000
3.708333	0.500	-16,195.000000
3.716667	0.500	-15,620.000000
3.725000	0.500	-16,045.000000
3.733333	0.500	-16,691.000000
3.741667	0.500	-16,983.000000
3.750000	0.500	-16,479.000000
3.758333	0.500	-14,820.000000
3.766667	0.500	-12,730.000000
3.775000	0.500	-11,162.000000
3.783333	0.500	-10,539.000000
3.791667	0.500	-11,041.000000
3.800000	0.500	-12,356.000000
3.808333	0.500	-14,032.000000
3.816667	0.500	-15,804.000000
3.825000	0.500	-17,128.000000
3.833333	0.500	-17,435.000000
3.841667	0.500	-16,816.000000
3.850000	0.500	-15,505.000000
3.858333	0.500	-13,471.000000
3.866667	0.500	-11,031.000000
3.875000	0.500	-8,777.000000
3.883333	0.500	-7,362.000000
3.891667	0.500	-7,227.000000
3.900000	0.500	-8,472.000000
3.908333	0.500	-10,699.000000
3.916667	0.500	-13,828.000000
3.925000	0.500	-17,110.000000
3.933333	0.500	-19,601.000000
3.941667	0.500	-20,991.000000
3.950000	0.500	-21,889.000000
3.958333	0.500	-23,054.000000
3.966667	0.500	-24,571.000000
3.975000	0.500	-25,711.000000
3.983333	0.500	-25,932.000000
3.991667	0.500	-24,968.000000
4.000000	0.500	-23,297.000000
4.008333	0.500	-21,597.000000
4.016667	0.500	-19,982.000000
4.025000	0.500	-18,803.000000
4.033333	0.500	-17,744.000000
4.041667	0.500	-15,959.000000
4.050000	0.500	-13,754.000000
4.058333	0.500	-11,764.000000
4.066667	0.500	-10,557.000000
4.075000	0.500	-10,640.000000
4.083333	0.500	-12,027.000000
4.091667	0.500	-14,514.000000
4.100000	0.500	-17,508.000000
4.108333	0.500	-20,307.000000
4.116667	0.500	-22,352.000000
4.125000	0.500	-23,192.000000
4.133333	0.500	-22,250.000000
4.141667	0.500	-19,827.000000
4.150000	0.500	-16,870.000000
4.158333	0.500	-14,328.000000
4.166667	0.500	-12,881.000000
4.175000	0.500	-12,531.000000
4.183333	0.500	-12,764.000000
4.191667	0.500	-13,744.000000
4.200000	0.500	-15,786.000000
4.208333	0.500	-18,215.000000
4.216667	0.500	-20,649.000000
4.225000	0.500	-22,861.000000
4.233333	0.500	-24,374.000000
4.241667	0.500	-24,777.000000
4.250000	0.500	-24,346.000000
4.258333	0.500	-23,974.000000
4.266667	0.500	-23,644.000000
4.275000	0.500	-23,025.000000
4.283333	0.500	-22,048.000000
4.291667	0.500	-20,831.000000
4.300000	0.500	-19,927.000000
4.308333	0.500	-19,773.000000
4.316667	0.500	-20,385.000000
4.325000	0.500	-21,363.000000
4.333333	0.500	-22,306.000000
4.341667	0.500	-23,309.000000
4.350000	0.500	-24,163.000000
4.358333	0.500	-24,666.000000
4.366667	0.500	-24,511.000000
4.375000	0.500	-23,726.000000
4.383333	0.500	-22,279.000000
4.391667	0.500	-20,938.000000
4.400000	0.500	-20,378.000000
4.408333	0.500	-20,935.000000
4.416667	0.500	-22,125.000000
4.425000	0.500	-23,226.000000
4.433333	0.500	-23,955.000000
4.441667	0.500	-24,230.000000
4.450000	0.500	-23,765.000000
4.458333	0.500	-22,713.000000
4.466667	0.500	-21,451.000000
4.475000	0.500	-20,306.000000
4.483333	0.500	-19,582.000000
4.491667	0.500	-19,191.000000
4.500000	0.500	-19,037.000000
4.508333	0.500	-19,020.000000
4.516667	0.500	-19,171.000000
4.525000	0.500	-19,679.000000
4.533333	0.500	-20,370.000000
4.541667	0.500	-20,803.000000
4.550000	0.500	-20,858.000000
4.558333	0.500	-21,006.000000
4.566667	0.500	-21,027.000000
4.575000	0.500	-20,579.000000
4.583333	0.500	-19,937.000000
4.591667	0.500	-19,262.000000
4.600000	0.500	-18,597.000000
4.608333	0.500	-17,606.000000
4.616667	0.500	-16,014.000000
4.625000	0.500	-13,592.000000
4.633333	0.500	-10,537.000000
4.641667	0.500	-7,712.000000
4.650000	0.500	-5,512.000000
4.658333	0.500	-4,324.000000
4.666667	0.500	-4,499.000000
4.675000	0.500	-6,485.000000
4.683333	0.500	-10,299.000000
4.691667	0.500	-15,341.000000
4.700000	0.500	-20,555.000000
4.708333	0.500	-25,006.000000
4.716667	0.500	-28,230.000000
4.725000	0.500	-29,768.000000
4.733333	0.500	-29,507.000000
4.741667	0.500	-27,499.000000
4.750000	0.500	-24,400.000000
4.758333	0.500	-21,501.000000
4.766667	0.500	-19,304.000000
4.775000	0.500	-17,630.000000
4.783333	0.500	-16,673.000000
4.791667	0.500	-16,718.000000
4.800000	0.500	-17,558.000000
4.808333	0.500	-18,414.000000
4.816667	0.500	-18,632.000000
4.825000	0.500	-17,859.000000
4.833333	0.500	-15,721.000000
4.841667	0.500	-12,866.000000
4.850000	0.500	-10,173.000000
4.858333	0.500	-8,027.000000
4.866667	0.500	-6,367.000000
4.875000	0.500	-5,443.000000
4.883333	0.500	-5,787.000000
4.891667	0.500	-7,354.000000
4.900000	0.500	-9,366.000000
4.908333	0.500	-11,576.000000
4.916667	0.500	-13,852.000000
4.925000	0.500	-15,592.000000
4.933333	0.500	-16,686.000000
4.941667	0.500	-17,243.000000
4.950000	0.500	-17,286.000000
4.958333	0.500	-16,905.000000
4.966667	0.500	-15,620.000000
4.975000	0.500	-13,473.000000
4.983333	0.500	-10,949.000000
4.991667	0.500	-8,490.000000
5.000000	0.500	-6,123.000000
5.008333	0.500	-4,406.000000
5.016667	0.500	-3,457.000000
5.025000	0.500	-2,931.000000
5.033333	0.500	-2,186.000000
5.041667	0.500	-1,217.000000
5.050000	0.500	-825.000000
5.058333	0.500	-1,892.000000
5.066667	0.500	-4,762.000000
5.075000	0.500	-8,753.000000
5.083333	0.500	-13,240.000000
5.091667	0.500	-17,657.000000
5.100000	0.500	-20,944.000000
5.108333	0.500	-22,453.000000
5.116667	0.500	-21,968.000000
5.125000	0.500	-19,463.000000
5.133333	0.500	-15,554.000000
5.141667	0.500	-11,376.000000
5.150000	0.500	-7,925.000000
5.158333	0.500	-5,148.000000
5.166667	0.500	-2,989.000000
5.175000	0.500	-2,018.000000
5.183333	0.500	-2,881.000000
5.191667	0.500	-5,186.000000
5.200000	0.500	-7,952.000000
5.208333	0.500	-10,404.000000
5.216667	0.500	-12,236.000000
5.225000	0.500	-13,212.000000
5.233333	0.500	-13,080.000000
5.241667	0.500	-11,512.000000
5.250000	0.500	-8,837.000000
5.258333	0.500	-6,269.000000
5.266667	0.500	-4,802.000000
5.275000	0.500	-4,429.000000
5.283333	0.500	-4,459.000000
5.291667	0.500	-5,055.000000
5.300000	0.500	-7,071.000000
5.308333	0.500	-10,389.000000
5.316667	0.500	-14,278.000000
5.325000	0.500	-18,063.000000
5.333333	0.500	-20,534.000000
5.341667	0.500	-20,795.000000
5.350000	0.500	-18,909.000000
5.358333	0.500	-15,924.000000
5.366667	0.500	-12,831.000000
5.375000	0.500	-10,062.000000
5.383333	0.500	-7,704.000000
5.391667	0.500	-5,559.000000
5.400000	0.500	-3,951.000000
5.408333	0.500	-3,406.000000
5.416667	0.500	-4,035.000000
5.425000	0.500	-6,129.000000
5.433333	0.500	-9,221.000000
5.441667	0.500	-12,373.000000
5.450000	0.500	-15,460.000000
5.458333	0.500	-18,591.000000
5.466667	0.500	-21,599.000000
5.475000	0.500	-23,976.000000
5.483333	0.500	-25,454.000000
5.491667	0.500	-25,672.000000
5.500000	0.500	-24,505.000000
5.508333	0.500	-22,600.000000
5.516667	0.500	-20,126.000000
5.525000	0.500	-17,366.000000
5.533333	0.500	-14,920.000000
5.541667	0.500	-13,365.000000
5.550000	0.500	-12,952.000000
5.558333	0.500	-13,416.000000
5.566667	0.500	-14,275.000000
5.575000	0.500	-14,584.000000
5.583333	0.500	-13,538.000000
5.591667	0.500	-11,213.000000
5.600000	0.500	-8,356.000000
5.608333	0.500	-5,952.000000
5.616667	0.500	-5,184.000000
5.625000	0.500	-6,282.000000
5.633333	0.500	-8,425.000000
5.641667	0.500	-10,450.000000
5.650000	0.500	-11,288.000000
5.658333	0.500	-10,518.000000
5.666667	0.500	-7,956.000000
5.675000	0.500	-4,322.000000
5.683333	0.500	-754.000000
5.691667	0.500	1,579.000000
5.700000	0.500	2,187.000000
5.708333	0.500	1,163.000000
5.716667	0.500	-663.000000
5.725000	0.500	-2,513.000000
5.733333	0.500	-4,624.000000
5.741667	0.500	-6,711.000000
5.750000	0.500	-8,110.000000
5.758333	0.500	-8,166.000000
5.766667	0.500	-7,400.000000
5.775000	0.500	-6,122.000000
5.783333	0.500	-4,410.000000
5.791667	0.500	-2,693.000000
5.800000	0.500	-1,215.000000
5.808333	0.500	217.000000
5.816667	0.500	1,497.000000
5.825000	0.500	2,703.000000
5.833333	0.500	3,771.000000
5.841667	0.500	4,618.000000
5.850000	0.500	5,471.000000
5.858333	0.500	6,713.000000
5.866667	0.500	8,173.000000
5.875000	0.500	9,374.000000
5.883333	0.500	9,443.000000
5.891667	0.500	7,056.000000
5.900000	0.500	1,839.000000
5.908333	0.500	-4,836.000000
5.916667	0.500	-10,887.000000
5.925000	0.500	-15,321.000000
5.933333	0.500	-17,905.000000
5.941667	0.500	-18,915.000000
5.950000	0.500	-18,915.000000
5.958333	0.500	-17,984.000000
5.966667	0.500	-16,349.000000
5.975000	0.500	-14,592.000000
5.983333	0.500	-13,419.000000
5.991667	0.500	-12,942.000000
6.000000	0.500	-12,770.000000
6.008333	0.500	-12,248.000000
6.016667	0.500	-11,525.000000
6.025000	0.500	-10,791.000000
6.033333	0.500	-10,210.000000
6.041667	0.500	-9,510.000000
6.050000	0.500	-8,475.000000
6.058333	0.500	-6,825.000000
6.066667	0.500	-4,431.000000
6.075000	0.500	-1,686.000000
6.083333	0.500	715.000000
6.091667	0.500	2,240.000000
6.100000	0.500	2,886.000000
6.108333	0.500	2,814.000000
6.116667	0.500	2,100.000000
6.125000	0.500	903.000000
6.133333	0.500	-268.000000
6.141667	0.500	-890.000000
6.150000	0.500	-568.000000
6.158333	0.500	515.000000
6.166667	0.500	1,583.000000
6.175000	0.500	2,053.000000
6.183333	0.500	2,206.000000
6.191667	0.500	2,183.000000
6.200000	0.500	1,542.000000
6.208333	0.500	97.000000
6.216667	0.500	-1,951.000000
6.225000	0.500	-4,598.000000
6.233333	0.500	-8,075.000000
6.241667	0.500	-12,146.000000
6.250000	0.500	-16,124.000000
6.258333	0.500	-19,540.000000
6.266667	0.500	-21,966.000000
6.275000	0.500	-22,972.000000
6.283333	0.500	-22,410.000000
6.291667	0.500	-20,999.000000
6.300000	0.500	-19,090.000000
6.308333	0.500	-16,617.000000
6.316667	0.500	-13,588.000000
6.325000	0.500	-9,967.000000
6.333333	0.500	-5,961.000000
6.341667	0.500	-2,352.000000
6.350000	0.500	-143.000000
6.358333	0.500	162.000000
6.366667	0.500	-1,344.000000
6.375000	0.500	-3,923.000000
6.383333	0.500	-6,359.000000
6.391667	0.500	-7,312.000000
6.400000	0.500	-7,271.000000
6.408333	0.500	-6,695.000000
6.416667	0.500	-5,450.000000
6.425000	0.500	-4,005.000000
6.433333	0.500	-2,458.000000
6.441667	0.500	-1,238.000000
6.450000	0.500	-483.000000
6.458333	0.500	-107.000000
6.466667	0.500	-212.000000
6.475000	0.500	-656.000000
6.483333	0.500	-934.000000
6.491667	0.500	-989.000000
6.500000	0.500	-942.000000
6.508333	0.500	-1,068.000000
6.516667	0.500	-1,574.000000
6.525000	0.500	-2,363.000000
6.533333	0.500	-3,664.000000
6.541667	0.500	-5,795.000000
6.550000	0.500	-8,583.000000
6.558333	0.500	-11,277.000000
6.566667	0.500	-12,577.000000
6.575000	0.500	-11,895.000000
6.583333	0.500	-9,690.000000
6.591667	0.500	-6,652.000000
6.600000	0.500	-3,666.000000
6.608333	0.500	-1,348.000000
6.616667	0.500	451.000000
6.625000	0.500	1,700.000000
6.633333	0.500	2,333.000000
6.641667	0.500	2,949.000000
6.650000	0.500	3,369.000000
6.658333	0.500	2,923.000000
6.666667	0.500	1,677.000000
6.675000	0.500	228.000000
6.683333	0.500	-992.000000
6.691667	0.500	-1,828.000000
6.700000	0.500	-1,987.000000
6.708333	0.500	-1,591.000000
6.716667	0.500	-1,051.000000
6.725000	0.500	-764.000000
6.733333	0.500	-1,152.000000
6.741667	0.500	-2,203.000000
6.750000	0.500	-3,349.000000
6.758333	0.500	-4,350.000000
6.766667	0.500	-4,841.000000
6.775000	0.500	-4,890.000000
6.783333	0.500	-5,153.000000
6.791667	0.500	-6,122.000000
6.800000	0.500	-7,888.000000
6.808333	0.500	-10,763.000000
6.816667	0.500	-14,161.000000
6.825000	0.500	-16,664.000000
6.833333	0.500	-17,584.000000
6.841667	0.500	-17,081.000000
6.850000	0.500	-15,712.000000
6.858333	0.500	-14,293.000000
6.866667	0.500	-12,995.000000
6.875000	0.500	-11,841.000000
6.883333	0.500	-10,720.000000
6.891667	0.500	-9,375.000000
6.900000	0.500	-8,260.000000
6.908333	0.500	-7,936.000000
6.916667	0.500	-8,217.000000
6.925000	0.500	-8,582.000000
6.933333	0.500	-8,569.000000
6.941667	0.500	-7,484.000000
6.950000	0.500	-4,688.000000
6.958333	0.500	-534.000000
6.966667	0.500	3,823.000000
6.975000	0.500	7,092.000000
6.983333	0.500	8,889.000000
6.991667	0.500	9,381.000000
7.000000	0.500	9,082.000000
7.008333	0.500	8,680.000000
7.016667	0.500	8,948.000000
7.025000	0.500	10,294.000000
7.033333	0.500	12,128.000000
7.041667	0.500	13,492.000000
7.050000	0.500	13,709.000000
7.058333	0.500	12,599.000000
7.066667	0.500	10,758.000000
7.075000	0.500	9,527.000000
7.083333	0.500	9,284.000000
7.091667	0.500	9,501.000000
7.100000	0.500	9,424.000000
7.108333	0.500	8,865.000000
7.116667	0.500	8,091.000000
7.125000	0.500	7,134.000000
7.133333	0.500	5,965.000000
7.141667	0.500	4,459.000000
7.150000	0.500	3,087.000000
7.158333	0.500	2,662.000000
7.166667	0.500	3,377.000000
7.175000	0.500	4,883.000000
7.183333	0.500	7,296.000000
7.191667	0.500	10,111.000000
7.200000	0.500	12,299.000000
7.208333	0.500	13,149.000000
7.216667	0.500	12,814.000000
7.225000	0.500	12,026.000000
7.233333	0.500	11,202.000000
7.241667	0.500	10,223.000000
7.250000	0.500	9,028.000000
7.258333	0.500	7,257.000000
7.266667	0.500	5,013.000000
7.275000	0.500	2,634.000000
7.283333	0.500	263.000000
7.291667	0.500	-1,848.000000
7.300000	0.500	-3,562.000000
7.308333	0.500	-4,791.000000
7.316667	0.500	-5,266.000000
7.325000	0.500	-5,397.000000
7.333333	0.500	-5,452.000000
7.341667	0.500	-5,357.000000
7.350000	0.500	-5,256.000000
7.358333	0.500	-5,431.000000
7.366667	0.500	-5,764.000000
7.375000	0.500	-6,000.000000
7.383333	0.500	-5,665.000000
7.391667	0.500	-4,167.000000
7.400000	0.500	-1,430.000000
7.408333	0.500	2,240.000000
7.416667	0.500	5,666.000000
7.425000	0.500	8,195.000000
7.433333	0.500	10,128.000000
7.441667	0.500	12,126.000000
7.450000	0.500	14,275.000000
7.458333	0.500	16,516.000000
7.466667	0.500	18,923.000000
7.475000	0.500	21,373.000000
7.483333	0.500	23,530.000000
7.491667	0.500	24,780.000000
7.500000	0.500	24,695.000000
7.508333	0.500	23,707.000000
7.516667	0.500	22,650.000000
7.525000	0.500	21,306.000000
7.533333	0.500	19,502.000000
7.541667	0.500	17,610.000000
7.550000	0.500	15,627.000000
7.558333	0.500	13,596.000000
7.566667	0.500	11,707.000000
7.575000	0.500	10,384.000000
7.583333	0.500	9,971.000000
7.591667	0.500	10,231.000000
7.600000	0.500	9,921.000000
7.608333	0.500	8,668.000000
7.616667	0.500	6,772.000000
7.625000	0.500	4,893.000000
7.633333	0.500	3,860.000000
7.641667	0.500	4,038.000000
7.650000	0.500	5,193.000000
7.658333	0.500	7,189.000000
7.666667	0.500	9,931.000000
7.675000	0.500	12,665.000000
7.683333	0.500	14,776.000000
7.691667	0.500	15,938.000000
7.700000	0.500	15,860.000000
7.708333	0.500	13,820.000000
7.716667	0.500	9,920.000000
7.725000	0.500	5,473.000000
7.733333	0.500	2,294.000000
7.741667	0.500	1,258.000000
7.750000	0.500	2,183.000000
7.758333	0.500	4,182.000000
7.766667	0.500	6,166.000000
7.775000	0.500	7,734.000000
7.783333	0.500	9,140.000000
7.791667	0.500	10,447.000000
7.800000	0.500	11,323.000000
7.808333	0.500	11,358.000000
7.816667	0.500	10,654.000000
7.825000	0.500	9,465.000000
7.833333	0.500	7,659.000000
7.841667	0.500	4,927.000000
7.850000	0.500	1,531.000000
7.858333	0.500	-1,775.000000
7.866667	0.500	-4,543.000000
7.875000	0.500	-6,557.000000
7.883333	0.500	-7,905.000000
7.891667	0.500	-9,020.000000
7.900000	0.500	-9,936.000000
7.908333	0.500	-10,578.000000
7.916667	0.500	-10,467.000000
7.925000	0.500	-9,163.000000
7.933333	0.500	-6,451.000000
7.941667	0.500	-2,494.000000
7.950000	0.500	2,253.000000
7.958333	0.500	6,813.000000
7.966667	0.500	10,962.000000
7.975000	0.500	14,806.000000
7.983333	0.500	18,050.000000
7.991667	0.500	20,647.000000
8.000000	0.500	22,807.000000
8.008333	0.500	24,936.000000
8.016667	0.500	27,169.000000
8.025000	0.500	29,412.000000
8.033333	0.500	31,688.000000
8.041667	0.500	33,994.000000
8.050000	0.500	35,923.000000
8.058333	0.500	36,974.000000
8.066667	0.500	36,757.000000
8.075000	0.500	35,804.000000
8.083333	0.500	34,746.000000
8.091667	0.500	34,183.000000
8.100000	0.500	34,062.000000
8.108333	0.500	33,536.000000
8.116667	0.500	32,013.000000
8.125000	0.500	29,475.000000
8.133333	0.500	26,237.000000
8.141667	0.500	22,602.000000
8.150000	0.500	18,808.000000
8.158333	0.500	14,654.000000
8.166667	0.500	10,447.000000
8.175000	0.500	7,189.000000
8.183333	0.500	5,676.000000
8.191667	0.500	5,933.000000
8.200000	0.500	7,560.000000
8.208333	0.500	9,788.000000
8.216667	0.500	11,900.000000
8.225000	0.500	13,662.000000
8.233333	0.500	15,130.000000
8.241667	0.500	16,554.000000
8.250000	0.500	18,030.000000
8.258333	0.500	19,518.000000
8.266667	0.500	21,129.000000
8.275000	0.500	23,095.000000
8.283333	0.500	25,567.000000
8.291667	0.500	28,584.000000
8.300000	0.500	31,969.000000
8.308333	0.500	35,600.000000
8.316667	0.500	39,207.000000
8.325000	0.500	42,702.000000
8.333333	0.500	46,815.000000
8.341667	0.500	52,264.000000
8.350000	0.500	59,449.000000
8.358333	0.500	68,919.000000
8.366667	0.500	80,851.000000
8.375000	0.500	95,279.000000
8.383333	0.500	111,970.000000
8.391667	0.500	130,414.000000
8.400000	0.500	150,547.000000
8.408333	0.500	171,980.000000
8.416667	0.500	193,467.000000
8.425000	0.500	213,427.000000
8.433333	0.500	230,608.000000
8.441667	0.500	244,008.000000
8.450000	0.500	252,420.000000
8.458333	0.500	255,077.000000
8.466667	0.500	251,230.000000
8.475000	0.500	240,384.000000
8.483333	0.500	223,187.000000
8.491667	0.500	200,879.000000
8.500000	0.500	175,662.000000
8.508333	0.500	150,609.000000
8.516667	0.500	127,726.000000
8.525000	0.500	107,143.000000
8.533333	0.500	88,804.000000
8.541667	0.500	73,059.000000
8.550000	0.500	60,137.000000
8.558333	0.500	49,256.000000
8.566667	0.500	39,623.000000
8.575000	0.500	30,834.000000
8.583333	0.500	23,113.000000
8.591667	0.500	16,569.000000
8.600000	0.500	11,373.000000
8.608333	0.500	7,341.000000
8.616667	0.500	4,359.000000
8.625000	0.500	2,647.000000
8.633333	0.500	2,255.000000
8.641667	0.500	3,496.000000
8.650000	0.500	6,336.000000
8.658333	0.500	10,297.000000
8.666667	0.500	14,775.000000
8.675000	0.500	18,927.000000
8.683333	0.500	22,202.000000
8.691667	0.500	24,321.000000
8.700000	0.500	24,908.000000
8.708333	0.500	23,897.000000
8.716667	0.500	21,393.000000
8.725000	0.500	18,095.000000
8.733333	0.500	15,153.000000
8.741667	0.500	13,166.000000
8.750000	0.500	11,751.000000
8.758333	0.500	10,432.000000
8.766667	0.500	9,434.000000
8.775000	0.500	9,025.000000
8.783333	0.500	9,245.000000
8.791667	0.500	10,408.000000
8.800000	0.500	12,998.000000
8.808333	0.500	16,731.000000
8.816667	0.500	21,032.000000
8.825000	0.500	25,496.000000
8.833333	0.500	29,393.000000
8.841667	0.500	31,612.000000
8.850000	0.500	31,641.000000
8.858333	0.500	30,181.000000
8.866667	0.500	27,829.000000
8.875000	0.500	25,221.000000
8.883333	0.500	23,106.000000
8.891667	0.500	21,580.000000
8.900000	0.500	20,384.000000
8.908333	0.500	19,775.000000
8.916667	0.500	20,158.000000
8.925000	0.500	21,014.000000
8.933333	0.500	21,948.000000
8.941667	0.500	22,597.000000
8.950000	0.500	22,732.000000
8.958333	0.500	22,603.000000
8.966667	0.500	22,474.000000
8.975000	0.500	22,162.000000
8.983333	0.500	21,360.000000
8.991667	0.500	20,131.000000
9.000000	0.500	19,030.000000
9.008333	0.500	18,650.000000
9.016667	0.500	18,645.000000
9.025000	0.500	18,806.000000
9.033333	0.500	19,450.000000
9.041667	0.500	20,939.000000
9.050000	0.500	22,933.000000
9.058333	0.500	24,432.000000
9.066667	0.500	25,091.000000
9.075000	0.500	24,871.000000
9.083333	0.500	24,290.000000
9.091667	0.500	23,428.000000
9.100000	0.500	22,404.000000
9.108333	0.500	21,506.000000
9.116667	0.500	21,319.000000
9.125000	0.500	22,014.000000
9.133333	0.500	23,617.000000
9.141667	0.500	26,027.000000
9.150000	0.500	28,432.000000
9.158333	0.500	30,027.000000
9.166667	0.500	30,883.000000
9.175000	0.500	31,499.000000
9.183333	0.500	32,343.000000
9.191667	0.500	33,793.000000
9.200000	0.500	35,991.000000
9.208333	0.500	38,522.000000
9.216667	0.500	40,522.000000
9.225000	0.500	41,659.000000
9.233333	0.500	41,656.000000
9.241667	0.500	40,634.000000
9.250000	0.500	39,067.000000
9.258333	0.500	37,725.000000
9.266667	0.500	37,110.000000
9.275000	0.500	37,084.000000
9.283333	0.500	37,604.000000
9.291667	0.500	38,392.000000
9.300000	0.500	38,606.000000
9.308333	0.500	38,056.000000
9.316667	0.500	36,948.000000
9.325000	0.500	35,968.000000
9.333333	0.500	35,119.000000
9.341667	0.500	34,154.000000
9.350000	0.500	32,972.000000
9.358333	0.500	31,087.000000
9.366667	0.500	28,458.000000
9.375000	0.500	25,749.000000
9.383333	0.500	23,604.000000
9.391667	0.500	22,445.000000
9.400000	0.500	22,088.000000
9.408333	0.500	22,379.000000
9.416667	0.500	23,282.000000
9.425000	0.500	24,242.000000
9.433333	0.500	24,878.000000
9.441667	0.500	26,086.000000
9.450000	0.500	29,294.000000
9.458333	0.500	35,326.000000
9.466667	0.500	44,037.000000
9.475000	0.500	55,410.000000
9.483333	0.500	70,150.000000
9.491667	0.500	89,654.000000
9.500000	0.500	115,627.000000
9.508333	0.500	150,313.000000
9.516667	0.500	196,663.000000
9.525000	0.500	258,729.000000
9.533333	0.500	341,585.000000
9.541667	0.500	452,037.000000
9.550000	0.500	598,376.000000
9.558333	0.500	790,396.000000
9.566667	0.500	1,039,410.000000
9.575000	0.500	1,359,021.000000
9.583333	0.500	1,762,533.000000
9.591667	0.500	2,258,463.000000
9.600000	0.500	2,849,160.000000
9.608333	0.500	3,528,400.000000
9.616667	0.500	4,278,000.000000
9.625000	0.500	5,067,406.000000
9.633333	0.500	5,854,786.000000
9.641667	0.500	6,589,700.000000
9.650000	0.500	7,219,461.000000
9.658333	0.500	7,695,034.000000
9.666667	0.500	7,976,974.000000
9.675000	0.500	8,041,468.000000
9.683333	0.500	7,884,225.000000
9.691667	0.500	7,520,327.000000
9.700000	0.500	6,982,644.000000
9.708333	0.500	6,315,975.000000
9.716667	0.500	5,570,730.000000
9.725000	0.500	4,796,689.000000
9.733333	0.500	4,037,873.000000
9.741667	0.500	3,329,025.000000
9.750000	0.500	2,694,393.000000
9.758333	0.500	2,147,180.000000
9.766667	0.500	1,691,338.000000
9.775000	0.500	1,323,625.000000
9.783333	0.500	1,035,581.000000
9.791667	0.500	814,950.000000
9.800000	0.500	648,427.000000
9.808333	0.500	523,522.000000
9.816667	0.500	429,919.000000
9.825000	0.500	359,862.000000
9.833333	0.500	307,032.000000
9.841667	0.500	266,222.000000
9.850000	0.500	233,380.000000
9.858333	0.500	206,171.000000
9.866667	0.500	183,002.000000
9.875000	0.500	162,435.000000
9.883333	0.500	143,669.000000
9.891667	0.500	126,544.000000
9.900000	0.500	111,279.000000
9.908333	0.500	97,796.000000
9.916667	0.500	85,891.000000
9.925000	0.500	75,089.000000
9.933333	0.500	65,347.000000
9.941667	0.500	56,857.000000
9.950000	0.500	49,703.000000
9.958333	0.500	43,326.000000
9.966667	0.500	37,383.000000
9.975000	0.500	32,463.000000
9.983333	0.500	28,813.000000
9.991667	0.500	26,109.000000
10.000000	0.500	24,389.000000
10.008333	0.500	23,451.000000
10.016667	0.500	23,008.000000
10.025000	0.500	23,030.000000
10.033333	0.500	23,338.000000
10.041667	0.500	24,034.000000
10.050000	0.500	25,363.000000
10.058333	0.500	27,185.000000
10.066667	0.500	28,739.000000
10.075000	0.500	29,238.000000
10.083333	0.500	29,120.000000
10.091667	0.500	29,398.000000
10.100000	0.500	30,316.000000
10.108333	0.500	31,739.000000
10.116667	0.500	33,664.000000
10.125000	0.500	35,825.000000
10.133333	0.500	37,929.000000
10.141667	0.500	40,278.000000
10.150000	0.500	43,505.000000
10.158333	0.500	47,038.000000
10.166667	0.500	49,952.000000
10.175000	0.500	52,006.000000
10.183333	0.500	53,118.000000
10.191667	0.500	52,915.000000
10.200000	0.500	51,593.000000
10.208333	0.500	49,971.000000
10.216667	0.500	48,625.000000
10.225000	0.500	47,489.000000
10.233333	0.500	46,356.000000
10.241667	0.500	45,111.000000
10.250000	0.500	43,386.000000
10.258333	0.500	41,162.000000
10.266667	0.500	38,931.000000
10.275000	0.500	37,557.000000
10.283333	0.500	37,498.000000
10.291667	0.500	38,565.000000
10.300000	0.500	40,454.000000
10.308333	0.500	42,947.000000
10.316667	0.500	45,735.000000
10.325000	0.500	48,587.000000
10.333333	0.500	51,285.000000
10.341667	0.500	53,730.000000
10.350000	0.500	56,371.000000
10.358333	0.500	59,251.000000
10.366667	0.500	62,051.000000
10.375000	0.500	64,633.000000
10.383333	0.500	67,194.000000
10.391667	0.500	70,080.000000
10.400000	0.500	73,280.000000
10.408333	0.500	76,115.000000
10.416667	0.500	78,186.000000
10.425000	0.500	79,868.000000
10.433333	0.500	81,714.000000
10.441667	0.500	84,675.000000
10.450000	0.500	90,184.000000
10.458333	0.500	98,844.000000
10.466667	0.500	109,870.000000
10.475000	0.500	121,427.000000
10.483333	0.500	132,036.000000
10.491667	0.500	141,021.000000
10.500000	0.500	148,113.000000
10.508333	0.500	152,711.000000
10.516667	0.500	154,711.000000
10.525000	0.500	154,611.000000
10.533333	0.500	153,149.000000
10.541667	0.500	150,340.000000
10.550000	0.500	145,852.000000
10.558333	0.500	139,445.000000
10.566667	0.500	132,048.000000
10.575000	0.500	125,013.000000
10.583333	0.500	119,048.000000
10.591667	0.500	114,911.000000
10.600000	0.500	113,479.000000
10.608333	0.500	116,160.000000
10.616667	0.500	124,853.000000
10.625000	0.500	141,828.000000
10.633333	0.500	169,647.000000
10.641667	0.500	210,469.000000
10.650000	0.500	266,004.000000
10.658333	0.500	338,675.000000
10.666667	0.500	430,766.000000
10.675000	0.500	543,754.000000
10.683333	0.500	678,010.000000
10.691667	0.500	832,555.000000
10.700000	0.500	1,003,119.000000
10.708333	0.500	1,181,860.000000
10.716667	0.500	1,357,998.000000
10.725000	0.500	1,519,645.000000
10.733333	0.500	1,655,421.000000
10.741667	0.500	1,756,175.000000
10.750000	0.500	1,815,904.000000
10.758333	0.500	1,831,479.000000
10.766667	0.500	1,802,607.000000
10.775000	0.500	1,731,559.000000
10.783333	0.500	1,623,949.000000
10.791667	0.500	1,487,591.000000
10.800000	0.500	1,331,245.000000
10.808333	0.500	1,164,453.000000
10.816667	0.500	996,412.000000
10.825000	0.500	835,347.000000
10.833333	0.500	687,929.000000
10.841667	0.500	558,604.000000
10.850000	0.500	449,194.000000
10.858333	0.500	359,154.000000
10.866667	0.500	286,778.000000
10.875000	0.500	229,665.000000
10.883333	0.500	185,294.000000
10.891667	0.500	151,144.000000
10.900000	0.500	125,058.000000
10.908333	0.500	105,039.000000
10.916667	0.500	89,406.000000
10.925000	0.500	77,539.000000
10.933333	0.500	69,151.000000
10.941667	0.500	63,856.000000
10.950000	0.500	60,903.000000
10.958333	0.500	59,853.000000
10.966667	0.500	60,341.000000
10.975000	0.500	61,829.000000
10.983333	0.500	63,609.000000
10.991667	0.500	65,511.000000
11.000000	0.500	68,284.000000
11.008333	0.500	73,207.000000
11.016667	0.500	81,314.000000
11.025000	0.500	92,706.000000
11.033333	0.500	106,770.000000
11.041667	0.500	122,632.000000
11.050000	0.500	138,895.000000
11.058333	0.500	154,109.000000
11.066667	0.500	167,723.000000
11.075000	0.500	178,854.000000
11.083333	0.500	186,165.000000
11.091667	0.500	189,128.000000
11.100000	0.500	187,320.000000
11.108333	0.500	180,252.000000
11.116667	0.500	168,696.000000
11.125000	0.500	154,500.000000
11.133333	0.500	139,217.000000
11.141667	0.500	123,616.000000
11.150000	0.500	108,149.000000
11.158333	0.500	93,429.000000
11.166667	0.500	80,454.000000
11.175000	0.500	69,536.000000
11.183333	0.500	60,792.000000
11.191667	0.500	54,347.000000
11.200000	0.500	49,845.000000
11.208333	0.500	46,911.000000
11.216667	0.500	45,502.000000
11.225000	0.500	45,187.000000
11.233333	0.500	45,252.000000
11.241667	0.500	45,237.000000
11.250000	0.500	44,699.000000
11.258333	0.500	43,704.000000
11.266667	0.500	43,178.000000
11.275000	0.500	43,661.000000
11.283333	0.500	44,789.000000
11.291667	0.500	46,074.000000
11.300000	0.500	46,919.000000
11.308333	0.500	46,997.000000
11.316667	0.500	46,560.000000
11.325000	0.500	46,076.000000
11.333333	0.500	45,969.000000
11.341667	0.500	46,046.000000
11.350000	0.500	46,346.000000
11.358333	0.500	47,628.000000
11.366667	0.500	50,207.000000
11.375000	0.500	53,532.000000
11.383333	0.500	56,846.000000
11.391667	0.500	59,580.000000
11.400000	0.500	61,237.000000
11.408333	0.500	61,330.000000
11.416667	0.500	59,935.000000
11.425000	0.500	57,432.000000
11.433333	0.500	54,965.000000
11.441667	0.500	53,382.000000
11.450000	0.500	52,639.000000
11.458333	0.500	52,783.000000
11.466667	0.500	54,615.000000
11.475000	0.500	58,200.000000
11.483333	0.500	62,670.000000
11.491667	0.500	67,023.000000
11.500000	0.500	70,658.000000
11.508333	0.500	73,420.000000
11.516667	0.500	75,280.000000
11.525000	0.500	75,700.000000
11.533333	0.500	74,471.000000
11.541667	0.500	71,691.000000
11.550000	0.500	68,005.000000
11.558333	0.500	64,802.000000
11.566667	0.500	62,701.000000
11.575000	0.500	61,927.000000
11.583333	0.500	62,433.000000
11.591667	0.500	64,376.000000
11.600000	0.500	68,586.000000
11.608333	0.500	75,455.000000
11.616667	0.500	84,653.000000
11.625000	0.500	95,933.000000
11.633333	0.500	109,246.000000
11.641667	0.500	124,580.000000
11.650000	0.500	141,653.000000
11.658333	0.500	160,427.000000
11.666667	0.500	180,268.000000
11.675000	0.500	199,671.000000
11.683333	0.500	217,552.000000
11.691667	0.500	232,367.000000
11.700000	0.500	242,380.000000
11.708333	0.500	247,235.000000
11.716667	0.500	247,771.000000
11.725000	0.500	246,068.000000
11.733333	0.500	244,758.000000
11.741667	0.500	247,324.000000
11.750000	0.500	257,428.000000
11.758333	0.500	278,024.000000
11.766667	0.500	312,281.000000
11.775000	0.500	364,751.000000
11.783333	0.500	441,287.000000
11.791667	0.500	548,877.000000
11.800000	0.500	695,899.000000
11.808333	0.500	892,811.000000
11.816667	0.500	1,152,394.000000
11.825000	0.500	1,487,511.000000
11.833333	0.500	1,909,536.000000
11.841667	0.500	2,424,787.000000
11.850000	0.500	3,033,261.000000
11.858333	0.500	3,728,166.000000
11.866667	0.500	4,492,715.000000
11.875000	0.500	5,298,605.000000
11.883333	0.500	6,105,101.000000
11.891667	0.500	6,861,021.000000
11.900000	0.500	7,511,278.000000
11.908333	0.500	8,004,862.000000
11.916667	0.500	8,301,844.000000
11.925000	0.500	8,379,059.000000
11.933333	0.500	8,231,822.000000
11.941667	0.500	7,873,051.000000
11.950000	0.500	7,332,029.000000
11.958333	0.500	6,651,359.000000
11.966667	0.500	5,881,241.000000
11.975000	0.500	5,072,354.000000
11.983333	0.500	4,271,067.000000
11.991667	0.500	3,515,628.000000
12.000000	0.500	2,833,467.000000
12.008333	0.500	2,240,826.000000
12.016667	0.500	1,743,933.000000
12.025000	0.500	1,340,779.000000
12.033333	0.500	1,024,365.000000
12.041667	0.500	784,890.000000
12.050000	0.500	610,458.000000
12.058333	0.500	488,163.000000
12.066667	0.500	405,684.000000
12.075000	0.500	351,642.000000
12.083333	0.500	316,606.000000
12.091667	0.500	294,262.000000
12.100000	0.500	281,439.000000
12.108333	0.500	276,941.000000
12.116667	0.500	280,832.000000
12.125000	0.500	294,219.000000
12.133333	0.500	319,418.000000
12.141667	0.500	359,168.000000
12.150000	0.500	417,435.000000
12.158333	0.500	499,628.000000
12.166667	0.500	611,347.000000
12.175000	0.500	758,168.000000
12.183333	0.500	944,473.000000
12.191667	0.500	1,172,866.000000
12.200000	0.500	1,442,896.000000
12.208333	0.500	1,749,585.000000
12.216667	0.500	2,083,787.000000
12.225000	0.500	2,430,313.000000
12.233333	0.500	2,769,300.000000
12.241667	0.500	3,078,069.000000
12.250000	0.500	3,332,703.000000
12.258333	0.500	3,512,718.000000
12.266667	0.500	3,603,512.000000
12.275000	0.500	3,598,954.000000
12.283333	0.500	3,501,116.000000
12.291667	0.500	3,319,496.000000
12.300000	0.500	3,069,195.000000
12.308333	0.500	2,769,289.000000
12.316667	0.500	2,440,449.000000
12.325000	0.500	2,102,683.000000
12.333333	0.500	1,772,964.000000
12.341667	0.500	1,465,039.000000
12.350000	0.500	1,189,300.000000
12.358333	0.500	951,313.000000
12.366667	0.500	752,970.000000
12.375000	0.500	593,244.000000
12.383333	0.500	468,437.000000
12.391667	0.500	373,371.000000
12.400000	0.500	302,167.000000
12.408333	0.500	248,926.000000
12.416667	0.500	209,101.000000
12.425000	0.500	179,057.000000
12.433333	0.500	156,151.000000
12.441667	0.500	138,371.000000
12.450000	0.500	124,308.000000
12.458333	0.500	113,217.000000
12.466667	0.500	104,823.000000
12.475000	0.500	98,664.000000
12.483333	0.500	93,782.000000
12.491667	0.500	89,501.000000
12.500000	0.500	85,692.000000
12.508333	0.500	82,285.000000
12.516667	0.500	79,711.000000
12.525000	0.500	78,602.000000
12.533333	0.500	79,299.000000
12.541667	0.500	81,943.000000
12.550000	0.500	86,758.000000
12.558333	0.500	94,049.000000
12.566667	0.500	103,975.000000
12.575000	0.500	116,893.000000
12.583333	0.500	133,355.000000
12.591667	0.500	153,808.000000
12.600000	0.500	178,752.000000
12.608333	0.500	209,815.000000
12.616667	0.500	249,520.000000
12.625000	0.500	301,492.000000
12.633333	0.500	370,098.000000
12.641667	0.500	459,502.000000
12.650000	0.500	571,729.000000
12.658333	0.500	706,785.000000
12.666667	0.500	863,086.000000
12.675000	0.500	1,036,838.000000
12.683333	0.500	1,221,758.000000
12.691667	0.500	1,408,833.000000
12.700000	0.500	1,587,724.000000
12.708333	0.500	1,747,614.000000
12.716667	0.500	1,877,778.000000
12.725000	0.500	1,968,118.000000
12.733333	0.500	2,010,476.000000
12.741667	0.500	2,000,831.000000
12.750000	0.500	1,939,925.000000
12.758333	0.500	1,833,115.000000
12.766667	0.500	1,689,282.000000
12.775000	0.500	1,518,638.000000
12.783333	0.500	1,332,340.000000
12.791667	0.500	1,141,617.000000
12.800000	0.500	956,838.000000
12.808333	0.500	786,745.000000
12.816667	0.500	636,998.000000
12.825000	0.500	510,170.000000
12.833333	0.500	406,962.000000
12.841667	0.500	325,926.000000
12.850000	0.500	264,381.000000
12.858333	0.500	219,030.000000
12.866667	0.500	186,713.000000
12.875000	0.500	164,734.000000
12.883333	0.500	150,875.000000
12.891667	0.500	142,854.000000
12.900000	0.500	138,872.000000
12.908333	0.500	137,565.000000
12.916667	0.500	138,349.000000
12.925000	0.500	140,853.000000
12.933333	0.500	144,318.000000
12.941667	0.500	148,597.000000
12.950000	0.500	153,756.000000
12.958333	0.500	160,118.000000
12.966667	0.500	168,794.000000
12.975000	0.500	180,098.000000
12.983333	0.500	193,630.000000
12.991667	0.500	208,711.000000
13.000000	0.500	224,205.000000
13.008333	0.500	238,962.000000
13.016667	0.500	251,612.000000
13.025000	0.500	261,327.000000
13.033333	0.500	267,673.000000
13.041667	0.500	269,949.000000
13.050000	0.500	267,748.000000
13.058333	0.500	261,111.000000
13.066667	0.500	250,770.000000
13.075000	0.500	237,800.000000
13.083333	0.500	223,481.000000
13.091667	0.500	208,613.000000
13.100000	0.500	194,027.000000
13.108333	0.500	180,742.000000
13.116667	0.500	169,019.000000
13.125000	0.500	158,612.000000
13.133333	0.500	149,245.000000
13.141667	0.500	140,653.000000
13.150000	0.500	132,915.000000
13.158333	0.500	125,982.000000
13.166667	0.500	120,153.000000
13.175000	0.500	115,842.000000
13.183333	0.500	113,366.000000
13.191667	0.500	112,919.000000
13.200000	0.500	114,343.000000
13.208333	0.500	117,184.000000
13.216667	0.500	120,964.000000
13.225000	0.500	125,692.000000
13.233333	0.500	132,013.000000
13.241667	0.500	140,617.000000
13.250000	0.500	152,212.000000
13.258333	0.500	167,184.000000
13.266667	0.500	185,126.000000
13.275000	0.500	205,582.000000
13.283333	0.500	228,157.000000
13.291667	0.500	252,815.000000
13.300000	0.500	278,750.000000
13.308333	0.500	304,421.000000
13.316667	0.500	328,078.000000
13.325000	0.500	347,547.000000
13.333333	0.500	360,961.000000
13.341667	0.500	366,777.000000
13.350000	0.500	363,697.000000
13.358333	0.500	351,720.000000
13.366667	0.500	332,352.000000
13.375000	0.500	307,198.000000
13.383333	0.500	278,147.000000
13.391667	0.500	247,837.000000
13.400000	0.500	218,140.000000
13.408333	0.500	190,192.000000
13.416667	0.500	164,934.000000
13.425000	0.500	143,200.000000
13.433333	0.500	126,096.000000
13.441667	0.500	113,957.000000
13.450000	0.500	105,905.000000
13.458333	0.500	99,970.000000
13.466667	0.500	94,549.000000
13.475000	0.500	88,964.000000
13.483333	0.500	83,372.000000
13.491667	0.500	77,781.000000
13.500000	0.500	72,511.000000
13.508333	0.500	68,416.000000
13.516667	0.500	65,798.000000
13.525000	0.500	64,421.000000
13.533333	0.500	63,866.000000
13.541667	0.500	64,108.000000
13.550000	0.500	65,334.000000
13.558333	0.500	67,234.000000
13.566667	0.500	69,647.000000
13.575000	0.500	72,044.000000
13.583333	0.500	73,686.000000
13.591667	0.500	74,748.000000
13.600000	0.500	75,872.000000
13.608333	0.500	77,061.000000
13.616667	0.500	78,164.000000
13.625000	0.500	78,960.000000
13.633333	0.500	79,296.000000
13.641667	0.500	79,281.000000
13.650000	0.500	79,304.000000
13.658333	0.500	79,592.000000
13.666667	0.500	80,137.000000
13.675000	0.500	81,048.000000
13.683333	0.500	82,303.000000
13.691667	0.500	83,579.000000
13.700000	0.500	84,632.000000
13.708333	0.500	85,230.000000
13.716667	0.500	85,138.000000
13.725000	0.500	84,084.000000
13.733333	0.500	82,067.000000
13.741667	0.500	79,522.000000
13.750000	0.500	77,308.000000
13.758333	0.500	75,112.000000
13.766667	0.500	72,593.000000
13.775000	0.500	70,452.000000
13.783333	0.500	69,397.000000
13.791667	0.500	69,926.000000
13.800000	0.500	72,512.000000
13.808333	0.500	76,643.000000
13.816667	0.500	81,739.000000
13.825000	0.500	87,445.000000
13.833333	0.500	93,038.000000
13.841667	0.500	97,979.000000
13.850000	0.500	102,507.000000
13.858333	0.500	107,543.000000
13.866667	0.500	113,426.000000
13.875000	0.500	119,945.000000
13.883333	0.500	126,580.000000
13.891667	0.500	133,030.000000
13.900000	0.500	139,200.000000
13.908333	0.500	144,771.000000
13.916667	0.500	149,344.000000
13.925000	0.500	152,579.000000
13.933333	0.500	154,689.000000
13.941667	0.500	156,005.000000
13.950000	0.500	156,191.000000
13.958333	0.500	154,901.000000
13.966667	0.500	151,779.000000
13.975000	0.500	146,878.000000
13.983333	0.500	140,958.000000
13.991667	0.500	135,173.000000
14.000000	0.500	130,512.000000
14.008333	0.500	126,915.000000
14.016667	0.500	123,266.000000
14.025000	0.500	118,819.000000
14.033333	0.500	113,766.000000
14.041667	0.500	108,991.000000
14.050000	0.500	105,432.000000
14.058333	0.500	103,797.000000
14.066667	0.500	104,185.000000
14.075000	0.500	106,066.000000
14.083333	0.500	108,916.000000
14.091667	0.500	112,517.000000
14.100000	0.500	117,033.000000
14.108333	0.500	122,771.000000
14.116667	0.500	129,751.000000
14.125000	0.500	137,240.000000
14.133333	0.500	144,382.000000
14.141667	0.500	150,598.000000
14.150000	0.500	156,003.000000
14.158333	0.500	160,686.000000
14.166667	0.500	164,971.000000
14.175000	0.500	169,338.000000
14.183333	0.500	174,415.000000
14.191667	0.500	180,535.000000
14.200000	0.500	188,418.000000
14.208333	0.500	199,126.000000
14.216667	0.500	214,032.000000
14.225000	0.500	234,057.000000
14.233333	0.500	260,462.000000
14.241667	0.500	296,006.000000
14.250000	0.500	344,210.000000
14.258333	0.500	409,412.000000
14.266667	0.500	497,108.000000
14.275000	0.500	614,890.000000
14.283333	0.500	771,221.000000
14.291667	0.500	974,251.000000
14.300000	0.500	1,232,199.000000
14.308333	0.500	1,552,157.000000
14.316667	0.500	1,938,242.000000
14.325000	0.500	2,390,599.000000
14.333333	0.500	2,904,060.000000
14.341667	0.500	3,465,292.000000
14.350000	0.500	4,051,198.000000
14.358333	0.500	4,631,330.000000
14.366667	0.500	5,169,537.000000
14.375000	0.500	5,628,446.000000
14.383333	0.500	5,973,257.000000
14.391667	0.500	6,176,061.000000
14.400000	0.500	6,220,002.000000
14.408333	0.500	6,100,831.000000
14.416667	0.500	5,828,468.000000
14.425000	0.500	5,424,712.000000
14.433333	0.500	4,920,555.000000
14.441667	0.500	4,351,722.000000
14.450000	0.500	3,754,953.000000
14.458333	0.500	3,164,409.000000
14.466667	0.500	2,608,425.000000
14.475000	0.500	2,107,271.000000
14.483333	0.500	1,673,002.000000
14.491667	0.500	1,310,283.000000
14.500000	0.500	1,017,684.000000
14.508333	0.500	789,140.000000
14.516667	0.500	615,769.000000
14.525000	0.500	487,806.000000
14.533333	0.500	395,961.000000
14.541667	0.500	332,167.000000
14.550000	0.500	288,849.000000
14.558333	0.500	259,553.000000
14.566667	0.500	238,716.000000
14.575000	0.500	222,504.000000
14.583333	0.500	208,718.000000
14.591667	0.500	195,964.000000
14.600000	0.500	183,568.000000
14.608333	0.500	171,333.000000
14.616667	0.500	159,524.000000
14.625000	0.500	148,467.000000
14.633333	0.500	138,200.000000
14.641667	0.500	128,918.000000
14.650000	0.500	121,215.000000
14.658333	0.500	115,481.000000
14.666667	0.500	111,589.000000
14.675000	0.500	109,294.000000
14.683333	0.500	108,072.000000
14.691667	0.500	107,600.000000
14.700000	0.500	108,703.000000
14.708333	0.500	111,579.000000
14.716667	0.500	115,926.000000
14.725000	0.500	120,927.000000
14.733333	0.500	126,281.000000
14.741667	0.500	132,009.000000
14.750000	0.500	138,780.000000
14.758333	0.500	147,517.000000
14.766667	0.500	159,228.000000
14.775000	0.500	175,252.000000
14.783333	0.500	196,065.000000
14.791667	0.500	221,504.000000
14.800000	0.500	252,263.000000
14.808333	0.500	289,776.000000
14.816667	0.500	334,502.000000
14.825000	0.500	385,169.000000
14.833333	0.500	439,881.000000
14.841667	0.500	496,065.000000
14.850000	0.500	550,976.000000
14.858333	0.500	601,636.000000
14.866667	0.500	645,299.000000
14.875000	0.500	679,429.000000
14.883333	0.500	701,384.000000
14.891667	0.500	709,817.000000
14.900000	0.500	704,062.000000
14.908333	0.500	684,591.000000
14.916667	0.500	652,577.000000
14.925000	0.500	610,449.000000
14.933333	0.500	561,218.000000
14.941667	0.500	508,067.000000
14.950000	0.500	454,161.000000
14.958333	0.500	401,850.000000
14.966667	0.500	352,513.000000
14.975000	0.500	307,478.000000
14.983333	0.500	268,166.000000
14.991667	0.500	235,696.000000
15.000000	0.500	210,613.000000
15.008333	0.500	193,224.000000
15.016667	0.500	182,918.000000
15.025000	0.500	179,165.000000
15.033333	0.500	181,732.000000
15.041667	0.500	190,422.000000
15.050000	0.500	204,788.000000
15.058333	0.500	224,209.000000
15.066667	0.500	247,763.000000
15.075000	0.500	274,006.000000
15.083333	0.500	301,752.000000
15.091667	0.500	330,636.000000
15.100000	0.500	361,332.000000
15.108333	0.500	395,944.000000
15.116667	0.500	437,143.000000
15.125000	0.500	487,160.000000
15.133333	0.500	547,388.000000
15.141667	0.500	617,999.000000
15.150000	0.500	697,050.000000
15.158333	0.500	780,082.000000
15.166667	0.500	862,065.000000
15.175000	0.500	938,247.000000
15.183333	0.500	1,004,493.000000
15.191667	0.500	1,056,499.000000
15.200000	0.500	1,089,621.000000
15.208333	0.500	1,100,299.000000
15.216667	0.500	1,087,435.000000
15.225000	0.500	1,052,506.000000
15.233333	0.500	998,340.000000
15.241667	0.500	928,894.000000
15.250000	0.500	848,918.000000
15.258333	0.500	763,632.000000
15.266667	0.500	678,321.000000
15.275000	0.500	597,550.000000
15.283333	0.500	524,552.000000
15.291667	0.500	460,983.000000
15.300000	0.500	406,383.000000
15.308333	0.500	359,215.000000
15.316667	0.500	317,738.000000
15.325000	0.500	281,008.000000
15.333333	0.500	248,996.000000
15.341667	0.500	221,987.000000
15.350000	0.500	199,402.000000
15.358333	0.500	180,025.000000
15.366667	0.500	162,899.000000
15.375000	0.500	147,796.000000
15.383333	0.500	134,913.000000
15.391667	0.500	124,456.000000
15.400000	0.500	115,828.000000
15.408333	0.500	108,161.000000
15.416667	0.500	101,384.000000
15.425000	0.500	95,674.000000
15.433333	0.500	91,714.000000
15.441667	0.500	89,885.000000
15.450000	0.500	89,624.000000
15.458333	0.500	90,202.000000
15.466667	0.500	91,378.000000
15.475000	0.500	92,156.000000
15.483333	0.500	91,943.000000
15.491667	0.500	91,057.000000
15.500000	0.500	90,297.000000
15.508333	0.500	90,629.000000
15.516667	0.500	92,332.000000
15.525000	0.500	95,581.000000
15.533333	0.500	100,252.000000
15.541667	0.500	105,551.000000
15.550000	0.500	110,876.000000
15.558333	0.500	115,705.000000
15.566667	0.500	120,028.000000
15.575000	0.500	123,316.000000
15.583333	0.500	124,708.000000
15.591667	0.500	124,421.000000
15.600000	0.500	123,392.000000
15.608333	0.500	122,451.000000
15.616667	0.500	121,162.000000
15.625000	0.500	119,160.000000
15.633333	0.500	116,897.000000
15.641667	0.500	115,123.000000
15.650000	0.500	114,255.000000
15.658333	0.500	114,405.000000
15.666667	0.500	115,480.000000
15.675000	0.500	116,684.000000
15.683333	0.500	117,316.000000
15.691667	0.500	117,027.000000
15.700000	0.500	115,465.000000
15.708333	0.500	112,547.000000
15.716667	0.500	108,556.000000
15.725000	0.500	104,156.000000
15.733333	0.500	99,901.000000
15.741667	0.500	96,128.000000
15.750000	0.500	93,228.000000
15.758333	0.500	91,569.000000
15.766667	0.500	91,472.000000
15.775000	0.500	92,661.000000
15.783333	0.500	94,128.000000
15.791667	0.500	94,998.000000
15.800000	0.500	95,182.000000
15.808333	0.500	94,878.000000
15.816667	0.500	94,049.000000
15.825000	0.500	92,758.000000
15.833333	0.500	91,627.000000
15.841667	0.500	91,105.000000
15.850000	0.500	91,522.000000
15.858333	0.500	92,887.000000
15.866667	0.500	95,222.000000
15.875000	0.500	98,050.000000
15.883333	0.500	100,925.000000
15.891667	0.500	103,755.000000
15.900000	0.500	106,454.000000
15.908333	0.500	109,042.000000
15.916667	0.500	112,263.000000
15.925000	0.500	117,034.000000
15.933333	0.500	123,761.000000
15.941667	0.500	132,530.000000
15.950000	0.500	143,577.000000
15.958333	0.500	157,177.000000
15.966667	0.500	174,246.000000
15.975000	0.500	196,247.000000
15.983333	0.500	224,384.000000
15.991667	0.500	259,016.000000
16.000000	0.500	299,983.000000
16.008333	0.500	347,510.000000
16.016667	0.500	402,521.000000
16.025000	0.500	464,996.000000
16.033333	0.500	534,099.000000
16.041667	0.500	608,630.000000
16.050000	0.500	686,033.000000
16.058333	0.500	762,307.000000
16.066667	0.500	832,393.000000
16.075000	0.500	891,245.000000
16.083333	0.500	934,441.000000
16.091667	0.500	958,996.000000
16.100000	0.500	963,241.000000
16.108333	0.500	947,163.000000
16.116667	0.500	912,086.000000
16.125000	0.500	860,397.000000
16.133333	0.500	795,582.000000
16.141667	0.500	721,911.000000
16.150000	0.500	643,592.000000
16.158333	0.500	564,650.000000
16.166667	0.500	488,394.000000
16.175000	0.500	417,389.000000
16.183333	0.500	354,064.000000
16.191667	0.500	300,007.000000
16.200000	0.500	255,468.000000
16.208333	0.500	219,258.000000
16.216667	0.500	189,869.000000
16.225000	0.500	166,299.000000
16.233333	0.500	148,224.000000
16.241667	0.500	135,471.000000
16.250000	0.500	127,742.000000
16.258333	0.500	124,060.000000
16.266667	0.500	123,042.000000
16.275000	0.500	123,318.000000
16.283333	0.500	123,637.000000
16.291667	0.500	123,475.000000
16.300000	0.500	122,558.000000
16.308333	0.500	120,994.000000
16.316667	0.500	119,007.000000
16.325000	0.500	116,446.000000
16.333333	0.500	113,508.000000
16.341667	0.500	110,537.000000
16.350000	0.500	107,378.000000
16.358333	0.500	104,055.000000
16.366667	0.500	101,119.000000
16.375000	0.500	99,047.000000
16.383333	0.500	98,023.000000
16.391667	0.500	98,158.000000
16.400000	0.500	99,205.000000
16.408333	0.500	100,719.000000
16.416667	0.500	102,401.000000
16.425000	0.500	103,723.000000
16.433333	0.500	104,295.000000
16.441667	0.500	103,907.000000
16.450000	0.500	102,462.000000
16.458333	0.500	99,854.000000
16.466667	0.500	95,938.000000
16.475000	0.500	91,317.000000
16.483333	0.500	86,880.000000
16.491667	0.500	83,238.000000
16.500000	0.500	81,301.000000
16.508333	0.500	81,125.000000
16.516667	0.500	82,011.000000
16.525000	0.500	82,985.000000
16.533333	0.500	83,619.000000
16.541667	0.500	83,837.000000
16.550000	0.500	83,807.000000
16.558333	0.500	84,002.000000
16.566667	0.500	85,130.000000
16.575000	0.500	87,916.000000
16.583333	0.500	92,025.000000
16.591667	0.500	96,910.000000
16.600000	0.500	101,714.000000
16.608333	0.500	106,456.000000
16.616667	0.500	111,527.000000
16.625000	0.500	116,945.000000
16.633333	0.500	122,491.000000
16.641667	0.500	127,583.000000
16.650000	0.500	131,489.000000
16.658333	0.500	133,651.000000
16.666667	0.500	134,579.000000
16.675000	0.500	135,566.000000
16.683333	0.500	137,337.000000
16.691667	0.500	140,382.000000
16.700000	0.500	145,039.000000
16.708333	0.500	151,250.000000
16.716667	0.500	159,576.000000
16.725000	0.500	170,783.000000
16.733333	0.500	185,717.000000
16.741667	0.500	205,455.000000
16.750000	0.500	230,341.000000
16.758333	0.500	260,063.000000
16.766667	0.500	293,914.000000
16.775000	0.500	329,984.000000
16.783333	0.500	365,533.000000
16.791667	0.500	398,060.000000
16.800000	0.500	426,235.000000
16.808333	0.500	449,621.000000
16.816667	0.500	468,657.000000
16.825000	0.500	483,565.000000
16.833333	0.500	495,663.000000
16.841667	0.500	507,354.000000
16.850000	0.500	521,281.000000
16.858333	0.500	540,796.000000
16.866667	0.500	570,626.000000
16.875000	0.500	615,912.000000
16.883333	0.500	682,039.000000
16.891667	0.500	774,791.000000
16.900000	0.500	900,276.000000
16.908333	0.500	1,064,264.000000
16.916667	0.500	1,272,593.000000
16.925000	0.500	1,529,355.000000
16.933333	0.500	1,835,996.000000
16.941667	0.500	2,188,700.000000
16.950000	0.500	2,577,850.000000
16.958333	0.500	2,988,715.000000
16.966667	0.500	3,400,799.000000
16.975000	0.500	3,787,793.000000
16.983333	0.500	4,120,992.000000
16.991667	0.500	4,373,682.000000
17.000000	0.500	4,523,794.000000
17.008333	0.500	4,557,082.000000
17.016667	0.500	4,470,507.000000
17.025000	0.500	4,272,236.000000
17.033333	0.500	3,979,030.000000
17.041667	0.500	3,613,930.000000
17.050000	0.500	3,203,419.000000
17.058333	0.500	2,774,142.000000
17.066667	0.500	2,351,031.000000
17.075000	0.500	1,954,845.000000
17.083333	0.500	1,599,764.000000
17.091667	0.500	1,293,306.000000
17.100000	0.500	1,038,456.000000
17.108333	0.500	834,603.000000
17.116667	0.500	677,782.000000
17.125000	0.500	561,254.000000
17.133333	0.500	477,270.000000
17.141667	0.500	418,279.000000
17.150000	0.500	377,372.000000
17.158333	0.500	348,645.000000
17.166667	0.500	327,130.000000
17.175000	0.500	308,916.000000
17.183333	0.500	291,188.000000
17.191667	0.500	272,293.000000
17.200000	0.500	251,760.000000
17.208333	0.500	230,349.000000
17.216667	0.500	208,675.000000
17.225000	0.500	187,482.000000
17.233333	0.500	167,602.000000
17.241667	0.500	149,830.000000
17.250000	0.500	135,250.000000
17.258333	0.500	124,911.000000
17.266667	0.500	118,979.000000
17.275000	0.500	116,407.000000
17.283333	0.500	116,078.000000
17.291667	0.500	117,418.000000
17.300000	0.500	119,462.000000
17.308333	0.500	121,267.000000
17.316667	0.500	122,388.000000
17.325000	0.500	122,721.000000
17.333333	0.500	122,086.000000
17.341667	0.500	120,476.000000
17.350000	0.500	118,190.000000
17.358333	0.500	115,847.000000
17.366667	0.500	114,126.000000
17.375000	0.500	113,020.000000
17.383333	0.500	112,446.000000
17.391667	0.500	112,394.000000
17.400000	0.500	112,984.000000
17.408333	0.500	114,222.000000
17.416667	0.500	115,892.000000
17.425000	0.500	118,194.000000
17.433333	0.500	121,124.000000
17.441667	0.500	125,005.000000
17.450000	0.500	129,845.000000
17.458333	0.500	136,246.000000
17.466667	0.500	144,513.000000
17.475000	0.500	154,986.000000
17.483333	0.500	168,076.000000
17.491667	0.500	183,891.000000
17.500000	0.500	202,995.000000
17.508333	0.500	226,976.000000
17.516667	0.500	258,095.000000
17.525000	0.500	298,282.000000
17.533333	0.500	349,313.000000
17.541667	0.500	411,532.000000
17.550000	0.500	484,386.000000
17.558333	0.500	567,099.000000
17.566667	0.500	658,297.000000
17.575000	0.500	755,533.000000
17.583333	0.500	855,005.000000
17.591667	0.500	951,440.000000
17.600000	0.500	1,038,732.000000
17.608333	0.500	1,110,622.000000
17.616667	0.500	1,161,529.000000
17.625000	0.500	1,186,978.000000
17.633333	0.500	1,184,671.000000
17.641667	0.500	1,155,366.000000
17.650000	0.500	1,102,130.000000
17.658333	0.500	1,029,414.000000
17.666667	0.500	943,082.000000
17.675000	0.500	849,209.000000
17.683333	0.500	752,837.000000
17.691667	0.500	658,129.000000
17.700000	0.500	568,379.000000
17.708333	0.500	485,883.000000
17.716667	0.500	411,804.000000
17.725000	0.500	347,495.000000
17.733333	0.500	293,960.000000
17.741667	0.500	250,701.000000
17.750000	0.500	216,751.000000
17.758333	0.500	192,059.000000
17.766667	0.500	176,390.000000
17.775000	0.500	168,157.000000
17.783333	0.500	164,947.000000
17.791667	0.500	164,639.000000
17.800000	0.500	165,155.000000
17.808333	0.500	165,361.000000
17.816667	0.500	164,881.000000
17.825000	0.500	163,711.000000
17.833333	0.500	162,161.000000
17.841667	0.500	160,801.000000
17.850000	0.500	160,149.000000
17.858333	0.500	160,472.000000
17.866667	0.500	161,428.000000
17.875000	0.500	162,402.000000
17.883333	0.500	162,491.000000
17.891667	0.500	160,956.000000
17.900000	0.500	157,210.000000
17.908333	0.500	151,490.000000
17.916667	0.500	144,646.000000
17.925000	0.500	137,635.000000
17.933333	0.500	131,272.000000
17.941667	0.500	126,321.000000
17.950000	0.500	123,026.000000
17.958333	0.500	120,935.000000
17.966667	0.500	119,523.000000
17.975000	0.500	118,634.000000
17.983333	0.500	117,766.000000
17.991667	0.500	116,466.000000
18.000000	0.500	114,606.000000
18.008333	0.500	112,273.000000
18.016667	0.500	110,070.000000
18.025000	0.500	108,536.000000
18.033333	0.500	107,427.000000
18.041667	0.500	106,754.000000
18.050000	0.500	106,920.000000
18.058333	0.500	108,091.000000
18.066667	0.500	109,805.000000
18.075000	0.500	111,133.000000
18.083333	0.500	111,521.000000
18.091667	0.500	110,830.000000
18.100000	0.500	108,965.000000
18.108333	0.500	106,427.000000
18.116667	0.500	104,432.000000
18.125000	0.500	103,746.000000
18.133333	0.500	104,151.000000
18.141667	0.500	105,140.000000
18.150000	0.500	106,519.000000
18.158333	0.500	108,189.000000
18.166667	0.500	110,374.000000
18.175000	0.500	113,694.000000
18.183333	0.500	118,160.000000
18.191667	0.500	123,494.000000
18.200000	0.500	128,833.000000
18.208333	0.500	133,054.000000
18.216667	0.500	135,548.000000
18.225000	0.500	136,365.000000
18.233333	0.500	135,596.000000
18.241667	0.500	133,270.000000
18.250000	0.500	129,807.000000
18.258333	0.500	125,469.000000
18.266667	0.500	121,420.000000
18.275000	0.500	118,319.000000
18.283333	0.500	116,652.000000
18.291667	0.500	116,845.000000
18.300000	0.500	118,860.000000
18.308333	0.500	121,852.000000
18.316667	0.500	124,945.000000
18.325000	0.500	128,712.000000
18.333333	0.500	133,674.000000
18.341667	0.500	140,094.000000
18.350000	0.500	147,435.000000
18.358333	0.500	154,994.000000
18.366667	0.500	162,217.000000
18.375000	0.500	168,344.000000
18.383333	0.500	172,568.000000
18.391667	0.500	174,440.000000
18.400000	0.500	174,546.000000
18.408333	0.500	173,964.000000
18.416667	0.500	173,383.000000
18.425000	0.500	172,737.000000
18.433333	0.500	171,934.000000
18.441667	0.500	171,302.000000
18.450000	0.500	171,281.000000
18.458333	0.500	172,486.000000
18.466667	0.500	175,446.000000
18.475000	0.500	180,871.000000
18.483333	0.500	189,868.000000
18.491667	0.500	203,540.000000
18.500000	0.500	223,276.000000
18.508333	0.500	250,721.000000
18.516667	0.500	286,181.000000
18.525000	0.500	329,210.000000
18.533333	0.500	378,927.000000
18.541667	0.500	433,725.000000
18.550000	0.500	491,128.000000
18.558333	0.500	547,884.000000
18.566667	0.500	600,078.000000
18.575000	0.500	643,837.000000
18.583333	0.500	676,161.000000
18.591667	0.500	695,109.000000
18.600000	0.500	699,213.000000
18.608333	0.500	687,754.000000
18.616667	0.500	661,320.000000
18.625000	0.500	622,483.000000
18.633333	0.500	574,302.000000
18.641667	0.500	520,175.000000
18.650000	0.500	463,776.000000
18.658333	0.500	408,936.000000
18.666667	0.500	358,796.000000
18.675000	0.500	315,064.000000
18.683333	0.500	278,070.000000
18.691667	0.500	246,937.000000
18.700000	0.500	221,024.000000
18.708333	0.500	199,811.000000
18.716667	0.500	182,750.000000
18.725000	0.500	169,772.000000
18.733333	0.500	161,157.000000
18.741667	0.500	156,535.000000
18.750000	0.500	154,516.000000
18.758333	0.500	153,729.000000
18.766667	0.500	153,089.000000
18.775000	0.500	152,077.000000
18.783333	0.500	150,697.000000
18.791667	0.500	149,254.000000
18.800000	0.500	147,973.000000
18.808333	0.500	146,464.000000
18.816667	0.500	144,575.000000
18.825000	0.500	142,608.000000
18.833333	0.500	141,544.000000
18.841667	0.500	142,287.000000
18.850000	0.500	145,144.000000
18.858333	0.500	149,992.000000
18.866667	0.500	156,406.000000
18.875000	0.500	164,205.000000
18.883333	0.500	173,154.000000
18.891667	0.500	182,459.000000
18.900000	0.500	192,063.000000
18.908333	0.500	202,030.000000
18.916667	0.500	212,296.000000
18.925000	0.500	222,358.000000
18.933333	0.500	231,584.000000
18.941667	0.500	239,972.000000
18.950000	0.500	247,520.000000
18.958333	0.500	254,187.000000
18.966667	0.500	259,895.000000
18.975000	0.500	263,563.000000
18.983333	0.500	264,128.000000
18.991667	0.500	261,905.000000
19.000000	0.500	257,969.000000
19.008333	0.500	253,157.000000
19.016667	0.500	247,687.000000
19.025000	0.500	240,792.000000
19.033333	0.500	231,721.000000
19.041667	0.500	220,930.000000
19.050000	0.500	209,252.000000
19.058333	0.500	198,277.000000
19.066667	0.500	189,368.000000
19.075000	0.500	183,011.000000
19.083333	0.500	178,919.000000
19.091667	0.500	176,109.000000
19.100000	0.500	173,588.000000
19.108333	0.500	170,536.000000
19.116667	0.500	166,283.000000
19.125000	0.500	161,249.000000
19.133333	0.500	156,613.000000
19.141667	0.500	153,612.000000
19.150000	0.500	153,007.000000
19.158333	0.500	154,502.000000
19.166667	0.500	157,939.000000
19.175000	0.500	163,577.000000
19.183333	0.500	172,188.000000
19.191667	0.500	184,803.000000
19.200000	0.500	201,988.000000
19.208333	0.500	224,239.000000
19.216667	0.500	252,457.000000
19.225000	0.500	288,359.000000
19.233333	0.500	334,137.000000
19.241667	0.500	392,335.000000
19.250000	0.500	465,283.000000
19.258333	0.500	555,056.000000
19.266667	0.500	663,073.000000
19.275000	0.500	788,550.000000
19.283333	0.500	928,134.000000
19.291667	0.500	1,076,195.000000
19.300000	0.500	1,224,814.000000
19.308333	0.500	1,364,251.000000
19.316667	0.500	1,484,026.000000
19.325000	0.500	1,575,151.000000
19.333333	0.500	1,630,033.000000
19.341667	0.500	1,643,535.000000
19.350000	0.500	1,614,368.000000
19.358333	0.500	1,545,914.000000
19.366667	0.500	1,444,646.000000
19.375000	0.500	1,318,713.000000
19.383333	0.500	1,177,333.000000
19.391667	0.500	1,029,260.000000
19.400000	0.500	882,825.000000
19.408333	0.500	744,639.000000
19.416667	0.500	619,745.000000
19.425000	0.500	511,870.000000
19.433333	0.500	422,998.000000
19.441667	0.500	352,783.000000
19.450000	0.500	300,182.000000
19.458333	0.500	263,602.000000
19.466667	0.500	240,286.000000
19.475000	0.500	227,356.000000
19.483333	0.500	223,181.000000
19.491667	0.500	226,321.000000
19.500000	0.500	235,431.000000
19.508333	0.500	250,165.000000
19.516667	0.500	270,832.000000
19.525000	0.500	297,340.000000
19.533333	0.500	330,122.000000
19.541667	0.500	370,485.000000
19.550000	0.500	420,626.000000
19.558333	0.500	483,334.000000
19.566667	0.500	560,820.000000
19.575000	0.500	654,671.000000
19.583333	0.500	766,394.000000
19.591667	0.500	896,140.000000
19.600000	0.500	1,041,007.000000
19.608333	0.500	1,193,999.000000
19.616667	0.500	1,346,990.000000
19.625000	0.500	1,491,227.000000
19.633333	0.500	1,616,242.000000
19.641667	0.500	1,711,811.000000
19.650000	0.500	1,769,470.000000
19.658333	0.500	1,784,077.000000
19.666667	0.500	1,754,413.000000
19.675000	0.500	1,682,748.000000
19.683333	0.500	1,574,441.000000
19.691667	0.500	1,438,076.000000
19.700000	0.500	1,283,961.000000
19.708333	0.500	1,122,324.000000
19.716667	0.500	962,563.000000
19.725000	0.500	812,543.000000
19.733333	0.500	677,559.000000
19.741667	0.500	560,579.000000
19.750000	0.500	462,716.000000
19.758333	0.500	383,173.000000
19.766667	0.500	320,352.000000
19.775000	0.500	272,680.000000
19.783333	0.500	238,272.000000
19.791667	0.500	214,628.000000
19.800000	0.500	199,124.000000
19.808333	0.500	189,261.000000
19.816667	0.500	182,944.000000
19.825000	0.500	178,629.000000
19.833333	0.500	175,212.000000
19.841667	0.500	171,765.000000
19.850000	0.500	167,868.000000
19.858333	0.500	163,896.000000
19.866667	0.500	160,403.000000
19.875000	0.500	157,554.000000
19.883333	0.500	154,809.000000
19.891667	0.500	152,212.000000
19.900000	0.500	150,575.000000
19.908333	0.500	150,416.000000
19.916667	0.500	151,351.000000
19.925000	0.500	152,366.000000
19.933333	0.500	152,660.000000
19.941667	0.500	151,692.000000
19.950000	0.500	149,182.000000
19.958333	0.500	145,374.000000
19.966667	0.500	141,256.000000
19.975000	0.500	137,577.000000
19.983333	0.500	134,345.000000
19.991667	0.500	131,121.000000
20.000000	0.500	128,461.000000
20.008333	0.500	127,287.000000
20.016667	0.500	128,177.000000
20.025000	0.500	130,614.000000
20.033333	0.500	133,726.000000
20.041667	0.500	136,513.000000
20.050000	0.500	138,265.000000
20.058333	0.500	138,669.000000
20.066667	0.500	137,963.000000
20.075000	0.500	136,668.000000
20.083333	0.500	135,383.000000
20.091667	0.500	134,620.000000
20.100000	0.500	134,809.000000
20.108333	0.500	135,659.000000
20.116667	0.500	137,022.000000
20.125000	0.500	138,287.000000
20.133333	0.500	139,219.000000
20.141667	0.500	139,759.000000
20.150000	0.500	139,828.000000
20.158333	0.500	139,424.000000
20.166667	0.500	139,003.000000
20.175000	0.500	138,777.000000
20.183333	0.500	138,617.000000
20.191667	0.500	138,414.000000
20.200000	0.500	138,335.000000
20.208333	0.500	138,705.000000
20.216667	0.500	139,034.000000
20.225000	0.500	138,848.000000
20.233333	0.500	138,351.000000
20.241667	0.500	137,811.000000
20.250000	0.500	137,513.000000
20.258333	0.500	137,618.000000
20.266667	0.500	137,722.000000
20.275000	0.500	137,453.000000
20.283333	0.500	136,520.000000
20.291667	0.500	134,810.000000
20.300000	0.500	132,623.000000
20.308333	0.500	130,555.000000
20.316667	0.500	128,690.000000
20.325000	0.500	126,712.000000
20.333333	0.500	124,524.000000
20.341667	0.500	122,480.000000
20.350000	0.500	121,117.000000
20.358333	0.500	120,802.000000
20.366667	0.500	121,440.000000
20.375000	0.500	122,434.000000
20.383333	0.500	123,358.000000
20.391667	0.500	123,686.000000
20.400000	0.500	123,486.000000
20.408333	0.500	123,165.000000
20.416667	0.500	122,354.000000
20.425000	0.500	120,809.000000
20.433333	0.500	118,712.000000
20.441667	0.500	116,343.000000
20.450000	0.500	114,230.000000
20.458333	0.500	112,371.000000
20.466667	0.500	110,744.000000
20.475000	0.500	109,497.000000
20.483333	0.500	109,044.000000
20.491667	0.500	109,756.000000
20.500000	0.500	111,631.000000
20.508333	0.500	114,599.000000
20.516667	0.500	118,179.000000
20.525000	0.500	121,914.000000
20.533333	0.500	124,947.000000
20.541667	0.500	127,038.000000
20.550000	0.500	128,856.000000
20.558333	0.500	130,766.000000
20.566667	0.500	132,447.000000
20.575000	0.500	133,486.000000
20.583333	0.500	133,558.000000
20.591667	0.500	132,049.000000
20.600000	0.500	129,234.000000
20.608333	0.500	125,974.000000
20.616667	0.500	122,398.000000
20.625000	0.500	118,994.000000
20.633333	0.500	117,025.000000
20.641667	0.500	117,010.000000
20.650000	0.500	118,776.000000
20.658333	0.500	122,069.000000
20.666667	0.500	126,581.000000
20.675000	0.500	132,143.000000
20.683333	0.500	139,124.000000
20.691667	0.500	147,796.000000
20.700000	0.500	157,910.000000
20.708333	0.500	168,574.000000
20.716667	0.500	179,096.000000
20.725000	0.500	188,667.000000
20.733333	0.500	196,247.000000
20.741667	0.500	201,389.000000
20.750000	0.500	204,733.000000
20.758333	0.500	206,996.000000
20.766667	0.500	208,502.000000
20.775000	0.500	209,193.000000
20.783333	0.500	208,520.000000
20.791667	0.500	205,778.000000
20.800000	0.500	201,179.000000
20.808333	0.500	195,387.000000
20.816667	0.500	188,961.000000
20.825000	0.500	182,113.000000
20.833333	0.500	174,542.000000
20.841667	0.500	166,377.000000
20.850000	0.500	157,931.000000
20.858333	0.500	149,960.000000
20.866667	0.500	143,616.000000
20.875000	0.500	139,245.000000
20.883333	0.500	136,956.000000
20.891667	0.500	136,685.000000
20.900000	0.500	138,174.000000
20.908333	0.500	140,497.000000
20.916667	0.500	142,926.000000
20.925000	0.500	145,356.000000
20.933333	0.500	147,657.000000
20.941667	0.500	149,986.000000
20.950000	0.500	151,697.000000
20.958333	0.500	152,008.000000
20.966667	0.500	150,618.000000
20.975000	0.500	148,073.000000
20.983333	0.500	144,758.000000
20.991667	0.500	140,707.000000
21.000000	0.500	136,355.000000
21.008333	0.500	132,709.000000
21.016667	0.500	130,160.000000
21.025000	0.500	128,952.000000
21.033333	0.500	129,003.000000
21.041667	0.500	129,534.000000
21.050000	0.500	130,149.000000
21.058333	0.500	130,602.000000
21.066667	0.500	130,654.000000
21.075000	0.500	130,005.000000
21.083333	0.500	129,016.000000
21.091667	0.500	128,519.000000
21.100000	0.500	128,861.000000
21.108333	0.500	129,694.000000
21.116667	0.500	130,738.000000
21.125000	0.500	131,925.000000
21.133333	0.500	133,106.000000
21.141667	0.500	134,196.000000
21.150000	0.500	135,090.000000
21.158333	0.500	135,851.000000
21.166667	0.500	136,592.000000
21.175000	0.500	137,444.000000
21.183333	0.500	138,203.000000
21.191667	0.500	139,065.000000
21.200000	0.500	139,950.000000
21.208333	0.500	140,661.000000
21.216667	0.500	141,040.000000
21.225000	0.500	141,420.000000
21.233333	0.500	142,156.000000
21.241667	0.500	143,140.000000
21.250000	0.500	144,285.000000
21.258333	0.500	145,288.000000
21.266667	0.500	145,937.000000
21.275000	0.500	145,877.000000
21.283333	0.500	145,420.000000
21.291667	0.500	145,383.000000
21.300000	0.500	145,740.000000
21.308333	0.500	146,447.000000
21.316667	0.500	147,143.000000
21.325000	0.500	147,453.000000
21.333333	0.500	146,661.000000
21.341667	0.500	144,065.000000
21.350000	0.500	139,287.000000
21.358333	0.500	133,468.000000
21.366667	0.500	128,218.000000
21.375000	0.500	124,435.000000
21.383333	0.500	122,234.000000
21.391667	0.500	121,525.000000
21.400000	0.500	122,157.000000
21.408333	0.500	123,830.000000
21.416667	0.500	125,906.000000
21.425000	0.500	128,048.000000
21.433333	0.500	130,490.000000
21.441667	0.500	133,754.000000
21.450000	0.500	138,312.000000
21.458333	0.500	143,973.000000
21.466667	0.500	149,811.000000
21.475000	0.500	154,827.000000
21.483333	0.500	158,480.000000
21.491667	0.500	160,562.000000
21.500000	0.500	161,198.000000
21.508333	0.500	160,704.000000
21.516667	0.500	159,786.000000
21.525000	0.500	158,304.000000
21.533333	0.500	155,929.000000
21.541667	0.500	153,243.000000
21.550000	0.500	150,927.000000
21.558333	0.500	149,206.000000
21.566667	0.500	148,795.000000
21.575000	0.500	149,965.000000
21.583333	0.500	152,124.000000
21.591667	0.500	154,616.000000
21.600000	0.500	156,738.000000
21.608333	0.500	158,128.000000
21.616667	0.500	158,993.000000
21.625000	0.500	159,175.000000
21.633333	0.500	158,481.000000
21.641667	0.500	156,878.000000
21.650000	0.500	154,985.000000
21.658333	0.500	153,184.000000
21.666667	0.500	151,241.000000
21.675000	0.500	148,975.000000
21.683333	0.500	146,772.000000
21.691667	0.500	145,294.000000
21.700000	0.500	144,790.000000
21.708333	0.500	145,173.000000
21.716667	0.500	146,338.000000
21.725000	0.500	147,859.000000
21.733333	0.500	149,214.000000
21.741667	0.500	150,046.000000
21.750000	0.500	150,039.000000
21.758333	0.500	149,650.000000
21.766667	0.500	149,516.000000
21.775000	0.500	150,290.000000
21.783333	0.500	152,204.000000
21.791667	0.500	155,132.000000
21.800000	0.500	158,885.000000
21.808333	0.500	162,854.000000
21.816667	0.500	166,861.000000
21.825000	0.500	171,297.000000
21.833333	0.500	176,117.000000
21.841667	0.500	180,931.000000
21.850000	0.500	185,299.000000
21.858333	0.500	188,320.000000
21.866667	0.500	188,830.000000
21.875000	0.500	186,213.000000
21.883333	0.500	180,825.000000
21.891667	0.500	173,582.000000
21.900000	0.500	165,944.000000
21.908333	0.500	159,209.000000
21.916667	0.500	154,368.000000
21.925000	0.500	151,503.000000
21.933333	0.500	150,188.000000
21.941667	0.500	150,270.000000
21.950000	0.500	151,761.000000
21.958333	0.500	154,302.000000
21.966667	0.500	157,326.000000
21.975000	0.500	160,333.000000
21.983333	0.500	162,823.000000
21.991667	0.500	164,645.000000
22.000000	0.500	165,880.000000
22.008333	0.500	166,394.000000
22.016667	0.500	165,679.000000
22.025000	0.500	163,648.000000
22.033333	0.500	160,579.000000
22.041667	0.500	157,161.000000
22.050000	0.500	154,060.000000
22.058333	0.500	151,835.000000
22.066667	0.500	150,827.000000
22.075000	0.500	150,578.000000
22.083333	0.500	150,914.000000
22.091667	0.500	151,711.000000
22.100000	0.500	152,457.000000
22.108333	0.500	152,645.000000
22.116667	0.500	152,175.000000
22.125000	0.500	151,281.000000
22.133333	0.500	150,379.000000
22.141667	0.500	149,073.000000
22.150000	0.500	146,858.000000
22.158333	0.500	144,175.000000
22.166667	0.500	141,681.000000
22.175000	0.500	139,987.000000
22.183333	0.500	139,143.000000
22.191667	0.500	138,645.000000
22.200000	0.500	138,376.000000
22.208333	0.500	138,600.000000
22.216667	0.500	139,758.000000
22.225000	0.500	141,929.000000
22.233333	0.500	144,416.000000
22.241667	0.500	146,382.000000
22.250000	0.500	148,079.000000
22.258333	0.500	149,762.000000
22.266667	0.500	150,913.000000
22.275000	0.500	151,378.000000
22.283333	0.500	150,905.000000
22.291667	0.500	149,146.000000
22.300000	0.500	146,883.000000
22.308333	0.500	145,201.000000
22.316667	0.500	144,363.000000
22.325000	0.500	144,092.000000
22.333333	0.500	144,565.000000
22.341667	0.500	146,023.000000
22.350000	0.500	148,033.000000
22.358333	0.500	149,900.000000
22.366667	0.500	151,307.000000
22.375000	0.500	152,280.000000
22.383333	0.500	152,795.000000
22.391667	0.500	152,750.000000
22.400000	0.500	152,590.000000
22.408333	0.500	152,917.000000
22.416667	0.500	153,678.000000
22.425000	0.500	154,540.000000
22.433333	0.500	155,063.000000
22.441667	0.500	155,055.000000
22.450000	0.500	154,413.000000
22.458333	0.500	153,161.000000
22.466667	0.500	151,878.000000
22.475000	0.500	150,584.000000
22.483333	0.500	149,136.000000
22.491667	0.500	147,565.000000
22.500000	0.500	146,355.000000
22.508333	0.500	145,765.000000
22.516667	0.500	145,520.000000
22.525000	0.500	145,519.000000
22.533333	0.500	145,228.000000
22.541667	0.500	143,990.000000
22.550000	0.500	142,225.000000
22.558333	0.500	140,963.000000
22.566667	0.500	141,070.000000
22.575000	0.500	142,426.000000
22.583333	0.500	144,033.000000
22.591667	0.500	145,498.000000
22.600000	0.500	146,909.000000
22.608333	0.500	148,202.000000
22.616667	0.500	149,055.000000
22.625000	0.500	149,154.000000
22.633333	0.500	148,602.000000
22.641667	0.500	148,341.000000
22.650000	0.500	149,325.000000
22.658333	0.500	152,196.000000
22.666667	0.500	156,596.000000
22.675000	0.500	161,592.000000
22.683333	0.500	166,706.000000
22.691667	0.500	171,586.000000
22.700000	0.500	175,647.000000
22.708333	0.500	178,573.000000
22.716667	0.500	180,539.000000
22.725000	0.500	181,881.000000
22.733333	0.500	182,552.000000
22.741667	0.500	182,337.000000
22.750000	0.500	181,733.000000
22.758333	0.500	181,394.000000
22.766667	0.500	180,852.000000
22.775000	0.500	179,709.000000
22.783333	0.500	177,611.000000
22.791667	0.500	174,648.000000
22.800000	0.500	171,281.000000
22.808333	0.500	168,384.000000
22.816667	0.500	166,323.000000
22.825000	0.500	165,164.000000
22.833333	0.500	164,657.000000
22.841667	0.500	164,541.000000
22.850000	0.500	164,555.000000
22.858333	0.500	164,173.000000
22.866667	0.500	162,789.000000
22.875000	0.500	161,002.000000
22.883333	0.500	159,443.000000
22.891667	0.500	158,592.000000
22.900000	0.500	158,217.000000
22.908333	0.500	158,113.000000
22.916667	0.500	158,420.000000
22.925000	0.500	158,921.000000
22.933333	0.500	159,435.000000
22.941667	0.500	159,881.000000
22.950000	0.500	159,672.000000
22.958333	0.500	158,864.000000
22.966667	0.500	158,134.000000
22.975000	0.500	158,076.000000
22.983333	0.500	158,634.000000
22.991667	0.500	159,184.000000
23.000000	0.500	159,110.000000
23.008333	0.500	158,035.000000
23.016667	0.500	156,192.000000
23.025000	0.500	153,993.000000
23.033333	0.500	151,910.000000
23.041667	0.500	150,999.000000
23.050000	0.500	151,533.000000
23.058333	0.500	152,910.000000
23.066667	0.500	154,348.000000
23.075000	0.500	155,751.000000
23.083333	0.500	157,561.000000
23.091667	0.500	159,783.000000
23.100000	0.500	161,964.000000
23.108333	0.500	164,009.000000
23.116667	0.500	165,763.000000
23.125000	0.500	166,806.000000
23.133333	0.500	166,972.000000
23.141667	0.500	166,173.000000
23.150000	0.500	164,638.000000
23.158333	0.500	162,633.000000
23.166667	0.500	160,743.000000
23.175000	0.500	159,497.000000
23.183333	0.500	159,401.000000
23.191667	0.500	160,463.000000
23.200000	0.500	162,281.000000
23.208333	0.500	163,977.000000
23.216667	0.500	164,922.000000
23.225000	0.500	164,673.000000
23.233333	0.500	163,734.000000
23.241667	0.500	162,529.000000
23.250000	0.500	161,095.000000
23.258333	0.500	159,205.000000
23.266667	0.500	157,121.000000
23.275000	0.500	155,696.000000
23.283333	0.500	155,508.000000
23.291667	0.500	156,206.000000
23.300000	0.500	156,870.000000
23.308333	0.500	156,907.000000
23.316667	0.500	156,230.000000
23.325000	0.500	155,285.000000
23.333333	0.500	154,729.000000
23.341667	0.500	154,657.000000
23.350000	0.500	155,142.000000
23.358333	0.500	156,357.000000
23.366667	0.500	158,270.000000
23.375000	0.500	159,956.000000
23.383333	0.500	160,232.000000
23.391667	0.500	158,595.000000
23.400000	0.500	155,784.000000
23.408333	0.500	152,737.000000
23.416667	0.500	149,990.000000
23.425000	0.500	148,033.000000
23.433333	0.500	146,774.000000
23.441667	0.500	146,217.000000
23.450000	0.500	146,445.000000
23.458333	0.500	147,251.000000
23.466667	0.500	148,371.000000
23.475000	0.500	149,376.000000
23.483333	0.500	150,272.000000
23.491667	0.500	151,549.000000
23.500000	0.500	153,219.000000
23.508333	0.500	154,823.000000
23.516667	0.500	155,691.000000
23.525000	0.500	155,404.000000
23.533333	0.500	154,524.000000
23.541667	0.500	154,147.000000
23.550000	0.500	155,026.000000
23.558333	0.500	157,434.000000
23.566667	0.500	161,313.000000
23.575000	0.500	165,999.000000
23.583333	0.500	170,754.000000
23.591667	0.500	174,644.000000
23.600000	0.500	176,338.000000
23.608333	0.500	175,629.000000
23.616667	0.500	172,688.000000
23.625000	0.500	168,561.000000
23.633333	0.500	164,269.000000
23.641667	0.500	159,887.000000
23.650000	0.500	156,240.000000
23.658333	0.500	154,265.000000
23.666667	0.500	153,621.000000
23.675000	0.500	154,051.000000
23.683333	0.500	155,428.000000
23.691667	0.500	157,763.000000
23.700000	0.500	160,284.000000
23.708333	0.500	162,410.000000
23.716667	0.500	164,569.000000
23.725000	0.500	166,948.000000
23.733333	0.500	169,089.000000
23.741667	0.500	170,707.000000
23.750000	0.500	171,302.000000
23.758333	0.500	170,492.000000
23.766667	0.500	168,214.000000
23.775000	0.500	165,164.000000
23.783333	0.500	162,322.000000
23.791667	0.500	159,983.000000
23.800000	0.500	158,053.000000
23.808333	0.500	156,476.000000
23.816667	0.500	155,247.000000
23.825000	0.500	154,196.000000
23.833333	0.500	153,004.000000
23.841667	0.500	151,516.000000
23.850000	0.500	150,107.000000
23.858333	0.500	149,160.000000
23.866667	0.500	148,516.000000
23.875000	0.500	147,918.000000
23.883333	0.500	147,792.000000
23.891667	0.500	148,665.000000
23.900000	0.500	150,596.000000
23.908333	0.500	153,576.000000
23.916667	0.500	157,078.000000
23.925000	0.500	160,397.000000
23.933333	0.500	163,435.000000
23.941667	0.500	165,723.000000
23.950000	0.500	167,198.000000
23.958333	0.500	167,900.000000
23.966667	0.500	168,050.000000
23.975000	0.500	167,602.000000
23.983333	0.500	165,822.000000
23.991667	0.500	162,861.000000
24.000000	0.500	159,716.000000
24.008333	0.500	157,370.000000
24.016667	0.500	156,199.000000
24.025000	0.500	156,599.000000
24.033333	0.500	158,441.000000
24.041667	0.500	161,126.000000
24.050000	0.500	163,849.000000
24.058333	0.500	165,876.000000
24.066667	0.500	166,931.000000
24.075000	0.500	167,515.000000
24.083333	0.500	168,105.000000
24.091667	0.500	168,644.000000
24.100000	0.500	168,766.000000
24.108333	0.500	168,408.000000
24.116667	0.500	167,893.000000
24.125000	0.500	167,140.000000
24.133333	0.500	166,273.000000
24.141667	0.500	165,352.000000
24.150000	0.500	164,567.000000
24.158333	0.500	163,918.000000
24.166667	0.500	163,373.000000
24.175000	0.500	162,947.000000
24.183333	0.500	162,675.000000
24.191667	0.500	162,718.000000
24.200000	0.500	163,535.000000
24.208333	0.500	165,065.000000
24.216667	0.500	166,911.000000
24.225000	0.500	168,285.000000
24.233333	0.500	169,334.000000
24.241667	0.500	170,313.000000
24.250000	0.500	171,078.000000
24.258333	0.500	171,163.000000
24.266667	0.500	170,200.000000
24.275000	0.500	168,484.000000
24.283333	0.500	165,818.000000
24.291667	0.500	162,861.000000
24.300000	0.500	160,177.000000
24.308333	0.500	158,251.000000
24.316667	0.500	157,600.000000
24.325000	0.500	158,675.000000
24.333333	0.500	161,674.000000
24.341667	0.500	166,743.000000
24.350000	0.500	173,016.000000
24.358333	0.500	179,573.000000
24.366667	0.500	185,453.000000
24.375000	0.500	189,323.000000
24.383333	0.500	190,371.000000
24.391667	0.500	189,012.000000
24.400000	0.500	185,955.000000
24.408333	0.500	181,688.000000
24.416667	0.500	176,732.000000
24.425000	0.500	171,495.000000
24.433333	0.500	166,131.000000
24.441667	0.500	161,558.000000
24.450000	0.500	158,606.000000
24.458333	0.500	157,122.000000
24.466667	0.500	156,933.000000
24.475000	0.500	158,151.000000
24.483333	0.500	160,549.000000
24.491667	0.500	163,729.000000
24.500000	0.500	166,944.000000
24.508333	0.500	169,452.000000
24.516667	0.500	170,725.000000
24.525000	0.500	170,507.000000
24.533333	0.500	169,070.000000
24.541667	0.500	166,797.000000
24.550000	0.500	164,136.000000
24.558333	0.500	161,178.000000
24.566667	0.500	157,901.000000
24.575000	0.500	154,724.000000
24.583333	0.500	152,507.000000
24.591667	0.500	151,995.000000
24.600000	0.500	153,218.000000
24.608333	0.500	155,332.000000
24.616667	0.500	157,794.000000
24.625000	0.500	160,025.000000
24.633333	0.500	161,359.000000
24.641667	0.500	161,673.000000
24.650000	0.500	161,820.000000
24.658333	0.500	162,807.000000
24.666667	0.500	165,187.000000
24.675000	0.500	168,826.000000
24.683333	0.500	173,044.000000
24.691667	0.500	176,917.000000
24.700000	0.500	179,840.000000
24.708333	0.500	181,651.000000
24.716667	0.500	182,256.000000
24.725000	0.500	181,867.000000
24.733333	0.500	181,003.000000
24.741667	0.500	180,121.000000
24.750000	0.500	179,194.000000
24.758333	0.500	177,809.000000
24.766667	0.500	175,791.000000
24.775000	0.500	172,999.000000
24.783333	0.500	169,934.000000
24.791667	0.500	167,278.000000
24.800000	0.500	165,633.000000
24.808333	0.500	165,517.000000
24.816667	0.500	167,325.000000
24.825000	0.500	170,736.000000
24.833333	0.500	174,335.000000
24.841667	0.500	177,053.000000
24.850000	0.500	178,148.000000
24.858333	0.500	177,543.000000
24.866667	0.500	175,935.000000
24.875000	0.500	174,484.000000
24.883333	0.500	173,573.000000
24.891667	0.500	173,140.000000
24.900000	0.500	173,426.000000
24.908333	0.500	174,589.000000
24.916667	0.500	176,538.000000
24.925000	0.500	178,738.000000
24.933333	0.500	180,513.000000
24.941667	0.500	181,544.000000
24.950000	0.500	181,295.000000
24.958333	0.500	180,373.000000
24.966667	0.500	179,426.000000
24.975000	0.500	178,295.000000
24.983333	0.500	177,166.000000
24.991667	0.500	176,594.000000
25.000000	0.500	176,949.000000
25.008333	0.500	177,863.000000
25.016667	0.500	179,342.000000
25.025000	0.500	181,633.000000
25.033333	0.500	184,271.000000
25.041667	0.500	186,276.000000
25.050000	0.500	187,143.000000
25.058333	0.500	186,912.000000
25.066667	0.500	185,560.000000
25.075000	0.500	183,179.000000
25.083333	0.500	179,758.000000
25.091667	0.500	175,746.000000
25.100000	0.500	171,681.000000
25.108333	0.500	167,972.000000
25.116667	0.500	165,013.000000
25.125000	0.500	162,874.000000
25.133333	0.500	161,316.000000
25.141667	0.500	160,679.000000
25.150000	0.500	161,054.000000
25.158333	0.500	162,025.000000
25.166667	0.500	163,116.000000
25.175000	0.500	165,008.000000
25.183333	0.500	168,553.000000
25.191667	0.500	173,063.000000
25.200000	0.500	177,427.000000
25.208333	0.500	181,111.000000
25.216667	0.500	184,298.000000
25.225000	0.500	186,549.000000
25.233333	0.500	186,873.000000
25.241667	0.500	184,950.000000
25.250000	0.500	181,610.000000
25.258333	0.500	177,741.000000
25.266667	0.500	173,981.000000
25.275000	0.500	170,925.000000
25.283333	0.500	168,776.000000
25.291667	0.500	167,993.000000
25.300000	0.500	168,489.000000
25.308333	0.500	169,960.000000
25.316667	0.500	171,990.000000
25.325000	0.500	174,374.000000
25.333333	0.500	176,885.000000
25.341667	0.500	179,462.000000
25.350000	0.500	181,632.000000
25.358333	0.500	182,988.000000
25.366667	0.500	183,622.000000
25.375000	0.500	183,887.000000
25.383333	0.500	184,568.000000
25.391667	0.500	186,081.000000
25.400000	0.500	187,930.000000
25.408333	0.500	189,659.000000
25.416667	0.500	191,222.000000
25.425000	0.500	192,784.000000
25.433333	0.500	194,307.000000
25.441667	0.500	195,439.000000
25.450000	0.500	195,236.000000
25.458333	0.500	193,843.000000
25.466667	0.500	191,657.000000
25.475000	0.500	189,189.000000
25.483333	0.500	187,245.000000
25.491667	0.500	185,960.000000
25.500000	0.500	184,942.000000
25.508333	0.500	184,133.000000
25.516667	0.500	183,642.000000
25.525000	0.500	182,797.000000
25.533333	0.500	181,523.000000
25.541667	0.500	180,051.000000
25.550000	0.500	178,540.000000
25.558333	0.500	177,220.000000
25.566667	0.500	176,780.000000
25.575000	0.500	178,007.000000
25.583333	0.500	180,707.000000
25.591667	0.500	184,190.000000
25.600000	0.500	187,377.000000
25.608333	0.500	189,423.000000
25.616667	0.500	189,718.000000
25.625000	0.500	188,327.000000
25.633333	0.500	185,316.000000
25.641667	0.500	180,596.000000
25.650000	0.500	174,294.000000
25.658333	0.500	167,449.000000
25.666667	0.500	161,063.000000
25.675000	0.500	156,741.000000
25.683333	0.500	155,533.000000
25.691667	0.500	157,523.000000
25.700000	0.500	162,268.000000
25.708333	0.500	168,355.000000
25.716667	0.500	174,246.000000
25.725000	0.500	179,001.000000
25.733333	0.500	182,224.000000
25.741667	0.500	183,287.000000
25.750000	0.500	182,492.000000
25.758333	0.500	180,595.000000
25.766667	0.500	178,024.000000
25.775000	0.500	176,224.000000
25.783333	0.500	176,334.000000
25.791667	0.500	178,277.000000
25.800000	0.500	181,347.000000
25.808333	0.500	184,774.000000
25.816667	0.500	187,920.000000
25.825000	0.500	190,553.000000
25.833333	0.500	192,939.000000
25.841667	0.500	195,239.000000
25.850000	0.500	197,409.000000
25.858333	0.500	199,505.000000
25.866667	0.500	201,299.000000
25.875000	0.500	202,590.000000
25.883333	0.500	203,462.000000
25.891667	0.500	203,910.000000
25.900000	0.500	203,929.000000
25.908333	0.500	203,254.000000
25.916667	0.500	202,082.000000
25.925000	0.500	200,574.000000
25.933333	0.500	198,546.000000
25.941667	0.500	195,434.000000
25.950000	0.500	191,394.000000
25.958333	0.500	187,074.000000
25.966667	0.500	183,032.000000
25.975000	0.500	180,000.000000
25.983333	0.500	178,489.000000
25.991667	0.500	178,524.000000
26.000000	0.500	180,061.000000
26.008333	0.500	182,247.000000
26.016667	0.500	184,130.000000
26.025000	0.500	185,193.000000
26.033333	0.500	185,682.000000
26.041667	0.500	186,069.000000
26.050000	0.500	186,794.000000
26.058333	0.500	188,390.000000
26.066667	0.500	190,941.000000
26.075000	0.500	194,062.000000
26.083333	0.500	196,820.000000
26.091667	0.500	198,717.000000
26.100000	0.500	199,957.000000
26.108333	0.500	200,356.000000
26.116667	0.500	199,624.000000
26.125000	0.500	197,902.000000
26.133333	0.500	195,864.000000
26.141667	0.500	194,231.000000
26.150000	0.500	193,074.000000
26.158333	0.500	192,827.000000
26.166667	0.500	193,642.000000
26.175000	0.500	194,953.000000
26.183333	0.500	196,377.000000
26.191667	0.500	198,184.000000
26.200000	0.500	200,705.000000
26.208333	0.500	203,951.000000
26.216667	0.500	207,613.000000
26.225000	0.500	211,030.000000
26.233333	0.500	213,170.000000
26.241667	0.500	213,597.000000
26.250000	0.500	212,494.000000
26.258333	0.500	209,733.000000
26.266667	0.500	205,433.000000
26.275000	0.500	200,767.000000
26.283333	0.500	196,876.000000
26.291667	0.500	194,546.000000
26.300000	0.500	193,752.000000
26.308333	0.500	193,691.000000
26.316667	0.500	193,452.000000
26.325000	0.500	192,550.000000
26.333333	0.500	190,949.000000
26.341667	0.500	188,479.000000
26.350000	0.500	185,493.000000
26.358333	0.500	183,192.000000
26.366667	0.500	182,542.000000
26.375000	0.500	183,744.000000
26.383333	0.500	186,502.000000
26.391667	0.500	190,226.000000
26.400000	0.500	193,917.000000
26.408333	0.500	197,019.000000
26.416667	0.500	199,474.000000
26.425000	0.500	201,616.000000
26.433333	0.500	203,396.000000
26.441667	0.500	204,861.000000
26.450000	0.500	205,640.000000
26.458333	0.500	205,540.000000
26.466667	0.500	204,885.000000
26.475000	0.500	204,144.000000
26.483333	0.500	203,475.000000
26.491667	0.500	202,757.000000
26.500000	0.500	202,176.000000
26.508333	0.500	201,872.000000
26.516667	0.500	201,662.000000
26.525000	0.500	201,242.000000
26.533333	0.500	200,669.000000
26.541667	0.500	199,600.000000
26.550000	0.500	198,692.000000
26.558333	0.500	198,963.000000
26.566667	0.500	200,406.000000
26.575000	0.500	202,550.000000
26.583333	0.500	205,244.000000
26.591667	0.500	208,032.000000
26.600000	0.500	210,680.000000
26.608333	0.500	212,928.000000
26.616667	0.500	213,862.000000
26.625000	0.500	212,980.000000
26.633333	0.500	210,554.000000
26.641667	0.500	207,256.000000
26.650000	0.500	203,758.000000
26.658333	0.500	200,045.000000
26.666667	0.500	195,847.000000
26.675000	0.500	191,377.000000
26.683333	0.500	187,312.000000
26.691667	0.500	184,328.000000
26.700000	0.500	182,674.000000
26.708333	0.500	182,392.000000
26.716667	0.500	183,375.000000
26.725000	0.500	184,897.000000
26.733333	0.500	186,534.000000
26.741667	0.500	188,223.000000
26.750000	0.500	189,741.000000
26.758333	0.500	191,194.000000
26.766667	0.500	192,935.000000
26.775000	0.500	195,105.000000
26.783333	0.500	197,515.000000
26.791667	0.500	200,539.000000
26.800000	0.500	204,798.000000
26.808333	0.500	210,069.000000
26.816667	0.500	215,691.000000
26.825000	0.500	221,040.000000
26.833333	0.500	225,246.000000
26.841667	0.500	227,679.000000
26.850000	0.500	228,258.000000
26.858333	0.500	227,038.000000
26.866667	0.500	224,671.000000
26.875000	0.500	221,568.000000
26.883333	0.500	217,901.000000
26.891667	0.500	213,734.000000
26.900000	0.500	209,597.000000
26.908333	0.500	206,081.000000
26.916667	0.500	204,431.000000
26.925000	0.500	205,285.000000
26.933333	0.500	208,260.000000
26.941667	0.500	211,862.000000
26.950000	0.500	214,568.000000
26.958333	0.500	215,707.000000
26.966667	0.500	215,206.000000
26.975000	0.500	214,010.000000
26.983333	0.500	213,193.000000
26.991667	0.500	213,467.000000
27.000000	0.500	215,336.000000
27.008333	0.500	218,486.000000
27.016667	0.500	221,966.000000
27.025000	0.500	224,607.000000
27.033333	0.500	225,781.000000
27.041667	0.500	226,026.000000
27.050000	0.500	225,749.000000
27.058333	0.500	225,109.000000
27.066667	0.500	224,264.000000
27.075000	0.500	223,787.000000
27.083333	0.500	224,036.000000
27.091667	0.500	225,142.000000
27.100000	0.500	227,576.000000
27.108333	0.500	231,320.000000
27.116667	0.500	235,531.000000
27.125000	0.500	239,547.000000
27.133333	0.500	243,023.000000
27.141667	0.500	246,097.000000
27.150000	0.500	248,923.000000
27.158333	0.500	251,606.000000
27.166667	0.500	253,807.000000
27.175000	0.500	254,568.000000
27.183333	0.500	253,225.000000
27.191667	0.500	250,451.000000
27.200000	0.500	247,402.000000
27.208333	0.500	245,226.000000
27.216667	0.500	245,184.000000
27.225000	0.500	247,979.000000
27.233333	0.500	253,281.000000
27.241667	0.500	259,577.000000
27.250000	0.500	265,508.000000
27.258333	0.500	270,035.000000
27.266667	0.500	273,005.000000
27.275000	0.500	274,803.000000
27.283333	0.500	275,468.000000
27.291667	0.500	275,359.000000
27.300000	0.500	275,117.000000
27.308333	0.500	275,267.000000
27.316667	0.500	276,325.000000
27.325000	0.500	278,535.000000
27.333333	0.500	281,488.000000
27.341667	0.500	284,330.000000
27.350000	0.500	286,758.000000
27.358333	0.500	288,498.000000
27.366667	0.500	289,571.000000
27.375000	0.500	290,201.000000
27.383333	0.500	290,554.000000
27.391667	0.500	291,057.000000
27.400000	0.500	292,391.000000
27.408333	0.500	295,294.000000
27.416667	0.500	300,480.000000
27.425000	0.500	307,622.000000
27.433333	0.500	315,880.000000
27.441667	0.500	324,697.000000
27.450000	0.500	333,798.000000
27.458333	0.500	342,340.000000
27.466667	0.500	349,145.000000
27.475000	0.500	353,950.000000
27.483333	0.500	357,273.000000
27.491667	0.500	359,502.000000
27.500000	0.500	360,112.000000
27.508333	0.500	359,521.000000
27.516667	0.500	358,968.000000
27.525000	0.500	359,022.000000
27.533333	0.500	359,672.000000
27.541667	0.500	360,722.000000
27.550000	0.500	362,495.000000
27.558333	0.500	365,525.000000
27.566667	0.500	369,471.000000
27.575000	0.500	372,840.000000
27.583333	0.500	375,046.000000
27.591667	0.500	376,675.000000
27.600000	0.500	378,262.000000
27.608333	0.500	379,913.000000
27.616667	0.500	381,526.000000
27.625000	0.500	383,787.000000
27.633333	0.500	387,435.000000
27.641667	0.500	391,917.000000
27.650000	0.500	395,740.000000
27.658333	0.500	397,840.000000
27.666667	0.500	397,586.000000
27.675000	0.500	395,027.000000
27.683333	0.500	390,097.000000
27.691667	0.500	383,102.000000
27.700000	0.500	375,132.000000
27.708333	0.500	367,277.000000
27.716667	0.500	360,325.000000
27.725000	0.500	354,223.000000
27.733333	0.500	348,939.000000
27.741667	0.500	344,960.000000
27.750000	0.500	342,150.000000
27.758333	0.500	340,200.000000
27.766667	0.500	338,588.000000
27.775000	0.500	336,366.000000
27.783333	0.500	332,851.000000
27.791667	0.500	328,043.000000
27.800000	0.500	322,346.000000
27.808333	0.500	316,407.000000
27.816667	0.500	311,085.000000
27.825000	0.500	306,484.000000
27.833333	0.500	302,493.000000
27.841667	0.500	298,958.000000
27.850000	0.500	295,356.000000
27.858333	0.500	291,833.000000
27.866667	0.500	288,966.000000
27.875000	0.500	286,605.000000
27.883333	0.500	284,369.000000
27.891667	0.500	282,308.000000
27.900000	0.500	280,792.000000
27.908333	0.500	279,875.000000
27.916667	0.500	279,155.000000
27.925000	0.500	278,030.000000
27.933333	0.500	276,486.000000
27.941667	0.500	274,598.000000
27.950000	0.500	272,291.000000
27.958333	0.500	269,176.000000
27.966667	0.500	264,742.000000
27.975000	0.500	258,710.000000
27.983333	0.500	251,439.000000
27.991667	0.500	243,608.000000
28.000000	0.500	235,798.000000
28.008333	0.500	228,148.000000
28.016667	0.500	221,035.000000
28.025000	0.500	215,389.000000
28.033333	0.500	212,308.000000
28.041667	0.500	212,210.000000
28.050000	0.500	214,386.000000
28.058333	0.500	217,696.000000
28.066667	0.500	221,279.000000
28.075000	0.500	224,447.000000
28.083333	0.500	226,512.000000
28.091667	0.500	227,521.000000
28.100000	0.500	227,821.000000
28.108333	0.500	227,551.000000
28.116667	0.500	226,325.000000
28.125000	0.500	223,507.000000
28.133333	0.500	219,032.000000
28.141667	0.500	214,024.000000
28.150000	0.500	209,451.000000
28.158333	0.500	205,776.000000
28.166667	0.500	202,665.000000
28.175000	0.500	199,570.000000
28.183333	0.500	196,376.000000
28.191667	0.500	193,153.000000
28.200000	0.500	189,771.000000
28.208333	0.500	185,690.000000
28.216667	0.500	180,793.000000
28.225000	0.500	175,172.000000
28.233333	0.500	169,209.000000
28.241667	0.500	163,395.000000
28.250000	0.500	157,942.000000
28.258333	0.500	152,897.000000
28.266667	0.500	148,434.000000
28.275000	0.500	144,530.000000
28.283333	0.500	140,873.000000
28.291667	0.500	137,737.000000
28.300000	0.500	135,480.000000
28.308333	0.500	133,893.000000
28.316667	0.500	132,838.000000
28.325000	0.500	132,026.000000
28.333333	0.500	131,307.000000
28.341667	0.500	130,682.000000
28.350000	0.500	129,947.000000
28.358333	0.500	128,772.000000
28.366667	0.500	127,549.000000
28.375000	0.500	126,564.000000
28.383333	0.500	125,925.000000
28.391667	0.500	125,275.000000
28.400000	0.500	123,972.000000
28.408333	0.500	121,850.000000
28.416667	0.500	119,177.000000
28.425000	0.500	116,296.000000
28.433333	0.500	113,735.000000
28.441667	0.500	111,257.000000
28.450000	0.500	108,640.000000
28.458333	0.500	106,358.000000
28.466667	0.500	104,641.000000
28.475000	0.500	103,157.000000
28.483333	0.500	100,747.000000
28.491667	0.500	96,999.000000
28.500000	0.500	92,379.000000
28.508333	0.500	87,809.000000
28.516667	0.500	83,826.000000
28.525000	0.500	80,543.000000
28.533333	0.500	77,686.000000
28.541667	0.500	75,337.000000
28.550000	0.500	73,923.000000
28.558333	0.500	73,515.000000
28.566667	0.500	73,718.000000
28.575000	0.500	73,854.000000
28.583333	0.500	73,380.000000
28.591667	0.500	72,429.000000
28.600000	0.500	71,233.000000
28.608333	0.500	69,729.000000
28.616667	0.500	68,378.000000
28.625000	0.500	67,366.000000
28.633333	0.500	66,377.000000
28.641667	0.500	65,488.000000
28.650000	0.500	64,464.000000
28.658333	0.500	62,630.000000
28.666667	0.500	60,331.000000
28.675000	0.500	58,605.000000
28.683333	0.500	57,617.000000
28.691667	0.500	56,634.000000
28.700000	0.500	54,980.000000
28.708333	0.500	52,636.000000
28.716667	0.500	49,801.000000
28.725000	0.500	46,595.000000
28.733333	0.500	43,554.000000
28.741667	0.500	41,408.000000
28.750000	0.500	40,710.000000
28.758333	0.500	41,160.000000
28.766667	0.500	42,349.000000
28.775000	0.500	44,069.000000
28.783333	0.500	45,949.000000
28.791667	0.500	47,729.000000
28.800000	0.500	48,672.000000
28.808333	0.500	48,146.000000
28.816667	0.500	46,468.000000
28.825000	0.500	44,561.000000
28.833333	0.500	43,160.000000
28.841667	0.500	42,192.000000
28.850000	0.500	41,135.000000
28.858333	0.500	39,748.000000
28.866667	0.500	37,908.000000
28.875000	0.500	35,359.000000
28.883333	0.500	31,963.000000
28.891667	0.500	28,169.000000
28.900000	0.500	24,317.000000
28.908333	0.500	20,776.000000
28.916667	0.500	17,705.000000
28.925000	0.500	15,477.000000
28.933333	0.500	14,544.000000
28.941667	0.500	15,001.000000
28.950000	0.500	16,479.000000
28.958333	0.500	18,403.000000
28.966667	0.500	20,133.000000
28.975000	0.500	21,073.000000
28.983333	0.500	21,010.000000
28.991667	0.500	20,194.000000
29.000000	0.500	19,358.000000
29.008333	0.500	19,001.000000
29.016667	0.500	19,204.000000
29.025000	0.500	19,708.000000
29.033333	0.500	20,438.000000
29.041667	0.500	21,144.000000
29.050000	0.500	21,350.000000
29.058333	0.500	20,719.000000
29.066667	0.500	18,967.000000
29.075000	0.500	16,166.000000
29.083333	0.500	12,834.000000
29.091667	0.500	9,463.000000
29.100000	0.500	6,375.000000
29.108333	0.500	4,221.000000
29.116667	0.500	3,573.000000
29.125000	0.500	4,371.000000
29.133333	0.500	6,517.000000
29.141667	0.500	9,798.000000
29.150000	0.500	13,671.000000
29.158333	0.500	17,453.000000
29.166667	0.500	20,240.000000
29.175000	0.500	21,676.000000
29.183333	0.500	21,945.000000
29.191667	0.500	21,220.000000
29.200000	0.500	19,485.000000
29.208333	0.500	17,328.000000
29.216667	0.500	15,245.000000
29.225000	0.500	13,235.000000
29.233333	0.500	11,294.000000
29.241667	0.500	8,935.000000
29.250000	0.500	5,701.000000
29.258333	0.500	2,270.000000
29.266667	0.500	-291.000000
29.275000	0.500	-1,687.000000
29.283333	0.500	-2,663.000000
29.291667	0.500	-3,935.000000
29.300000	0.500	-5,817.000000
29.308333	0.500	-8,234.000000
29.316667	0.500	-10,381.000000
29.325000	0.500	-11,361.000000
29.333333	0.500	-10,595.000000
29.341667	0.500	-7,782.000000
29.350000	0.500	-3,763.000000
29.358333	0.500	-153.000000
29.366667	0.500	1,957.000000
29.375000	0.500	2,621.000000
29.383333	0.500	3,205.000000
29.391667	0.500	4,572.000000
29.400000	0.500	6,175.000000
29.408333	0.500	7,256.000000
29.416667	0.500	7,241.000000
29.425000	0.500	6,057.000000
29.433333	0.500	4,069.000000
29.441667	0.500	1,957.000000
29.450000	0.500	332.000000
29.458333	0.500	-847.000000
29.466667	0.500	-2,180.000000
29.475000	0.500	-3,835.000000
29.483333	0.500	-5,860.000000
29.491667	0.500	-8,426.000000
29.500000	0.500	-11,490.000000
29.508333	0.500	-14,064.000000
29.516667	0.500	-15,644.000000
29.525000	0.500	-16,109.000000
29.533333	0.500	-15,356.000000
29.541667	0.500	-13,987.000000
29.550000	0.500	-12,724.000000
29.558333	0.500	-11,866.000000
29.566667	0.500	-11,461.000000
29.575000	0.500	-11,700.000000
29.583333	0.500	-12,305.000000
29.591667	0.500	-12,655.000000
29.600000	0.500	-12,348.000000
29.608333	0.500	-11,359.000000
29.616667	0.500	-9,678.000000
29.625000	0.500	-7,106.000000
29.633333	0.500	-4,112.000000
29.641667	0.500	-1,688.000000
29.650000	0.500	-729.000000
29.658333	0.500	-1,249.000000
29.666667	0.500	-2,832.000000
29.675000	0.500	-4,703.000000
29.683333	0.500	-6,481.000000
29.691667	0.500	-8,259.000000
29.700000	0.500	-10,185.000000
29.708333	0.500	-12,007.000000
29.716667	0.500	-13,925.000000
29.725000	0.500	-16,086.000000
29.733333	0.500	-18,022.000000
29.741667	0.500	-19,571.000000
29.750000	0.500	-20,367.000000
29.758333	0.500	-20,268.000000
29.766667	0.500	-19,757.000000
29.775000	0.500	-19,764.000000
29.783333	0.500	-20,402.000000
29.791667	0.500	-21,342.000000
29.800000	0.500	-22,555.000000
29.808333	0.500	-23,682.000000
29.816667	0.500	-24,335.000000
29.825000	0.500	-24,884.000000
29.833333	0.500	-26,211.000000
29.841667	0.500	-28,234.000000
29.850000	0.500	-30,258.000000
29.858333	0.500	-31,284.000000
29.866667	0.500	-30,800.000000
29.875000	0.500	-29,003.000000
29.883333	0.500	-26,539.000000
29.891667	0.500	-23,887.000000
29.900000	0.500	-21,320.000000
29.908333	0.500	-19,108.000000
29.916667	0.500	-17,368.000000
29.925000	0.500	-16,220.000000
29.933333	0.500	-16,143.000000
29.941667	0.500	-17,324.000000
29.950000	0.500	-19,606.000000
29.958333	0.500	-22,179.000000
29.966667	0.500	-24,257.000000
29.975000	0.500	-25,256.000000
29.983333	0.500	-25,319.000000
29.991667	0.500	-25,078.000000
30.000000	0.500	-25,053.000000
30.008333	0.500	-25,700.000000
30.016667	0.500	-27,386.000000
30.025000	0.500	-29,662.000000
30.033333	0.500	-31,514.000000
30.041667	0.500	-32,161.000000
30.050000	0.500	-31,519.000000
30.058333	0.500	-29,968.000000
30.066667	0.500	-27,886.000000
30.075000	0.500	-25,748.000000
30.083333	0.500	-23,842.000000
30.091667	0.500	-21,828.000000
30.100000	0.500	-19,118.000000
30.108333	0.500	-15,499.000000
30.116667	0.500	-11,391.000000
30.125000	0.500	-7,686.000000
30.133333	0.500	-5,139.000000
30.141667	0.500	-4,106.000000
30.150000	0.500	-4,613.000000
30.158333	0.500	-6,671.000000
30.166667	0.500	-10,191.000000
30.175000	0.500	-14,553.000000
30.183333	0.500	-18,704.000000
30.191667	0.500	-21,903.000000
30.200000	0.500	-23,899.000000
30.208333	0.500	-25,024.000000
30.216667	0.500	-25,663.000000
30.225000	0.500	-25,978.000000
30.233333	0.500	-25,443.000000
30.241667	0.500	-24,488.000000
30.250000	0.500	-23,604.000000
30.258333	0.500	-22,577.000000
30.266667	0.500	-21,305.000000
30.275000	0.500	-20,090.000000
30.283333	0.500	-18,993.000000
30.291667	0.500	-18,084.000000
30.300000	0.500	-17,519.000000
30.308333	0.500	-17,173.000000
30.316667	0.500	-16,803.000000
30.325000	0.500	-16,407.000000
30.333333	0.500	-16,043.000000
30.341667	0.500	-15,901.000000
30.350000	0.500	-16,485.000000
30.358333	0.500	-17,562.000000
30.366667	0.500	-18,663.000000
30.375000	0.500	-19,613.000000
30.383333	0.500	-20,884.000000
30.391667	0.500	-22,693.000000
30.400000	0.500	-24,624.000000
30.408333	0.500	-25,880.000000
30.416667	0.500	-25,670.000000
30.425000	0.500	-24,269.000000
30.433333	0.500	-22,521.000000
30.441667	0.500	-20,963.000000
30.450000	0.500	-19,889.000000
30.458333	0.500	-19,327.000000
30.466667	0.500	-18,837.000000
30.475000	0.500	-17,998.000000
30.483333	0.500	-16,737.000000
30.491667	0.500	-14,887.000000
30.500000	0.500	-12,684.000000
30.508333	0.500	-9,931.000000
30.516667	0.500	-6,856.000000
30.525000	0.500	-3,990.000000
30.533333	0.500	-2,151.000000
30.541667	0.500	-1,938.000000
30.550000	0.500	-3,585.000000
30.558333	0.500	-6,718.000000
30.566667	0.500	-10,565.000000
30.575000	0.500	-14,280.000000
30.583333	0.500	-17,164.000000
30.591667	0.500	-19,126.000000
30.600000	0.500	-19,747.000000
30.608333	0.500	-19,489.000000
30.616667	0.500	-19,288.000000
30.625000	0.500	-19,997.000000
30.633333	0.500	-22,376.000000
30.641667	0.500	-25,984.000000
30.650000	0.500	-29,870.000000
30.658333	0.500	-33,377.000000
30.666667	0.500	-35,891.000000
30.675000	0.500	-37,146.000000
30.683333	0.500	-37,338.000000
30.691667	0.500	-36,967.000000
30.700000	0.500	-35,878.000000
30.708333	0.500	-33,591.000000
30.716667	0.500	-30,632.000000
30.725000	0.500	-27,542.000000
30.733333	0.500	-24,438.000000
30.741667	0.500	-21,541.000000
30.750000	0.500	-19,529.000000
30.758333	0.500	-19,439.000000
30.766667	0.500	-21,465.000000
30.775000	0.500	-24,929.000000
30.783333	0.500	-28,925.000000
30.791667	0.500	-32,414.000000
30.800000	0.500	-34,648.000000
30.808333	0.500	-35,647.000000
30.816667	0.500	-35,738.000000
30.825000	0.500	-35,217.000000
30.833333	0.500	-34,241.000000
30.841667	0.500	-32,810.000000
30.850000	0.500	-31,025.000000
30.858333	0.500	-29,362.000000
30.866667	0.500	-28,281.000000
30.875000	0.500	-27,960.000000
30.883333	0.500	-27,981.000000
30.891667	0.500	-27,914.000000
30.900000	0.500	-27,684.000000
30.908333	0.500	-27,717.000000
30.916667	0.500	-28,114.000000
30.925000	0.500	-28,864.000000
30.933333	0.500	-29,751.000000
30.941667	0.500	-30,702.000000
30.950000	0.500	-31,327.000000
30.958333	0.500	-31,121.000000
30.966667	0.500	-29,984.000000
30.975000	0.500	-28,325.000000
30.983333	0.500	-26,557.000000
30.991667	0.500	-24,661.000000
31.000000	0.500	-20,798.000000
