# Supplementary material for: Changes to Serum Sample Tube and Processing Methodology Does Not Cause Inter-Individual Variation in Automated Whole Serum N-Glycan Profiling in Health and Disease
Source: PLoS One. 2015 Apr 1;10(4):e0123028. doi: 10.1371/journal.pone.0123028 (PMC4382121; doi:10.1371/journal.pone.0123028)
Supplement: S2 Data — (ZIP) [file pone.0123028.s007.zip › IgGglycansData/1000+390-Sample 5.txt]

File Path	chrom://acropora/ChromeleonLocal/Archana Data/07 Mar 14/Robot validation of PNG F release- GCP-IgG and GCP-Fet.seq/8.smp/Emission_1.channel/Emission_1.chm
Channel	Emission_1

Injection Information:
Data Vault	ChromeleonLocal
Injection	PNG F rel-GCP-IgG-100µg-F.A+PBM+2AB VP96+T1-110/1000+390-Sample 5
Injection Number	10
Position	RE1
Comment	
Processing Method	beh-gu
Instrument Method	BEH-15cm-30min-right-25ul
Type	Unknown
Status	Finished
Injection Date	07/03/2014
Injection Time	20:00:31
Injection Volume (µL)	25.0000
Dilution Factor	1.0000
Weight	1.0000

Raw Data Information:
Time Min. (min)	0.000000
Time Max. (min)	31.000000
Data Points	3721
Detector	FLD
Exporting Data System	Chromeleon 7.1.1.1127
Operator	
Signal Quantity	
Signal Unit	counts
Signal Min.	-39,685.000000
Signal Max.	6,303,148.000000
Channel	Emission_1
Driver Name	FLD3000.dll
Channel Type	Evaluation
Min. Step (s)	0.500
Max. Step (s)	0.500
Average Step (s)	0.500

Signal Parameter Information:
Signal Info	

Raw Data:
Time (min)	Step (s)	Value (counts)
0.000000	0.000	0.000000
0.008333	0.500	0.000000
0.016667	0.500	0.000000
0.025000	0.500	0.000000
0.033333	0.500	0.000000
0.041667	0.500	8,501.000000
0.050000	0.500	8,755.000000
0.058333	0.500	9,319.000000
0.066667	0.500	10,497.000000
0.075000	0.500	12,105.000000
0.083333	0.500	13,757.000000
0.091667	0.500	15,013.000000
0.100000	0.500	15,560.000000
0.108333	0.500	15,282.000000
0.116667	0.500	14,211.000000
0.125000	0.500	12,516.000000
0.133333	0.500	10,427.000000
0.141667	0.500	8,144.000000
0.150000	0.500	5,869.000000
0.158333	0.500	3,780.000000
0.166667	0.500	1,934.000000
0.175000	0.500	327.000000
0.183333	0.500	-1,064.000000
0.191667	0.500	-2,242.000000
0.200000	0.500	-3,144.000000
0.208333	0.500	-3,741.000000
0.216667	0.500	-4,111.000000
0.225000	0.500	-4,404.000000
0.233333	0.500	-4,732.000000
0.241667	0.500	-5,122.000000
0.250000	0.500	-5,575.000000
0.258333	0.500	-6,006.000000
0.266667	0.500	-6,377.000000
0.275000	0.500	-6,710.000000
0.283333	0.500	-7,029.000000
0.291667	0.500	-7,348.000000
0.300000	0.500	-7,598.000000
0.308333	0.500	-7,725.000000
0.316667	0.500	-7,719.000000
0.325000	0.500	-7,595.000000
0.333333	0.500	-7,473.000000
0.341667	0.500	-7,473.000000
0.350000	0.500	-7,597.000000
0.358333	0.500	-7,798.000000
0.366667	0.500	-8,003.000000
0.375000	0.500	-8,162.000000
0.383333	0.500	-8,239.000000
0.391667	0.500	-8,215.000000
0.400000	0.500	-8,107.000000
0.408333	0.500	-7,955.000000
0.416667	0.500	-7,816.000000
0.425000	0.500	-7,700.000000
0.433333	0.500	-7,588.000000
0.441667	0.500	-7,453.000000
0.450000	0.500	-7,271.000000
0.458333	0.500	-7,048.000000
0.466667	0.500	-6,857.000000
0.475000	0.500	-6,766.000000
0.483333	0.500	-6,782.000000
0.491667	0.500	-6,855.000000
0.500000	0.500	-6,970.000000
0.508333	0.500	-7,118.000000
0.516667	0.500	-7,293.000000
0.525000	0.500	-7,485.000000
0.533333	0.500	-7,695.000000
0.541667	0.500	-7,931.000000
0.550000	0.500	-8,170.000000
0.558333	0.500	-8,342.000000
0.566667	0.500	-8,380.000000
0.575000	0.500	-8,225.000000
0.583333	0.500	-7,877.000000
0.591667	0.500	-7,395.000000
0.600000	0.500	-6,885.000000
0.608333	0.500	-6,503.000000
0.616667	0.500	-6,335.000000
0.625000	0.500	-6,324.000000
0.633333	0.500	-6,334.000000
0.641667	0.500	-6,186.000000
0.650000	0.500	-5,736.000000
0.658333	0.500	-4,903.000000
0.666667	0.500	-3,752.000000
0.675000	0.500	-2,446.000000
0.683333	0.500	-1,150.000000
0.691667	0.500	-71.000000
0.700000	0.500	610.000000
0.708333	0.500	864.000000
0.716667	0.500	774.000000
0.725000	0.500	439.000000
0.733333	0.500	24.000000
0.741667	0.500	-49.000000
0.750000	0.500	1,123.000000
0.758333	0.500	4,556.000000
0.766667	0.500	10,869.000000
0.775000	0.500	19,966.000000
0.783333	0.500	30,990.000000
0.791667	0.500	42,624.000000
0.800000	0.500	53,471.000000
0.808333	0.500	62,359.000000
0.816667	0.500	68,472.000000
0.825000	0.500	71,376.000000
0.833333	0.500	71,094.000000
0.841667	0.500	68,044.000000
0.850000	0.500	62,854.000000
0.858333	0.500	56,254.000000
0.866667	0.500	48,936.000000
0.875000	0.500	41,481.000000
0.883333	0.500	34,341.000000
0.891667	0.500	27,892.000000
0.900000	0.500	22,389.000000
0.908333	0.500	17,882.000000
0.916667	0.500	14,291.000000
0.925000	0.500	11,490.000000
0.933333	0.500	9,342.000000
0.941667	0.500	7,688.000000
0.950000	0.500	6,401.000000
0.958333	0.500	5,440.000000
0.966667	0.500	4,788.000000
0.975000	0.500	4,419.000000
0.983333	0.500	4,343.000000
0.991667	0.500	4,516.000000
1.000000	0.500	4,852.000000
1.008333	0.500	5,312.000000
1.016667	0.500	5,885.000000
1.025000	0.500	6,585.000000
1.033333	0.500	7,422.000000
1.041667	0.500	8,518.000000
1.050000	0.500	10,166.000000
1.058333	0.500	12,709.000000
1.066667	0.500	16,306.000000
1.075000	0.500	20,792.000000
1.083333	0.500	25,644.000000
1.091667	0.500	30,217.000000
1.100000	0.500	33,946.000000
1.108333	0.500	36,365.000000
1.116667	0.500	37,230.000000
1.125000	0.500	36,624.000000
1.133333	0.500	34,957.000000
1.141667	0.500	32,878.000000
1.150000	0.500	31,086.000000
1.158333	0.500	30,102.000000
1.166667	0.500	30,094.000000
1.175000	0.500	30,940.000000
1.183333	0.500	32,456.000000
1.191667	0.500	34,409.000000
1.200000	0.500	36,590.000000
1.208333	0.500	38,880.000000
1.216667	0.500	41,081.000000
1.225000	0.500	42,865.000000
1.233333	0.500	43,941.000000
1.241667	0.500	44,079.000000
1.250000	0.500	43,197.000000
1.258333	0.500	41,491.000000
1.266667	0.500	39,348.000000
1.275000	0.500	37,067.000000
1.283333	0.500	34,721.000000
1.291667	0.500	32,312.000000
1.300000	0.500	29,862.000000
1.308333	0.500	27,589.000000
1.316667	0.500	26,070.000000
1.325000	0.500	25,711.000000
1.333333	0.500	26,358.000000
1.341667	0.500	27,366.000000
1.350000	0.500	27,988.000000
1.358333	0.500	27,750.000000
1.366667	0.500	26,444.000000
1.375000	0.500	24,127.000000
1.383333	0.500	21,054.000000
1.391667	0.500	17,556.000000
1.400000	0.500	13,982.000000
1.408333	0.500	10,615.000000
1.416667	0.500	7,655.000000
1.425000	0.500	5,258.000000
1.433333	0.500	3,523.000000
1.441667	0.500	2,484.000000
1.450000	0.500	2,065.000000
1.458333	0.500	2,034.000000
1.466667	0.500	2,134.000000
1.475000	0.500	2,181.000000
1.483333	0.500	2,032.000000
1.491667	0.500	1,669.000000
1.500000	0.500	1,190.000000
1.508333	0.500	659.000000
1.516667	0.500	149.000000
1.525000	0.500	-292.000000
1.533333	0.500	-701.000000
1.541667	0.500	-1,148.000000
1.550000	0.500	-1,648.000000
1.558333	0.500	-2,152.000000
1.566667	0.500	-2,596.000000
1.575000	0.500	-2,941.000000
1.583333	0.500	-3,182.000000
1.591667	0.500	-3,369.000000
1.600000	0.500	-3,509.000000
1.608333	0.500	-3,592.000000
1.616667	0.500	-3,649.000000
1.625000	0.500	-3,675.000000
1.633333	0.500	-3,684.000000
1.641667	0.500	-3,754.000000
1.650000	0.500	-3,959.000000
1.658333	0.500	-4,301.000000
1.666667	0.500	-4,752.000000
1.675000	0.500	-5,274.000000
1.683333	0.500	-5,822.000000
1.691667	0.500	-6,362.000000
1.700000	0.500	-6,823.000000
1.708333	0.500	-7,142.000000
1.716667	0.500	-7,343.000000
1.725000	0.500	-7,501.000000
1.733333	0.500	-7,647.000000
1.741667	0.500	-7,776.000000
1.750000	0.500	-7,874.000000
1.758333	0.500	-7,883.000000
1.766667	0.500	-7,763.000000
1.775000	0.500	-7,526.000000
1.783333	0.500	-7,251.000000
1.791667	0.500	-7,016.000000
1.800000	0.500	-6,909.000000
1.808333	0.500	-6,949.000000
1.816667	0.500	-7,063.000000
1.825000	0.500	-7,168.000000
1.833333	0.500	-7,311.000000
1.841667	0.500	-7,545.000000
1.850000	0.500	-7,863.000000
1.858333	0.500	-8,182.000000
1.866667	0.500	-8,411.000000
1.875000	0.500	-8,477.000000
1.883333	0.500	-8,306.000000
1.891667	0.500	-7,945.000000
1.900000	0.500	-7,540.000000
1.908333	0.500	-7,228.000000
1.916667	0.500	-7,086.000000
1.925000	0.500	-7,051.000000
1.933333	0.500	-7,046.000000
1.941667	0.500	-7,016.000000
1.950000	0.500	-6,914.000000
1.958333	0.500	-6,750.000000
1.966667	0.500	-6,581.000000
1.975000	0.500	-6,450.000000
1.983333	0.500	-6,377.000000
1.991667	0.500	-6,360.000000
2.000000	0.500	-6,391.000000
2.008333	0.500	-6,448.000000
2.016667	0.500	-6,515.000000
2.025000	0.500	-6,617.000000
2.033333	0.500	-6,726.000000
2.041667	0.500	-6,765.000000
2.050000	0.500	-6,725.000000
2.058333	0.500	-6,583.000000
2.066667	0.500	-6,346.000000
2.075000	0.500	-6,100.000000
2.083333	0.500	-5,938.000000
2.091667	0.500	-5,909.000000
2.100000	0.500	-5,992.000000
2.108333	0.500	-6,165.000000
2.116667	0.500	-6,408.000000
2.125000	0.500	-6,675.000000
2.133333	0.500	-6,872.000000
2.141667	0.500	-6,988.000000
2.150000	0.500	-7,050.000000
2.158333	0.500	-7,032.000000
2.166667	0.500	-6,911.000000
2.175000	0.500	-6,748.000000
2.183333	0.500	-6,588.000000
2.191667	0.500	-6,466.000000
2.200000	0.500	-6,358.000000
2.208333	0.500	-6,259.000000
2.216667	0.500	-6,230.000000
2.225000	0.500	-6,230.000000
2.233333	0.500	-6,261.000000
2.241667	0.500	-6,352.000000
2.250000	0.500	-6,470.000000
2.258333	0.500	-6,594.000000
2.266667	0.500	-6,762.000000
2.275000	0.500	-7,005.000000
2.283333	0.500	-7,346.000000
2.291667	0.500	-7,745.000000
2.300000	0.500	-8,106.000000
2.308333	0.500	-8,337.000000
2.316667	0.500	-8,368.000000
2.325000	0.500	-8,201.000000
2.333333	0.500	-7,902.000000
2.341667	0.500	-7,554.000000
2.350000	0.500	-7,303.000000
2.358333	0.500	-7,200.000000
2.366667	0.500	-7,186.000000
2.375000	0.500	-7,186.000000
2.383333	0.500	-7,138.000000
2.391667	0.500	-7,044.000000
2.400000	0.500	-6,920.000000
2.408333	0.500	-6,755.000000
2.416667	0.500	-6,589.000000
2.425000	0.500	-6,500.000000
2.433333	0.500	-6,487.000000
2.441667	0.500	-6,490.000000
2.450000	0.500	-6,487.000000
2.458333	0.500	-6,489.000000
2.466667	0.500	-6,479.000000
2.475000	0.500	-6,437.000000
2.483333	0.500	-6,398.000000
2.491667	0.500	-6,360.000000
2.500000	0.500	-6,302.000000
2.508333	0.500	-6,286.000000
2.516667	0.500	-6,345.000000
2.525000	0.500	-6,416.000000
2.533333	0.500	-6,436.000000
2.541667	0.500	-6,433.000000
2.550000	0.500	-6,449.000000
2.558333	0.500	-6,465.000000
2.566667	0.500	-6,441.000000
2.575000	0.500	-6,364.000000
2.583333	0.500	-6,254.000000
2.591667	0.500	-6,128.000000
2.600000	0.500	-5,996.000000
2.608333	0.500	-5,840.000000
2.616667	0.500	-5,664.000000
2.625000	0.500	-5,498.000000
2.633333	0.500	-5,456.000000
2.641667	0.500	-5,588.000000
2.650000	0.500	-5,841.000000
2.658333	0.500	-6,152.000000
2.666667	0.500	-6,515.000000
2.675000	0.500	-6,903.000000
2.683333	0.500	-7,279.000000
2.691667	0.500	-7,598.000000
2.700000	0.500	-7,880.000000
2.708333	0.500	-8,137.000000
2.716667	0.500	-8,323.000000
2.725000	0.500	-8,410.000000
2.733333	0.500	-8,363.000000
2.741667	0.500	-8,222.000000
2.750000	0.500	-8,094.000000
2.758333	0.500	-8,053.000000
2.766667	0.500	-8,088.000000
2.775000	0.500	-8,102.000000
2.783333	0.500	-8,062.000000
2.791667	0.500	-7,984.000000
2.800000	0.500	-7,903.000000
2.808333	0.500	-7,878.000000
2.816667	0.500	-7,899.000000
2.825000	0.500	-7,946.000000
2.833333	0.500	-8,026.000000
2.841667	0.500	-8,096.000000
2.850000	0.500	-8,129.000000
2.858333	0.500	-8,199.000000
2.866667	0.500	-8,335.000000
2.875000	0.500	-8,475.000000
2.883333	0.500	-8,555.000000
2.891667	0.500	-8,549.000000
2.900000	0.500	-8,488.000000
2.908333	0.500	-8,396.000000
2.916667	0.500	-8,274.000000
2.925000	0.500	-8,135.000000
2.933333	0.500	-7,952.000000
2.941667	0.500	-7,684.000000
2.950000	0.500	-7,346.000000
2.958333	0.500	-7,023.000000
2.966667	0.500	-6,789.000000
2.975000	0.500	-6,671.000000
2.983333	0.500	-6,666.000000
2.991667	0.500	-6,744.000000
3.000000	0.500	-6,849.000000
3.008333	0.500	-6,849.000000
3.016667	0.500	-6,849.000000
3.025000	0.500	-6,849.000000
3.033333	0.500	-6,849.000000
3.041667	0.500	-7,113.000000
3.050000	0.500	-8,275.000000
3.058333	0.500	-10,385.000000
3.066667	0.500	-13,178.000000
3.075000	0.500	-16,376.000000
3.083333	0.500	-19,287.000000
3.091667	0.500	-20,885.000000
3.100000	0.500	-20,503.000000
3.108333	0.500	-17,989.000000
3.116667	0.500	-13,334.000000
3.125000	0.500	-7,087.000000
3.133333	0.500	-64.000000
3.141667	0.500	6,918.000000
3.150000	0.500	13,099.000000
3.158333	0.500	17,607.000000
3.166667	0.500	19,892.000000
3.175000	0.500	20,464.000000
3.183333	0.500	20,379.000000
3.191667	0.500	20,420.000000
3.200000	0.500	20,322.000000
3.208333	0.500	19,552.000000
3.216667	0.500	18,111.000000
3.225000	0.500	16,091.000000
3.233333	0.500	13,291.000000
3.241667	0.500	9,260.000000
3.250000	0.500	4,333.000000
3.258333	0.500	-510.000000
3.266667	0.500	-4,393.000000
3.275000	0.500	-6,275.000000
3.283333	0.500	-6,245.000000
3.291667	0.500	-5,209.000000
3.300000	0.500	-3,853.000000
3.308333	0.500	-2,602.000000
3.316667	0.500	-1,977.000000
3.325000	0.500	-2,036.000000
3.333333	0.500	-2,576.000000
3.341667	0.500	-3,035.000000
3.350000	0.500	-2,821.000000
3.358333	0.500	-1,746.000000
3.366667	0.500	-202.000000
3.375000	0.500	1,278.000000
3.383333	0.500	2,360.000000
3.391667	0.500	2,765.000000
3.400000	0.500	2,304.000000
3.408333	0.500	1,166.000000
3.416667	0.500	-268.000000
3.425000	0.500	-1,729.000000
3.433333	0.500	-3,158.000000
3.441667	0.500	-4,735.000000
3.450000	0.500	-7,024.000000
3.458333	0.500	-10,331.000000
3.466667	0.500	-13,989.000000
3.475000	0.500	-17,057.000000
3.483333	0.500	-19,173.000000
3.491667	0.500	-20,184.000000
3.500000	0.500	-20,323.000000
3.508333	0.500	-19,810.000000
3.516667	0.500	-18,728.000000
3.525000	0.500	-17,379.000000
3.533333	0.500	-16,265.000000
3.541667	0.500	-15,841.000000
3.550000	0.500	-16,106.000000
3.558333	0.500	-16,888.000000
3.566667	0.500	-18,059.000000
3.575000	0.500	-19,296.000000
3.583333	0.500	-19,940.000000
3.591667	0.500	-19,435.000000
3.600000	0.500	-18,192.000000
3.608333	0.500	-16,666.000000
3.616667	0.500	-14,905.000000
3.625000	0.500	-13,073.000000
3.633333	0.500	-11,321.000000
3.641667	0.500	-9,877.000000
3.650000	0.500	-8,663.000000
3.658333	0.500	-6,941.000000
3.666667	0.500	-4,748.000000
3.675000	0.500	-2,724.000000
3.683333	0.500	-1,114.000000
3.691667	0.500	250.000000
3.700000	0.500	1,545.000000
3.708333	0.500	2,465.000000
3.716667	0.500	2,356.000000
3.725000	0.500	1,590.000000
3.733333	0.500	742.000000
3.741667	0.500	162.000000
3.750000	0.500	-27.000000
3.758333	0.500	67.000000
3.766667	0.500	146.000000
3.775000	0.500	-255.000000
3.783333	0.500	-1,330.000000
3.791667	0.500	-2,927.000000
3.800000	0.500	-3,894.000000
3.808333	0.500	-3,203.000000
3.816667	0.500	-1,511.000000
3.825000	0.500	339.000000
3.833333	0.500	2,135.000000
3.841667	0.500	4,083.000000
3.850000	0.500	5,896.000000
3.858333	0.500	6,626.000000
3.866667	0.500	5,825.000000
3.875000	0.500	3,741.000000
3.883333	0.500	855.000000
3.891667	0.500	-2,064.000000
3.900000	0.500	-4,077.000000
3.908333	0.500	-4,666.000000
3.916667	0.500	-3,935.000000
3.925000	0.500	-2,186.000000
3.933333	0.500	-538.000000
3.941667	0.500	-79.000000
3.950000	0.500	-831.000000
3.958333	0.500	-2,634.000000
3.966667	0.500	-4,958.000000
3.975000	0.500	-7,296.000000
3.983333	0.500	-9,192.000000
3.991667	0.500	-10,355.000000
4.000000	0.500	-11,116.000000
4.008333	0.500	-12,075.000000
4.016667	0.500	-12,925.000000
4.025000	0.500	-13,619.000000
4.033333	0.500	-14,328.000000
4.041667	0.500	-14,387.000000
4.050000	0.500	-13,516.000000
4.058333	0.500	-12,549.000000
4.066667	0.500	-12,283.000000
4.075000	0.500	-13,028.000000
4.083333	0.500	-14,585.000000
4.091667	0.500	-16,492.000000
4.100000	0.500	-18,332.000000
4.108333	0.500	-19,749.000000
4.116667	0.500	-20,366.000000
4.125000	0.500	-19,923.000000
4.133333	0.500	-18,313.000000
4.141667	0.500	-16,426.000000
4.150000	0.500	-14,509.000000
4.158333	0.500	-12,161.000000
4.166667	0.500	-9,308.000000
4.175000	0.500	-6,691.000000
4.183333	0.500	-4,971.000000
4.191667	0.500	-4,215.000000
4.200000	0.500	-4,067.000000
4.208333	0.500	-4,155.000000
4.216667	0.500	-4,751.000000
4.225000	0.500	-5,901.000000
4.233333	0.500	-7,508.000000
4.241667	0.500	-9,381.000000
4.250000	0.500	-10,980.000000
4.258333	0.500	-11,928.000000
4.266667	0.500	-12,254.000000
4.275000	0.500	-11,745.000000
4.283333	0.500	-10,242.000000
4.291667	0.500	-7,941.000000
4.300000	0.500	-5,804.000000
4.308333	0.500	-4,927.000000
4.316667	0.500	-5,661.000000
4.325000	0.500	-7,460.000000
4.333333	0.500	-9,880.000000
4.341667	0.500	-12,162.000000
4.350000	0.500	-13,692.000000
4.358333	0.500	-13,906.000000
4.366667	0.500	-12,624.000000
4.375000	0.500	-10,150.000000
4.383333	0.500	-6,991.000000
4.391667	0.500	-4,237.000000
4.400000	0.500	-2,813.000000
4.408333	0.500	-2,791.000000
4.416667	0.500	-3,651.000000
4.425000	0.500	-5,391.000000
4.433333	0.500	-8,427.000000
4.441667	0.500	-12,272.000000
4.450000	0.500	-15,569.000000
4.458333	0.500	-17,352.000000
4.466667	0.500	-17,192.000000
4.475000	0.500	-15,251.000000
4.483333	0.500	-12,350.000000
4.491667	0.500	-8,875.000000
4.500000	0.500	-5,132.000000
4.508333	0.500	-1,925.000000
4.516667	0.500	452.000000
4.525000	0.500	2,049.000000
4.533333	0.500	3,112.000000
4.541667	0.500	4,046.000000
4.550000	0.500	5,171.000000
4.558333	0.500	5,938.000000
4.566667	0.500	6,239.000000
4.575000	0.500	6,391.000000
4.583333	0.500	6,613.000000
4.591667	0.500	6,110.000000
4.600000	0.500	4,576.000000
4.608333	0.500	2,939.000000
4.616667	0.500	1,618.000000
4.625000	0.500	518.000000
4.633333	0.500	-225.000000
4.641667	0.500	-388.000000
4.650000	0.500	-28.000000
4.658333	0.500	840.000000
4.666667	0.500	2,833.000000
4.675000	0.500	6,031.000000
4.683333	0.500	9,024.000000
4.691667	0.500	10,778.000000
4.700000	0.500	10,888.000000
4.708333	0.500	9,529.000000
4.716667	0.500	7,100.000000
4.725000	0.500	4,183.000000
4.733333	0.500	1,162.000000
4.741667	0.500	-1,937.000000
4.750000	0.500	-4,861.000000
4.758333	0.500	-7,274.000000
4.766667	0.500	-8,992.000000
4.775000	0.500	-9,656.000000
4.783333	0.500	-9,089.000000
4.791667	0.500	-7,593.000000
4.800000	0.500	-5,954.000000
4.808333	0.500	-4,943.000000
4.816667	0.500	-5,450.000000
4.825000	0.500	-7,544.000000
4.833333	0.500	-10,574.000000
4.841667	0.500	-13,850.000000
4.850000	0.500	-16,464.000000
4.858333	0.500	-17,929.000000
4.866667	0.500	-18,357.000000
4.875000	0.500	-18,364.000000
4.883333	0.500	-18,314.000000
4.891667	0.500	-18,298.000000
4.900000	0.500	-17,974.000000
4.908333	0.500	-16,724.000000
4.916667	0.500	-14,533.000000
4.925000	0.500	-11,614.000000
4.933333	0.500	-8,183.000000
4.941667	0.500	-4,823.000000
4.950000	0.500	-1,933.000000
4.958333	0.500	148.000000
4.966667	0.500	1,358.000000
4.975000	0.500	1,915.000000
4.983333	0.500	1,567.000000
4.991667	0.500	-207.000000
5.000000	0.500	-3,728.000000
5.008333	0.500	-8,480.000000
5.016667	0.500	-12,834.000000
5.025000	0.500	-15,755.000000
5.033333	0.500	-17,585.000000
5.041667	0.500	-18,912.000000
5.050000	0.500	-19,791.000000
5.058333	0.500	-19,568.000000
5.066667	0.500	-17,670.000000
5.075000	0.500	-14,535.000000
5.083333	0.500	-10,716.000000
5.091667	0.500	-6,723.000000
5.100000	0.500	-3,288.000000
5.108333	0.500	-1,231.000000
5.116667	0.500	-590.000000
5.125000	0.500	-860.000000
5.133333	0.500	-1,370.000000
5.141667	0.500	-1,717.000000
5.150000	0.500	-1,904.000000
5.158333	0.500	-2,029.000000
5.166667	0.500	-2,077.000000
5.175000	0.500	-2,024.000000
5.183333	0.500	-1,597.000000
5.191667	0.500	-350.000000
5.200000	0.500	1,431.000000
5.208333	0.500	3,664.000000
5.216667	0.500	6,119.000000
5.225000	0.500	7,774.000000
5.233333	0.500	8,122.000000
5.241667	0.500	7,397.000000
5.250000	0.500	6,192.000000
5.258333	0.500	4,841.000000
5.266667	0.500	3,472.000000
5.275000	0.500	2,698.000000
5.283333	0.500	2,706.000000
5.291667	0.500	3,583.000000
5.300000	0.500	5,327.000000
5.308333	0.500	7,666.000000
5.316667	0.500	10,074.000000
5.325000	0.500	11,994.000000
5.333333	0.500	12,659.000000
5.341667	0.500	11,289.000000
5.350000	0.500	7,874.000000
5.358333	0.500	3,378.000000
5.366667	0.500	-651.000000
5.375000	0.500	-2,987.000000
5.383333	0.500	-2,820.000000
5.391667	0.500	-334.000000
5.400000	0.500	3,422.000000
5.408333	0.500	7,312.000000
5.416667	0.500	10,455.000000
5.425000	0.500	12,874.000000
5.433333	0.500	14,932.000000
5.441667	0.500	16,226.000000
5.450000	0.500	16,187.000000
5.458333	0.500	14,556.000000
5.466667	0.500	11,780.000000
5.475000	0.500	8,339.000000
5.483333	0.500	4,511.000000
5.491667	0.500	589.000000
5.500000	0.500	-2,494.000000
5.508333	0.500	-4,516.000000
5.516667	0.500	-6,078.000000
5.525000	0.500	-7,219.000000
5.533333	0.500	-7,491.000000
5.541667	0.500	-6,242.000000
5.550000	0.500	-3,798.000000
5.558333	0.500	-1,416.000000
5.566667	0.500	-50.000000
5.575000	0.500	237.000000
5.583333	0.500	-480.000000
5.591667	0.500	-1,993.000000
5.600000	0.500	-3,616.000000
5.608333	0.500	-4,708.000000
5.616667	0.500	-4,879.000000
5.625000	0.500	-4,223.000000
5.633333	0.500	-3,478.000000
5.641667	0.500	-2,992.000000
5.650000	0.500	-2,819.000000
5.658333	0.500	-2,420.000000
5.666667	0.500	-1,870.000000
5.675000	0.500	-1,196.000000
5.683333	0.500	95.000000
5.691667	0.500	2,262.000000
5.700000	0.500	5,178.000000
5.708333	0.500	7,933.000000
5.716667	0.500	9,711.000000
5.725000	0.500	10,265.000000
5.733333	0.500	9,890.000000
5.741667	0.500	8,532.000000
5.750000	0.500	6,316.000000
5.758333	0.500	3,396.000000
5.766667	0.500	186.000000
5.775000	0.500	-3,255.000000
5.783333	0.500	-6,525.000000
5.791667	0.500	-8,868.000000
5.800000	0.500	-9,742.000000
5.808333	0.500	-8,636.000000
5.816667	0.500	-5,889.000000
5.825000	0.500	-2,937.000000
5.833333	0.500	-863.000000
5.841667	0.500	-285.000000
5.850000	0.500	-1,269.000000
5.858333	0.500	-3,652.000000
5.866667	0.500	-7,098.000000
5.875000	0.500	-11,071.000000
5.883333	0.500	-14,470.000000
5.891667	0.500	-16,642.000000
5.900000	0.500	-17,341.000000
5.908333	0.500	-16,892.000000
5.916667	0.500	-15,890.000000
5.925000	0.500	-14,715.000000
5.933333	0.500	-13,832.000000
5.941667	0.500	-13,667.000000
5.950000	0.500	-14,003.000000
5.958333	0.500	-13,727.000000
5.966667	0.500	-12,299.000000
5.975000	0.500	-10,057.000000
5.983333	0.500	-7,392.000000
5.991667	0.500	-4,877.000000
6.000000	0.500	-3,289.000000
6.008333	0.500	-2,926.000000
6.016667	0.500	-3,209.000000
6.025000	0.500	-3,532.000000
6.033333	0.500	-3,387.000000
6.041667	0.500	-2,340.000000
6.050000	0.500	-766.000000
6.058333	0.500	864.000000
6.066667	0.500	1,940.000000
6.075000	0.500	2,461.000000
6.083333	0.500	2,748.000000
6.091667	0.500	3,013.000000
6.100000	0.500	3,433.000000
6.108333	0.500	3,827.000000
6.116667	0.500	3,633.000000
6.125000	0.500	2,360.000000
6.133333	0.500	437.000000
6.141667	0.500	-1,832.000000
6.150000	0.500	-4,283.000000
6.158333	0.500	-6,492.000000
6.166667	0.500	-8,314.000000
6.175000	0.500	-9,764.000000
6.183333	0.500	-10,593.000000
6.191667	0.500	-10,156.000000
6.200000	0.500	-8,061.000000
6.208333	0.500	-4,913.000000
6.216667	0.500	-1,375.000000
6.225000	0.500	2,381.000000
6.233333	0.500	5,817.000000
6.241667	0.500	8,462.000000
6.250000	0.500	10,211.000000
6.258333	0.500	11,250.000000
6.266667	0.500	11,539.000000
6.275000	0.500	10,941.000000
6.283333	0.500	9,652.000000
6.291667	0.500	8,120.000000
6.300000	0.500	6,750.000000
6.308333	0.500	5,879.000000
6.316667	0.500	5,335.000000
6.325000	0.500	4,709.000000
6.333333	0.500	3,994.000000
6.341667	0.500	3,009.000000
6.350000	0.500	1,909.000000
6.358333	0.500	918.000000
6.366667	0.500	365.000000
6.375000	0.500	559.000000
6.383333	0.500	1,570.000000
6.391667	0.500	3,274.000000
6.400000	0.500	5,484.000000
6.408333	0.500	7,762.000000
6.416667	0.500	9,811.000000
6.425000	0.500	11,686.000000
6.433333	0.500	13,516.000000
6.441667	0.500	15,008.000000
6.450000	0.500	15,399.000000
6.458333	0.500	14,050.000000
6.466667	0.500	11,178.000000
6.475000	0.500	7,580.000000
6.483333	0.500	4,499.000000
6.491667	0.500	2,712.000000
6.500000	0.500	2,457.000000
6.508333	0.500	3,659.000000
6.516667	0.500	5,399.000000
6.525000	0.500	6,885.000000
6.533333	0.500	7,987.000000
6.541667	0.500	8,821.000000
6.550000	0.500	9,518.000000
6.558333	0.500	10,024.000000
6.566667	0.500	10,039.000000
6.575000	0.500	8,954.000000
6.583333	0.500	6,446.000000
6.591667	0.500	3,253.000000
6.600000	0.500	514.000000
6.608333	0.500	-1,163.000000
6.616667	0.500	-1,689.000000
6.625000	0.500	-1,229.000000
6.633333	0.500	91.000000
6.641667	0.500	2,127.000000
6.650000	0.500	4,566.000000
6.658333	0.500	6,599.000000
6.666667	0.500	7,964.000000
6.675000	0.500	8,780.000000
6.683333	0.500	8,942.000000
6.691667	0.500	8,650.000000
6.700000	0.500	8,372.000000
6.708333	0.500	8,252.000000
6.716667	0.500	8,350.000000
6.725000	0.500	8,881.000000
6.733333	0.500	10,279.000000
6.741667	0.500	12,609.000000
6.750000	0.500	15,463.000000
6.758333	0.500	18,396.000000
6.766667	0.500	20,573.000000
6.775000	0.500	21,899.000000
6.783333	0.500	22,292.000000
6.791667	0.500	21,721.000000
6.800000	0.500	19,910.000000
6.808333	0.500	16,726.000000
6.816667	0.500	12,509.000000
6.825000	0.500	7,927.000000
6.833333	0.500	3,697.000000
6.841667	0.500	715.000000
6.850000	0.500	-483.000000
6.858333	0.500	11.000000
6.866667	0.500	1,797.000000
6.875000	0.500	4,378.000000
6.883333	0.500	7,423.000000
6.891667	0.500	10,328.000000
6.900000	0.500	12,742.000000
6.908333	0.500	14,391.000000
6.916667	0.500	15,268.000000
6.925000	0.500	15,563.000000
6.933333	0.500	16,037.000000
6.941667	0.500	16,922.000000
6.950000	0.500	18,124.000000
6.958333	0.500	19,218.000000
6.966667	0.500	20,045.000000
6.975000	0.500	20,467.000000
6.983333	0.500	20,485.000000
6.991667	0.500	20,011.000000
7.000000	0.500	18,846.000000
7.008333	0.500	17,438.000000
7.016667	0.500	15,696.000000
7.025000	0.500	14,207.000000
7.033333	0.500	13,240.000000
7.041667	0.500	12,421.000000
7.050000	0.500	11,707.000000
7.058333	0.500	11,210.000000
7.066667	0.500	11,268.000000
7.075000	0.500	11,707.000000
7.083333	0.500	12,284.000000
7.091667	0.500	12,775.000000
7.100000	0.500	13,055.000000
7.108333	0.500	13,291.000000
7.116667	0.500	13,727.000000
7.125000	0.500	14,282.000000
7.133333	0.500	15,030.000000
7.141667	0.500	15,650.000000
7.150000	0.500	15,716.000000
7.158333	0.500	15,652.000000
7.166667	0.500	15,985.000000
7.175000	0.500	16,772.000000
7.183333	0.500	17,821.000000
7.191667	0.500	18,856.000000
7.200000	0.500	19,371.000000
7.208333	0.500	19,222.000000
7.216667	0.500	19,118.000000
7.225000	0.500	19,813.000000
7.233333	0.500	21,342.000000
7.241667	0.500	23,440.000000
7.250000	0.500	25,409.000000
7.258333	0.500	26,251.000000
7.266667	0.500	25,041.000000
7.275000	0.500	21,725.000000
7.283333	0.500	17,104.000000
7.291667	0.500	12,625.000000
7.300000	0.500	9,464.000000
7.308333	0.500	8,262.000000
7.316667	0.500	8,393.000000
7.325000	0.500	8,950.000000
7.333333	0.500	9,901.000000
7.341667	0.500	10,978.000000
7.350000	0.500	11,566.000000
7.358333	0.500	11,404.000000
7.366667	0.500	10,915.000000
7.375000	0.500	10,364.000000
7.383333	0.500	9,807.000000
7.391667	0.500	9,542.000000
7.400000	0.500	9,733.000000
7.408333	0.500	10,175.000000
7.416667	0.500	10,135.000000
7.425000	0.500	9,535.000000
7.433333	0.500	8,586.000000
7.441667	0.500	7,335.000000
7.450000	0.500	6,035.000000
7.458333	0.500	4,904.000000
7.466667	0.500	4,130.000000
7.475000	0.500	3,760.000000
7.483333	0.500	3,519.000000
7.491667	0.500	3,417.000000
7.500000	0.500	3,984.000000
7.508333	0.500	5,374.000000
7.516667	0.500	7,127.000000
7.525000	0.500	8,994.000000
7.533333	0.500	10,608.000000
7.541667	0.500	12,599.000000
7.550000	0.500	15,375.000000
7.558333	0.500	17,981.000000
7.566667	0.500	19,687.000000
7.575000	0.500	20,968.000000
7.583333	0.500	22,138.000000
7.591667	0.500	23,636.000000
7.600000	0.500	25,867.000000
7.608333	0.500	27,909.000000
7.616667	0.500	28,888.000000
7.625000	0.500	28,658.000000
7.633333	0.500	27,219.000000
7.641667	0.500	24,899.000000
7.650000	0.500	22,586.000000
7.658333	0.500	20,719.000000
7.666667	0.500	18,774.000000
7.675000	0.500	16,490.000000
7.683333	0.500	13,923.000000
7.691667	0.500	11,214.000000
7.700000	0.500	8,425.000000
7.708333	0.500	5,690.000000
7.716667	0.500	2,934.000000
7.725000	0.500	632.000000
7.733333	0.500	-243.000000
7.741667	0.500	691.000000
7.750000	0.500	3,150.000000
7.758333	0.500	6,504.000000
7.766667	0.500	10,257.000000
7.775000	0.500	13,816.000000
7.783333	0.500	16,952.000000
7.791667	0.500	19,971.000000
7.800000	0.500	22,862.000000
7.808333	0.500	25,297.000000
7.816667	0.500	27,137.000000
7.825000	0.500	28,034.000000
7.833333	0.500	27,814.000000
7.841667	0.500	26,493.000000
7.850000	0.500	24,031.000000
7.858333	0.500	21,220.000000
7.866667	0.500	19,159.000000
7.875000	0.500	18,478.000000
7.883333	0.500	18,774.000000
7.891667	0.500	19,374.000000
7.900000	0.500	19,838.000000
7.908333	0.500	20,090.000000
7.916667	0.500	19,989.000000
7.925000	0.500	19,343.000000
7.933333	0.500	18,374.000000
7.941667	0.500	17,024.000000
7.950000	0.500	15,008.000000
7.958333	0.500	12,576.000000
7.966667	0.500	10,118.000000
7.975000	0.500	7,875.000000
7.983333	0.500	6,387.000000
7.991667	0.500	6,020.000000
8.000000	0.500	6,631.000000
8.008333	0.500	7,923.000000
8.016667	0.500	9,559.000000
8.025000	0.500	10,903.000000
8.033333	0.500	11,915.000000
8.041667	0.500	12,900.000000
8.050000	0.500	14,702.000000
8.058333	0.500	17,547.000000
8.066667	0.500	20,978.000000
8.075000	0.500	24,495.000000
8.083333	0.500	28,434.000000
8.091667	0.500	33,269.000000
8.100000	0.500	39,074.000000
8.108333	0.500	45,124.000000
8.116667	0.500	50,258.000000
8.125000	0.500	53,852.000000
8.133333	0.500	55,847.000000
8.141667	0.500	56,808.000000
8.150000	0.500	57,377.000000
8.158333	0.500	57,687.000000
8.166667	0.500	57,655.000000
8.175000	0.500	57,016.000000
8.183333	0.500	55,151.000000
8.191667	0.500	52,000.000000
8.200000	0.500	47,650.000000
8.208333	0.500	42,755.000000
8.216667	0.500	37,984.000000
8.225000	0.500	33,844.000000
8.233333	0.500	30,342.000000
8.241667	0.500	27,446.000000
8.250000	0.500	25,365.000000
8.258333	0.500	23,881.000000
8.266667	0.500	22,697.000000
8.275000	0.500	21,616.000000
8.283333	0.500	21,084.000000
8.291667	0.500	21,566.000000
8.300000	0.500	22,933.000000
8.308333	0.500	24,648.000000
8.316667	0.500	26,334.000000
8.325000	0.500	28,289.000000
8.333333	0.500	30,702.000000
8.341667	0.500	33,336.000000
8.350000	0.500	35,926.000000
8.358333	0.500	38,013.000000
8.366667	0.500	39,520.000000
8.375000	0.500	40,616.000000
8.383333	0.500	41,937.000000
8.391667	0.500	44,956.000000
8.400000	0.500	50,935.000000
8.408333	0.500	59,874.000000
8.416667	0.500	70,926.000000
8.425000	0.500	83,333.000000
8.433333	0.500	97,010.000000
8.441667	0.500	112,350.000000
8.450000	0.500	129,068.000000
8.458333	0.500	146,576.000000
8.466667	0.500	164,380.000000
8.475000	0.500	181,467.000000
8.483333	0.500	196,378.000000
8.491667	0.500	207,637.000000
8.500000	0.500	213,815.000000
8.508333	0.500	214,145.000000
8.516667	0.500	208,428.000000
8.525000	0.500	197,082.000000
8.533333	0.500	181,216.000000
8.541667	0.500	162,650.000000
8.550000	0.500	143,195.000000
8.558333	0.500	123,811.000000
8.566667	0.500	105,359.000000
8.575000	0.500	89,021.000000
8.583333	0.500	76,118.000000
8.591667	0.500	66,806.000000
8.600000	0.500	60,136.000000
8.608333	0.500	54,944.000000
8.616667	0.500	50,567.000000
8.625000	0.500	46,911.000000
8.633333	0.500	43,459.000000
8.641667	0.500	40,136.000000
8.650000	0.500	37,185.000000
8.658333	0.500	35,037.000000
8.666667	0.500	33,739.000000
8.675000	0.500	32,878.000000
8.683333	0.500	32,041.000000
8.691667	0.500	31,098.000000
8.700000	0.500	29,988.000000
8.708333	0.500	28,770.000000
8.716667	0.500	27,567.000000
8.725000	0.500	26,702.000000
8.733333	0.500	26,185.000000
8.741667	0.500	25,730.000000
8.750000	0.500	24,908.000000
8.758333	0.500	23,747.000000
8.766667	0.500	23,109.000000
8.775000	0.500	23,687.000000
8.783333	0.500	25,728.000000
8.791667	0.500	29,496.000000
8.800000	0.500	34,523.000000
8.808333	0.500	39,542.000000
8.816667	0.500	44,258.000000
8.825000	0.500	48,167.000000
8.833333	0.500	50,709.000000
8.841667	0.500	51,637.000000
8.850000	0.500	50,942.000000
8.858333	0.500	48,943.000000
8.866667	0.500	46,206.000000
8.875000	0.500	43,766.000000
8.883333	0.500	42,558.000000
8.891667	0.500	42,406.000000
8.900000	0.500	42,745.000000
8.908333	0.500	43,186.000000
8.916667	0.500	43,276.000000
8.925000	0.500	42,581.000000
8.933333	0.500	41,140.000000
8.941667	0.500	39,088.000000
8.950000	0.500	36,120.000000
8.958333	0.500	32,661.000000
8.966667	0.500	29,650.000000
8.975000	0.500	27,776.000000
8.983333	0.500	27,184.000000
8.991667	0.500	27,275.000000
9.000000	0.500	27,756.000000
9.008333	0.500	29,185.000000
9.016667	0.500	31,829.000000
9.025000	0.500	35,085.000000
9.033333	0.500	38,111.000000
9.041667	0.500	41,043.000000
9.050000	0.500	43,994.000000
9.058333	0.500	46,339.000000
9.066667	0.500	47,807.000000
9.075000	0.500	48,665.000000
9.083333	0.500	49,213.000000
9.091667	0.500	49,746.000000
9.100000	0.500	50,140.000000
9.108333	0.500	50,055.000000
9.116667	0.500	49,510.000000
9.125000	0.500	48,568.000000
9.133333	0.500	46,806.000000
9.141667	0.500	43,884.000000
9.150000	0.500	40,432.000000
9.158333	0.500	37,394.000000
9.166667	0.500	35,232.000000
9.175000	0.500	33,600.000000
9.183333	0.500	32,067.000000
9.191667	0.500	30,556.000000
9.200000	0.500	29,259.000000
9.208333	0.500	28,171.000000
9.216667	0.500	27,274.000000
9.225000	0.500	27,114.000000
9.233333	0.500	28,333.000000
9.241667	0.500	30,788.000000
9.250000	0.500	33,675.000000
9.258333	0.500	36,893.000000
9.266667	0.500	40,494.000000
9.275000	0.500	44,011.000000
9.283333	0.500	47,255.000000
9.291667	0.500	50,111.000000
9.300000	0.500	52,485.000000
9.308333	0.500	53,889.000000
9.316667	0.500	53,933.000000
9.325000	0.500	52,476.000000
9.333333	0.500	49,619.000000
9.341667	0.500	45,678.000000
9.350000	0.500	41,894.000000
9.358333	0.500	39,254.000000
9.366667	0.500	38,182.000000
9.375000	0.500	38,738.000000
9.383333	0.500	40,503.000000
9.391667	0.500	42,643.000000
9.400000	0.500	44,488.000000
9.408333	0.500	45,496.000000
9.416667	0.500	45,589.000000
9.425000	0.500	44,976.000000
9.433333	0.500	44,066.000000
9.441667	0.500	43,049.000000
9.450000	0.500	42,154.000000
9.458333	0.500	41,192.000000
9.466667	0.500	39,942.000000
9.475000	0.500	38,698.000000
9.483333	0.500	37,790.000000
9.491667	0.500	37,196.000000
9.500000	0.500	37,338.000000
9.508333	0.500	39,002.000000
9.516667	0.500	43,169.000000
9.525000	0.500	50,653.000000
9.533333	0.500	62,176.000000
9.541667	0.500	78,281.000000
9.550000	0.500	99,468.000000
9.558333	0.500	126,522.000000
9.566667	0.500	161,060.000000
9.575000	0.500	205,597.000000
9.583333	0.500	263,187.000000
9.591667	0.500	337,911.000000
9.600000	0.500	435,247.000000
9.608333	0.500	561,448.000000
9.616667	0.500	723,484.000000
9.625000	0.500	930,305.000000
9.633333	0.500	1,192,106.000000
9.641667	0.500	1,517,082.000000
9.650000	0.500	1,909,524.000000
9.658333	0.500	2,369,853.000000
9.666667	0.500	2,892,186.000000
9.675000	0.500	3,460,510.000000
9.683333	0.500	4,049,132.000000
9.691667	0.500	4,624,332.000000
9.700000	0.500	5,147,953.000000
9.708333	0.500	5,580,662.000000
9.716667	0.500	5,888,080.000000
9.725000	0.500	6,045,508.000000
9.733333	0.500	6,041,382.000000
9.741667	0.500	5,877,525.000000
9.750000	0.500	5,568,303.000000
9.758333	0.500	5,138,877.000000
9.766667	0.500	4,622,389.000000
9.775000	0.500	4,055,614.000000
9.783333	0.500	3,474,404.000000
9.791667	0.500	2,910,324.000000
9.800000	0.500	2,388,114.000000
9.808333	0.500	1,924,679.000000
9.816667	0.500	1,528,874.000000
9.825000	0.500	1,202,554.000000
9.833333	0.500	942,050.000000
9.841667	0.500	739,987.000000
9.850000	0.500	587,186.000000
9.858333	0.500	473,941.000000
9.866667	0.500	390,565.000000
9.875000	0.500	328,956.000000
9.883333	0.500	282,863.000000
9.891667	0.500	246,761.000000
9.900000	0.500	216,549.000000
9.908333	0.500	189,901.000000
9.916667	0.500	165,525.000000
9.925000	0.500	143,882.000000
9.933333	0.500	125,458.000000
9.941667	0.500	109,794.000000
9.950000	0.500	96,388.000000
9.958333	0.500	84,717.000000
9.966667	0.500	74,772.000000
9.975000	0.500	66,834.000000
9.983333	0.500	60,975.000000
9.991667	0.500	57,017.000000
10.000000	0.500	54,491.000000
10.008333	0.500	52,729.000000
10.016667	0.500	51,262.000000
10.025000	0.500	49,878.000000
10.033333	0.500	48,831.000000
10.041667	0.500	48,661.000000
10.050000	0.500	49,374.000000
10.058333	0.500	50,407.000000
10.066667	0.500	51,372.000000
10.075000	0.500	52,153.000000
10.083333	0.500	52,425.000000
10.091667	0.500	52,330.000000
10.100000	0.500	52,472.000000
10.108333	0.500	52,883.000000
10.116667	0.500	53,227.000000
10.125000	0.500	53,461.000000
10.133333	0.500	53,666.000000
10.141667	0.500	53,771.000000
10.150000	0.500	54,094.000000
10.158333	0.500	55,316.000000
10.166667	0.500	57,124.000000
10.175000	0.500	58,316.000000
10.183333	0.500	58,115.000000
10.191667	0.500	56,607.000000
10.200000	0.500	54,349.000000
10.208333	0.500	51,778.000000
10.216667	0.500	49,558.000000
10.225000	0.500	48,044.000000
10.233333	0.500	47,240.000000
10.241667	0.500	46,989.000000
10.250000	0.500	47,096.000000
10.258333	0.500	47,120.000000
10.266667	0.500	46,515.000000
10.275000	0.500	45,497.000000
10.283333	0.500	44,488.000000
10.291667	0.500	44,255.000000
10.300000	0.500	45,614.000000
10.308333	0.500	48,208.000000
10.316667	0.500	51,385.000000
10.325000	0.500	54,619.000000
10.333333	0.500	57,085.000000
10.341667	0.500	59,069.000000
10.350000	0.500	60,881.000000
10.358333	0.500	62,101.000000
10.366667	0.500	62,340.000000
10.375000	0.500	61,571.000000
10.383333	0.500	59,879.000000
10.391667	0.500	57,610.000000
10.400000	0.500	55,066.000000
10.408333	0.500	52,537.000000
10.416667	0.500	50,369.000000
10.425000	0.500	48,689.000000
10.433333	0.500	47,934.000000
10.441667	0.500	48,896.000000
10.450000	0.500	52,325.000000
10.458333	0.500	58,022.000000
10.466667	0.500	64,890.000000
10.475000	0.500	72,044.000000
10.483333	0.500	79,017.000000
10.491667	0.500	85,730.000000
10.500000	0.500	92,523.000000
10.508333	0.500	100,033.000000
10.516667	0.500	108,665.000000
10.525000	0.500	118,111.000000
10.533333	0.500	128,039.000000
10.541667	0.500	137,680.000000
10.550000	0.500	145,999.000000
10.558333	0.500	152,622.000000
10.566667	0.500	157,200.000000
10.575000	0.500	159,139.000000
10.583333	0.500	158,401.000000
10.591667	0.500	155,222.000000
10.600000	0.500	149,785.000000
10.608333	0.500	142,318.000000
10.616667	0.500	133,476.000000
10.625000	0.500	124,598.000000
10.633333	0.500	116,940.000000
10.641667	0.500	111,647.000000
10.650000	0.500	109,697.000000
10.658333	0.500	111,385.000000
10.666667	0.500	117,154.000000
10.675000	0.500	128,051.000000
10.683333	0.500	144,954.000000
10.691667	0.500	169,938.000000
10.700000	0.500	205,029.000000
10.708333	0.500	251,250.000000
10.716667	0.500	310,434.000000
10.725000	0.500	384,434.000000
10.733333	0.500	473,512.000000
10.741667	0.500	576,460.000000
10.750000	0.500	691,185.000000
10.758333	0.500	814,177.000000
10.766667	0.500	939,484.000000
10.775000	0.500	1,060,076.000000
10.783333	0.500	1,169,387.000000
10.791667	0.500	1,260,610.000000
10.800000	0.500	1,326,659.000000
10.808333	0.500	1,362,089.000000
10.816667	0.500	1,364,383.000000
10.825000	0.500	1,334,007.000000
10.833333	0.500	1,273,808.000000
10.841667	0.500	1,188,567.000000
10.850000	0.500	1,084,605.000000
10.858333	0.500	968,734.000000
10.866667	0.500	847,643.000000
10.875000	0.500	727,545.000000
10.883333	0.500	613,662.000000
10.891667	0.500	509,696.000000
10.900000	0.500	417,678.000000
10.908333	0.500	338,759.000000
10.916667	0.500	272,705.000000
10.925000	0.500	218,576.000000
10.933333	0.500	175,478.000000
10.941667	0.500	141,646.000000
10.950000	0.500	115,340.000000
10.958333	0.500	95,424.000000
10.966667	0.500	81,100.000000
10.975000	0.500	71,356.000000
10.983333	0.500	65,348.000000
10.991667	0.500	62,503.000000
11.000000	0.500	62,194.000000
11.008333	0.500	63,501.000000
11.016667	0.500	65,804.000000
11.025000	0.500	68,715.000000
11.033333	0.500	72,054.000000
11.041667	0.500	75,603.000000
11.050000	0.500	79,366.000000
11.058333	0.500	83,383.000000
11.066667	0.500	87,446.000000
11.075000	0.500	91,568.000000
11.083333	0.500	96,357.000000
11.091667	0.500	102,111.000000
11.100000	0.500	108,892.000000
11.108333	0.500	116,873.000000
11.116667	0.500	125,743.000000
11.125000	0.500	134,890.000000
11.133333	0.500	143,296.000000
11.141667	0.500	149,839.000000
11.150000	0.500	153,518.000000
11.158333	0.500	153,834.000000
11.166667	0.500	150,500.000000
11.175000	0.500	143,527.000000
11.183333	0.500	133,759.000000
11.191667	0.500	122,490.000000
11.200000	0.500	110,739.000000
11.208333	0.500	99,143.000000
11.216667	0.500	88,341.000000
11.225000	0.500	78,765.000000
11.233333	0.500	70,955.000000
11.241667	0.500	65,151.000000
11.250000	0.500	61,510.000000
11.258333	0.500	59,695.000000
11.266667	0.500	59,165.000000
11.275000	0.500	59,211.000000
11.283333	0.500	59,219.000000
11.291667	0.500	58,540.000000
11.300000	0.500	56,934.000000
11.308333	0.500	54,782.000000
11.316667	0.500	52,490.000000
11.325000	0.500	50,519.000000
11.333333	0.500	49,762.000000
11.341667	0.500	50,119.000000
11.350000	0.500	51,071.000000
11.358333	0.500	51,832.000000
11.366667	0.500	52,152.000000
11.375000	0.500	52,311.000000
11.383333	0.500	51,683.000000
11.391667	0.500	50,367.000000
11.400000	0.500	48,844.000000
11.408333	0.500	47,702.000000
11.416667	0.500	47,251.000000
11.425000	0.500	47,057.000000
11.433333	0.500	46,792.000000
11.441667	0.500	46,812.000000
11.450000	0.500	47,242.000000
11.458333	0.500	48,027.000000
11.466667	0.500	48,971.000000
11.475000	0.500	49,974.000000
11.483333	0.500	50,936.000000
11.491667	0.500	51,008.000000
11.500000	0.500	49,920.000000
11.508333	0.500	48,590.000000
11.516667	0.500	47,628.000000
11.525000	0.500	47,421.000000
11.533333	0.500	47,989.000000
11.541667	0.500	49,105.000000
11.550000	0.500	51,243.000000
11.558333	0.500	54,351.000000
11.566667	0.500	57,820.000000
11.575000	0.500	60,864.000000
11.583333	0.500	63,351.000000
11.591667	0.500	65,309.000000
11.600000	0.500	66,361.000000
11.608333	0.500	66,628.000000
11.616667	0.500	65,918.000000
11.625000	0.500	64,129.000000
11.633333	0.500	62,369.000000
11.641667	0.500	61,919.000000
11.650000	0.500	63,649.000000
11.658333	0.500	68,128.000000
11.666667	0.500	75,178.000000
11.675000	0.500	84,415.000000
11.683333	0.500	95,694.000000
11.691667	0.500	108,834.000000
11.700000	0.500	123,421.000000
11.708333	0.500	139,201.000000
11.716667	0.500	155,571.000000
11.725000	0.500	171,623.000000
11.733333	0.500	185,705.000000
11.741667	0.500	196,758.000000
11.750000	0.500	204,671.000000
11.758333	0.500	209,493.000000
11.766667	0.500	211,651.000000
11.775000	0.500	211,530.000000
11.783333	0.500	210,573.000000
11.791667	0.500	210,278.000000
11.800000	0.500	212,214.000000
11.808333	0.500	219,209.000000
11.816667	0.500	234,786.000000
11.825000	0.500	262,722.000000
11.833333	0.500	306,770.000000
11.841667	0.500	370,620.000000
11.850000	0.500	458,907.000000
11.858333	0.500	577,690.000000
11.866667	0.500	735,049.000000
11.875000	0.500	940,244.000000
11.883333	0.500	1,201,836.000000
11.891667	0.500	1,526,337.000000
11.900000	0.500	1,918,176.000000
11.908333	0.500	2,377,327.000000
11.916667	0.500	2,896,776.000000
11.925000	0.500	3,462,339.000000
11.933333	0.500	4,053,721.000000
11.941667	0.500	4,642,446.000000
11.950000	0.500	5,193,576.000000
11.958333	0.500	5,668,505.000000
11.966667	0.500	6,029,426.000000
11.975000	0.500	6,246,952.000000
11.983333	0.500	6,303,148.000000
11.991667	0.500	6,194,405.000000
12.000000	0.500	5,929,830.000000
12.008333	0.500	5,530,188.000000
12.016667	0.500	5,026,156.000000
12.025000	0.500	4,454,259.000000
12.033333	0.500	3,851,812.000000
12.041667	0.500	3,253,066.000000
12.050000	0.500	2,686,567.000000
12.058333	0.500	2,173,589.000000
12.066667	0.500	1,727,299.000000
12.075000	0.500	1,353,201.000000
12.083333	0.500	1,050,587.000000
12.091667	0.500	813,956.000000
12.100000	0.500	634,670.000000
12.108333	0.500	503,115.000000
12.116667	0.500	409,987.000000
12.125000	0.500	346,241.000000
12.133333	0.500	303,906.000000
12.141667	0.500	277,013.000000
12.150000	0.500	261,154.000000
12.158333	0.500	253,185.000000
12.166667	0.500	251,575.000000
12.175000	0.500	256,363.000000
12.183333	0.500	268,422.000000
12.191667	0.500	289,483.000000
12.200000	0.500	322,491.000000
12.208333	0.500	370,606.000000
12.216667	0.500	436,516.000000
12.225000	0.500	523,809.000000
12.233333	0.500	635,932.000000
12.241667	0.500	776,206.000000
12.250000	0.500	947,366.000000
12.258333	0.500	1,149,644.000000
12.266667	0.500	1,379,694.000000
12.275000	0.500	1,629,317.000000
12.283333	0.500	1,885,059.000000
12.291667	0.500	2,132,149.000000
12.300000	0.500	2,354,215.000000
12.308333	0.500	2,534,304.000000
12.316667	0.500	2,658,286.000000
12.325000	0.500	2,716,164.000000
12.333333	0.500	2,703,846.000000
12.341667	0.500	2,623,643.000000
12.350000	0.500	2,482,711.000000
12.358333	0.500	2,292,334.000000
12.366667	0.500	2,066,690.000000
12.375000	0.500	1,820,992.000000
12.383333	0.500	1,569,643.000000
12.391667	0.500	1,325,665.000000
12.400000	0.500	1,099,621.000000
12.408333	0.500	898,775.000000
12.416667	0.500	726,310.000000
12.425000	0.500	582,522.000000
12.433333	0.500	465,752.000000
12.441667	0.500	373,621.000000
12.450000	0.500	303,148.000000
12.458333	0.500	250,220.000000
12.466667	0.500	210,867.000000
12.475000	0.500	182,224.000000
12.483333	0.500	161,618.000000
12.491667	0.500	146,899.000000
12.500000	0.500	136,148.000000
12.508333	0.500	127,655.000000
12.516667	0.500	120,402.000000
12.525000	0.500	114,115.000000
12.533333	0.500	108,781.000000
12.541667	0.500	104,948.000000
12.550000	0.500	102,362.000000
12.558333	0.500	100,218.000000
12.566667	0.500	98,209.000000
12.575000	0.500	96,302.000000
12.583333	0.500	94,302.000000
12.591667	0.500	91,964.000000
12.600000	0.500	88,863.000000
12.608333	0.500	85,924.000000
12.616667	0.500	84,944.000000
12.625000	0.500	87,619.000000
12.633333	0.500	94,950.000000
12.641667	0.500	107,683.000000
12.650000	0.500	125,881.000000
12.658333	0.500	149,888.000000
12.666667	0.500	180,330.000000
12.675000	0.500	218,348.000000
12.683333	0.500	266,115.000000
12.691667	0.500	326,063.000000
12.700000	0.500	400,385.000000
12.708333	0.500	490,545.000000
12.716667	0.500	597,288.000000
12.725000	0.500	719,164.000000
12.733333	0.500	852,721.000000
12.741667	0.500	992,331.000000
12.750000	0.500	1,131,302.000000
12.758333	0.500	1,261,577.000000
12.766667	0.500	1,373,787.000000
12.775000	0.500	1,459,128.000000
12.783333	0.500	1,510,964.000000
12.791667	0.500	1,525,452.000000
12.800000	0.500	1,502,139.000000
12.808333	0.500	1,443,419.000000
12.816667	0.500	1,353,988.000000
12.825000	0.500	1,240,444.000000
12.833333	0.500	1,110,360.000000
12.841667	0.500	971,757.000000
12.850000	0.500	832,700.000000
12.858333	0.500	700,139.000000
12.866667	0.500	579,074.000000
12.875000	0.500	473,092.000000
12.883333	0.500	383,848.000000
12.891667	0.500	311,170.000000
12.900000	0.500	253,607.000000
12.908333	0.500	209,328.000000
12.916667	0.500	176,356.000000
12.925000	0.500	152,689.000000
12.933333	0.500	136,734.000000
12.941667	0.500	127,149.000000
12.950000	0.500	122,410.000000
12.958333	0.500	121,210.000000
12.966667	0.500	122,580.000000
12.975000	0.500	125,888.000000
12.983333	0.500	130,443.000000
12.991667	0.500	135,096.000000
13.000000	0.500	139,529.000000
13.008333	0.500	144,367.000000
13.016667	0.500	150,236.000000
13.025000	0.500	157,389.000000
13.033333	0.500	165,705.000000
13.041667	0.500	174,980.000000
13.050000	0.500	185,434.000000
13.058333	0.500	196,411.000000
13.066667	0.500	206,689.000000
13.075000	0.500	215,537.000000
13.083333	0.500	222,790.000000
13.091667	0.500	228,023.000000
13.100000	0.500	230,073.000000
13.108333	0.500	228,075.000000
13.116667	0.500	222,538.000000
13.125000	0.500	214,655.000000
13.133333	0.500	205,870.000000
13.141667	0.500	197,297.000000
13.150000	0.500	189,235.000000
13.158333	0.500	181,555.000000
13.166667	0.500	173,751.000000
13.175000	0.500	165,603.000000
13.183333	0.500	158,016.000000
13.191667	0.500	152,186.000000
13.200000	0.500	148,304.000000
13.208333	0.500	145,704.000000
13.216667	0.500	143,531.000000
13.225000	0.500	141,025.000000
13.233333	0.500	137,521.000000
13.241667	0.500	132,628.000000
13.250000	0.500	126,461.000000
13.258333	0.500	120,329.000000
13.266667	0.500	115,728.000000
13.275000	0.500	113,723.000000
13.283333	0.500	114,662.000000
13.291667	0.500	118,608.000000
13.300000	0.500	125,609.000000
13.308333	0.500	135,752.000000
13.316667	0.500	148,931.000000
13.325000	0.500	165,294.000000
13.333333	0.500	184,722.000000
13.341667	0.500	206,433.000000
13.350000	0.500	229,248.000000
13.358333	0.500	252,078.000000
13.366667	0.500	273,432.000000
13.375000	0.500	291,352.000000
13.383333	0.500	303,642.000000
13.391667	0.500	308,566.000000
13.400000	0.500	306,013.000000
13.408333	0.500	296,314.000000
13.416667	0.500	280,515.000000
13.425000	0.500	260,566.000000
13.433333	0.500	237,907.000000
13.441667	0.500	213,592.000000
13.450000	0.500	189,274.000000
13.458333	0.500	165,916.000000
13.466667	0.500	143,717.000000
13.475000	0.500	123,292.000000
13.483333	0.500	105,966.000000
13.491667	0.500	92,939.000000
13.500000	0.500	84,523.000000
13.508333	0.500	80,284.000000
13.516667	0.500	79,402.000000
13.525000	0.500	81,228.000000
13.533333	0.500	84,885.000000
13.541667	0.500	88,823.000000
13.550000	0.500	91,970.000000
13.558333	0.500	94,045.000000
13.566667	0.500	94,947.000000
13.575000	0.500	94,732.000000
13.583333	0.500	93,473.000000
13.591667	0.500	91,438.000000
13.600000	0.500	88,539.000000
13.608333	0.500	84,705.000000
13.616667	0.500	80,222.000000
13.625000	0.500	75,787.000000
13.633333	0.500	72,227.000000
13.641667	0.500	69,453.000000
13.650000	0.500	67,460.000000
13.658333	0.500	66,165.000000
13.666667	0.500	65,303.000000
13.675000	0.500	64,909.000000
13.683333	0.500	65,137.000000
13.691667	0.500	65,830.000000
13.700000	0.500	66,955.000000
13.708333	0.500	68,884.000000
13.716667	0.500	71,856.000000
13.725000	0.500	75,319.000000
13.733333	0.500	78,142.000000
13.741667	0.500	79,714.000000
13.750000	0.500	80,305.000000
13.758333	0.500	80,259.000000
13.766667	0.500	79,390.000000
13.775000	0.500	77,921.000000
13.783333	0.500	76,378.000000
13.791667	0.500	74,857.000000
13.800000	0.500	73,221.000000
13.808333	0.500	71,756.000000
13.816667	0.500	70,872.000000
13.825000	0.500	70,909.000000
13.833333	0.500	71,893.000000
13.841667	0.500	73,243.000000
13.850000	0.500	74,776.000000
13.858333	0.500	76,200.000000
13.866667	0.500	77,526.000000
13.875000	0.500	79,202.000000
13.883333	0.500	81,403.000000
13.891667	0.500	83,657.000000
13.900000	0.500	85,883.000000
13.908333	0.500	88,901.000000
13.916667	0.500	93,519.000000
13.925000	0.500	99,611.000000
13.933333	0.500	107,010.000000
13.941667	0.500	115,392.000000
13.950000	0.500	124,331.000000
13.958333	0.500	133,061.000000
13.966667	0.500	140,837.000000
13.975000	0.500	147,567.000000
13.983333	0.500	153,221.000000
13.991667	0.500	157,063.000000
14.000000	0.500	157,947.000000
14.008333	0.500	154,869.000000
14.016667	0.500	148,439.000000
14.025000	0.500	140,178.000000
14.033333	0.500	131,254.000000
14.041667	0.500	122,294.000000
14.050000	0.500	114,066.000000
14.058333	0.500	107,577.000000
14.066667	0.500	102,926.000000
14.075000	0.500	99,820.000000
14.083333	0.500	98,005.000000
14.091667	0.500	97,492.000000
14.100000	0.500	98,047.000000
14.108333	0.500	99,517.000000
14.116667	0.500	101,794.000000
14.125000	0.500	104,652.000000
14.133333	0.500	107,734.000000
14.141667	0.500	110,925.000000
14.150000	0.500	114,174.000000
14.158333	0.500	117,064.000000
14.166667	0.500	119,050.000000
14.175000	0.500	120,116.000000
14.183333	0.500	120,576.000000
14.191667	0.500	120,940.000000
14.200000	0.500	121,860.000000
14.208333	0.500	124,245.000000
14.216667	0.500	128,507.000000
14.225000	0.500	134,634.000000
14.233333	0.500	142,270.000000
14.241667	0.500	151,028.000000
14.250000	0.500	160,686.000000
14.258333	0.500	171,518.000000
14.266667	0.500	184,415.000000
14.275000	0.500	200,224.000000
14.283333	0.500	219,372.000000
14.291667	0.500	243,103.000000
14.300000	0.500	274,387.000000
14.308333	0.500	316,928.000000
14.316667	0.500	375,076.000000
14.325000	0.500	453,543.000000
14.333333	0.500	556,254.000000
14.341667	0.500	687,990.000000
14.350000	0.500	855,173.000000
14.358333	0.500	1,063,675.000000
14.366667	0.500	1,316,817.000000
14.375000	0.500	1,615,562.000000
14.383333	0.500	1,957,389.000000
14.391667	0.500	2,334,983.000000
14.400000	0.500	2,736,704.000000
14.408333	0.500	3,146,189.000000
14.416667	0.500	3,542,047.000000
14.425000	0.500	3,900,286.000000
14.433333	0.500	4,196,553.000000
14.441667	0.500	4,408,458.000000
14.450000	0.500	4,518,664.000000
14.458333	0.500	4,518,043.000000
14.466667	0.500	4,406,480.000000
14.475000	0.500	4,192,201.000000
14.483333	0.500	3,891,221.000000
14.491667	0.500	3,525,352.000000
14.500000	0.500	3,119,221.000000
14.508333	0.500	2,697,307.000000
14.516667	0.500	2,281,452.000000
14.525000	0.500	1,890,020.000000
14.533333	0.500	1,536,614.000000
14.541667	0.500	1,229,624.000000
14.550000	0.500	972,388.000000
14.558333	0.500	763,974.000000
14.566667	0.500	600,556.000000
14.575000	0.500	476,437.000000
14.583333	0.500	384,928.000000
14.591667	0.500	319,564.000000
14.600000	0.500	274,110.000000
14.608333	0.500	243,519.000000
14.616667	0.500	222,625.000000
14.625000	0.500	207,121.000000
14.633333	0.500	194,901.000000
14.641667	0.500	184,989.000000
14.650000	0.500	176,655.000000
14.658333	0.500	168,857.000000
14.666667	0.500	161,083.000000
14.675000	0.500	153,789.000000
14.683333	0.500	147,380.000000
14.691667	0.500	141,777.000000
14.700000	0.500	136,597.000000
14.708333	0.500	132,155.000000
14.716667	0.500	128,748.000000
14.725000	0.500	126,015.000000
14.733333	0.500	123,771.000000
14.741667	0.500	121,407.000000
14.750000	0.500	118,828.000000
14.758333	0.500	116,363.000000
14.766667	0.500	114,298.000000
14.775000	0.500	112,666.000000
14.783333	0.500	111,962.000000
14.791667	0.500	113,392.000000
14.800000	0.500	117,588.000000
14.808333	0.500	124,162.000000
14.816667	0.500	132,772.000000
14.825000	0.500	143,637.000000
14.833333	0.500	157,100.000000
14.841667	0.500	173,615.000000
14.850000	0.500	193,804.000000
14.858333	0.500	218,385.000000
14.866667	0.500	247,318.000000
14.875000	0.500	280,424.000000
14.883333	0.500	316,990.000000
14.891667	0.500	355,715.000000
14.900000	0.500	395,242.000000
14.908333	0.500	434,071.000000
14.916667	0.500	469,932.000000
14.925000	0.500	500,269.000000
14.933333	0.500	523,126.000000
14.941667	0.500	537,512.000000
14.950000	0.500	543,205.000000
14.958333	0.500	539,980.000000
14.966667	0.500	527,716.000000
14.975000	0.500	507,407.000000
14.983333	0.500	480,591.000000
14.991667	0.500	448,272.000000
15.000000	0.500	411,702.000000
15.008333	0.500	373,421.000000
15.016667	0.500	335,771.000000
15.025000	0.500	300,451.000000
15.033333	0.500	268,116.000000
15.041667	0.500	239,484.000000
15.050000	0.500	215,512.000000
15.058333	0.500	196,825.000000
15.066667	0.500	183,497.000000
15.075000	0.500	174,728.000000
15.083333	0.500	169,924.000000
15.091667	0.500	168,863.000000
15.100000	0.500	171,590.000000
15.108333	0.500	178,403.000000
15.116667	0.500	188,822.000000
15.125000	0.500	201,738.000000
15.133333	0.500	216,718.000000
15.141667	0.500	233,937.000000
15.150000	0.500	253,460.000000
15.158333	0.500	275,684.000000
15.166667	0.500	301,902.000000
15.175000	0.500	333,514.000000
15.183333	0.500	371,657.000000
15.191667	0.500	416,973.000000
15.200000	0.500	469,794.000000
15.208333	0.500	529,260.000000
15.216667	0.500	593,330.000000
15.225000	0.500	658,382.000000
15.233333	0.500	719,835.000000
15.241667	0.500	773,251.000000
15.250000	0.500	814,264.000000
15.258333	0.500	839,786.000000
15.266667	0.500	848,331.000000
15.275000	0.500	839,742.000000
15.283333	0.500	814,922.000000
15.291667	0.500	776,142.000000
15.300000	0.500	726,824.000000
15.308333	0.500	670,446.000000
15.316667	0.500	610,434.000000
15.325000	0.500	549,765.000000
15.333333	0.500	490,745.000000
15.341667	0.500	435,316.000000
15.350000	0.500	384,326.000000
15.358333	0.500	338,144.000000
15.366667	0.500	296,753.000000
15.375000	0.500	260,306.000000
15.383333	0.500	228,946.000000
15.391667	0.500	202,424.000000
15.400000	0.500	180,359.000000
15.408333	0.500	162,329.000000
15.416667	0.500	148,024.000000
15.425000	0.500	136,875.000000
15.433333	0.500	127,877.000000
15.441667	0.500	120,547.000000
15.450000	0.500	114,642.000000
15.458333	0.500	109,899.000000
15.466667	0.500	106,346.000000
15.475000	0.500	104,086.000000
15.483333	0.500	102,833.000000
15.491667	0.500	101,717.000000
15.500000	0.500	100,343.000000
15.508333	0.500	98,702.000000
15.516667	0.500	97,079.000000
15.525000	0.500	96,097.000000
15.533333	0.500	96,222.000000
15.541667	0.500	97,539.000000
15.550000	0.500	99,796.000000
15.558333	0.500	102,564.000000
15.566667	0.500	105,644.000000
15.575000	0.500	108,596.000000
15.583333	0.500	110,943.000000
15.591667	0.500	112,403.000000
15.600000	0.500	113,015.000000
15.608333	0.500	112,933.000000
15.616667	0.500	112,214.000000
15.625000	0.500	110,237.000000
15.633333	0.500	106,609.000000
15.641667	0.500	102,051.000000
15.650000	0.500	97,402.000000
15.658333	0.500	93,068.000000
15.666667	0.500	89,150.000000
15.675000	0.500	85,803.000000
15.683333	0.500	83,781.000000
15.691667	0.500	83,522.000000
15.700000	0.500	84,524.000000
15.708333	0.500	86,232.000000
15.716667	0.500	88,232.000000
15.725000	0.500	89,962.000000
15.733333	0.500	91,152.000000
15.741667	0.500	92,438.000000
15.750000	0.500	94,360.000000
15.758333	0.500	96,461.000000
15.766667	0.500	98,017.000000
15.775000	0.500	98,287.000000
15.783333	0.500	97,034.000000
15.791667	0.500	95,170.000000
15.800000	0.500	93,347.000000
15.808333	0.500	91,609.000000
15.816667	0.500	90,570.000000
15.825000	0.500	90,966.000000
15.833333	0.500	92,503.000000
15.841667	0.500	94,160.000000
15.850000	0.500	95,446.000000
15.858333	0.500	96,178.000000
15.866667	0.500	96,170.000000
15.875000	0.500	95,058.000000
15.883333	0.500	93,244.000000
15.891667	0.500	91,961.000000
15.900000	0.500	92,053.000000
15.908333	0.500	93,218.000000
15.916667	0.500	95,085.000000
15.925000	0.500	97,607.000000
15.933333	0.500	100,285.000000
15.941667	0.500	102,655.000000
15.950000	0.500	104,606.000000
15.958333	0.500	106,077.000000
15.966667	0.500	107,614.000000
15.975000	0.500	110,464.000000
15.983333	0.500	115,463.000000
15.991667	0.500	123,322.000000
16.000000	0.500	133,962.000000
16.008333	0.500	146,540.000000
16.016667	0.500	160,444.000000
16.025000	0.500	175,375.000000
16.033333	0.500	192,263.000000
16.041667	0.500	213,132.000000
16.050000	0.500	239,317.000000
16.058333	0.500	270,908.000000
16.066667	0.500	307,727.000000
16.075000	0.500	349,026.000000
16.083333	0.500	393,951.000000
16.091667	0.500	441,879.000000
16.100000	0.500	492,235.000000
16.108333	0.500	544,064.000000
16.116667	0.500	596,062.000000
16.125000	0.500	646,036.000000
16.133333	0.500	690,362.000000
16.141667	0.500	725,583.000000
16.150000	0.500	748,848.000000
16.158333	0.500	758,300.000000
16.166667	0.500	753,012.000000
16.175000	0.500	732,571.000000
16.183333	0.500	697,585.000000
16.191667	0.500	650,132.000000
16.200000	0.500	593,671.000000
16.208333	0.500	532,074.000000
16.216667	0.500	469,090.000000
16.225000	0.500	408,568.000000
16.233333	0.500	353,356.000000
16.241667	0.500	304,518.000000
16.250000	0.500	262,473.000000
16.258333	0.500	227,013.000000
16.266667	0.500	197,607.000000
16.275000	0.500	173,914.000000
16.283333	0.500	155,737.000000
16.291667	0.500	142,584.000000
16.300000	0.500	134,103.000000
16.308333	0.500	129,572.000000
16.316667	0.500	127,783.000000
16.325000	0.500	127,404.000000
16.333333	0.500	127,225.000000
16.341667	0.500	126,324.000000
16.350000	0.500	124,042.000000
16.358333	0.500	120,710.000000
16.366667	0.500	117,008.000000
16.375000	0.500	113,325.000000
16.383333	0.500	110,127.000000
16.391667	0.500	108,308.000000
16.400000	0.500	107,920.000000
16.408333	0.500	108,540.000000
16.416667	0.500	109,652.000000
16.425000	0.500	110,512.000000
16.433333	0.500	110,956.000000
16.441667	0.500	111,240.000000
16.450000	0.500	111,251.000000
16.458333	0.500	110,551.000000
16.466667	0.500	109,132.000000
16.475000	0.500	107,257.000000
16.483333	0.500	105,138.000000
16.491667	0.500	103,061.000000
16.500000	0.500	101,229.000000
16.508333	0.500	99,699.000000
16.516667	0.500	98,302.000000
16.525000	0.500	97,019.000000
16.533333	0.500	96,141.000000
16.541667	0.500	95,791.000000
16.550000	0.500	96,043.000000
16.558333	0.500	96,806.000000
16.566667	0.500	97,812.000000
16.575000	0.500	99,066.000000
16.583333	0.500	101,069.000000
16.591667	0.500	103,815.000000
16.600000	0.500	107,050.000000
16.608333	0.500	110,583.000000
16.616667	0.500	114,021.000000
16.625000	0.500	116,813.000000
16.633333	0.500	118,868.000000
16.641667	0.500	120,483.000000
16.650000	0.500	122,134.000000
16.658333	0.500	124,031.000000
16.666667	0.500	126,019.000000
16.675000	0.500	128,016.000000
16.683333	0.500	130,099.000000
16.691667	0.500	132,008.000000
16.700000	0.500	134,013.000000
16.708333	0.500	135,971.000000
16.716667	0.500	137,031.000000
16.725000	0.500	136,552.000000
16.733333	0.500	135,411.000000
16.741667	0.500	135,040.000000
16.750000	0.500	136,474.000000
16.758333	0.500	139,978.000000
16.766667	0.500	145,757.000000
16.775000	0.500	153,786.000000
16.783333	0.500	164,309.000000
16.791667	0.500	177,406.000000
16.800000	0.500	193,120.000000
16.808333	0.500	210,866.000000
16.816667	0.500	229,890.000000
16.825000	0.500	249,545.000000
16.833333	0.500	270,015.000000
16.841667	0.500	291,354.000000
16.850000	0.500	313,105.000000
16.858333	0.500	334,373.000000
16.866667	0.500	354,506.000000
16.875000	0.500	372,545.000000
16.883333	0.500	387,938.000000
16.891667	0.500	401,637.000000
16.900000	0.500	415,681.000000
16.908333	0.500	432,296.000000
16.916667	0.500	454,099.000000
16.925000	0.500	484,259.000000
16.933333	0.500	526,720.000000
16.941667	0.500	585,259.000000
16.950000	0.500	663,828.000000
16.958333	0.500	766,395.000000
16.966667	0.500	897,106.000000
16.975000	0.500	1,059,122.000000
16.983333	0.500	1,254,534.000000
16.991667	0.500	1,484,614.000000
17.000000	0.500	1,748,162.000000
17.008333	0.500	2,038,571.000000
17.016667	0.500	2,343,402.000000
17.025000	0.500	2,645,665.000000
17.033333	0.500	2,926,106.000000
17.041667	0.500	3,164,481.000000
17.050000	0.500	3,342,246.000000
17.058333	0.500	3,444,482.000000
17.066667	0.500	3,461,767.000000
17.075000	0.500	3,392,196.000000
17.083333	0.500	3,241,019.000000
17.091667	0.500	3,019,554.000000
17.100000	0.500	2,744,252.000000
17.108333	0.500	2,434,837.000000
17.116667	0.500	2,111,745.000000
17.125000	0.500	1,793,857.000000
17.133333	0.500	1,496,267.000000
17.141667	0.500	1,229,317.000000
17.150000	0.500	999,609.000000
17.158333	0.500	810,230.000000
17.166667	0.500	660,392.000000
17.175000	0.500	546,396.000000
17.183333	0.500	463,142.000000
17.191667	0.500	404,680.000000
17.200000	0.500	364,739.000000
17.208333	0.500	337,402.000000
17.216667	0.500	317,706.000000
17.225000	0.500	301,545.000000
17.233333	0.500	286,291.000000
17.241667	0.500	270,498.000000
17.250000	0.500	253,400.000000
17.258333	0.500	235,046.000000
17.266667	0.500	215,827.000000
17.275000	0.500	197,054.000000
17.283333	0.500	179,834.000000
17.291667	0.500	164,678.000000
17.300000	0.500	151,434.000000
17.308333	0.500	140,589.000000
17.316667	0.500	132,864.000000
17.325000	0.500	127,992.000000
17.333333	0.500	125,283.000000
17.341667	0.500	123,888.000000
17.350000	0.500	122,976.000000
17.358333	0.500	122,333.000000
17.366667	0.500	121,971.000000
17.375000	0.500	121,947.000000
17.383333	0.500	122,524.000000
17.391667	0.500	123,363.000000
17.400000	0.500	123,989.000000
17.408333	0.500	124,335.000000
17.416667	0.500	124,773.000000
17.425000	0.500	125,456.000000
17.433333	0.500	126,153.000000
17.441667	0.500	126,993.000000
17.450000	0.500	128,217.000000
17.458333	0.500	129,272.000000
17.466667	0.500	129,503.000000
17.475000	0.500	129,011.000000
17.483333	0.500	128,695.000000
17.491667	0.500	129,899.000000
17.500000	0.500	133,850.000000
17.508333	0.500	140,592.000000
17.516667	0.500	149,388.000000
17.525000	0.500	159,056.000000
17.533333	0.500	168,631.000000
17.541667	0.500	178,196.000000
17.550000	0.500	189,137.000000
17.558333	0.500	203,118.000000
17.566667	0.500	221,472.000000
17.575000	0.500	245,459.000000
17.583333	0.500	275,805.000000
17.591667	0.500	313,628.000000
17.600000	0.500	360,710.000000
17.608333	0.500	418,414.000000
17.616667	0.500	485,938.000000
17.625000	0.500	560,439.000000
17.633333	0.500	638,788.000000
17.641667	0.500	716,838.000000
17.650000	0.500	789,259.000000
17.658333	0.500	850,750.000000
17.666667	0.500	896,626.000000
17.675000	0.500	924,030.000000
17.683333	0.500	932,150.000000
17.691667	0.500	920,288.000000
17.700000	0.500	888,742.000000
17.708333	0.500	839,885.000000
17.716667	0.500	777,389.000000
17.725000	0.500	706,132.000000
17.733333	0.500	630,554.000000
17.741667	0.500	554,829.000000
17.750000	0.500	482,515.000000
17.758333	0.500	416,169.000000
17.766667	0.500	357,080.000000
17.775000	0.500	306,062.000000
17.783333	0.500	263,904.000000
17.791667	0.500	230,677.000000
17.800000	0.500	205,435.000000
17.808333	0.500	187,084.000000
17.816667	0.500	174,335.000000
17.825000	0.500	165,685.000000
17.833333	0.500	159,708.000000
17.841667	0.500	155,317.000000
17.850000	0.500	151,704.000000
17.858333	0.500	148,519.000000
17.866667	0.500	146,226.000000
17.875000	0.500	145,519.000000
17.883333	0.500	146,155.000000
17.891667	0.500	147,587.000000
17.900000	0.500	149,189.000000
17.908333	0.500	150,050.000000
17.916667	0.500	149,738.000000
17.925000	0.500	148,205.000000
17.933333	0.500	145,569.000000
17.941667	0.500	142,648.000000
17.950000	0.500	140,267.000000
17.958333	0.500	138,782.000000
17.966667	0.500	138,122.000000
17.975000	0.500	137,645.000000
17.983333	0.500	136,968.000000
17.991667	0.500	135,700.000000
18.000000	0.500	133,223.000000
18.008333	0.500	129,436.000000
18.016667	0.500	124,932.000000
18.025000	0.500	120,605.000000
18.033333	0.500	117,138.000000
18.041667	0.500	115,389.000000
18.050000	0.500	115,922.000000
18.058333	0.500	117,731.000000
18.066667	0.500	119,520.000000
18.075000	0.500	121,187.000000
18.083333	0.500	123,100.000000
18.091667	0.500	125,287.000000
18.100000	0.500	127,209.000000
18.108333	0.500	128,448.000000
18.116667	0.500	129,011.000000
18.125000	0.500	128,994.000000
18.133333	0.500	128,679.000000
18.141667	0.500	128,440.000000
18.150000	0.500	128,653.000000
18.158333	0.500	129,420.000000
18.166667	0.500	130,078.000000
18.175000	0.500	130,385.000000
18.183333	0.500	130,434.000000
18.191667	0.500	129,814.000000
18.200000	0.500	128,485.000000
18.208333	0.500	126,993.000000
18.216667	0.500	125,743.000000
18.225000	0.500	125,335.000000
18.233333	0.500	125,934.000000
18.241667	0.500	127,234.000000
18.250000	0.500	128,272.000000
18.258333	0.500	128,293.000000
18.266667	0.500	127,019.000000
18.275000	0.500	125,236.000000
18.283333	0.500	123,436.000000
18.291667	0.500	121,524.000000
18.300000	0.500	119,616.000000
18.308333	0.500	117,705.000000
18.316667	0.500	115,720.000000
18.325000	0.500	114,194.000000
18.333333	0.500	113,930.000000
18.341667	0.500	115,415.000000
18.350000	0.500	119,291.000000
18.358333	0.500	125,136.000000
18.366667	0.500	131,839.000000
18.375000	0.500	138,614.000000
18.383333	0.500	144,948.000000
18.391667	0.500	150,089.000000
18.400000	0.500	153,613.000000
18.408333	0.500	155,906.000000
18.416667	0.500	157,439.000000
18.425000	0.500	158,450.000000
18.433333	0.500	158,934.000000
18.441667	0.500	159,105.000000
18.450000	0.500	159,348.000000
18.458333	0.500	159,769.000000
18.466667	0.500	160,015.000000
18.475000	0.500	159,658.000000
18.483333	0.500	158,602.000000
18.491667	0.500	157,582.000000
18.500000	0.500	157,920.000000
18.508333	0.500	160,765.000000
18.516667	0.500	166,713.000000
18.525000	0.500	175,645.000000
18.533333	0.500	187,046.000000
18.541667	0.500	200,147.000000
18.550000	0.500	214,791.000000
18.558333	0.500	232,369.000000
18.566667	0.500	253,918.000000
18.575000	0.500	280,030.000000
18.583333	0.500	311,048.000000
18.591667	0.500	347,178.000000
18.600000	0.500	387,613.000000
18.608333	0.500	429,803.000000
18.616667	0.500	470,397.000000
18.625000	0.500	506,066.000000
18.633333	0.500	534,224.000000
18.641667	0.500	553,229.000000
18.650000	0.500	562,300.000000
18.658333	0.500	561,019.000000
18.666667	0.500	548,885.000000
18.675000	0.500	526,431.000000
18.683333	0.500	495,600.000000
18.691667	0.500	458,931.000000
18.700000	0.500	419,097.000000
18.708333	0.500	378,505.000000
18.716667	0.500	339,227.000000
18.725000	0.500	303,157.000000
18.733333	0.500	271,374.000000
18.741667	0.500	244,501.000000
18.750000	0.500	222,855.000000
18.758333	0.500	206,301.000000
18.766667	0.500	194,202.000000
18.775000	0.500	185,264.000000
18.783333	0.500	178,160.000000
18.791667	0.500	171,837.000000
18.800000	0.500	165,301.000000
18.808333	0.500	158,233.000000
18.816667	0.500	150,966.000000
18.825000	0.500	143,886.000000
18.833333	0.500	137,308.000000
18.841667	0.500	131,992.000000
18.850000	0.500	128,524.000000
18.858333	0.500	127,288.000000
18.866667	0.500	127,856.000000
18.875000	0.500	129,217.000000
18.883333	0.500	130,836.000000
18.891667	0.500	132,885.000000
18.900000	0.500	135,866.000000
18.908333	0.500	139,968.000000
18.916667	0.500	145,206.000000
18.925000	0.500	151,612.000000
18.933333	0.500	159,056.000000
18.941667	0.500	167,528.000000
18.950000	0.500	176,789.000000
18.958333	0.500	186,487.000000
18.966667	0.500	196,220.000000
18.975000	0.500	205,745.000000
18.983333	0.500	214,853.000000
18.991667	0.500	223,780.000000
19.000000	0.500	233,239.000000
19.008333	0.500	242,972.000000
19.016667	0.500	252,466.000000
19.025000	0.500	260,895.000000
19.033333	0.500	266,819.000000
19.041667	0.500	269,736.000000
19.050000	0.500	269,458.000000
19.058333	0.500	265,783.000000
19.066667	0.500	259,003.000000
19.075000	0.500	249,186.000000
19.083333	0.500	236,386.000000
19.091667	0.500	220,807.000000
19.100000	0.500	203,287.000000
19.108333	0.500	185,661.000000
19.116667	0.500	169,581.000000
19.125000	0.500	156,271.000000
19.133333	0.500	146,180.000000
19.141667	0.500	139,680.000000
19.150000	0.500	136,478.000000
19.158333	0.500	136,103.000000
19.166667	0.500	138,250.000000
19.175000	0.500	142,520.000000
19.183333	0.500	148,123.000000
19.191667	0.500	153,919.000000
19.200000	0.500	159,347.000000
19.208333	0.500	164,572.000000
19.216667	0.500	169,533.000000
19.225000	0.500	174,081.000000
19.233333	0.500	178,891.000000
19.241667	0.500	184,834.000000
19.250000	0.500	192,821.000000
19.258333	0.500	204,204.000000
19.266667	0.500	220,505.000000
19.275000	0.500	243,227.000000
19.283333	0.500	274,513.000000
19.291667	0.500	316,575.000000
19.300000	0.500	371,172.000000
19.308333	0.500	438,709.000000
19.316667	0.500	518,607.000000
19.325000	0.500	609,633.000000
19.333333	0.500	710,119.000000
19.341667	0.500	817,769.000000
19.350000	0.500	928,368.000000
19.358333	0.500	1,036,168.000000
19.366667	0.500	1,134,093.000000
19.375000	0.500	1,214,272.000000
19.383333	0.500	1,269,572.000000
19.391667	0.500	1,295,968.000000
19.400000	0.500	1,291,891.000000
19.408333	0.500	1,258,188.000000
19.416667	0.500	1,197,781.000000
19.425000	0.500	1,114,938.000000
19.433333	0.500	1,014,788.000000
19.441667	0.500	903,405.000000
19.450000	0.500	787,908.000000
19.458333	0.500	675,246.000000
19.466667	0.500	571,377.000000
19.475000	0.500	480,341.000000
19.483333	0.500	404,633.000000
19.491667	0.500	344,225.000000
19.500000	0.500	297,838.000000
19.508333	0.500	264,036.000000
19.516667	0.500	241,176.000000
19.525000	0.500	227,489.000000
19.533333	0.500	221,320.000000
19.541667	0.500	221,642.000000
19.550000	0.500	227,228.000000
19.558333	0.500	236,702.000000
19.566667	0.500	249,254.000000
19.575000	0.500	265,288.000000
19.583333	0.500	285,688.000000
19.591667	0.500	311,528.000000
19.600000	0.500	343,897.000000
19.608333	0.500	384,853.000000
19.616667	0.500	436,586.000000
19.625000	0.500	501,078.000000
19.633333	0.500	579,503.000000
19.641667	0.500	671,736.000000
19.650000	0.500	776,616.000000
19.658333	0.500	890,656.000000
19.666667	0.500	1,008,919.000000
19.675000	0.500	1,124,710.000000
19.683333	0.500	1,229,837.000000
19.691667	0.500	1,315,251.000000
19.700000	0.500	1,373,696.000000
19.708333	0.500	1,400,147.000000
19.716667	0.500	1,391,940.000000
19.725000	0.500	1,349,441.000000
19.733333	0.500	1,276,195.000000
19.741667	0.500	1,178,493.000000
19.750000	0.500	1,063,835.000000
19.758333	0.500	940,706.000000
19.766667	0.500	816,963.000000
19.775000	0.500	698,608.000000
19.783333	0.500	590,167.000000
19.791667	0.500	494,715.000000
19.800000	0.500	414,067.000000
19.808333	0.500	348,490.000000
19.816667	0.500	296,982.000000
19.825000	0.500	257,923.000000
19.833333	0.500	229,566.000000
19.841667	0.500	209,763.000000
19.850000	0.500	196,866.000000
19.858333	0.500	189,337.000000
19.866667	0.500	185,242.000000
19.875000	0.500	182,656.000000
19.883333	0.500	179,994.000000
19.891667	0.500	176,604.000000
19.900000	0.500	172,108.000000
19.908333	0.500	166,809.000000
19.916667	0.500	161,420.000000
19.925000	0.500	156,298.000000
19.933333	0.500	151,278.000000
19.941667	0.500	146,511.000000
19.950000	0.500	142,450.000000
19.958333	0.500	140,118.000000
19.966667	0.500	140,284.000000
19.975000	0.500	142,568.000000
19.983333	0.500	146,146.000000
19.991667	0.500	150,154.000000
20.000000	0.500	153,788.000000
20.008333	0.500	156,390.000000
20.016667	0.500	157,229.000000
20.025000	0.500	156,133.000000
20.033333	0.500	153,664.000000
20.041667	0.500	150,753.000000
20.050000	0.500	148,130.000000
20.058333	0.500	146,480.000000
20.066667	0.500	146,296.000000
20.075000	0.500	147,605.000000
20.083333	0.500	149,519.000000
20.091667	0.500	150,615.000000
20.100000	0.500	150,556.000000
20.108333	0.500	149,727.000000
20.116667	0.500	148,561.000000
20.125000	0.500	147,560.000000
20.133333	0.500	146,729.000000
20.141667	0.500	145,575.000000
20.150000	0.500	144,361.000000
20.158333	0.500	143,277.000000
20.166667	0.500	142,367.000000
20.175000	0.500	141,923.000000
20.183333	0.500	142,141.000000
20.191667	0.500	142,589.000000
20.200000	0.500	143,174.000000
20.208333	0.500	143,811.000000
20.216667	0.500	144,708.000000
20.225000	0.500	145,958.000000
20.233333	0.500	147,748.000000
20.241667	0.500	149,920.000000
20.250000	0.500	151,613.000000
20.258333	0.500	151,902.000000
20.266667	0.500	150,820.000000
20.275000	0.500	148,508.000000
20.283333	0.500	144,777.000000
20.291667	0.500	140,119.000000
20.300000	0.500	135,233.000000
20.308333	0.500	130,832.000000
20.316667	0.500	127,823.000000
20.325000	0.500	126,224.000000
20.333333	0.500	125,893.000000
20.341667	0.500	126,515.000000
20.350000	0.500	127,625.000000
20.358333	0.500	128,601.000000
20.366667	0.500	129,258.000000
20.375000	0.500	130,092.000000
20.383333	0.500	131,673.000000
20.391667	0.500	134,122.000000
20.400000	0.500	137,003.000000
20.408333	0.500	139,607.000000
20.416667	0.500	141,509.000000
20.425000	0.500	142,189.000000
20.433333	0.500	142,185.000000
20.441667	0.500	142,505.000000
20.450000	0.500	143,462.000000
20.458333	0.500	145,296.000000
20.466667	0.500	148,034.000000
20.475000	0.500	151,240.000000
20.483333	0.500	154,148.000000
20.491667	0.500	156,053.000000
20.500000	0.500	157,304.000000
20.508333	0.500	158,626.000000
20.516667	0.500	160,306.000000
20.525000	0.500	162,365.000000
20.533333	0.500	164,031.000000
20.541667	0.500	164,490.000000
20.550000	0.500	162,948.000000
20.558333	0.500	159,116.000000
20.566667	0.500	153,348.000000
20.575000	0.500	146,788.000000
20.583333	0.500	140,273.000000
20.591667	0.500	134,354.000000
20.600000	0.500	130,135.000000
20.608333	0.500	128,476.000000
20.616667	0.500	129,122.000000
20.625000	0.500	131,479.000000
20.633333	0.500	134,798.000000
20.641667	0.500	138,561.000000
20.650000	0.500	142,083.000000
20.658333	0.500	144,839.000000
20.666667	0.500	146,808.000000
20.675000	0.500	147,757.000000
20.683333	0.500	147,211.000000
20.691667	0.500	145,317.000000
20.700000	0.500	142,802.000000
20.708333	0.500	140,915.000000
20.716667	0.500	140,322.000000
20.725000	0.500	141,007.000000
20.733333	0.500	143,018.000000
20.741667	0.500	145,877.000000
20.750000	0.500	149,072.000000
20.758333	0.500	152,724.000000
20.766667	0.500	157,240.000000
20.775000	0.500	162,928.000000
20.783333	0.500	169,673.000000
20.791667	0.500	176,794.000000
20.800000	0.500	183,645.000000
20.808333	0.500	189,781.000000
20.816667	0.500	194,899.000000
20.825000	0.500	198,182.000000
20.833333	0.500	199,049.000000
20.841667	0.500	197,433.000000
20.850000	0.500	193,848.000000
20.858333	0.500	189,024.000000
20.866667	0.500	183,646.000000
20.875000	0.500	178,630.000000
20.883333	0.500	174,563.000000
20.891667	0.500	171,809.000000
20.900000	0.500	170,378.000000
20.908333	0.500	170,160.000000
20.916667	0.500	170,446.000000
20.925000	0.500	170,280.000000
20.933333	0.500	168,868.000000
20.941667	0.500	165,909.000000
20.950000	0.500	161,847.000000
20.958333	0.500	157,106.000000
20.966667	0.500	152,206.000000
20.975000	0.500	148,020.000000
20.983333	0.500	145,312.000000
20.991667	0.500	144,223.000000
21.000000	0.500	144,043.000000
21.008333	0.500	144,310.000000
21.016667	0.500	145,612.000000
21.025000	0.500	148,260.000000
21.033333	0.500	151,374.000000
21.041667	0.500	154,029.000000
21.050000	0.500	155,672.000000
21.058333	0.500	156,107.000000
21.066667	0.500	155,386.000000
21.075000	0.500	153,493.000000
21.083333	0.500	150,611.000000
21.091667	0.500	147,125.000000
21.100000	0.500	144,043.000000
21.108333	0.500	141,824.000000
21.116667	0.500	140,890.000000
21.125000	0.500	141,406.000000
21.133333	0.500	143,344.000000
21.141667	0.500	145,669.000000
21.150000	0.500	147,200.000000
21.158333	0.500	147,452.000000
21.166667	0.500	146,372.000000
21.175000	0.500	144,144.000000
21.183333	0.500	141,659.000000
21.191667	0.500	139,879.000000
21.200000	0.500	139,063.000000
21.208333	0.500	138,745.000000
21.216667	0.500	138,583.000000
21.225000	0.500	138,863.000000
21.233333	0.500	139,550.000000
21.241667	0.500	140,461.000000
21.250000	0.500	141,383.000000
21.258333	0.500	142,398.000000
21.266667	0.500	143,402.000000
21.275000	0.500	144,421.000000
21.283333	0.500	145,243.000000
21.291667	0.500	145,845.000000
21.300000	0.500	146,680.000000
21.308333	0.500	147,952.000000
21.316667	0.500	149,751.000000
21.325000	0.500	152,292.000000
21.333333	0.500	155,577.000000
21.341667	0.500	158,851.000000
21.350000	0.500	161,161.000000
21.358333	0.500	162,208.000000
21.366667	0.500	162,030.000000
21.375000	0.500	160,940.000000
21.383333	0.500	159,447.000000
21.391667	0.500	157,709.000000
21.400000	0.500	155,524.000000
21.408333	0.500	152,905.000000
21.416667	0.500	150,176.000000
21.425000	0.500	147,608.000000
21.433333	0.500	145,339.000000
21.441667	0.500	143,681.000000
21.450000	0.500	142,637.000000
21.458333	0.500	142,396.000000
21.466667	0.500	142,984.000000
21.475000	0.500	143,574.000000
21.483333	0.500	143,627.000000
21.491667	0.500	143,398.000000
21.500000	0.500	142,987.000000
21.508333	0.500	143,003.000000
21.516667	0.500	144,154.000000
21.525000	0.500	146,231.000000
21.533333	0.500	148,720.000000
21.541667	0.500	151,132.000000
21.550000	0.500	152,850.000000
21.558333	0.500	153,405.000000
21.566667	0.500	153,235.000000
21.575000	0.500	152,980.000000
21.583333	0.500	153,024.000000
21.591667	0.500	153,857.000000
21.600000	0.500	155,866.000000
21.608333	0.500	158,795.000000
21.616667	0.500	161,862.000000
21.625000	0.500	164,567.000000
21.633333	0.500	166,099.000000
21.641667	0.500	165,744.000000
21.650000	0.500	163,252.000000
21.658333	0.500	158,844.000000
21.666667	0.500	153,322.000000
21.675000	0.500	148,001.000000
21.683333	0.500	144,291.000000
21.691667	0.500	142,454.000000
21.700000	0.500	141,889.000000
21.708333	0.500	141,963.000000
21.716667	0.500	142,035.000000
21.725000	0.500	142,703.000000
21.733333	0.500	144,296.000000
21.741667	0.500	146,381.000000
21.750000	0.500	148,462.000000
21.758333	0.500	150,532.000000
21.766667	0.500	152,021.000000
21.775000	0.500	152,546.000000
21.783333	0.500	152,559.000000
21.791667	0.500	152,470.000000
21.800000	0.500	152,411.000000
21.808333	0.500	152,577.000000
21.816667	0.500	153,646.000000
21.825000	0.500	156,367.000000
21.833333	0.500	160,642.000000
21.841667	0.500	165,911.000000
21.850000	0.500	171,241.000000
21.858333	0.500	176,139.000000
21.866667	0.500	180,119.000000
21.875000	0.500	182,865.000000
21.883333	0.500	184,309.000000
21.891667	0.500	184,643.000000
21.900000	0.500	183,747.000000
21.908333	0.500	181,596.000000
21.916667	0.500	178,870.000000
21.925000	0.500	176,322.000000
21.933333	0.500	173,993.000000
21.941667	0.500	171,420.000000
21.950000	0.500	168,518.000000
21.958333	0.500	166,432.000000
21.966667	0.500	166,232.000000
21.975000	0.500	167,334.000000
21.983333	0.500	168,538.000000
21.991667	0.500	169,039.000000
22.000000	0.500	168,480.000000
22.008333	0.500	167,282.000000
22.016667	0.500	165,845.000000
22.025000	0.500	163,612.000000
22.033333	0.500	159,978.000000
22.041667	0.500	155,904.000000
22.050000	0.500	152,872.000000
22.058333	0.500	151,286.000000
22.066667	0.500	150,673.000000
22.075000	0.500	150,289.000000
22.083333	0.500	149,599.000000
22.091667	0.500	148,747.000000
22.100000	0.500	148,654.000000
22.108333	0.500	149,837.000000
22.116667	0.500	152,461.000000
22.125000	0.500	155,981.000000
22.133333	0.500	159,504.000000
22.141667	0.500	162,272.000000
22.150000	0.500	164,265.000000
22.158333	0.500	165,319.000000
22.166667	0.500	165,115.000000
22.175000	0.500	163,799.000000
22.183333	0.500	161,818.000000
22.191667	0.500	159,415.000000
22.200000	0.500	157,275.000000
22.208333	0.500	155,664.000000
22.216667	0.500	154,389.000000
22.225000	0.500	153,330.000000
22.233333	0.500	152,268.000000
22.241667	0.500	151,132.000000
22.250000	0.500	149,861.000000
22.258333	0.500	148,739.000000
22.266667	0.500	148,041.000000
22.275000	0.500	147,624.000000
22.283333	0.500	147,783.000000
22.291667	0.500	148,770.000000
22.300000	0.500	150,456.000000
22.308333	0.500	152,342.000000
22.316667	0.500	153,862.000000
22.325000	0.500	154,800.000000
22.333333	0.500	155,082.000000
22.341667	0.500	154,577.000000
22.350000	0.500	153,814.000000
22.358333	0.500	152,990.000000
22.366667	0.500	152,213.000000
22.375000	0.500	151,600.000000
22.383333	0.500	151,847.000000
22.391667	0.500	153,927.000000
22.400000	0.500	157,589.000000
22.408333	0.500	161,618.000000
22.416667	0.500	164,664.000000
22.425000	0.500	166,016.000000
22.433333	0.500	165,964.000000
22.441667	0.500	164,744.000000
22.450000	0.500	163,248.000000
22.458333	0.500	162,466.000000
22.466667	0.500	162,175.000000
22.475000	0.500	161,942.000000
22.483333	0.500	161,849.000000
22.491667	0.500	161,830.000000
22.500000	0.500	161,634.000000
22.508333	0.500	161,232.000000
22.516667	0.500	160,492.000000
22.525000	0.500	159,568.000000
22.533333	0.500	159,006.000000
22.541667	0.500	159,246.000000
22.550000	0.500	160,436.000000
22.558333	0.500	162,685.000000
22.566667	0.500	166,136.000000
22.575000	0.500	170,824.000000
22.583333	0.500	175,854.000000
22.591667	0.500	179,994.000000
22.600000	0.500	182,280.000000
22.608333	0.500	182,395.000000
22.616667	0.500	180,764.000000
22.625000	0.500	178,045.000000
22.633333	0.500	174,465.000000
22.641667	0.500	170,565.000000
22.650000	0.500	167,391.000000
22.658333	0.500	165,803.000000
22.666667	0.500	166,190.000000
22.675000	0.500	168,552.000000
22.683333	0.500	172,807.000000
22.691667	0.500	177,905.000000
22.700000	0.500	182,723.000000
22.708333	0.500	186,715.000000
22.716667	0.500	189,459.000000
22.725000	0.500	190,559.000000
22.733333	0.500	189,758.000000
22.741667	0.500	187,728.000000
22.750000	0.500	185,138.000000
22.758333	0.500	182,392.000000
22.766667	0.500	179,743.000000
22.775000	0.500	177,586.000000
22.783333	0.500	175,717.000000
22.791667	0.500	173,721.000000
22.800000	0.500	172,208.000000
22.808333	0.500	171,514.000000
22.816667	0.500	171,335.000000
22.825000	0.500	171,394.000000
22.833333	0.500	171,325.000000
22.841667	0.500	170,832.000000
22.850000	0.500	170,407.000000
22.858333	0.500	169,797.000000
22.866667	0.500	168,819.000000
22.875000	0.500	167,473.000000
22.883333	0.500	166,307.000000
22.891667	0.500	166,133.000000
22.900000	0.500	166,821.000000
22.908333	0.500	167,761.000000
22.916667	0.500	168,485.000000
22.925000	0.500	169,072.000000
22.933333	0.500	169,740.000000
22.941667	0.500	170,149.000000
22.950000	0.500	170,231.000000
22.958333	0.500	170,534.000000
22.966667	0.500	171,050.000000
22.975000	0.500	171,863.000000
22.983333	0.500	173,027.000000
22.991667	0.500	174,407.000000
23.000000	0.500	175,638.000000
23.008333	0.500	176,266.000000
23.016667	0.500	176,173.000000
23.025000	0.500	175,849.000000
23.033333	0.500	175,463.000000
23.041667	0.500	174,753.000000
23.050000	0.500	173,796.000000
23.058333	0.500	172,272.000000
23.066667	0.500	170,226.000000
23.075000	0.500	168,174.000000
23.083333	0.500	166,669.000000
23.091667	0.500	165,750.000000
23.100000	0.500	165,156.000000
23.108333	0.500	165,138.000000
23.116667	0.500	165,873.000000
23.125000	0.500	166,961.000000
23.133333	0.500	168,246.000000
23.141667	0.500	169,851.000000
23.150000	0.500	171,540.000000
23.158333	0.500	173,360.000000
23.166667	0.500	175,235.000000
23.175000	0.500	177,066.000000
23.183333	0.500	178,706.000000
23.191667	0.500	180,283.000000
23.200000	0.500	182,261.000000
23.208333	0.500	184,557.000000
23.216667	0.500	186,762.000000
23.225000	0.500	188,603.000000
23.233333	0.500	189,480.000000
23.241667	0.500	189,297.000000
23.250000	0.500	188,452.000000
23.258333	0.500	187,229.000000
23.266667	0.500	185,718.000000
23.275000	0.500	183,726.000000
23.283333	0.500	180,784.000000
23.291667	0.500	177,058.000000
23.300000	0.500	172,976.000000
23.308333	0.500	169,545.000000
23.316667	0.500	167,416.000000
23.325000	0.500	166,911.000000
23.333333	0.500	168,174.000000
23.341667	0.500	170,786.000000
23.350000	0.500	173,528.000000
23.358333	0.500	175,654.000000
23.366667	0.500	177,162.000000
23.375000	0.500	177,948.000000
23.383333	0.500	177,920.000000
23.391667	0.500	177,415.000000
23.400000	0.500	177,259.000000
23.408333	0.500	177,379.000000
23.416667	0.500	177,002.000000
23.425000	0.500	176,285.000000
23.433333	0.500	175,770.000000
23.441667	0.500	175,552.000000
23.450000	0.500	175,605.000000
23.458333	0.500	175,688.000000
23.466667	0.500	175,865.000000
23.475000	0.500	175,992.000000
23.483333	0.500	175,695.000000
23.491667	0.500	174,516.000000
23.500000	0.500	172,363.000000
23.508333	0.500	169,209.000000
23.516667	0.500	165,475.000000
23.525000	0.500	162,126.000000
23.533333	0.500	159,567.000000
23.541667	0.500	158,354.000000
23.550000	0.500	159,332.000000
23.558333	0.500	162,265.000000
23.566667	0.500	165,814.000000
23.575000	0.500	168,678.000000
23.583333	0.500	170,148.000000
23.591667	0.500	170,304.000000
23.600000	0.500	169,572.000000
23.608333	0.500	168,244.000000
23.616667	0.500	166,495.000000
23.625000	0.500	164,569.000000
23.633333	0.500	162,292.000000
23.641667	0.500	160,004.000000
23.650000	0.500	157,993.000000
23.658333	0.500	156,544.000000
23.666667	0.500	156,199.000000
23.675000	0.500	157,104.000000
23.683333	0.500	159,167.000000
23.691667	0.500	161,846.000000
23.700000	0.500	164,631.000000
23.708333	0.500	167,476.000000
23.716667	0.500	170,612.000000
23.725000	0.500	173,903.000000
23.733333	0.500	177,180.000000
23.741667	0.500	180,084.000000
23.750000	0.500	181,915.000000
23.758333	0.500	183,176.000000
23.766667	0.500	184,990.000000
23.775000	0.500	187,788.000000
23.783333	0.500	191,170.000000
23.791667	0.500	194,734.000000
23.800000	0.500	198,011.000000
23.808333	0.500	200,225.000000
23.816667	0.500	200,917.000000
23.825000	0.500	200,134.000000
23.833333	0.500	197,688.000000
23.841667	0.500	193,674.000000
23.850000	0.500	188,739.000000
23.858333	0.500	183,221.000000
23.866667	0.500	178,111.000000
23.875000	0.500	174,736.000000
23.883333	0.500	173,340.000000
23.891667	0.500	173,358.000000
23.900000	0.500	174,530.000000
23.908333	0.500	177,010.000000
23.916667	0.500	180,682.000000
23.925000	0.500	184,945.000000
23.933333	0.500	188,399.000000
23.941667	0.500	189,635.000000
23.950000	0.500	188,453.000000
23.958333	0.500	185,751.000000
23.966667	0.500	182,742.000000
23.975000	0.500	179,606.000000
23.983333	0.500	176,523.000000
23.991667	0.500	174,093.000000
24.000000	0.500	172,757.000000
24.008333	0.500	172,798.000000
24.016667	0.500	174,252.000000
24.025000	0.500	177,158.000000
24.033333	0.500	181,412.000000
24.041667	0.500	186,022.000000
24.050000	0.500	189,959.000000
24.058333	0.500	192,177.000000
24.066667	0.500	192,050.000000
24.075000	0.500	190,272.000000
24.083333	0.500	187,947.000000
24.091667	0.500	185,684.000000
24.100000	0.500	183,743.000000
24.108333	0.500	182,171.000000
24.116667	0.500	181,094.000000
24.125000	0.500	180,678.000000
24.133333	0.500	180,877.000000
24.141667	0.500	181,506.000000
24.150000	0.500	182,470.000000
24.158333	0.500	183,163.000000
24.166667	0.500	183,162.000000
24.175000	0.500	182,501.000000
24.183333	0.500	181,687.000000
24.191667	0.500	180,970.000000
24.200000	0.500	180,418.000000
24.208333	0.500	179,946.000000
24.216667	0.500	179,947.000000
24.225000	0.500	180,732.000000
24.233333	0.500	181,936.000000
24.241667	0.500	182,972.000000
24.250000	0.500	183,600.000000
24.258333	0.500	183,674.000000
24.266667	0.500	183,192.000000
24.275000	0.500	182,318.000000
24.283333	0.500	181,279.000000
24.291667	0.500	180,247.000000
24.300000	0.500	178,780.000000
24.308333	0.500	176,415.000000
24.316667	0.500	173,364.000000
24.325000	0.500	170,481.000000
24.333333	0.500	168,669.000000
24.341667	0.500	167,871.000000
24.350000	0.500	167,570.000000
24.358333	0.500	167,453.000000
24.366667	0.500	167,356.000000
24.375000	0.500	166,998.000000
24.383333	0.500	166,841.000000
24.391667	0.500	167,693.000000
24.400000	0.500	169,672.000000
24.408333	0.500	172,391.000000
24.416667	0.500	175,502.000000
24.425000	0.500	178,394.000000
24.433333	0.500	180,958.000000
24.441667	0.500	183,607.000000
24.450000	0.500	186,601.000000
24.458333	0.500	189,505.000000
24.466667	0.500	192,032.000000
24.475000	0.500	193,903.000000
24.483333	0.500	194,749.000000
24.491667	0.500	194,207.000000
24.500000	0.500	192,427.000000
24.508333	0.500	190,277.000000
24.516667	0.500	188,141.000000
24.525000	0.500	186,097.000000
24.533333	0.500	184,216.000000
24.541667	0.500	182,876.000000
24.550000	0.500	182,385.000000
24.558333	0.500	182,678.000000
24.566667	0.500	183,785.000000
24.575000	0.500	185,351.000000
24.583333	0.500	186,738.000000
24.591667	0.500	187,966.000000
24.600000	0.500	189,030.000000
24.608333	0.500	189,679.000000
24.616667	0.500	190,047.000000
24.625000	0.500	190,334.000000
24.633333	0.500	190,397.000000
24.641667	0.500	190,365.000000
24.650000	0.500	190,149.000000
24.658333	0.500	189,570.000000
24.666667	0.500	188,530.000000
24.675000	0.500	187,087.000000
24.683333	0.500	185,519.000000
24.691667	0.500	184,466.000000
24.700000	0.500	184,662.000000
24.708333	0.500	185,798.000000
24.716667	0.500	187,031.000000
24.725000	0.500	188,150.000000
24.733333	0.500	189,095.000000
24.741667	0.500	189,601.000000
24.750000	0.500	189,362.000000
24.758333	0.500	188,573.000000
24.766667	0.500	187,636.000000
24.775000	0.500	186,298.000000
24.783333	0.500	184,446.000000
24.791667	0.500	182,036.000000
24.800000	0.500	179,814.000000
24.808333	0.500	178,616.000000
24.816667	0.500	178,871.000000
24.825000	0.500	180,430.000000
24.833333	0.500	183,087.000000
24.841667	0.500	186,472.000000
24.850000	0.500	190,521.000000
24.858333	0.500	195,038.000000
24.866667	0.500	199,958.000000
24.875000	0.500	204,594.000000
24.883333	0.500	207,582.000000
24.891667	0.500	208,436.000000
24.900000	0.500	207,480.000000
24.908333	0.500	205,432.000000
24.916667	0.500	202,500.000000
24.925000	0.500	198,588.000000
24.933333	0.500	194,295.000000
24.941667	0.500	190,272.000000
24.950000	0.500	186,722.000000
24.958333	0.500	183,843.000000
24.966667	0.500	181,732.000000
24.975000	0.500	180,394.000000
24.983333	0.500	179,677.000000
24.991667	0.500	179,197.000000
25.000000	0.500	178,883.000000
25.008333	0.500	178,685.000000
25.016667	0.500	178,268.000000
25.025000	0.500	177,668.000000
25.033333	0.500	177,622.000000
25.041667	0.500	179,062.000000
25.050000	0.500	182,745.000000
25.058333	0.500	188,005.000000
25.066667	0.500	193,123.000000
25.075000	0.500	196,983.000000
25.083333	0.500	199,370.000000
25.091667	0.500	200,248.000000
25.100000	0.500	199,756.000000
25.108333	0.500	198,012.000000
25.116667	0.500	194,884.000000
25.125000	0.500	191,263.000000
25.133333	0.500	188,291.000000
25.141667	0.500	185,874.000000
25.150000	0.500	183,729.000000
25.158333	0.500	181,917.000000
25.166667	0.500	180,609.000000
25.175000	0.500	180,218.000000
25.183333	0.500	180,984.000000
25.191667	0.500	183,368.000000
25.200000	0.500	187,410.000000
25.208333	0.500	192,006.000000
25.216667	0.500	195,646.000000
25.225000	0.500	198,115.000000
25.233333	0.500	199,738.000000
25.241667	0.500	200,559.000000
25.250000	0.500	200,037.000000
25.258333	0.500	198,338.000000
25.266667	0.500	196,007.000000
25.275000	0.500	193,537.000000
25.283333	0.500	191,402.000000
25.291667	0.500	189,477.000000
25.300000	0.500	187,391.000000
25.308333	0.500	185,187.000000
25.316667	0.500	182,953.000000
25.325000	0.500	180,917.000000
25.333333	0.500	180,119.000000
25.341667	0.500	181,171.000000
25.350000	0.500	183,240.000000
25.358333	0.500	184,992.000000
25.366667	0.500	186,169.000000
25.375000	0.500	186,658.000000
25.383333	0.500	186,097.000000
25.391667	0.500	184,887.000000
25.400000	0.500	183,060.000000
25.408333	0.500	180,870.000000
25.416667	0.500	178,868.000000
25.425000	0.500	177,398.000000
25.433333	0.500	176,270.000000
25.441667	0.500	175,454.000000
25.450000	0.500	175,225.000000
25.458333	0.500	176,070.000000
25.466667	0.500	178,370.000000
25.475000	0.500	182,162.000000
25.483333	0.500	186,951.000000
25.491667	0.500	192,003.000000
25.500000	0.500	195,891.000000
25.508333	0.500	197,305.000000
25.516667	0.500	196,731.000000
25.525000	0.500	194,772.000000
25.533333	0.500	191,574.000000
25.541667	0.500	187,688.000000
25.550000	0.500	184,021.000000
25.558333	0.500	181,418.000000
25.566667	0.500	180,203.000000
25.575000	0.500	180,293.000000
25.583333	0.500	181,605.000000
25.591667	0.500	183,709.000000
25.600000	0.500	186,168.000000
25.608333	0.500	189,279.000000
25.616667	0.500	192,900.000000
25.625000	0.500	195,946.000000
25.633333	0.500	196,591.000000
25.641667	0.500	193,984.000000
25.650000	0.500	188,986.000000
25.658333	0.500	183,292.000000
25.666667	0.500	178,128.000000
25.675000	0.500	174,369.000000
25.683333	0.500	172,524.000000
25.691667	0.500	172,733.000000
25.700000	0.500	175,071.000000
25.708333	0.500	179,191.000000
25.716667	0.500	184,079.000000
25.725000	0.500	189,045.000000
25.733333	0.500	193,558.000000
25.741667	0.500	197,035.000000
25.750000	0.500	199,463.000000
25.758333	0.500	201,110.000000
25.766667	0.500	201,864.000000
25.775000	0.500	201,779.000000
25.783333	0.500	201,379.000000
25.791667	0.500	200,665.000000
25.800000	0.500	199,709.000000
25.808333	0.500	198,555.000000
25.816667	0.500	197,310.000000
25.825000	0.500	195,982.000000
25.833333	0.500	194,313.000000
25.841667	0.500	192,099.000000
25.850000	0.500	189,337.000000
25.858333	0.500	186,267.000000
25.866667	0.500	183,105.000000
25.875000	0.500	180,022.000000
25.883333	0.500	177,366.000000
25.891667	0.500	175,216.000000
25.900000	0.500	173,819.000000
25.908333	0.500	173,383.000000
25.916667	0.500	173,831.000000
25.925000	0.500	175,252.000000
25.933333	0.500	177,236.000000
25.941667	0.500	179,282.000000
25.950000	0.500	181,321.000000
25.958333	0.500	183,727.000000
25.966667	0.500	186,238.000000
25.975000	0.500	188,241.000000
25.983333	0.500	189,502.000000
25.991667	0.500	189,490.000000
26.000000	0.500	188,020.000000
26.008333	0.500	185,830.000000
26.016667	0.500	184,166.000000
26.025000	0.500	183,461.000000
26.033333	0.500	183,699.000000
26.041667	0.500	184,909.000000
26.050000	0.500	186,789.000000
26.058333	0.500	189,300.000000
26.066667	0.500	192,327.000000
26.075000	0.500	195,296.000000
26.083333	0.500	197,701.000000
26.091667	0.500	199,313.000000
26.100000	0.500	200,106.000000
26.108333	0.500	200,218.000000
26.116667	0.500	199,724.000000
26.125000	0.500	198,937.000000
26.133333	0.500	198,245.000000
26.141667	0.500	197,449.000000
26.150000	0.500	196,340.000000
26.158333	0.500	194,522.000000
26.166667	0.500	191,751.000000
26.175000	0.500	188,512.000000
26.183333	0.500	185,348.000000
26.191667	0.500	183,095.000000
26.200000	0.500	182,305.000000
26.208333	0.500	182,796.000000
26.216667	0.500	184,374.000000
26.225000	0.500	186,923.000000
26.233333	0.500	190,073.000000
26.241667	0.500	192,930.000000
26.250000	0.500	194,641.000000
26.258333	0.500	195,373.000000
26.266667	0.500	195,677.000000
26.275000	0.500	195,765.000000
26.283333	0.500	195,855.000000
26.291667	0.500	196,242.000000
26.300000	0.500	197,123.000000
26.308333	0.500	198,792.000000
26.316667	0.500	201,509.000000
26.325000	0.500	204,826.000000
26.333333	0.500	208,147.000000
26.341667	0.500	210,956.000000
26.350000	0.500	212,756.000000
26.358333	0.500	213,782.000000
26.366667	0.500	214,374.000000
26.375000	0.500	214,747.000000
26.383333	0.500	215,374.000000
26.391667	0.500	216,125.000000
26.400000	0.500	216,307.000000
26.408333	0.500	215,226.000000
26.416667	0.500	212,826.000000
26.425000	0.500	209,544.000000
26.433333	0.500	206,285.000000
26.441667	0.500	203,049.000000
26.450000	0.500	199,629.000000
26.458333	0.500	196,111.000000
26.466667	0.500	193,022.000000
26.475000	0.500	190,897.000000
26.483333	0.500	189,878.000000
26.491667	0.500	189,873.000000
26.500000	0.500	191,206.000000
26.508333	0.500	194,324.000000
26.516667	0.500	198,701.000000
26.525000	0.500	203,247.000000
26.533333	0.500	206,880.000000
26.541667	0.500	209,050.000000
26.550000	0.500	210,214.000000
26.558333	0.500	210,864.000000
26.566667	0.500	210,952.000000
26.575000	0.500	210,397.000000
26.583333	0.500	209,609.000000
26.591667	0.500	209,207.000000
26.600000	0.500	209,045.000000
26.608333	0.500	208,627.000000
26.616667	0.500	207,887.000000
26.625000	0.500	207,066.000000
26.633333	0.500	205,967.000000
26.641667	0.500	204,398.000000
26.650000	0.500	202,589.000000
26.658333	0.500	200,519.000000
26.666667	0.500	198,763.000000
26.675000	0.500	197,237.000000
26.683333	0.500	196,523.000000
26.691667	0.500	197,560.000000
26.700000	0.500	199,815.000000
26.708333	0.500	202,562.000000
26.716667	0.500	205,412.000000
26.725000	0.500	207,805.000000
26.733333	0.500	209,413.000000
26.741667	0.500	210,045.000000
26.750000	0.500	209,224.000000
26.758333	0.500	207,066.000000
26.766667	0.500	204,542.000000
26.775000	0.500	202,188.000000
26.783333	0.500	200,378.000000
26.791667	0.500	198,914.000000
26.800000	0.500	197,934.000000
26.808333	0.500	197,638.000000
26.816667	0.500	197,453.000000
26.825000	0.500	197,073.000000
26.833333	0.500	196,288.000000
26.841667	0.500	195,499.000000
26.850000	0.500	195,456.000000
26.858333	0.500	196,502.000000
26.866667	0.500	198,829.000000
26.875000	0.500	202,304.000000
26.883333	0.500	206,170.000000
26.891667	0.500	209,204.000000
26.900000	0.500	210,676.000000
26.908333	0.500	210,448.000000
26.916667	0.500	208,823.000000
26.925000	0.500	206,568.000000
26.933333	0.500	204,619.000000
26.941667	0.500	203,702.000000
26.950000	0.500	204,299.000000
26.958333	0.500	205,968.000000
26.966667	0.500	208,191.000000
26.975000	0.500	210,991.000000
26.983333	0.500	214,337.000000
26.991667	0.500	217,978.000000
27.000000	0.500	221,310.000000
27.008333	0.500	224,394.000000
27.016667	0.500	227,043.000000
27.025000	0.500	228,829.000000
27.033333	0.500	229,670.000000
27.041667	0.500	229,915.000000
27.050000	0.500	229,895.000000
27.058333	0.500	229,466.000000
27.066667	0.500	228,343.000000
27.075000	0.500	226,764.000000
27.083333	0.500	225,130.000000
27.091667	0.500	224,055.000000
27.100000	0.500	224,021.000000
27.108333	0.500	225,004.000000
27.116667	0.500	226,892.000000
27.125000	0.500	228,943.000000
27.133333	0.500	230,497.000000
27.141667	0.500	231,458.000000
27.150000	0.500	231,980.000000
27.158333	0.500	232,302.000000
27.166667	0.500	232,738.000000
27.175000	0.500	233,991.000000
27.183333	0.500	236,722.000000
27.191667	0.500	240,938.000000
27.200000	0.500	246,020.000000
27.208333	0.500	251,258.000000
27.216667	0.500	255,716.000000
27.225000	0.500	259,002.000000
27.233333	0.500	261,453.000000
27.241667	0.500	263,270.000000
27.250000	0.500	264,505.000000
27.258333	0.500	265,366.000000
27.266667	0.500	266,295.000000
27.275000	0.500	267,156.000000
27.283333	0.500	267,822.000000
27.291667	0.500	268,456.000000
27.300000	0.500	269,131.000000
27.308333	0.500	270,177.000000
27.316667	0.500	272,510.000000
27.325000	0.500	277,058.000000
27.333333	0.500	283,333.000000
27.341667	0.500	290,088.000000
27.350000	0.500	296,284.000000
27.358333	0.500	301,921.000000
27.366667	0.500	307,327.000000
27.375000	0.500	312,395.000000
27.383333	0.500	316,324.000000
27.391667	0.500	318,808.000000
27.400000	0.500	319,912.000000
27.408333	0.500	320,155.000000
27.416667	0.500	320,503.000000
27.425000	0.500	321,434.000000
27.433333	0.500	323,181.000000
27.441667	0.500	325,671.000000
27.450000	0.500	328,332.000000
27.458333	0.500	330,779.000000
27.466667	0.500	333,184.000000
27.475000	0.500	335,613.000000
27.483333	0.500	337,844.000000
27.491667	0.500	339,554.000000
27.500000	0.500	341,259.000000
27.508333	0.500	343,576.000000
27.516667	0.500	346,072.000000
27.525000	0.500	348,508.000000
27.533333	0.500	350,693.000000
27.541667	0.500	352,318.000000
27.550000	0.500	353,161.000000
27.558333	0.500	353,053.000000
27.566667	0.500	352,694.000000
27.575000	0.500	352,621.000000
27.583333	0.500	352,768.000000
27.591667	0.500	353,467.000000
27.600000	0.500	354,581.000000
27.608333	0.500	355,921.000000
27.616667	0.500	357,610.000000
27.625000	0.500	359,380.000000
27.633333	0.500	360,219.000000
27.641667	0.500	359,883.000000
27.650000	0.500	358,595.000000
27.658333	0.500	356,937.000000
27.666667	0.500	355,675.000000
27.675000	0.500	355,416.000000
27.683333	0.500	356,270.000000
27.691667	0.500	357,415.000000
27.700000	0.500	358,255.000000
27.708333	0.500	359,004.000000
27.716667	0.500	360,313.000000
27.725000	0.500	362,618.000000
27.733333	0.500	364,956.000000
27.741667	0.500	366,227.000000
27.750000	0.500	365,993.000000
27.758333	0.500	364,260.000000
27.766667	0.500	361,793.000000
27.775000	0.500	358,742.000000
27.783333	0.500	354,763.000000
27.791667	0.500	349,984.000000
27.800000	0.500	344,947.000000
27.808333	0.500	339,753.000000
27.816667	0.500	334,541.000000
27.825000	0.500	329,316.000000
27.833333	0.500	323,939.000000
27.841667	0.500	318,589.000000
27.850000	0.500	313,702.000000
27.858333	0.500	309,888.000000
27.866667	0.500	307,936.000000
27.875000	0.500	307,200.000000
27.883333	0.500	306,656.000000
27.891667	0.500	305,955.000000
27.900000	0.500	304,498.000000
27.908333	0.500	301,920.000000
27.916667	0.500	298,632.000000
27.925000	0.500	295,205.000000
27.933333	0.500	292,397.000000
27.941667	0.500	290,452.000000
27.950000	0.500	288,889.000000
27.958333	0.500	287,047.000000
27.966667	0.500	284,646.000000
27.975000	0.500	282,004.000000
27.983333	0.500	278,886.000000
27.991667	0.500	274,710.000000
28.000000	0.500	269,637.000000
28.008333	0.500	263,874.000000
28.016667	0.500	257,701.000000
28.025000	0.500	251,686.000000
28.033333	0.500	246,428.000000
28.041667	0.500	241,859.000000
28.050000	0.500	237,465.000000
28.058333	0.500	232,807.000000
28.066667	0.500	228,052.000000
28.075000	0.500	223,348.000000
28.083333	0.500	218,587.000000
28.091667	0.500	213,544.000000
28.100000	0.500	207,988.000000
28.108333	0.500	201,999.000000
28.116667	0.500	195,715.000000
28.125000	0.500	190,066.000000
28.133333	0.500	186,048.000000
28.141667	0.500	183,968.000000
28.150000	0.500	183,371.000000
28.158333	0.500	183,687.000000
28.166667	0.500	184,430.000000
28.175000	0.500	184,961.000000
28.183333	0.500	184,567.000000
28.191667	0.500	183,052.000000
28.200000	0.500	180,520.000000
28.208333	0.500	177,240.000000
28.216667	0.500	173,599.000000
28.225000	0.500	170,020.000000
28.233333	0.500	166,440.000000
28.241667	0.500	162,584.000000
28.250000	0.500	158,600.000000
28.258333	0.500	154,993.000000
28.266667	0.500	152,274.000000
28.275000	0.500	150,678.000000
28.283333	0.500	149,576.000000
28.291667	0.500	148,108.000000
28.300000	0.500	146,205.000000
28.308333	0.500	143,921.000000
28.316667	0.500	141,399.000000
28.325000	0.500	138,914.000000
28.333333	0.500	136,822.000000
28.341667	0.500	135,242.000000
28.350000	0.500	134,162.000000
28.358333	0.500	133,238.000000
28.366667	0.500	132,017.000000
28.375000	0.500	130,385.000000
28.383333	0.500	128,345.000000
28.391667	0.500	125,845.000000
28.400000	0.500	122,909.000000
28.408333	0.500	119,097.000000
28.416667	0.500	114,660.000000
28.425000	0.500	110,562.000000
28.433333	0.500	107,720.000000
28.441667	0.500	106,314.000000
28.450000	0.500	105,632.000000
28.458333	0.500	105,152.000000
28.466667	0.500	104,557.000000
28.475000	0.500	103,199.000000
28.483333	0.500	101,394.000000
28.491667	0.500	99,564.000000
28.500000	0.500	97,882.000000
28.508333	0.500	96,770.000000
28.516667	0.500	95,936.000000
28.525000	0.500	95,300.000000
28.533333	0.500	95,088.000000
28.541667	0.500	95,061.000000
28.550000	0.500	95,010.000000
28.558333	0.500	94,747.000000
28.566667	0.500	94,034.000000
28.575000	0.500	92,341.000000
28.583333	0.500	89,218.000000
28.591667	0.500	85,111.000000
28.600000	0.500	80,731.000000
28.608333	0.500	76,686.000000
28.616667	0.500	73,390.000000
28.625000	0.500	70,459.000000
28.633333	0.500	66,960.000000
28.641667	0.500	62,331.000000
28.650000	0.500	57,002.000000
28.658333	0.500	51,645.000000
28.666667	0.500	47,201.000000
28.675000	0.500	44,413.000000
28.683333	0.500	43,773.000000
28.691667	0.500	44,936.000000
28.700000	0.500	46,859.000000
28.708333	0.500	48,573.000000
28.716667	0.500	49,642.000000
28.725000	0.500	49,936.000000
28.733333	0.500	49,735.000000
28.741667	0.500	49,436.000000
28.750000	0.500	49,289.000000
28.758333	0.500	49,167.000000
28.766667	0.500	49,254.000000
28.775000	0.500	49,145.000000
28.783333	0.500	48,389.000000
28.791667	0.500	47,054.000000
28.800000	0.500	45,329.000000
28.808333	0.500	43,597.000000
28.816667	0.500	42,326.000000
28.825000	0.500	41,739.000000
28.833333	0.500	41,896.000000
28.841667	0.500	42,342.000000
28.850000	0.500	42,611.000000
28.858333	0.500	42,612.000000
28.866667	0.500	42,132.000000
28.875000	0.500	41,223.000000
28.883333	0.500	39,773.000000
28.891667	0.500	37,870.000000
28.900000	0.500	35,122.000000
28.908333	0.500	31,389.000000
28.916667	0.500	26,870.000000
28.925000	0.500	22,224.000000
28.933333	0.500	18,128.000000
28.941667	0.500	14,353.000000
28.950000	0.500	11,056.000000
28.958333	0.500	8,910.000000
28.966667	0.500	8,534.000000
28.975000	0.500	10,275.000000
28.983333	0.500	13,768.000000
28.991667	0.500	18,508.000000
29.000000	0.500	23,495.000000
29.008333	0.500	27,402.000000
29.016667	0.500	29,461.000000
29.025000	0.500	29,460.000000
29.033333	0.500	27,481.000000
29.041667	0.500	24,108.000000
29.050000	0.500	20,355.000000
29.058333	0.500	16,726.000000
29.066667	0.500	13,405.000000
29.075000	0.500	10,305.000000
29.083333	0.500	7,883.000000
29.091667	0.500	6,808.000000
29.100000	0.500	6,965.000000
29.108333	0.500	8,021.000000
29.116667	0.500	9,962.000000
29.125000	0.500	12,361.000000
29.133333	0.500	14,512.000000
29.141667	0.500	15,635.000000
29.150000	0.500	15,507.000000
29.158333	0.500	14,552.000000
29.166667	0.500	13,142.000000
29.175000	0.500	11,567.000000
29.183333	0.500	10,112.000000
29.191667	0.500	8,739.000000
29.200000	0.500	7,316.000000
29.208333	0.500	5,613.000000
29.216667	0.500	3,677.000000
29.225000	0.500	1,771.000000
29.233333	0.500	452.000000
29.241667	0.500	132.000000
29.250000	0.500	1,034.000000
29.258333	0.500	3,252.000000
29.266667	0.500	5,886.000000
29.275000	0.500	7,671.000000
29.283333	0.500	8,070.000000
29.291667	0.500	6,926.000000
29.300000	0.500	4,363.000000
29.308333	0.500	1,346.000000
29.316667	0.500	-983.000000
29.325000	0.500	-2,286.000000
29.333333	0.500	-2,718.000000
29.341667	0.500	-2,840.000000
29.350000	0.500	-3,093.000000
29.358333	0.500	-3,203.000000
29.366667	0.500	-2,914.000000
29.375000	0.500	-1,948.000000
29.383333	0.500	-331.000000
29.391667	0.500	1,476.000000
29.400000	0.500	2,570.000000
29.408333	0.500	2,420.000000
29.416667	0.500	641.000000
29.425000	0.500	-2,471.000000
29.433333	0.500	-6,273.000000
29.441667	0.500	-9,826.000000
29.450000	0.500	-12,411.000000
29.458333	0.500	-13,995.000000
29.466667	0.500	-14,663.000000
29.475000	0.500	-14,308.000000
29.483333	0.500	-12,954.000000
29.491667	0.500	-10,824.000000
29.500000	0.500	-8,415.000000
29.508333	0.500	-6,023.000000
29.516667	0.500	-3,749.000000
29.525000	0.500	-1,921.000000
29.533333	0.500	-423.000000
29.541667	0.500	745.000000
29.550000	0.500	1,744.000000
29.558333	0.500	3,060.000000
29.566667	0.500	4,342.000000
29.575000	0.500	5,301.000000
29.583333	0.500	6,132.000000
29.591667	0.500	7,251.000000
29.600000	0.500	8,542.000000
29.608333	0.500	9,534.000000
29.616667	0.500	10,043.000000
29.625000	0.500	9,983.000000
29.633333	0.500	9,600.000000
29.641667	0.500	9,189.000000
29.650000	0.500	8,652.000000
29.658333	0.500	7,854.000000
29.666667	0.500	6,746.000000
29.675000	0.500	5,075.000000
29.683333	0.500	2,564.000000
29.691667	0.500	-975.000000
29.700000	0.500	-5,262.000000
29.708333	0.500	-9,839.000000
29.716667	0.500	-14,249.000000
29.725000	0.500	-17,426.000000
29.733333	0.500	-19,059.000000
29.741667	0.500	-19,520.000000
29.750000	0.500	-18,883.000000
29.758333	0.500	-17,612.000000
29.766667	0.500	-16,051.000000
29.775000	0.500	-14,666.000000
29.783333	0.500	-14,032.000000
29.791667	0.500	-14,355.000000
29.800000	0.500	-15,254.000000
29.808333	0.500	-16,344.000000
29.816667	0.500	-17,201.000000
29.825000	0.500	-17,686.000000
29.833333	0.500	-17,812.000000
29.841667	0.500	-17,502.000000
29.850000	0.500	-16,818.000000
29.858333	0.500	-16,162.000000
29.866667	0.500	-15,714.000000
29.875000	0.500	-14,999.000000
29.883333	0.500	-13,897.000000
29.891667	0.500	-12,241.000000
29.900000	0.500	-10,328.000000
29.908333	0.500	-8,646.000000
29.916667	0.500	-7,826.000000
29.925000	0.500	-8,110.000000
29.933333	0.500	-9,263.000000
29.941667	0.500	-11,480.000000
29.950000	0.500	-14,273.000000
29.958333	0.500	-16,471.000000
29.966667	0.500	-18,031.000000
29.975000	0.500	-20,072.000000
29.983333	0.500	-23,325.000000
29.991667	0.500	-26,864.000000
30.000000	0.500	-29,670.000000
30.008333	0.500	-31,493.000000
30.016667	0.500	-32,330.000000
30.025000	0.500	-31,948.000000
30.033333	0.500	-30,620.000000
30.041667	0.500	-29,114.000000
30.050000	0.500	-27,716.000000
30.058333	0.500	-26,556.000000
30.066667	0.500	-25,496.000000
30.075000	0.500	-24,339.000000
30.083333	0.500	-23,042.000000
30.091667	0.500	-21,951.000000
30.100000	0.500	-20,905.000000
30.108333	0.500	-20,050.000000
30.116667	0.500	-19,850.000000
30.125000	0.500	-20,148.000000
30.133333	0.500	-20,279.000000
30.141667	0.500	-20,495.000000
30.150000	0.500	-21,182.000000
30.158333	0.500	-22,037.000000
30.166667	0.500	-23,002.000000
30.175000	0.500	-24,056.000000
30.183333	0.500	-25,102.000000
30.191667	0.500	-25,860.000000
30.200000	0.500	-26,077.000000
30.208333	0.500	-25,752.000000
30.216667	0.500	-24,894.000000
30.225000	0.500	-23,760.000000
30.233333	0.500	-22,704.000000
30.241667	0.500	-22,395.000000
30.250000	0.500	-22,661.000000
30.258333	0.500	-22,933.000000
30.266667	0.500	-22,839.000000
30.275000	0.500	-22,094.000000
30.283333	0.500	-20,907.000000
30.291667	0.500	-19,531.000000
30.300000	0.500	-17,860.000000
30.308333	0.500	-15,657.000000
30.316667	0.500	-13,545.000000
30.325000	0.500	-12,286.000000
30.333333	0.500	-11,905.000000
30.341667	0.500	-12,491.000000
30.350000	0.500	-13,866.000000
30.358333	0.500	-15,563.000000
30.366667	0.500	-17,373.000000
30.375000	0.500	-19,624.000000
30.383333	0.500	-22,081.000000
30.391667	0.500	-24,179.000000
30.400000	0.500	-25,374.000000
30.408333	0.500	-25,381.000000
30.416667	0.500	-24,569.000000
30.425000	0.500	-23,677.000000
30.433333	0.500	-23,103.000000
30.441667	0.500	-22,678.000000
30.450000	0.500	-21,997.000000
30.458333	0.500	-20,639.000000
30.466667	0.500	-18,898.000000
30.475000	0.500	-17,278.000000
30.483333	0.500	-16,180.000000
30.491667	0.500	-16,136.000000
30.500000	0.500	-17,115.000000
30.508333	0.500	-18,654.000000
30.516667	0.500	-20,107.000000
30.525000	0.500	-21,308.000000
30.533333	0.500	-22,358.000000
30.541667	0.500	-23,225.000000
30.550000	0.500	-23,570.000000
30.558333	0.500	-23,361.000000
30.566667	0.500	-23,311.000000
30.575000	0.500	-23,981.000000
30.583333	0.500	-25,438.000000
30.591667	0.500	-27,417.000000
30.600000	0.500	-29,714.000000
30.608333	0.500	-32,189.000000
30.616667	0.500	-34,510.000000
30.625000	0.500	-36,456.000000
30.633333	0.500	-38,084.000000
30.641667	0.500	-39,275.000000
30.650000	0.500	-39,685.000000
30.658333	0.500	-38,844.000000
30.666667	0.500	-36,505.000000
30.675000	0.500	-33,118.000000
30.683333	0.500	-29,392.000000
30.691667	0.500	-25,609.000000
30.700000	0.500	-22,023.000000
30.708333	0.500	-19,450.000000
30.716667	0.500	-18,065.000000
30.725000	0.500	-17,500.000000
30.733333	0.500	-17,488.000000
30.741667	0.500	-17,952.000000
30.750000	0.500	-18,642.000000
30.758333	0.500	-19,155.000000
30.766667	0.500	-19,426.000000
30.775000	0.500	-19,503.000000
30.783333	0.500	-19,196.000000
30.791667	0.500	-18,608.000000
30.800000	0.500	-17,856.000000
30.808333	0.500	-16,751.000000
30.816667	0.500	-14,985.000000
30.825000	0.500	-12,795.000000
30.833333	0.500	-11,245.000000
30.841667	0.500	-10,822.000000
30.850000	0.500	-11,333.000000
30.858333	0.500	-12,278.000000
30.866667	0.500	-13,573.000000
30.875000	0.500	-15,548.000000
30.883333	0.500	-18,248.000000
30.891667	0.500	-20,729.000000
30.900000	0.500	-22,268.000000
30.908333	0.500	-22,628.000000
30.916667	0.500	-22,086.000000
30.925000	0.500	-21,675.000000
30.933333	0.500	-22,119.000000
30.941667	0.500	-23,589.000000
30.950000	0.500	-25,751.000000
30.958333	0.500	-27,718.000000
30.966667	0.500	-29,105.000000
30.975000	0.500	-30,759.000000
30.983333	0.500	-33,151.000000
30.991667	0.500	-35,270.000000
31.000000	0.500	-36,460.000000
