# Supplementary material for: Changes to Serum Sample Tube and Processing Methodology Does Not Cause Inter-Individual Variation in Automated Whole Serum N-Glycan Profiling in Health and Disease
Source: PLoS One. 2015 Apr 1;10(4):e0123028. doi: 10.1371/journal.pone.0123028 (PMC4382121; doi:10.1371/journal.pone.0123028)
Supplement: S2 Data — (ZIP) [file pone.0123028.s007.zip › IgGglycansData/1000+390-Sample 6.txt]

File Path	chrom://acropora/ChromeleonLocal/Archana Data/07 Mar 14/Robot validation of PNG F release- GCP-IgG and GCP-Fet.seq/9.smp/Emission_1.channel/Emission_1.chm
Channel	Emission_1

Injection Information:
Data Vault	ChromeleonLocal
Injection	PNG F rel-GCP-IgG-100µg-F.A+PBM+2AB VP96+T1-110/1000+390-Sample 6
Injection Number	11
Position	RF1
Comment	
Processing Method	beh-gu
Instrument Method	BEH-15cm-30min-right-25ul
Type	Unknown
Status	Finished
Injection Date	07/03/2014
Injection Time	20:32:22
Injection Volume (µL)	25.0000
Dilution Factor	1.0000
Weight	1.0000

Raw Data Information:
Time Min. (min)	0.000000
Time Max. (min)	31.000000
Data Points	3721
Detector	FLD
Exporting Data System	Chromeleon 7.1.1.1127
Operator	
Signal Quantity	
Signal Unit	counts
Signal Min.	-31,346.000000
Signal Max.	7,416,866.000000
Channel	Emission_1
Driver Name	FLD3000.dll
Channel Type	Evaluation
Min. Step (s)	0.500
Max. Step (s)	0.500
Average Step (s)	0.500

Signal Parameter Information:
Signal Info	

Raw Data:
Time (min)	Step (s)	Value (counts)
0.000000	0.000	0.000000
0.008333	0.500	0.000000
0.016667	0.500	0.000000
0.025000	0.500	0.000000
0.033333	0.500	0.000000
0.041667	0.500	8,080.000000
0.050000	0.500	8,408.000000
0.058333	0.500	9,170.000000
0.066667	0.500	10,717.000000
0.075000	0.500	12,936.000000
0.083333	0.500	15,395.000000
0.091667	0.500	17,567.000000
0.100000	0.500	19,042.000000
0.108333	0.500	19,635.000000
0.116667	0.500	19,379.000000
0.125000	0.500	18,425.000000
0.133333	0.500	16,948.000000
0.141667	0.500	15,064.000000
0.150000	0.500	12,896.000000
0.158333	0.500	10,647.000000
0.166667	0.500	8,466.000000
0.175000	0.500	6,461.000000
0.183333	0.500	4,746.000000
0.191667	0.500	3,329.000000
0.200000	0.500	2,141.000000
0.208333	0.500	1,134.000000
0.216667	0.500	259.000000
0.225000	0.500	-497.000000
0.233333	0.500	-1,117.000000
0.241667	0.500	-1,565.000000
0.250000	0.500	-1,852.000000
0.258333	0.500	-2,047.000000
0.266667	0.500	-2,214.000000
0.275000	0.500	-2,375.000000
0.283333	0.500	-2,572.000000
0.291667	0.500	-2,785.000000
0.300000	0.500	-2,952.000000
0.308333	0.500	-3,028.000000
0.316667	0.500	-2,951.000000
0.325000	0.500	-2,709.000000
0.333333	0.500	-2,430.000000
0.341667	0.500	-2,265.000000
0.350000	0.500	-2,277.000000
0.358333	0.500	-2,437.000000
0.366667	0.500	-2,664.000000
0.375000	0.500	-2,881.000000
0.383333	0.500	-3,008.000000
0.391667	0.500	-3,048.000000
0.400000	0.500	-2,996.000000
0.408333	0.500	-2,812.000000
0.416667	0.500	-2,513.000000
0.425000	0.500	-2,212.000000
0.433333	0.500	-1,995.000000
0.441667	0.500	-1,888.000000
0.450000	0.500	-1,906.000000
0.458333	0.500	-2,015.000000
0.466667	0.500	-2,160.000000
0.475000	0.500	-2,263.000000
0.483333	0.500	-2,308.000000
0.491667	0.500	-2,321.000000
0.500000	0.500	-2,352.000000
0.508333	0.500	-2,400.000000
0.516667	0.500	-2,444.000000
0.525000	0.500	-2,469.000000
0.533333	0.500	-2,476.000000
0.541667	0.500	-2,454.000000
0.550000	0.500	-2,405.000000
0.558333	0.500	-2,356.000000
0.566667	0.500	-2,280.000000
0.575000	0.500	-2,127.000000
0.583333	0.500	-1,914.000000
0.591667	0.500	-1,677.000000
0.600000	0.500	-1,440.000000
0.608333	0.500	-1,193.000000
0.616667	0.500	-923.000000
0.625000	0.500	-632.000000
0.633333	0.500	-347.000000
0.641667	0.500	-30.000000
0.650000	0.500	365.000000
0.658333	0.500	923.000000
0.666667	0.500	1,735.000000
0.675000	0.500	2,826.000000
0.683333	0.500	4,116.000000
0.691667	0.500	5,451.000000
0.700000	0.500	6,645.000000
0.708333	0.500	7,564.000000
0.716667	0.500	8,185.000000
0.725000	0.500	8,497.000000
0.733333	0.500	8,578.000000
0.741667	0.500	8,852.000000
0.750000	0.500	10,248.000000
0.758333	0.500	13,905.000000
0.766667	0.500	20,527.000000
0.775000	0.500	30,028.000000
0.783333	0.500	41,528.000000
0.791667	0.500	53,697.000000
0.800000	0.500	65,134.000000
0.808333	0.500	74,536.000000
0.816667	0.500	80,935.000000
0.825000	0.500	83,860.000000
0.833333	0.500	83,312.000000
0.841667	0.500	79,733.000000
0.850000	0.500	73,810.000000
0.858333	0.500	66,300.000000
0.866667	0.500	57,965.000000
0.875000	0.500	49,549.000000
0.883333	0.500	41,603.000000
0.891667	0.500	34,489.000000
0.900000	0.500	28,438.000000
0.908333	0.500	23,556.000000
0.916667	0.500	19,775.000000
0.925000	0.500	16,971.000000
0.933333	0.500	15,015.000000
0.941667	0.500	13,682.000000
0.950000	0.500	12,682.000000
0.958333	0.500	11,866.000000
0.966667	0.500	11,290.000000
0.975000	0.500	10,997.000000
0.983333	0.500	10,980.000000
0.991667	0.500	11,180.000000
1.000000	0.500	11,516.000000
1.008333	0.500	11,915.000000
1.016667	0.500	12,340.000000
1.025000	0.500	12,812.000000
1.033333	0.500	13,464.000000
1.041667	0.500	14,554.000000
1.050000	0.500	16,505.000000
1.058333	0.500	19,801.000000
1.066667	0.500	24,608.000000
1.075000	0.500	30,655.000000
1.083333	0.500	37,267.000000
1.091667	0.500	43,522.000000
1.100000	0.500	48,537.000000
1.108333	0.500	51,758.000000
1.116667	0.500	53,010.000000
1.125000	0.500	52,460.000000
1.133333	0.500	50,532.000000
1.141667	0.500	47,861.000000
1.150000	0.500	45,172.000000
1.158333	0.500	43,023.000000
1.166667	0.500	41,635.000000
1.175000	0.500	41,052.000000
1.183333	0.500	41,248.000000
1.191667	0.500	42,167.000000
1.200000	0.500	43,663.000000
1.208333	0.500	45,499.000000
1.216667	0.500	47,378.000000
1.225000	0.500	49,016.000000
1.233333	0.500	50,121.000000
1.241667	0.500	50,482.000000
1.250000	0.500	49,979.000000
1.258333	0.500	48,656.000000
1.266667	0.500	46,728.000000
1.275000	0.500	44,395.000000
1.283333	0.500	41,775.000000
1.291667	0.500	38,941.000000
1.300000	0.500	36,035.000000
1.308333	0.500	33,432.000000
1.316667	0.500	31,818.000000
1.325000	0.500	31,627.000000
1.333333	0.500	32,576.000000
1.341667	0.500	33,926.000000
1.350000	0.500	34,873.000000
1.358333	0.500	34,835.000000
1.366667	0.500	33,634.000000
1.375000	0.500	31,372.000000
1.383333	0.500	28,296.000000
1.391667	0.500	24,762.000000
1.400000	0.500	21,108.000000
1.408333	0.500	17,611.000000
1.416667	0.500	14,435.000000
1.425000	0.500	11,767.000000
1.433333	0.500	9,755.000000
1.441667	0.500	8,442.000000
1.450000	0.500	7,772.000000
1.458333	0.500	7,578.000000
1.466667	0.500	7,617.000000
1.475000	0.500	7,639.000000
1.483333	0.500	7,515.000000
1.491667	0.500	7,220.000000
1.500000	0.500	6,823.000000
1.508333	0.500	6,501.000000
1.516667	0.500	6,453.000000
1.525000	0.500	6,809.000000
1.533333	0.500	7,570.000000
1.541667	0.500	8,517.000000
1.550000	0.500	9,366.000000
1.558333	0.500	9,872.000000
1.566667	0.500	9,938.000000
1.575000	0.500	9,572.000000
1.583333	0.500	8,844.000000
1.591667	0.500	7,895.000000
1.600000	0.500	6,873.000000
1.608333	0.500	5,866.000000
1.616667	0.500	4,861.000000
1.625000	0.500	3,851.000000
1.633333	0.500	2,892.000000
1.641667	0.500	2,055.000000
1.650000	0.500	1,408.000000
1.658333	0.500	951.000000
1.666667	0.500	660.000000
1.675000	0.500	538.000000
1.683333	0.500	587.000000
1.691667	0.500	777.000000
1.700000	0.500	1,047.000000
1.708333	0.500	1,341.000000
1.716667	0.500	1,583.000000
1.725000	0.500	1,734.000000
1.733333	0.500	1,815.000000
1.741667	0.500	1,817.000000
1.750000	0.500	1,746.000000
1.758333	0.500	1,557.000000
1.766667	0.500	1,227.000000
1.775000	0.500	821.000000
1.783333	0.500	439.000000
1.791667	0.500	116.000000
1.800000	0.500	-169.000000
1.808333	0.500	-424.000000
1.816667	0.500	-658.000000
1.825000	0.500	-866.000000
1.833333	0.500	-983.000000
1.841667	0.500	-1,015.000000
1.850000	0.500	-1,027.000000
1.858333	0.500	-1,066.000000
1.866667	0.500	-1,116.000000
1.875000	0.500	-1,154.000000
1.883333	0.500	-1,186.000000
1.891667	0.500	-1,263.000000
1.900000	0.500	-1,408.000000
1.908333	0.500	-1,596.000000
1.916667	0.500	-1,828.000000
1.925000	0.500	-2,086.000000
1.933333	0.500	-2,299.000000
1.941667	0.500	-2,413.000000
1.950000	0.500	-2,393.000000
1.958333	0.500	-2,239.000000
1.966667	0.500	-1,999.000000
1.975000	0.500	-1,721.000000
1.983333	0.500	-1,456.000000
1.991667	0.500	-1,258.000000
2.000000	0.500	-1,201.000000
2.008333	0.500	-1,308.000000
2.016667	0.500	-1,498.000000
2.025000	0.500	-1,636.000000
2.033333	0.500	-1,639.000000
2.041667	0.500	-1,466.000000
2.050000	0.500	-1,090.000000
2.058333	0.500	-568.000000
2.066667	0.500	-34.000000
2.075000	0.500	426.000000
2.083333	0.500	765.000000
2.091667	0.500	991.000000
2.100000	0.500	1,110.000000
2.108333	0.500	1,151.000000
2.116667	0.500	1,189.000000
2.125000	0.500	1,256.000000
2.133333	0.500	1,286.000000
2.141667	0.500	1,190.000000
2.150000	0.500	909.000000
2.158333	0.500	484.000000
2.166667	0.500	33.000000
2.175000	0.500	-374.000000
2.183333	0.500	-692.000000
2.191667	0.500	-934.000000
2.200000	0.500	-1,150.000000
2.208333	0.500	-1,352.000000
2.216667	0.500	-1,544.000000
2.225000	0.500	-1,739.000000
2.233333	0.500	-1,909.000000
2.241667	0.500	-2,026.000000
2.250000	0.500	-2,102.000000
2.258333	0.500	-2,142.000000
2.266667	0.500	-2,136.000000
2.275000	0.500	-2,098.000000
2.283333	0.500	-2,056.000000
2.291667	0.500	-2,039.000000
2.300000	0.500	-2,026.000000
2.308333	0.500	-1,974.000000
2.316667	0.500	-1,923.000000
2.325000	0.500	-1,907.000000
2.333333	0.500	-1,906.000000
2.341667	0.500	-1,878.000000
2.350000	0.500	-1,785.000000
2.358333	0.500	-1,600.000000
2.366667	0.500	-1,309.000000
2.375000	0.500	-933.000000
2.383333	0.500	-518.000000
2.391667	0.500	-151.000000
2.400000	0.500	124.000000
2.408333	0.500	274.000000
2.416667	0.500	292.000000
2.425000	0.500	156.000000
2.433333	0.500	-137.000000
2.441667	0.500	-554.000000
2.450000	0.500	-1,020.000000
2.458333	0.500	-1,467.000000
2.466667	0.500	-1,893.000000
2.475000	0.500	-2,342.000000
2.483333	0.500	-2,811.000000
2.491667	0.500	-3,226.000000
2.500000	0.500	-3,534.000000
2.508333	0.500	-3,689.000000
2.516667	0.500	-3,658.000000
2.525000	0.500	-3,489.000000
2.533333	0.500	-3,273.000000
2.541667	0.500	-3,016.000000
2.550000	0.500	-2,679.000000
2.558333	0.500	-2,244.000000
2.566667	0.500	-1,777.000000
2.575000	0.500	-1,422.000000
2.583333	0.500	-1,273.000000
2.591667	0.500	-1,256.000000
2.600000	0.500	-1,312.000000
2.608333	0.500	-1,467.000000
2.616667	0.500	-1,691.000000
2.625000	0.500	-1,880.000000
2.633333	0.500	-1,983.000000
2.641667	0.500	-2,044.000000
2.650000	0.500	-2,144.000000
2.658333	0.500	-2,260.000000
2.666667	0.500	-2,358.000000
2.675000	0.500	-2,422.000000
2.683333	0.500	-2,478.000000
2.691667	0.500	-2,476.000000
2.700000	0.500	-2,404.000000
2.708333	0.500	-2,310.000000
2.716667	0.500	-2,258.000000
2.725000	0.500	-2,291.000000
2.733333	0.500	-2,406.000000
2.741667	0.500	-2,561.000000
2.750000	0.500	-2,676.000000
2.758333	0.500	-2,658.000000
2.766667	0.500	-2,439.000000
2.775000	0.500	-2,067.000000
2.783333	0.500	-1,632.000000
2.791667	0.500	-1,229.000000
2.800000	0.500	-928.000000
2.808333	0.500	-734.000000
2.816667	0.500	-670.000000
2.825000	0.500	-752.000000
2.833333	0.500	-934.000000
2.841667	0.500	-1,153.000000
2.850000	0.500	-1,358.000000
2.858333	0.500	-1,597.000000
2.866667	0.500	-1,903.000000
2.875000	0.500	-2,261.000000
2.883333	0.500	-2,624.000000
2.891667	0.500	-2,904.000000
2.900000	0.500	-3,085.000000
2.908333	0.500	-3,189.000000
2.916667	0.500	-3,282.000000
2.925000	0.500	-3,361.000000
2.933333	0.500	-3,392.000000
2.941667	0.500	-3,365.000000
2.950000	0.500	-3,308.000000
2.958333	0.500	-3,234.000000
2.966667	0.500	-3,125.000000
2.975000	0.500	-2,982.000000
2.983333	0.500	-2,840.000000
2.991667	0.500	-2,710.000000
3.000000	0.500	-2,647.000000
3.008333	0.500	-2,647.000000
3.016667	0.500	-2,647.000000
3.025000	0.500	-2,647.000000
3.033333	0.500	-2,647.000000
3.041667	0.500	-2,464.000000
3.050000	0.500	-1,766.000000
3.058333	0.500	-782.000000
3.066667	0.500	151.000000
3.075000	0.500	832.000000
3.083333	0.500	1,350.000000
3.091667	0.500	1,705.000000
3.100000	0.500	2,220.000000
3.108333	0.500	3,804.000000
3.116667	0.500	6,973.000000
3.125000	0.500	11,806.000000
3.133333	0.500	18,194.000000
3.141667	0.500	25,793.000000
3.150000	0.500	33,639.000000
3.158333	0.500	40,827.000000
3.166667	0.500	46,555.000000
3.175000	0.500	49,829.000000
3.183333	0.500	49,819.000000
3.191667	0.500	46,907.000000
3.200000	0.500	41,998.000000
3.208333	0.500	35,889.000000
3.216667	0.500	29,619.000000
3.225000	0.500	24,012.000000
3.233333	0.500	19,132.000000
3.241667	0.500	14,988.000000
3.250000	0.500	11,950.000000
3.258333	0.500	10,407.000000
3.266667	0.500	9,713.000000
3.275000	0.500	9,179.000000
3.283333	0.500	8,527.000000
3.291667	0.500	7,210.000000
3.300000	0.500	4,691.000000
3.308333	0.500	1,763.000000
3.316667	0.500	-686.000000
3.325000	0.500	-2,205.000000
3.333333	0.500	-3,030.000000
3.341667	0.500	-3,593.000000
3.350000	0.500	-4,234.000000
3.358333	0.500	-5,007.000000
3.366667	0.500	-6,202.000000
3.375000	0.500	-7,922.000000
3.383333	0.500	-9,938.000000
3.391667	0.500	-11,821.000000
3.400000	0.500	-12,730.000000
3.408333	0.500	-11,997.000000
3.416667	0.500	-9,532.000000
3.425000	0.500	-5,792.000000
3.433333	0.500	-1,411.000000
3.441667	0.500	3,073.000000
3.450000	0.500	6,816.000000
3.458333	0.500	9,308.000000
3.466667	0.500	10,207.000000
3.475000	0.500	9,182.000000
3.483333	0.500	6,650.000000
3.491667	0.500	3,761.000000
3.500000	0.500	1,102.000000
3.508333	0.500	-783.000000
3.516667	0.500	-1,217.000000
3.525000	0.500	-543.000000
3.533333	0.500	654.000000
3.541667	0.500	1,828.000000
3.550000	0.500	2,292.000000
3.558333	0.500	1,907.000000
3.566667	0.500	468.000000
3.575000	0.500	-1,885.000000
3.583333	0.500	-4,622.000000
3.591667	0.500	-7,597.000000
3.600000	0.500	-10,589.000000
3.608333	0.500	-13,488.000000
3.616667	0.500	-16,389.000000
3.625000	0.500	-19,132.000000
3.633333	0.500	-21,537.000000
3.641667	0.500	-23,102.000000
3.650000	0.500	-23,523.000000
3.658333	0.500	-23,291.000000
3.666667	0.500	-23,013.000000
3.675000	0.500	-22,393.000000
3.683333	0.500	-21,472.000000
3.691667	0.500	-20,631.000000
3.700000	0.500	-19,973.000000
3.708333	0.500	-19,264.000000
3.716667	0.500	-18,804.000000
3.725000	0.500	-18,925.000000
3.733333	0.500	-19,477.000000
3.741667	0.500	-20,145.000000
3.750000	0.500	-20,474.000000
3.758333	0.500	-20,270.000000
3.766667	0.500	-19,821.000000
3.775000	0.500	-19,126.000000
3.783333	0.500	-18,097.000000
3.791667	0.500	-16,529.000000
3.800000	0.500	-14,194.000000
3.808333	0.500	-10,847.000000
3.816667	0.500	-6,595.000000
3.825000	0.500	-1,926.000000
3.833333	0.500	2,206.000000
3.841667	0.500	4,577.000000
3.850000	0.500	4,668.000000
3.858333	0.500	2,764.000000
3.866667	0.500	-596.000000
3.875000	0.500	-4,586.000000
3.883333	0.500	-8,716.000000
3.891667	0.500	-12,689.000000
3.900000	0.500	-16,100.000000
3.908333	0.500	-18,187.000000
3.916667	0.500	-18,193.000000
3.925000	0.500	-16,009.000000
3.933333	0.500	-12,252.000000
3.941667	0.500	-7,833.000000
3.950000	0.500	-3,391.000000
3.958333	0.500	703.000000
3.966667	0.500	4,071.000000
3.975000	0.500	6,712.000000
3.983333	0.500	8,703.000000
3.991667	0.500	9,898.000000
4.000000	0.500	10,325.000000
4.008333	0.500	10,174.000000
4.016667	0.500	9,238.000000
4.025000	0.500	7,831.000000
4.033333	0.500	6,613.000000
4.041667	0.500	5,708.000000
4.050000	0.500	4,514.000000
4.058333	0.500	2,851.000000
4.066667	0.500	479.000000
4.075000	0.500	-2,590.000000
4.083333	0.500	-5,595.000000
4.091667	0.500	-8,148.000000
4.100000	0.500	-10,290.000000
4.108333	0.500	-11,990.000000
4.116667	0.500	-13,136.000000
4.125000	0.500	-13,558.000000
4.133333	0.500	-13,201.000000
4.141667	0.500	-12,370.000000
4.150000	0.500	-11,230.000000
4.158333	0.500	-9,774.000000
4.166667	0.500	-8,164.000000
4.175000	0.500	-6,921.000000
4.183333	0.500	-6,862.000000
4.191667	0.500	-8,327.000000
4.200000	0.500	-11,136.000000
4.208333	0.500	-14,923.000000
4.216667	0.500	-18,937.000000
4.225000	0.500	-21,976.000000
4.233333	0.500	-23,131.000000
4.241667	0.500	-22,252.000000
4.250000	0.500	-20,262.000000
4.258333	0.500	-17,960.000000
4.266667	0.500	-15,789.000000
4.275000	0.500	-13,709.000000
4.283333	0.500	-11,990.000000
4.291667	0.500	-11,191.000000
4.300000	0.500	-11,110.000000
4.308333	0.500	-11,200.000000
4.316667	0.500	-11,280.000000
4.325000	0.500	-11,332.000000
4.333333	0.500	-11,133.000000
4.341667	0.500	-10,592.000000
4.350000	0.500	-10,179.000000
4.358333	0.500	-10,424.000000
4.366667	0.500	-11,550.000000
4.375000	0.500	-13,351.000000
4.383333	0.500	-15,211.000000
4.391667	0.500	-16,606.000000
4.400000	0.500	-17,110.000000
4.408333	0.500	-16,428.000000
4.416667	0.500	-14,498.000000
4.425000	0.500	-11,628.000000
4.433333	0.500	-8,212.000000
4.441667	0.500	-4,767.000000
4.450000	0.500	-1,863.000000
4.458333	0.500	-318.000000
4.466667	0.500	-397.000000
4.475000	0.500	-1,447.000000
4.483333	0.500	-3,349.000000
4.491667	0.500	-6,218.000000
4.500000	0.500	-9,343.000000
4.508333	0.500	-11,600.000000
4.516667	0.500	-12,544.000000
4.525000	0.500	-12,400.000000
4.533333	0.500	-11,666.000000
4.541667	0.500	-11,219.000000
4.550000	0.500	-11,461.000000
4.558333	0.500	-12,510.000000
4.566667	0.500	-14,495.000000
4.575000	0.500	-16,793.000000
4.583333	0.500	-18,505.000000
4.591667	0.500	-19,233.000000
4.600000	0.500	-19,286.000000
4.608333	0.500	-19,392.000000
4.616667	0.500	-19,932.000000
4.625000	0.500	-20,903.000000
4.633333	0.500	-22,181.000000
4.641667	0.500	-23,644.000000
4.650000	0.500	-24,560.000000
4.658333	0.500	-24,845.000000
4.666667	0.500	-24,487.000000
4.675000	0.500	-23,388.000000
4.683333	0.500	-21,335.000000
4.691667	0.500	-18,218.000000
4.700000	0.500	-14,115.000000
4.708333	0.500	-8,955.000000
4.716667	0.500	-3,485.000000
4.725000	0.500	1,193.000000
4.733333	0.500	4,751.000000
4.741667	0.500	7,305.000000
4.750000	0.500	8,843.000000
4.758333	0.500	9,666.000000
4.766667	0.500	10,466.000000
4.775000	0.500	11,596.000000
4.783333	0.500	12,666.000000
4.791667	0.500	13,210.000000
4.800000	0.500	13,265.000000
4.808333	0.500	13,191.000000
4.816667	0.500	13,077.000000
4.825000	0.500	12,915.000000
4.833333	0.500	12,474.000000
4.841667	0.500	11,317.000000
4.850000	0.500	9,731.000000
4.858333	0.500	7,724.000000
4.866667	0.500	5,121.000000
4.875000	0.500	1,791.000000
4.883333	0.500	-1,756.000000
4.891667	0.500	-4,887.000000
4.900000	0.500	-7,584.000000
4.908333	0.500	-9,710.000000
4.916667	0.500	-11,054.000000
4.925000	0.500	-11,492.000000
4.933333	0.500	-11,478.000000
4.941667	0.500	-12,019.000000
4.950000	0.500	-13,063.000000
4.958333	0.500	-14,234.000000
4.966667	0.500	-15,063.000000
4.975000	0.500	-14,618.000000
4.983333	0.500	-12,814.000000
4.991667	0.500	-10,318.000000
5.000000	0.500	-7,386.000000
5.008333	0.500	-4,307.000000
5.016667	0.500	-1,463.000000
5.025000	0.500	349.000000
5.033333	0.500	194.000000
5.041667	0.500	-1,723.000000
5.050000	0.500	-4,562.000000
5.058333	0.500	-7,460.000000
5.066667	0.500	-9,930.000000
5.075000	0.500	-11,978.000000
5.083333	0.500	-13,524.000000
5.091667	0.500	-14,577.000000
5.100000	0.500	-14,779.000000
5.108333	0.500	-14,030.000000
5.116667	0.500	-12,662.000000
5.125000	0.500	-10,758.000000
5.133333	0.500	-8,215.000000
5.141667	0.500	-5,361.000000
5.150000	0.500	-2,859.000000
5.158333	0.500	-754.000000
5.166667	0.500	1,332.000000
5.175000	0.500	3,777.000000
5.183333	0.500	5,952.000000
5.191667	0.500	7,124.000000
5.200000	0.500	7,388.000000
5.208333	0.500	6,735.000000
5.216667	0.500	5,283.000000
5.225000	0.500	3,396.000000
5.233333	0.500	1,506.000000
5.241667	0.500	-8.000000
5.250000	0.500	-764.000000
5.258333	0.500	-803.000000
5.266667	0.500	78.000000
5.275000	0.500	2,384.000000
5.283333	0.500	5,766.000000
5.291667	0.500	9,512.000000
5.300000	0.500	13,046.000000
5.308333	0.500	16,078.000000
5.316667	0.500	18,094.000000
5.325000	0.500	18,490.000000
5.333333	0.500	17,293.000000
5.341667	0.500	15,018.000000
5.350000	0.500	12,486.000000
5.358333	0.500	10,107.000000
5.366667	0.500	7,982.000000
5.375000	0.500	6,204.000000
5.383333	0.500	5,123.000000
5.391667	0.500	4,206.000000
5.400000	0.500	3,288.000000
5.408333	0.500	2,273.000000
5.416667	0.500	1,134.000000
5.425000	0.500	212.000000
5.433333	0.500	-500.000000
5.441667	0.500	-1,409.000000
5.450000	0.500	-2,856.000000
5.458333	0.500	-4,947.000000
5.466667	0.500	-7,773.000000
5.475000	0.500	-10,929.000000
5.483333	0.500	-13,728.000000
5.491667	0.500	-15,871.000000
5.500000	0.500	-16,997.000000
5.508333	0.500	-16,667.000000
5.516667	0.500	-15,326.000000
5.525000	0.500	-13,791.000000
5.533333	0.500	-12,539.000000
5.541667	0.500	-11,459.000000
5.550000	0.500	-10,107.000000
5.558333	0.500	-8,330.000000
5.566667	0.500	-6,305.000000
5.575000	0.500	-4,534.000000
5.583333	0.500	-3,663.000000
5.591667	0.500	-4,055.000000
5.600000	0.500	-5,618.000000
5.608333	0.500	-7,861.000000
5.616667	0.500	-10,367.000000
5.625000	0.500	-12,398.000000
5.633333	0.500	-13,372.000000
5.641667	0.500	-13,259.000000
5.650000	0.500	-12,611.000000
5.658333	0.500	-12,055.000000
5.666667	0.500	-11,589.000000
5.675000	0.500	-10,712.000000
5.683333	0.500	-9,198.000000
5.691667	0.500	-7,020.000000
5.700000	0.500	-4,372.000000
5.708333	0.500	-2,111.000000
5.716667	0.500	-875.000000
5.725000	0.500	-215.000000
5.733333	0.500	245.000000
5.741667	0.500	364.000000
5.750000	0.500	148.000000
5.758333	0.500	-96.000000
5.766667	0.500	-376.000000
5.775000	0.500	-723.000000
5.783333	0.500	-1,114.000000
5.791667	0.500	-1,494.000000
5.800000	0.500	-1,954.000000
5.808333	0.500	-2,615.000000
5.816667	0.500	-3,436.000000
5.825000	0.500	-4,571.000000
5.833333	0.500	-5,696.000000
5.841667	0.500	-6,404.000000
5.850000	0.500	-6,740.000000
5.858333	0.500	-6,765.000000
5.866667	0.500	-6,312.000000
5.875000	0.500	-5,219.000000
5.883333	0.500	-3,989.000000
5.891667	0.500	-3,556.000000
5.900000	0.500	-4,084.000000
5.908333	0.500	-5,382.000000
5.916667	0.500	-7,135.000000
5.925000	0.500	-8,818.000000
5.933333	0.500	-9,717.000000
5.941667	0.500	-9,549.000000
5.950000	0.500	-8,672.000000
5.958333	0.500	-7,718.000000
5.966667	0.500	-6,983.000000
5.975000	0.500	-6,523.000000
5.983333	0.500	-6,156.000000
5.991667	0.500	-5,411.000000
6.000000	0.500	-3,955.000000
6.008333	0.500	-2,252.000000
6.016667	0.500	-1,134.000000
6.025000	0.500	-691.000000
6.033333	0.500	-598.000000
6.041667	0.500	-719.000000
6.050000	0.500	-1,423.000000
6.058333	0.500	-2,747.000000
6.066667	0.500	-4,244.000000
6.075000	0.500	-5,652.000000
6.083333	0.500	-6,443.000000
6.091667	0.500	-6,129.000000
6.100000	0.500	-5,000.000000
6.108333	0.500	-3,368.000000
6.116667	0.500	-1,329.000000
6.125000	0.500	611.000000
6.133333	0.500	1,888.000000
6.141667	0.500	2,019.000000
6.150000	0.500	1,270.000000
6.158333	0.500	206.000000
6.166667	0.500	-944.000000
6.175000	0.500	-2,266.000000
6.183333	0.500	-3,537.000000
6.191667	0.500	-4,817.000000
6.200000	0.500	-6,008.000000
6.208333	0.500	-6,169.000000
6.216667	0.500	-4,664.000000
6.225000	0.500	-2,033.000000
6.233333	0.500	1,135.000000
6.241667	0.500	4,878.000000
6.250000	0.500	9,147.000000
6.258333	0.500	13,663.000000
6.266667	0.500	18,100.000000
6.275000	0.500	21,844.000000
6.283333	0.500	24,146.000000
6.291667	0.500	24,370.000000
6.300000	0.500	22,552.000000
6.308333	0.500	19,348.000000
6.316667	0.500	15,620.000000
6.325000	0.500	12,488.000000
6.333333	0.500	10,580.000000
6.341667	0.500	9,605.000000
6.350000	0.500	8,990.000000
6.358333	0.500	8,263.000000
6.366667	0.500	6,974.000000
6.375000	0.500	5,095.000000
6.383333	0.500	2,704.000000
6.391667	0.500	-132.000000
6.400000	0.500	-2,928.000000
6.408333	0.500	-4,957.000000
6.416667	0.500	-6,266.000000
6.425000	0.500	-6,953.000000
6.433333	0.500	-6,935.000000
6.441667	0.500	-5,914.000000
6.450000	0.500	-3,663.000000
6.458333	0.500	-736.000000
6.466667	0.500	2,648.000000
6.475000	0.500	6,881.000000
6.483333	0.500	11,836.000000
6.491667	0.500	16,628.000000
6.500000	0.500	19,910.000000
6.508333	0.500	21,111.000000
6.516667	0.500	20,137.000000
6.525000	0.500	17,483.000000
6.533333	0.500	13,530.000000
6.541667	0.500	9,035.000000
6.550000	0.500	5,301.000000
6.558333	0.500	2,777.000000
6.566667	0.500	1,126.000000
6.575000	0.500	-190.000000
6.583333	0.500	-1,491.000000
6.591667	0.500	-2,231.000000
6.600000	0.500	-2,038.000000
6.608333	0.500	-1,194.000000
6.616667	0.500	62.000000
6.625000	0.500	1,303.000000
6.633333	0.500	2,020.000000
6.641667	0.500	2,190.000000
6.650000	0.500	1,825.000000
6.658333	0.500	1,114.000000
6.666667	0.500	713.000000
6.675000	0.500	661.000000
6.683333	0.500	1,121.000000
6.691667	0.500	2,173.000000
6.700000	0.500	3,056.000000
6.708333	0.500	3,332.000000
6.716667	0.500	3,033.000000
6.725000	0.500	2,683.000000
6.733333	0.500	3,038.000000
6.741667	0.500	4,036.000000
6.750000	0.500	4,908.000000
6.758333	0.500	4,768.000000
6.766667	0.500	3,450.000000
6.775000	0.500	1,534.000000
6.783333	0.500	-437.000000
6.791667	0.500	-2,469.000000
6.800000	0.500	-4,420.000000
6.808333	0.500	-5,471.000000
6.816667	0.500	-4,470.000000
6.825000	0.500	-1,506.000000
6.833333	0.500	2,301.000000
6.841667	0.500	5,955.000000
6.850000	0.500	8,600.000000
6.858333	0.500	10,231.000000
6.866667	0.500	11,062.000000
6.875000	0.500	10,783.000000
6.883333	0.500	9,761.000000
6.891667	0.500	8,637.000000
6.900000	0.500	7,650.000000
6.908333	0.500	7,115.000000
6.916667	0.500	7,398.000000
6.925000	0.500	8,532.000000
6.933333	0.500	9,858.000000
6.941667	0.500	11,098.000000
6.950000	0.500	12,355.000000
6.958333	0.500	13,669.000000
6.966667	0.500	14,884.000000
6.975000	0.500	15,644.000000
6.983333	0.500	15,870.000000
6.991667	0.500	15,448.000000
7.000000	0.500	14,210.000000
7.008333	0.500	12,218.000000
7.016667	0.500	10,028.000000
7.025000	0.500	8,240.000000
7.033333	0.500	7,246.000000
7.041667	0.500	7,200.000000
7.050000	0.500	7,610.000000
7.058333	0.500	8,126.000000
7.066667	0.500	8,372.000000
7.075000	0.500	8,349.000000
7.083333	0.500	8,110.000000
7.091667	0.500	7,985.000000
7.100000	0.500	7,980.000000
7.108333	0.500	7,888.000000
7.116667	0.500	7,423.000000
7.125000	0.500	7,053.000000
7.133333	0.500	7,431.000000
7.141667	0.500	8,441.000000
7.150000	0.500	9,462.000000
7.158333	0.500	10,025.000000
7.166667	0.500	9,941.000000
7.175000	0.500	8,863.000000
7.183333	0.500	7,307.000000
7.191667	0.500	5,734.000000
7.200000	0.500	3,993.000000
7.208333	0.500	2,085.000000
7.216667	0.500	335.000000
7.225000	0.500	-1,317.000000
7.233333	0.500	-2,574.000000
7.241667	0.500	-2,927.000000
7.250000	0.500	-2,597.000000
7.258333	0.500	-1,859.000000
7.266667	0.500	-660.000000
7.275000	0.500	958.000000
7.283333	0.500	3,324.000000
7.291667	0.500	6,828.000000
7.300000	0.500	11,473.000000
7.308333	0.500	16,831.000000
7.316667	0.500	22,060.000000
7.325000	0.500	26,336.000000
7.333333	0.500	28,812.000000
7.341667	0.500	28,853.000000
7.350000	0.500	26,666.000000
7.358333	0.500	22,952.000000
7.366667	0.500	18,241.000000
7.375000	0.500	12,939.000000
7.383333	0.500	7,721.000000
7.391667	0.500	3,273.000000
7.400000	0.500	350.000000
7.408333	0.500	-580.000000
7.416667	0.500	353.000000
7.425000	0.500	2,693.000000
7.433333	0.500	5,271.000000
7.441667	0.500	7,102.000000
7.450000	0.500	7,689.000000
7.458333	0.500	7,448.000000
7.466667	0.500	7,292.000000
7.475000	0.500	7,887.000000
7.483333	0.500	9,604.000000
7.491667	0.500	12,451.000000
7.500000	0.500	15,455.000000
7.508333	0.500	18,156.000000
7.516667	0.500	20,362.000000
7.525000	0.500	21,919.000000
7.533333	0.500	23,134.000000
7.541667	0.500	24,319.000000
7.550000	0.500	25,343.000000
7.558333	0.500	25,379.000000
7.566667	0.500	23,692.000000
7.575000	0.500	20,197.000000
7.583333	0.500	15,993.000000
7.591667	0.500	12,145.000000
7.600000	0.500	9,400.000000
7.608333	0.500	7,956.000000
7.616667	0.500	7,497.000000
7.625000	0.500	7,873.000000
7.633333	0.500	8,409.000000
7.641667	0.500	8,631.000000
7.650000	0.500	8,698.000000
7.658333	0.500	8,932.000000
7.666667	0.500	9,776.000000
7.675000	0.500	11,289.000000
7.683333	0.500	12,574.000000
7.691667	0.500	12,716.000000
7.700000	0.500	11,362.000000
7.708333	0.500	8,599.000000
7.716667	0.500	5,323.000000
7.725000	0.500	2,636.000000
7.733333	0.500	865.000000
7.741667	0.500	31.000000
7.750000	0.500	621.000000
7.758333	0.500	2,868.000000
7.766667	0.500	6,416.000000
7.775000	0.500	10,685.000000
7.783333	0.500	15,227.000000
7.791667	0.500	19,424.000000
7.800000	0.500	22,450.000000
7.808333	0.500	23,598.000000
7.816667	0.500	22,757.000000
7.825000	0.500	20,492.000000
7.833333	0.500	17,742.000000
7.841667	0.500	15,327.000000
7.850000	0.500	13,418.000000
7.858333	0.500	12,232.000000
7.866667	0.500	11,929.000000
7.875000	0.500	11,999.000000
7.883333	0.500	12,241.000000
7.891667	0.500	12,915.000000
7.900000	0.500	14,330.000000
7.908333	0.500	16,579.000000
7.916667	0.500	19,063.000000
7.925000	0.500	20,507.000000
7.933333	0.500	20,298.000000
7.941667	0.500	18,870.000000
7.950000	0.500	17,296.000000
7.958333	0.500	16,532.000000
7.966667	0.500	16,635.000000
7.975000	0.500	17,332.000000
7.983333	0.500	17,896.000000
7.991667	0.500	17,481.000000
8.000000	0.500	16,558.000000
8.008333	0.500	15,896.000000
8.016667	0.500	15,867.000000
8.025000	0.500	16,004.000000
8.033333	0.500	16,222.000000
8.041667	0.500	16,613.000000
8.050000	0.500	17,235.000000
8.058333	0.500	18,412.000000
8.066667	0.500	20,476.000000
8.075000	0.500	23,469.000000
8.083333	0.500	26,870.000000
8.091667	0.500	30,391.000000
8.100000	0.500	34,324.000000
8.108333	0.500	38,762.000000
8.116667	0.500	42,904.000000
8.125000	0.500	45,316.000000
8.133333	0.500	45,189.000000
8.141667	0.500	42,854.000000
8.150000	0.500	38,941.000000
8.158333	0.500	34,931.000000
8.166667	0.500	31,929.000000
8.175000	0.500	30,128.000000
8.183333	0.500	28,816.000000
8.191667	0.500	27,393.000000
8.200000	0.500	25,971.000000
8.208333	0.500	24,496.000000
8.216667	0.500	22,358.000000
8.225000	0.500	19,885.000000
8.233333	0.500	17,559.000000
8.241667	0.500	15,984.000000
8.250000	0.500	15,397.000000
8.258333	0.500	15,130.000000
8.266667	0.500	14,775.000000
8.275000	0.500	14,370.000000
8.283333	0.500	13,985.000000
8.291667	0.500	13,716.000000
8.300000	0.500	13,442.000000
8.308333	0.500	13,165.000000
8.316667	0.500	13,296.000000
8.325000	0.500	13,788.000000
8.333333	0.500	15,095.000000
8.341667	0.500	17,802.000000
8.350000	0.500	21,523.000000
8.358333	0.500	25,254.000000
8.366667	0.500	28,494.000000
8.375000	0.500	31,272.000000
8.383333	0.500	33,980.000000
8.391667	0.500	37,346.000000
8.400000	0.500	42,526.000000
8.408333	0.500	50,782.000000
8.416667	0.500	63,308.000000
8.425000	0.500	80,126.000000
8.433333	0.500	100,475.000000
8.441667	0.500	123,501.000000
8.450000	0.500	148,031.000000
8.458333	0.500	172,394.000000
8.466667	0.500	194,977.000000
8.475000	0.500	215,076.000000
8.483333	0.500	231,897.000000
8.491667	0.500	243,723.000000
8.500000	0.500	249,685.000000
8.508333	0.500	249,235.000000
8.516667	0.500	242,214.000000
8.525000	0.500	229,238.000000
8.533333	0.500	211,396.000000
8.541667	0.500	189,825.000000
8.550000	0.500	165,858.000000
8.558333	0.500	141,333.000000
8.566667	0.500	118,105.000000
8.575000	0.500	96,934.000000
8.583333	0.500	78,592.000000
8.591667	0.500	63,360.000000
8.600000	0.500	50,626.000000
8.608333	0.500	40,425.000000
8.616667	0.500	32,885.000000
8.625000	0.500	27,522.000000
8.633333	0.500	23,419.000000
8.641667	0.500	19,866.000000
8.650000	0.500	16,526.000000
8.658333	0.500	13,616.000000
8.666667	0.500	11,426.000000
8.675000	0.500	10,065.000000
8.683333	0.500	9,842.000000
8.691667	0.500	10,610.000000
8.700000	0.500	12,009.000000
8.708333	0.500	13,828.000000
8.716667	0.500	15,316.000000
8.725000	0.500	16,073.000000
8.733333	0.500	16,263.000000
8.741667	0.500	16,361.000000
8.750000	0.500	16,753.000000
8.758333	0.500	17,868.000000
8.766667	0.500	19,400.000000
8.775000	0.500	20,798.000000
8.783333	0.500	21,840.000000
8.791667	0.500	22,522.000000
8.800000	0.500	23,062.000000
8.808333	0.500	23,751.000000
8.816667	0.500	24,514.000000
8.825000	0.500	25,032.000000
8.833333	0.500	25,176.000000
8.841667	0.500	25,154.000000
8.850000	0.500	25,428.000000
8.858333	0.500	25,962.000000
8.866667	0.500	26,200.000000
8.875000	0.500	25,858.000000
8.883333	0.500	25,380.000000
8.891667	0.500	25,733.000000
8.900000	0.500	27,261.000000
8.908333	0.500	29,500.000000
8.916667	0.500	31,875.000000
8.925000	0.500	33,940.000000
8.933333	0.500	34,897.000000
8.941667	0.500	34,563.000000
8.950000	0.500	33,330.000000
8.958333	0.500	31,665.000000
8.966667	0.500	29,889.000000
8.975000	0.500	28,320.000000
8.983333	0.500	27,322.000000
8.991667	0.500	27,662.000000
9.000000	0.500	29,301.000000
9.008333	0.500	31,476.000000
9.016667	0.500	33,428.000000
9.025000	0.500	34,883.000000
9.033333	0.500	36,052.000000
9.041667	0.500	36,835.000000
9.050000	0.500	36,971.000000
9.058333	0.500	36,610.000000
9.066667	0.500	35,626.000000
9.075000	0.500	33,929.000000
9.083333	0.500	31,891.000000
9.091667	0.500	29,529.000000
9.100000	0.500	26,543.000000
9.108333	0.500	23,133.000000
9.116667	0.500	19,776.000000
9.125000	0.500	16,739.000000
9.133333	0.500	14,447.000000
9.141667	0.500	13,627.000000
9.150000	0.500	14,949.000000
9.158333	0.500	18,346.000000
9.166667	0.500	22,450.000000
9.175000	0.500	26,178.000000
9.183333	0.500	29,477.000000
9.191667	0.500	32,607.000000
9.200000	0.500	35,757.000000
9.208333	0.500	39,056.000000
9.216667	0.500	42,882.000000
9.225000	0.500	46,910.000000
9.233333	0.500	50,357.000000
9.241667	0.500	52,366.000000
9.250000	0.500	53,158.000000
9.258333	0.500	53,338.000000
9.266667	0.500	53,070.000000
9.275000	0.500	52,512.000000
9.283333	0.500	51,931.000000
9.291667	0.500	51,327.000000
9.300000	0.500	50,614.000000
9.308333	0.500	49,866.000000
9.316667	0.500	49,312.000000
9.325000	0.500	49,047.000000
9.333333	0.500	48,714.000000
9.341667	0.500	47,974.000000
9.350000	0.500	46,834.000000
9.358333	0.500	45,663.000000
9.366667	0.500	44,506.000000
9.375000	0.500	43,383.000000
9.383333	0.500	42,400.000000
9.391667	0.500	41,246.000000
9.400000	0.500	39,626.000000
9.408333	0.500	37,610.000000
9.416667	0.500	35,961.000000
9.425000	0.500	35,687.000000
9.433333	0.500	36,738.000000
9.441667	0.500	38,508.000000
9.450000	0.500	40,527.000000
9.458333	0.500	42,079.000000
9.466667	0.500	42,628.000000
9.475000	0.500	42,598.000000
9.483333	0.500	42,871.000000
9.491667	0.500	44,255.000000
9.500000	0.500	47,782.000000
9.508333	0.500	54,456.000000
9.516667	0.500	64,785.000000
9.525000	0.500	78,683.000000
9.533333	0.500	96,036.000000
9.541667	0.500	116,986.000000
9.550000	0.500	142,539.000000
9.558333	0.500	174,554.000000
9.566667	0.500	216,081.000000
9.575000	0.500	270,880.000000
9.583333	0.500	343,904.000000
9.591667	0.500	441,807.000000
9.600000	0.500	572,224.000000
9.608333	0.500	744,143.000000
9.616667	0.500	967,533.000000
9.625000	0.500	1,252,966.000000
9.633333	0.500	1,612,102.000000
9.641667	0.500	2,054,052.000000
9.650000	0.500	2,581,718.000000
9.658333	0.500	3,188,984.000000
9.666667	0.500	3,859,375.000000
9.675000	0.500	4,564,442.000000
9.683333	0.500	5,263,772.000000
9.691667	0.500	5,911,270.000000
9.700000	0.500	6,459,492.000000
9.708333	0.500	6,865,449.000000
9.716667	0.500	7,096,244.000000
9.725000	0.500	7,133,578.000000
9.733333	0.500	6,976,576.000000
9.741667	0.500	6,641,050.000000
9.750000	0.500	6,155,839.000000
9.758333	0.500	5,559,199.000000
9.766667	0.500	4,894,614.000000
9.775000	0.500	4,205,382.000000
9.783333	0.500	3,530,973.000000
9.791667	0.500	2,903,006.000000
9.800000	0.500	2,342,893.000000
9.808333	0.500	1,862,027.000000
9.816667	0.500	1,462,458.000000
9.825000	0.500	1,140,191.000000
9.833333	0.500	887,281.000000
9.841667	0.500	693,521.000000
9.850000	0.500	547,761.000000
9.858333	0.500	439,559.000000
9.866667	0.500	359,980.000000
9.875000	0.500	301,722.000000
9.883333	0.500	258,993.000000
9.891667	0.500	226,981.000000
9.900000	0.500	201,987.000000
9.908333	0.500	181,520.000000
9.916667	0.500	164,406.000000
9.925000	0.500	150,083.000000
9.933333	0.500	138,126.000000
9.941667	0.500	128,193.000000
9.950000	0.500	119,681.000000
9.958333	0.500	111,781.000000
9.966667	0.500	104,138.000000
9.975000	0.500	96,341.000000
9.983333	0.500	87,919.000000
9.991667	0.500	78,634.000000
10.000000	0.500	68,638.000000
10.008333	0.500	58,832.000000
10.016667	0.500	50,617.000000
10.025000	0.500	44,740.000000
10.033333	0.500	41,280.000000
10.041667	0.500	40,019.000000
10.050000	0.500	40,427.000000
10.058333	0.500	41,990.000000
10.066667	0.500	43,971.000000
10.075000	0.500	45,206.000000
10.083333	0.500	45,696.000000
10.091667	0.500	46,197.000000
10.100000	0.500	46,393.000000
10.108333	0.500	46,370.000000
10.116667	0.500	46,581.000000
10.125000	0.500	47,409.000000
10.133333	0.500	48,745.000000
10.141667	0.500	50,238.000000
10.150000	0.500	51,473.000000
10.158333	0.500	52,475.000000
10.166667	0.500	53,524.000000
10.175000	0.500	54,795.000000
10.183333	0.500	56,114.000000
10.191667	0.500	57,250.000000
10.200000	0.500	58,040.000000
10.208333	0.500	58,505.000000
10.216667	0.500	58,655.000000
10.225000	0.500	58,105.000000
10.233333	0.500	56,717.000000
10.241667	0.500	55,066.000000
10.250000	0.500	53,713.000000
10.258333	0.500	52,852.000000
10.266667	0.500	51,939.000000
10.275000	0.500	50,246.000000
10.283333	0.500	47,807.000000
10.291667	0.500	44,692.000000
10.300000	0.500	41,358.000000
10.308333	0.500	38,276.000000
10.316667	0.500	35,842.000000
10.325000	0.500	34,230.000000
10.333333	0.500	33,158.000000
10.341667	0.500	32,701.000000
10.350000	0.500	33,305.000000
10.358333	0.500	35,034.000000
10.366667	0.500	37,348.000000
10.375000	0.500	39,681.000000
10.383333	0.500	42,489.000000
10.391667	0.500	46,335.000000
10.400000	0.500	50,730.000000
10.408333	0.500	55,022.000000
10.416667	0.500	58,496.000000
10.425000	0.500	61,047.000000
10.433333	0.500	62,537.000000
10.441667	0.500	62,565.000000
10.450000	0.500	61,302.000000
10.458333	0.500	59,570.000000
10.466667	0.500	58,139.000000
10.475000	0.500	58,233.000000
10.483333	0.500	60,634.000000
10.491667	0.500	65,922.000000
10.500000	0.500	74,343.000000
10.508333	0.500	85,397.000000
10.516667	0.500	98,177.000000
10.525000	0.500	111,334.000000
10.533333	0.500	123,580.000000
10.541667	0.500	134,243.000000
10.550000	0.500	143,695.000000
10.558333	0.500	152,246.000000
10.566667	0.500	159,113.000000
10.575000	0.500	163,135.000000
10.583333	0.500	163,732.000000
10.591667	0.500	160,816.000000
10.600000	0.500	155,744.000000
10.608333	0.500	149,774.000000
10.616667	0.500	143,797.000000
10.625000	0.500	138,324.000000
10.633333	0.500	133,832.000000
10.641667	0.500	130,830.000000
10.650000	0.500	130,359.000000
10.658333	0.500	133,803.000000
10.666667	0.500	142,340.000000
10.675000	0.500	157,252.000000
10.683333	0.500	180,332.000000
10.691667	0.500	214,235.000000
10.700000	0.500	262,504.000000
10.708333	0.500	328,334.000000
10.716667	0.500	413,703.000000
10.725000	0.500	518,609.000000
10.733333	0.500	642,268.000000
10.741667	0.500	782,073.000000
10.750000	0.500	933,013.000000
10.758333	0.500	1,087,709.000000
10.766667	0.500	1,237,524.000000
10.775000	0.500	1,373,820.000000
10.783333	0.500	1,487,821.000000
10.791667	0.500	1,570,913.000000
10.800000	0.500	1,616,418.000000
10.808333	0.500	1,620,925.000000
10.816667	0.500	1,585,133.000000
10.825000	0.500	1,513,210.000000
10.833333	0.500	1,412,027.000000
10.841667	0.500	1,289,361.000000
10.850000	0.500	1,153,316.000000
10.858333	0.500	1,011,671.000000
10.866667	0.500	871,367.000000
10.875000	0.500	738,124.000000
10.883333	0.500	616,042.000000
10.891667	0.500	507,968.000000
10.900000	0.500	415,001.000000
10.908333	0.500	337,156.000000
10.916667	0.500	273,476.000000
10.925000	0.500	222,145.000000
10.933333	0.500	181,282.000000
10.941667	0.500	149,302.000000
10.950000	0.500	124,575.000000
10.958333	0.500	105,536.000000
10.966667	0.500	90,864.000000
10.975000	0.500	79,966.000000
10.983333	0.500	72,765.000000
10.991667	0.500	68,594.000000
11.000000	0.500	66,742.000000
11.008333	0.500	66,456.000000
11.016667	0.500	67,550.000000
11.025000	0.500	70,337.000000
11.033333	0.500	75,392.000000
11.041667	0.500	82,835.000000
11.050000	0.500	92,365.000000
11.058333	0.500	103,417.000000
11.066667	0.500	115,163.000000
11.075000	0.500	126,695.000000
11.083333	0.500	137,346.000000
11.091667	0.500	146,801.000000
11.100000	0.500	155,293.000000
11.108333	0.500	162,920.000000
11.116667	0.500	169,089.000000
11.125000	0.500	173,330.000000
11.133333	0.500	175,900.000000
11.141667	0.500	177,147.000000
11.150000	0.500	176,545.000000
11.158333	0.500	172,932.000000
11.166667	0.500	166,052.000000
11.175000	0.500	156,196.000000
11.183333	0.500	144,596.000000
11.191667	0.500	132,226.000000
11.200000	0.500	119,078.000000
11.208333	0.500	105,426.000000
11.216667	0.500	91,885.000000
11.225000	0.500	79,633.000000
11.233333	0.500	69,299.000000
11.241667	0.500	60,916.000000
11.250000	0.500	55,151.000000
11.258333	0.500	52,357.000000
11.266667	0.500	51,955.000000
11.275000	0.500	52,877.000000
11.283333	0.500	53,680.000000
11.291667	0.500	53,654.000000
11.300000	0.500	52,721.000000
11.308333	0.500	51,508.000000
11.316667	0.500	50,519.000000
11.325000	0.500	49,661.000000
11.333333	0.500	49,411.000000
11.341667	0.500	50,342.000000
11.350000	0.500	52,601.000000
11.358333	0.500	55,940.000000
11.366667	0.500	59,748.000000
11.375000	0.500	63,358.000000
11.383333	0.500	65,996.000000
11.391667	0.500	67,441.000000
11.400000	0.500	67,760.000000
11.408333	0.500	67,370.000000
11.416667	0.500	66,647.000000
11.425000	0.500	66,428.000000
11.433333	0.500	67,211.000000
11.441667	0.500	68,701.000000
11.450000	0.500	70,081.000000
11.458333	0.500	70,625.000000
11.466667	0.500	70,518.000000
11.475000	0.500	70,147.000000
11.483333	0.500	69,751.000000
11.491667	0.500	69,540.000000
11.500000	0.500	69,645.000000
11.508333	0.500	70,169.000000
11.516667	0.500	71,053.000000
11.525000	0.500	72,078.000000
11.533333	0.500	72,925.000000
11.541667	0.500	73,451.000000
11.550000	0.500	73,613.000000
11.558333	0.500	73,669.000000
11.566667	0.500	73,186.000000
11.575000	0.500	71,913.000000
11.583333	0.500	70,090.000000
11.591667	0.500	68,118.000000
11.600000	0.500	66,680.000000
11.608333	0.500	65,763.000000
11.616667	0.500	65,446.000000
11.625000	0.500	65,910.000000
11.633333	0.500	67,141.000000
11.641667	0.500	69,988.000000
11.650000	0.500	75,107.000000
11.658333	0.500	82,803.000000
11.666667	0.500	92,930.000000
11.675000	0.500	105,216.000000
11.683333	0.500	119,189.000000
11.691667	0.500	134,179.000000
11.700000	0.500	149,633.000000
11.708333	0.500	165,513.000000
11.716667	0.500	181,186.000000
11.725000	0.500	195,276.000000
11.733333	0.500	206,976.000000
11.741667	0.500	216,319.000000
11.750000	0.500	223,510.000000
11.758333	0.500	228,415.000000
11.766667	0.500	231,304.000000
11.775000	0.500	233,508.000000
11.783333	0.500	236,763.000000
11.791667	0.500	242,421.000000
11.800000	0.500	252,162.000000
11.808333	0.500	267,964.000000
11.816667	0.500	293,032.000000
11.825000	0.500	332,531.000000
11.833333	0.500	392,706.000000
11.841667	0.500	480,865.000000
11.850000	0.500	605,121.000000
11.858333	0.500	774,828.000000
11.866667	0.500	1,000,235.000000
11.875000	0.500	1,291,679.000000
11.883333	0.500	1,659,565.000000
11.891667	0.500	2,110,964.000000
11.900000	0.500	2,647,357.000000
11.908333	0.500	3,262,531.000000
11.916667	0.500	3,941,116.000000
11.925000	0.500	4,657,076.000000
11.933333	0.500	5,373,332.000000
11.941667	0.500	6,045,308.000000
11.950000	0.500	6,625,837.000000
11.958333	0.500	7,070,292.000000
11.966667	0.500	7,341,690.000000
11.975000	0.500	7,416,866.000000
11.983333	0.500	7,290,241.000000
11.991667	0.500	6,974,775.000000
12.000000	0.500	6,498,653.000000
12.008333	0.500	5,900,039.000000
12.016667	0.500	5,222,461.000000
12.025000	0.500	4,511,177.000000
12.033333	0.500	3,806,907.000000
12.041667	0.500	3,142,552.000000
12.050000	0.500	2,541,695.000000
12.058333	0.500	2,018,250.000000
12.066667	0.500	1,578,314.000000
12.075000	0.500	1,221,053.000000
12.083333	0.500	939,519.000000
12.091667	0.500	723,973.000000
12.100000	0.500	564,151.000000
12.108333	0.500	449,433.000000
12.116667	0.500	369,972.000000
12.125000	0.500	316,890.000000
12.133333	0.500	282,946.000000
12.141667	0.500	262,472.000000
12.150000	0.500	251,660.000000
12.158333	0.500	248,352.000000
12.166667	0.500	252,105.000000
12.175000	0.500	264,143.000000
12.183333	0.500	286,960.000000
12.191667	0.500	323,240.000000
12.200000	0.500	376,158.000000
12.208333	0.500	450,347.000000
12.216667	0.500	550,696.000000
12.225000	0.500	681,505.000000
12.233333	0.500	846,666.000000
12.241667	0.500	1,048,320.000000
12.250000	0.500	1,285,643.000000
12.258333	0.500	1,554,323.000000
12.266667	0.500	1,846,549.000000
12.275000	0.500	2,150,372.000000
12.283333	0.500	2,448,658.000000
12.291667	0.500	2,720,084.000000
12.300000	0.500	2,943,635.000000
12.308333	0.500	3,101,697.000000
12.316667	0.500	3,181,580.000000
12.325000	0.500	3,177,632.000000
12.333333	0.500	3,091,378.000000
12.341667	0.500	2,930,849.000000
12.350000	0.500	2,709,580.000000
12.358333	0.500	2,444,270.000000
12.366667	0.500	2,153,173.000000
12.375000	0.500	1,854,344.000000
12.383333	0.500	1,564,377.000000
12.391667	0.500	1,296,076.000000
12.400000	0.500	1,057,680.000000
12.408333	0.500	852,857.000000
12.416667	0.500	681,771.000000
12.425000	0.500	542,454.000000
12.433333	0.500	432,048.000000
12.441667	0.500	347,336.000000
12.450000	0.500	284,078.000000
12.458333	0.500	237,887.000000
12.466667	0.500	204,733.000000
12.475000	0.500	181,028.000000
12.483333	0.500	163,932.000000
12.491667	0.500	151,021.000000
12.500000	0.500	140,212.000000
12.508333	0.500	130,461.000000
12.516667	0.500	121,216.000000
12.525000	0.500	112,505.000000
12.533333	0.500	104,386.000000
12.541667	0.500	97,090.000000
12.550000	0.500	90,755.000000
12.558333	0.500	85,919.000000
12.566667	0.500	82,622.000000
12.575000	0.500	80,966.000000
12.583333	0.500	81,080.000000
12.591667	0.500	83,095.000000
12.600000	0.500	86,844.000000
12.608333	0.500	92,523.000000
12.616667	0.500	100,307.000000
12.625000	0.500	109,874.000000
12.633333	0.500	121,508.000000
12.641667	0.500	135,870.000000
12.650000	0.500	154,640.000000
12.658333	0.500	180,974.000000
12.666667	0.500	218,217.000000
12.675000	0.500	269,109.000000
12.683333	0.500	336,300.000000
12.691667	0.500	421,521.000000
12.700000	0.500	525,832.000000
12.708333	0.500	649,563.000000
12.716667	0.500	791,607.000000
12.725000	0.500	948,707.000000
12.733333	0.500	1,114,951.000000
12.741667	0.500	1,282,788.000000
12.750000	0.500	1,442,533.000000
12.758333	0.500	1,582,899.000000
12.766667	0.500	1,692,875.000000
12.775000	0.500	1,763,205.000000
12.783333	0.500	1,787,667.000000
12.791667	0.500	1,764,357.000000
12.800000	0.500	1,696,229.000000
12.808333	0.500	1,589,685.000000
12.816667	0.500	1,453,614.000000
12.825000	0.500	1,298,029.000000
12.833333	0.500	1,133,095.000000
12.841667	0.500	968,611.000000
12.850000	0.500	812,676.000000
12.858333	0.500	670,764.000000
12.866667	0.500	546,205.000000
12.875000	0.500	440,556.000000
12.883333	0.500	354,196.000000
12.891667	0.500	286,916.000000
12.900000	0.500	237,414.000000
12.908333	0.500	202,787.000000
12.916667	0.500	179,785.000000
12.925000	0.500	165,091.000000
12.933333	0.500	155,576.000000
12.941667	0.500	149,472.000000
12.950000	0.500	146,032.000000
12.958333	0.500	144,819.000000
12.966667	0.500	144,937.000000
12.975000	0.500	145,663.000000
12.983333	0.500	147,662.000000
12.991667	0.500	151,546.000000
13.000000	0.500	157,977.000000
13.008333	0.500	167,635.000000
13.016667	0.500	180,390.000000
13.025000	0.500	195,317.000000
13.033333	0.500	211,060.000000
13.041667	0.500	226,533.000000
13.050000	0.500	240,958.000000
13.058333	0.500	253,676.000000
13.066667	0.500	263,461.000000
13.075000	0.500	269,221.000000
13.083333	0.500	270,858.000000
13.091667	0.500	269,014.000000
13.100000	0.500	264,326.000000
13.108333	0.500	257,315.000000
13.116667	0.500	248,462.000000
13.125000	0.500	238,052.000000
13.133333	0.500	226,252.000000
13.141667	0.500	213,316.000000
13.150000	0.500	199,915.000000
13.158333	0.500	186,650.000000
13.166667	0.500	174,153.000000
13.175000	0.500	163,017.000000
13.183333	0.500	153,676.000000
13.191667	0.500	146,134.000000
13.200000	0.500	139,569.000000
13.208333	0.500	133,388.000000
13.216667	0.500	127,493.000000
13.225000	0.500	122,421.000000
13.233333	0.500	118,321.000000
13.241667	0.500	115,399.000000
13.250000	0.500	113,986.000000
13.258333	0.500	114,474.000000
13.266667	0.500	117,621.000000
13.275000	0.500	123,955.000000
13.283333	0.500	133,560.000000
13.291667	0.500	145,868.000000
13.300000	0.500	160,897.000000
13.308333	0.500	178,617.000000
13.316667	0.500	198,349.000000
13.325000	0.500	219,704.000000
13.333333	0.500	242,854.000000
13.341667	0.500	267,570.000000
13.350000	0.500	293,307.000000
13.358333	0.500	318,917.000000
13.366667	0.500	342,336.000000
13.375000	0.500	361,051.000000
13.383333	0.500	372,425.000000
13.391667	0.500	374,610.000000
13.400000	0.500	367,277.000000
13.408333	0.500	351,259.000000
13.416667	0.500	328,610.000000
13.425000	0.500	302,111.000000
13.433333	0.500	273,544.000000
13.441667	0.500	244,004.000000
13.450000	0.500	215,003.000000
13.458333	0.500	188,372.000000
13.466667	0.500	165,078.000000
13.475000	0.500	145,167.000000
13.483333	0.500	128,267.000000
13.491667	0.500	114,032.000000
13.500000	0.500	102,337.000000
13.508333	0.500	93,405.000000
13.516667	0.500	86,934.000000
13.525000	0.500	82,107.000000
13.533333	0.500	78,283.000000
13.541667	0.500	75,514.000000
13.550000	0.500	74,103.000000
13.558333	0.500	74,421.000000
13.566667	0.500	76,047.000000
13.575000	0.500	78,281.000000
13.583333	0.500	80,574.000000
13.591667	0.500	83,269.000000
13.600000	0.500	86,486.000000
13.608333	0.500	89,792.000000
13.616667	0.500	92,851.000000
13.625000	0.500	95,463.000000
13.633333	0.500	97,865.000000
13.641667	0.500	99,556.000000
13.650000	0.500	99,539.000000
13.658333	0.500	97,440.000000
13.666667	0.500	93,394.000000
13.675000	0.500	88,306.000000
13.683333	0.500	83,771.000000
13.691667	0.500	80,869.000000
13.700000	0.500	79,787.000000
13.708333	0.500	80,600.000000
13.716667	0.500	83,288.000000
13.725000	0.500	87,035.000000
13.733333	0.500	91,204.000000
13.741667	0.500	95,283.000000
13.750000	0.500	98,751.000000
13.758333	0.500	101,100.000000
13.766667	0.500	101,932.000000
13.775000	0.500	101,040.000000
13.783333	0.500	98,322.000000
13.791667	0.500	94,218.000000
13.800000	0.500	89,966.000000
13.808333	0.500	86,959.000000
13.816667	0.500	85,715.000000
13.825000	0.500	85,849.000000
13.833333	0.500	86,783.000000
13.841667	0.500	87,837.000000
13.850000	0.500	88,526.000000
13.858333	0.500	88,840.000000
13.866667	0.500	89,345.000000
13.875000	0.500	90,246.000000
13.883333	0.500	91,519.000000
13.891667	0.500	93,825.000000
13.900000	0.500	98,055.000000
13.908333	0.500	104,260.000000
13.916667	0.500	111,982.000000
13.925000	0.500	120,449.000000
13.933333	0.500	129,112.000000
13.941667	0.500	137,956.000000
13.950000	0.500	146,604.000000
13.958333	0.500	154,394.000000
13.966667	0.500	160,902.000000
13.975000	0.500	166,408.000000
13.983333	0.500	170,988.000000
13.991667	0.500	174,375.000000
14.000000	0.500	175,902.000000
14.008333	0.500	174,781.000000
14.016667	0.500	171,127.000000
14.025000	0.500	165,742.000000
14.033333	0.500	159,100.000000
14.041667	0.500	151,139.000000
14.050000	0.500	142,232.000000
14.058333	0.500	133,188.000000
14.066667	0.500	124,637.000000
14.075000	0.500	117,653.000000
14.083333	0.500	112,952.000000
14.091667	0.500	110,604.000000
14.100000	0.500	110,245.000000
14.108333	0.500	111,717.000000
14.116667	0.500	114,786.000000
14.125000	0.500	119,405.000000
14.133333	0.500	124,864.000000
14.141667	0.500	130,154.000000
14.150000	0.500	135,000.000000
14.158333	0.500	139,521.000000
14.166667	0.500	143,914.000000
14.175000	0.500	147,928.000000
14.183333	0.500	151,258.000000
14.191667	0.500	153,520.000000
14.200000	0.500	154,716.000000
14.208333	0.500	155,519.000000
14.216667	0.500	156,752.000000
14.225000	0.500	159,339.000000
14.233333	0.500	163,628.000000
14.241667	0.500	169,704.000000
14.250000	0.500	177,703.000000
14.258333	0.500	187,585.000000
14.266667	0.500	199,414.000000
14.275000	0.500	214,074.000000
14.283333	0.500	233,269.000000
14.291667	0.500	259,577.000000
14.300000	0.500	296,947.000000
14.308333	0.500	350,820.000000
14.316667	0.500	426,700.000000
14.325000	0.500	529,894.000000
14.333333	0.500	666,179.000000
14.341667	0.500	841,665.000000
14.350000	0.500	1,062,907.000000
14.358333	0.500	1,337,201.000000
14.366667	0.500	1,670,655.000000
14.375000	0.500	2,064,100.000000
14.383333	0.500	2,512,573.000000
14.391667	0.500	3,004,565.000000
14.400000	0.500	3,520,055.000000
14.408333	0.500	4,031,620.000000
14.416667	0.500	4,506,845.000000
14.425000	0.500	4,911,724.000000
14.433333	0.500	5,215,894.000000
14.441667	0.500	5,395,270.000000
14.450000	0.500	5,435,485.000000
14.458333	0.500	5,333,438.000000
14.466667	0.500	5,098,143.000000
14.475000	0.500	4,749,735.000000
14.483333	0.500	4,315,839.000000
14.491667	0.500	3,827,287.000000
14.500000	0.500	3,314,986.000000
14.508333	0.500	2,806,972.000000
14.516667	0.500	2,326,399.000000
14.525000	0.500	1,890,569.000000
14.533333	0.500	1,510,163.000000
14.541667	0.500	1,189,469.000000
14.550000	0.500	927,833.000000
14.558333	0.500	721,125.000000
14.566667	0.500	563,050.000000
14.575000	0.500	446,247.000000
14.583333	0.500	362,706.000000
14.591667	0.500	304,721.000000
14.600000	0.500	265,640.000000
14.608333	0.500	239,649.000000
14.616667	0.500	221,587.000000
14.625000	0.500	207,999.000000
14.633333	0.500	196,661.000000
14.641667	0.500	185,806.000000
14.650000	0.500	174,808.000000
14.658333	0.500	164,053.000000
14.666667	0.500	154,177.000000
14.675000	0.500	145,320.000000
14.683333	0.500	137,470.000000
14.691667	0.500	130,463.000000
14.700000	0.500	124,515.000000
14.708333	0.500	119,904.000000
14.716667	0.500	116,492.000000
14.725000	0.500	114,781.000000
14.733333	0.500	114,891.000000
14.741667	0.500	116,295.000000
14.750000	0.500	118,886.000000
14.758333	0.500	122,671.000000
14.766667	0.500	127,064.000000
14.775000	0.500	131,448.000000
14.783333	0.500	135,340.000000
14.791667	0.500	138,779.000000
14.800000	0.500	142,594.000000
14.808333	0.500	148,136.000000
14.816667	0.500	156,717.000000
14.825000	0.500	169,458.000000
14.833333	0.500	187,130.000000
14.841667	0.500	210,344.000000
14.850000	0.500	239,232.000000
14.858333	0.500	273,774.000000
14.866667	0.500	313,312.000000
14.875000	0.500	356,353.000000
14.883333	0.500	402,123.000000
14.891667	0.500	449,760.000000
14.900000	0.500	497,696.000000
14.908333	0.500	543,331.000000
14.916667	0.500	583,876.000000
14.925000	0.500	616,464.000000
14.933333	0.500	638,470.000000
14.941667	0.500	648,215.000000
14.950000	0.500	644,956.000000
14.958333	0.500	628,570.000000
14.966667	0.500	599,516.000000
14.975000	0.500	559,387.000000
14.983333	0.500	511,241.000000
14.991667	0.500	458,889.000000
15.000000	0.500	406,400.000000
15.008333	0.500	356,986.000000
15.016667	0.500	312,491.000000
15.025000	0.500	273,946.000000
15.033333	0.500	242,189.000000
15.041667	0.500	217,709.000000
15.050000	0.500	200,325.000000
15.058333	0.500	189,611.000000
15.066667	0.500	184,743.000000
15.075000	0.500	185,224.000000
15.083333	0.500	190,479.000000
15.091667	0.500	199,866.000000
15.100000	0.500	212,784.000000
15.108333	0.500	228,628.000000
15.116667	0.500	246,920.000000
15.125000	0.500	267,364.000000
15.133333	0.500	289,945.000000
15.141667	0.500	314,795.000000
15.150000	0.500	342,628.000000
15.158333	0.500	374,783.000000
15.166667	0.500	412,625.000000
15.175000	0.500	457,569.000000
15.183333	0.500	510,511.000000
15.191667	0.500	571,018.000000
15.200000	0.500	637,707.000000
15.208333	0.500	707,909.000000
15.216667	0.500	778,598.000000
15.225000	0.500	846,525.000000
15.233333	0.500	907,558.000000
15.241667	0.500	957,038.000000
15.250000	0.500	990,235.000000
15.258333	0.500	1,003,122.000000
15.266667	0.500	993,758.000000
15.275000	0.500	962,765.000000
15.283333	0.500	913,780.000000
15.291667	0.500	851,749.000000
15.300000	0.500	781,278.000000
15.308333	0.500	706,747.000000
15.316667	0.500	631,804.000000
15.325000	0.500	559,769.000000
15.333333	0.500	493,199.000000
15.341667	0.500	433,609.000000
15.350000	0.500	381,449.000000
15.358333	0.500	337,032.000000
15.366667	0.500	299,600.000000
15.375000	0.500	267,702.000000
15.383333	0.500	239,781.000000
15.391667	0.500	214,328.000000
15.400000	0.500	191,443.000000
15.408333	0.500	172,007.000000
15.416667	0.500	155,919.000000
15.425000	0.500	142,637.000000
15.433333	0.500	131,431.000000
15.441667	0.500	121,462.000000
15.450000	0.500	112,577.000000
15.458333	0.500	104,872.000000
15.466667	0.500	98,636.000000
15.475000	0.500	94,307.000000
15.483333	0.500	92,249.000000
15.491667	0.500	92,288.000000
15.500000	0.500	93,734.000000
15.508333	0.500	96,026.000000
15.516667	0.500	98,951.000000
15.525000	0.500	102,619.000000
15.533333	0.500	106,838.000000
15.541667	0.500	111,290.000000
15.550000	0.500	115,764.000000
15.558333	0.500	120,404.000000
15.566667	0.500	124,849.000000
15.575000	0.500	128,108.000000
15.583333	0.500	129,622.000000
15.591667	0.500	129,266.000000
15.600000	0.500	126,978.000000
15.608333	0.500	122,619.000000
15.616667	0.500	116,730.000000
15.625000	0.500	110,395.000000
15.633333	0.500	104,679.000000
15.641667	0.500	100,482.000000
15.650000	0.500	98,475.000000
15.658333	0.500	98,961.000000
15.666667	0.500	101,840.000000
15.675000	0.500	106,068.000000
15.683333	0.500	110,619.000000
15.691667	0.500	114,816.000000
15.700000	0.500	118,185.000000
15.708333	0.500	120,403.000000
15.716667	0.500	121,238.000000
15.725000	0.500	120,524.000000
15.733333	0.500	118,754.000000
15.741667	0.500	116,234.000000
15.750000	0.500	112,917.000000
15.758333	0.500	109,073.000000
15.766667	0.500	104,909.000000
15.775000	0.500	100,529.000000
15.783333	0.500	96,273.000000
15.791667	0.500	92,743.000000
15.800000	0.500	90,167.000000
15.808333	0.500	88,413.000000
15.816667	0.500	87,493.000000
15.825000	0.500	87,516.000000
15.833333	0.500	88,518.000000
15.841667	0.500	90,240.000000
15.850000	0.500	92,407.000000
15.858333	0.500	93,991.000000
15.866667	0.500	94,460.000000
15.875000	0.500	94,184.000000
15.883333	0.500	93,820.000000
15.891667	0.500	93,962.000000
15.900000	0.500	94,735.000000
15.908333	0.500	95,604.000000
15.916667	0.500	96,308.000000
15.925000	0.500	97,204.000000
15.933333	0.500	97,715.000000
15.941667	0.500	97,598.000000
15.950000	0.500	97,625.000000
15.958333	0.500	99,228.000000
15.966667	0.500	103,815.000000
15.975000	0.500	112,180.000000
15.983333	0.500	124,296.000000
15.991667	0.500	139,475.000000
16.000000	0.500	156,920.000000
16.008333	0.500	175,719.000000
16.016667	0.500	195,750.000000
16.025000	0.500	218,189.000000
16.033333	0.500	244,371.000000
16.041667	0.500	274,541.000000
16.050000	0.500	309,164.000000
16.058333	0.500	349,415.000000
16.066667	0.500	396,679.000000
16.075000	0.500	451,540.000000
16.083333	0.500	513,474.000000
16.091667	0.500	580,268.000000
16.100000	0.500	648,729.000000
16.108333	0.500	715,857.000000
16.116667	0.500	777,684.000000
16.125000	0.500	830,045.000000
16.133333	0.500	869,143.000000
16.141667	0.500	891,644.000000
16.150000	0.500	895,250.000000
16.158333	0.500	878,615.000000
16.166667	0.500	842,683.000000
16.175000	0.500	790,395.000000
16.183333	0.500	725,901.000000
16.191667	0.500	653,879.000000
16.200000	0.500	578,323.000000
16.208333	0.500	502,692.000000
16.216667	0.500	430,894.000000
16.225000	0.500	365,779.000000
16.233333	0.500	308,556.000000
16.241667	0.500	260,081.000000
16.250000	0.500	220,849.000000
16.258333	0.500	190,682.000000
16.266667	0.500	168,593.000000
16.275000	0.500	153,505.000000
16.283333	0.500	144,391.000000
16.291667	0.500	140,069.000000
16.300000	0.500	138,998.000000
16.308333	0.500	139,505.000000
16.316667	0.500	140,287.000000
16.325000	0.500	140,758.000000
16.333333	0.500	140,657.000000
16.341667	0.500	139,753.000000
16.350000	0.500	138,297.000000
16.358333	0.500	136,665.000000
16.366667	0.500	134,779.000000
16.375000	0.500	132,465.000000
16.383333	0.500	129,616.000000
16.391667	0.500	126,727.000000
16.400000	0.500	124,348.000000
16.408333	0.500	123,288.000000
16.416667	0.500	124,132.000000
16.425000	0.500	126,349.000000
16.433333	0.500	129,036.000000
16.441667	0.500	130,949.000000
16.450000	0.500	131,050.000000
16.458333	0.500	129,387.000000
16.466667	0.500	127,030.000000
16.475000	0.500	124,956.000000
16.483333	0.500	123,327.000000
16.491667	0.500	122,047.000000
16.500000	0.500	120,952.000000
16.508333	0.500	119,693.000000
16.516667	0.500	118,408.000000
16.525000	0.500	117,628.000000
16.533333	0.500	117,706.000000
16.541667	0.500	118,007.000000
16.550000	0.500	118,233.000000
16.558333	0.500	118,663.000000
16.566667	0.500	119,521.000000
16.575000	0.500	120,606.000000
16.583333	0.500	121,600.000000
16.591667	0.500	122,242.000000
16.600000	0.500	122,217.000000
16.608333	0.500	121,365.000000
16.616667	0.500	120,079.000000
16.625000	0.500	118,830.000000
16.633333	0.500	117,848.000000
16.641667	0.500	117,006.000000
16.650000	0.500	116,604.000000
16.658333	0.500	116,968.000000
16.666667	0.500	118,533.000000
16.675000	0.500	121,446.000000
16.683333	0.500	126,045.000000
16.691667	0.500	132,464.000000
16.700000	0.500	140,016.000000
16.708333	0.500	146,949.000000
16.716667	0.500	152,014.000000
16.725000	0.500	154,758.000000
16.733333	0.500	155,467.000000
16.741667	0.500	155,003.000000
16.750000	0.500	154,642.000000
16.758333	0.500	155,639.000000
16.766667	0.500	159,431.000000
16.775000	0.500	167,142.000000
16.783333	0.500	179,010.000000
16.791667	0.500	194,925.000000
16.800000	0.500	215,032.000000
16.808333	0.500	238,787.000000
16.816667	0.500	264,961.000000
16.825000	0.500	293,368.000000
16.833333	0.500	323,508.000000
16.841667	0.500	354,232.000000
16.850000	0.500	384,318.000000
16.858333	0.500	411,853.000000
16.866667	0.500	434,588.000000
16.875000	0.500	451,601.000000
16.883333	0.500	463,949.000000
16.891667	0.500	474,278.000000
16.900000	0.500	485,830.000000
16.908333	0.500	502,235.000000
16.916667	0.500	527,938.000000
16.925000	0.500	568,626.000000
16.933333	0.500	629,522.000000
16.941667	0.500	715,305.000000
16.950000	0.500	831,652.000000
16.958333	0.500	984,183.000000
16.966667	0.500	1,178,157.000000
16.975000	0.500	1,417,072.000000
16.983333	0.500	1,700,310.000000
16.991667	0.500	2,023,261.000000
17.000000	0.500	2,377,053.000000
17.008333	0.500	2,746,458.000000
17.016667	0.500	3,111,531.000000
17.025000	0.500	3,449,853.000000
17.033333	0.500	3,736,708.000000
17.041667	0.500	3,947,461.000000
17.050000	0.500	4,062,803.000000
17.058333	0.500	4,072,459.000000
17.066667	0.500	3,976,167.000000
17.075000	0.500	3,782,793.000000
17.083333	0.500	3,508,090.000000
17.091667	0.500	3,172,973.000000
17.100000	0.500	2,802,094.000000
17.108333	0.500	2,419,948.000000
17.116667	0.500	2,047,718.000000
17.125000	0.500	1,702,253.000000
17.133333	0.500	1,395,728.000000
17.141667	0.500	1,134,957.000000
17.150000	0.500	921,979.000000
17.158333	0.500	754,696.000000
17.166667	0.500	627,748.000000
17.175000	0.500	533,967.000000
17.183333	0.500	465,824.000000
17.191667	0.500	416,678.000000
17.200000	0.500	381,045.000000
17.208333	0.500	354,402.000000
17.216667	0.500	333,256.000000
17.225000	0.500	315,163.000000
17.233333	0.500	298,245.000000
17.241667	0.500	280,565.000000
17.250000	0.500	260,745.000000
17.258333	0.500	238,766.000000
17.266667	0.500	215,846.000000
17.275000	0.500	194,182.000000
17.283333	0.500	175,775.000000
17.291667	0.500	161,893.000000
17.300000	0.500	152,672.000000
17.308333	0.500	147,026.000000
17.316667	0.500	142,889.000000
17.325000	0.500	138,969.000000
17.333333	0.500	135,323.000000
17.341667	0.500	132,479.000000
17.350000	0.500	130,648.000000
17.358333	0.500	130,005.000000
17.366667	0.500	130,515.000000
17.375000	0.500	131,152.000000
17.383333	0.500	131,080.000000
17.391667	0.500	130,576.000000
17.400000	0.500	130,036.000000
17.408333	0.500	129,647.000000
17.416667	0.500	129,303.000000
17.425000	0.500	129,099.000000
17.433333	0.500	129,386.000000
17.441667	0.500	130,522.000000
17.450000	0.500	132,154.000000
17.458333	0.500	134,044.000000
17.466667	0.500	136,580.000000
17.475000	0.500	139,830.000000
17.483333	0.500	143,491.000000
17.491667	0.500	147,766.000000
17.500000	0.500	152,922.000000
17.508333	0.500	159,306.000000
17.516667	0.500	167,258.000000
17.525000	0.500	176,946.000000
17.533333	0.500	188,641.000000
17.541667	0.500	202,404.000000
17.550000	0.500	219,234.000000
17.558333	0.500	240,797.000000
17.566667	0.500	268,988.000000
17.575000	0.500	305,721.000000
17.583333	0.500	352,347.000000
17.591667	0.500	409,893.000000
17.600000	0.500	479,359.000000
17.608333	0.500	560,176.000000
17.616667	0.500	649,783.000000
17.625000	0.500	744,040.000000
17.633333	0.500	837,525.000000
17.641667	0.500	923,818.000000
17.650000	0.500	996,947.000000
17.658333	0.500	1,052,925.000000
17.666667	0.500	1,088,709.000000
17.675000	0.500	1,101,189.000000
17.683333	0.500	1,088,236.000000
17.691667	0.500	1,050,716.000000
17.700000	0.500	992,090.000000
17.708333	0.500	917,354.000000
17.716667	0.500	831,989.000000
17.725000	0.500	741,585.000000
17.733333	0.500	651,504.000000
17.741667	0.500	566,222.000000
17.750000	0.500	488,884.000000
17.758333	0.500	421,884.000000
17.766667	0.500	365,938.000000
17.775000	0.500	319,782.000000
17.783333	0.500	282,639.000000
17.791667	0.500	253,607.000000
17.800000	0.500	231,493.000000
17.808333	0.500	215,676.000000
17.816667	0.500	204,984.000000
17.825000	0.500	198,234.000000
17.833333	0.500	194,168.000000
17.841667	0.500	191,237.000000
17.850000	0.500	188,075.000000
17.858333	0.500	183,933.000000
17.866667	0.500	178,723.000000
17.875000	0.500	172,883.000000
17.883333	0.500	167,058.000000
17.891667	0.500	161,976.000000
17.900000	0.500	157,871.000000
17.908333	0.500	154,341.000000
17.916667	0.500	151,689.000000
17.925000	0.500	149,854.000000
17.933333	0.500	148,213.000000
17.941667	0.500	146,973.000000
17.950000	0.500	145,855.000000
17.958333	0.500	143,629.000000
17.966667	0.500	140,188.000000
17.975000	0.500	136,307.000000
17.983333	0.500	132,824.000000
17.991667	0.500	130,266.000000
18.000000	0.500	128,658.000000
18.008333	0.500	128,037.000000
18.016667	0.500	128,415.000000
18.025000	0.500	129,390.000000
18.033333	0.500	130,589.000000
18.041667	0.500	131,812.000000
18.050000	0.500	132,936.000000
18.058333	0.500	133,683.000000
18.066667	0.500	133,420.000000
18.075000	0.500	131,894.000000
18.083333	0.500	129,399.000000
18.091667	0.500	126,437.000000
18.100000	0.500	123,431.000000
18.108333	0.500	120,421.000000
18.116667	0.500	117,119.000000
18.125000	0.500	113,891.000000
18.133333	0.500	111,566.000000
18.141667	0.500	110,324.000000
18.150000	0.500	109,807.000000
18.158333	0.500	109,727.000000
18.166667	0.500	109,665.000000
18.175000	0.500	109,281.000000
18.183333	0.500	108,871.000000
18.191667	0.500	109,134.000000
18.200000	0.500	110,423.000000
18.208333	0.500	112,786.000000
18.216667	0.500	115,520.000000
18.225000	0.500	117,629.000000
18.233333	0.500	118,501.000000
18.241667	0.500	117,949.000000
18.250000	0.500	116,747.000000
18.258333	0.500	116,245.000000
18.266667	0.500	117,348.000000
18.275000	0.500	119,981.000000
18.283333	0.500	123,283.000000
18.291667	0.500	126,444.000000
18.300000	0.500	128,927.000000
18.308333	0.500	130,571.000000
18.316667	0.500	131,485.000000
18.325000	0.500	132,343.000000
18.333333	0.500	134,097.000000
18.341667	0.500	137,882.000000
18.350000	0.500	143,708.000000
18.358333	0.500	150,647.000000
18.366667	0.500	157,669.000000
18.375000	0.500	164,356.000000
18.383333	0.500	170,731.000000
18.391667	0.500	176,719.000000
18.400000	0.500	182,210.000000
18.408333	0.500	186,584.000000
18.416667	0.500	189,438.000000
18.425000	0.500	190,746.000000
18.433333	0.500	190,637.000000
18.441667	0.500	188,847.000000
18.450000	0.500	185,429.000000
18.458333	0.500	180,650.000000
18.466667	0.500	175,038.000000
18.475000	0.500	169,083.000000
18.483333	0.500	163,727.000000
18.491667	0.500	159,632.000000
18.500000	0.500	157,591.000000
18.508333	0.500	158,862.000000
18.516667	0.500	164,509.000000
18.525000	0.500	174,656.000000
18.533333	0.500	189,190.000000
18.541667	0.500	208,427.000000
18.550000	0.500	232,826.000000
18.558333	0.500	262,447.000000
18.566667	0.500	297,508.000000
18.575000	0.500	338,530.000000
18.583333	0.500	385,189.000000
18.591667	0.500	435,664.000000
18.600000	0.500	487,329.000000
18.608333	0.500	537,023.000000
18.616667	0.500	581,373.000000
18.625000	0.500	617,401.000000
18.633333	0.500	642,462.000000
18.641667	0.500	654,183.000000
18.650000	0.500	651,280.000000
18.658333	0.500	633,697.000000
18.666667	0.500	602,619.000000
18.675000	0.500	560,022.000000
18.683333	0.500	509,645.000000
18.691667	0.500	455,945.000000
18.700000	0.500	402,722.000000
18.708333	0.500	353,126.000000
18.716667	0.500	309,262.000000
18.725000	0.500	272,066.000000
18.733333	0.500	241,630.000000
18.741667	0.500	217,335.000000
18.750000	0.500	198,654.000000
18.758333	0.500	184,917.000000
18.766667	0.500	175,047.000000
18.775000	0.500	167,678.000000
18.783333	0.500	161,769.000000
18.791667	0.500	157,154.000000
18.800000	0.500	153,583.000000
18.808333	0.500	150,739.000000
18.816667	0.500	148,114.000000
18.825000	0.500	145,582.000000
18.833333	0.500	142,948.000000
18.841667	0.500	139,964.000000
18.850000	0.500	136,723.000000
18.858333	0.500	134,150.000000
18.866667	0.500	132,807.000000
18.875000	0.500	132,725.000000
18.883333	0.500	133,980.000000
18.891667	0.500	137,060.000000
18.900000	0.500	141,779.000000
18.908333	0.500	147,795.000000
18.916667	0.500	154,825.000000
18.925000	0.500	162,440.000000
18.933333	0.500	170,713.000000
18.941667	0.500	179,739.000000
18.950000	0.500	189,774.000000
18.958333	0.500	200,527.000000
18.966667	0.500	211,247.000000
18.975000	0.500	221,360.000000
18.983333	0.500	230,802.000000
18.991667	0.500	239,469.000000
19.000000	0.500	247,433.000000
19.008333	0.500	254,383.000000
19.016667	0.500	259,636.000000
19.025000	0.500	262,833.000000
19.033333	0.500	263,620.000000
19.041667	0.500	261,704.000000
19.050000	0.500	257,303.000000
19.058333	0.500	251,250.000000
19.066667	0.500	244,034.000000
19.075000	0.500	235,595.000000
19.083333	0.500	225,849.000000
19.091667	0.500	215,291.000000
19.100000	0.500	205,074.000000
19.108333	0.500	195,444.000000
19.116667	0.500	186,483.000000
19.125000	0.500	178,386.000000
19.133333	0.500	171,167.000000
19.141667	0.500	164,802.000000
19.150000	0.500	159,624.000000
19.158333	0.500	156,130.000000
19.166667	0.500	154,898.000000
19.175000	0.500	156,258.000000
19.183333	0.500	159,749.000000
19.191667	0.500	164,574.000000
19.200000	0.500	169,935.000000
19.208333	0.500	175,525.000000
19.216667	0.500	181,428.000000
19.225000	0.500	188,061.000000
19.233333	0.500	196,000.000000
19.241667	0.500	206,764.000000
19.250000	0.500	221,835.000000
19.258333	0.500	241,979.000000
19.266667	0.500	268,237.000000
19.275000	0.500	302,779.000000
19.283333	0.500	348,275.000000
19.291667	0.500	407,724.000000
19.300000	0.500	483,357.000000
19.308333	0.500	577,049.000000
19.316667	0.500	688,831.000000
19.325000	0.500	815,871.000000
19.333333	0.500	951,802.000000
19.341667	0.500	1,088,556.000000
19.350000	0.500	1,217,948.000000
19.358333	0.500	1,332,028.000000
19.366667	0.500	1,422,790.000000
19.375000	0.500	1,482,959.000000
19.383333	0.500	1,507,218.000000
19.391667	0.500	1,493,063.000000
19.400000	0.500	1,441,499.000000
19.408333	0.500	1,357,415.000000
19.416667	0.500	1,248,114.000000
19.425000	0.500	1,122,086.000000
19.433333	0.500	988,101.000000
19.441667	0.500	853,958.000000
19.450000	0.500	726,323.000000
19.458333	0.500	610,146.000000
19.466667	0.500	509,125.000000
19.475000	0.500	425,422.000000
19.483333	0.500	359,235.000000
19.491667	0.500	309,174.000000
19.500000	0.500	273,044.000000
19.508333	0.500	248,632.000000
19.516667	0.500	234,418.000000
19.525000	0.500	228,817.000000
19.533333	0.500	230,092.000000
19.541667	0.500	236,087.000000
19.550000	0.500	245,476.000000
19.558333	0.500	258,657.000000
19.566667	0.500	276,422.000000
19.575000	0.500	300,705.000000
19.583333	0.500	333,461.000000
19.591667	0.500	376,403.000000
19.600000	0.500	431,797.000000
19.608333	0.500	501,785.000000
19.616667	0.500	587,464.000000
19.625000	0.500	689,718.000000
19.633333	0.500	808,332.000000
19.641667	0.500	940,652.000000
19.650000	0.500	1,080,984.000000
19.658333	0.500	1,221,948.000000
19.666667	0.500	1,354,521.000000
19.675000	0.500	1,468,830.000000
19.683333	0.500	1,556,386.000000
19.691667	0.500	1,610,124.000000
19.700000	0.500	1,624,839.000000
19.708333	0.500	1,599,399.000000
19.716667	0.500	1,536,582.000000
19.725000	0.500	1,442,212.000000
19.733333	0.500	1,323,856.000000
19.741667	0.500	1,189,576.000000
19.750000	0.500	1,047,455.000000
19.758333	0.500	905,367.000000
19.766667	0.500	770,019.000000
19.775000	0.500	646,426.000000
19.783333	0.500	538,019.000000
19.791667	0.500	446,483.000000
19.800000	0.500	371,994.000000
19.808333	0.500	313,490.000000
19.816667	0.500	268,858.000000
19.825000	0.500	235,782.000000
19.833333	0.500	212,401.000000
19.841667	0.500	197,096.000000
19.850000	0.500	187,879.000000
19.858333	0.500	182,996.000000
19.866667	0.500	180,893.000000
19.875000	0.500	180,208.000000
19.883333	0.500	180,179.000000
19.891667	0.500	180,316.000000
19.900000	0.500	179,879.000000
19.908333	0.500	178,538.000000
19.916667	0.500	176,326.000000
19.925000	0.500	173,573.000000
19.933333	0.500	171,371.000000
19.941667	0.500	170,218.000000
19.950000	0.500	169,280.000000
19.958333	0.500	167,558.000000
19.966667	0.500	164,743.000000
19.975000	0.500	161,013.000000
19.983333	0.500	156,478.000000
19.991667	0.500	151,372.000000
20.000000	0.500	146,224.000000
20.008333	0.500	141,795.000000
20.016667	0.500	138,162.000000
20.025000	0.500	135,482.000000
20.033333	0.500	133,767.000000
20.041667	0.500	132,270.000000
20.050000	0.500	130,988.000000
20.058333	0.500	129,988.000000
20.066667	0.500	128,519.000000
20.075000	0.500	126,403.000000
20.083333	0.500	124,285.000000
20.091667	0.500	122,982.000000
20.100000	0.500	123,057.000000
20.108333	0.500	124,689.000000
20.116667	0.500	127,613.000000
20.125000	0.500	131,159.000000
20.133333	0.500	134,825.000000
20.141667	0.500	137,990.000000
20.150000	0.500	140,642.000000
20.158333	0.500	142,862.000000
20.166667	0.500	144,427.000000
20.175000	0.500	145,256.000000
20.183333	0.500	145,663.000000
20.191667	0.500	145,507.000000
20.200000	0.500	145,217.000000
20.208333	0.500	145,758.000000
20.216667	0.500	146,723.000000
20.225000	0.500	147,523.000000
20.233333	0.500	147,507.000000
20.241667	0.500	146,646.000000
20.250000	0.500	145,849.000000
20.258333	0.500	146,104.000000
20.266667	0.500	147,705.000000
20.275000	0.500	149,848.000000
20.283333	0.500	151,592.000000
20.291667	0.500	152,836.000000
20.300000	0.500	153,523.000000
20.308333	0.500	153,607.000000
20.316667	0.500	153,443.000000
20.325000	0.500	153,389.000000
20.333333	0.500	153,633.000000
20.341667	0.500	153,269.000000
20.350000	0.500	151,526.000000
20.358333	0.500	148,487.000000
20.366667	0.500	144,735.000000
20.375000	0.500	140,955.000000
20.383333	0.500	137,998.000000
20.391667	0.500	136,319.000000
20.400000	0.500	136,183.000000
20.408333	0.500	137,281.000000
20.416667	0.500	138,799.000000
20.425000	0.500	139,925.000000
20.433333	0.500	140,243.000000
20.441667	0.500	139,900.000000
20.450000	0.500	138,722.000000
20.458333	0.500	136,488.000000
20.466667	0.500	133,534.000000
20.475000	0.500	130,053.000000
20.483333	0.500	126,288.000000
20.491667	0.500	122,776.000000
20.500000	0.500	120,594.000000
20.508333	0.500	120,107.000000
20.516667	0.500	121,081.000000
20.525000	0.500	122,796.000000
20.533333	0.500	124,651.000000
20.541667	0.500	126,902.000000
20.550000	0.500	130,022.000000
20.558333	0.500	133,994.000000
20.566667	0.500	137,792.000000
20.575000	0.500	140,418.000000
20.583333	0.500	141,851.000000
20.591667	0.500	141,952.000000
20.600000	0.500	140,810.000000
20.608333	0.500	139,482.000000
20.616667	0.500	138,626.000000
20.625000	0.500	138,248.000000
20.633333	0.500	137,943.000000
20.641667	0.500	137,443.000000
20.650000	0.500	136,917.000000
20.658333	0.500	136,779.000000
20.666667	0.500	137,544.000000
20.675000	0.500	139,937.000000
20.683333	0.500	144,072.000000
20.691667	0.500	148,934.000000
20.700000	0.500	153,643.000000
20.708333	0.500	157,974.000000
20.716667	0.500	161,728.000000
20.725000	0.500	165,248.000000
20.733333	0.500	168,996.000000
20.741667	0.500	173,161.000000
20.750000	0.500	177,970.000000
20.758333	0.500	183,948.000000
20.766667	0.500	190,886.000000
20.775000	0.500	197,823.000000
20.783333	0.500	204,323.000000
20.791667	0.500	210,313.000000
20.800000	0.500	215,130.000000
20.808333	0.500	217,639.000000
20.816667	0.500	217,640.000000
20.825000	0.500	215,693.000000
20.833333	0.500	212,082.000000
20.841667	0.500	207,359.000000
20.850000	0.500	201,629.000000
20.858333	0.500	195,222.000000
20.866667	0.500	188,943.000000
20.875000	0.500	182,780.000000
20.883333	0.500	176,083.000000
20.891667	0.500	168,724.000000
20.900000	0.500	161,243.000000
20.908333	0.500	154,363.000000
20.916667	0.500	148,706.000000
20.925000	0.500	144,920.000000
20.933333	0.500	143,235.000000
20.941667	0.500	143,457.000000
20.950000	0.500	144,977.000000
20.958333	0.500	147,050.000000
20.966667	0.500	149,217.000000
20.975000	0.500	151,160.000000
20.983333	0.500	152,681.000000
20.991667	0.500	153,725.000000
21.000000	0.500	154,298.000000
21.008333	0.500	154,761.000000
21.016667	0.500	155,479.000000
21.025000	0.500	156,263.000000
21.033333	0.500	157,128.000000
21.041667	0.500	158,165.000000
21.050000	0.500	159,274.000000
21.058333	0.500	160,248.000000
21.066667	0.500	161,270.000000
21.075000	0.500	162,381.000000
21.083333	0.500	163,127.000000
21.091667	0.500	162,897.000000
21.100000	0.500	161,374.000000
21.108333	0.500	158,739.000000
21.116667	0.500	155,946.000000
21.125000	0.500	154,351.000000
21.133333	0.500	154,254.000000
21.141667	0.500	155,102.000000
21.150000	0.500	156,442.000000
21.158333	0.500	157,513.000000
21.166667	0.500	157,814.000000
21.175000	0.500	157,323.000000
21.183333	0.500	156,257.000000
21.191667	0.500	154,944.000000
21.200000	0.500	153,818.000000
21.208333	0.500	153,129.000000
21.216667	0.500	153,260.000000
21.225000	0.500	154,607.000000
21.233333	0.500	156,859.000000
21.241667	0.500	158,916.000000
21.250000	0.500	160,040.000000
21.258333	0.500	160,288.000000
21.266667	0.500	159,739.000000
21.275000	0.500	158,780.000000
21.283333	0.500	157,181.000000
21.291667	0.500	155,038.000000
21.300000	0.500	153,097.000000
21.308333	0.500	151,606.000000
21.316667	0.500	150,456.000000
21.325000	0.500	149,538.000000
21.333333	0.500	148,891.000000
21.341667	0.500	148,957.000000
21.350000	0.500	149,860.000000
21.358333	0.500	151,239.000000
21.366667	0.500	152,547.000000
21.375000	0.500	153,955.000000
21.383333	0.500	155,551.000000
21.391667	0.500	157,103.000000
21.400000	0.500	158,803.000000
21.408333	0.500	160,889.000000
21.416667	0.500	163,139.000000
21.425000	0.500	165,135.000000
21.433333	0.500	166,589.000000
21.441667	0.500	166,856.000000
21.450000	0.500	165,259.000000
21.458333	0.500	162,456.000000
21.466667	0.500	159,559.000000
21.475000	0.500	157,240.000000
21.483333	0.500	155,296.000000
21.491667	0.500	153,625.000000
21.500000	0.500	152,602.000000
21.508333	0.500	152,346.000000
21.516667	0.500	153,086.000000
21.525000	0.500	154,774.000000
21.533333	0.500	157,140.000000
21.541667	0.500	159,980.000000
21.550000	0.500	162,864.000000
21.558333	0.500	165,616.000000
21.566667	0.500	167,766.000000
21.575000	0.500	168,614.000000
21.583333	0.500	167,757.000000
21.591667	0.500	165,340.000000
21.600000	0.500	162,008.000000
21.608333	0.500	158,191.000000
21.616667	0.500	154,282.000000
21.625000	0.500	151,254.000000
21.633333	0.500	149,581.000000
21.641667	0.500	148,840.000000
21.650000	0.500	148,719.000000
21.658333	0.500	149,158.000000
21.666667	0.500	149,713.000000
21.675000	0.500	150,192.000000
21.683333	0.500	150,516.000000
21.691667	0.500	150,484.000000
21.700000	0.500	150,136.000000
21.708333	0.500	149,963.000000
21.716667	0.500	150,176.000000
21.725000	0.500	151,117.000000
21.733333	0.500	152,616.000000
21.741667	0.500	154,138.000000
21.750000	0.500	155,538.000000
21.758333	0.500	157,015.000000
21.766667	0.500	158,724.000000
21.775000	0.500	160,691.000000
21.783333	0.500	162,516.000000
21.791667	0.500	163,672.000000
21.800000	0.500	164,599.000000
21.808333	0.500	165,530.000000
21.816667	0.500	166,361.000000
21.825000	0.500	167,084.000000
21.833333	0.500	167,480.000000
21.841667	0.500	167,904.000000
21.850000	0.500	168,494.000000
21.858333	0.500	169,262.000000
21.866667	0.500	169,473.000000
21.875000	0.500	168,878.000000
21.883333	0.500	167,939.000000
21.891667	0.500	166,955.000000
21.900000	0.500	165,410.000000
21.908333	0.500	162,559.000000
21.916667	0.500	158,322.000000
21.925000	0.500	153,427.000000
21.933333	0.500	148,817.000000
21.941667	0.500	145,513.000000
21.950000	0.500	143,926.000000
21.958333	0.500	144,146.000000
21.966667	0.500	145,857.000000
21.975000	0.500	148,346.000000
21.983333	0.500	151,280.000000
21.991667	0.500	154,325.000000
22.000000	0.500	157,405.000000
22.008333	0.500	160,408.000000
22.016667	0.500	162,883.000000
22.025000	0.500	164,181.000000
22.033333	0.500	163,950.000000
22.041667	0.500	162,459.000000
22.050000	0.500	161,044.000000
22.058333	0.500	160,561.000000
22.066667	0.500	161,297.000000
22.075000	0.500	163,240.000000
22.083333	0.500	165,758.000000
22.091667	0.500	167,848.000000
22.100000	0.500	168,966.000000
22.108333	0.500	169,115.000000
22.116667	0.500	168,620.000000
22.125000	0.500	168,014.000000
22.133333	0.500	167,158.000000
22.141667	0.500	166,062.000000
22.150000	0.500	165,451.000000
22.158333	0.500	165,842.000000
22.166667	0.500	167,190.000000
22.175000	0.500	169,217.000000
22.183333	0.500	171,831.000000
22.191667	0.500	174,952.000000
22.200000	0.500	178,171.000000
22.208333	0.500	180,249.000000
22.216667	0.500	180,126.000000
22.225000	0.500	178,131.000000
22.233333	0.500	175,017.000000
22.241667	0.500	171,521.000000
22.250000	0.500	168,237.000000
22.258333	0.500	165,750.000000
22.266667	0.500	164,892.000000
22.275000	0.500	166,237.000000
22.283333	0.500	169,470.000000
22.291667	0.500	173,522.000000
22.300000	0.500	177,124.000000
22.308333	0.500	179,842.000000
22.316667	0.500	181,610.000000
22.325000	0.500	182,139.000000
22.333333	0.500	180,932.000000
22.341667	0.500	177,937.000000
22.350000	0.500	174,830.000000
22.358333	0.500	172,658.000000
22.366667	0.500	171,571.000000
22.375000	0.500	171,610.000000
22.383333	0.500	172,186.000000
22.391667	0.500	172,472.000000
22.400000	0.500	171,602.000000
22.408333	0.500	169,781.000000
22.416667	0.500	167,982.000000
22.425000	0.500	167,154.000000
22.433333	0.500	168,075.000000
22.441667	0.500	170,592.000000
22.450000	0.500	173,784.000000
22.458333	0.500	176,392.000000
22.466667	0.500	177,631.000000
22.475000	0.500	177,342.000000
22.483333	0.500	175,980.000000
22.491667	0.500	173,919.000000
22.500000	0.500	171,511.000000
22.508333	0.500	169,033.000000
22.516667	0.500	166,604.000000
22.525000	0.500	164,381.000000
22.533333	0.500	162,069.000000
22.541667	0.500	159,710.000000
22.550000	0.500	157,601.000000
22.558333	0.500	156,175.000000
22.566667	0.500	155,621.000000
22.575000	0.500	155,840.000000
22.583333	0.500	156,728.000000
22.591667	0.500	157,726.000000
22.600000	0.500	158,539.000000
22.608333	0.500	158,955.000000
22.616667	0.500	158,414.000000
22.625000	0.500	157,522.000000
22.633333	0.500	156,715.000000
22.641667	0.500	156,210.000000
22.650000	0.500	156,194.000000
22.658333	0.500	156,639.000000
22.666667	0.500	157,261.000000
22.675000	0.500	157,877.000000
22.683333	0.500	158,229.000000
22.691667	0.500	158,121.000000
22.700000	0.500	157,777.000000
22.708333	0.500	157,250.000000
22.716667	0.500	156,766.000000
22.725000	0.500	156,842.000000
22.733333	0.500	158,268.000000
22.741667	0.500	161,418.000000
22.750000	0.500	166,001.000000
22.758333	0.500	171,281.000000
22.766667	0.500	176,150.000000
22.775000	0.500	179,620.000000
22.783333	0.500	180,916.000000
22.791667	0.500	180,030.000000
22.800000	0.500	177,904.000000
22.808333	0.500	175,543.000000
22.816667	0.500	173,229.000000
22.825000	0.500	170,796.000000
22.833333	0.500	168,648.000000
22.841667	0.500	166,947.000000
22.850000	0.500	165,358.000000
22.858333	0.500	163,085.000000
22.866667	0.500	160,118.000000
22.875000	0.500	157,032.000000
22.883333	0.500	154,197.000000
22.891667	0.500	151,861.000000
22.900000	0.500	150,110.000000
22.908333	0.500	149,125.000000
22.916667	0.500	149,016.000000
22.925000	0.500	150,451.000000
22.933333	0.500	153,892.000000
22.941667	0.500	159,029.000000
22.950000	0.500	165,115.000000
22.958333	0.500	171,813.000000
22.966667	0.500	178,909.000000
22.975000	0.500	185,703.000000
22.983333	0.500	191,520.000000
22.991667	0.500	195,855.000000
23.000000	0.500	197,985.000000
23.008333	0.500	197,538.000000
23.016667	0.500	195,112.000000
23.025000	0.500	191,761.000000
23.033333	0.500	188,139.000000
23.041667	0.500	184,444.000000
23.050000	0.500	180,724.000000
23.058333	0.500	177,286.000000
23.066667	0.500	174,496.000000
23.075000	0.500	172,486.000000
23.083333	0.500	170,834.000000
23.091667	0.500	168,905.000000
23.100000	0.500	166,800.000000
23.108333	0.500	164,876.000000
23.116667	0.500	163,388.000000
23.125000	0.500	162,764.000000
23.133333	0.500	163,371.000000
23.141667	0.500	165,193.000000
23.150000	0.500	167,693.000000
23.158333	0.500	170,137.000000
23.166667	0.500	171,671.000000
23.175000	0.500	172,175.000000
23.183333	0.500	172,198.000000
23.191667	0.500	172,372.000000
23.200000	0.500	172,488.000000
23.208333	0.500	171,941.000000
23.216667	0.500	170,215.000000
23.225000	0.500	167,794.000000
23.233333	0.500	165,362.000000
23.241667	0.500	163,205.000000
23.250000	0.500	161,240.000000
23.258333	0.500	160,287.000000
23.266667	0.500	161,675.000000
23.275000	0.500	165,063.000000
23.283333	0.500	169,303.000000
23.291667	0.500	173,576.000000
23.300000	0.500	176,961.000000
23.308333	0.500	178,972.000000
23.316667	0.500	179,615.000000
23.325000	0.500	178,960.000000
23.333333	0.500	177,713.000000
23.341667	0.500	175,934.000000
23.350000	0.500	174,140.000000
23.358333	0.500	173,085.000000
23.366667	0.500	172,655.000000
23.375000	0.500	172,441.000000
23.383333	0.500	171,862.000000
23.391667	0.500	170,412.000000
23.400000	0.500	168,133.000000
23.408333	0.500	165,441.000000
23.416667	0.500	162,786.000000
23.425000	0.500	160,637.000000
23.433333	0.500	159,303.000000
23.441667	0.500	159,152.000000
23.450000	0.500	160,781.000000
23.458333	0.500	164,516.000000
23.466667	0.500	169,162.000000
23.475000	0.500	173,215.000000
23.483333	0.500	175,572.000000
23.491667	0.500	175,665.000000
23.500000	0.500	173,724.000000
23.508333	0.500	170,666.000000
23.516667	0.500	167,542.000000
23.525000	0.500	165,616.000000
23.533333	0.500	165,265.000000
23.541667	0.500	166,092.000000
23.550000	0.500	167,503.000000
23.558333	0.500	169,032.000000
23.566667	0.500	170,111.000000
23.575000	0.500	170,513.000000
23.583333	0.500	171,002.000000
23.591667	0.500	171,912.000000
23.600000	0.500	172,953.000000
23.608333	0.500	173,371.000000
23.616667	0.500	172,745.000000
23.625000	0.500	171,187.000000
23.633333	0.500	169,267.000000
23.641667	0.500	167,782.000000
23.650000	0.500	167,399.000000
23.658333	0.500	168,032.000000
23.666667	0.500	169,246.000000
23.675000	0.500	170,609.000000
23.683333	0.500	171,502.000000
23.691667	0.500	171,826.000000
23.700000	0.500	171,537.000000
23.708333	0.500	170,336.000000
23.716667	0.500	168,194.000000
23.725000	0.500	165,621.000000
23.733333	0.500	163,123.000000
23.741667	0.500	161,247.000000
23.750000	0.500	160,481.000000
23.758333	0.500	160,382.000000
23.766667	0.500	160,536.000000
23.775000	0.500	161,243.000000
23.783333	0.500	162,343.000000
23.791667	0.500	163,801.000000
23.800000	0.500	166,011.000000
23.808333	0.500	168,948.000000
23.816667	0.500	171,684.000000
23.825000	0.500	173,271.000000
23.833333	0.500	173,607.000000
23.841667	0.500	173,019.000000
23.850000	0.500	171,950.000000
23.858333	0.500	170,627.000000
23.866667	0.500	169,354.000000
23.875000	0.500	168,487.000000
23.883333	0.500	168,224.000000
23.891667	0.500	169,236.000000
23.900000	0.500	171,649.000000
23.908333	0.500	174,242.000000
23.916667	0.500	175,911.000000
23.925000	0.500	176,521.000000
23.933333	0.500	176,778.000000
23.941667	0.500	177,978.000000
23.950000	0.500	180,883.000000
23.958333	0.500	184,594.000000
23.966667	0.500	187,611.000000
23.975000	0.500	189,385.000000
23.983333	0.500	189,835.000000
23.991667	0.500	189,195.000000
24.000000	0.500	187,458.000000
24.008333	0.500	184,532.000000
24.016667	0.500	181,102.000000
24.025000	0.500	178,120.000000
24.033333	0.500	176,326.000000
24.041667	0.500	175,661.000000
24.050000	0.500	176,548.000000
24.058333	0.500	178,672.000000
24.066667	0.500	180,894.000000
24.075000	0.500	182,441.000000
24.083333	0.500	183,606.000000
24.091667	0.500	184,904.000000
24.100000	0.500	186,676.000000
24.108333	0.500	188,735.000000
24.116667	0.500	190,521.000000
24.125000	0.500	191,438.000000
24.133333	0.500	191,256.000000
24.141667	0.500	189,776.000000
24.150000	0.500	187,414.000000
24.158333	0.500	184,971.000000
24.166667	0.500	183,610.000000
24.175000	0.500	183,892.000000
24.183333	0.500	185,762.000000
24.191667	0.500	188,647.000000
24.200000	0.500	191,893.000000
24.208333	0.500	194,872.000000
24.216667	0.500	197,102.000000
24.225000	0.500	198,189.000000
24.233333	0.500	198,281.000000
24.241667	0.500	197,722.000000
24.250000	0.500	196,562.000000
24.258333	0.500	194,816.000000
24.266667	0.500	191,850.000000
24.275000	0.500	187,248.000000
24.283333	0.500	181,061.000000
24.291667	0.500	174,780.000000
24.300000	0.500	170,168.000000
24.308333	0.500	168,199.000000
24.316667	0.500	168,816.000000
24.325000	0.500	170,864.000000
24.333333	0.500	172,650.000000
24.341667	0.500	173,380.000000
24.350000	0.500	172,890.000000
24.358333	0.500	171,308.000000
24.366667	0.500	169,412.000000
24.375000	0.500	167,929.000000
24.383333	0.500	167,117.000000
24.391667	0.500	167,076.000000
24.400000	0.500	167,744.000000
24.408333	0.500	168,876.000000
24.416667	0.500	169,751.000000
24.425000	0.500	170,044.000000
24.433333	0.500	170,294.000000
24.441667	0.500	171,792.000000
24.450000	0.500	175,127.000000
24.458333	0.500	179,696.000000
24.466667	0.500	184,083.000000
24.475000	0.500	186,789.000000
24.483333	0.500	187,834.000000
24.491667	0.500	187,774.000000
24.500000	0.500	187,265.000000
24.508333	0.500	186,777.000000
24.516667	0.500	186,695.000000
24.525000	0.500	187,141.000000
24.533333	0.500	187,778.000000
24.541667	0.500	188,419.000000
24.550000	0.500	188,762.000000
24.558333	0.500	188,739.000000
24.566667	0.500	188,506.000000
24.575000	0.500	188,146.000000
24.583333	0.500	187,524.000000
24.591667	0.500	186,997.000000
24.600000	0.500	187,012.000000
24.608333	0.500	187,802.000000
24.616667	0.500	189,255.000000
24.625000	0.500	190,454.000000
24.633333	0.500	191,095.000000
24.641667	0.500	191,298.000000
24.650000	0.500	191,102.000000
24.658333	0.500	190,498.000000
24.666667	0.500	189,734.000000
24.675000	0.500	188,789.000000
24.683333	0.500	187,240.000000
24.691667	0.500	184,695.000000
24.700000	0.500	181,283.000000
24.708333	0.500	177,910.000000
24.716667	0.500	175,769.000000
24.725000	0.500	175,684.000000
24.733333	0.500	177,674.000000
24.741667	0.500	181,063.000000
24.750000	0.500	184,290.000000
24.758333	0.500	186,414.000000
24.766667	0.500	187,076.000000
24.775000	0.500	186,587.000000
24.783333	0.500	185,729.000000
24.791667	0.500	184,555.000000
24.800000	0.500	182,957.000000
24.808333	0.500	181,456.000000
24.816667	0.500	180,502.000000
24.825000	0.500	180,450.000000
24.833333	0.500	181,667.000000
24.841667	0.500	183,696.000000
24.850000	0.500	185,797.000000
24.858333	0.500	187,615.000000
24.866667	0.500	189,204.000000
24.875000	0.500	190,518.000000
24.883333	0.500	191,241.000000
24.891667	0.500	191,019.000000
24.900000	0.500	189,676.000000
24.908333	0.500	187,012.000000
24.916667	0.500	183,627.000000
24.925000	0.500	180,170.000000
24.933333	0.500	177,296.000000
24.941667	0.500	175,510.000000
24.950000	0.500	174,658.000000
24.958333	0.500	174,912.000000
24.966667	0.500	175,998.000000
24.975000	0.500	177,101.000000
24.983333	0.500	177,943.000000
24.991667	0.500	178,867.000000
25.000000	0.500	180,256.000000
25.008333	0.500	182,366.000000
25.016667	0.500	184,753.000000
25.025000	0.500	186,677.000000
25.033333	0.500	187,764.000000
25.041667	0.500	188,172.000000
25.050000	0.500	187,933.000000
25.058333	0.500	186,949.000000
25.066667	0.500	185,379.000000
25.075000	0.500	183,704.000000
25.083333	0.500	181,984.000000
25.091667	0.500	180,446.000000
25.100000	0.500	179,274.000000
25.108333	0.500	178,616.000000
25.116667	0.500	178,915.000000
25.125000	0.500	180,668.000000
25.133333	0.500	183,380.000000
25.141667	0.500	186,408.000000
25.150000	0.500	189,432.000000
25.158333	0.500	192,375.000000
25.166667	0.500	195,652.000000
25.175000	0.500	198,989.000000
25.183333	0.500	201,514.000000
25.191667	0.500	202,721.000000
25.200000	0.500	202,201.000000
25.208333	0.500	200,080.000000
25.216667	0.500	196,129.000000
25.225000	0.500	190,605.000000
25.233333	0.500	184,673.000000
25.241667	0.500	179,875.000000
25.250000	0.500	176,898.000000
25.258333	0.500	175,924.000000
25.266667	0.500	176,672.000000
25.275000	0.500	178,597.000000
25.283333	0.500	181,164.000000
25.291667	0.500	184,273.000000
25.300000	0.500	187,823.000000
25.308333	0.500	191,561.000000
25.316667	0.500	194,662.000000
25.325000	0.500	196,390.000000
25.333333	0.500	196,350.000000
25.341667	0.500	194,674.000000
25.350000	0.500	192,286.000000
25.358333	0.500	190,018.000000
25.366667	0.500	188,134.000000
25.375000	0.500	187,264.000000
25.383333	0.500	187,844.000000
25.391667	0.500	189,386.000000
25.400000	0.500	191,677.000000
25.408333	0.500	194,657.000000
25.416667	0.500	198,046.000000
25.425000	0.500	201,118.000000
25.433333	0.500	203,053.000000
25.441667	0.500	203,700.000000
25.450000	0.500	203,103.000000
25.458333	0.500	201,544.000000
25.466667	0.500	199,638.000000
25.475000	0.500	198,339.000000
25.483333	0.500	198,289.000000
25.491667	0.500	199,462.000000
25.500000	0.500	201,266.000000
25.508333	0.500	202,519.000000
25.516667	0.500	202,337.000000
25.525000	0.500	200,641.000000
25.533333	0.500	198,149.000000
25.541667	0.500	195,949.000000
25.550000	0.500	194,650.000000
25.558333	0.500	194,136.000000
25.566667	0.500	194,100.000000
25.575000	0.500	194,241.000000
25.583333	0.500	194,319.000000
25.591667	0.500	194,350.000000
25.600000	0.500	194,246.000000
25.608333	0.500	193,610.000000
25.616667	0.500	192,250.000000
25.625000	0.500	190,695.000000
25.633333	0.500	189,621.000000
25.641667	0.500	189,730.000000
25.650000	0.500	191,064.000000
25.658333	0.500	193,135.000000
25.666667	0.500	194,681.000000
25.675000	0.500	194,662.000000
25.683333	0.500	193,381.000000
25.691667	0.500	191,845.000000
25.700000	0.500	191,251.000000
25.708333	0.500	192,216.000000
25.716667	0.500	194,542.000000
25.725000	0.500	197,412.000000
25.733333	0.500	199,756.000000
25.741667	0.500	201,174.000000
25.750000	0.500	201,312.000000
25.758333	0.500	199,837.000000
25.766667	0.500	197,019.000000
25.775000	0.500	193,744.000000
25.783333	0.500	190,784.000000
25.791667	0.500	188,963.000000
25.800000	0.500	188,488.000000
25.808333	0.500	188,970.000000
25.816667	0.500	189,870.000000
25.825000	0.500	190,890.000000
25.833333	0.500	191,904.000000
25.841667	0.500	192,853.000000
25.850000	0.500	193,864.000000
25.858333	0.500	195,191.000000
25.866667	0.500	196,159.000000
25.875000	0.500	195,983.000000
25.883333	0.500	194,786.000000
25.891667	0.500	193,046.000000
25.900000	0.500	191,245.000000
25.908333	0.500	190,102.000000
25.916667	0.500	189,359.000000
25.925000	0.500	188,245.000000
25.933333	0.500	186,584.000000
25.941667	0.500	184,842.000000
25.950000	0.500	183,542.000000
25.958333	0.500	183,085.000000
25.966667	0.500	183,138.000000
25.975000	0.500	183,244.000000
25.983333	0.500	183,478.000000
25.991667	0.500	184,244.000000
26.000000	0.500	185,760.000000
26.008333	0.500	188,019.000000
26.016667	0.500	190,275.000000
26.025000	0.500	192,369.000000
26.033333	0.500	194,378.000000
26.041667	0.500	196,346.000000
26.050000	0.500	198,171.000000
26.058333	0.500	199,401.000000
26.066667	0.500	199,900.000000
26.075000	0.500	199,773.000000
26.083333	0.500	199,110.000000
26.091667	0.500	198,181.000000
26.100000	0.500	197,227.000000
26.108333	0.500	196,345.000000
26.116667	0.500	195,588.000000
26.125000	0.500	195,281.000000
26.133333	0.500	195,681.000000
26.141667	0.500	196,901.000000
26.150000	0.500	198,682.000000
26.158333	0.500	200,881.000000
26.166667	0.500	203,188.000000
26.175000	0.500	204,917.000000
26.183333	0.500	205,265.000000
26.191667	0.500	203,855.000000
26.200000	0.500	200,999.000000
26.208333	0.500	197,845.000000
26.216667	0.500	195,446.000000
26.225000	0.500	194,808.000000
26.233333	0.500	195,992.000000
26.241667	0.500	197,947.000000
26.250000	0.500	199,209.000000
26.258333	0.500	199,502.000000
26.266667	0.500	198,724.000000
26.275000	0.500	196,899.000000
26.283333	0.500	194,304.000000
26.291667	0.500	191,378.000000
26.300000	0.500	189,018.000000
26.308333	0.500	187,867.000000
26.316667	0.500	188,135.000000
26.325000	0.500	189,365.000000
26.333333	0.500	191,326.000000
26.341667	0.500	193,852.000000
26.350000	0.500	196,212.000000
26.358333	0.500	197,930.000000
26.366667	0.500	199,148.000000
26.375000	0.500	199,983.000000
26.383333	0.500	201,395.000000
26.391667	0.500	204,226.000000
26.400000	0.500	208,268.000000
26.408333	0.500	212,649.000000
26.416667	0.500	216,004.000000
26.425000	0.500	217,288.000000
26.433333	0.500	216,578.000000
26.441667	0.500	214,418.000000
26.450000	0.500	211,804.000000
26.458333	0.500	209,433.000000
26.466667	0.500	207,642.000000
26.475000	0.500	206,869.000000
26.483333	0.500	207,439.000000
26.491667	0.500	208,660.000000
26.500000	0.500	209,823.000000
26.508333	0.500	210,466.000000
26.516667	0.500	210,357.000000
26.525000	0.500	209,640.000000
26.533333	0.500	208,376.000000
26.541667	0.500	206,475.000000
26.550000	0.500	204,339.000000
26.558333	0.500	202,488.000000
26.566667	0.500	201,117.000000
26.575000	0.500	200,636.000000
26.583333	0.500	201,267.000000
26.591667	0.500	202,816.000000
26.600000	0.500	204,400.000000
26.608333	0.500	205,402.000000
26.616667	0.500	205,769.000000
26.625000	0.500	205,572.000000
26.633333	0.500	205,367.000000
26.641667	0.500	205,745.000000
26.650000	0.500	206,630.000000
26.658333	0.500	208,077.000000
26.666667	0.500	209,655.000000
26.675000	0.500	211,085.000000
26.683333	0.500	212,332.000000
26.691667	0.500	213,353.000000
26.700000	0.500	214,709.000000
26.708333	0.500	216,971.000000
26.716667	0.500	220,192.000000
26.725000	0.500	223,905.000000
26.733333	0.500	227,113.000000
26.741667	0.500	228,618.000000
26.750000	0.500	228,167.000000
26.758333	0.500	226,515.000000
26.766667	0.500	224,033.000000
26.775000	0.500	221,089.000000
26.783333	0.500	218,395.000000
26.791667	0.500	216,614.000000
26.800000	0.500	216,271.000000
26.808333	0.500	217,440.000000
26.816667	0.500	219,270.000000
26.825000	0.500	221,106.000000
26.833333	0.500	223,077.000000
26.841667	0.500	225,067.000000
26.850000	0.500	226,687.000000
26.858333	0.500	227,543.000000
26.866667	0.500	227,489.000000
26.875000	0.500	226,603.000000
26.883333	0.500	225,383.000000
26.891667	0.500	224,342.000000
26.900000	0.500	223,441.000000
26.908333	0.500	222,780.000000
26.916667	0.500	222,777.000000
26.925000	0.500	223,686.000000
26.933333	0.500	225,588.000000
26.941667	0.500	228,245.000000
26.950000	0.500	231,641.000000
26.958333	0.500	235,203.000000
26.966667	0.500	237,641.000000
26.975000	0.500	238,186.000000
26.983333	0.500	236,977.000000
26.991667	0.500	234,808.000000
27.000000	0.500	232,044.000000
27.008333	0.500	229,394.000000
27.016667	0.500	227,318.000000
27.025000	0.500	226,023.000000
27.033333	0.500	225,683.000000
27.041667	0.500	226,239.000000
27.050000	0.500	227,765.000000
27.058333	0.500	229,748.000000
27.066667	0.500	231,530.000000
27.075000	0.500	232,941.000000
27.083333	0.500	233,980.000000
27.091667	0.500	234,926.000000
27.100000	0.500	236,256.000000
27.108333	0.500	237,740.000000
27.116667	0.500	238,799.000000
27.125000	0.500	239,709.000000
27.133333	0.500	241,467.000000
27.141667	0.500	244,204.000000
27.150000	0.500	247,544.000000
27.158333	0.500	251,115.000000
27.166667	0.500	254,766.000000
27.175000	0.500	258,321.000000
27.183333	0.500	261,827.000000
27.191667	0.500	264,872.000000
27.200000	0.500	267,059.000000
27.208333	0.500	268,148.000000
27.216667	0.500	268,334.000000
27.225000	0.500	268,177.000000
27.233333	0.500	267,857.000000
27.241667	0.500	267,751.000000
27.250000	0.500	268,056.000000
27.258333	0.500	268,953.000000
27.266667	0.500	270,315.000000
27.275000	0.500	271,886.000000
27.283333	0.500	273,101.000000
27.291667	0.500	273,331.000000
27.300000	0.500	272,869.000000
27.308333	0.500	272,056.000000
27.316667	0.500	271,547.000000
27.325000	0.500	272,076.000000
27.333333	0.500	274,311.000000
27.341667	0.500	278,866.000000
27.350000	0.500	285,665.000000
27.358333	0.500	293,907.000000
27.366667	0.500	302,220.000000
27.375000	0.500	309,701.000000
27.383333	0.500	316,158.000000
27.391667	0.500	321,119.000000
27.400000	0.500	324,554.000000
27.408333	0.500	326,757.000000
27.416667	0.500	328,273.000000
27.425000	0.500	329,021.000000
27.433333	0.500	329,516.000000
27.441667	0.500	330,075.000000
27.450000	0.500	330,861.000000
27.458333	0.500	331,835.000000
27.466667	0.500	333,074.000000
27.475000	0.500	335,217.000000
27.483333	0.500	338,586.000000
27.491667	0.500	342,346.000000
27.500000	0.500	345,818.000000
27.508333	0.500	348,945.000000
27.516667	0.500	351,995.000000
27.525000	0.500	354,673.000000
27.533333	0.500	357,026.000000
27.541667	0.500	359,437.000000
27.550000	0.500	361,954.000000
27.558333	0.500	364,568.000000
27.566667	0.500	366,846.000000
27.575000	0.500	368,630.000000
27.583333	0.500	370,914.000000
27.591667	0.500	374,019.000000
27.600000	0.500	377,753.000000
27.608333	0.500	381,669.000000
27.616667	0.500	385,126.000000
27.625000	0.500	387,318.000000
27.633333	0.500	388,075.000000
27.641667	0.500	387,875.000000
27.650000	0.500	387,377.000000
27.658333	0.500	386,830.000000
27.666667	0.500	386,631.000000
27.675000	0.500	385,851.000000
27.683333	0.500	383,880.000000
27.691667	0.500	381,172.000000
27.700000	0.500	378,031.000000
27.708333	0.500	374,339.000000
27.716667	0.500	370,445.000000
27.725000	0.500	366,649.000000
27.733333	0.500	362,724.000000
27.741667	0.500	358,463.000000
27.750000	0.500	353,802.000000
27.758333	0.500	349,200.000000
27.766667	0.500	345,653.000000
27.775000	0.500	343,982.000000
27.783333	0.500	344,213.000000
27.791667	0.500	346,110.000000
27.800000	0.500	349,209.000000
27.808333	0.500	352,068.000000
27.816667	0.500	353,168.000000
27.825000	0.500	351,890.000000
27.833333	0.500	348,509.000000
27.841667	0.500	343,589.000000
27.850000	0.500	338,404.000000
27.858333	0.500	333,879.000000
27.866667	0.500	330,141.000000
27.875000	0.500	327,309.000000
27.883333	0.500	324,745.000000
27.891667	0.500	321,943.000000
27.900000	0.500	318,549.000000
27.908333	0.500	314,597.000000
27.916667	0.500	310,654.000000
27.925000	0.500	307,032.000000
27.933333	0.500	303,521.000000
27.941667	0.500	299,736.000000
27.950000	0.500	295,144.000000
27.958333	0.500	289,635.000000
27.966667	0.500	283,887.000000
27.975000	0.500	278,550.000000
27.983333	0.500	273,935.000000
27.991667	0.500	270,152.000000
28.000000	0.500	267,474.000000
28.008333	0.500	266,077.000000
28.016667	0.500	265,673.000000
28.025000	0.500	265,330.000000
28.033333	0.500	264,926.000000
28.041667	0.500	264,355.000000
28.050000	0.500	263,014.000000
28.058333	0.500	260,650.000000
28.066667	0.500	257,427.000000
28.075000	0.500	253,269.000000
28.083333	0.500	248,010.000000
28.091667	0.500	241,895.000000
28.100000	0.500	235,330.000000
28.108333	0.500	228,735.000000
28.116667	0.500	222,523.000000
28.125000	0.500	216,938.000000
28.133333	0.500	212,068.000000
28.141667	0.500	208,502.000000
28.150000	0.500	206,879.000000
28.158333	0.500	207,129.000000
28.166667	0.500	208,689.000000
28.175000	0.500	210,094.000000
28.183333	0.500	209,651.000000
28.191667	0.500	206,762.000000
28.200000	0.500	201,434.000000
28.208333	0.500	194,294.000000
28.216667	0.500	186,447.000000
28.225000	0.500	178,959.000000
28.233333	0.500	172,492.000000
28.241667	0.500	167,617.000000
28.250000	0.500	165,153.000000
28.258333	0.500	165,122.000000
28.266667	0.500	166,558.000000
28.275000	0.500	168,192.000000
28.283333	0.500	169,017.000000
28.291667	0.500	168,054.000000
28.300000	0.500	164,963.000000
28.308333	0.500	160,105.000000
28.316667	0.500	154,366.000000
28.325000	0.500	148,530.000000
28.333333	0.500	142,701.000000
28.341667	0.500	136,264.000000
28.350000	0.500	128,939.000000
28.358333	0.500	121,419.000000
28.366667	0.500	114,383.000000
28.375000	0.500	108,151.000000
28.383333	0.500	103,439.000000
28.391667	0.500	101,235.000000
28.400000	0.500	101,422.000000
28.408333	0.500	102,873.000000
28.416667	0.500	104,197.000000
28.425000	0.500	104,963.000000
28.433333	0.500	105,115.000000
28.441667	0.500	104,657.000000
28.450000	0.500	104,137.000000
28.458333	0.500	104,035.000000
28.466667	0.500	104,082.000000
28.475000	0.500	104,267.000000
28.483333	0.500	104,649.000000
28.491667	0.500	104,900.000000
28.500000	0.500	105,045.000000
28.508333	0.500	104,776.000000
28.516667	0.500	103,897.000000
28.525000	0.500	102,591.000000
28.533333	0.500	101,131.000000
28.541667	0.500	100,173.000000
28.550000	0.500	99,845.000000
28.558333	0.500	99,116.000000
28.566667	0.500	97,067.000000
28.575000	0.500	93,590.000000
28.583333	0.500	89,047.000000
28.591667	0.500	84,496.000000
28.600000	0.500	80,389.000000
28.608333	0.500	76,524.000000
28.616667	0.500	72,797.000000
28.625000	0.500	69,479.000000
28.633333	0.500	66,452.000000
28.641667	0.500	63,674.000000
28.650000	0.500	61,457.000000
28.658333	0.500	60,369.000000
28.666667	0.500	60,548.000000
28.675000	0.500	61,608.000000
28.683333	0.500	63,605.000000
28.691667	0.500	66,144.000000
28.700000	0.500	68,167.000000
28.708333	0.500	68,632.000000
28.716667	0.500	66,954.000000
28.725000	0.500	63,227.000000
28.733333	0.500	58,870.000000
28.741667	0.500	54,971.000000
28.750000	0.500	51,701.000000
28.758333	0.500	49,235.000000
28.766667	0.500	48,498.000000
28.775000	0.500	50,076.000000
28.783333	0.500	53,701.000000
28.791667	0.500	57,936.000000
28.800000	0.500	61,156.000000
28.808333	0.500	62,520.000000
28.816667	0.500	61,642.000000
28.825000	0.500	58,412.000000
28.833333	0.500	53,455.000000
28.841667	0.500	47,765.000000
28.850000	0.500	41,723.000000
28.858333	0.500	35,832.000000
28.866667	0.500	31,020.000000
28.875000	0.500	27,370.000000
28.883333	0.500	24,565.000000
28.891667	0.500	22,773.000000
28.900000	0.500	22,170.000000
28.908333	0.500	22,632.000000
28.916667	0.500	23,776.000000
28.925000	0.500	25,531.000000
28.933333	0.500	27,638.000000
28.941667	0.500	29,731.000000
28.950000	0.500	31,480.000000
28.958333	0.500	32,960.000000
28.966667	0.500	34,446.000000
28.975000	0.500	35,280.000000
28.983333	0.500	34,953.000000
28.991667	0.500	33,585.000000
29.000000	0.500	31,281.000000
29.008333	0.500	28,135.000000
29.016667	0.500	24,610.000000
29.025000	0.500	21,548.000000
29.033333	0.500	19,287.000000
29.041667	0.500	18,058.000000
29.050000	0.500	18,348.000000
29.058333	0.500	20,218.000000
29.066667	0.500	23,185.000000
29.075000	0.500	26,504.000000
29.083333	0.500	29,802.000000
29.091667	0.500	32,524.000000
29.100000	0.500	33,904.000000
29.108333	0.500	33,786.000000
29.116667	0.500	32,874.000000
29.125000	0.500	31,580.000000
29.133333	0.500	29,835.000000
29.141667	0.500	27,908.000000
29.150000	0.500	25,779.000000
29.158333	0.500	23,229.000000
29.166667	0.500	20,612.000000
29.175000	0.500	18,386.000000
29.183333	0.500	16,973.000000
29.191667	0.500	16,224.000000
29.200000	0.500	15,917.000000
29.208333	0.500	16,281.000000
29.216667	0.500	16,887.000000
29.225000	0.500	17,295.000000
29.233333	0.500	17,467.000000
29.241667	0.500	17,272.000000
29.250000	0.500	16,224.000000
29.258333	0.500	13,984.000000
29.266667	0.500	10,757.000000
29.275000	0.500	7,053.000000
29.283333	0.500	3,435.000000
29.291667	0.500	-13.000000
29.300000	0.500	-3,343.000000
29.308333	0.500	-6,295.000000
29.316667	0.500	-8,593.000000
29.325000	0.500	-10,195.000000
29.333333	0.500	-11,199.000000
29.341667	0.500	-12,218.000000
29.350000	0.500	-13,379.000000
29.358333	0.500	-14,474.000000
29.366667	0.500	-15,159.000000
29.375000	0.500	-14,879.000000
29.383333	0.500	-13,518.000000
29.391667	0.500	-11,372.000000
29.400000	0.500	-8,987.000000
29.408333	0.500	-6,938.000000
29.416667	0.500	-5,354.000000
29.425000	0.500	-3,824.000000
29.433333	0.500	-1,905.000000
29.441667	0.500	229.000000
29.450000	0.500	1,934.000000
29.458333	0.500	2,796.000000
29.466667	0.500	2,611.000000
29.475000	0.500	1,016.000000
29.483333	0.500	-1,103.000000
29.491667	0.500	-2,956.000000
29.500000	0.500	-4,146.000000
29.508333	0.500	-4,456.000000
29.516667	0.500	-3,936.000000
29.525000	0.500	-3,147.000000
29.533333	0.500	-2,464.000000
29.541667	0.500	-1,777.000000
29.550000	0.500	-376.000000
29.558333	0.500	2,008.000000
29.566667	0.500	5,435.000000
29.575000	0.500	9,196.000000
29.583333	0.500	12,118.000000
29.591667	0.500	13,062.000000
29.600000	0.500	11,857.000000
29.608333	0.500	9,892.000000
29.616667	0.500	7,816.000000
29.625000	0.500	5,360.000000
29.633333	0.500	2,958.000000
29.641667	0.500	1,217.000000
29.650000	0.500	78.000000
29.658333	0.500	-530.000000
29.666667	0.500	-265.000000
29.675000	0.500	828.000000
29.683333	0.500	2,586.000000
29.691667	0.500	4,853.000000
29.700000	0.500	6,995.000000
29.708333	0.500	8,206.000000
29.716667	0.500	8,436.000000
29.725000	0.500	8,108.000000
29.733333	0.500	7,608.000000
29.741667	0.500	7,092.000000
29.750000	0.500	5,980.000000
29.758333	0.500	3,948.000000
29.766667	0.500	1,062.000000
29.775000	0.500	-2,334.000000
29.783333	0.500	-6,254.000000
29.791667	0.500	-10,374.000000
29.800000	0.500	-13,722.000000
29.808333	0.500	-15,419.000000
29.816667	0.500	-15,307.000000
29.825000	0.500	-13,780.000000
29.833333	0.500	-11,480.000000
29.841667	0.500	-8,913.000000
29.850000	0.500	-6,366.000000
29.858333	0.500	-4,557.000000
29.866667	0.500	-4,221.000000
29.875000	0.500	-5,538.000000
29.883333	0.500	-8,036.000000
29.891667	0.500	-10,786.000000
29.900000	0.500	-12,708.000000
29.908333	0.500	-13,151.000000
29.916667	0.500	-11,716.000000
29.925000	0.500	-8,536.000000
29.933333	0.500	-4,403.000000
29.941667	0.500	-145.000000
29.950000	0.500	3,897.000000
29.958333	0.500	7,691.000000
29.966667	0.500	11,123.000000
29.975000	0.500	13,516.000000
29.983333	0.500	14,095.000000
29.991667	0.500	12,705.000000
30.000000	0.500	9,487.000000
30.008333	0.500	5,013.000000
30.016667	0.500	86.000000
30.025000	0.500	-5,024.000000
30.033333	0.500	-10,353.000000
30.041667	0.500	-15,487.000000
30.050000	0.500	-19,766.000000
30.058333	0.500	-22,380.000000
30.066667	0.500	-23,256.000000
30.075000	0.500	-22,818.000000
30.083333	0.500	-21,524.000000
30.091667	0.500	-19,936.000000
30.100000	0.500	-18,435.000000
30.108333	0.500	-16,943.000000
30.116667	0.500	-15,527.000000
30.125000	0.500	-14,162.000000
30.133333	0.500	-12,798.000000
30.141667	0.500	-11,909.000000
30.150000	0.500	-12,183.000000
30.158333	0.500	-13,155.000000
30.166667	0.500	-14,594.000000
30.175000	0.500	-16,692.000000
30.183333	0.500	-19,433.000000
30.191667	0.500	-22,541.000000
30.200000	0.500	-25,562.000000
30.208333	0.500	-28,381.000000
30.216667	0.500	-30,459.000000
30.225000	0.500	-31,346.000000
30.233333	0.500	-31,167.000000
30.241667	0.500	-30,071.000000
30.250000	0.500	-28,176.000000
30.258333	0.500	-25,935.000000
30.266667	0.500	-23,762.000000
30.275000	0.500	-21,995.000000
30.283333	0.500	-20,603.000000
30.291667	0.500	-19,091.000000
30.300000	0.500	-17,370.000000
30.308333	0.500	-15,747.000000
30.316667	0.500	-14,447.000000
30.325000	0.500	-13,793.000000
30.333333	0.500	-14,028.000000
30.341667	0.500	-15,148.000000
30.350000	0.500	-16,885.000000
30.358333	0.500	-18,916.000000
30.366667	0.500	-21,040.000000
30.375000	0.500	-22,872.000000
30.383333	0.500	-24,160.000000
30.391667	0.500	-24,693.000000
30.400000	0.500	-24,164.000000
30.408333	0.500	-22,855.000000
30.416667	0.500	-20,912.000000
30.425000	0.500	-18,539.000000
30.433333	0.500	-16,142.000000
30.441667	0.500	-14,253.000000
30.450000	0.500	-13,588.000000
30.458333	0.500	-14,329.000000
30.466667	0.500	-15,711.000000
30.475000	0.500	-16,845.000000
30.483333	0.500	-17,557.000000
30.491667	0.500	-18,034.000000
30.500000	0.500	-18,720.000000
30.508333	0.500	-20,093.000000
30.516667	0.500	-21,847.000000
30.525000	0.500	-23,399.000000
30.533333	0.500	-24,417.000000
30.541667	0.500	-24,638.000000
30.550000	0.500	-24,089.000000
30.558333	0.500	-22,689.000000
30.566667	0.500	-20,613.000000
30.575000	0.500	-17,752.000000
30.583333	0.500	-14,105.000000
30.591667	0.500	-10,409.000000
30.600000	0.500	-7,164.000000
30.608333	0.500	-4,752.000000
30.616667	0.500	-3,308.000000
30.625000	0.500	-2,298.000000
30.633333	0.500	-1,427.000000
30.641667	0.500	-1,012.000000
30.650000	0.500	-1,134.000000
30.658333	0.500	-1,833.000000
30.666667	0.500	-3,260.000000
30.675000	0.500	-4,998.000000
30.683333	0.500	-6,590.000000
30.691667	0.500	-7,639.000000
30.700000	0.500	-8,101.000000
30.708333	0.500	-8,058.000000
30.716667	0.500	-7,893.000000
30.725000	0.500	-8,173.000000
30.733333	0.500	-9,360.000000
30.741667	0.500	-11,833.000000
30.750000	0.500	-15,589.000000
30.758333	0.500	-19,813.000000
30.766667	0.500	-23,609.000000
30.775000	0.500	-26,555.000000
30.783333	0.500	-28,387.000000
30.791667	0.500	-28,867.000000
30.800000	0.500	-28,516.000000
30.808333	0.500	-27,597.000000
30.816667	0.500	-26,005.000000
30.825000	0.500	-23,749.000000
30.833333	0.500	-21,205.000000
30.841667	0.500	-18,972.000000
30.850000	0.500	-17,585.000000
30.858333	0.500	-17,253.000000
30.866667	0.500	-17,986.000000
30.875000	0.500	-19,753.000000
30.883333	0.500	-22,113.000000
30.891667	0.500	-24,646.000000
30.900000	0.500	-26,486.000000
30.908333	0.500	-27,408.000000
30.916667	0.500	-27,391.000000
30.925000	0.500	-26,186.000000
30.933333	0.500	-24,000.000000
30.941667	0.500	-21,035.000000
30.950000	0.500	-17,704.000000
30.958333	0.500	-14,804.000000
30.966667	0.500	-12,905.000000
30.975000	0.500	-12,128.000000
30.983333	0.500	-12,560.000000
30.991667	0.500	-13,606.000000
31.000000	0.500	-15,297.000000
