# Supplementary material for: Changes to Serum Sample Tube and Processing Methodology Does Not Cause Inter-Individual Variation in Automated Whole Serum N-Glycan Profiling in Health and Disease
Source: PLoS One. 2015 Apr 1;10(4):e0123028. doi: 10.1371/journal.pone.0123028 (PMC4382121; doi:10.1371/journal.pone.0123028)
Supplement: S2 Data — (ZIP) [file pone.0123028.s007.zip › IgGglycansData/1000+390-Sample 7.txt]

File Path	chrom://acropora/ChromeleonLocal/Archana Data/07 Mar 14/Robot validation of PNG F release- GCP-IgG and GCP-Fet.seq/10.smp/Emission_1.channel/Emission_1.chm
Channel	Emission_1

Injection Information:
Data Vault	ChromeleonLocal
Injection	PNG F rel-GCP-IgG-100µg-F.A+PBM+2AB VP96+T1-110/1000+390-Sample 7
Injection Number	12
Position	RG1
Comment	
Processing Method	beh-gu
Instrument Method	BEH-15cm-30min-right-25ul
Type	Unknown
Status	Finished
Injection Date	07/03/2014
Injection Time	21:04:14
Injection Volume (µL)	25.0000
Dilution Factor	1.0000
Weight	1.0000

Raw Data Information:
Time Min. (min)	0.000000
Time Max. (min)	31.000000
Data Points	3721
Detector	FLD
Exporting Data System	Chromeleon 7.1.1.1127
Operator	
Signal Quantity	
Signal Unit	counts
Signal Min.	-43,840.000000
Signal Max.	7,638,078.000000
Channel	Emission_1
Driver Name	FLD3000.dll
Channel Type	Evaluation
Min. Step (s)	0.500
Max. Step (s)	0.500
Average Step (s)	0.500

Signal Parameter Information:
Signal Info	

Raw Data:
Time (min)	Step (s)	Value (counts)
0.000000	0.000	0.000000
0.008333	0.500	0.000000
0.016667	0.500	0.000000
0.025000	0.500	0.000000
0.033333	0.500	0.000000
0.041667	0.500	9,302.000000
0.050000	0.500	9,528.000000
0.058333	0.500	9,999.000000
0.066667	0.500	11,075.000000
0.075000	0.500	12,682.000000
0.083333	0.500	14,508.000000
0.091667	0.500	16,180.000000
0.100000	0.500	17,377.000000
0.108333	0.500	17,944.000000
0.116667	0.500	17,899.000000
0.125000	0.500	17,299.000000
0.133333	0.500	16,173.000000
0.141667	0.500	14,577.000000
0.150000	0.500	12,667.000000
0.158333	0.500	10,605.000000
0.166667	0.500	8,491.000000
0.175000	0.500	6,442.000000
0.183333	0.500	4,539.000000
0.191667	0.500	2,836.000000
0.200000	0.500	1,390.000000
0.208333	0.500	178.000000
0.216667	0.500	-848.000000
0.225000	0.500	-1,708.000000
0.233333	0.500	-2,429.000000
0.241667	0.500	-2,969.000000
0.250000	0.500	-3,278.000000
0.258333	0.500	-3,385.000000
0.266667	0.500	-3,381.000000
0.275000	0.500	-3,309.000000
0.283333	0.500	-3,199.000000
0.291667	0.500	-3,051.000000
0.300000	0.500	-2,892.000000
0.308333	0.500	-2,780.000000
0.316667	0.500	-2,775.000000
0.325000	0.500	-2,898.000000
0.333333	0.500	-3,133.000000
0.341667	0.500	-3,442.000000
0.350000	0.500	-3,790.000000
0.358333	0.500	-4,093.000000
0.366667	0.500	-4,250.000000
0.375000	0.500	-4,245.000000
0.383333	0.500	-4,104.000000
0.391667	0.500	-3,888.000000
0.400000	0.500	-3,617.000000
0.408333	0.500	-3,303.000000
0.416667	0.500	-3,038.000000
0.425000	0.500	-2,876.000000
0.433333	0.500	-2,835.000000
0.441667	0.500	-2,925.000000
0.450000	0.500	-3,092.000000
0.458333	0.500	-3,267.000000
0.466667	0.500	-3,457.000000
0.475000	0.500	-3,688.000000
0.483333	0.500	-3,923.000000
0.491667	0.500	-4,107.000000
0.500000	0.500	-4,150.000000
0.508333	0.500	-4,040.000000
0.516667	0.500	-3,878.000000
0.525000	0.500	-3,696.000000
0.533333	0.500	-3,488.000000
0.541667	0.500	-3,275.000000
0.550000	0.500	-3,070.000000
0.558333	0.500	-2,825.000000
0.566667	0.500	-2,557.000000
0.575000	0.500	-2,335.000000
0.583333	0.500	-2,183.000000
0.591667	0.500	-2,087.000000
0.600000	0.500	-2,020.000000
0.608333	0.500	-1,965.000000
0.616667	0.500	-1,888.000000
0.625000	0.500	-1,749.000000
0.633333	0.500	-1,502.000000
0.641667	0.500	-1,068.000000
0.650000	0.500	-328.000000
0.658333	0.500	780.000000
0.666667	0.500	2,183.000000
0.675000	0.500	3,663.000000
0.683333	0.500	5,078.000000
0.691667	0.500	6,335.000000
0.700000	0.500	7,352.000000
0.708333	0.500	8,071.000000
0.716667	0.500	8,487.000000
0.725000	0.500	8,580.000000
0.733333	0.500	8,437.000000
0.741667	0.500	8,663.000000
0.750000	0.500	10,428.000000
0.758333	0.500	14,904.000000
0.766667	0.500	22,688.000000
0.775000	0.500	33,536.000000
0.783333	0.500	46,438.000000
0.791667	0.500	59,941.000000
0.800000	0.500	72,434.000000
0.808333	0.500	82,450.000000
0.816667	0.500	88,939.000000
0.825000	0.500	91,462.000000
0.833333	0.500	90,173.000000
0.841667	0.500	85,656.000000
0.850000	0.500	78,729.000000
0.858333	0.500	70,285.000000
0.866667	0.500	61,169.000000
0.875000	0.500	52,151.000000
0.883333	0.500	43,809.000000
0.891667	0.500	36,456.000000
0.900000	0.500	30,155.000000
0.908333	0.500	24,916.000000
0.916667	0.500	20,731.000000
0.925000	0.500	17,482.000000
0.933333	0.500	14,994.000000
0.941667	0.500	13,087.000000
0.950000	0.500	11,595.000000
0.958333	0.500	10,418.000000
0.966667	0.500	9,560.000000
0.975000	0.500	9,087.000000
0.983333	0.500	9,028.000000
0.991667	0.500	9,325.000000
1.000000	0.500	9,841.000000
1.008333	0.500	10,427.000000
1.016667	0.500	11,003.000000
1.025000	0.500	11,550.000000
1.033333	0.500	12,193.000000
1.041667	0.500	13,266.000000
1.050000	0.500	15,240.000000
1.058333	0.500	18,489.000000
1.066667	0.500	23,038.000000
1.075000	0.500	28,495.000000
1.083333	0.500	34,225.000000
1.091667	0.500	39,525.000000
1.100000	0.500	43,754.000000
1.108333	0.500	46,397.000000
1.116667	0.500	47,260.000000
1.125000	0.500	46,468.000000
1.133333	0.500	44,534.000000
1.141667	0.500	42,243.000000
1.150000	0.500	40,359.000000
1.158333	0.500	39,319.000000
1.166667	0.500	39,218.000000
1.175000	0.500	39,917.000000
1.183333	0.500	41,227.000000
1.191667	0.500	42,966.000000
1.200000	0.500	44,989.000000
1.208333	0.500	47,134.000000
1.216667	0.500	49,168.000000
1.225000	0.500	50,759.000000
1.233333	0.500	51,553.000000
1.241667	0.500	51,286.000000
1.250000	0.500	49,884.000000
1.258333	0.500	47,626.000000
1.266667	0.500	44,947.000000
1.275000	0.500	42,154.000000
1.283333	0.500	39,434.000000
1.291667	0.500	36,823.000000
1.300000	0.500	34,400.000000
1.308333	0.500	32,508.000000
1.316667	0.500	31,665.000000
1.325000	0.500	32,023.000000
1.333333	0.500	33,175.000000
1.341667	0.500	34,366.000000
1.350000	0.500	34,904.000000
1.358333	0.500	34,374.000000
1.366667	0.500	32,656.000000
1.375000	0.500	29,954.000000
1.383333	0.500	26,640.000000
1.391667	0.500	23,090.000000
1.400000	0.500	19,586.000000
1.408333	0.500	16,331.000000
1.416667	0.500	13,500.000000
1.425000	0.500	11,211.000000
1.433333	0.500	9,426.000000
1.441667	0.500	8,064.000000
1.450000	0.500	7,078.000000
1.458333	0.500	6,460.000000
1.466667	0.500	6,169.000000
1.475000	0.500	6,094.000000
1.483333	0.500	6,144.000000
1.491667	0.500	6,243.000000
1.500000	0.500	6,323.000000
1.508333	0.500	6,391.000000
1.516667	0.500	6,482.000000
1.525000	0.500	6,634.000000
1.533333	0.500	6,841.000000
1.541667	0.500	7,078.000000
1.550000	0.500	7,274.000000
1.558333	0.500	7,371.000000
1.566667	0.500	7,299.000000
1.575000	0.500	6,985.000000
1.583333	0.500	6,458.000000
1.591667	0.500	5,838.000000
1.600000	0.500	5,203.000000
1.608333	0.500	4,549.000000
1.616667	0.500	3,908.000000
1.625000	0.500	3,275.000000
1.633333	0.500	2,578.000000
1.641667	0.500	1,823.000000
1.650000	0.500	1,063.000000
1.658333	0.500	386.000000
1.666667	0.500	-126.000000
1.675000	0.500	-413.000000
1.683333	0.500	-456.000000
1.691667	0.500	-292.000000
1.700000	0.500	1.000000
1.708333	0.500	330.000000
1.716667	0.500	641.000000
1.725000	0.500	826.000000
1.733333	0.500	844.000000
1.741667	0.500	739.000000
1.750000	0.500	550.000000
1.758333	0.500	296.000000
1.766667	0.500	43.000000
1.775000	0.500	-166.000000
1.783333	0.500	-310.000000
1.791667	0.500	-399.000000
1.800000	0.500	-432.000000
1.808333	0.500	-409.000000
1.816667	0.500	-328.000000
1.825000	0.500	-210.000000
1.833333	0.500	-100.000000
1.841667	0.500	-42.000000
1.850000	0.500	-44.000000
1.858333	0.500	-114.000000
1.866667	0.500	-268.000000
1.875000	0.500	-509.000000
1.883333	0.500	-849.000000
1.891667	0.500	-1,238.000000
1.900000	0.500	-1,602.000000
1.908333	0.500	-1,920.000000
1.916667	0.500	-2,178.000000
1.925000	0.500	-2,324.000000
1.933333	0.500	-2,355.000000
1.941667	0.500	-2,369.000000
1.950000	0.500	-2,420.000000
1.958333	0.500	-2,476.000000
1.966667	0.500	-2,507.000000
1.975000	0.500	-2,476.000000
1.983333	0.500	-2,387.000000
1.991667	0.500	-2,254.000000
2.000000	0.500	-2,085.000000
2.008333	0.500	-1,891.000000
2.016667	0.500	-1,687.000000
2.025000	0.500	-1,469.000000
2.033333	0.500	-1,250.000000
2.041667	0.500	-1,054.000000
2.050000	0.500	-897.000000
2.058333	0.500	-817.000000
2.066667	0.500	-789.000000
2.075000	0.500	-685.000000
2.083333	0.500	-480.000000
2.091667	0.500	-232.000000
2.100000	0.500	-34.000000
2.108333	0.500	86.000000
2.116667	0.500	113.000000
2.125000	0.500	30.000000
2.133333	0.500	-167.000000
2.141667	0.500	-464.000000
2.150000	0.500	-868.000000
2.158333	0.500	-1,332.000000
2.166667	0.500	-1,770.000000
2.175000	0.500	-2,166.000000
2.183333	0.500	-2,538.000000
2.191667	0.500	-2,874.000000
2.200000	0.500	-3,131.000000
2.208333	0.500	-3,274.000000
2.216667	0.500	-3,331.000000
2.225000	0.500	-3,294.000000
2.233333	0.500	-3,126.000000
2.241667	0.500	-2,898.000000
2.250000	0.500	-2,727.000000
2.258333	0.500	-2,681.000000
2.266667	0.500	-2,749.000000
2.275000	0.500	-2,846.000000
2.283333	0.500	-2,881.000000
2.291667	0.500	-2,820.000000
2.300000	0.500	-2,681.000000
2.308333	0.500	-2,495.000000
2.316667	0.500	-2,240.000000
2.325000	0.500	-1,927.000000
2.333333	0.500	-1,570.000000
2.341667	0.500	-1,238.000000
2.350000	0.500	-998.000000
2.358333	0.500	-875.000000
2.366667	0.500	-814.000000
2.375000	0.500	-789.000000
2.383333	0.500	-827.000000
2.391667	0.500	-936.000000
2.400000	0.500	-1,180.000000
2.408333	0.500	-1,566.000000
2.416667	0.500	-2,080.000000
2.425000	0.500	-2,635.000000
2.433333	0.500	-3,085.000000
2.441667	0.500	-3,341.000000
2.450000	0.500	-3,359.000000
2.458333	0.500	-3,141.000000
2.466667	0.500	-2,793.000000
2.475000	0.500	-2,468.000000
2.483333	0.500	-2,262.000000
2.491667	0.500	-2,238.000000
2.500000	0.500	-2,380.000000
2.508333	0.500	-2,658.000000
2.516667	0.500	-3,001.000000
2.525000	0.500	-3,278.000000
2.533333	0.500	-3,399.000000
2.541667	0.500	-3,365.000000
2.550000	0.500	-3,165.000000
2.558333	0.500	-2,773.000000
2.566667	0.500	-2,237.000000
2.575000	0.500	-1,686.000000
2.583333	0.500	-1,220.000000
2.591667	0.500	-896.000000
2.600000	0.500	-728.000000
2.608333	0.500	-683.000000
2.616667	0.500	-746.000000
2.625000	0.500	-881.000000
2.633333	0.500	-1,061.000000
2.641667	0.500	-1,266.000000
2.650000	0.500	-1,487.000000
2.658333	0.500	-1,718.000000
2.666667	0.500	-1,916.000000
2.675000	0.500	-2,070.000000
2.683333	0.500	-2,166.000000
2.691667	0.500	-2,202.000000
2.700000	0.500	-2,180.000000
2.708333	0.500	-2,109.000000
2.716667	0.500	-2,038.000000
2.725000	0.500	-2,004.000000
2.733333	0.500	-1,953.000000
2.741667	0.500	-1,783.000000
2.750000	0.500	-1,398.000000
2.758333	0.500	-839.000000
2.766667	0.500	-247.000000
2.775000	0.500	237.000000
2.783333	0.500	558.000000
2.791667	0.500	652.000000
2.800000	0.500	463.000000
2.808333	0.500	-10.000000
2.816667	0.500	-627.000000
2.825000	0.500	-1,199.000000
2.833333	0.500	-1,687.000000
2.841667	0.500	-2,072.000000
2.850000	0.500	-2,367.000000
2.858333	0.500	-2,587.000000
2.866667	0.500	-2,745.000000
2.875000	0.500	-2,872.000000
2.883333	0.500	-2,953.000000
2.891667	0.500	-3,008.000000
2.900000	0.500	-3,059.000000
2.908333	0.500	-3,135.000000
2.916667	0.500	-3,275.000000
2.925000	0.500	-3,491.000000
2.933333	0.500	-3,704.000000
2.941667	0.500	-3,857.000000
2.950000	0.500	-3,946.000000
2.958333	0.500	-3,955.000000
2.966667	0.500	-3,911.000000
2.975000	0.500	-3,838.000000
2.983333	0.500	-3,739.000000
2.991667	0.500	-3,621.000000
3.000000	0.500	-3,455.000000
3.008333	0.500	-3,455.000000
3.016667	0.500	-3,455.000000
3.025000	0.500	-3,455.000000
3.033333	0.500	-3,455.000000
3.041667	0.500	-3,558.000000
3.050000	0.500	-3,966.000000
3.058333	0.500	-4,530.000000
3.066667	0.500	-4,935.000000
3.075000	0.500	-4,985.000000
3.083333	0.500	-4,616.000000
3.091667	0.500	-3,128.000000
3.100000	0.500	-127.000000
3.108333	0.500	3,688.000000
3.116667	0.500	7,624.000000
3.125000	0.500	10,924.000000
3.133333	0.500	13,255.000000
3.141667	0.500	15,288.000000
3.150000	0.500	17,168.000000
3.158333	0.500	18,266.000000
3.166667	0.500	18,541.000000
3.175000	0.500	18,217.000000
3.183333	0.500	17,363.000000
3.191667	0.500	16,220.000000
3.200000	0.500	15,423.000000
3.208333	0.500	15,332.000000
3.216667	0.500	16,111.000000
3.225000	0.500	17,262.000000
3.233333	0.500	17,930.000000
3.241667	0.500	17,113.000000
3.250000	0.500	14,512.000000
3.258333	0.500	11,015.000000
3.266667	0.500	7,461.000000
3.275000	0.500	4,506.000000
3.283333	0.500	2,073.000000
3.291667	0.500	-138.000000
3.300000	0.500	-2,589.000000
3.308333	0.500	-5,449.000000
3.316667	0.500	-8,074.000000
3.325000	0.500	-9,811.000000
3.333333	0.500	-10,330.000000
3.341667	0.500	-10,038.000000
3.350000	0.500	-9,459.000000
3.358333	0.500	-8,929.000000
3.366667	0.500	-8,516.000000
3.375000	0.500	-8,355.000000
3.383333	0.500	-8,487.000000
3.391667	0.500	-8,975.000000
3.400000	0.500	-9,851.000000
3.408333	0.500	-10,905.000000
3.416667	0.500	-11,829.000000
3.425000	0.500	-12,516.000000
3.433333	0.500	-13,353.000000
3.441667	0.500	-14,335.000000
3.450000	0.500	-15,112.000000
3.458333	0.500	-15,308.000000
3.466667	0.500	-15,377.000000
3.475000	0.500	-15,771.000000
3.483333	0.500	-16,858.000000
3.491667	0.500	-18,298.000000
3.500000	0.500	-19,643.000000
3.508333	0.500	-20,614.000000
3.516667	0.500	-20,688.000000
3.525000	0.500	-19,628.000000
3.533333	0.500	-17,184.000000
3.541667	0.500	-13,585.000000
3.550000	0.500	-9,516.000000
3.558333	0.500	-6,157.000000
3.566667	0.500	-4,416.000000
3.575000	0.500	-4,406.000000
3.583333	0.500	-5,480.000000
3.591667	0.500	-7,001.000000
3.600000	0.500	-9,072.000000
3.608333	0.500	-11,528.000000
3.616667	0.500	-13,826.000000
3.625000	0.500	-15,586.000000
3.633333	0.500	-16,972.000000
3.641667	0.500	-18,156.000000
3.650000	0.500	-19,281.000000
3.658333	0.500	-20,299.000000
3.666667	0.500	-21,104.000000
3.675000	0.500	-21,639.000000
3.683333	0.500	-21,463.000000
3.691667	0.500	-20,428.000000
3.700000	0.500	-19,042.000000
3.708333	0.500	-17,867.000000
3.716667	0.500	-17,191.000000
3.725000	0.500	-17,268.000000
3.733333	0.500	-17,772.000000
3.741667	0.500	-18,280.000000
3.750000	0.500	-18,114.000000
3.758333	0.500	-16,807.000000
3.766667	0.500	-14,584.000000
3.775000	0.500	-11,902.000000
3.783333	0.500	-8,637.000000
3.791667	0.500	-5,028.000000
3.800000	0.500	-2,111.000000
3.808333	0.500	-476.000000
3.816667	0.500	-43.000000
3.825000	0.500	-72.000000
3.833333	0.500	24.000000
3.841667	0.500	160.000000
3.850000	0.500	244.000000
3.858333	0.500	2.000000
3.866667	0.500	-574.000000
3.875000	0.500	-1,898.000000
3.883333	0.500	-3,906.000000
3.891667	0.500	-6,250.000000
3.900000	0.500	-8,638.000000
3.908333	0.500	-10,950.000000
3.916667	0.500	-13,428.000000
3.925000	0.500	-16,063.000000
3.933333	0.500	-18,428.000000
3.941667	0.500	-19,810.000000
3.950000	0.500	-20,081.000000
3.958333	0.500	-19,720.000000
3.966667	0.500	-19,011.000000
3.975000	0.500	-18,150.000000
3.983333	0.500	-17,530.000000
3.991667	0.500	-17,352.000000
4.000000	0.500	-17,727.000000
4.008333	0.500	-18,750.000000
4.016667	0.500	-19,952.000000
4.025000	0.500	-20,794.000000
4.033333	0.500	-21,496.000000
4.041667	0.500	-22,075.000000
4.050000	0.500	-22,735.000000
4.058333	0.500	-23,495.000000
4.066667	0.500	-24,117.000000
4.075000	0.500	-23,826.000000
4.083333	0.500	-22,017.000000
4.091667	0.500	-19,144.000000
4.100000	0.500	-16,584.000000
4.108333	0.500	-15,189.000000
4.116667	0.500	-15,228.000000
4.125000	0.500	-16,367.000000
4.133333	0.500	-18,046.000000
4.141667	0.500	-19,283.000000
4.150000	0.500	-19,211.000000
4.158333	0.500	-17,649.000000
4.166667	0.500	-15,322.000000
4.175000	0.500	-12,851.000000
4.183333	0.500	-10,208.000000
4.191667	0.500	-7,665.000000
4.200000	0.500	-5,887.000000
4.208333	0.500	-5,416.000000
4.216667	0.500	-6,384.000000
4.225000	0.500	-8,064.000000
4.233333	0.500	-9,973.000000
4.241667	0.500	-11,650.000000
4.250000	0.500	-12,785.000000
4.258333	0.500	-14,190.000000
4.266667	0.500	-16,294.000000
4.275000	0.500	-18,555.000000
4.283333	0.500	-20,446.000000
4.291667	0.500	-21,795.000000
4.300000	0.500	-22,247.000000
4.308333	0.500	-21,656.000000
4.316667	0.500	-20,157.000000
4.325000	0.500	-18,263.000000
4.333333	0.500	-16,589.000000
4.341667	0.500	-15,471.000000
4.350000	0.500	-14,843.000000
4.358333	0.500	-14,380.000000
4.366667	0.500	-13,665.000000
4.375000	0.500	-12,753.000000
4.383333	0.500	-11,741.000000
4.391667	0.500	-10,243.000000
4.400000	0.500	-8,163.000000
4.408333	0.500	-5,749.000000
4.416667	0.500	-4,076.000000
4.425000	0.500	-3,419.000000
4.433333	0.500	-3,619.000000
4.441667	0.500	-4,658.000000
4.450000	0.500	-5,977.000000
4.458333	0.500	-7,566.000000
4.466667	0.500	-9,916.000000
4.475000	0.500	-12,818.000000
4.483333	0.500	-15,527.000000
4.491667	0.500	-17,448.000000
4.500000	0.500	-18,241.000000
4.508333	0.500	-18,303.000000
4.516667	0.500	-17,994.000000
4.525000	0.500	-17,422.000000
4.533333	0.500	-16,496.000000
4.541667	0.500	-15,407.000000
4.550000	0.500	-14,587.000000
4.558333	0.500	-14,649.000000
4.566667	0.500	-15,226.000000
4.575000	0.500	-15,448.000000
4.583333	0.500	-14,746.000000
4.591667	0.500	-13,085.000000
4.600000	0.500	-11,408.000000
4.608333	0.500	-10,752.000000
4.616667	0.500	-11,962.000000
4.625000	0.500	-14,996.000000
4.633333	0.500	-19,139.000000
4.641667	0.500	-23,497.000000
4.650000	0.500	-26,999.000000
4.658333	0.500	-29,087.000000
4.666667	0.500	-29,597.000000
4.675000	0.500	-28,893.000000
4.683333	0.500	-27,246.000000
4.691667	0.500	-24,553.000000
4.700000	0.500	-20,985.000000
4.708333	0.500	-17,692.000000
4.716667	0.500	-15,298.000000
4.725000	0.500	-13,753.000000
4.733333	0.500	-12,903.000000
4.741667	0.500	-12,664.000000
4.750000	0.500	-12,865.000000
4.758333	0.500	-13,645.000000
4.766667	0.500	-15,428.000000
4.775000	0.500	-17,813.000000
4.783333	0.500	-19,594.000000
4.791667	0.500	-20,071.000000
4.800000	0.500	-19,517.000000
4.808333	0.500	-18,483.000000
4.816667	0.500	-17,300.000000
4.825000	0.500	-16,124.000000
4.833333	0.500	-14,758.000000
4.841667	0.500	-12,845.000000
4.850000	0.500	-10,578.000000
4.858333	0.500	-8,302.000000
4.866667	0.500	-6,249.000000
4.875000	0.500	-5,021.000000
4.883333	0.500	-4,720.000000
4.891667	0.500	-5,148.000000
4.900000	0.500	-6,522.000000
4.908333	0.500	-8,645.000000
4.916667	0.500	-10,554.000000
4.925000	0.500	-11,970.000000
4.933333	0.500	-12,592.000000
4.941667	0.500	-12,551.000000
4.950000	0.500	-12,104.000000
4.958333	0.500	-11,213.000000
4.966667	0.500	-9,696.000000
4.975000	0.500	-7,762.000000
4.983333	0.500	-5,473.000000
4.991667	0.500	-3,336.000000
5.000000	0.500	-1,977.000000
5.008333	0.500	-1,237.000000
5.016667	0.500	-92.000000
5.025000	0.500	1,927.000000
5.033333	0.500	4,514.000000
5.041667	0.500	6,717.000000
5.050000	0.500	7,885.000000
5.058333	0.500	7,458.000000
5.066667	0.500	5,511.000000
5.075000	0.500	2,808.000000
5.083333	0.500	-78.000000
5.091667	0.500	-2,911.000000
5.100000	0.500	-5,300.000000
5.108333	0.500	-6,839.000000
5.116667	0.500	-7,400.000000
5.125000	0.500	-7,180.000000
5.133333	0.500	-6,379.000000
5.141667	0.500	-5,363.000000
5.150000	0.500	-4,742.000000
5.158333	0.500	-4,593.000000
5.166667	0.500	-4,840.000000
5.175000	0.500	-5,260.000000
5.183333	0.500	-5,629.000000
5.191667	0.500	-5,709.000000
5.200000	0.500	-5,509.000000
5.208333	0.500	-5,275.000000
5.216667	0.500	-5,231.000000
5.225000	0.500	-5,326.000000
5.233333	0.500	-5,304.000000
5.241667	0.500	-5,392.000000
5.250000	0.500	-5,904.000000
5.258333	0.500	-6,501.000000
5.266667	0.500	-6,764.000000
5.275000	0.500	-6,533.000000
5.283333	0.500	-5,427.000000
5.291667	0.500	-3,424.000000
5.300000	0.500	-995.000000
5.308333	0.500	1,416.000000
5.316667	0.500	2,886.000000
5.325000	0.500	3,097.000000
5.333333	0.500	2,584.000000
5.341667	0.500	2,018.000000
5.350000	0.500	1,770.000000
5.358333	0.500	1,870.000000
5.366667	0.500	1,949.000000
5.375000	0.500	1,702.000000
5.383333	0.500	1,222.000000
5.391667	0.500	776.000000
5.400000	0.500	-44.000000
5.408333	0.500	-1,297.000000
5.416667	0.500	-2,929.000000
5.425000	0.500	-5,140.000000
5.433333	0.500	-7,884.000000
5.441667	0.500	-11,163.000000
5.450000	0.500	-14,340.000000
5.458333	0.500	-16,955.000000
5.466667	0.500	-18,614.000000
5.475000	0.500	-19,041.000000
5.483333	0.500	-18,669.000000
5.491667	0.500	-17,978.000000
5.500000	0.500	-17,301.000000
5.508333	0.500	-17,056.000000
5.516667	0.500	-17,313.000000
5.525000	0.500	-17,998.000000
5.533333	0.500	-19,422.000000
5.541667	0.500	-21,463.000000
5.550000	0.500	-23,991.000000
5.558333	0.500	-27,061.000000
5.566667	0.500	-30,218.000000
5.575000	0.500	-32,747.000000
5.583333	0.500	-34,105.000000
5.591667	0.500	-34,031.000000
5.600000	0.500	-32,532.000000
5.608333	0.500	-29,743.000000
5.616667	0.500	-26,057.000000
5.625000	0.500	-21,920.000000
5.633333	0.500	-17,684.000000
5.641667	0.500	-13,928.000000
5.650000	0.500	-11,155.000000
5.658333	0.500	-9,338.000000
5.666667	0.500	-8,126.000000
5.675000	0.500	-7,023.000000
5.683333	0.500	-5,368.000000
5.691667	0.500	-2,389.000000
5.700000	0.500	1,725.000000
5.708333	0.500	6,051.000000
5.716667	0.500	9,575.000000
5.725000	0.500	11,224.000000
5.733333	0.500	10,489.000000
5.741667	0.500	7,591.000000
5.750000	0.500	3,199.000000
5.758333	0.500	-1,423.000000
5.766667	0.500	-5,127.000000
5.775000	0.500	-7,255.000000
5.783333	0.500	-7,713.000000
5.791667	0.500	-6,735.000000
5.800000	0.500	-5,124.000000
5.808333	0.500	-3,298.000000
5.816667	0.500	-1,477.000000
5.825000	0.500	-217.000000
5.833333	0.500	389.000000
5.841667	0.500	849.000000
5.850000	0.500	833.000000
5.858333	0.500	-302.000000
5.866667	0.500	-2,459.000000
5.875000	0.500	-5,478.000000
5.883333	0.500	-9,032.000000
5.891667	0.500	-12,672.000000
5.900000	0.500	-15,980.000000
5.908333	0.500	-18,658.000000
5.916667	0.500	-20,555.000000
5.925000	0.500	-21,240.000000
5.933333	0.500	-20,681.000000
5.941667	0.500	-18,902.000000
5.950000	0.500	-16,412.000000
5.958333	0.500	-14,189.000000
5.966667	0.500	-12,799.000000
5.975000	0.500	-12,326.000000
5.983333	0.500	-12,453.000000
5.991667	0.500	-12,249.000000
6.000000	0.500	-11,279.000000
6.008333	0.500	-10,061.000000
6.016667	0.500	-8,692.000000
6.025000	0.500	-7,391.000000
6.033333	0.500	-6,749.000000
6.041667	0.500	-6,922.000000
6.050000	0.500	-7,344.000000
6.058333	0.500	-7,995.000000
6.066667	0.500	-8,487.000000
6.075000	0.500	-8,173.000000
6.083333	0.500	-6,530.000000
6.091667	0.500	-3,274.000000
6.100000	0.500	1,280.000000
6.108333	0.500	6,575.000000
6.116667	0.500	11,999.000000
6.125000	0.500	17,149.000000
6.133333	0.500	21,725.000000
6.141667	0.500	24,579.000000
6.150000	0.500	25,002.000000
6.158333	0.500	23,347.000000
6.166667	0.500	19,900.000000
6.175000	0.500	14,830.000000
6.183333	0.500	8,770.000000
6.191667	0.500	2,939.000000
6.200000	0.500	-1,830.000000
6.208333	0.500	-5,092.000000
6.216667	0.500	-6,983.000000
6.225000	0.500	-7,948.000000
6.233333	0.500	-8,681.000000
6.241667	0.500	-9,270.000000
6.250000	0.500	-9,218.000000
6.258333	0.500	-8,212.000000
6.266667	0.500	-6,767.000000
6.275000	0.500	-5,745.000000
6.283333	0.500	-5,754.000000
6.291667	0.500	-6,747.000000
6.300000	0.500	-8,454.000000
6.308333	0.500	-10,284.000000
6.316667	0.500	-11,528.000000
6.325000	0.500	-11,492.000000
6.333333	0.500	-10,183.000000
6.341667	0.500	-7,528.000000
6.350000	0.500	-4,140.000000
6.358333	0.500	-840.000000
6.366667	0.500	2,007.000000
6.375000	0.500	4,201.000000
6.383333	0.500	5,836.000000
6.391667	0.500	7,038.000000
6.400000	0.500	7,787.000000
6.408333	0.500	8,050.000000
6.416667	0.500	7,672.000000
6.425000	0.500	6,811.000000
6.433333	0.500	5,950.000000
6.441667	0.500	5,232.000000
6.450000	0.500	4,542.000000
6.458333	0.500	3,697.000000
6.466667	0.500	2,408.000000
6.475000	0.500	668.000000
6.483333	0.500	-1,115.000000
6.491667	0.500	-2,924.000000
6.500000	0.500	-4,876.000000
6.508333	0.500	-6,502.000000
6.516667	0.500	-7,071.000000
6.525000	0.500	-6,346.000000
6.533333	0.500	-4,384.000000
6.541667	0.500	-1,509.000000
6.550000	0.500	1,488.000000
6.558333	0.500	4,274.000000
6.566667	0.500	6,737.000000
6.575000	0.500	8,293.000000
6.583333	0.500	8,800.000000
6.591667	0.500	8,607.000000
6.600000	0.500	7,790.000000
6.608333	0.500	6,538.000000
6.616667	0.500	5,275.000000
6.625000	0.500	4,276.000000
6.633333	0.500	3,718.000000
6.641667	0.500	3,323.000000
6.650000	0.500	3,002.000000
6.658333	0.500	2,861.000000
6.666667	0.500	2,870.000000
6.675000	0.500	2,871.000000
6.683333	0.500	2,807.000000
6.691667	0.500	2,990.000000
6.700000	0.500	3,163.000000
6.708333	0.500	3,208.000000
6.716667	0.500	3,046.000000
6.725000	0.500	2,249.000000
6.733333	0.500	1,223.000000
6.741667	0.500	480.000000
6.750000	0.500	-200.000000
6.758333	0.500	-717.000000
6.766667	0.500	-348.000000
6.775000	0.500	560.000000
6.783333	0.500	1,242.000000
6.791667	0.500	1,699.000000
6.800000	0.500	2,266.000000
6.808333	0.500	2,762.000000
6.816667	0.500	3,260.000000
6.825000	0.500	3,984.000000
6.833333	0.500	5,011.000000
6.841667	0.500	5,889.000000
6.850000	0.500	6,172.000000
6.858333	0.500	6,020.000000
6.866667	0.500	5,775.000000
6.875000	0.500	5,288.000000
6.883333	0.500	4,874.000000
6.891667	0.500	5,233.000000
6.900000	0.500	6,236.000000
6.908333	0.500	7,035.000000
6.916667	0.500	6,768.000000
6.925000	0.500	5,589.000000
6.933333	0.500	3,757.000000
6.941667	0.500	1,681.000000
6.950000	0.500	-163.000000
6.958333	0.500	-1,535.000000
6.966667	0.500	-2,553.000000
6.975000	0.500	-3,155.000000
6.983333	0.500	-3,020.000000
6.991667	0.500	-1,680.000000
7.000000	0.500	300.000000
7.008333	0.500	2,301.000000
7.016667	0.500	4,023.000000
7.025000	0.500	5,295.000000
7.033333	0.500	6,762.000000
7.041667	0.500	8,975.000000
7.050000	0.500	11,586.000000
7.058333	0.500	14,172.000000
7.066667	0.500	16,517.000000
7.075000	0.500	18,489.000000
7.083333	0.500	19,946.000000
7.091667	0.500	20,812.000000
7.100000	0.500	21,350.000000
7.108333	0.500	21,865.000000
7.116667	0.500	22,671.000000
7.125000	0.500	24,180.000000
7.133333	0.500	26,012.000000
7.141667	0.500	26,891.000000
7.150000	0.500	25,897.000000
7.158333	0.500	23,123.000000
7.166667	0.500	19,253.000000
7.175000	0.500	15,071.000000
7.183333	0.500	11,321.000000
7.191667	0.500	8,592.000000
7.200000	0.500	7,124.000000
7.208333	0.500	7,119.000000
7.216667	0.500	8,398.000000
7.225000	0.500	10,530.000000
7.233333	0.500	13,032.000000
7.241667	0.500	15,174.000000
7.250000	0.500	16,716.000000
7.258333	0.500	17,511.000000
7.266667	0.500	17,759.000000
7.275000	0.500	17,702.000000
7.283333	0.500	17,179.000000
7.291667	0.500	16,189.000000
7.300000	0.500	15,039.000000
7.308333	0.500	14,099.000000
7.316667	0.500	13,644.000000
7.325000	0.500	13,372.000000
7.333333	0.500	13,249.000000
7.341667	0.500	13,166.000000
7.350000	0.500	12,863.000000
7.358333	0.500	12,474.000000
7.366667	0.500	12,047.000000
7.375000	0.500	11,561.000000
7.383333	0.500	11,000.000000
7.391667	0.500	10,335.000000
7.400000	0.500	9,817.000000
7.408333	0.500	9,915.000000
7.416667	0.500	11,118.000000
7.425000	0.500	13,280.000000
7.433333	0.500	16,279.000000
7.441667	0.500	19,661.000000
7.450000	0.500	22,417.000000
7.458333	0.500	23,928.000000
7.466667	0.500	24,029.000000
7.475000	0.500	22,505.000000
7.483333	0.500	19,647.000000
7.491667	0.500	16,142.000000
7.500000	0.500	13,024.000000
7.508333	0.500	10,966.000000
7.516667	0.500	10,128.000000
7.525000	0.500	10,357.000000
7.533333	0.500	11,942.000000
7.541667	0.500	14,646.000000
7.550000	0.500	17,832.000000
7.558333	0.500	21,234.000000
7.566667	0.500	24,848.000000
7.575000	0.500	28,683.000000
7.583333	0.500	32,045.000000
7.591667	0.500	34,498.000000
7.600000	0.500	36,168.000000
7.608333	0.500	36,869.000000
7.616667	0.500	36,033.000000
7.625000	0.500	33,620.000000
7.633333	0.500	30,288.000000
7.641667	0.500	26,820.000000
7.650000	0.500	24,117.000000
7.658333	0.500	22,523.000000
7.666667	0.500	21,884.000000
7.675000	0.500	21,887.000000
7.683333	0.500	22,457.000000
7.691667	0.500	23,719.000000
7.700000	0.500	25,226.000000
7.708333	0.500	26,343.000000
7.716667	0.500	26,696.000000
7.725000	0.500	26,764.000000
7.733333	0.500	27,040.000000
7.741667	0.500	27,285.000000
7.750000	0.500	27,188.000000
7.758333	0.500	26,644.000000
7.766667	0.500	24,959.000000
7.775000	0.500	21,841.000000
7.783333	0.500	17,404.000000
7.791667	0.500	12,287.000000
7.800000	0.500	7,503.000000
7.808333	0.500	4,024.000000
7.816667	0.500	2,510.000000
7.825000	0.500	2,719.000000
7.833333	0.500	4,133.000000
7.841667	0.500	5,956.000000
7.850000	0.500	7,857.000000
7.858333	0.500	9,897.000000
7.866667	0.500	11,468.000000
7.875000	0.500	11,885.000000
7.883333	0.500	11,043.000000
7.891667	0.500	9,258.000000
7.900000	0.500	7,061.000000
7.908333	0.500	5,013.000000
7.916667	0.500	3,517.000000
7.925000	0.500	2,693.000000
7.933333	0.500	2,357.000000
7.941667	0.500	2,896.000000
7.950000	0.500	5,150.000000
7.958333	0.500	8,901.000000
7.966667	0.500	13,104.000000
7.975000	0.500	17,270.000000
7.983333	0.500	21,197.000000
7.991667	0.500	24,485.000000
8.000000	0.500	26,833.000000
8.008333	0.500	28,898.000000
8.016667	0.500	30,819.000000
8.025000	0.500	32,047.000000
8.033333	0.500	31,706.000000
8.041667	0.500	29,846.000000
8.050000	0.500	26,627.000000
8.058333	0.500	22,316.000000
8.066667	0.500	18,352.000000
8.075000	0.500	16,178.000000
8.083333	0.500	16,452.000000
8.091667	0.500	19,278.000000
8.100000	0.500	24,543.000000
8.108333	0.500	31,482.000000
8.116667	0.500	38,615.000000
8.125000	0.500	44,898.000000
8.133333	0.500	49,195.000000
8.141667	0.500	50,463.000000
8.150000	0.500	48,166.000000
8.158333	0.500	42,491.000000
8.166667	0.500	34,475.000000
8.175000	0.500	25,228.000000
8.183333	0.500	16,276.000000
8.191667	0.500	9,004.000000
8.200000	0.500	3,976.000000
8.208333	0.500	1,000.000000
8.216667	0.500	-45.000000
8.225000	0.500	504.000000
8.233333	0.500	2,172.000000
8.241667	0.500	4,285.000000
8.250000	0.500	6,456.000000
8.258333	0.500	8,795.000000
8.266667	0.500	11,255.000000
8.275000	0.500	13,703.000000
8.283333	0.500	15,782.000000
8.291667	0.500	17,142.000000
8.300000	0.500	17,983.000000
8.308333	0.500	18,298.000000
8.316667	0.500	17,937.000000
8.325000	0.500	17,523.000000
8.333333	0.500	17,591.000000
8.341667	0.500	17,860.000000
8.350000	0.500	18,002.000000
8.358333	0.500	18,125.000000
8.366667	0.500	18,658.000000
8.375000	0.500	20,158.000000
8.383333	0.500	23,042.000000
8.391667	0.500	27,962.000000
8.400000	0.500	36,115.000000
8.408333	0.500	48,538.000000
8.416667	0.500	65,623.000000
8.425000	0.500	87,360.000000
8.433333	0.500	112,785.000000
8.441667	0.500	140,327.000000
8.450000	0.500	167,972.000000
8.458333	0.500	193,954.000000
8.466667	0.500	216,367.000000
8.475000	0.500	234,192.000000
8.483333	0.500	246,438.000000
8.491667	0.500	252,464.000000
8.500000	0.500	251,986.000000
8.508333	0.500	244,772.000000
8.516667	0.500	231,217.000000
8.525000	0.500	212,708.000000
8.533333	0.500	190,980.000000
8.541667	0.500	167,256.000000
8.550000	0.500	142,160.000000
8.558333	0.500	117,091.000000
8.566667	0.500	93,928.000000
8.575000	0.500	73,863.000000
8.583333	0.500	57,437.000000
8.591667	0.500	45,129.000000
8.600000	0.500	37,080.000000
8.608333	0.500	32,473.000000
8.616667	0.500	29,999.000000
8.625000	0.500	28,331.000000
8.633333	0.500	27,075.000000
8.641667	0.500	26,635.000000
8.650000	0.500	26,738.000000
8.658333	0.500	26,917.000000
8.666667	0.500	26,700.000000
8.675000	0.500	26,019.000000
8.683333	0.500	25,174.000000
8.691667	0.500	24,462.000000
8.700000	0.500	23,966.000000
8.708333	0.500	23,442.000000
8.716667	0.500	23,090.000000
8.725000	0.500	23,427.000000
8.733333	0.500	24,009.000000
8.741667	0.500	23,826.000000
8.750000	0.500	23,196.000000
8.758333	0.500	22,636.000000
8.766667	0.500	22,596.000000
8.775000	0.500	23,164.000000
8.783333	0.500	24,521.000000
8.791667	0.500	26,926.000000
8.800000	0.500	30,158.000000
8.808333	0.500	33,281.000000
8.816667	0.500	34,986.000000
8.825000	0.500	34,933.000000
8.833333	0.500	33,623.000000
8.841667	0.500	31,706.000000
8.850000	0.500	29,208.000000
8.858333	0.500	26,420.000000
8.866667	0.500	24,192.000000
8.875000	0.500	23,017.000000
8.883333	0.500	22,944.000000
8.891667	0.500	23,557.000000
8.900000	0.500	24,310.000000
8.908333	0.500	25,195.000000
8.916667	0.500	26,127.000000
8.925000	0.500	26,894.000000
8.933333	0.500	27,491.000000
8.941667	0.500	28,191.000000
8.950000	0.500	28,877.000000
8.958333	0.500	29,228.000000
8.966667	0.500	28,751.000000
8.975000	0.500	27,765.000000
8.983333	0.500	27,039.000000
8.991667	0.500	26,853.000000
9.000000	0.500	27,255.000000
9.008333	0.500	27,954.000000
9.016667	0.500	28,164.000000
9.025000	0.500	26,842.000000
9.033333	0.500	23,814.000000
9.041667	0.500	19,836.000000
9.050000	0.500	15,736.000000
9.058333	0.500	12,332.000000
9.066667	0.500	10,115.000000
9.075000	0.500	9,048.000000
9.083333	0.500	9,064.000000
9.091667	0.500	10,340.000000
9.100000	0.500	12,835.000000
9.108333	0.500	15,705.000000
9.116667	0.500	17,663.000000
9.125000	0.500	17,801.000000
9.133333	0.500	16,545.000000
9.141667	0.500	14,846.000000
9.150000	0.500	13,831.000000
9.158333	0.500	14,285.000000
9.166667	0.500	16,043.000000
9.175000	0.500	18,680.000000
9.183333	0.500	21,442.000000
9.191667	0.500	23,697.000000
9.200000	0.500	25,310.000000
9.208333	0.500	26,004.000000
9.216667	0.500	25,923.000000
9.225000	0.500	25,384.000000
9.233333	0.500	24,916.000000
9.241667	0.500	25,187.000000
9.250000	0.500	26,377.000000
9.258333	0.500	28,106.000000
9.266667	0.500	29,774.000000
9.275000	0.500	31,086.000000
9.283333	0.500	31,814.000000
9.291667	0.500	31,844.000000
9.300000	0.500	31,831.000000
9.308333	0.500	32,142.000000
9.316667	0.500	32,518.000000
9.325000	0.500	32,817.000000
9.333333	0.500	32,848.000000
9.341667	0.500	32,218.000000
9.350000	0.500	30,809.000000
9.358333	0.500	28,999.000000
9.366667	0.500	27,250.000000
9.375000	0.500	25,406.000000
9.383333	0.500	23,765.000000
9.391667	0.500	23,034.000000
9.400000	0.500	23,125.000000
9.408333	0.500	23,906.000000
9.416667	0.500	25,396.000000
9.425000	0.500	27,627.000000
9.433333	0.500	30,530.000000
9.441667	0.500	34,140.000000
9.450000	0.500	38,130.000000
9.458333	0.500	42,339.000000
9.466667	0.500	46,714.000000
9.475000	0.500	50,855.000000
9.483333	0.500	54,546.000000
9.491667	0.500	58,037.000000
9.500000	0.500	62,183.000000
9.508333	0.500	68,030.000000
9.516667	0.500	76,954.000000
9.525000	0.500	90,026.000000
9.533333	0.500	108,286.000000
9.541667	0.500	132,652.000000
9.550000	0.500	164,494.000000
9.558333	0.500	206,441.000000
9.566667	0.500	261,732.000000
9.575000	0.500	334,532.000000
9.583333	0.500	430,414.000000
9.591667	0.500	555,675.000000
9.600000	0.500	718,006.000000
9.608333	0.500	927,005.000000
9.616667	0.500	1,193,159.000000
9.625000	0.500	1,526,744.000000
9.633333	0.500	1,937,252.000000
9.641667	0.500	2,430,560.000000
9.650000	0.500	3,005,710.000000
9.658333	0.500	3,652,734.000000
9.666667	0.500	4,349,201.000000
9.675000	0.500	5,061,121.000000
9.683333	0.500	5,745,863.000000
9.691667	0.500	6,356,861.000000
9.700000	0.500	6,847,319.000000
9.708333	0.500	7,177,090.000000
9.716667	0.500	7,319,543.000000
9.725000	0.500	7,263,979.000000
9.733333	0.500	7,016,497.000000
9.741667	0.500	6,598,975.000000
9.750000	0.500	6,046,039.000000
9.758333	0.500	5,400,219.000000
9.766667	0.500	4,705,931.000000
9.775000	0.500	4,004,912.000000
9.783333	0.500	3,332,906.000000
9.791667	0.500	2,717,467.000000
9.800000	0.500	2,176,506.000000
9.808333	0.500	1,718,326.000000
9.816667	0.500	1,342,731.000000
9.825000	0.500	1,043,613.000000
9.833333	0.500	811,204.000000
9.841667	0.500	633,989.000000
9.850000	0.500	500,830.000000
9.858333	0.500	402,254.000000
9.866667	0.500	329,689.000000
9.875000	0.500	275,752.000000
9.883333	0.500	235,101.000000
9.891667	0.500	203,818.000000
9.900000	0.500	178,647.000000
9.908333	0.500	157,088.000000
9.916667	0.500	137,729.000000
9.925000	0.500	119,735.000000
9.933333	0.500	102,920.000000
9.941667	0.500	88,001.000000
9.950000	0.500	76,147.000000
9.958333	0.500	67,541.000000
9.966667	0.500	61,400.000000
9.975000	0.500	56,711.000000
9.983333	0.500	52,736.000000
9.991667	0.500	48,949.000000
10.000000	0.500	45,162.000000
10.008333	0.500	41,617.000000
10.016667	0.500	38,291.000000
10.025000	0.500	35,074.000000
10.033333	0.500	31,567.000000
10.041667	0.500	27,783.000000
10.050000	0.500	24,336.000000
10.058333	0.500	21,997.000000
10.066667	0.500	21,449.000000
10.075000	0.500	22,600.000000
10.083333	0.500	25,090.000000
10.091667	0.500	28,306.000000
10.100000	0.500	31,309.000000
10.108333	0.500	33,184.000000
10.116667	0.500	33,992.000000
10.125000	0.500	34,627.000000
10.133333	0.500	35,211.000000
10.141667	0.500	35,172.000000
10.150000	0.500	34,803.000000
10.158333	0.500	35,221.000000
10.166667	0.500	36,774.000000
10.175000	0.500	38,959.000000
10.183333	0.500	40,923.000000
10.191667	0.500	42,488.000000
10.200000	0.500	43,834.000000
10.208333	0.500	44,983.000000
10.216667	0.500	45,383.000000
10.225000	0.500	44,508.000000
10.233333	0.500	42,509.000000
10.241667	0.500	39,989.000000
10.250000	0.500	37,388.000000
10.258333	0.500	34,856.000000
10.266667	0.500	32,528.000000
10.275000	0.500	30,787.000000
10.283333	0.500	29,961.000000
10.291667	0.500	30,005.000000
10.300000	0.500	30,426.000000
10.308333	0.500	30,663.000000
10.316667	0.500	30,899.000000
10.325000	0.500	31,127.000000
10.333333	0.500	31,399.000000
10.341667	0.500	31,551.000000
10.350000	0.500	31,591.000000
10.358333	0.500	32,120.000000
10.366667	0.500	33,538.000000
10.375000	0.500	36,033.000000
10.383333	0.500	39,220.000000
10.391667	0.500	42,268.000000
10.400000	0.500	44,552.000000
10.408333	0.500	46,074.000000
10.416667	0.500	46,852.000000
10.425000	0.500	47,274.000000
10.433333	0.500	48,222.000000
10.441667	0.500	50,696.000000
10.450000	0.500	55,073.000000
10.458333	0.500	60,949.000000
10.466667	0.500	67,740.000000
10.475000	0.500	74,997.000000
10.483333	0.500	82,786.000000
10.491667	0.500	91,851.000000
10.500000	0.500	102,270.000000
10.508333	0.500	113,641.000000
10.516667	0.500	125,452.000000
10.525000	0.500	137,433.000000
10.533333	0.500	149,597.000000
10.541667	0.500	161,362.000000
10.550000	0.500	171,490.000000
10.558333	0.500	178,929.000000
10.566667	0.500	183,201.000000
10.575000	0.500	184,091.000000
10.583333	0.500	181,862.000000
10.591667	0.500	177,081.000000
10.600000	0.500	170,544.000000
10.608333	0.500	162,701.000000
10.616667	0.500	154,041.000000
10.625000	0.500	145,226.000000
10.633333	0.500	136,844.000000
10.641667	0.500	130,343.000000
10.650000	0.500	127,760.000000
10.658333	0.500	131,087.000000
10.666667	0.500	141,954.000000
10.675000	0.500	161,947.000000
10.683333	0.500	193,429.000000
10.691667	0.500	238,230.000000
10.700000	0.500	298,216.000000
10.708333	0.500	375,034.000000
10.716667	0.500	469,591.000000
10.725000	0.500	582,304.000000
10.733333	0.500	712,540.000000
10.741667	0.500	857,166.000000
10.750000	0.500	1,011,093.000000
10.758333	0.500	1,167,441.000000
10.766667	0.500	1,316,749.000000
10.775000	0.500	1,448,626.000000
10.783333	0.500	1,553,884.000000
10.791667	0.500	1,624,907.000000
10.800000	0.500	1,656,592.000000
10.808333	0.500	1,646,917.000000
10.816667	0.500	1,597,525.000000
10.825000	0.500	1,512,798.000000
10.833333	0.500	1,399,795.000000
10.841667	0.500	1,267,820.000000
10.850000	0.500	1,126,102.000000
10.858333	0.500	982,326.000000
10.866667	0.500	842,594.000000
10.875000	0.500	711,706.000000
10.883333	0.500	593,070.000000
10.891667	0.500	488,916.000000
10.900000	0.500	399,820.000000
10.908333	0.500	325,302.000000
10.916667	0.500	263,951.000000
10.925000	0.500	213,864.000000
10.933333	0.500	173,645.000000
10.941667	0.500	142,200.000000
10.950000	0.500	118,416.000000
10.958333	0.500	100,844.000000
10.966667	0.500	88,171.000000
10.975000	0.500	79,415.000000
10.983333	0.500	73,677.000000
10.991667	0.500	69,593.000000
11.000000	0.500	66,656.000000
11.008333	0.500	65,373.000000
11.016667	0.500	65,539.000000
11.025000	0.500	67,027.000000
11.033333	0.500	70,820.000000
11.041667	0.500	77,316.000000
11.050000	0.500	85,815.000000
11.058333	0.500	95,833.000000
11.066667	0.500	107,260.000000
11.075000	0.500	119,808.000000
11.083333	0.500	133,002.000000
11.091667	0.500	145,742.000000
11.100000	0.500	157,251.000000
11.108333	0.500	167,398.000000
11.116667	0.500	175,534.000000
11.125000	0.500	181,118.000000
11.133333	0.500	183,595.000000
11.141667	0.500	182,368.000000
11.150000	0.500	177,468.000000
11.158333	0.500	169,453.000000
11.166667	0.500	159,421.000000
11.175000	0.500	148,266.000000
11.183333	0.500	135,890.000000
11.191667	0.500	122,263.000000
11.200000	0.500	108,219.000000
11.208333	0.500	94,596.000000
11.216667	0.500	81,843.000000
11.225000	0.500	70,221.000000
11.233333	0.500	60,056.000000
11.241667	0.500	51,419.000000
11.250000	0.500	44,365.000000
11.258333	0.500	38,978.000000
11.266667	0.500	35,031.000000
11.275000	0.500	32,065.000000
11.283333	0.500	29,905.000000
11.291667	0.500	28,258.000000
11.300000	0.500	27,047.000000
11.308333	0.500	26,090.000000
11.316667	0.500	25,681.000000
11.325000	0.500	25,960.000000
11.333333	0.500	26,701.000000
11.341667	0.500	27,888.000000
11.350000	0.500	29,389.000000
11.358333	0.500	31,344.000000
11.366667	0.500	33,604.000000
11.375000	0.500	35,911.000000
11.383333	0.500	37,787.000000
11.391667	0.500	38,933.000000
11.400000	0.500	39,796.000000
11.408333	0.500	41,077.000000
11.416667	0.500	42,947.000000
11.425000	0.500	44,953.000000
11.433333	0.500	46,518.000000
11.441667	0.500	47,692.000000
11.450000	0.500	49,058.000000
11.458333	0.500	50,861.000000
11.466667	0.500	53,226.000000
11.475000	0.500	55,965.000000
11.483333	0.500	58,733.000000
11.491667	0.500	61,228.000000
11.500000	0.500	63,323.000000
11.508333	0.500	65,237.000000
11.516667	0.500	67,024.000000
11.525000	0.500	68,265.000000
11.533333	0.500	68,779.000000
11.541667	0.500	68,666.000000
11.550000	0.500	67,823.000000
11.558333	0.500	65,941.000000
11.566667	0.500	63,089.000000
11.575000	0.500	60,303.000000
11.583333	0.500	58,590.000000
11.591667	0.500	58,573.000000
11.600000	0.500	59,823.000000
11.608333	0.500	61,701.000000
11.616667	0.500	63,341.000000
11.625000	0.500	64,134.000000
11.633333	0.500	64,425.000000
11.641667	0.500	65,946.000000
11.650000	0.500	69,858.000000
11.658333	0.500	76,355.000000
11.666667	0.500	85,367.000000
11.675000	0.500	96,709.000000
11.683333	0.500	110,247.000000
11.691667	0.500	125,725.000000
11.700000	0.500	142,679.000000
11.708333	0.500	160,545.000000
11.716667	0.500	178,621.000000
11.725000	0.500	195,979.000000
11.733333	0.500	211,368.000000
11.741667	0.500	223,353.000000
11.750000	0.500	231,284.000000
11.758333	0.500	235,448.000000
11.766667	0.500	236,526.000000
11.775000	0.500	235,621.000000
11.783333	0.500	234,474.000000
11.791667	0.500	235,972.000000
11.800000	0.500	244,312.000000
11.808333	0.500	263,832.000000
11.816667	0.500	298,774.000000
11.825000	0.500	353,611.000000
11.833333	0.500	432,833.000000
11.841667	0.500	541,584.000000
11.850000	0.500	686,287.000000
11.858333	0.500	875,052.000000
11.866667	0.500	1,118,140.000000
11.875000	0.500	1,427,448.000000
11.883333	0.500	1,813,103.000000
11.891667	0.500	2,280,809.000000
11.900000	0.500	2,831,003.000000
11.908333	0.500	3,456,443.000000
11.916667	0.500	4,141,372.000000
11.925000	0.500	4,860,766.000000
11.933333	0.500	5,579,712.000000
11.941667	0.500	6,254,670.000000
11.950000	0.500	6,838,096.000000
11.958333	0.500	7,284,979.000000
11.966667	0.500	7,559,075.000000
11.975000	0.500	7,638,078.000000
11.983333	0.500	7,516,389.000000
11.991667	0.500	7,203,901.000000
12.000000	0.500	6,725,487.000000
12.008333	0.500	6,118,263.000000
12.016667	0.500	5,426,849.000000
12.025000	0.500	4,697,100.000000
12.033333	0.500	3,970,711.000000
12.041667	0.500	3,281,687.000000
12.050000	0.500	2,655,715.000000
12.058333	0.500	2,108,612.000000
12.066667	0.500	1,647,345.000000
12.075000	0.500	1,271,759.000000
12.083333	0.500	976,244.000000
12.091667	0.500	751,898.000000
12.100000	0.500	587,520.000000
12.108333	0.500	470,920.000000
12.116667	0.500	390,371.000000
12.125000	0.500	336,151.000000
12.133333	0.500	300,966.000000
12.141667	0.500	279,804.000000
12.150000	0.500	269,196.000000
12.158333	0.500	267,483.000000
12.166667	0.500	274,120.000000
12.175000	0.500	289,597.000000
12.183333	0.500	315,321.000000
12.191667	0.500	354,035.000000
12.200000	0.500	409,367.000000
12.208333	0.500	484,959.000000
12.216667	0.500	585,460.000000
12.225000	0.500	716,207.000000
12.233333	0.500	881,545.000000
12.241667	0.500	1,084,252.000000
12.250000	0.500	1,324,444.000000
12.258333	0.500	1,597,730.000000
12.266667	0.500	1,894,725.000000
12.275000	0.500	2,201,468.000000
12.283333	0.500	2,500,207.000000
12.291667	0.500	2,771,030.000000
12.300000	0.500	2,994,023.000000
12.308333	0.500	3,152,030.000000
12.316667	0.500	3,232,664.000000
12.325000	0.500	3,229,800.000000
12.333333	0.500	3,144,013.000000
12.341667	0.500	2,982,517.000000
12.350000	0.500	2,758,185.000000
12.358333	0.500	2,488,483.000000
12.366667	0.500	2,192,923.000000
12.375000	0.500	1,890,238.000000
12.383333	0.500	1,596,653.000000
12.391667	0.500	1,324,713.000000
12.400000	0.500	1,082,276.000000
12.408333	0.500	873,241.000000
12.416667	0.500	698,132.000000
12.425000	0.500	555,449.000000
12.433333	0.500	442,383.000000
12.441667	0.500	354,788.000000
12.450000	0.500	288,337.000000
12.458333	0.500	239,236.000000
12.466667	0.500	203,729.000000
12.475000	0.500	177,743.000000
12.483333	0.500	157,781.000000
12.491667	0.500	141,947.000000
12.500000	0.500	129,394.000000
12.508333	0.500	119,051.000000
12.516667	0.500	109,675.000000
12.525000	0.500	100,593.000000
12.533333	0.500	91,933.000000
12.541667	0.500	84,013.000000
12.550000	0.500	77,016.000000
12.558333	0.500	71,119.000000
12.566667	0.500	67,001.000000
12.575000	0.500	65,776.000000
12.583333	0.500	68,367.000000
12.591667	0.500	74,355.000000
12.600000	0.500	82,922.000000
12.608333	0.500	93,140.000000
12.616667	0.500	104,740.000000
12.625000	0.500	118,348.000000
12.633333	0.500	135,052.000000
12.641667	0.500	155,931.000000
12.650000	0.500	182,525.000000
12.658333	0.500	217,160.000000
12.666667	0.500	262,546.000000
12.675000	0.500	321,807.000000
12.683333	0.500	397,490.000000
12.691667	0.500	490,997.000000
12.700000	0.500	603,217.000000
12.708333	0.500	733,986.000000
12.716667	0.500	880,571.000000
12.725000	0.500	1,038,380.000000
12.733333	0.500	1,201,460.000000
12.741667	0.500	1,361,779.000000
12.750000	0.500	1,510,699.000000
12.758333	0.500	1,639,134.000000
12.766667	0.500	1,738,287.000000
12.775000	0.500	1,800,185.000000
12.783333	0.500	1,819,453.000000
12.791667	0.500	1,794,153.000000
12.800000	0.500	1,726,060.000000
12.808333	0.500	1,619,675.000000
12.816667	0.500	1,482,232.000000
12.825000	0.500	1,323,104.000000
12.833333	0.500	1,152,843.000000
12.841667	0.500	981,869.000000
12.850000	0.500	818,702.000000
12.858333	0.500	669,532.000000
12.866667	0.500	538,559.000000
12.875000	0.500	428,198.000000
12.883333	0.500	339,294.000000
12.891667	0.500	271,122.000000
12.900000	0.500	221,858.000000
12.908333	0.500	188,326.000000
12.916667	0.500	166,637.000000
12.925000	0.500	152,938.000000
12.933333	0.500	144,733.000000
12.941667	0.500	140,632.000000
12.950000	0.500	139,543.000000
12.958333	0.500	140,405.000000
12.966667	0.500	142,409.000000
12.975000	0.500	145,135.000000
12.983333	0.500	149,007.000000
12.991667	0.500	154,625.000000
13.000000	0.500	162,491.000000
13.008333	0.500	172,477.000000
13.016667	0.500	184,211.000000
13.025000	0.500	197,229.000000
13.033333	0.500	210,474.000000
13.041667	0.500	223,049.000000
13.050000	0.500	234,536.000000
13.058333	0.500	244,585.000000
13.066667	0.500	252,398.000000
13.075000	0.500	257,633.000000
13.083333	0.500	260,489.000000
13.091667	0.500	261,021.000000
13.100000	0.500	258,138.000000
13.108333	0.500	251,291.000000
13.116667	0.500	240,816.000000
13.125000	0.500	227,811.000000
13.133333	0.500	213,408.000000
13.141667	0.500	198,372.000000
13.150000	0.500	184,058.000000
13.158333	0.500	171,144.000000
13.166667	0.500	159,773.000000
13.175000	0.500	150,004.000000
13.183333	0.500	142,199.000000
13.191667	0.500	136,530.000000
13.200000	0.500	132,372.000000
13.208333	0.500	128,575.000000
13.216667	0.500	124,592.000000
13.225000	0.500	120,505.000000
13.233333	0.500	116,939.000000
13.241667	0.500	114,691.000000
13.250000	0.500	113,917.000000
13.258333	0.500	114,669.000000
13.266667	0.500	117,503.000000
13.275000	0.500	123,317.000000
13.283333	0.500	132,706.000000
13.291667	0.500	145,848.000000
13.300000	0.500	162,341.000000
13.308333	0.500	182,033.000000
13.316667	0.500	204,657.000000
13.325000	0.500	229,234.000000
13.333333	0.500	255,606.000000
13.341667	0.500	283,253.000000
13.350000	0.500	310,384.000000
13.358333	0.500	334,721.000000
13.366667	0.500	354,167.000000
13.375000	0.500	367,489.000000
13.383333	0.500	373,979.000000
13.391667	0.500	373,778.000000
13.400000	0.500	367,042.000000
13.408333	0.500	353,789.000000
13.416667	0.500	334,388.000000
13.425000	0.500	309,463.000000
13.433333	0.500	280,430.000000
13.441667	0.500	249,377.000000
13.450000	0.500	218,550.000000
13.458333	0.500	189,941.000000
13.466667	0.500	164,347.000000
13.475000	0.500	142,431.000000
13.483333	0.500	124,667.000000
13.491667	0.500	110,887.000000
13.500000	0.500	100,512.000000
13.508333	0.500	92,560.000000
13.516667	0.500	86,234.000000
13.525000	0.500	81,248.000000
13.533333	0.500	77,315.000000
13.541667	0.500	74,005.000000
13.550000	0.500	71,449.000000
13.558333	0.500	69,747.000000
13.566667	0.500	68,785.000000
13.575000	0.500	68,369.000000
13.583333	0.500	68,051.000000
13.591667	0.500	66,991.000000
13.600000	0.500	65,285.000000
13.608333	0.500	63,906.000000
13.616667	0.500	63,627.000000
13.625000	0.500	64,364.000000
13.633333	0.500	65,435.000000
13.641667	0.500	66,526.000000
13.650000	0.500	67,815.000000
13.658333	0.500	69,284.000000
13.666667	0.500	70,555.000000
13.675000	0.500	71,064.000000
13.683333	0.500	70,623.000000
13.691667	0.500	69,226.000000
13.700000	0.500	67,326.000000
13.708333	0.500	65,794.000000
13.716667	0.500	64,838.000000
13.725000	0.500	64,239.000000
13.733333	0.500	63,553.000000
13.741667	0.500	62,972.000000
13.750000	0.500	63,204.000000
13.758333	0.500	64,147.000000
13.766667	0.500	65,585.000000
13.775000	0.500	67,922.000000
13.783333	0.500	70,732.000000
13.791667	0.500	72,943.000000
13.800000	0.500	73,794.000000
13.808333	0.500	73,187.000000
13.816667	0.500	71,773.000000
13.825000	0.500	71,025.000000
13.833333	0.500	71,762.000000
13.841667	0.500	73,878.000000
13.850000	0.500	77,258.000000
13.858333	0.500	81,138.000000
13.866667	0.500	84,661.000000
13.875000	0.500	87,476.000000
13.883333	0.500	89,866.000000
13.891667	0.500	92,301.000000
13.900000	0.500	95,104.000000
13.908333	0.500	98,463.000000
13.916667	0.500	101,992.000000
13.925000	0.500	105,354.000000
13.933333	0.500	109,181.000000
13.941667	0.500	114,059.000000
13.950000	0.500	120,032.000000
13.958333	0.500	127,003.000000
13.966667	0.500	134,697.000000
13.975000	0.500	142,376.000000
13.983333	0.500	149,042.000000
13.991667	0.500	154,119.000000
14.000000	0.500	157,450.000000
14.008333	0.500	159,092.000000
14.016667	0.500	158,758.000000
14.025000	0.500	155,730.000000
14.033333	0.500	149,837.000000
14.041667	0.500	141,421.000000
14.050000	0.500	131,547.000000
14.058333	0.500	121,699.000000
14.066667	0.500	113,649.000000
14.075000	0.500	108,526.000000
14.083333	0.500	106,830.000000
14.091667	0.500	108,208.000000
14.100000	0.500	111,316.000000
14.108333	0.500	114,594.000000
14.116667	0.500	117,181.000000
14.125000	0.500	118,702.000000
14.133333	0.500	119,592.000000
14.141667	0.500	121,066.000000
14.150000	0.500	123,975.000000
14.158333	0.500	128,605.000000
14.166667	0.500	134,586.000000
14.175000	0.500	140,944.000000
14.183333	0.500	146,927.000000
14.191667	0.500	152,322.000000
14.200000	0.500	157,358.000000
14.208333	0.500	161,938.000000
14.216667	0.500	165,197.000000
14.225000	0.500	166,601.000000
14.233333	0.500	166,682.000000
14.241667	0.500	167,379.000000
14.250000	0.500	170,870.000000
14.258333	0.500	178,732.000000
14.266667	0.500	192,346.000000
14.275000	0.500	213,414.000000
14.283333	0.500	243,753.000000
14.291667	0.500	285,325.000000
14.300000	0.500	341,216.000000
14.308333	0.500	415,690.000000
14.316667	0.500	513,394.000000
14.325000	0.500	640,669.000000
14.333333	0.500	804,412.000000
14.341667	0.500	1,012,124.000000
14.350000	0.500	1,270,139.000000
14.358333	0.500	1,583,034.000000
14.366667	0.500	1,952,787.000000
14.375000	0.500	2,377,993.000000
14.383333	0.500	2,850,012.000000
14.391667	0.500	3,353,358.000000
14.400000	0.500	3,865,677.000000
14.408333	0.500	4,358,920.000000
14.416667	0.500	4,803,386.000000
14.425000	0.500	5,169,074.000000
14.433333	0.500	5,428,170.000000
14.441667	0.500	5,559,056.000000
14.450000	0.500	5,549,285.000000
14.458333	0.500	5,397,992.000000
14.466667	0.500	5,117,167.000000
14.475000	0.500	4,728,655.000000
14.483333	0.500	4,261,047.000000
14.491667	0.500	3,745,970.000000
14.500000	0.500	3,215,184.000000
14.508333	0.500	2,696,779.000000
14.516667	0.500	2,213,082.000000
14.525000	0.500	1,780,306.000000
14.533333	0.500	1,407,906.000000
14.541667	0.500	1,099,240.000000
14.550000	0.500	852,245.000000
14.558333	0.500	660,573.000000
14.566667	0.500	515,510.000000
14.575000	0.500	407,817.000000
14.583333	0.500	329,484.000000
14.591667	0.500	273,733.000000
14.600000	0.500	234,695.000000
14.608333	0.500	207,703.000000
14.616667	0.500	189,085.000000
14.625000	0.500	175,891.000000
14.633333	0.500	165,868.000000
14.641667	0.500	157,527.000000
14.650000	0.500	149,903.000000
14.658333	0.500	142,397.000000
14.666667	0.500	134,817.000000
14.675000	0.500	127,831.000000
14.683333	0.500	121,684.000000
14.691667	0.500	116,566.000000
14.700000	0.500	112,556.000000
14.708333	0.500	109,828.000000
14.716667	0.500	108,313.000000
14.725000	0.500	107,792.000000
14.733333	0.500	108,098.000000
14.741667	0.500	109,246.000000
14.750000	0.500	111,289.000000
14.758333	0.500	113,996.000000
14.766667	0.500	116,378.000000
14.775000	0.500	118,297.000000
14.783333	0.500	120,711.000000
14.791667	0.500	124,861.000000
14.800000	0.500	132,301.000000
14.808333	0.500	144,013.000000
14.816667	0.500	160,182.000000
14.825000	0.500	180,750.000000
14.833333	0.500	205,185.000000
14.841667	0.500	233,435.000000
14.850000	0.500	266,190.000000
14.858333	0.500	303,631.000000
14.866667	0.500	345,530.000000
14.875000	0.500	390,966.000000
14.883333	0.500	438,407.000000
14.891667	0.500	486,349.000000
14.900000	0.500	532,811.000000
14.908333	0.500	575,369.000000
14.916667	0.500	611,676.000000
14.925000	0.500	639,147.000000
14.933333	0.500	655,398.000000
14.941667	0.500	659,454.000000
14.950000	0.500	651,073.000000
14.958333	0.500	630,087.000000
14.966667	0.500	597,256.000000
14.975000	0.500	554,142.000000
14.983333	0.500	503,733.000000
14.991667	0.500	450,020.000000
15.000000	0.500	396,425.000000
15.008333	0.500	345,429.000000
15.016667	0.500	299,155.000000
15.025000	0.500	259,242.000000
15.033333	0.500	226,631.000000
15.041667	0.500	201,553.000000
15.050000	0.500	184,593.000000
15.058333	0.500	175,947.000000
15.066667	0.500	174,982.000000
15.075000	0.500	180,336.000000
15.083333	0.500	190,884.000000
15.091667	0.500	205,654.000000
15.100000	0.500	223,113.000000
15.108333	0.500	242,366.000000
15.116667	0.500	262,950.000000
15.125000	0.500	284,645.000000
15.133333	0.500	307,581.000000
15.141667	0.500	332,203.000000
15.150000	0.500	359,607.000000
15.158333	0.500	391,798.000000
15.166667	0.500	430,676.000000
15.175000	0.500	478,023.000000
15.183333	0.500	534,031.000000
15.191667	0.500	597,878.000000
15.200000	0.500	668,375.000000
15.208333	0.500	742,394.000000
15.216667	0.500	815,251.000000
15.225000	0.500	881,591.000000
15.233333	0.500	936,053.000000
15.241667	0.500	974,371.000000
15.250000	0.500	993,981.000000
15.258333	0.500	993,676.000000
15.266667	0.500	974,023.000000
15.275000	0.500	936,912.000000
15.283333	0.500	884,921.000000
15.291667	0.500	821,589.000000
15.300000	0.500	750,574.000000
15.308333	0.500	676,627.000000
15.316667	0.500	603,972.000000
15.325000	0.500	535,312.000000
15.333333	0.500	472,309.000000
15.341667	0.500	415,411.000000
15.350000	0.500	364,563.000000
15.358333	0.500	319,774.000000
15.366667	0.500	280,828.000000
15.375000	0.500	247,566.000000
15.383333	0.500	219,570.000000
15.391667	0.500	196,060.000000
15.400000	0.500	176,100.000000
15.408333	0.500	159,507.000000
15.416667	0.500	145,849.000000
15.425000	0.500	134,422.000000
15.433333	0.500	124,580.000000
15.441667	0.500	115,931.000000
15.450000	0.500	108,725.000000
15.458333	0.500	103,540.000000
15.466667	0.500	100,057.000000
15.475000	0.500	97,808.000000
15.483333	0.500	96,071.000000
15.491667	0.500	94,596.000000
15.500000	0.500	93,561.000000
15.508333	0.500	93,194.000000
15.516667	0.500	93,533.000000
15.525000	0.500	94,279.000000
15.533333	0.500	95,305.000000
15.541667	0.500	96,577.000000
15.550000	0.500	97,619.000000
15.558333	0.500	98,350.000000
15.566667	0.500	98,776.000000
15.575000	0.500	98,956.000000
15.583333	0.500	98,776.000000
15.591667	0.500	98,123.000000
15.600000	0.500	96,426.000000
15.608333	0.500	93,479.000000
15.616667	0.500	90,226.000000
15.625000	0.500	88,063.000000
15.633333	0.500	87,567.000000
15.641667	0.500	88,858.000000
15.650000	0.500	91,299.000000
15.658333	0.500	93,856.000000
15.666667	0.500	95,495.000000
15.675000	0.500	96,046.000000
15.683333	0.500	96,271.000000
15.691667	0.500	96,923.000000
15.700000	0.500	98,627.000000
15.708333	0.500	101,265.000000
15.716667	0.500	103,629.000000
15.725000	0.500	105,031.000000
15.733333	0.500	105,629.000000
15.741667	0.500	105,274.000000
15.750000	0.500	103,739.000000
15.758333	0.500	101,273.000000
15.766667	0.500	98,144.000000
15.775000	0.500	94,840.000000
15.783333	0.500	91,591.000000
15.791667	0.500	88,632.000000
15.800000	0.500	86,234.000000
15.808333	0.500	85,108.000000
15.816667	0.500	85,069.000000
15.825000	0.500	85,472.000000
15.833333	0.500	85,895.000000
15.841667	0.500	86,103.000000
15.850000	0.500	85,730.000000
15.858333	0.500	84,528.000000
15.866667	0.500	82,299.000000
15.875000	0.500	79,721.000000
15.883333	0.500	77,436.000000
15.891667	0.500	75,736.000000
15.900000	0.500	75,062.000000
15.908333	0.500	75,108.000000
15.916667	0.500	75,765.000000
15.925000	0.500	76,941.000000
15.933333	0.500	78,850.000000
15.941667	0.500	82,118.000000
15.950000	0.500	87,175.000000
15.958333	0.500	94,279.000000
15.966667	0.500	103,329.000000
15.975000	0.500	113,297.000000
15.983333	0.500	123,664.000000
15.991667	0.500	134,741.000000
16.000000	0.500	147,521.000000
16.008333	0.500	162,259.000000
16.016667	0.500	179,262.000000
16.025000	0.500	199,717.000000
16.033333	0.500	225,018.000000
16.041667	0.500	256,508.000000
16.050000	0.500	294,814.000000
16.058333	0.500	339,192.000000
16.066667	0.500	389,235.000000
16.075000	0.500	444,841.000000
16.083333	0.500	504,683.000000
16.091667	0.500	567,432.000000
16.100000	0.500	632,134.000000
16.108333	0.500	696,830.000000
16.116667	0.500	758,593.000000
16.125000	0.500	813,747.000000
16.133333	0.500	858,135.000000
16.141667	0.500	887,619.000000
16.150000	0.500	898,862.000000
16.158333	0.500	890,238.000000
16.166667	0.500	862,136.000000
16.175000	0.500	816,961.000000
16.183333	0.500	757,904.000000
16.191667	0.500	688,701.000000
16.200000	0.500	613,670.000000
16.208333	0.500	537,565.000000
16.216667	0.500	464,385.000000
16.225000	0.500	397,044.000000
16.233333	0.500	337,571.000000
16.241667	0.500	286,733.000000
16.250000	0.500	244,891.000000
16.258333	0.500	211,317.000000
16.266667	0.500	185,215.000000
16.275000	0.500	165,800.000000
16.283333	0.500	152,531.000000
16.291667	0.500	144,778.000000
16.300000	0.500	141,204.000000
16.308333	0.500	140,332.000000
16.316667	0.500	140,947.000000
16.325000	0.500	141,809.000000
16.333333	0.500	142,221.000000
16.341667	0.500	142,130.000000
16.350000	0.500	141,707.000000
16.358333	0.500	140,920.000000
16.366667	0.500	139,272.000000
16.375000	0.500	136,437.000000
16.383333	0.500	132,413.000000
16.391667	0.500	128,159.000000
16.400000	0.500	125,095.000000
16.408333	0.500	123,525.000000
16.416667	0.500	122,888.000000
16.425000	0.500	122,731.000000
16.433333	0.500	122,591.000000
16.441667	0.500	122,649.000000
16.450000	0.500	123,284.000000
16.458333	0.500	124,218.000000
16.466667	0.500	125,349.000000
16.475000	0.500	126,580.000000
16.483333	0.500	127,700.000000
16.491667	0.500	127,884.000000
16.500000	0.500	125,943.000000
16.508333	0.500	121,731.000000
16.516667	0.500	116,216.000000
16.525000	0.500	110,278.000000
16.533333	0.500	104,270.000000
16.541667	0.500	98,487.000000
16.550000	0.500	93,210.000000
16.558333	0.500	88,995.000000
16.566667	0.500	86,082.000000
16.575000	0.500	84,195.000000
16.583333	0.500	83,098.000000
16.591667	0.500	82,799.000000
16.600000	0.500	83,395.000000
16.608333	0.500	85,361.000000
16.616667	0.500	89,048.000000
16.625000	0.500	94,498.000000
16.633333	0.500	101,519.000000
16.641667	0.500	109,239.000000
16.650000	0.500	116,290.000000
16.658333	0.500	122,250.000000
16.666667	0.500	127,840.000000
16.675000	0.500	133,288.000000
16.683333	0.500	137,969.000000
16.691667	0.500	140,734.000000
16.700000	0.500	141,319.000000
16.708333	0.500	140,671.000000
16.716667	0.500	140,162.000000
16.725000	0.500	140,461.000000
16.733333	0.500	142,047.000000
16.741667	0.500	145,055.000000
16.750000	0.500	149,153.000000
16.758333	0.500	154,121.000000
16.766667	0.500	160,587.000000
16.775000	0.500	169,611.000000
16.783333	0.500	182,529.000000
16.791667	0.500	200,378.000000
16.800000	0.500	223,306.000000
16.808333	0.500	250,059.000000
16.816667	0.500	279,000.000000
16.825000	0.500	308,913.000000
16.833333	0.500	338,804.000000
16.841667	0.500	368,396.000000
16.850000	0.500	396,941.000000
16.858333	0.500	423,265.000000
16.866667	0.500	446,031.000000
16.875000	0.500	464,847.000000
16.883333	0.500	479,824.000000
16.891667	0.500	491,804.000000
16.900000	0.500	503,085.000000
16.908333	0.500	517,153.000000
16.916667	0.500	538,696.000000
16.925000	0.500	573,255.000000
16.933333	0.500	626,853.000000
16.941667	0.500	705,775.000000
16.950000	0.500	816,296.000000
16.958333	0.500	963,331.000000
16.966667	0.500	1,151,286.000000
16.975000	0.500	1,383,791.000000
16.983333	0.500	1,661,289.000000
16.991667	0.500	1,979,930.000000
17.000000	0.500	2,331,605.000000
17.008333	0.500	2,704,241.000000
17.016667	0.500	3,080,507.000000
17.025000	0.500	3,438,460.000000
17.033333	0.500	3,752,871.000000
17.041667	0.500	3,998,390.000000
17.050000	0.500	4,153,347.000000
17.058333	0.500	4,203,629.000000
17.066667	0.500	4,143,930.000000
17.075000	0.500	3,978,897.000000
17.083333	0.500	3,722,242.000000
17.091667	0.500	3,394,404.000000
17.100000	0.500	3,019,480.000000
17.108333	0.500	2,623,071.000000
17.116667	0.500	2,229,774.000000
17.125000	0.500	1,859,604.000000
17.133333	0.500	1,526,904.000000
17.141667	0.500	1,240,322.000000
17.150000	0.500	1,003,074.000000
17.158333	0.500	813,868.000000
17.166667	0.500	667,951.000000
17.175000	0.500	558,994.000000
17.183333	0.500	479,970.000000
17.191667	0.500	423,497.000000
17.200000	0.500	383,114.000000
17.208333	0.500	354,009.000000
17.216667	0.500	332,331.000000
17.225000	0.500	314,415.000000
17.233333	0.500	297,671.000000
17.241667	0.500	281,033.000000
17.250000	0.500	263,942.000000
17.258333	0.500	246,231.000000
17.266667	0.500	228,453.000000
17.275000	0.500	211,137.000000
17.283333	0.500	194,645.000000
17.291667	0.500	179,302.000000
17.300000	0.500	165,478.000000
17.308333	0.500	153,588.000000
17.316667	0.500	143,785.000000
17.325000	0.500	136,214.000000
17.333333	0.500	130,661.000000
17.341667	0.500	126,044.000000
17.350000	0.500	121,664.000000
17.358333	0.500	117,658.000000
17.366667	0.500	114,886.000000
17.375000	0.500	114,420.000000
17.383333	0.500	116,716.000000
17.391667	0.500	121,667.000000
17.400000	0.500	128,018.000000
17.408333	0.500	134,544.000000
17.416667	0.500	140,756.000000
17.425000	0.500	146,432.000000
17.433333	0.500	150,910.000000
17.441667	0.500	153,085.000000
17.450000	0.500	152,774.000000
17.458333	0.500	150,482.000000
17.466667	0.500	146,987.000000
17.475000	0.500	143,229.000000
17.483333	0.500	140,237.000000
17.491667	0.500	138,352.000000
17.500000	0.500	137,801.000000
17.508333	0.500	138,945.000000
17.516667	0.500	142,501.000000
17.525000	0.500	149,041.000000
17.533333	0.500	158,690.000000
17.541667	0.500	172,037.000000
17.550000	0.500	190,019.000000
17.558333	0.500	213,926.000000
17.566667	0.500	245,755.000000
17.575000	0.500	287,160.000000
17.583333	0.500	338,982.000000
17.591667	0.500	401,293.000000
17.600000	0.500	473,796.000000
17.608333	0.500	555,783.000000
17.616667	0.500	645,399.000000
17.625000	0.500	739,738.000000
17.633333	0.500	835,031.000000
17.641667	0.500	925,278.000000
17.650000	0.500	1,003,257.000000
17.658333	0.500	1,062,765.000000
17.666667	0.500	1,099,341.000000
17.675000	0.500	1,110,422.000000
17.683333	0.500	1,095,706.000000
17.691667	0.500	1,056,972.000000
17.700000	0.500	997,934.000000
17.708333	0.500	923,603.000000
17.716667	0.500	839,531.000000
17.725000	0.500	751,156.000000
17.733333	0.500	662,963.000000
17.741667	0.500	578,416.000000
17.750000	0.500	500,349.000000
17.758333	0.500	430,389.000000
17.766667	0.500	369,523.000000
17.775000	0.500	318,084.000000
17.783333	0.500	275,879.000000
17.791667	0.500	242,346.000000
17.800000	0.500	216,305.000000
17.808333	0.500	196,709.000000
17.816667	0.500	182,230.000000
17.825000	0.500	171,698.000000
17.833333	0.500	164,250.000000
17.841667	0.500	159,065.000000
17.850000	0.500	155,913.000000
17.858333	0.500	154,267.000000
17.866667	0.500	153,390.000000
17.875000	0.500	152,237.000000
17.883333	0.500	149,920.000000
17.891667	0.500	146,033.000000
17.900000	0.500	140,914.000000
17.908333	0.500	135,386.000000
17.916667	0.500	130,001.000000
17.925000	0.500	124,986.000000
17.933333	0.500	120,558.000000
17.941667	0.500	117,257.000000
17.950000	0.500	115,764.000000
17.958333	0.500	115,747.000000
17.966667	0.500	116,846.000000
17.975000	0.500	118,907.000000
17.983333	0.500	121,229.000000
17.991667	0.500	123,376.000000
18.000000	0.500	125,020.000000
18.008333	0.500	126,004.000000
18.016667	0.500	127,006.000000
18.025000	0.500	128,034.000000
18.033333	0.500	128,361.000000
18.041667	0.500	127,948.000000
18.050000	0.500	126,968.000000
18.058333	0.500	125,169.000000
18.066667	0.500	122,559.000000
18.075000	0.500	119,878.000000
18.083333	0.500	117,991.000000
18.091667	0.500	117,483.000000
18.100000	0.500	118,103.000000
18.108333	0.500	119,176.000000
18.116667	0.500	119,957.000000
18.125000	0.500	120,136.000000
18.133333	0.500	119,967.000000
18.141667	0.500	119,743.000000
18.150000	0.500	119,412.000000
18.158333	0.500	118,862.000000
18.166667	0.500	118,278.000000
18.175000	0.500	117,988.000000
18.183333	0.500	118,165.000000
18.191667	0.500	118,638.000000
18.200000	0.500	119,456.000000
18.208333	0.500	120,691.000000
18.216667	0.500	122,114.000000
18.225000	0.500	123,763.000000
18.233333	0.500	125,461.000000
18.241667	0.500	126,746.000000
18.250000	0.500	128,035.000000
18.258333	0.500	129,472.000000
18.266667	0.500	130,998.000000
18.275000	0.500	132,599.000000
18.283333	0.500	134,192.000000
18.291667	0.500	135,597.000000
18.300000	0.500	136,598.000000
18.308333	0.500	136,887.000000
18.316667	0.500	136,611.000000
18.325000	0.500	136,038.000000
18.333333	0.500	135,050.000000
18.341667	0.500	133,843.000000
18.350000	0.500	133,481.000000
18.358333	0.500	134,565.000000
18.366667	0.500	136,961.000000
18.375000	0.500	140,295.000000
18.383333	0.500	144,041.000000
18.391667	0.500	147,788.000000
18.400000	0.500	151,777.000000
18.408333	0.500	156,341.000000
18.416667	0.500	161,573.000000
18.425000	0.500	166,870.000000
18.433333	0.500	171,827.000000
18.441667	0.500	176,545.000000
18.450000	0.500	181,015.000000
18.458333	0.500	184,907.000000
18.466667	0.500	187,701.000000
18.475000	0.500	189,425.000000
18.483333	0.500	190,622.000000
18.491667	0.500	191,862.000000
18.500000	0.500	194,046.000000
18.508333	0.500	198,080.000000
18.516667	0.500	204,563.000000
18.525000	0.500	213,810.000000
18.533333	0.500	225,775.000000
18.541667	0.500	240,898.000000
18.550000	0.500	259,629.000000
18.558333	0.500	282,735.000000
18.566667	0.500	311,700.000000
18.575000	0.500	347,006.000000
18.583333	0.500	387,973.000000
18.591667	0.500	433,626.000000
18.600000	0.500	482,610.000000
18.608333	0.500	532,438.000000
18.616667	0.500	579,298.000000
18.625000	0.500	618,757.000000
18.633333	0.500	647,389.000000
18.641667	0.500	662,646.000000
18.650000	0.500	663,384.000000
18.658333	0.500	650,105.000000
18.666667	0.500	623,959.000000
18.675000	0.500	586,794.000000
18.683333	0.500	541,745.000000
18.691667	0.500	492,511.000000
18.700000	0.500	442,380.000000
18.708333	0.500	394,458.000000
18.716667	0.500	350,768.000000
18.725000	0.500	312,307.000000
18.733333	0.500	279,067.000000
18.741667	0.500	250,812.000000
18.750000	0.500	227,118.000000
18.758333	0.500	207,395.000000
18.766667	0.500	191,191.000000
18.775000	0.500	178,058.000000
18.783333	0.500	167,373.000000
18.791667	0.500	159,173.000000
18.800000	0.500	152,914.000000
18.808333	0.500	147,450.000000
18.816667	0.500	142,037.000000
18.825000	0.500	137,331.000000
18.833333	0.500	133,862.000000
18.841667	0.500	131,605.000000
18.850000	0.500	130,311.000000
18.858333	0.500	130,069.000000
18.866667	0.500	130,722.000000
18.875000	0.500	132,293.000000
18.883333	0.500	134,882.000000
18.891667	0.500	138,529.000000
18.900000	0.500	143,470.000000
18.908333	0.500	149,756.000000
18.916667	0.500	157,255.000000
18.925000	0.500	165,297.000000
18.933333	0.500	173,088.000000
18.941667	0.500	180,390.000000
18.950000	0.500	187,525.000000
18.958333	0.500	194,896.000000
18.966667	0.500	202,552.000000
18.975000	0.500	210,401.000000
18.983333	0.500	218,357.000000
18.991667	0.500	226,353.000000
19.000000	0.500	234,605.000000
19.008333	0.500	242,470.000000
19.016667	0.500	248,924.000000
19.025000	0.500	253,480.000000
19.033333	0.500	256,000.000000
19.041667	0.500	256,593.000000
19.050000	0.500	255,479.000000
19.058333	0.500	252,115.000000
19.066667	0.500	246,027.000000
19.075000	0.500	237,258.000000
19.083333	0.500	226,248.000000
19.091667	0.500	213,618.000000
19.100000	0.500	200,264.000000
19.108333	0.500	187,787.000000
19.116667	0.500	176,934.000000
19.125000	0.500	168,000.000000
19.133333	0.500	161,509.000000
19.141667	0.500	157,426.000000
19.150000	0.500	155,196.000000
19.158333	0.500	154,288.000000
19.166667	0.500	154,153.000000
19.175000	0.500	154,220.000000
19.183333	0.500	154,062.000000
19.191667	0.500	154,177.000000
19.200000	0.500	155,023.000000
19.208333	0.500	156,926.000000
19.216667	0.500	160,076.000000
19.225000	0.500	165,255.000000
19.233333	0.500	173,583.000000
19.241667	0.500	185,745.000000
19.250000	0.500	202,499.000000
19.258333	0.500	224,750.000000
19.266667	0.500	253,494.000000
19.275000	0.500	290,282.000000
19.283333	0.500	336,806.000000
19.291667	0.500	395,269.000000
19.300000	0.500	467,825.000000
19.308333	0.500	555,742.000000
19.316667	0.500	659,363.000000
19.325000	0.500	777,203.000000
19.333333	0.500	905,803.000000
19.341667	0.500	1,040,293.000000
19.350000	0.500	1,174,419.000000
19.358333	0.500	1,300,277.000000
19.366667	0.500	1,408,620.000000
19.375000	0.500	1,490,060.000000
19.383333	0.500	1,537,113.000000
19.391667	0.500	1,545,122.000000
19.400000	0.500	1,513,004.000000
19.408333	0.500	1,443,869.000000
19.416667	0.500	1,344,003.000000
19.425000	0.500	1,221,732.000000
19.433333	0.500	1,085,774.000000
19.441667	0.500	944,627.000000
19.450000	0.500	805,893.000000
19.458333	0.500	676,696.000000
19.466667	0.500	562,463.000000
19.475000	0.500	466,144.000000
19.483333	0.500	388,983.000000
19.491667	0.500	330,165.000000
19.500000	0.500	287,551.000000
19.508333	0.500	258,545.000000
19.516667	0.500	240,590.000000
19.525000	0.500	231,358.000000
19.533333	0.500	228,509.000000
19.541667	0.500	230,753.000000
19.550000	0.500	237,969.000000
19.558333	0.500	250,163.000000
19.566667	0.500	267,455.000000
19.575000	0.500	290,374.000000
19.583333	0.500	320,361.000000
19.591667	0.500	358,712.000000
19.600000	0.500	406,478.000000
19.608333	0.500	465,438.000000
19.616667	0.500	538,353.000000
19.625000	0.500	627,091.000000
19.633333	0.500	732,794.000000
19.641667	0.500	854,886.000000
19.650000	0.500	989,724.000000
19.658333	0.500	1,131,921.000000
19.666667	0.500	1,274,378.000000
19.675000	0.500	1,407,221.000000
19.683333	0.500	1,520,210.000000
19.691667	0.500	1,604,491.000000
19.700000	0.500	1,652,713.000000
19.708333	0.500	1,660,565.000000
19.716667	0.500	1,627,588.000000
19.725000	0.500	1,557,174.000000
19.733333	0.500	1,454,923.000000
19.741667	0.500	1,328,623.000000
19.750000	0.500	1,186,821.000000
19.758333	0.500	1,037,659.000000
19.766667	0.500	889,460.000000
19.775000	0.500	749,873.000000
19.783333	0.500	624,399.000000
19.791667	0.500	516,244.000000
19.800000	0.500	426,525.000000
19.808333	0.500	354,400.000000
19.816667	0.500	297,839.000000
19.825000	0.500	254,513.000000
19.833333	0.500	222,398.000000
19.841667	0.500	199,937.000000
19.850000	0.500	185,507.000000
19.858333	0.500	177,179.000000
19.866667	0.500	172,861.000000
19.875000	0.500	171,008.000000
19.883333	0.500	170,699.000000
19.891667	0.500	171,312.000000
19.900000	0.500	172,512.000000
19.908333	0.500	174,150.000000
19.916667	0.500	175,846.000000
19.925000	0.500	176,821.000000
19.933333	0.500	176,538.000000
19.941667	0.500	175,024.000000
19.950000	0.500	172,267.000000
19.958333	0.500	167,889.000000
19.966667	0.500	162,272.000000
19.975000	0.500	156,389.000000
19.983333	0.500	150,747.000000
19.991667	0.500	144,905.000000
20.000000	0.500	139,192.000000
20.008333	0.500	134,489.000000
20.016667	0.500	131,218.000000
20.025000	0.500	128,948.000000
20.033333	0.500	127,167.000000
20.041667	0.500	125,516.000000
20.050000	0.500	123,536.000000
20.058333	0.500	120,744.000000
20.066667	0.500	117,503.000000
20.075000	0.500	114,635.000000
20.083333	0.500	113,119.000000
20.091667	0.500	113,325.000000
20.100000	0.500	115,128.000000
20.108333	0.500	117,864.000000
20.116667	0.500	120,602.000000
20.125000	0.500	122,917.000000
20.133333	0.500	124,911.000000
20.141667	0.500	127,164.000000
20.150000	0.500	130,090.000000
20.158333	0.500	133,914.000000
20.166667	0.500	138,487.000000
20.175000	0.500	142,849.000000
20.183333	0.500	146,068.000000
20.191667	0.500	147,571.000000
20.200000	0.500	147,133.000000
20.208333	0.500	145,302.000000
20.216667	0.500	142,781.000000
20.225000	0.500	140,579.000000
20.233333	0.500	139,531.000000
20.241667	0.500	139,745.000000
20.250000	0.500	140,523.000000
20.258333	0.500	141,337.000000
20.266667	0.500	141,972.000000
20.275000	0.500	142,084.000000
20.283333	0.500	141,846.000000
20.291667	0.500	141,147.000000
20.300000	0.500	140,310.000000
20.308333	0.500	140,260.000000
20.316667	0.500	141,199.000000
20.325000	0.500	142,898.000000
20.333333	0.500	144,914.000000
20.341667	0.500	146,094.000000
20.350000	0.500	146,006.000000
20.358333	0.500	144,422.000000
20.366667	0.500	141,560.000000
20.375000	0.500	137,951.000000
20.383333	0.500	134,029.000000
20.391667	0.500	130,001.000000
20.400000	0.500	125,797.000000
20.408333	0.500	121,687.000000
20.416667	0.500	117,837.000000
20.425000	0.500	114,289.000000
20.433333	0.500	111,576.000000
20.441667	0.500	110,257.000000
20.450000	0.500	110,743.000000
20.458333	0.500	112,977.000000
20.466667	0.500	115,904.000000
20.475000	0.500	118,515.000000
20.483333	0.500	120,765.000000
20.491667	0.500	122,814.000000
20.500000	0.500	124,784.000000
20.508333	0.500	127,370.000000
20.516667	0.500	130,827.000000
20.525000	0.500	134,289.000000
20.533333	0.500	136,952.000000
20.541667	0.500	138,713.000000
20.550000	0.500	140,103.000000
20.558333	0.500	141,421.000000
20.566667	0.500	142,781.000000
20.575000	0.500	144,043.000000
20.583333	0.500	144,514.000000
20.591667	0.500	144,434.000000
20.600000	0.500	144,437.000000
20.608333	0.500	144,503.000000
20.616667	0.500	144,633.000000
20.625000	0.500	145,810.000000
20.633333	0.500	147,862.000000
20.641667	0.500	149,701.000000
20.650000	0.500	150,300.000000
20.658333	0.500	149,783.000000
20.666667	0.500	149,161.000000
20.675000	0.500	149,232.000000
20.683333	0.500	150,330.000000
20.691667	0.500	152,411.000000
20.700000	0.500	154,884.000000
20.708333	0.500	156,860.000000
20.716667	0.500	157,919.000000
20.725000	0.500	158,213.000000
20.733333	0.500	158,255.000000
20.741667	0.500	158,534.000000
20.750000	0.500	159,592.000000
20.758333	0.500	162,194.000000
20.766667	0.500	166,435.000000
20.775000	0.500	171,995.000000
20.783333	0.500	178,179.000000
20.791667	0.500	184,100.000000
20.800000	0.500	189,186.000000
20.808333	0.500	193,235.000000
20.816667	0.500	195,877.000000
20.825000	0.500	196,872.000000
20.833333	0.500	196,160.000000
20.841667	0.500	193,919.000000
20.850000	0.500	190,494.000000
20.858333	0.500	185,939.000000
20.866667	0.500	180,513.000000
20.875000	0.500	174,782.000000
20.883333	0.500	168,982.000000
20.891667	0.500	163,055.000000
20.900000	0.500	157,244.000000
20.908333	0.500	152,234.000000
20.916667	0.500	148,161.000000
20.925000	0.500	144,889.000000
20.933333	0.500	142,075.000000
20.941667	0.500	139,469.000000
20.950000	0.500	136,653.000000
20.958333	0.500	133,631.000000
20.966667	0.500	131,207.000000
20.975000	0.500	129,743.000000
20.983333	0.500	129,647.000000
20.991667	0.500	130,744.000000
21.000000	0.500	132,727.000000
21.008333	0.500	135,132.000000
21.016667	0.500	137,186.000000
21.025000	0.500	138,468.000000
21.033333	0.500	139,108.000000
21.041667	0.500	139,841.000000
21.050000	0.500	140,929.000000
21.058333	0.500	141,838.000000
21.066667	0.500	141,809.000000
21.075000	0.500	140,736.000000
21.083333	0.500	139,134.000000
21.091667	0.500	136,606.000000
21.100000	0.500	133,176.000000
21.108333	0.500	129,603.000000
21.116667	0.500	126,587.000000
21.125000	0.500	124,143.000000
21.133333	0.500	122,087.000000
21.141667	0.500	120,249.000000
21.150000	0.500	118,738.000000
21.158333	0.500	118,424.000000
21.166667	0.500	120,230.000000
21.175000	0.500	123,826.000000
21.183333	0.500	128,319.000000
21.191667	0.500	132,799.000000
21.200000	0.500	136,626.000000
21.208333	0.500	139,830.000000
21.216667	0.500	142,671.000000
21.225000	0.500	145,061.000000
21.233333	0.500	146,560.000000
21.241667	0.500	147,081.000000
21.250000	0.500	146,803.000000
21.258333	0.500	146,045.000000
21.266667	0.500	145,558.000000
21.275000	0.500	146,246.000000
21.283333	0.500	148,278.000000
21.291667	0.500	150,871.000000
21.300000	0.500	152,884.000000
21.308333	0.500	153,371.000000
21.316667	0.500	152,261.000000
21.325000	0.500	150,147.000000
21.333333	0.500	148,094.000000
21.341667	0.500	146,848.000000
21.350000	0.500	146,511.000000
21.358333	0.500	147,151.000000
21.366667	0.500	148,736.000000
21.375000	0.500	150,901.000000
21.383333	0.500	153,036.000000
21.391667	0.500	154,335.000000
21.400000	0.500	154,292.000000
21.408333	0.500	152,883.000000
21.416667	0.500	150,697.000000
21.425000	0.500	148,270.000000
21.433333	0.500	146,218.000000
21.441667	0.500	145,289.000000
21.450000	0.500	145,461.000000
21.458333	0.500	146,076.000000
21.466667	0.500	146,277.000000
21.475000	0.500	144,849.000000
21.483333	0.500	141,647.000000
21.491667	0.500	137,610.000000
21.500000	0.500	133,828.000000
21.508333	0.500	130,866.000000
21.516667	0.500	128,942.000000
21.525000	0.500	128,417.000000
21.533333	0.500	129,192.000000
21.541667	0.500	130,161.000000
21.550000	0.500	130,416.000000
21.558333	0.500	129,588.000000
21.566667	0.500	127,823.000000
21.575000	0.500	125,704.000000
21.583333	0.500	123,603.000000
21.591667	0.500	121,998.000000
21.600000	0.500	121,361.000000
21.608333	0.500	122,110.000000
21.616667	0.500	124,371.000000
21.625000	0.500	128,219.000000
21.633333	0.500	132,977.000000
21.641667	0.500	137,845.000000
21.650000	0.500	142,174.000000
21.658333	0.500	145,780.000000
21.666667	0.500	148,636.000000
21.675000	0.500	151,035.000000
21.683333	0.500	153,303.000000
21.691667	0.500	155,833.000000
21.700000	0.500	158,536.000000
21.708333	0.500	160,601.000000
21.716667	0.500	161,722.000000
21.725000	0.500	162,407.000000
21.733333	0.500	163,080.000000
21.741667	0.500	163,919.000000
21.750000	0.500	164,701.000000
21.758333	0.500	165,268.000000
21.766667	0.500	165,632.000000
21.775000	0.500	165,812.000000
21.783333	0.500	165,708.000000
21.791667	0.500	165,160.000000
21.800000	0.500	164,357.000000
21.808333	0.500	163,463.000000
21.816667	0.500	162,654.000000
21.825000	0.500	161,718.000000
21.833333	0.500	160,956.000000
21.841667	0.500	160,868.000000
21.850000	0.500	161,389.000000
21.858333	0.500	162,505.000000
21.866667	0.500	164,604.000000
21.875000	0.500	167,998.000000
21.883333	0.500	172,619.000000
21.891667	0.500	178,114.000000
21.900000	0.500	183,725.000000
21.908333	0.500	188,137.000000
21.916667	0.500	190,215.000000
21.925000	0.500	189,212.000000
21.933333	0.500	185,383.000000
21.941667	0.500	179,948.000000
21.950000	0.500	174,285.000000
21.958333	0.500	169,257.000000
21.966667	0.500	164,916.000000
21.975000	0.500	161,143.000000
21.983333	0.500	158,474.000000
21.991667	0.500	157,588.000000
22.000000	0.500	158,234.000000
22.008333	0.500	159,214.000000
22.016667	0.500	159,347.000000
22.025000	0.500	158,329.000000
22.033333	0.500	156,430.000000
22.041667	0.500	153,695.000000
22.050000	0.500	149,971.000000
22.058333	0.500	145,866.000000
22.066667	0.500	142,288.000000
22.075000	0.500	139,917.000000
22.083333	0.500	138,779.000000
22.091667	0.500	138,069.000000
22.100000	0.500	137,088.000000
22.108333	0.500	135,357.000000
22.116667	0.500	133,050.000000
22.125000	0.500	130,920.000000
22.133333	0.500	129,239.000000
22.141667	0.500	128,224.000000
22.150000	0.500	127,914.000000
22.158333	0.500	127,930.000000
22.166667	0.500	127,559.000000
22.175000	0.500	126,766.000000
22.183333	0.500	125,611.000000
22.191667	0.500	124,626.000000
22.200000	0.500	124,061.000000
22.208333	0.500	124,328.000000
22.216667	0.500	125,378.000000
22.225000	0.500	127,289.000000
22.233333	0.500	130,444.000000
22.241667	0.500	134,417.000000
22.250000	0.500	138,361.000000
22.258333	0.500	142,148.000000
22.266667	0.500	145,878.000000
22.275000	0.500	149,171.000000
22.283333	0.500	151,686.000000
22.291667	0.500	153,408.000000
22.300000	0.500	154,385.000000
22.308333	0.500	155,199.000000
22.316667	0.500	156,376.000000
22.325000	0.500	157,832.000000
22.333333	0.500	159,398.000000
22.341667	0.500	160,920.000000
22.350000	0.500	162,386.000000
22.358333	0.500	163,671.000000
22.366667	0.500	164,794.000000
22.375000	0.500	166,391.000000
22.383333	0.500	169,035.000000
22.391667	0.500	172,720.000000
22.400000	0.500	176,665.000000
22.408333	0.500	180,231.000000
22.416667	0.500	182,734.000000
22.425000	0.500	183,575.000000
22.433333	0.500	182,922.000000
22.441667	0.500	180,809.000000
22.450000	0.500	177,853.000000
22.458333	0.500	174,705.000000
22.466667	0.500	171,167.000000
22.475000	0.500	167,191.000000
22.483333	0.500	162,868.000000
22.491667	0.500	158,677.000000
22.500000	0.500	155,199.000000
22.508333	0.500	152,931.000000
22.516667	0.500	151,579.000000
22.525000	0.500	150,927.000000
22.533333	0.500	150,613.000000
22.541667	0.500	150,099.000000
22.550000	0.500	148,802.000000
22.558333	0.500	145,950.000000
22.566667	0.500	141,881.000000
22.575000	0.500	137,808.000000
22.583333	0.500	134,715.000000
22.591667	0.500	133,597.000000
22.600000	0.500	135,053.000000
22.608333	0.500	138,280.000000
22.616667	0.500	141,702.000000
22.625000	0.500	144,324.000000
22.633333	0.500	145,780.000000
22.641667	0.500	146,250.000000
22.650000	0.500	146,174.000000
22.658333	0.500	146,144.000000
22.666667	0.500	146,630.000000
22.675000	0.500	147,786.000000
22.683333	0.500	149,739.000000
22.691667	0.500	152,527.000000
22.700000	0.500	155,914.000000
22.708333	0.500	159,835.000000
22.716667	0.500	164,184.000000
22.725000	0.500	168,727.000000
22.733333	0.500	173,133.000000
22.741667	0.500	177,027.000000
22.750000	0.500	180,015.000000
22.758333	0.500	181,899.000000
22.766667	0.500	183,000.000000
22.775000	0.500	183,812.000000
22.783333	0.500	184,277.000000
22.791667	0.500	183,688.000000
22.800000	0.500	181,535.000000
22.808333	0.500	177,471.000000
22.816667	0.500	171,970.000000
22.825000	0.500	166,248.000000
22.833333	0.500	161,027.000000
22.841667	0.500	156,925.000000
22.850000	0.500	153,320.000000
22.858333	0.500	149,613.000000
22.866667	0.500	146,175.000000
22.875000	0.500	143,213.000000
22.883333	0.500	140,266.000000
22.891667	0.500	137,132.000000
22.900000	0.500	134,439.000000
22.908333	0.500	133,003.000000
22.916667	0.500	133,222.000000
22.925000	0.500	135,036.000000
22.933333	0.500	138,110.000000
22.941667	0.500	141,638.000000
22.950000	0.500	145,009.000000
22.958333	0.500	148,131.000000
22.966667	0.500	151,264.000000
22.975000	0.500	154,360.000000
22.983333	0.500	157,341.000000
22.991667	0.500	160,094.000000
23.000000	0.500	162,074.000000
23.008333	0.500	162,523.000000
23.016667	0.500	161,464.000000
23.025000	0.500	159,214.000000
23.033333	0.500	156,327.000000
23.041667	0.500	153,374.000000
23.050000	0.500	150,326.000000
23.058333	0.500	147,484.000000
23.066667	0.500	145,429.000000
23.075000	0.500	144,560.000000
23.083333	0.500	144,975.000000
23.091667	0.500	146,178.000000
23.100000	0.500	147,346.000000
23.108333	0.500	148,513.000000
23.116667	0.500	150,488.000000
23.125000	0.500	153,437.000000
23.133333	0.500	156,927.000000
23.141667	0.500	160,415.000000
23.150000	0.500	163,197.000000
23.158333	0.500	165,021.000000
23.166667	0.500	165,778.000000
23.175000	0.500	165,809.000000
23.183333	0.500	165,696.000000
23.191667	0.500	166,352.000000
23.200000	0.500	168,208.000000
23.208333	0.500	170,787.000000
23.216667	0.500	172,980.000000
23.225000	0.500	173,958.000000
23.233333	0.500	173,827.000000
23.241667	0.500	172,733.000000
23.250000	0.500	171,138.000000
23.258333	0.500	169,630.000000
23.266667	0.500	168,765.000000
23.275000	0.500	168,477.000000
23.283333	0.500	168,142.000000
23.291667	0.500	167,633.000000
23.300000	0.500	166,918.000000
23.308333	0.500	166,060.000000
23.316667	0.500	164,779.000000
23.325000	0.500	162,947.000000
23.333333	0.500	160,737.000000
23.341667	0.500	158,206.000000
23.350000	0.500	155,827.000000
23.358333	0.500	153,995.000000
23.366667	0.500	153,204.000000
23.375000	0.500	153,676.000000
23.383333	0.500	155,379.000000
23.391667	0.500	158,332.000000
23.400000	0.500	162,475.000000
23.408333	0.500	167,103.000000
23.416667	0.500	171,033.000000
23.425000	0.500	173,556.000000
23.433333	0.500	174,492.000000
23.441667	0.500	173,830.000000
23.450000	0.500	171,891.000000
23.458333	0.500	168,881.000000
23.466667	0.500	165,140.000000
23.475000	0.500	160,981.000000
23.483333	0.500	156,741.000000
23.491667	0.500	152,914.000000
23.500000	0.500	150,210.000000
23.508333	0.500	148,804.000000
23.516667	0.500	148,490.000000
23.525000	0.500	149,034.000000
23.533333	0.500	150,595.000000
23.541667	0.500	153,060.000000
23.550000	0.500	156,200.000000
23.558333	0.500	159,688.000000
23.566667	0.500	162,952.000000
23.575000	0.500	165,918.000000
23.583333	0.500	168,857.000000
23.591667	0.500	171,678.000000
23.600000	0.500	173,522.000000
23.608333	0.500	173,470.000000
23.616667	0.500	171,599.000000
23.625000	0.500	168,465.000000
23.633333	0.500	165,181.000000
23.641667	0.500	162,488.000000
23.650000	0.500	160,412.000000
23.658333	0.500	159,333.000000
23.666667	0.500	159,088.000000
23.675000	0.500	159,431.000000
23.683333	0.500	160,232.000000
23.691667	0.500	161,325.000000
23.700000	0.500	162,641.000000
23.708333	0.500	163,665.000000
23.716667	0.500	163,527.000000
23.725000	0.500	162,066.000000
23.733333	0.500	159,556.000000
23.741667	0.500	156,747.000000
23.750000	0.500	154,678.000000
23.758333	0.500	153,695.000000
23.766667	0.500	153,494.000000
23.775000	0.500	153,572.000000
23.783333	0.500	153,843.000000
23.791667	0.500	155,021.000000
23.800000	0.500	157,116.000000
23.808333	0.500	159,374.000000
23.816667	0.500	160,995.000000
23.825000	0.500	161,511.000000
23.833333	0.500	160,665.000000
23.841667	0.500	158,798.000000
23.850000	0.500	156,552.000000
23.858333	0.500	154,380.000000
23.866667	0.500	152,941.000000
23.875000	0.500	152,938.000000
23.883333	0.500	154,618.000000
23.891667	0.500	157,250.000000
23.900000	0.500	160,136.000000
23.908333	0.500	162,634.000000
23.916667	0.500	164,435.000000
23.925000	0.500	166,045.000000
23.933333	0.500	167,971.000000
23.941667	0.500	169,697.000000
23.950000	0.500	170,889.000000
23.958333	0.500	171,954.000000
23.966667	0.500	173,681.000000
23.975000	0.500	176,416.000000
23.983333	0.500	179,782.000000
23.991667	0.500	182,828.000000
24.000000	0.500	184,777.000000
24.008333	0.500	184,892.000000
24.016667	0.500	183,105.000000
24.025000	0.500	180,308.000000
24.033333	0.500	177,582.000000
24.041667	0.500	175,725.000000
24.050000	0.500	174,852.000000
24.058333	0.500	174,846.000000
24.066667	0.500	175,102.000000
24.075000	0.500	174,850.000000
24.083333	0.500	173,821.000000
24.091667	0.500	171,575.000000
24.100000	0.500	168,250.000000
24.108333	0.500	165,105.000000
24.116667	0.500	163,264.000000
24.125000	0.500	162,749.000000
24.133333	0.500	163,147.000000
24.141667	0.500	163,944.000000
24.150000	0.500	164,716.000000
24.158333	0.500	165,348.000000
24.166667	0.500	166,135.000000
24.175000	0.500	167,555.000000
24.183333	0.500	169,356.000000
24.191667	0.500	170,950.000000
24.200000	0.500	172,310.000000
24.208333	0.500	173,475.000000
24.216667	0.500	174,564.000000
24.225000	0.500	175,974.000000
24.233333	0.500	178,208.000000
24.241667	0.500	180,608.000000
24.250000	0.500	182,109.000000
24.258333	0.500	181,854.000000
24.266667	0.500	179,728.000000
24.275000	0.500	176,469.000000
24.283333	0.500	172,784.000000
24.291667	0.500	169,333.000000
24.300000	0.500	166,226.000000
24.308333	0.500	163,296.000000
24.316667	0.500	160,555.000000
24.325000	0.500	158,438.000000
24.333333	0.500	157,256.000000
24.341667	0.500	157,179.000000
24.350000	0.500	158,153.000000
24.358333	0.500	160,202.000000
24.366667	0.500	163,426.000000
24.375000	0.500	167,352.000000
24.383333	0.500	171,079.000000
24.391667	0.500	174,199.000000
24.400000	0.500	176,854.000000
24.408333	0.500	178,811.000000
24.416667	0.500	180,013.000000
24.425000	0.500	180,620.000000
24.433333	0.500	180,398.000000
24.441667	0.500	179,232.000000
24.450000	0.500	177,659.000000
24.458333	0.500	176,345.000000
24.466667	0.500	175,646.000000
24.475000	0.500	175,434.000000
24.483333	0.500	175,559.000000
24.491667	0.500	175,555.000000
24.500000	0.500	175,410.000000
24.508333	0.500	176,122.000000
24.516667	0.500	178,110.000000
24.525000	0.500	180,848.000000
24.533333	0.500	183,772.000000
24.541667	0.500	186,468.000000
24.550000	0.500	187,625.000000
24.558333	0.500	186,845.000000
24.566667	0.500	184,451.000000
24.575000	0.500	181,243.000000
24.583333	0.500	178,364.000000
24.591667	0.500	176,154.000000
24.600000	0.500	174,328.000000
24.608333	0.500	172,926.000000
24.616667	0.500	172,358.000000
24.625000	0.500	173,048.000000
24.633333	0.500	175,441.000000
24.641667	0.500	179,143.000000
24.650000	0.500	183,380.000000
24.658333	0.500	186,942.000000
24.666667	0.500	188,686.000000
24.675000	0.500	188,138.000000
24.683333	0.500	185,951.000000
24.691667	0.500	183,062.000000
24.700000	0.500	180,006.000000
24.708333	0.500	177,368.000000
24.716667	0.500	175,622.000000
24.725000	0.500	174,943.000000
24.733333	0.500	174,751.000000
24.741667	0.500	174,851.000000
24.750000	0.500	175,306.000000
24.758333	0.500	176,132.000000
24.766667	0.500	177,422.000000
24.775000	0.500	179,159.000000
24.783333	0.500	181,012.000000
24.791667	0.500	182,655.000000
24.800000	0.500	184,467.000000
24.808333	0.500	186,326.000000
24.816667	0.500	187,435.000000
24.825000	0.500	186,977.000000
24.833333	0.500	183,874.000000
24.841667	0.500	178,147.000000
24.850000	0.500	170,759.000000
24.858333	0.500	163,427.000000
24.866667	0.500	157,312.000000
24.875000	0.500	152,803.000000
24.883333	0.500	150,360.000000
24.891667	0.500	150,602.000000
24.900000	0.500	153,689.000000
24.908333	0.500	159,014.000000
24.916667	0.500	165,032.000000
24.925000	0.500	170,470.000000
24.933333	0.500	174,677.000000
24.941667	0.500	177,373.000000
24.950000	0.500	178,949.000000
24.958333	0.500	180,422.000000
24.966667	0.500	182,303.000000
24.975000	0.500	184,337.000000
24.983333	0.500	186,102.000000
24.991667	0.500	187,204.000000
25.000000	0.500	187,934.000000
25.008333	0.500	188,763.000000
25.016667	0.500	189,640.000000
25.025000	0.500	190,625.000000
25.033333	0.500	191,182.000000
25.041667	0.500	190,818.000000
25.050000	0.500	189,911.000000
25.058333	0.500	188,800.000000
25.066667	0.500	187,653.000000
25.075000	0.500	186,769.000000
25.083333	0.500	186,053.000000
25.091667	0.500	185,130.000000
25.100000	0.500	183,708.000000
25.108333	0.500	182,415.000000
25.116667	0.500	181,815.000000
25.125000	0.500	181,674.000000
25.133333	0.500	181,708.000000
25.141667	0.500	182,194.000000
25.150000	0.500	183,582.000000
25.158333	0.500	185,492.000000
25.166667	0.500	186,867.000000
25.175000	0.500	186,918.000000
25.183333	0.500	186,226.000000
25.191667	0.500	185,593.000000
25.200000	0.500	185,167.000000
25.208333	0.500	184,549.000000
25.216667	0.500	183,980.000000
25.225000	0.500	183,631.000000
25.233333	0.500	182,856.000000
25.241667	0.500	181,285.000000
25.250000	0.500	179,062.000000
25.258333	0.500	177,068.000000
25.266667	0.500	175,677.000000
25.275000	0.500	174,976.000000
25.283333	0.500	175,252.000000
25.291667	0.500	176,721.000000
25.300000	0.500	179,037.000000
25.308333	0.500	181,699.000000
25.316667	0.500	184,567.000000
25.325000	0.500	187,137.000000
25.333333	0.500	189,008.000000
25.341667	0.500	190,157.000000
25.350000	0.500	190,743.000000
25.358333	0.500	190,631.000000
25.366667	0.500	188,873.000000
25.375000	0.500	185,448.000000
25.383333	0.500	181,664.000000
25.391667	0.500	178,949.000000
25.400000	0.500	177,739.000000
25.408333	0.500	177,653.000000
25.416667	0.500	177,810.000000
25.425000	0.500	177,312.000000
25.433333	0.500	176,111.000000
25.441667	0.500	175,042.000000
25.450000	0.500	174,757.000000
25.458333	0.500	175,282.000000
25.466667	0.500	176,435.000000
25.475000	0.500	177,946.000000
25.483333	0.500	179,633.000000
25.491667	0.500	181,405.000000
25.500000	0.500	183,607.000000
25.508333	0.500	186,562.000000
25.516667	0.500	189,532.000000
25.525000	0.500	191,684.000000
25.533333	0.500	192,658.000000
25.541667	0.500	192,257.000000
25.550000	0.500	190,885.000000
25.558333	0.500	189,524.000000
25.566667	0.500	188,623.000000
25.575000	0.500	187,902.000000
25.583333	0.500	187,122.000000
25.591667	0.500	186,344.000000
25.600000	0.500	185,299.000000
25.608333	0.500	183,926.000000
25.616667	0.500	182,521.000000
25.625000	0.500	181,540.000000
25.633333	0.500	181,370.000000
25.641667	0.500	182,221.000000
25.650000	0.500	184,108.000000
25.658333	0.500	186,796.000000
25.666667	0.500	189,721.000000
25.675000	0.500	191,715.000000
25.683333	0.500	192,553.000000
25.691667	0.500	192,576.000000
25.700000	0.500	191,935.000000
25.708333	0.500	190,849.000000
25.716667	0.500	189,614.000000
25.725000	0.500	188,184.000000
25.733333	0.500	187,024.000000
25.741667	0.500	186,278.000000
25.750000	0.500	186,151.000000
25.758333	0.500	186,526.000000
25.766667	0.500	187,068.000000
25.775000	0.500	188,277.000000
25.783333	0.500	190,439.000000
25.791667	0.500	193,072.000000
25.800000	0.500	194,912.000000
25.808333	0.500	195,527.000000
25.816667	0.500	195,081.000000
25.825000	0.500	193,996.000000
25.833333	0.500	192,973.000000
25.841667	0.500	192,538.000000
25.850000	0.500	192,382.000000
25.858333	0.500	191,989.000000
25.866667	0.500	190,931.000000
25.875000	0.500	189,395.000000
25.883333	0.500	187,694.000000
25.891667	0.500	186,107.000000
25.900000	0.500	184,842.000000
25.908333	0.500	184,103.000000
25.916667	0.500	184,028.000000
25.925000	0.500	184,002.000000
25.933333	0.500	183,790.000000
25.941667	0.500	183,208.000000
25.950000	0.500	182,483.000000
25.958333	0.500	182,075.000000
25.966667	0.500	182,252.000000
25.975000	0.500	183,077.000000
25.983333	0.500	184,142.000000
25.991667	0.500	185,010.000000
26.000000	0.500	185,549.000000
26.008333	0.500	185,430.000000
26.016667	0.500	184,457.000000
26.025000	0.500	183,212.000000
26.033333	0.500	182,138.000000
26.041667	0.500	181,608.000000
26.050000	0.500	181,282.000000
26.058333	0.500	180,525.000000
26.066667	0.500	179,477.000000
26.075000	0.500	178,229.000000
26.083333	0.500	176,388.000000
26.091667	0.500	173,756.000000
26.100000	0.500	170,346.000000
26.108333	0.500	166,663.000000
26.116667	0.500	163,645.000000
26.125000	0.500	162,214.000000
26.133333	0.500	162,809.000000
26.141667	0.500	165,620.000000
26.150000	0.500	169,792.000000
26.158333	0.500	174,632.000000
26.166667	0.500	179,488.000000
26.175000	0.500	184,138.000000
26.183333	0.500	188,239.000000
26.191667	0.500	191,552.000000
26.200000	0.500	194,152.000000
26.208333	0.500	196,383.000000
26.216667	0.500	198,842.000000
26.225000	0.500	201,124.000000
26.233333	0.500	202,519.000000
26.241667	0.500	202,303.000000
26.250000	0.500	200,392.000000
26.258333	0.500	197,240.000000
26.266667	0.500	193,103.000000
26.275000	0.500	188,201.000000
26.283333	0.500	182,862.000000
26.291667	0.500	177,811.000000
26.300000	0.500	174,346.000000
26.308333	0.500	173,300.000000
26.316667	0.500	174,380.000000
26.325000	0.500	176,411.000000
26.333333	0.500	178,969.000000
26.341667	0.500	182,088.000000
26.350000	0.500	185,531.000000
26.358333	0.500	189,120.000000
26.366667	0.500	192,404.000000
26.375000	0.500	194,691.000000
26.383333	0.500	195,400.000000
26.391667	0.500	194,914.000000
26.400000	0.500	193,854.000000
26.408333	0.500	193,124.000000
26.416667	0.500	193,091.000000
26.425000	0.500	193,532.000000
26.433333	0.500	194,107.000000
26.441667	0.500	194,940.000000
26.450000	0.500	195,972.000000
26.458333	0.500	197,002.000000
26.466667	0.500	197,925.000000
26.475000	0.500	198,486.000000
26.483333	0.500	198,830.000000
26.491667	0.500	198,998.000000
26.500000	0.500	198,577.000000
26.508333	0.500	197,755.000000
26.516667	0.500	196,823.000000
26.525000	0.500	195,997.000000
26.533333	0.500	195,728.000000
26.541667	0.500	195,900.000000
26.550000	0.500	196,104.000000
26.558333	0.500	196,174.000000
26.566667	0.500	196,094.000000
26.575000	0.500	195,631.000000
26.583333	0.500	194,977.000000
26.591667	0.500	194,440.000000
26.600000	0.500	194,487.000000
26.608333	0.500	195,143.000000
26.616667	0.500	195,933.000000
26.625000	0.500	196,114.000000
26.633333	0.500	195,305.000000
26.641667	0.500	193,867.000000
26.650000	0.500	192,621.000000
26.658333	0.500	191,988.000000
26.666667	0.500	192,163.000000
26.675000	0.500	192,829.000000
26.683333	0.500	193,694.000000
26.691667	0.500	194,364.000000
26.700000	0.500	194,414.000000
26.708333	0.500	194,893.000000
26.716667	0.500	196,390.000000
26.725000	0.500	198,772.000000
26.733333	0.500	201,671.000000
26.741667	0.500	204,252.000000
26.750000	0.500	205,907.000000
26.758333	0.500	206,056.000000
26.766667	0.500	204,874.000000
26.775000	0.500	203,100.000000
26.783333	0.500	201,225.000000
26.791667	0.500	199,804.000000
26.800000	0.500	199,423.000000
26.808333	0.500	199,923.000000
26.816667	0.500	200,559.000000
26.825000	0.500	200,693.000000
26.833333	0.500	200,724.000000
26.841667	0.500	201,468.000000
26.850000	0.500	203,828.000000
26.858333	0.500	207,533.000000
26.866667	0.500	212,103.000000
26.875000	0.500	216,877.000000
26.883333	0.500	221,235.000000
26.891667	0.500	224,650.000000
26.900000	0.500	226,582.000000
26.908333	0.500	226,871.000000
26.916667	0.500	225,776.000000
26.925000	0.500	223,502.000000
26.933333	0.500	220,651.000000
26.941667	0.500	217,820.000000
26.950000	0.500	215,646.000000
26.958333	0.500	214,904.000000
26.966667	0.500	216,121.000000
26.975000	0.500	219,244.000000
26.983333	0.500	223,471.000000
26.991667	0.500	227,684.000000
27.000000	0.500	231,092.000000
27.008333	0.500	233,104.000000
27.016667	0.500	233,363.000000
27.025000	0.500	232,180.000000
27.033333	0.500	230,207.000000
27.041667	0.500	227,490.000000
27.050000	0.500	223,976.000000
27.058333	0.500	220,353.000000
27.066667	0.500	217,269.000000
27.075000	0.500	214,896.000000
27.083333	0.500	213,900.000000
27.091667	0.500	214,883.000000
27.100000	0.500	217,749.000000
27.108333	0.500	221,824.000000
27.116667	0.500	226,774.000000
27.125000	0.500	232,279.000000
27.133333	0.500	237,929.000000
27.141667	0.500	243,871.000000
27.150000	0.500	250,358.000000
27.158333	0.500	256,797.000000
27.166667	0.500	261,849.000000
27.175000	0.500	264,605.000000
27.183333	0.500	264,881.000000
27.191667	0.500	263,356.000000
27.200000	0.500	260,803.000000
27.208333	0.500	258,152.000000
27.216667	0.500	256,423.000000
27.225000	0.500	256,308.000000
27.233333	0.500	258,072.000000
27.241667	0.500	261,211.000000
27.250000	0.500	264,933.000000
27.258333	0.500	268,671.000000
27.266667	0.500	272,306.000000
27.275000	0.500	275,952.000000
27.283333	0.500	279,600.000000
27.291667	0.500	283,202.000000
27.300000	0.500	287,063.000000
27.308333	0.500	291,478.000000
27.316667	0.500	295,950.000000
27.325000	0.500	299,753.000000
27.333333	0.500	303,150.000000
27.341667	0.500	306,294.000000
27.350000	0.500	308,900.000000
27.358333	0.500	311,126.000000
27.366667	0.500	313,019.000000
27.375000	0.500	314,673.000000
27.383333	0.500	316,244.000000
27.391667	0.500	317,596.000000
27.400000	0.500	318,802.000000
27.408333	0.500	320,408.000000
27.416667	0.500	322,610.000000
27.425000	0.500	325,183.000000
27.433333	0.500	327,769.000000
27.441667	0.500	330,660.000000
27.450000	0.500	333,571.000000
27.458333	0.500	335,619.000000
27.466667	0.500	336,092.000000
27.475000	0.500	334,903.000000
27.483333	0.500	333,195.000000
27.491667	0.500	331,888.000000
27.500000	0.500	331,552.000000
27.508333	0.500	333,092.000000
27.516667	0.500	336,512.000000
27.525000	0.500	340,732.000000
27.533333	0.500	344,775.000000
27.541667	0.500	348,596.000000
27.550000	0.500	352,729.000000
27.558333	0.500	357,516.000000
27.566667	0.500	362,874.000000
27.575000	0.500	368,721.000000
27.583333	0.500	375,082.000000
27.591667	0.500	381,406.000000
27.600000	0.500	386,897.000000
27.608333	0.500	391,232.000000
27.616667	0.500	394,408.000000
27.625000	0.500	396,331.000000
27.633333	0.500	396,964.000000
27.641667	0.500	397,028.000000
27.650000	0.500	396,919.000000
27.658333	0.500	396,359.000000
27.666667	0.500	395,130.000000
27.675000	0.500	393,363.000000
27.683333	0.500	391,474.000000
27.691667	0.500	389,237.000000
27.700000	0.500	386,010.000000
27.708333	0.500	381,552.000000
27.716667	0.500	376,168.000000
27.725000	0.500	370,597.000000
27.733333	0.500	365,648.000000
27.741667	0.500	361,933.000000
27.750000	0.500	358,699.000000
27.758333	0.500	354,838.000000
27.766667	0.500	349,933.000000
27.775000	0.500	343,793.000000
27.783333	0.500	336,702.000000
27.791667	0.500	329,624.000000
27.800000	0.500	323,656.000000
27.808333	0.500	319,385.000000
27.816667	0.500	316,652.000000
27.825000	0.500	314,983.000000
27.833333	0.500	313,727.000000
27.841667	0.500	312,935.000000
27.850000	0.500	312,918.000000
27.858333	0.500	313,896.000000
27.866667	0.500	315,664.000000
27.875000	0.500	317,713.000000
27.883333	0.500	319,525.000000
27.891667	0.500	320,084.000000
27.900000	0.500	318,219.000000
27.908333	0.500	313,530.000000
27.916667	0.500	306,194.000000
27.925000	0.500	296,628.000000
27.933333	0.500	285,877.000000
27.941667	0.500	275,203.000000
27.950000	0.500	265,435.000000
27.958333	0.500	257,495.000000
27.966667	0.500	251,873.000000
27.975000	0.500	248,091.000000
27.983333	0.500	245,328.000000
27.991667	0.500	242,908.000000
28.000000	0.500	240,079.000000
28.008333	0.500	236,772.000000
28.016667	0.500	233,440.000000
28.025000	0.500	230,468.000000
28.033333	0.500	228,023.000000
28.041667	0.500	225,931.000000
28.050000	0.500	224,044.000000
28.058333	0.500	222,187.000000
28.066667	0.500	220,019.000000
28.075000	0.500	217,012.000000
28.083333	0.500	212,667.000000
28.091667	0.500	207,372.000000
28.100000	0.500	202,405.000000
28.108333	0.500	198,159.000000
28.116667	0.500	194,732.000000
28.125000	0.500	192,856.000000
28.133333	0.500	193,030.000000
28.141667	0.500	194,552.000000
28.150000	0.500	196,410.000000
28.158333	0.500	197,317.000000
28.166667	0.500	196,295.000000
28.175000	0.500	193,610.000000
28.183333	0.500	190,307.000000
28.191667	0.500	187,241.000000
28.200000	0.500	184,890.000000
28.208333	0.500	182,886.000000
28.216667	0.500	180,669.000000
28.225000	0.500	177,931.000000
28.233333	0.500	174,875.000000
28.241667	0.500	171,330.000000
28.250000	0.500	167,098.000000
28.258333	0.500	162,020.000000
28.266667	0.500	156,061.000000
28.275000	0.500	149,725.000000
28.283333	0.500	143,918.000000
28.291667	0.500	139,238.000000
28.300000	0.500	136,278.000000
28.308333	0.500	134,748.000000
28.316667	0.500	133,623.000000
28.325000	0.500	131,920.000000
28.333333	0.500	128,634.000000
28.341667	0.500	123,613.000000
28.350000	0.500	117,783.000000
28.358333	0.500	112,420.000000
28.366667	0.500	108,257.000000
28.375000	0.500	105,289.000000
28.383333	0.500	103,461.000000
28.391667	0.500	102,659.000000
28.400000	0.500	102,451.000000
28.408333	0.500	102,272.000000
28.416667	0.500	101,955.000000
28.425000	0.500	101,603.000000
28.433333	0.500	101,254.000000
28.441667	0.500	100,886.000000
28.450000	0.500	100,319.000000
28.458333	0.500	99,198.000000
28.466667	0.500	96,881.000000
28.475000	0.500	93,588.000000
28.483333	0.500	89,797.000000
28.491667	0.500	85,817.000000
28.500000	0.500	82,309.000000
28.508333	0.500	80,257.000000
28.516667	0.500	79,846.000000
28.525000	0.500	80,333.000000
28.533333	0.500	80,557.000000
28.541667	0.500	79,763.000000
28.550000	0.500	78,248.000000
28.558333	0.500	76,644.000000
28.566667	0.500	75,550.000000
28.575000	0.500	74,606.000000
28.583333	0.500	73,687.000000
28.591667	0.500	72,787.000000
28.600000	0.500	71,527.000000
28.608333	0.500	69,699.000000
28.616667	0.500	67,164.000000
28.625000	0.500	63,677.000000
28.633333	0.500	59,184.000000
28.641667	0.500	54,583.000000
28.650000	0.500	51,101.000000
28.658333	0.500	49,420.000000
28.666667	0.500	49,067.000000
28.675000	0.500	49,169.000000
28.683333	0.500	49,518.000000
28.691667	0.500	50,365.000000
28.700000	0.500	51,092.000000
28.708333	0.500	50,965.000000
28.716667	0.500	49,570.000000
28.725000	0.500	46,984.000000
28.733333	0.500	43,265.000000
28.741667	0.500	39,512.000000
28.750000	0.500	36,884.000000
28.758333	0.500	36,621.000000
28.766667	0.500	39,251.000000
28.775000	0.500	43,652.000000
28.783333	0.500	48,256.000000
28.791667	0.500	51,444.000000
28.800000	0.500	52,345.000000
28.808333	0.500	51,131.000000
28.816667	0.500	48,516.000000
28.825000	0.500	45,565.000000
28.833333	0.500	42,690.000000
28.841667	0.500	39,694.000000
28.850000	0.500	36,903.000000
28.858333	0.500	34,524.000000
28.866667	0.500	31,829.000000
28.875000	0.500	28,545.000000
28.883333	0.500	25,516.000000
28.891667	0.500	23,704.000000
28.900000	0.500	23,400.000000
28.908333	0.500	24,304.000000
28.916667	0.500	26,138.000000
28.925000	0.500	27,819.000000
28.933333	0.500	28,398.000000
28.941667	0.500	27,777.000000
28.950000	0.500	26,199.000000
28.958333	0.500	24,535.000000
28.966667	0.500	23,221.000000
28.975000	0.500	22,307.000000
28.983333	0.500	22,060.000000
28.991667	0.500	22,178.000000
29.000000	0.500	22,218.000000
29.008333	0.500	22,028.000000
29.016667	0.500	21,691.000000
29.025000	0.500	21,564.000000
29.033333	0.500	22,054.000000
29.041667	0.500	23,167.000000
29.050000	0.500	24,284.000000
29.058333	0.500	24,843.000000
29.066667	0.500	24,840.000000
29.075000	0.500	24,593.000000
29.083333	0.500	23,926.000000
29.091667	0.500	22,624.000000
29.100000	0.500	20,900.000000
29.108333	0.500	18,816.000000
29.116667	0.500	16,855.000000
29.125000	0.500	15,612.000000
29.133333	0.500	14,751.000000
29.141667	0.500	14,005.000000
29.150000	0.500	13,380.000000
29.158333	0.500	12,763.000000
29.166667	0.500	12,261.000000
29.175000	0.500	11,816.000000
29.183333	0.500	11,199.000000
29.191667	0.500	9,989.000000
29.200000	0.500	8,292.000000
29.208333	0.500	6,414.000000
29.216667	0.500	4,732.000000
29.225000	0.500	3,853.000000
29.233333	0.500	3,618.000000
29.241667	0.500	3,615.000000
29.250000	0.500	3,134.000000
29.258333	0.500	2,164.000000
29.266667	0.500	1,476.000000
29.275000	0.500	1,546.000000
29.283333	0.500	2,819.000000
29.291667	0.500	5,207.000000
29.300000	0.500	7,485.000000
29.308333	0.500	9,217.000000
29.316667	0.500	10,331.000000
29.325000	0.500	11,055.000000
29.333333	0.500	11,366.000000
29.341667	0.500	11,155.000000
29.350000	0.500	10,333.000000
29.358333	0.500	8,572.000000
29.366667	0.500	5,864.000000
29.375000	0.500	2,276.000000
29.383333	0.500	-1,762.000000
29.391667	0.500	-5,320.000000
29.400000	0.500	-7,617.000000
29.408333	0.500	-8,374.000000
29.416667	0.500	-7,655.000000
29.425000	0.500	-5,663.000000
29.433333	0.500	-3,131.000000
29.441667	0.500	-743.000000
29.450000	0.500	555.000000
29.458333	0.500	-155.000000
29.466667	0.500	-3,585.000000
29.475000	0.500	-9,314.000000
29.483333	0.500	-15,542.000000
29.491667	0.500	-20,292.000000
29.500000	0.500	-22,475.000000
29.508333	0.500	-21,988.000000
29.516667	0.500	-19,996.000000
29.525000	0.500	-17,204.000000
29.533333	0.500	-14,251.000000
29.541667	0.500	-12,586.000000
29.550000	0.500	-12,606.000000
29.558333	0.500	-13,770.000000
29.566667	0.500	-15,031.000000
29.575000	0.500	-15,747.000000
29.583333	0.500	-15,745.000000
29.591667	0.500	-15,220.000000
29.600000	0.500	-14,455.000000
29.608333	0.500	-13,108.000000
29.616667	0.500	-10,722.000000
29.625000	0.500	-7,411.000000
29.633333	0.500	-4,239.000000
29.641667	0.500	-1,948.000000
29.650000	0.500	-866.000000
29.658333	0.500	-1,512.000000
29.666667	0.500	-3,938.000000
29.675000	0.500	-7,664.000000
29.683333	0.500	-12,017.000000
29.691667	0.500	-16,115.000000
29.700000	0.500	-19,499.000000
29.708333	0.500	-21,785.000000
29.716667	0.500	-22,671.000000
29.725000	0.500	-22,537.000000
29.733333	0.500	-21,846.000000
29.741667	0.500	-21,021.000000
29.750000	0.500	-20,363.000000
29.758333	0.500	-20,291.000000
29.766667	0.500	-20,554.000000
29.775000	0.500	-20,830.000000
29.783333	0.500	-20,676.000000
29.791667	0.500	-19,772.000000
29.800000	0.500	-18,173.000000
29.808333	0.500	-15,972.000000
29.816667	0.500	-13,292.000000
29.825000	0.500	-10,326.000000
29.833333	0.500	-7,442.000000
29.841667	0.500	-4,920.000000
29.850000	0.500	-2,934.000000
29.858333	0.500	-1,429.000000
29.866667	0.500	-243.000000
29.875000	0.500	223.000000
29.883333	0.500	-235.000000
29.891667	0.500	-1,531.000000
29.900000	0.500	-3,221.000000
29.908333	0.500	-5,061.000000
29.916667	0.500	-6,895.000000
29.925000	0.500	-8,486.000000
29.933333	0.500	-9,660.000000
29.941667	0.500	-10,132.000000
29.950000	0.500	-9,761.000000
29.958333	0.500	-8,906.000000
29.966667	0.500	-8,366.000000
29.975000	0.500	-8,864.000000
29.983333	0.500	-10,646.000000
29.991667	0.500	-13,536.000000
30.000000	0.500	-17,385.000000
30.008333	0.500	-22,047.000000
30.016667	0.500	-26,904.000000
30.025000	0.500	-31,200.000000
30.033333	0.500	-34,167.000000
30.041667	0.500	-35,126.000000
30.050000	0.500	-33,861.000000
30.058333	0.500	-30,722.000000
30.066667	0.500	-26,459.000000
30.075000	0.500	-22,137.000000
30.083333	0.500	-18,431.000000
30.091667	0.500	-15,078.000000
30.100000	0.500	-11,549.000000
30.108333	0.500	-8,114.000000
30.116667	0.500	-5,367.000000
30.125000	0.500	-3,877.000000
30.133333	0.500	-3,419.000000
30.141667	0.500	-3,845.000000
30.150000	0.500	-5,933.000000
30.158333	0.500	-9,609.000000
30.166667	0.500	-13,912.000000
30.175000	0.500	-18,663.000000
30.183333	0.500	-23,746.000000
30.191667	0.500	-28,664.000000
30.200000	0.500	-33,000.000000
30.208333	0.500	-36,164.000000
30.216667	0.500	-37,943.000000
30.225000	0.500	-38,849.000000
30.233333	0.500	-39,419.000000
30.241667	0.500	-39,810.000000
30.250000	0.500	-39,676.000000
30.258333	0.500	-38,365.000000
30.266667	0.500	-36,008.000000
30.275000	0.500	-33,693.000000
30.283333	0.500	-32,253.000000
30.291667	0.500	-31,958.000000
30.300000	0.500	-32,770.000000
30.308333	0.500	-34,292.000000
30.316667	0.500	-35,805.000000
30.325000	0.500	-36,740.000000
30.333333	0.500	-36,899.000000
30.341667	0.500	-35,984.000000
30.350000	0.500	-33,787.000000
30.358333	0.500	-30,849.000000
30.366667	0.500	-28,140.000000
30.375000	0.500	-26,084.000000
30.383333	0.500	-24,774.000000
30.391667	0.500	-24,333.000000
30.400000	0.500	-24,679.000000
30.408333	0.500	-25,313.000000
30.416667	0.500	-25,924.000000
30.425000	0.500	-26,519.000000
30.433333	0.500	-26,917.000000
30.441667	0.500	-26,455.000000
30.450000	0.500	-25,162.000000
30.458333	0.500	-23,298.000000
30.466667	0.500	-21,367.000000
30.475000	0.500	-19,931.000000
30.483333	0.500	-19,156.000000
30.491667	0.500	-19,232.000000
30.500000	0.500	-20,508.000000
30.508333	0.500	-22,977.000000
30.516667	0.500	-26,327.000000
30.525000	0.500	-29,946.000000
30.533333	0.500	-33,250.000000
30.541667	0.500	-35,931.000000
30.550000	0.500	-37,510.000000
30.558333	0.500	-38,103.000000
30.566667	0.500	-38,243.000000
30.575000	0.500	-38,121.000000
30.583333	0.500	-37,907.000000
30.591667	0.500	-37,513.000000
30.600000	0.500	-36,248.000000
30.608333	0.500	-33,972.000000
30.616667	0.500	-30,982.000000
30.625000	0.500	-27,754.000000
30.633333	0.500	-24,416.000000
30.641667	0.500	-20,972.000000
30.650000	0.500	-18,114.000000
30.658333	0.500	-16,593.000000
30.666667	0.500	-16,966.000000
30.675000	0.500	-18,997.000000
30.683333	0.500	-21,517.000000
30.691667	0.500	-23,813.000000
30.700000	0.500	-25,807.000000
30.708333	0.500	-27,497.000000
30.716667	0.500	-28,650.000000
30.725000	0.500	-29,118.000000
30.733333	0.500	-28,591.000000
30.741667	0.500	-26,706.000000
30.750000	0.500	-23,696.000000
30.758333	0.500	-20,018.000000
30.766667	0.500	-16,446.000000
30.775000	0.500	-13,807.000000
30.783333	0.500	-12,834.000000
30.791667	0.500	-13,748.000000
30.800000	0.500	-16,227.000000
30.808333	0.500	-19,400.000000
30.816667	0.500	-22,036.000000
30.825000	0.500	-23,181.000000
30.833333	0.500	-22,575.000000
30.841667	0.500	-20,576.000000
30.850000	0.500	-17,781.000000
30.858333	0.500	-15,136.000000
30.866667	0.500	-13,330.000000
30.875000	0.500	-12,534.000000
30.883333	0.500	-12,503.000000
30.891667	0.500	-12,710.000000
30.900000	0.500	-12,882.000000
30.908333	0.500	-13,544.000000
30.916667	0.500	-15,424.000000
30.925000	0.500	-18,885.000000
30.933333	0.500	-24,022.000000
30.941667	0.500	-30,249.000000
30.950000	0.500	-36,370.000000
30.958333	0.500	-40,987.000000
30.966667	0.500	-43,483.000000
30.975000	0.500	-43,840.000000
30.983333	0.500	-42,513.000000
30.991667	0.500	-40,447.000000
31.000000	0.500	-36,155.000000
