# Supplementary material for: Changes to Serum Sample Tube and Processing Methodology Does Not Cause Inter-Individual Variation in Automated Whole Serum N-Glycan Profiling in Health and Disease
Source: PLoS One. 2015 Apr 1;10(4):e0123028. doi: 10.1371/journal.pone.0123028 (PMC4382121; doi:10.1371/journal.pone.0123028)
Supplement: S2 Data — (ZIP) [file pone.0123028.s007.zip › IgGglycansData/1000+390-Sample 8.txt]

File Path	chrom://acropora/ChromeleonLocal/Archana Data/07 Mar 14/Robot validation of PNG F release- GCP-IgG and GCP-Fet.seq/11.smp/Emission_1.channel/Emission_1.chm
Channel	Emission_1

Injection Information:
Data Vault	ChromeleonLocal
Injection	PNG F rel-GCP-IgG-100µg-F.A+PBM+2AB VP96+T1-110/1000+390-Sample 8
Injection Number	13
Position	RH1
Comment	
Processing Method	beh-gu
Instrument Method	BEH-15cm-30min-right-25ul
Type	Unknown
Status	Finished
Injection Date	07/03/2014
Injection Time	21:36:06
Injection Volume (µL)	25.0000
Dilution Factor	1.0000
Weight	1.0000

Raw Data Information:
Time Min. (min)	0.000000
Time Max. (min)	31.000000
Data Points	3721
Detector	FLD
Exporting Data System	Chromeleon 7.1.1.1127
Operator	
Signal Quantity	
Signal Unit	counts
Signal Min.	-42,874.000000
Signal Max.	7,329,577.000000
Channel	Emission_1
Driver Name	FLD3000.dll
Channel Type	Evaluation
Min. Step (s)	0.500
Max. Step (s)	0.500
Average Step (s)	0.500

Signal Parameter Information:
Signal Info	

Raw Data:
Time (min)	Step (s)	Value (counts)
0.000000	0.000	0.000000
0.008333	0.500	0.000000
0.016667	0.500	0.000000
0.025000	0.500	0.000000
0.033333	0.500	0.000000
0.041667	0.500	6,742.000000
0.050000	0.500	7,003.000000
0.058333	0.500	7,698.000000
0.066667	0.500	9,125.000000
0.075000	0.500	11,096.000000
0.083333	0.500	13,144.000000
0.091667	0.500	14,800.000000
0.100000	0.500	15,761.000000
0.108333	0.500	15,920.000000
0.116667	0.500	15,336.000000
0.125000	0.500	14,145.000000
0.133333	0.500	12,482.000000
0.141667	0.500	10,495.000000
0.150000	0.500	8,345.000000
0.158333	0.500	6,167.000000
0.166667	0.500	4,071.000000
0.175000	0.500	2,164.000000
0.183333	0.500	528.000000
0.191667	0.500	-813.000000
0.200000	0.500	-1,831.000000
0.208333	0.500	-2,588.000000
0.216667	0.500	-3,175.000000
0.225000	0.500	-3,657.000000
0.233333	0.500	-4,060.000000
0.241667	0.500	-4,437.000000
0.250000	0.500	-4,811.000000
0.258333	0.500	-5,155.000000
0.266667	0.500	-5,425.000000
0.275000	0.500	-5,646.000000
0.283333	0.500	-5,863.000000
0.291667	0.500	-6,064.000000
0.300000	0.500	-6,173.000000
0.308333	0.500	-6,107.000000
0.316667	0.500	-5,915.000000
0.325000	0.500	-5,682.000000
0.333333	0.500	-5,434.000000
0.341667	0.500	-5,214.000000
0.350000	0.500	-5,064.000000
0.358333	0.500	-4,992.000000
0.366667	0.500	-5,013.000000
0.375000	0.500	-5,105.000000
0.383333	0.500	-5,211.000000
0.391667	0.500	-5,344.000000
0.400000	0.500	-5,543.000000
0.408333	0.500	-5,803.000000
0.416667	0.500	-6,163.000000
0.425000	0.500	-6,629.000000
0.433333	0.500	-7,136.000000
0.441667	0.500	-7,574.000000
0.450000	0.500	-7,834.000000
0.458333	0.500	-7,879.000000
0.466667	0.500	-7,702.000000
0.475000	0.500	-7,368.000000
0.483333	0.500	-6,975.000000
0.491667	0.500	-6,627.000000
0.500000	0.500	-6,415.000000
0.508333	0.500	-6,385.000000
0.516667	0.500	-6,484.000000
0.525000	0.500	-6,605.000000
0.533333	0.500	-6,630.000000
0.541667	0.500	-6,493.000000
0.550000	0.500	-6,222.000000
0.558333	0.500	-5,864.000000
0.566667	0.500	-5,494.000000
0.575000	0.500	-5,215.000000
0.583333	0.500	-5,110.000000
0.591667	0.500	-5,145.000000
0.600000	0.500	-5,244.000000
0.608333	0.500	-5,372.000000
0.616667	0.500	-5,499.000000
0.625000	0.500	-5,601.000000
0.633333	0.500	-5,663.000000
0.641667	0.500	-5,610.000000
0.650000	0.500	-5,323.000000
0.658333	0.500	-4,697.000000
0.666667	0.500	-3,678.000000
0.675000	0.500	-2,306.000000
0.683333	0.500	-750.000000
0.691667	0.500	820.000000
0.700000	0.500	2,243.000000
0.708333	0.500	3,435.000000
0.716667	0.500	4,312.000000
0.725000	0.500	4,809.000000
0.733333	0.500	5,038.000000
0.741667	0.500	5,504.000000
0.750000	0.500	7,112.000000
0.758333	0.500	10,827.000000
0.766667	0.500	17,153.000000
0.775000	0.500	25,839.000000
0.783333	0.500	36,032.000000
0.791667	0.500	46,524.000000
0.800000	0.500	56,068.000000
0.808333	0.500	63,679.000000
0.816667	0.500	68,737.000000
0.825000	0.500	70,942.000000
0.833333	0.500	70,318.000000
0.841667	0.500	67,175.000000
0.850000	0.500	62,059.000000
0.858333	0.500	55,614.000000
0.866667	0.500	48,402.000000
0.875000	0.500	40,946.000000
0.883333	0.500	33,755.000000
0.891667	0.500	27,228.000000
0.900000	0.500	21,621.000000
0.908333	0.500	16,995.000000
0.916667	0.500	13,276.000000
0.925000	0.500	10,380.000000
0.933333	0.500	8,215.000000
0.941667	0.500	6,695.000000
0.950000	0.500	5,701.000000
0.958333	0.500	5,147.000000
0.966667	0.500	5,011.000000
0.975000	0.500	5,246.000000
0.983333	0.500	5,733.000000
0.991667	0.500	6,363.000000
1.000000	0.500	7,039.000000
1.008333	0.500	7,633.000000
1.016667	0.500	8,092.000000
1.025000	0.500	8,454.000000
1.033333	0.500	8,872.000000
1.041667	0.500	9,721.000000
1.050000	0.500	11,532.000000
1.058333	0.500	14,787.000000
1.066667	0.500	19,625.000000
1.075000	0.500	25,685.000000
1.083333	0.500	32,169.000000
1.091667	0.500	38,161.000000
1.100000	0.500	42,861.000000
1.108333	0.500	45,795.000000
1.116667	0.500	46,872.000000
1.125000	0.500	46,340.000000
1.133333	0.500	44,685.000000
1.141667	0.500	42,543.000000
1.150000	0.500	40,512.000000
1.158333	0.500	39,022.000000
1.166667	0.500	38,209.000000
1.175000	0.500	38,011.000000
1.183333	0.500	38,335.000000
1.191667	0.500	39,131.000000
1.200000	0.500	40,344.000000
1.208333	0.500	41,839.000000
1.216667	0.500	43,381.000000
1.225000	0.500	44,663.000000
1.233333	0.500	45,327.000000
1.241667	0.500	45,124.000000
1.250000	0.500	44,005.000000
1.258333	0.500	42,170.000000
1.266667	0.500	39,974.000000
1.275000	0.500	37,627.000000
1.283333	0.500	35,134.000000
1.291667	0.500	32,460.000000
1.300000	0.500	29,722.000000
1.308333	0.500	27,402.000000
1.316667	0.500	26,137.000000
1.325000	0.500	26,088.000000
1.333333	0.500	26,827.000000
1.341667	0.500	27,669.000000
1.350000	0.500	27,983.000000
1.358333	0.500	27,360.000000
1.366667	0.500	25,656.000000
1.375000	0.500	23,047.000000
1.383333	0.500	19,871.000000
1.391667	0.500	16,506.000000
1.400000	0.500	13,257.000000
1.408333	0.500	10,318.000000
1.416667	0.500	7,831.000000
1.425000	0.500	5,931.000000
1.433333	0.500	4,677.000000
1.441667	0.500	3,964.000000
1.450000	0.500	3,651.000000
1.458333	0.500	3,542.000000
1.466667	0.500	3,456.000000
1.475000	0.500	3,300.000000
1.483333	0.500	3,060.000000
1.491667	0.500	2,772.000000
1.500000	0.500	2,486.000000
1.508333	0.500	2,274.000000
1.516667	0.500	2,203.000000
1.525000	0.500	2,242.000000
1.533333	0.500	2,362.000000
1.541667	0.500	2,539.000000
1.550000	0.500	2,752.000000
1.558333	0.500	2,986.000000
1.566667	0.500	3,184.000000
1.575000	0.500	3,212.000000
1.583333	0.500	2,997.000000
1.591667	0.500	2,578.000000
1.600000	0.500	2,023.000000
1.608333	0.500	1,362.000000
1.616667	0.500	602.000000
1.625000	0.500	-244.000000
1.633333	0.500	-1,083.000000
1.641667	0.500	-1,867.000000
1.650000	0.500	-2,601.000000
1.658333	0.500	-3,272.000000
1.666667	0.500	-3,885.000000
1.675000	0.500	-4,388.000000
1.683333	0.500	-4,728.000000
1.691667	0.500	-4,894.000000
1.700000	0.500	-4,927.000000
1.708333	0.500	-4,923.000000
1.716667	0.500	-4,937.000000
1.725000	0.500	-5,000.000000
1.733333	0.500	-5,049.000000
1.741667	0.500	-5,051.000000
1.750000	0.500	-5,044.000000
1.758333	0.500	-5,010.000000
1.766667	0.500	-4,914.000000
1.775000	0.500	-4,776.000000
1.783333	0.500	-4,689.000000
1.791667	0.500	-4,725.000000
1.800000	0.500	-4,882.000000
1.808333	0.500	-5,111.000000
1.816667	0.500	-5,331.000000
1.825000	0.500	-5,515.000000
1.833333	0.500	-5,667.000000
1.841667	0.500	-5,775.000000
1.850000	0.500	-5,825.000000
1.858333	0.500	-5,783.000000
1.866667	0.500	-5,661.000000
1.875000	0.500	-5,483.000000
1.883333	0.500	-5,280.000000
1.891667	0.500	-5,094.000000
1.900000	0.500	-4,969.000000
1.908333	0.500	-4,913.000000
1.916667	0.500	-4,924.000000
1.925000	0.500	-5,033.000000
1.933333	0.500	-5,238.000000
1.941667	0.500	-5,443.000000
1.950000	0.500	-5,569.000000
1.958333	0.500	-5,589.000000
1.966667	0.500	-5,509.000000
1.975000	0.500	-5,391.000000
1.983333	0.500	-5,343.000000
1.991667	0.500	-5,398.000000
2.000000	0.500	-5,540.000000
2.008333	0.500	-5,695.000000
2.016667	0.500	-5,780.000000
2.025000	0.500	-5,713.000000
2.033333	0.500	-5,489.000000
2.041667	0.500	-5,156.000000
2.050000	0.500	-4,773.000000
2.058333	0.500	-4,412.000000
2.066667	0.500	-4,147.000000
2.075000	0.500	-4,020.000000
2.083333	0.500	-4,001.000000
2.091667	0.500	-4,029.000000
2.100000	0.500	-4,034.000000
2.108333	0.500	-4,013.000000
2.116667	0.500	-3,978.000000
2.125000	0.500	-3,972.000000
2.133333	0.500	-4,004.000000
2.141667	0.500	-4,024.000000
2.150000	0.500	-4,021.000000
2.158333	0.500	-4,028.000000
2.166667	0.500	-4,078.000000
2.175000	0.500	-4,220.000000
2.183333	0.500	-4,457.000000
2.191667	0.500	-4,731.000000
2.200000	0.500	-4,986.000000
2.208333	0.500	-5,188.000000
2.216667	0.500	-5,319.000000
2.225000	0.500	-5,421.000000
2.233333	0.500	-5,609.000000
2.241667	0.500	-5,887.000000
2.250000	0.500	-6,224.000000
2.258333	0.500	-6,551.000000
2.266667	0.500	-6,777.000000
2.275000	0.500	-6,869.000000
2.283333	0.500	-6,856.000000
2.291667	0.500	-6,786.000000
2.300000	0.500	-6,709.000000
2.308333	0.500	-6,678.000000
2.316667	0.500	-6,741.000000
2.325000	0.500	-6,871.000000
2.333333	0.500	-7,033.000000
2.341667	0.500	-7,178.000000
2.350000	0.500	-7,268.000000
2.358333	0.500	-7,298.000000
2.366667	0.500	-7,266.000000
2.375000	0.500	-7,153.000000
2.383333	0.500	-6,953.000000
2.391667	0.500	-6,659.000000
2.400000	0.500	-6,317.000000
2.408333	0.500	-5,982.000000
2.416667	0.500	-5,682.000000
2.425000	0.500	-5,489.000000
2.433333	0.500	-5,433.000000
2.441667	0.500	-5,476.000000
2.450000	0.500	-5,501.000000
2.458333	0.500	-5,450.000000
2.466667	0.500	-5,341.000000
2.475000	0.500	-5,184.000000
2.483333	0.500	-5,022.000000
2.491667	0.500	-4,897.000000
2.500000	0.500	-4,848.000000
2.508333	0.500	-4,872.000000
2.516667	0.500	-4,887.000000
2.525000	0.500	-4,841.000000
2.533333	0.500	-4,804.000000
2.541667	0.500	-4,824.000000
2.550000	0.500	-4,896.000000
2.558333	0.500	-5,000.000000
2.566667	0.500	-5,128.000000
2.575000	0.500	-5,266.000000
2.583333	0.500	-5,403.000000
2.591667	0.500	-5,509.000000
2.600000	0.500	-5,565.000000
2.608333	0.500	-5,602.000000
2.616667	0.500	-5,665.000000
2.625000	0.500	-5,743.000000
2.633333	0.500	-5,798.000000
2.641667	0.500	-5,793.000000
2.650000	0.500	-5,762.000000
2.658333	0.500	-5,734.000000
2.666667	0.500	-5,701.000000
2.675000	0.500	-5,721.000000
2.683333	0.500	-5,843.000000
2.691667	0.500	-6,063.000000
2.700000	0.500	-6,360.000000
2.708333	0.500	-6,677.000000
2.716667	0.500	-6,924.000000
2.725000	0.500	-7,033.000000
2.733333	0.500	-6,961.000000
2.741667	0.500	-6,731.000000
2.750000	0.500	-6,422.000000
2.758333	0.500	-6,065.000000
2.766667	0.500	-5,667.000000
2.775000	0.500	-5,279.000000
2.783333	0.500	-4,974.000000
2.791667	0.500	-4,822.000000
2.800000	0.500	-4,807.000000
2.808333	0.500	-4,887.000000
2.816667	0.500	-5,077.000000
2.825000	0.500	-5,353.000000
2.833333	0.500	-5,682.000000
2.841667	0.500	-5,983.000000
2.850000	0.500	-6,194.000000
2.858333	0.500	-6,307.000000
2.866667	0.500	-6,357.000000
2.875000	0.500	-6,321.000000
2.883333	0.500	-6,122.000000
2.891667	0.500	-5,818.000000
2.900000	0.500	-5,535.000000
2.908333	0.500	-5,422.000000
2.916667	0.500	-5,543.000000
2.925000	0.500	-5,802.000000
2.933333	0.500	-6,044.000000
2.941667	0.500	-6,158.000000
2.950000	0.500	-6,103.000000
2.958333	0.500	-5,898.000000
2.966667	0.500	-5,609.000000
2.975000	0.500	-5,385.000000
2.983333	0.500	-5,300.000000
2.991667	0.500	-5,380.000000
3.000000	0.500	-5,567.000000
3.008333	0.500	-5,567.000000
3.016667	0.500	-5,567.000000
3.025000	0.500	-5,567.000000
3.033333	0.500	-5,567.000000
3.041667	0.500	-5,731.000000
3.050000	0.500	-6,657.000000
3.058333	0.500	-8,696.000000
3.066667	0.500	-11,749.000000
3.075000	0.500	-15,616.000000
3.083333	0.500	-19,569.000000
3.091667	0.500	-21,733.000000
3.100000	0.500	-21,323.000000
3.108333	0.500	-18,961.000000
3.116667	0.500	-15,233.000000
3.125000	0.500	-11,036.000000
3.133333	0.500	-7,384.000000
3.141667	0.500	-4,156.000000
3.150000	0.500	-1,155.000000
3.158333	0.500	1,406.000000
3.166667	0.500	2,778.000000
3.175000	0.500	2,024.000000
3.183333	0.500	-828.000000
3.191667	0.500	-4,733.000000
3.200000	0.500	-8,934.000000
3.208333	0.500	-12,566.000000
3.216667	0.500	-14,699.000000
3.225000	0.500	-14,442.000000
3.233333	0.500	-12,118.000000
3.241667	0.500	-8,637.000000
3.250000	0.500	-5,010.000000
3.258333	0.500	-2,029.000000
3.266667	0.500	-51.000000
3.275000	0.500	399.000000
3.283333	0.500	-1,007.000000
3.291667	0.500	-3,919.000000
3.300000	0.500	-7,406.000000
3.308333	0.500	-10,306.000000
3.316667	0.500	-12,068.000000
3.325000	0.500	-12,966.000000
3.333333	0.500	-13,584.000000
3.341667	0.500	-14,244.000000
3.350000	0.500	-15,241.000000
3.358333	0.500	-16,641.000000
3.366667	0.500	-18,217.000000
3.375000	0.500	-20,037.000000
3.383333	0.500	-21,787.000000
3.391667	0.500	-22,453.000000
3.400000	0.500	-21,480.000000
3.408333	0.500	-19,213.000000
3.416667	0.500	-16,510.000000
3.425000	0.500	-14,078.000000
3.433333	0.500	-12,367.000000
3.441667	0.500	-11,555.000000
3.450000	0.500	-11,876.000000
3.458333	0.500	-13,154.000000
3.466667	0.500	-14,835.000000
3.475000	0.500	-16,447.000000
3.483333	0.500	-17,935.000000
3.491667	0.500	-19,502.000000
3.500000	0.500	-20,609.000000
3.508333	0.500	-20,674.000000
3.516667	0.500	-19,978.000000
3.525000	0.500	-19,701.000000
3.533333	0.500	-20,512.000000
3.541667	0.500	-22,281.000000
3.550000	0.500	-24,310.000000
3.558333	0.500	-25,850.000000
3.566667	0.500	-26,888.000000
3.575000	0.500	-27,788.000000
3.583333	0.500	-28,707.000000
3.591667	0.500	-29,804.000000
3.600000	0.500	-30,901.000000
3.608333	0.500	-31,982.000000
3.616667	0.500	-32,660.000000
3.625000	0.500	-32,725.000000
3.633333	0.500	-32,562.000000
3.641667	0.500	-32,720.000000
3.650000	0.500	-33,171.000000
3.658333	0.500	-33,014.000000
3.666667	0.500	-31,545.000000
3.675000	0.500	-28,994.000000
3.683333	0.500	-25,989.000000
3.691667	0.500	-22,966.000000
3.700000	0.500	-20,956.000000
3.708333	0.500	-21,018.000000
3.716667	0.500	-22,633.000000
3.725000	0.500	-24,261.000000
3.733333	0.500	-25,096.000000
3.741667	0.500	-25,178.000000
3.750000	0.500	-24,744.000000
3.758333	0.500	-24,119.000000
3.766667	0.500	-23,121.000000
3.775000	0.500	-21,591.000000
3.783333	0.500	-19,832.000000
3.791667	0.500	-17,946.000000
3.800000	0.500	-16,247.000000
3.808333	0.500	-15,093.000000
3.816667	0.500	-14,379.000000
3.825000	0.500	-13,747.000000
3.833333	0.500	-13,090.000000
3.841667	0.500	-12,694.000000
3.850000	0.500	-13,324.000000
3.858333	0.500	-15,414.000000
3.866667	0.500	-18,975.000000
3.875000	0.500	-23,025.000000
3.883333	0.500	-26,416.000000
3.891667	0.500	-28,152.000000
3.900000	0.500	-28,271.000000
3.908333	0.500	-27,308.000000
3.916667	0.500	-25,754.000000
3.925000	0.500	-23,993.000000
3.933333	0.500	-22,351.000000
3.941667	0.500	-21,446.000000
3.950000	0.500	-21,432.000000
3.958333	0.500	-22,195.000000
3.966667	0.500	-23,566.000000
3.975000	0.500	-25,352.000000
3.983333	0.500	-27,045.000000
3.991667	0.500	-27,960.000000
4.000000	0.500	-27,690.000000
4.008333	0.500	-26,107.000000
4.016667	0.500	-23,776.000000
4.025000	0.500	-21,158.000000
4.033333	0.500	-18,722.000000
4.041667	0.500	-17,035.000000
4.050000	0.500	-16,227.000000
4.058333	0.500	-16,490.000000
4.066667	0.500	-18,091.000000
4.075000	0.500	-20,139.000000
4.083333	0.500	-21,700.000000
4.091667	0.500	-22,812.000000
4.100000	0.500	-23,824.000000
4.108333	0.500	-24,398.000000
4.116667	0.500	-24,258.000000
4.125000	0.500	-23,237.000000
4.133333	0.500	-21,344.000000
4.141667	0.500	-18,641.000000
4.150000	0.500	-15,621.000000
4.158333	0.500	-13,284.000000
4.166667	0.500	-12,462.000000
4.175000	0.500	-13,291.000000
4.183333	0.500	-15,274.000000
4.191667	0.500	-17,341.000000
4.200000	0.500	-19,111.000000
4.208333	0.500	-20,771.000000
4.216667	0.500	-22,810.000000
4.225000	0.500	-25,234.000000
4.233333	0.500	-27,687.000000
4.241667	0.500	-29,879.000000
4.250000	0.500	-31,676.000000
4.258333	0.500	-32,813.000000
4.266667	0.500	-33,348.000000
4.275000	0.500	-33,381.000000
4.283333	0.500	-32,551.000000
4.291667	0.500	-30,523.000000
4.300000	0.500	-27,877.000000
4.308333	0.500	-25,448.000000
4.316667	0.500	-23,428.000000
4.325000	0.500	-22,294.000000
4.333333	0.500	-22,503.000000
4.341667	0.500	-23,748.000000
4.350000	0.500	-25,287.000000
4.358333	0.500	-26,600.000000
4.366667	0.500	-27,615.000000
4.375000	0.500	-28,545.000000
4.383333	0.500	-29,185.000000
4.391667	0.500	-29,396.000000
4.400000	0.500	-29,165.000000
4.408333	0.500	-28,675.000000
4.416667	0.500	-27,800.000000
4.425000	0.500	-26,939.000000
4.433333	0.500	-26,299.000000
4.441667	0.500	-26,007.000000
4.450000	0.500	-26,392.000000
4.458333	0.500	-27,517.000000
4.466667	0.500	-29,444.000000
4.475000	0.500	-32,084.000000
4.483333	0.500	-35,003.000000
4.491667	0.500	-37,225.000000
4.500000	0.500	-38,193.000000
4.508333	0.500	-38,250.000000
4.516667	0.500	-37,798.000000
4.525000	0.500	-36,922.000000
4.533333	0.500	-36,102.000000
4.541667	0.500	-35,332.000000
4.550000	0.500	-34,019.000000
4.558333	0.500	-32,084.000000
4.566667	0.500	-29,884.000000
4.575000	0.500	-27,355.000000
4.583333	0.500	-24,279.000000
4.591667	0.500	-20,900.000000
4.600000	0.500	-17,625.000000
4.608333	0.500	-15,112.000000
4.616667	0.500	-13,900.000000
4.625000	0.500	-13,628.000000
4.633333	0.500	-13,664.000000
4.641667	0.500	-13,603.000000
4.650000	0.500	-13,601.000000
4.658333	0.500	-13,989.000000
4.666667	0.500	-14,991.000000
4.675000	0.500	-16,266.000000
4.683333	0.500	-17,629.000000
4.691667	0.500	-19,015.000000
4.700000	0.500	-20,240.000000
4.708333	0.500	-21,135.000000
4.716667	0.500	-21,810.000000
4.725000	0.500	-22,242.000000
4.733333	0.500	-22,161.000000
4.741667	0.500	-21,875.000000
4.750000	0.500	-21,634.000000
4.758333	0.500	-21,744.000000
4.766667	0.500	-22,491.000000
4.775000	0.500	-23,701.000000
4.783333	0.500	-24,894.000000
4.791667	0.500	-25,756.000000
4.800000	0.500	-25,900.000000
4.808333	0.500	-25,125.000000
4.816667	0.500	-24,003.000000
4.825000	0.500	-23,219.000000
4.833333	0.500	-22,672.000000
4.841667	0.500	-21,855.000000
4.850000	0.500	-20,379.000000
4.858333	0.500	-18,293.000000
4.866667	0.500	-16,408.000000
4.875000	0.500	-15,272.000000
4.883333	0.500	-15,390.000000
4.891667	0.500	-16,638.000000
4.900000	0.500	-19,026.000000
4.908333	0.500	-21,864.000000
4.916667	0.500	-23,656.000000
4.925000	0.500	-23,856.000000
4.933333	0.500	-22,972.000000
4.941667	0.500	-21,577.000000
4.950000	0.500	-20,119.000000
4.958333	0.500	-18,865.000000
4.966667	0.500	-17,556.000000
4.975000	0.500	-15,742.000000
4.983333	0.500	-13,667.000000
4.991667	0.500	-11,391.000000
5.000000	0.500	-8,879.000000
5.008333	0.500	-6,559.000000
5.016667	0.500	-4,925.000000
5.025000	0.500	-4,028.000000
5.033333	0.500	-4,087.000000
5.041667	0.500	-5,326.000000
5.050000	0.500	-7,330.000000
5.058333	0.500	-9,859.000000
5.066667	0.500	-12,745.000000
5.075000	0.500	-15,478.000000
5.083333	0.500	-17,709.000000
5.091667	0.500	-19,255.000000
5.100000	0.500	-20,262.000000
5.108333	0.500	-21,063.000000
5.116667	0.500	-21,919.000000
5.125000	0.500	-22,793.000000
5.133333	0.500	-23,914.000000
5.141667	0.500	-25,372.000000
5.150000	0.500	-26,602.000000
5.158333	0.500	-26,839.000000
5.166667	0.500	-25,790.000000
5.175000	0.500	-24,141.000000
5.183333	0.500	-22,799.000000
5.191667	0.500	-22,693.000000
5.200000	0.500	-23,566.000000
5.208333	0.500	-25,012.000000
5.216667	0.500	-26,632.000000
5.225000	0.500	-27,989.000000
5.233333	0.500	-29,018.000000
5.241667	0.500	-29,428.000000
5.250000	0.500	-28,772.000000
5.258333	0.500	-26,904.000000
5.266667	0.500	-24,408.000000
5.275000	0.500	-22,262.000000
5.283333	0.500	-20,807.000000
5.291667	0.500	-19,966.000000
5.300000	0.500	-19,392.000000
5.308333	0.500	-18,548.000000
5.316667	0.500	-16,875.000000
5.325000	0.500	-14,561.000000
5.333333	0.500	-12,593.000000
5.341667	0.500	-11,477.000000
5.350000	0.500	-11,151.000000
5.358333	0.500	-11,312.000000
5.366667	0.500	-11,732.000000
5.375000	0.500	-12,426.000000
5.383333	0.500	-13,554.000000
5.391667	0.500	-14,928.000000
5.400000	0.500	-16,282.000000
5.408333	0.500	-17,624.000000
5.416667	0.500	-19,040.000000
5.425000	0.500	-20,825.000000
5.433333	0.500	-22,727.000000
5.441667	0.500	-23,980.000000
5.450000	0.500	-24,159.000000
5.458333	0.500	-23,684.000000
5.466667	0.500	-23,108.000000
5.475000	0.500	-22,604.000000
5.483333	0.500	-21,948.000000
5.491667	0.500	-20,716.000000
5.500000	0.500	-19,034.000000
5.508333	0.500	-17,564.000000
5.516667	0.500	-17,059.000000
5.525000	0.500	-17,573.000000
5.533333	0.500	-18,735.000000
5.541667	0.500	-20,312.000000
5.550000	0.500	-21,826.000000
5.558333	0.500	-22,848.000000
5.566667	0.500	-23,273.000000
5.575000	0.500	-22,896.000000
5.583333	0.500	-22,025.000000
5.591667	0.500	-20,804.000000
5.600000	0.500	-18,857.000000
5.608333	0.500	-16,261.000000
5.616667	0.500	-13,672.000000
5.625000	0.500	-11,748.000000
5.633333	0.500	-9,838.000000
5.641667	0.500	-7,119.000000
5.650000	0.500	-3,531.000000
5.658333	0.500	72.000000
5.666667	0.500	2,963.000000
5.675000	0.500	4,865.000000
5.683333	0.500	5,656.000000
5.691667	0.500	5,082.000000
5.700000	0.500	3,418.000000
5.708333	0.500	1,109.000000
5.716667	0.500	-1,145.000000
5.725000	0.500	-3,329.000000
5.733333	0.500	-5,744.000000
5.741667	0.500	-8,541.000000
5.750000	0.500	-11,677.000000
5.758333	0.500	-14,871.000000
5.766667	0.500	-17,772.000000
5.775000	0.500	-19,954.000000
5.783333	0.500	-21,969.000000
5.791667	0.500	-24,150.000000
5.800000	0.500	-25,925.000000
5.808333	0.500	-27,128.000000
5.816667	0.500	-27,753.000000
5.825000	0.500	-27,986.000000
5.833333	0.500	-27,971.000000
5.841667	0.500	-27,878.000000
5.850000	0.500	-28,263.000000
5.858333	0.500	-29,442.000000
5.866667	0.500	-31,196.000000
5.875000	0.500	-32,578.000000
5.883333	0.500	-33,233.000000
5.891667	0.500	-33,219.000000
5.900000	0.500	-32,754.000000
5.908333	0.500	-31,886.000000
5.916667	0.500	-30,498.000000
5.925000	0.500	-28,289.000000
5.933333	0.500	-25,585.000000
5.941667	0.500	-23,115.000000
5.950000	0.500	-21,266.000000
5.958333	0.500	-20,076.000000
5.966667	0.500	-19,327.000000
5.975000	0.500	-18,715.000000
5.983333	0.500	-17,912.000000
5.991667	0.500	-16,728.000000
6.000000	0.500	-15,452.000000
6.008333	0.500	-14,457.000000
6.016667	0.500	-13,778.000000
6.025000	0.500	-12,581.000000
6.033333	0.500	-9,944.000000
6.041667	0.500	-5,785.000000
6.050000	0.500	-1,431.000000
6.058333	0.500	1,831.000000
6.066667	0.500	2,833.000000
6.075000	0.500	899.000000
6.083333	0.500	-3,388.000000
6.091667	0.500	-8,718.000000
6.100000	0.500	-14,349.000000
6.108333	0.500	-20,106.000000
6.116667	0.500	-25,413.000000
6.125000	0.500	-29,821.000000
6.133333	0.500	-32,516.000000
6.141667	0.500	-32,846.000000
6.150000	0.500	-30,698.000000
6.158333	0.500	-27,066.000000
6.166667	0.500	-23,349.000000
6.175000	0.500	-20,277.000000
6.183333	0.500	-18,140.000000
6.191667	0.500	-16,594.000000
6.200000	0.500	-15,042.000000
6.208333	0.500	-13,407.000000
6.216667	0.500	-11,588.000000
6.225000	0.500	-9,214.000000
6.233333	0.500	-6,377.000000
6.241667	0.500	-3,557.000000
6.250000	0.500	-1,448.000000
6.258333	0.500	-568.000000
6.266667	0.500	-966.000000
6.275000	0.500	-2,356.000000
6.283333	0.500	-4,319.000000
6.291667	0.500	-6,257.000000
6.300000	0.500	-8,002.000000
6.308333	0.500	-9,847.000000
6.316667	0.500	-11,694.000000
6.325000	0.500	-13,365.000000
6.333333	0.500	-14,342.000000
6.341667	0.500	-14,252.000000
6.350000	0.500	-13,127.000000
6.358333	0.500	-11,872.000000
6.366667	0.500	-11,503.000000
6.375000	0.500	-11,947.000000
6.383333	0.500	-12,855.000000
6.391667	0.500	-13,948.000000
6.400000	0.500	-14,243.000000
6.408333	0.500	-13,340.000000
6.416667	0.500	-11,719.000000
6.425000	0.500	-10,106.000000
6.433333	0.500	-8,716.000000
6.441667	0.500	-7,684.000000
6.450000	0.500	-6,783.000000
6.458333	0.500	-5,511.000000
6.466667	0.500	-4,161.000000
6.475000	0.500	-3,142.000000
6.483333	0.500	-2,800.000000
6.491667	0.500	-3,087.000000
6.500000	0.500	-3,676.000000
6.508333	0.500	-4,328.000000
6.516667	0.500	-4,866.000000
6.525000	0.500	-5,542.000000
6.533333	0.500	-7,021.000000
6.541667	0.500	-9,328.000000
6.550000	0.500	-11,766.000000
6.558333	0.500	-13,269.000000
6.566667	0.500	-14,036.000000
6.575000	0.500	-14,490.000000
6.583333	0.500	-15,090.000000
6.591667	0.500	-16,410.000000
6.600000	0.500	-18,554.000000
6.608333	0.500	-20,936.000000
6.616667	0.500	-23,200.000000
6.625000	0.500	-24,642.000000
6.633333	0.500	-24,747.000000
6.641667	0.500	-23,420.000000
6.650000	0.500	-20,836.000000
6.658333	0.500	-17,398.000000
6.666667	0.500	-13,598.000000
6.675000	0.500	-9,745.000000
6.683333	0.500	-6,152.000000
6.691667	0.500	-3,125.000000
6.700000	0.500	-1,347.000000
6.708333	0.500	-1,148.000000
6.716667	0.500	-1,958.000000
6.725000	0.500	-3,007.000000
6.733333	0.500	-3,845.000000
6.741667	0.500	-4,500.000000
6.750000	0.500	-4,976.000000
6.758333	0.500	-5,295.000000
6.766667	0.500	-5,179.000000
6.775000	0.500	-4,670.000000
6.783333	0.500	-3,982.000000
6.791667	0.500	-2,733.000000
6.800000	0.500	-430.000000
6.808333	0.500	2,924.000000
6.816667	0.500	6,382.000000
6.825000	0.500	8,593.000000
6.833333	0.500	8,601.000000
6.841667	0.500	6,339.000000
6.850000	0.500	2,503.000000
6.858333	0.500	-1,568.000000
6.866667	0.500	-4,758.000000
6.875000	0.500	-6,347.000000
6.883333	0.500	-6,186.000000
6.891667	0.500	-4,661.000000
6.900000	0.500	-2,040.000000
6.908333	0.500	1,359.000000
6.916667	0.500	4,636.000000
6.925000	0.500	7,276.000000
6.933333	0.500	9,009.000000
6.941667	0.500	9,531.000000
6.950000	0.500	8,862.000000
6.958333	0.500	7,426.000000
6.966667	0.500	5,677.000000
6.975000	0.500	3,941.000000
6.983333	0.500	2,513.000000
6.991667	0.500	1,900.000000
7.000000	0.500	1,691.000000
7.008333	0.500	1,410.000000
7.016667	0.500	823.000000
7.025000	0.500	64.000000
7.033333	0.500	-818.000000
7.041667	0.500	-1,998.000000
7.050000	0.500	-3,654.000000
7.058333	0.500	-5,691.000000
7.066667	0.500	-7,747.000000
7.075000	0.500	-9,352.000000
7.083333	0.500	-9,995.000000
7.091667	0.500	-9,584.000000
7.100000	0.500	-8,467.000000
7.108333	0.500	-7,298.000000
7.116667	0.500	-6,337.000000
7.125000	0.500	-5,424.000000
7.133333	0.500	-4,507.000000
7.141667	0.500	-3,861.000000
7.150000	0.500	-3,696.000000
7.158333	0.500	-4,041.000000
7.166667	0.500	-4,945.000000
7.175000	0.500	-5,853.000000
7.183333	0.500	-5,989.000000
7.191667	0.500	-5,036.000000
7.200000	0.500	-2,951.000000
7.208333	0.500	279.000000
7.216667	0.500	3,949.000000
7.225000	0.500	7,049.000000
7.233333	0.500	9,174.000000
7.241667	0.500	10,227.000000
7.250000	0.500	10,468.000000
7.258333	0.500	9,864.000000
7.266667	0.500	8,315.000000
7.275000	0.500	6,319.000000
7.283333	0.500	4,467.000000
7.291667	0.500	2,737.000000
7.300000	0.500	885.000000
7.308333	0.500	-1,309.000000
7.316667	0.500	-3,670.000000
7.325000	0.500	-5,948.000000
7.333333	0.500	-7,774.000000
7.341667	0.500	-9,447.000000
7.350000	0.500	-11,317.000000
7.358333	0.500	-13,960.000000
7.366667	0.500	-17,489.000000
7.375000	0.500	-21,475.000000
7.383333	0.500	-25,205.000000
7.391667	0.500	-27,349.000000
7.400000	0.500	-26,962.000000
7.408333	0.500	-24,063.000000
7.416667	0.500	-19,288.000000
7.425000	0.500	-13,564.000000
7.433333	0.500	-7,641.000000
7.441667	0.500	-1,953.000000
7.450000	0.500	2,933.000000
7.458333	0.500	6,651.000000
7.466667	0.500	8,672.000000
7.475000	0.500	8,851.000000
7.483333	0.500	7,311.000000
7.491667	0.500	4,263.000000
7.500000	0.500	611.000000
7.508333	0.500	-3,113.000000
7.516667	0.500	-7,006.000000
7.525000	0.500	-10,897.000000
7.533333	0.500	-14,255.000000
7.541667	0.500	-16,693.000000
7.550000	0.500	-17,705.000000
7.558333	0.500	-16,823.000000
7.566667	0.500	-14,165.000000
7.575000	0.500	-10,399.000000
7.583333	0.500	-6,238.000000
7.591667	0.500	-2,785.000000
7.600000	0.500	-414.000000
7.608333	0.500	1,326.000000
7.616667	0.500	2,411.000000
7.625000	0.500	2,849.000000
7.633333	0.500	3,028.000000
7.641667	0.500	3,087.000000
7.650000	0.500	2,977.000000
7.658333	0.500	2,858.000000
7.666667	0.500	2,502.000000
7.675000	0.500	1,753.000000
7.683333	0.500	1,359.000000
7.691667	0.500	1,848.000000
7.700000	0.500	3,330.000000
7.708333	0.500	5,712.000000
7.716667	0.500	8,522.000000
7.725000	0.500	11,144.000000
7.733333	0.500	13,133.000000
7.741667	0.500	13,960.000000
7.750000	0.500	13,716.000000
7.758333	0.500	13,147.000000
7.766667	0.500	12,506.000000
7.775000	0.500	12,339.000000
7.783333	0.500	13,069.000000
7.791667	0.500	14,029.000000
7.800000	0.500	14,491.000000
7.808333	0.500	13,669.000000
7.816667	0.500	11,246.000000
7.825000	0.500	7,519.000000
7.833333	0.500	2,913.000000
7.841667	0.500	-1,822.000000
7.850000	0.500	-5,791.000000
7.858333	0.500	-8,956.000000
7.866667	0.500	-11,240.000000
7.875000	0.500	-12,202.000000
7.883333	0.500	-11,791.000000
7.891667	0.500	-10,421.000000
7.900000	0.500	-8,631.000000
7.908333	0.500	-6,698.000000
7.916667	0.500	-4,935.000000
7.925000	0.500	-3,931.000000
7.933333	0.500	-3,917.000000
7.941667	0.500	-4,698.000000
7.950000	0.500	-5,552.000000
7.958333	0.500	-5,426.000000
7.966667	0.500	-3,763.000000
7.975000	0.500	-985.000000
7.983333	0.500	2,282.000000
7.991667	0.500	5,371.000000
8.000000	0.500	7,569.000000
8.008333	0.500	8,692.000000
8.016667	0.500	9,122.000000
8.025000	0.500	9,251.000000
8.033333	0.500	9,510.000000
8.041667	0.500	10,221.000000
8.050000	0.500	11,931.000000
8.058333	0.500	14,727.000000
8.066667	0.500	18,025.000000
8.075000	0.500	21,825.000000
8.083333	0.500	25,906.000000
8.091667	0.500	29,454.000000
8.100000	0.500	31,619.000000
8.108333	0.500	32,082.000000
8.116667	0.500	31,023.000000
8.125000	0.500	28,463.000000
8.133333	0.500	24,296.000000
8.141667	0.500	18,659.000000
8.150000	0.500	12,454.000000
8.158333	0.500	6,770.000000
8.166667	0.500	1,909.000000
8.175000	0.500	-1,993.000000
8.183333	0.500	-4,515.000000
8.191667	0.500	-5,003.000000
8.200000	0.500	-2,996.000000
8.208333	0.500	1,374.000000
8.216667	0.500	6,982.000000
8.225000	0.500	12,681.000000
8.233333	0.500	17,477.000000
8.241667	0.500	20,825.000000
8.250000	0.500	22,316.000000
8.258333	0.500	21,549.000000
8.266667	0.500	18,828.000000
8.275000	0.500	15,181.000000
8.283333	0.500	11,872.000000
8.291667	0.500	8,971.000000
8.300000	0.500	6,295.000000
8.308333	0.500	3,822.000000
8.316667	0.500	1,700.000000
8.325000	0.500	-240.000000
8.333333	0.500	-1,739.000000
8.341667	0.500	-2,042.000000
8.350000	0.500	-423.000000
8.358333	0.500	3,180.000000
8.366667	0.500	8,279.000000
8.375000	0.500	14,401.000000
8.383333	0.500	21,536.000000
8.391667	0.500	29,750.000000
8.400000	0.500	39,147.000000
8.408333	0.500	50,243.000000
8.416667	0.500	63,330.000000
8.425000	0.500	78,356.000000
8.433333	0.500	95,624.000000
8.441667	0.500	115,511.000000
8.450000	0.500	137,406.000000
8.458333	0.500	160,170.000000
8.466667	0.500	181,728.000000
8.475000	0.500	200,474.000000
8.483333	0.500	215,361.000000
8.491667	0.500	225,502.000000
8.500000	0.500	229,819.000000
8.508333	0.500	227,189.000000
8.516667	0.500	217,215.000000
8.525000	0.500	200,773.000000
8.533333	0.500	179,741.000000
8.541667	0.500	156,228.000000
8.550000	0.500	132,028.000000
8.558333	0.500	108,970.000000
8.566667	0.500	88,270.000000
8.575000	0.500	70,274.000000
8.583333	0.500	55,158.000000
8.591667	0.500	42,706.000000
8.600000	0.500	32,626.000000
8.608333	0.500	24,619.000000
8.616667	0.500	18,406.000000
8.625000	0.500	14,139.000000
8.633333	0.500	11,581.000000
8.641667	0.500	10,516.000000
8.650000	0.500	10,858.000000
8.658333	0.500	12,296.000000
8.666667	0.500	13,993.000000
8.675000	0.500	15,072.000000
8.683333	0.500	15,103.000000
8.691667	0.500	13,864.000000
8.700000	0.500	11,391.000000
8.708333	0.500	7,913.000000
8.716667	0.500	3,912.000000
8.725000	0.500	184.000000
8.733333	0.500	-2,578.000000
8.741667	0.500	-4,314.000000
8.750000	0.500	-4,818.000000
8.758333	0.500	-4,154.000000
8.766667	0.500	-2,538.000000
8.775000	0.500	-386.000000
8.783333	0.500	2,074.000000
8.791667	0.500	4,802.000000
8.800000	0.500	7,397.000000
8.808333	0.500	9,634.000000
8.816667	0.500	10,998.000000
8.825000	0.500	11,328.000000
8.833333	0.500	10,880.000000
8.841667	0.500	10,235.000000
8.850000	0.500	10,169.000000
8.858333	0.500	10,623.000000
8.866667	0.500	10,829.000000
8.875000	0.500	10,616.000000
8.883333	0.500	9,794.000000
8.891667	0.500	8,632.000000
8.900000	0.500	7,979.000000
8.908333	0.500	8,576.000000
8.916667	0.500	10,549.000000
8.925000	0.500	13,821.000000
8.933333	0.500	17,915.000000
8.941667	0.500	21,620.000000
8.950000	0.500	23,811.000000
8.958333	0.500	23,755.000000
8.966667	0.500	21,568.000000
8.975000	0.500	18,481.000000
8.983333	0.500	15,410.000000
8.991667	0.500	13,035.000000
9.000000	0.500	11,138.000000
9.008333	0.500	9,098.000000
9.016667	0.500	6,908.000000
9.025000	0.500	4,624.000000
9.033333	0.500	2,301.000000
9.041667	0.500	596.000000
9.050000	0.500	10.000000
9.058333	0.500	358.000000
9.066667	0.500	1,188.000000
9.075000	0.500	2,105.000000
9.083333	0.500	3,183.000000
9.091667	0.500	4,691.000000
9.100000	0.500	6,745.000000
9.108333	0.500	8,964.000000
9.116667	0.500	10,687.000000
9.125000	0.500	11,301.000000
9.133333	0.500	10,563.000000
9.141667	0.500	9,128.000000
9.150000	0.500	7,739.000000
9.158333	0.500	6,856.000000
9.166667	0.500	6,777.000000
9.175000	0.500	7,187.000000
9.183333	0.500	7,581.000000
9.191667	0.500	8,196.000000
9.200000	0.500	9,476.000000
9.208333	0.500	11,588.000000
9.216667	0.500	14,650.000000
9.225000	0.500	18,041.000000
9.233333	0.500	21,126.000000
9.241667	0.500	24,242.000000
9.250000	0.500	27,638.000000
9.258333	0.500	31,033.000000
9.266667	0.500	34,184.000000
9.275000	0.500	37,454.000000
9.283333	0.500	40,782.000000
9.291667	0.500	43,165.000000
9.300000	0.500	43,358.000000
9.308333	0.500	41,334.000000
9.316667	0.500	38,066.000000
9.325000	0.500	34,668.000000
9.333333	0.500	31,556.000000
9.341667	0.500	28,713.000000
9.350000	0.500	25,895.000000
9.358333	0.500	22,776.000000
9.366667	0.500	19,332.000000
9.375000	0.500	15,944.000000
9.383333	0.500	13,052.000000
9.391667	0.500	11,124.000000
9.400000	0.500	10,554.000000
9.408333	0.500	11,611.000000
9.416667	0.500	14,120.000000
9.425000	0.500	17,669.000000
9.433333	0.500	21,775.000000
9.441667	0.500	25,605.000000
9.450000	0.500	28,486.000000
9.458333	0.500	30,041.000000
9.466667	0.500	30,661.000000
9.475000	0.500	31,043.000000
9.483333	0.500	31,690.000000
9.491667	0.500	32,806.000000
9.500000	0.500	34,667.000000
9.508333	0.500	38,095.000000
9.516667	0.500	43,613.000000
9.525000	0.500	52,158.000000
9.533333	0.500	66,152.000000
9.541667	0.500	88,136.000000
9.550000	0.500	119,998.000000
9.558333	0.500	163,726.000000
9.566667	0.500	222,406.000000
9.575000	0.500	300,393.000000
9.583333	0.500	402,853.000000
9.591667	0.500	536,500.000000
9.600000	0.500	709,297.000000
9.608333	0.500	929,424.000000
9.616667	0.500	1,206,528.000000
9.625000	0.500	1,550,948.000000
9.633333	0.500	1,971,574.000000
9.641667	0.500	2,472,862.000000
9.650000	0.500	3,052,794.000000
9.658333	0.500	3,699,256.000000
9.666667	0.500	4,387,192.000000
9.675000	0.500	5,079,848.000000
9.683333	0.500	5,733,886.000000
9.691667	0.500	6,302,184.000000
9.700000	0.500	6,738,653.000000
9.708333	0.500	7,005,919.000000
9.716667	0.500	7,081,635.000000
9.725000	0.500	6,961,187.000000
9.733333	0.500	6,657,478.000000
9.741667	0.500	6,199,013.000000
9.750000	0.500	5,624,779.000000
9.758333	0.500	4,977,623.000000
9.766667	0.500	4,300,059.000000
9.775000	0.500	3,630,270.000000
9.783333	0.500	2,999,491.000000
9.791667	0.500	2,430,363.000000
9.800000	0.500	1,936,290.000000
9.808333	0.500	1,522,679.000000
9.816667	0.500	1,187,622.000000
9.825000	0.500	924,196.000000
9.833333	0.500	722,591.000000
9.841667	0.500	572,041.000000
9.850000	0.500	461,299.000000
9.858333	0.500	379,906.000000
9.866667	0.500	319,003.000000
9.875000	0.500	271,254.000000
9.883333	0.500	231,815.000000
9.891667	0.500	198,381.000000
9.900000	0.500	169,711.000000
9.908333	0.500	145,527.000000
9.916667	0.500	126,186.000000
9.925000	0.500	111,721.000000
9.933333	0.500	101,596.000000
9.941667	0.500	94,453.000000
9.950000	0.500	88,587.000000
9.958333	0.500	82,800.000000
9.966667	0.500	76,798.000000
9.975000	0.500	70,610.000000
9.983333	0.500	63,786.000000
9.991667	0.500	56,421.000000
10.000000	0.500	48,887.000000
10.008333	0.500	41,442.000000
10.016667	0.500	34,729.000000
10.025000	0.500	29,566.000000
10.033333	0.500	26,454.000000
10.041667	0.500	25,104.000000
10.050000	0.500	24,768.000000
10.058333	0.500	25,109.000000
10.066667	0.500	25,315.000000
10.075000	0.500	25,123.000000
10.083333	0.500	24,476.000000
10.091667	0.500	23,302.000000
10.100000	0.500	22,092.000000
10.108333	0.500	21,309.000000
10.116667	0.500	21,389.000000
10.125000	0.500	22,245.000000
10.133333	0.500	23,139.000000
10.141667	0.500	23,238.000000
10.150000	0.500	21,938.000000
10.158333	0.500	19,596.000000
10.166667	0.500	17,108.000000
10.175000	0.500	15,086.000000
10.183333	0.500	13,846.000000
10.191667	0.500	13,781.000000
10.200000	0.500	14,990.000000
10.208333	0.500	17,359.000000
10.216667	0.500	20,312.000000
10.225000	0.500	22,852.000000
10.233333	0.500	24,195.000000
10.241667	0.500	24,922.000000
10.250000	0.500	25,691.000000
10.258333	0.500	26,406.000000
10.266667	0.500	27,224.000000
10.275000	0.500	28,244.000000
10.283333	0.500	28,789.000000
10.291667	0.500	28,309.000000
10.300000	0.500	26,912.000000
10.308333	0.500	25,277.000000
10.316667	0.500	23,814.000000
10.325000	0.500	22,832.000000
10.333333	0.500	22,098.000000
10.341667	0.500	21,378.000000
10.350000	0.500	20,554.000000
10.358333	0.500	19,724.000000
10.366667	0.500	19,385.000000
10.375000	0.500	19,845.000000
10.383333	0.500	21,311.000000
10.391667	0.500	23,620.000000
10.400000	0.500	26,176.000000
10.408333	0.500	29,049.000000
10.416667	0.500	32,415.000000
10.425000	0.500	36,493.000000
10.433333	0.500	41,586.000000
10.441667	0.500	48,083.000000
10.450000	0.500	55,625.000000
10.458333	0.500	63,615.000000
10.466667	0.500	71,155.000000
10.475000	0.500	77,482.000000
10.483333	0.500	82,852.000000
10.491667	0.500	88,357.000000
10.500000	0.500	94,794.000000
10.508333	0.500	102,181.000000
10.516667	0.500	110,462.000000
10.525000	0.500	119,260.000000
10.533333	0.500	128,334.000000
10.541667	0.500	136,964.000000
10.550000	0.500	143,923.000000
10.558333	0.500	147,835.000000
10.566667	0.500	148,174.000000
10.575000	0.500	145,546.000000
10.583333	0.500	140,815.000000
10.591667	0.500	134,797.000000
10.600000	0.500	128,247.000000
10.608333	0.500	122,068.000000
10.616667	0.500	116,981.000000
10.625000	0.500	113,597.000000
10.633333	0.500	112,773.000000
10.641667	0.500	115,173.000000
10.650000	0.500	121,378.000000
10.658333	0.500	132,376.000000
10.666667	0.500	150,052.000000
10.675000	0.500	175,925.000000
10.683333	0.500	211,775.000000
10.691667	0.500	259,510.000000
10.700000	0.500	320,698.000000
10.708333	0.500	396,983.000000
10.716667	0.500	490,177.000000
10.725000	0.500	601,418.000000
10.733333	0.500	730,248.000000
10.741667	0.500	873,020.000000
10.750000	0.500	1,022,823.000000
10.758333	0.500	1,171,404.000000
10.766667	0.500	1,310,535.000000
10.775000	0.500	1,430,970.000000
10.783333	0.500	1,523,060.000000
10.791667	0.500	1,579,554.000000
10.800000	0.500	1,595,974.000000
10.808333	0.500	1,571,475.000000
10.816667	0.500	1,508,724.000000
10.825000	0.500	1,413,530.000000
10.833333	0.500	1,293,982.000000
10.841667	0.500	1,158,325.000000
10.850000	0.500	1,013,961.000000
10.858333	0.500	868,305.000000
10.866667	0.500	728,349.000000
10.875000	0.500	599,967.000000
10.883333	0.500	486,569.000000
10.891667	0.500	389,536.000000
10.900000	0.500	308,781.000000
10.908333	0.500	243,669.000000
10.916667	0.500	192,687.000000
10.925000	0.500	153,587.000000
10.933333	0.500	124,136.000000
10.941667	0.500	102,701.000000
10.950000	0.500	87,991.000000
10.958333	0.500	78,504.000000
10.966667	0.500	72,476.000000
10.975000	0.500	68,219.000000
10.983333	0.500	64,424.000000
10.991667	0.500	60,960.000000
11.000000	0.500	58,592.000000
11.008333	0.500	57,971.000000
11.016667	0.500	58,742.000000
11.025000	0.500	60,688.000000
11.033333	0.500	63,586.000000
11.041667	0.500	67,166.000000
11.050000	0.500	71,932.000000
11.058333	0.500	78,651.000000
11.066667	0.500	87,755.000000
11.075000	0.500	98,972.000000
11.083333	0.500	111,496.000000
11.091667	0.500	124,129.000000
11.100000	0.500	135,870.000000
11.108333	0.500	146,084.000000
11.116667	0.500	154,078.000000
11.125000	0.500	159,566.000000
11.133333	0.500	162,808.000000
11.141667	0.500	163,462.000000
11.150000	0.500	161,080.000000
11.158333	0.500	155,710.000000
11.166667	0.500	147,909.000000
11.175000	0.500	137,791.000000
11.183333	0.500	125,898.000000
11.191667	0.500	113,202.000000
11.200000	0.500	100,830.000000
11.208333	0.500	89,129.000000
11.216667	0.500	77,659.000000
11.225000	0.500	66,671.000000
11.233333	0.500	56,812.000000
11.241667	0.500	48,432.000000
11.250000	0.500	41,792.000000
11.258333	0.500	36,564.000000
11.266667	0.500	31,919.000000
11.275000	0.500	27,645.000000
11.283333	0.500	24,430.000000
11.291667	0.500	22,437.000000
11.300000	0.500	21,481.000000
11.308333	0.500	20,982.000000
11.316667	0.500	20,296.000000
11.325000	0.500	20,184.000000
11.333333	0.500	21,274.000000
11.341667	0.500	23,282.000000
11.350000	0.500	25,292.000000
11.358333	0.500	26,621.000000
11.366667	0.500	27,121.000000
11.375000	0.500	27,108.000000
11.383333	0.500	26,654.000000
11.391667	0.500	26,221.000000
11.400000	0.500	26,529.000000
11.408333	0.500	28,055.000000
11.416667	0.500	30,759.000000
11.425000	0.500	33,771.000000
11.433333	0.500	35,945.000000
11.441667	0.500	37,245.000000
11.450000	0.500	37,960.000000
11.458333	0.500	38,312.000000
11.466667	0.500	38,563.000000
11.475000	0.500	38,797.000000
11.483333	0.500	38,869.000000
11.491667	0.500	38,638.000000
11.500000	0.500	38,814.000000
11.508333	0.500	40,373.000000
11.516667	0.500	43,435.000000
11.525000	0.500	46,730.000000
11.533333	0.500	49,005.000000
11.541667	0.500	50,376.000000
11.550000	0.500	51,349.000000
11.558333	0.500	52,674.000000
11.566667	0.500	54,620.000000
11.575000	0.500	56,459.000000
11.583333	0.500	57,127.000000
11.591667	0.500	56,972.000000
11.600000	0.500	56,780.000000
11.608333	0.500	57,021.000000
11.616667	0.500	58,116.000000
11.625000	0.500	60,501.000000
11.633333	0.500	64,096.000000
11.641667	0.500	68,589.000000
11.650000	0.500	73,898.000000
11.658333	0.500	80,074.000000
11.666667	0.500	87,573.000000
11.675000	0.500	96,874.000000
11.683333	0.500	108,314.000000
11.691667	0.500	121,988.000000
11.700000	0.500	137,682.000000
11.708333	0.500	154,211.000000
11.716667	0.500	169,968.000000
11.725000	0.500	183,990.000000
11.733333	0.500	195,602.000000
11.741667	0.500	204,824.000000
11.750000	0.500	211,859.000000
11.758333	0.500	216,493.000000
11.766667	0.500	219,651.000000
11.775000	0.500	222,872.000000
11.783333	0.500	228,374.000000
11.791667	0.500	239,212.000000
11.800000	0.500	258,323.000000
11.808333	0.500	288,960.000000
11.816667	0.500	334,721.000000
11.825000	0.500	400,392.000000
11.833333	0.500	492,182.000000
11.841667	0.500	617,353.000000
11.850000	0.500	784,757.000000
11.858333	0.500	1,004,616.000000
11.866667	0.500	1,287,504.000000
11.875000	0.500	1,644,018.000000
11.883333	0.500	2,081,654.000000
11.891667	0.500	2,602,644.000000
11.900000	0.500	3,201,015.000000
11.908333	0.500	3,862,016.000000
11.916667	0.500	4,561,261.000000
11.925000	0.500	5,264,005.000000
11.933333	0.500	5,927,613.000000
11.941667	0.500	6,505,609.000000
11.950000	0.500	6,953,528.000000
11.958333	0.500	7,235,412.000000
11.966667	0.500	7,329,577.000000
11.975000	0.500	7,230,086.000000
11.983333	0.500	6,945,954.000000
11.991667	0.500	6,500,298.000000
12.000000	0.500	5,928,083.000000
12.008333	0.500	5,271,180.000000
12.016667	0.500	4,572,874.000000
12.025000	0.500	3,873,117.000000
12.033333	0.500	3,206,130.000000
12.041667	0.500	2,597,725.000000
12.050000	0.500	2,064,378.000000
12.058333	0.500	1,613,948.000000
12.066667	0.500	1,246,889.000000
12.075000	0.500	957,579.000000
12.083333	0.500	736,383.000000
12.091667	0.500	572,064.000000
12.100000	0.500	453,631.000000
12.108333	0.500	371,466.000000
12.116667	0.500	317,441.000000
12.125000	0.500	284,821.000000
12.133333	0.500	267,479.000000
12.141667	0.500	261,147.000000
12.150000	0.500	263,431.000000
12.158333	0.500	273,288.000000
12.166667	0.500	290,603.000000
12.175000	0.500	316,865.000000
12.183333	0.500	355,067.000000
12.191667	0.500	408,882.000000
12.200000	0.500	482,166.000000
12.208333	0.500	580,298.000000
12.216667	0.500	709,448.000000
12.225000	0.500	873,585.000000
12.233333	0.500	1,073,676.000000
12.241667	0.500	1,308,318.000000
12.250000	0.500	1,572,595.000000
12.258333	0.500	1,857,476.000000
12.266667	0.500	2,149,928.000000
12.275000	0.500	2,433,251.000000
12.283333	0.500	2,688,842.000000
12.291667	0.500	2,898,611.000000
12.300000	0.500	3,046,082.000000
12.308333	0.500	3,118,035.000000
12.316667	0.500	3,107,061.000000
12.325000	0.500	3,014,150.000000
12.333333	0.500	2,848,119.000000
12.341667	0.500	2,623,618.000000
12.350000	0.500	2,358,523.000000
12.358333	0.500	2,071,467.000000
12.366667	0.500	1,779,736.000000
12.375000	0.500	1,498,269.000000
12.383333	0.500	1,238,541.000000
12.391667	0.500	1,008,092.000000
12.400000	0.500	810,425.000000
12.408333	0.500	645,622.000000
12.416667	0.500	511,479.000000
12.425000	0.500	404,516.000000
12.433333	0.500	320,754.000000
12.441667	0.500	256,544.000000
12.450000	0.500	208,613.000000
12.458333	0.500	173,863.000000
12.466667	0.500	149,728.000000
12.475000	0.500	133,408.000000
12.483333	0.500	122,468.000000
12.491667	0.500	114,927.000000
12.500000	0.500	109,141.000000
12.508333	0.500	104,039.000000
12.516667	0.500	98,992.000000
12.525000	0.500	93,650.000000
12.533333	0.500	88,063.000000
12.541667	0.500	82,475.000000
12.550000	0.500	77,103.000000
12.558333	0.500	72,125.000000
12.566667	0.500	67,534.000000
12.575000	0.500	63,699.000000
12.583333	0.500	61,218.000000
12.591667	0.500	60,414.000000
12.600000	0.500	62,534.000000
12.608333	0.500	68,760.000000
12.616667	0.500	79,855.000000
12.625000	0.500	96,538.000000
12.633333	0.500	119,647.000000
12.641667	0.500	149,952.000000
12.650000	0.500	188,056.000000
12.658333	0.500	235,217.000000
12.666667	0.500	293,753.000000
12.675000	0.500	366,556.000000
12.683333	0.500	456,267.000000
12.691667	0.500	564,325.000000
12.700000	0.500	690,225.000000
12.708333	0.500	832,927.000000
12.716667	0.500	989,628.000000
12.725000	0.500	1,153,731.000000
12.733333	0.500	1,315,995.000000
12.741667	0.500	1,465,746.000000
12.750000	0.500	1,592,119.000000
12.758333	0.500	1,685,664.000000
12.766667	0.500	1,739,109.000000
12.775000	0.500	1,748,630.000000
12.783333	0.500	1,713,928.000000
12.791667	0.500	1,638,290.000000
12.800000	0.500	1,527,437.000000
12.808333	0.500	1,389,160.000000
12.816667	0.500	1,232,997.000000
12.825000	0.500	1,068,747.000000
12.833333	0.500	905,602.000000
12.841667	0.500	751,545.000000
12.850000	0.500	612,458.000000
12.858333	0.500	492,258.000000
12.866667	0.500	392,446.000000
12.875000	0.500	312,201.000000
12.883333	0.500	249,861.000000
12.891667	0.500	203,191.000000
12.900000	0.500	169,910.000000
12.908333	0.500	147,469.000000
12.916667	0.500	133,532.000000
12.925000	0.500	126,115.000000
12.933333	0.500	123,941.000000
12.941667	0.500	125,777.000000
12.950000	0.500	130,441.000000
12.958333	0.500	136,462.000000
12.966667	0.500	142,764.000000
12.975000	0.500	148,715.000000
12.983333	0.500	154,184.000000
12.991667	0.500	159,075.000000
13.000000	0.500	163,907.000000
13.008333	0.500	169,469.000000
13.016667	0.500	176,372.000000
13.025000	0.500	184,495.000000
13.033333	0.500	193,075.000000
13.041667	0.500	201,798.000000
13.050000	0.500	210,121.000000
13.058333	0.500	217,212.000000
13.066667	0.500	221,954.000000
13.075000	0.500	223,076.000000
13.083333	0.500	219,958.000000
13.091667	0.500	213,271.000000
13.100000	0.500	204,426.000000
13.108333	0.500	194,687.000000
13.116667	0.500	184,848.000000
13.125000	0.500	174,593.000000
13.133333	0.500	163,931.000000
13.141667	0.500	152,996.000000
13.150000	0.500	142,155.000000
13.158333	0.500	132,346.000000
13.166667	0.500	124,899.000000
13.175000	0.500	120,438.000000
13.183333	0.500	118,747.000000
13.191667	0.500	118,639.000000
13.200000	0.500	118,485.000000
13.208333	0.500	117,479.000000
13.216667	0.500	115,684.000000
13.225000	0.500	113,684.000000
13.233333	0.500	111,858.000000
13.241667	0.500	110,804.000000
13.250000	0.500	111,080.000000
13.258333	0.500	112,724.000000
13.266667	0.500	115,651.000000
13.275000	0.500	119,886.000000
13.283333	0.500	126,172.000000
13.291667	0.500	135,277.000000
13.300000	0.500	147,570.000000
13.308333	0.500	163,152.000000
13.316667	0.500	181,981.000000
13.325000	0.500	203,167.000000
13.333333	0.500	225,858.000000
13.341667	0.500	249,704.000000
13.350000	0.500	272,965.000000
13.358333	0.500	292,864.000000
13.366667	0.500	307,077.000000
13.375000	0.500	314,552.000000
13.383333	0.500	314,289.000000
13.391667	0.500	305,762.000000
13.400000	0.500	289,574.000000
13.408333	0.500	267,478.000000
13.416667	0.500	241,720.000000
13.425000	0.500	213,849.000000
13.433333	0.500	185,365.000000
13.441667	0.500	158,010.000000
13.450000	0.500	133,407.000000
13.458333	0.500	112,540.000000
13.466667	0.500	96,066.000000
13.475000	0.500	84,159.000000
13.483333	0.500	76,181.000000
13.491667	0.500	70,958.000000
13.500000	0.500	67,535.000000
13.508333	0.500	66,050.000000
13.516667	0.500	66,537.000000
13.525000	0.500	68,232.000000
13.533333	0.500	69,897.000000
13.541667	0.500	70,837.000000
13.550000	0.500	71,101.000000
13.558333	0.500	70,695.000000
13.566667	0.500	69,655.000000
13.575000	0.500	68,081.000000
13.583333	0.500	65,922.000000
13.591667	0.500	63,272.000000
13.600000	0.500	60,848.000000
13.608333	0.500	59,745.000000
13.616667	0.500	60,125.000000
13.625000	0.500	60,955.000000
13.633333	0.500	61,127.000000
13.641667	0.500	60,417.000000
13.650000	0.500	58,688.000000
13.658333	0.500	55,991.000000
13.666667	0.500	53,310.000000
13.675000	0.500	51,274.000000
13.683333	0.500	50,325.000000
13.691667	0.500	50,483.000000
13.700000	0.500	51,954.000000
13.708333	0.500	54,813.000000
13.716667	0.500	58,696.000000
13.725000	0.500	63,102.000000
13.733333	0.500	67,330.000000
13.741667	0.500	71,316.000000
13.750000	0.500	74,936.000000
13.758333	0.500	77,390.000000
13.766667	0.500	78,269.000000
13.775000	0.500	77,598.000000
13.783333	0.500	75,295.000000
13.791667	0.500	72,049.000000
13.800000	0.500	69,068.000000
13.808333	0.500	67,337.000000
13.816667	0.500	67,318.000000
13.825000	0.500	68,863.000000
13.833333	0.500	71,245.000000
13.841667	0.500	73,582.000000
13.850000	0.500	75,483.000000
13.858333	0.500	76,614.000000
13.866667	0.500	77,075.000000
13.875000	0.500	77,680.000000
13.883333	0.500	78,813.000000
13.891667	0.500	80,648.000000
13.900000	0.500	83,578.000000
13.908333	0.500	88,232.000000
13.916667	0.500	94,758.000000
13.925000	0.500	102,839.000000
13.933333	0.500	111,646.000000
13.941667	0.500	120,056.000000
13.950000	0.500	126,870.000000
13.958333	0.500	131,345.000000
13.966667	0.500	134,046.000000
13.975000	0.500	135,667.000000
13.983333	0.500	136,459.000000
13.991667	0.500	136,301.000000
14.000000	0.500	135,157.000000
14.008333	0.500	132,992.000000
14.016667	0.500	129,878.000000
14.025000	0.500	125,439.000000
14.033333	0.500	119,481.000000
14.041667	0.500	112,558.000000
14.050000	0.500	105,768.000000
14.058333	0.500	100,414.000000
14.066667	0.500	97,806.000000
14.075000	0.500	97,679.000000
14.083333	0.500	99,508.000000
14.091667	0.500	102,526.000000
14.100000	0.500	105,455.000000
14.108333	0.500	107,492.000000
14.116667	0.500	109,061.000000
14.125000	0.500	110,535.000000
14.133333	0.500	112,059.000000
14.141667	0.500	114,410.000000
14.150000	0.500	118,293.000000
14.158333	0.500	123,218.000000
14.166667	0.500	128,271.000000
14.175000	0.500	133,196.000000
14.183333	0.500	137,551.000000
14.191667	0.500	140,942.000000
14.200000	0.500	143,769.000000
14.208333	0.500	146,648.000000
14.216667	0.500	149,895.000000
14.225000	0.500	153,378.000000
14.233333	0.500	157,184.000000
14.241667	0.500	161,983.000000
14.250000	0.500	169,020.000000
14.258333	0.500	179,825.000000
14.266667	0.500	196,182.000000
14.275000	0.500	220,353.000000
14.283333	0.500	255,169.000000
14.291667	0.500	304,184.000000
14.300000	0.500	371,358.000000
14.308333	0.500	460,775.000000
14.316667	0.500	577,032.000000
14.325000	0.500	726,081.000000
14.333333	0.500	914,410.000000
14.341667	0.500	1,148,219.000000
14.350000	0.500	1,432,216.000000
14.358333	0.500	1,769,074.000000
14.366667	0.500	2,158,127.000000
14.375000	0.500	2,592,695.000000
14.383333	0.500	3,059,353.000000
14.391667	0.500	3,539,969.000000
14.400000	0.500	4,011,560.000000
14.408333	0.500	4,447,310.000000
14.416667	0.500	4,817,869.000000
14.425000	0.500	5,095,915.000000
14.433333	0.500	5,258,283.000000
14.441667	0.500	5,290,413.000000
14.450000	0.500	5,188,986.000000
14.458333	0.500	4,961,769.000000
14.466667	0.500	4,625,938.000000
14.475000	0.500	4,206,098.000000
14.483333	0.500	3,731,481.000000
14.491667	0.500	3,231,762.000000
14.500000	0.500	2,734,576.000000
14.508333	0.500	2,263,973.000000
14.516667	0.500	1,838,016.000000
14.525000	0.500	1,467,435.000000
14.533333	0.500	1,156,779.000000
14.541667	0.500	905,251.000000
14.550000	0.500	707,716.000000
14.558333	0.500	556,993.000000
14.566667	0.500	444,996.000000
14.575000	0.500	363,393.000000
14.583333	0.500	305,271.000000
14.591667	0.500	264,533.000000
14.600000	0.500	236,313.000000
14.608333	0.500	216,434.000000
14.616667	0.500	201,701.000000
14.625000	0.500	189,893.000000
14.633333	0.500	179,736.000000
14.641667	0.500	170,136.000000
14.650000	0.500	160,658.000000
14.658333	0.500	151,637.000000
14.666667	0.500	143,768.000000
14.675000	0.500	137,101.000000
14.683333	0.500	131,068.000000
14.691667	0.500	125,123.000000
14.700000	0.500	119,335.000000
14.708333	0.500	113,700.000000
14.716667	0.500	108,428.000000
14.725000	0.500	103,398.000000
14.733333	0.500	98,761.000000
14.741667	0.500	95,409.000000
14.750000	0.500	94,076.000000
14.758333	0.500	94,532.000000
14.766667	0.500	95,991.000000
14.775000	0.500	98,222.000000
14.783333	0.500	102,496.000000
14.791667	0.500	110,094.000000
14.800000	0.500	121,083.000000
14.808333	0.500	134,760.000000
14.816667	0.500	150,979.000000
14.825000	0.500	170,193.000000
14.833333	0.500	192,529.000000
14.841667	0.500	218,270.000000
14.850000	0.500	247,831.000000
14.858333	0.500	281,396.000000
14.866667	0.500	319,099.000000
14.875000	0.500	360,589.000000
14.883333	0.500	404,567.000000
14.891667	0.500	449,589.000000
14.900000	0.500	493,725.000000
14.908333	0.500	534,410.000000
14.916667	0.500	569,257.000000
14.925000	0.500	595,660.000000
14.933333	0.500	611,246.000000
14.941667	0.500	614,520.000000
14.950000	0.500	604,839.000000
14.958333	0.500	582,736.000000
14.966667	0.500	549,839.000000
14.975000	0.500	508,611.000000
14.983333	0.500	462,271.000000
14.991667	0.500	413,891.000000
15.000000	0.500	366,109.000000
15.008333	0.500	321,377.000000
15.016667	0.500	281,874.000000
15.025000	0.500	248,987.000000
15.033333	0.500	222,999.000000
15.041667	0.500	203,518.000000
15.050000	0.500	190,310.000000
15.058333	0.500	182,461.000000
15.066667	0.500	179,026.000000
15.075000	0.500	179,345.000000
15.083333	0.500	183,323.000000
15.091667	0.500	191,527.000000
15.100000	0.500	203,849.000000
15.108333	0.500	219,485.000000
15.116667	0.500	237,850.000000
15.125000	0.500	258,647.000000
15.133333	0.500	281,793.000000
15.141667	0.500	307,852.000000
15.150000	0.500	337,702.000000
15.158333	0.500	372,233.000000
15.166667	0.500	412,220.000000
15.175000	0.500	458,909.000000
15.183333	0.500	514,101.000000
15.191667	0.500	577,852.000000
15.200000	0.500	647,764.000000
15.208333	0.500	719,873.000000
15.216667	0.500	789,750.000000
15.225000	0.500	852,771.000000
15.233333	0.500	904,677.000000
15.241667	0.500	942,061.000000
15.250000	0.500	962,160.000000
15.258333	0.500	963,060.000000
15.266667	0.500	944,306.000000
15.275000	0.500	907,304.000000
15.283333	0.500	855,495.000000
15.291667	0.500	792,983.000000
15.300000	0.500	723,758.000000
15.308333	0.500	651,848.000000
15.316667	0.500	580,534.000000
15.325000	0.500	512,639.000000
15.333333	0.500	450,709.000000
15.341667	0.500	395,709.000000
15.350000	0.500	347,200.000000
15.358333	0.500	304,619.000000
15.366667	0.500	267,498.000000
15.375000	0.500	235,080.000000
15.383333	0.500	206,760.000000
15.391667	0.500	182,189.000000
15.400000	0.500	160,750.000000
15.408333	0.500	142,252.000000
15.416667	0.500	126,837.000000
15.425000	0.500	114,100.000000
15.433333	0.500	103,383.000000
15.441667	0.500	94,964.000000
15.450000	0.500	89,033.000000
15.458333	0.500	85,227.000000
15.466667	0.500	82,297.000000
15.475000	0.500	79,286.000000
15.483333	0.500	75,843.000000
15.491667	0.500	72,293.000000
15.500000	0.500	69,431.000000
15.508333	0.500	67,439.000000
15.516667	0.500	66,343.000000
15.525000	0.500	66,059.000000
15.533333	0.500	66,607.000000
15.541667	0.500	68,159.000000
15.550000	0.500	70,677.000000
15.558333	0.500	74,109.000000
15.566667	0.500	78,353.000000
15.575000	0.500	82,928.000000
15.583333	0.500	87,617.000000
15.591667	0.500	91,720.000000
15.600000	0.500	94,692.000000
15.608333	0.500	96,605.000000
15.616667	0.500	97,817.000000
15.625000	0.500	98,644.000000
15.633333	0.500	99,297.000000
15.641667	0.500	99,770.000000
15.650000	0.500	99,569.000000
15.658333	0.500	98,417.000000
15.666667	0.500	96,190.000000
15.675000	0.500	92,948.000000
15.683333	0.500	89,664.000000
15.691667	0.500	87,115.000000
15.700000	0.500	85,383.000000
15.708333	0.500	84,005.000000
15.716667	0.500	82,659.000000
15.725000	0.500	81,839.000000
15.733333	0.500	82,133.000000
15.741667	0.500	83,475.000000
15.750000	0.500	85,515.000000
15.758333	0.500	88,063.000000
15.766667	0.500	90,853.000000
15.775000	0.500	93,384.000000
15.783333	0.500	95,491.000000
15.791667	0.500	96,603.000000
15.800000	0.500	96,014.000000
15.808333	0.500	93,856.000000
15.816667	0.500	90,906.000000
15.825000	0.500	87,752.000000
15.833333	0.500	84,485.000000
15.841667	0.500	81,148.000000
15.850000	0.500	78,129.000000
15.858333	0.500	76,278.000000
15.866667	0.500	76,544.000000
15.875000	0.500	79,517.000000
15.883333	0.500	84,855.000000
15.891667	0.500	91,565.000000
15.900000	0.500	98,316.000000
15.908333	0.500	104,231.000000
15.916667	0.500	109,031.000000
15.925000	0.500	112,856.000000
15.933333	0.500	115,516.000000
15.941667	0.500	116,501.000000
15.950000	0.500	116,382.000000
15.958333	0.500	116,348.000000
15.966667	0.500	117,455.000000
15.975000	0.500	119,963.000000
15.983333	0.500	124,175.000000
15.991667	0.500	130,723.000000
16.000000	0.500	140,153.000000
16.008333	0.500	153,338.000000
16.016667	0.500	170,988.000000
16.025000	0.500	193,936.000000
16.033333	0.500	222,583.000000
16.041667	0.500	256,970.000000
16.050000	0.500	297,096.000000
16.058333	0.500	342,386.000000
16.066667	0.500	392,320.000000
16.075000	0.500	446,815.000000
16.083333	0.500	505,709.000000
16.091667	0.500	567,976.000000
16.100000	0.500	631,522.000000
16.108333	0.500	693,081.000000
16.116667	0.500	748,774.000000
16.125000	0.500	794,205.000000
16.133333	0.500	825,944.000000
16.141667	0.500	841,449.000000
16.150000	0.500	839,373.000000
16.158333	0.500	819,804.000000
16.166667	0.500	783,666.000000
16.175000	0.500	733,759.000000
16.183333	0.500	673,197.000000
16.191667	0.500	605,667.000000
16.200000	0.500	535,223.000000
16.208333	0.500	465,280.000000
16.216667	0.500	398,783.000000
16.225000	0.500	338,158.000000
16.233333	0.500	284,965.000000
16.241667	0.500	240,348.000000
16.250000	0.500	204,350.000000
16.258333	0.500	175,891.000000
16.266667	0.500	153,915.000000
16.275000	0.500	137,416.000000
16.283333	0.500	126,295.000000
16.291667	0.500	120,556.000000
16.300000	0.500	119,458.000000
16.308333	0.500	121,358.000000
16.316667	0.500	124,169.000000
16.325000	0.500	125,934.000000
16.333333	0.500	125,900.000000
16.341667	0.500	124,254.000000
16.350000	0.500	121,022.000000
16.358333	0.500	116,473.000000
16.366667	0.500	111,722.000000
16.375000	0.500	108,288.000000
16.383333	0.500	107,011.000000
16.391667	0.500	107,571.000000
16.400000	0.500	109,074.000000
16.408333	0.500	110,508.000000
16.416667	0.500	111,054.000000
16.425000	0.500	110,265.000000
16.433333	0.500	108,229.000000
16.441667	0.500	105,244.000000
16.450000	0.500	101,350.000000
16.458333	0.500	97,268.000000
16.466667	0.500	94,197.000000
16.475000	0.500	92,752.000000
16.483333	0.500	93,162.000000
16.491667	0.500	94,992.000000
16.500000	0.500	97,424.000000
16.508333	0.500	99,212.000000
16.516667	0.500	99,640.000000
16.525000	0.500	98,445.000000
16.533333	0.500	95,301.000000
16.541667	0.500	90,784.000000
16.550000	0.500	86,308.000000
16.558333	0.500	83,013.000000
16.566667	0.500	81,405.000000
16.575000	0.500	81,225.000000
16.583333	0.500	81,946.000000
16.591667	0.500	83,924.000000
16.600000	0.500	87,603.000000
16.608333	0.500	92,915.000000
16.616667	0.500	99,134.000000
16.625000	0.500	105,458.000000
16.633333	0.500	111,102.000000
16.641667	0.500	115,756.000000
16.650000	0.500	119,456.000000
16.658333	0.500	122,498.000000
16.666667	0.500	125,184.000000
16.675000	0.500	126,994.000000
16.683333	0.500	127,831.000000
16.691667	0.500	127,885.000000
16.700000	0.500	127,079.000000
16.708333	0.500	125,614.000000
16.716667	0.500	124,017.000000
16.725000	0.500	123,156.000000
16.733333	0.500	123,273.000000
16.741667	0.500	124,623.000000
16.750000	0.500	128,154.000000
16.758333	0.500	135,225.000000
16.766667	0.500	146,732.000000
16.775000	0.500	162,934.000000
16.783333	0.500	182,828.000000
16.791667	0.500	204,869.000000
16.800000	0.500	228,367.000000
16.808333	0.500	253,073.000000
16.816667	0.500	278,608.000000
16.825000	0.500	304,934.000000
16.833333	0.500	332,129.000000
16.841667	0.500	359,339.000000
16.850000	0.500	384,790.000000
16.858333	0.500	406,740.000000
16.866667	0.500	425,250.000000
16.875000	0.500	441,273.000000
16.883333	0.500	455,665.000000
16.891667	0.500	469,651.000000
16.900000	0.500	485,717.000000
16.908333	0.500	507,554.000000
16.916667	0.500	540,173.000000
16.925000	0.500	589,671.000000
16.933333	0.500	662,742.000000
16.941667	0.500	765,458.000000
16.950000	0.500	903,320.000000
16.958333	0.500	1,081,197.000000
16.966667	0.500	1,301,918.000000
16.975000	0.500	1,565,793.000000
16.983333	0.500	1,869,141.000000
16.991667	0.500	2,204,213.000000
17.000000	0.500	2,559,472.000000
17.008333	0.500	2,919,930.000000
17.016667	0.500	3,265,917.000000
17.025000	0.500	3,573,377.000000
17.033333	0.500	3,817,572.000000
17.041667	0.500	3,976,641.000000
17.050000	0.500	4,036,208.000000
17.058333	0.500	3,990,170.000000
17.066667	0.500	3,841,611.000000
17.075000	0.500	3,603,254.000000
17.083333	0.500	3,294,397.000000
17.091667	0.500	2,938,157.000000
17.100000	0.500	2,558,895.000000
17.108333	0.500	2,179,881.000000
17.116667	0.500	1,820,428.000000
17.125000	0.500	1,494,845.000000
17.133333	0.500	1,212,381.000000
17.141667	0.500	977,085.000000
17.150000	0.500	788,158.000000
17.158333	0.500	641,573.000000
17.166667	0.500	532,067.000000
17.175000	0.500	453,228.000000
17.183333	0.500	398,126.000000
17.191667	0.500	359,941.000000
17.200000	0.500	332,640.000000
17.208333	0.500	311,200.000000
17.216667	0.500	292,332.000000
17.225000	0.500	274,176.000000
17.233333	0.500	256,300.000000
17.241667	0.500	238,676.000000
17.250000	0.500	221,352.000000
17.258333	0.500	204,617.000000
17.266667	0.500	188,636.000000
17.275000	0.500	173,414.000000
17.283333	0.500	159,207.000000
17.291667	0.500	146,430.000000
17.300000	0.500	135,411.000000
17.308333	0.500	125,860.000000
17.316667	0.500	117,719.000000
17.325000	0.500	111,266.000000
17.333333	0.500	106,433.000000
17.341667	0.500	103,694.000000
17.350000	0.500	103,133.000000
17.358333	0.500	104,769.000000
17.366667	0.500	108,400.000000
17.375000	0.500	113,018.000000
17.383333	0.500	118,042.000000
17.391667	0.500	122,962.000000
17.400000	0.500	127,116.000000
17.408333	0.500	129,731.000000
17.416667	0.500	130,470.000000
17.425000	0.500	129,869.000000
17.433333	0.500	128,789.000000
17.441667	0.500	127,793.000000
17.450000	0.500	126,958.000000
17.458333	0.500	126,601.000000
17.466667	0.500	127,197.000000
17.475000	0.500	129,032.000000
17.483333	0.500	131,846.000000
17.491667	0.500	135,436.000000
17.500000	0.500	139,903.000000
17.508333	0.500	145,494.000000
17.516667	0.500	153,348.000000
17.525000	0.500	164,343.000000
17.533333	0.500	178,464.000000
17.541667	0.500	196,104.000000
17.550000	0.500	218,108.000000
17.558333	0.500	245,874.000000
17.566667	0.500	281,106.000000
17.575000	0.500	325,183.000000
17.583333	0.500	379,084.000000
17.591667	0.500	442,746.000000
17.600000	0.500	515,562.000000
17.608333	0.500	595,979.000000
17.616667	0.500	680,915.000000
17.625000	0.500	766,332.000000
17.633333	0.500	847,819.000000
17.641667	0.500	920,880.000000
17.650000	0.500	980,383.000000
17.658333	0.500	1,020,891.000000
17.666667	0.500	1,038,720.000000
17.675000	0.500	1,032,927.000000
17.683333	0.500	1,005,016.000000
17.691667	0.500	957,682.000000
17.700000	0.500	894,546.000000
17.708333	0.500	819,394.000000
17.716667	0.500	737,189.000000
17.725000	0.500	653,051.000000
17.733333	0.500	571,000.000000
17.741667	0.500	494,469.000000
17.750000	0.500	425,976.000000
17.758333	0.500	366,763.000000
17.766667	0.500	317,036.000000
17.775000	0.500	275,934.000000
17.783333	0.500	242,267.000000
17.791667	0.500	215,106.000000
17.800000	0.500	193,341.000000
17.808333	0.500	176,298.000000
17.816667	0.500	163,709.000000
17.825000	0.500	154,937.000000
17.833333	0.500	149,268.000000
17.841667	0.500	145,763.000000
17.850000	0.500	143,731.000000
17.858333	0.500	142,830.000000
17.866667	0.500	142,376.000000
17.875000	0.500	142,101.000000
17.883333	0.500	142,096.000000
17.891667	0.500	142,265.000000
17.900000	0.500	142,660.000000
17.908333	0.500	143,282.000000
17.916667	0.500	142,718.000000
17.925000	0.500	140,075.000000
17.933333	0.500	135,951.000000
17.941667	0.500	130,763.000000
17.950000	0.500	124,476.000000
17.958333	0.500	117,015.000000
17.966667	0.500	109,031.000000
17.975000	0.500	101,813.000000
17.983333	0.500	96,063.000000
17.991667	0.500	92,595.000000
18.000000	0.500	91,940.000000
18.008333	0.500	93,786.000000
18.016667	0.500	97,195.000000
18.025000	0.500	101,506.000000
18.033333	0.500	106,390.000000
18.041667	0.500	111,402.000000
18.050000	0.500	116,094.000000
18.058333	0.500	119,764.000000
18.066667	0.500	121,781.000000
18.075000	0.500	121,648.000000
18.083333	0.500	119,678.000000
18.091667	0.500	116,920.000000
18.100000	0.500	113,862.000000
18.108333	0.500	110,942.000000
18.116667	0.500	108,521.000000
18.125000	0.500	107,041.000000
18.133333	0.500	106,861.000000
18.141667	0.500	107,482.000000
18.150000	0.500	107,754.000000
18.158333	0.500	107,342.000000
18.166667	0.500	107,074.000000
18.175000	0.500	107,506.000000
18.183333	0.500	108,341.000000
18.191667	0.500	109,187.000000
18.200000	0.500	110,228.000000
18.208333	0.500	112,173.000000
18.216667	0.500	114,833.000000
18.225000	0.500	117,382.000000
18.233333	0.500	119,118.000000
18.241667	0.500	119,239.000000
18.250000	0.500	117,170.000000
18.258333	0.500	112,769.000000
18.266667	0.500	106,708.000000
18.275000	0.500	100,582.000000
18.283333	0.500	95,904.000000
18.291667	0.500	93,260.000000
18.300000	0.500	92,561.000000
18.308333	0.500	93,141.000000
18.316667	0.500	94,695.000000
18.325000	0.500	97,854.000000
18.333333	0.500	102,789.000000
18.341667	0.500	109,415.000000
18.350000	0.500	117,314.000000
18.358333	0.500	125,555.000000
18.366667	0.500	132,991.000000
18.375000	0.500	138,807.000000
18.383333	0.500	142,840.000000
18.391667	0.500	145,619.000000
18.400000	0.500	148,155.000000
18.408333	0.500	151,035.000000
18.416667	0.500	154,376.000000
18.425000	0.500	158,195.000000
18.433333	0.500	161,856.000000
18.441667	0.500	164,577.000000
18.450000	0.500	165,898.000000
18.458333	0.500	165,799.000000
18.466667	0.500	164,707.000000
18.475000	0.500	162,993.000000
18.483333	0.500	161,100.000000
18.491667	0.500	159,911.000000
18.500000	0.500	159,895.000000
18.508333	0.500	160,728.000000
18.516667	0.500	162,797.000000
18.525000	0.500	167,382.000000
18.533333	0.500	176,608.000000
18.541667	0.500	192,034.000000
18.550000	0.500	214,294.000000
18.558333	0.500	243,598.000000
18.566667	0.500	279,596.000000
18.575000	0.500	321,400.000000
18.583333	0.500	368,048.000000
18.591667	0.500	418,213.000000
18.600000	0.500	469,366.000000
18.608333	0.500	517,788.000000
18.616667	0.500	558,989.000000
18.625000	0.500	589,506.000000
18.633333	0.500	607,309.000000
18.641667	0.500	612,325.000000
18.650000	0.500	605,021.000000
18.658333	0.500	585,758.000000
18.666667	0.500	555,968.000000
18.675000	0.500	518,320.000000
18.683333	0.500	475,585.000000
18.691667	0.500	430,355.000000
18.700000	0.500	385,325.000000
18.708333	0.500	342,658.000000
18.716667	0.500	303,774.000000
18.725000	0.500	269,644.000000
18.733333	0.500	241,736.000000
18.741667	0.500	220,573.000000
18.750000	0.500	204,657.000000
18.758333	0.500	191,869.000000
18.766667	0.500	180,476.000000
18.775000	0.500	169,482.000000
18.783333	0.500	158,719.000000
18.791667	0.500	148,682.000000
18.800000	0.500	139,683.000000
18.808333	0.500	131,907.000000
18.816667	0.500	125,577.000000
18.825000	0.500	120,585.000000
18.833333	0.500	116,887.000000
18.841667	0.500	114,850.000000
18.850000	0.500	115,148.000000
18.858333	0.500	117,827.000000
18.866667	0.500	122,585.000000
18.875000	0.500	129,208.000000
18.883333	0.500	136,951.000000
18.891667	0.500	144,951.000000
18.900000	0.500	152,961.000000
18.908333	0.500	160,636.000000
18.916667	0.500	167,722.000000
18.925000	0.500	174,311.000000
18.933333	0.500	180,459.000000
18.941667	0.500	186,873.000000
18.950000	0.500	194,482.000000
18.958333	0.500	203,322.000000
18.966667	0.500	212,859.000000
18.975000	0.500	222,367.000000
18.983333	0.500	231,568.000000
18.991667	0.500	240,412.000000
19.000000	0.500	248,254.000000
19.008333	0.500	254,315.000000
19.016667	0.500	258,465.000000
19.025000	0.500	260,366.000000
19.033333	0.500	259,555.000000
19.041667	0.500	256,009.000000
19.050000	0.500	249,594.000000
19.058333	0.500	240,316.000000
19.066667	0.500	229,191.000000
19.075000	0.500	217,421.000000
19.083333	0.500	206,185.000000
19.091667	0.500	195,906.000000
19.100000	0.500	186,711.000000
19.108333	0.500	178,872.000000
19.116667	0.500	171,827.000000
19.125000	0.500	165,021.000000
19.133333	0.500	158,492.000000
19.141667	0.500	152,132.000000
19.150000	0.500	145,741.000000
19.158333	0.500	140,070.000000
19.166667	0.500	135,941.000000
19.175000	0.500	133,569.000000
19.183333	0.500	133,388.000000
19.191667	0.500	135,965.000000
19.200000	0.500	141,050.000000
19.208333	0.500	148,365.000000
19.216667	0.500	157,751.000000
19.225000	0.500	168,442.000000
19.233333	0.500	180,165.000000
19.241667	0.500	193,942.000000
19.250000	0.500	211,118.000000
19.258333	0.500	232,989.000000
19.266667	0.500	261,543.000000
19.275000	0.500	298,310.000000
19.283333	0.500	345,217.000000
19.291667	0.500	404,847.000000
19.300000	0.500	479,001.000000
19.308333	0.500	568,665.000000
19.316667	0.500	673,732.000000
19.325000	0.500	791,875.000000
19.333333	0.500	918,717.000000
19.341667	0.500	1,048,802.000000
19.350000	0.500	1,175,946.000000
19.358333	0.500	1,292,018.000000
19.366667	0.500	1,387,804.000000
19.375000	0.500	1,455,007.000000
19.383333	0.500	1,487,372.000000
19.391667	0.500	1,482,056.000000
19.400000	0.500	1,439,652.000000
19.408333	0.500	1,364,139.000000
19.416667	0.500	1,262,448.000000
19.425000	0.500	1,142,927.000000
19.433333	0.500	1,014,306.000000
19.441667	0.500	884,822.000000
19.450000	0.500	760,673.000000
19.458333	0.500	646,076.000000
19.466667	0.500	543,996.000000
19.475000	0.500	456,211.000000
19.483333	0.500	383,599.000000
19.491667	0.500	326,353.000000
19.500000	0.500	283,579.000000
19.508333	0.500	253,600.000000
19.516667	0.500	234,415.000000
19.525000	0.500	224,209.000000
19.533333	0.500	221,638.000000
19.541667	0.500	225,468.000000
19.550000	0.500	234,345.000000
19.558333	0.500	248,369.000000
19.566667	0.500	268,451.000000
19.575000	0.500	295,014.000000
19.583333	0.500	328,904.000000
19.591667	0.500	371,801.000000
19.600000	0.500	425,363.000000
19.608333	0.500	490,689.000000
19.616667	0.500	569,365.000000
19.625000	0.500	663,008.000000
19.633333	0.500	772,444.000000
19.641667	0.500	895,982.000000
19.650000	0.500	1,028,935.000000
19.658333	0.500	1,164,306.000000
19.666667	0.500	1,293,511.000000
19.675000	0.500	1,407,036.000000
19.683333	0.500	1,495,932.000000
19.691667	0.500	1,553,154.000000
19.700000	0.500	1,574,153.000000
19.708333	0.500	1,556,501.000000
19.716667	0.500	1,501,198.000000
19.725000	0.500	1,412,885.000000
19.733333	0.500	1,299,105.000000
19.741667	0.500	1,168,502.000000
19.750000	0.500	1,029,798.000000
19.758333	0.500	891,063.000000
19.766667	0.500	758,840.000000
19.775000	0.500	638,393.000000
19.783333	0.500	533,267.000000
19.791667	0.500	444,811.000000
19.800000	0.500	372,695.000000
19.808333	0.500	315,478.000000
19.816667	0.500	271,121.000000
19.825000	0.500	237,285.000000
19.833333	0.500	211,249.000000
19.841667	0.500	191,762.000000
19.850000	0.500	178,481.000000
19.858333	0.500	170,304.000000
19.866667	0.500	165,609.000000
19.875000	0.500	162,322.000000
19.883333	0.500	159,555.000000
19.891667	0.500	157,774.000000
19.900000	0.500	157,638.000000
19.908333	0.500	158,991.000000
19.916667	0.500	161,003.000000
19.925000	0.500	162,851.000000
19.933333	0.500	163,504.000000
19.941667	0.500	162,529.000000
19.950000	0.500	160,114.000000
19.958333	0.500	156,185.000000
19.966667	0.500	150,595.000000
19.975000	0.500	144,159.000000
19.983333	0.500	137,716.000000
19.991667	0.500	132,303.000000
20.000000	0.500	128,701.000000
20.008333	0.500	127,119.000000
20.016667	0.500	127,080.000000
20.025000	0.500	127,238.000000
20.033333	0.500	126,349.000000
20.041667	0.500	124,570.000000
20.050000	0.500	122,535.000000
20.058333	0.500	121,184.000000
20.066667	0.500	121,107.000000
20.075000	0.500	122,131.000000
20.083333	0.500	123,864.000000
20.091667	0.500	125,636.000000
20.100000	0.500	126,963.000000
20.108333	0.500	127,762.000000
20.116667	0.500	128,228.000000
20.125000	0.500	128,417.000000
20.133333	0.500	128,539.000000
20.141667	0.500	128,488.000000
20.150000	0.500	128,508.000000
20.158333	0.500	128,689.000000
20.166667	0.500	129,019.000000
20.175000	0.500	129,381.000000
20.183333	0.500	129,517.000000
20.191667	0.500	129,398.000000
20.200000	0.500	129,085.000000
20.208333	0.500	128,780.000000
20.216667	0.500	128,758.000000
20.225000	0.500	129,392.000000
20.233333	0.500	130,666.000000
20.241667	0.500	132,562.000000
20.250000	0.500	135,430.000000
20.258333	0.500	138,561.000000
20.266667	0.500	141,142.000000
20.275000	0.500	142,485.000000
20.283333	0.500	142,497.000000
20.291667	0.500	141,565.000000
20.300000	0.500	140,013.000000
20.308333	0.500	137,912.000000
20.316667	0.500	135,109.000000
20.325000	0.500	132,260.000000
20.333333	0.500	129,730.000000
20.341667	0.500	127,744.000000
20.350000	0.500	126,418.000000
20.358333	0.500	125,226.000000
20.366667	0.500	124,244.000000
20.375000	0.500	124,299.000000
20.383333	0.500	125,967.000000
20.391667	0.500	129,190.000000
20.400000	0.500	133,975.000000
20.408333	0.500	139,758.000000
20.416667	0.500	145,127.000000
20.425000	0.500	148,993.000000
20.433333	0.500	151,026.000000
20.441667	0.500	151,440.000000
20.450000	0.500	150,704.000000
20.458333	0.500	149,047.000000
20.466667	0.500	146,656.000000
20.475000	0.500	143,582.000000
20.483333	0.500	140,045.000000
20.491667	0.500	136,437.000000
20.500000	0.500	133,333.000000
20.508333	0.500	130,898.000000
20.516667	0.500	129,091.000000
20.525000	0.500	128,114.000000
20.533333	0.500	128,226.000000
20.541667	0.500	129,557.000000
20.550000	0.500	131,660.000000
20.558333	0.500	134,013.000000
20.566667	0.500	136,215.000000
20.575000	0.500	137,859.000000
20.583333	0.500	138,962.000000
20.591667	0.500	139,636.000000
20.600000	0.500	140,035.000000
20.608333	0.500	140,457.000000
20.616667	0.500	140,961.000000
20.625000	0.500	141,689.000000
20.633333	0.500	142,630.000000
20.641667	0.500	143,750.000000
20.650000	0.500	144,490.000000
20.658333	0.500	144,734.000000
20.666667	0.500	144,752.000000
20.675000	0.500	144,924.000000
20.683333	0.500	145,236.000000
20.691667	0.500	146,000.000000
20.700000	0.500	147,445.000000
20.708333	0.500	149,458.000000
20.716667	0.500	151,360.000000
20.725000	0.500	152,712.000000
20.733333	0.500	153,316.000000
20.741667	0.500	153,379.000000
20.750000	0.500	153,840.000000
20.758333	0.500	155,975.000000
20.766667	0.500	160,327.000000
20.775000	0.500	166,170.000000
20.783333	0.500	172,821.000000
20.791667	0.500	179,740.000000
20.800000	0.500	186,239.000000
20.808333	0.500	191,659.000000
20.816667	0.500	195,476.000000
20.825000	0.500	197,323.000000
20.833333	0.500	197,140.000000
20.841667	0.500	195,298.000000
20.850000	0.500	192,495.000000
20.858333	0.500	188,923.000000
20.866667	0.500	184,548.000000
20.875000	0.500	179,625.000000
20.883333	0.500	174,528.000000
20.891667	0.500	169,464.000000
20.900000	0.500	164,320.000000
20.908333	0.500	159,296.000000
20.916667	0.500	155,153.000000
20.925000	0.500	152,567.000000
20.933333	0.500	150,963.000000
20.941667	0.500	149,059.000000
20.950000	0.500	146,153.000000
20.958333	0.500	142,127.000000
20.966667	0.500	137,813.000000
20.975000	0.500	133,973.000000
20.983333	0.500	130,884.000000
20.991667	0.500	128,748.000000
21.000000	0.500	127,257.000000
21.008333	0.500	125,879.000000
21.016667	0.500	124,607.000000
21.025000	0.500	123,427.000000
21.033333	0.500	122,126.000000
21.041667	0.500	121,249.000000
21.050000	0.500	121,059.000000
21.058333	0.500	121,176.000000
21.066667	0.500	121,685.000000
21.075000	0.500	122,794.000000
21.083333	0.500	125,123.000000
21.091667	0.500	129,047.000000
21.100000	0.500	133,870.000000
21.108333	0.500	138,565.000000
21.116667	0.500	142,266.000000
21.125000	0.500	144,357.000000
21.133333	0.500	144,794.000000
21.141667	0.500	143,951.000000
21.150000	0.500	142,371.000000
21.158333	0.500	140,047.000000
21.166667	0.500	137,349.000000
21.175000	0.500	134,737.000000
21.183333	0.500	132,616.000000
21.191667	0.500	131,588.000000
21.200000	0.500	131,871.000000
21.208333	0.500	133,070.000000
21.216667	0.500	134,316.000000
21.225000	0.500	135,061.000000
21.233333	0.500	135,526.000000
21.241667	0.500	136,153.000000
21.250000	0.500	136,881.000000
21.258333	0.500	137,147.000000
21.266667	0.500	136,813.000000
21.275000	0.500	136,574.000000
21.283333	0.500	136,390.000000
21.291667	0.500	136,100.000000
21.300000	0.500	135,701.000000
21.308333	0.500	135,075.000000
21.316667	0.500	134,007.000000
21.325000	0.500	132,877.000000
21.333333	0.500	132,367.000000
21.341667	0.500	132,421.000000
21.350000	0.500	132,788.000000
21.358333	0.500	133,670.000000
21.366667	0.500	135,173.000000
21.375000	0.500	137,006.000000
21.383333	0.500	139,186.000000
21.391667	0.500	142,147.000000
21.400000	0.500	145,978.000000
21.408333	0.500	150,149.000000
21.416667	0.500	153,926.000000
21.425000	0.500	156,639.000000
21.433333	0.500	158,151.000000
21.441667	0.500	159,676.000000
21.450000	0.500	161,932.000000
21.458333	0.500	163,778.000000
21.466667	0.500	164,331.000000
21.475000	0.500	163,575.000000
21.483333	0.500	161,861.000000
21.491667	0.500	159,891.000000
21.500000	0.500	158,302.000000
21.508333	0.500	157,019.000000
21.516667	0.500	156,343.000000
21.525000	0.500	156,449.000000
21.533333	0.500	156,866.000000
21.541667	0.500	157,128.000000
21.550000	0.500	156,942.000000
21.558333	0.500	155,998.000000
21.566667	0.500	153,944.000000
21.575000	0.500	151,043.000000
21.583333	0.500	147,928.000000
21.591667	0.500	145,038.000000
21.600000	0.500	142,734.000000
21.608333	0.500	141,832.000000
21.616667	0.500	142,828.000000
21.625000	0.500	145,172.000000
21.633333	0.500	148,153.000000
21.641667	0.500	151,276.000000
21.650000	0.500	154,071.000000
21.658333	0.500	155,980.000000
21.666667	0.500	156,319.000000
21.675000	0.500	155,332.000000
21.683333	0.500	153,875.000000
21.691667	0.500	152,574.000000
21.700000	0.500	151,279.000000
21.708333	0.500	150,145.000000
21.716667	0.500	149,280.000000
21.725000	0.500	148,736.000000
21.733333	0.500	148,757.000000
21.741667	0.500	149,500.000000
21.750000	0.500	150,456.000000
21.758333	0.500	150,952.000000
21.766667	0.500	150,905.000000
21.775000	0.500	150,249.000000
21.783333	0.500	148,749.000000
21.791667	0.500	146,925.000000
21.800000	0.500	145,660.000000
21.808333	0.500	145,184.000000
21.816667	0.500	145,422.000000
21.825000	0.500	146,175.000000
21.833333	0.500	146,841.000000
21.841667	0.500	146,937.000000
21.850000	0.500	146,351.000000
21.858333	0.500	145,526.000000
21.866667	0.500	145,166.000000
21.875000	0.500	145,270.000000
21.883333	0.500	145,593.000000
21.891667	0.500	146,304.000000
21.900000	0.500	147,187.000000
21.908333	0.500	148,020.000000
21.916667	0.500	148,384.000000
21.925000	0.500	147,368.000000
21.933333	0.500	144,655.000000
21.941667	0.500	141,344.000000
21.950000	0.500	138,926.000000
21.958333	0.500	137,908.000000
21.966667	0.500	137,577.000000
21.975000	0.500	137,447.000000
21.983333	0.500	137,499.000000
21.991667	0.500	138,380.000000
22.000000	0.500	140,008.000000
22.008333	0.500	141,972.000000
22.016667	0.500	143,994.000000
22.025000	0.500	145,582.000000
22.033333	0.500	146,344.000000
22.041667	0.500	146,674.000000
22.050000	0.500	146,739.000000
22.058333	0.500	146,754.000000
22.066667	0.500	146,558.000000
22.075000	0.500	145,730.000000
22.083333	0.500	144,114.000000
22.091667	0.500	142,408.000000
22.100000	0.500	141,351.000000
22.108333	0.500	141,103.000000
22.116667	0.500	141,332.000000
22.125000	0.500	141,705.000000
22.133333	0.500	141,859.000000
22.141667	0.500	141,746.000000
22.150000	0.500	141,531.000000
22.158333	0.500	140,946.000000
22.166667	0.500	140,259.000000
22.175000	0.500	140,122.000000
22.183333	0.500	140,452.000000
22.191667	0.500	140,942.000000
22.200000	0.500	141,879.000000
22.208333	0.500	144,067.000000
22.216667	0.500	148,148.000000
22.225000	0.500	153,916.000000
22.233333	0.500	159,935.000000
22.241667	0.500	165,032.000000
22.250000	0.500	169,013.000000
22.258333	0.500	171,721.000000
22.266667	0.500	173,131.000000
22.275000	0.500	173,583.000000
22.283333	0.500	173,325.000000
22.291667	0.500	172,193.000000
22.300000	0.500	170,345.000000
22.308333	0.500	168,072.000000
22.316667	0.500	165,200.000000
22.325000	0.500	161,450.000000
22.333333	0.500	157,327.000000
22.341667	0.500	153,548.000000
22.350000	0.500	150,627.000000
22.358333	0.500	148,643.000000
22.366667	0.500	147,321.000000
22.375000	0.500	146,050.000000
22.383333	0.500	144,692.000000
22.391667	0.500	143,721.000000
22.400000	0.500	143,663.000000
22.408333	0.500	144,549.000000
22.416667	0.500	146,220.000000
22.425000	0.500	148,392.000000
22.433333	0.500	149,982.000000
22.441667	0.500	150,433.000000
22.450000	0.500	150,065.000000
22.458333	0.500	149,180.000000
22.466667	0.500	148,013.000000
22.475000	0.500	146,654.000000
22.483333	0.500	144,969.000000
22.491667	0.500	142,786.000000
22.500000	0.500	139,893.000000
22.508333	0.500	135,944.000000
22.516667	0.500	131,598.000000
22.525000	0.500	127,868.000000
22.533333	0.500	125,923.000000
22.541667	0.500	126,412.000000
22.550000	0.500	129,147.000000
22.558333	0.500	133,665.000000
22.566667	0.500	138,941.000000
22.575000	0.500	144,288.000000
22.583333	0.500	149,113.000000
22.591667	0.500	152,627.000000
22.600000	0.500	154,219.000000
22.608333	0.500	153,534.000000
22.616667	0.500	151,194.000000
22.625000	0.500	148,112.000000
22.633333	0.500	144,844.000000
22.641667	0.500	142,138.000000
22.650000	0.500	141,156.000000
22.658333	0.500	142,364.000000
22.666667	0.500	145,441.000000
22.675000	0.500	149,739.000000
22.683333	0.500	154,725.000000
22.691667	0.500	159,561.000000
22.700000	0.500	163,734.000000
22.708333	0.500	167,018.000000
22.716667	0.500	169,903.000000
22.725000	0.500	172,593.000000
22.733333	0.500	174,806.000000
22.741667	0.500	176,899.000000
22.750000	0.500	179,188.000000
22.758333	0.500	181,570.000000
22.766667	0.500	183,492.000000
22.775000	0.500	184,556.000000
22.783333	0.500	184,761.000000
22.791667	0.500	183,795.000000
22.800000	0.500	181,638.000000
22.808333	0.500	178,423.000000
22.816667	0.500	174,928.000000
22.825000	0.500	171,759.000000
22.833333	0.500	168,734.000000
22.841667	0.500	165,101.000000
22.850000	0.500	161,177.000000
22.858333	0.500	157,685.000000
22.866667	0.500	155,097.000000
22.875000	0.500	153,747.000000
22.883333	0.500	153,633.000000
22.891667	0.500	154,438.000000
22.900000	0.500	155,674.000000
22.908333	0.500	156,812.000000
22.916667	0.500	157,572.000000
22.925000	0.500	158,206.000000
22.933333	0.500	158,867.000000
22.941667	0.500	160,006.000000
22.950000	0.500	161,334.000000
22.958333	0.500	162,752.000000
22.966667	0.500	164,472.000000
22.975000	0.500	165,951.000000
22.983333	0.500	166,727.000000
22.991667	0.500	166,475.000000
23.000000	0.500	165,152.000000
23.008333	0.500	162,485.000000
23.016667	0.500	158,568.000000
23.025000	0.500	154,468.000000
23.033333	0.500	151,400.000000
23.041667	0.500	149,932.000000
23.050000	0.500	149,977.000000
23.058333	0.500	151,764.000000
23.066667	0.500	155,077.000000
23.075000	0.500	158,934.000000
23.083333	0.500	162,825.000000
23.091667	0.500	166,638.000000
23.100000	0.500	170,138.000000
23.108333	0.500	172,569.000000
23.116667	0.500	173,205.000000
23.125000	0.500	171,899.000000
23.133333	0.500	169,317.000000
23.141667	0.500	166,297.000000
23.150000	0.500	163,531.000000
23.158333	0.500	161,645.000000
23.166667	0.500	161,306.000000
23.175000	0.500	162,752.000000
23.183333	0.500	165,067.000000
23.191667	0.500	167,045.000000
23.200000	0.500	167,863.000000
23.208333	0.500	166,986.000000
23.216667	0.500	164,824.000000
23.225000	0.500	163,161.000000
23.233333	0.500	163,171.000000
23.241667	0.500	164,483.000000
23.250000	0.500	166,097.000000
23.258333	0.500	167,370.000000
23.266667	0.500	167,602.000000
23.275000	0.500	166,755.000000
23.283333	0.500	165,113.000000
23.291667	0.500	162,979.000000
23.300000	0.500	160,831.000000
23.308333	0.500	159,202.000000
23.316667	0.500	158,562.000000
23.325000	0.500	158,608.000000
23.333333	0.500	158,389.000000
23.341667	0.500	157,576.000000
23.350000	0.500	156,615.000000
23.358333	0.500	155,317.000000
23.366667	0.500	153,456.000000
23.375000	0.500	150,896.000000
23.383333	0.500	147,700.000000
23.391667	0.500	144,564.000000
23.400000	0.500	142,309.000000
23.408333	0.500	141,267.000000
23.416667	0.500	141,010.000000
23.425000	0.500	141,288.000000
23.433333	0.500	142,088.000000
23.441667	0.500	143,169.000000
23.450000	0.500	144,139.000000
23.458333	0.500	145,215.000000
23.466667	0.500	146,669.000000
23.475000	0.500	148,596.000000
23.483333	0.500	150,906.000000
23.491667	0.500	153,925.000000
23.500000	0.500	157,666.000000
23.508333	0.500	161,574.000000
23.516667	0.500	165,543.000000
23.525000	0.500	169,472.000000
23.533333	0.500	172,969.000000
23.541667	0.500	175,221.000000
23.550000	0.500	175,760.000000
23.558333	0.500	173,752.000000
23.566667	0.500	168,836.000000
23.575000	0.500	162,192.000000
23.583333	0.500	155,419.000000
23.591667	0.500	149,543.000000
23.600000	0.500	144,915.000000
23.608333	0.500	141,556.000000
23.616667	0.500	139,309.000000
23.625000	0.500	138,016.000000
23.633333	0.500	137,831.000000
23.641667	0.500	138,297.000000
23.650000	0.500	139,307.000000
23.658333	0.500	140,753.000000
23.666667	0.500	142,204.000000
23.675000	0.500	143,299.000000
23.683333	0.500	144,600.000000
23.691667	0.500	146,398.000000
23.700000	0.500	148,736.000000
23.708333	0.500	151,332.000000
23.716667	0.500	153,395.000000
23.725000	0.500	154,028.000000
23.733333	0.500	153,280.000000
23.741667	0.500	151,867.000000
23.750000	0.500	150,753.000000
23.758333	0.500	150,144.000000
23.766667	0.500	150,121.000000
23.775000	0.500	151,115.000000
23.783333	0.500	153,343.000000
23.791667	0.500	156,816.000000
23.800000	0.500	160,824.000000
23.808333	0.500	164,172.000000
23.816667	0.500	166,394.000000
23.825000	0.500	167,569.000000
23.833333	0.500	167,577.000000
23.841667	0.500	166,305.000000
23.850000	0.500	164,136.000000
23.858333	0.500	161,834.000000
23.866667	0.500	160,005.000000
23.875000	0.500	159,023.000000
23.883333	0.500	158,856.000000
23.891667	0.500	159,345.000000
23.900000	0.500	159,931.000000
23.908333	0.500	159,981.000000
23.916667	0.500	159,420.000000
23.925000	0.500	157,954.000000
23.933333	0.500	156,537.000000
23.941667	0.500	156,396.000000
23.950000	0.500	157,414.000000
23.958333	0.500	158,932.000000
23.966667	0.500	160,915.000000
23.975000	0.500	162,808.000000
23.983333	0.500	163,539.000000
23.991667	0.500	162,799.000000
24.000000	0.500	161,545.000000
24.008333	0.500	160,828.000000
24.016667	0.500	161,004.000000
24.025000	0.500	162,204.000000
24.033333	0.500	164,399.000000
24.041667	0.500	167,171.000000
24.050000	0.500	170,235.000000
24.058333	0.500	173,260.000000
24.066667	0.500	175,437.000000
24.075000	0.500	176,479.000000
24.083333	0.500	176,237.000000
24.091667	0.500	174,969.000000
24.100000	0.500	173,000.000000
24.108333	0.500	170,862.000000
24.116667	0.500	168,719.000000
24.125000	0.500	166,536.000000
24.133333	0.500	163,978.000000
24.141667	0.500	161,055.000000
24.150000	0.500	158,434.000000
24.158333	0.500	156,774.000000
24.166667	0.500	156,669.000000
24.175000	0.500	158,385.000000
24.183333	0.500	161,143.000000
24.191667	0.500	164,327.000000
24.200000	0.500	167,433.000000
24.208333	0.500	170,075.000000
24.216667	0.500	171,553.000000
24.225000	0.500	171,515.000000
24.233333	0.500	170,335.000000
24.241667	0.500	168,502.000000
24.250000	0.500	166,640.000000
24.258333	0.500	165,187.000000
24.266667	0.500	163,933.000000
24.275000	0.500	162,599.000000
24.283333	0.500	160,107.000000
24.291667	0.500	155,712.000000
24.300000	0.500	150,221.000000
24.308333	0.500	145,555.000000
24.316667	0.500	143,411.000000
24.325000	0.500	144,063.000000
24.333333	0.500	147,055.000000
24.341667	0.500	152,048.000000
24.350000	0.500	157,942.000000
24.358333	0.500	163,245.000000
24.366667	0.500	167,041.000000
24.375000	0.500	168,823.000000
24.383333	0.500	169,168.000000
24.391667	0.500	169,510.000000
24.400000	0.500	169,666.000000
24.408333	0.500	169,321.000000
24.416667	0.500	168,807.000000
24.425000	0.500	168,258.000000
24.433333	0.500	167,602.000000
24.441667	0.500	166,857.000000
24.450000	0.500	165,709.000000
24.458333	0.500	163,973.000000
24.466667	0.500	162,183.000000
24.475000	0.500	160,906.000000
24.483333	0.500	159,877.000000
24.491667	0.500	158,970.000000
24.500000	0.500	158,804.000000
24.508333	0.500	159,519.000000
24.516667	0.500	161,045.000000
24.525000	0.500	163,307.000000
24.533333	0.500	165,728.000000
24.541667	0.500	167,762.000000
24.550000	0.500	168,627.000000
24.558333	0.500	167,998.000000
24.566667	0.500	166,467.000000
24.575000	0.500	164,694.000000
24.583333	0.500	163,754.000000
24.591667	0.500	164,576.000000
24.600000	0.500	166,777.000000
24.608333	0.500	169,428.000000
24.616667	0.500	171,032.000000
24.625000	0.500	170,524.000000
24.633333	0.500	167,959.000000
24.641667	0.500	164,319.000000
24.650000	0.500	160,537.000000
24.658333	0.500	157,993.000000
24.666667	0.500	157,269.000000
24.675000	0.500	157,943.000000
24.683333	0.500	159,006.000000
24.691667	0.500	159,372.000000
24.700000	0.500	159,517.000000
24.708333	0.500	160,482.000000
24.716667	0.500	162,354.000000
24.725000	0.500	164,228.000000
24.733333	0.500	164,951.000000
24.741667	0.500	164,510.000000
24.750000	0.500	163,248.000000
24.758333	0.500	161,950.000000
24.766667	0.500	161,072.000000
24.775000	0.500	161,057.000000
24.783333	0.500	162,189.000000
24.791667	0.500	164,383.000000
24.800000	0.500	167,348.000000
24.808333	0.500	170,673.000000
24.816667	0.500	174,280.000000
24.825000	0.500	178,062.000000
24.833333	0.500	180,676.000000
24.841667	0.500	181,445.000000
24.850000	0.500	181,053.000000
24.858333	0.500	180,211.000000
24.866667	0.500	179,298.000000
24.875000	0.500	178,487.000000
24.883333	0.500	177,948.000000
24.891667	0.500	177,413.000000
24.900000	0.500	177,216.000000
24.908333	0.500	177,544.000000
24.916667	0.500	177,993.000000
24.925000	0.500	178,078.000000
24.933333	0.500	177,879.000000
24.941667	0.500	177,559.000000
24.950000	0.500	177,116.000000
24.958333	0.500	176,350.000000
24.966667	0.500	175,243.000000
24.975000	0.500	174,076.000000
24.983333	0.500	172,974.000000
24.991667	0.500	172,136.000000
25.000000	0.500	171,464.000000
25.008333	0.500	170,706.000000
25.016667	0.500	169,661.000000
25.025000	0.500	168,422.000000
25.033333	0.500	167,314.000000
25.041667	0.500	166,752.000000
25.050000	0.500	166,990.000000
25.058333	0.500	168,025.000000
25.066667	0.500	169,655.000000
25.075000	0.500	171,625.000000
25.083333	0.500	173,836.000000
25.091667	0.500	176,394.000000
25.100000	0.500	178,819.000000
25.108333	0.500	180,706.000000
25.116667	0.500	181,870.000000
25.125000	0.500	182,476.000000
25.133333	0.500	182,762.000000
25.141667	0.500	182,918.000000
25.150000	0.500	182,930.000000
25.158333	0.500	182,745.000000
25.166667	0.500	182,366.000000
25.175000	0.500	182,065.000000
25.183333	0.500	182,030.000000
25.191667	0.500	181,973.000000
25.200000	0.500	181,386.000000
25.208333	0.500	179,404.000000
25.216667	0.500	175,800.000000
25.225000	0.500	171,724.000000
25.233333	0.500	167,899.000000
25.241667	0.500	164,830.000000
25.250000	0.500	163,226.000000
25.258333	0.500	163,134.000000
25.266667	0.500	164,263.000000
25.275000	0.500	166,271.000000
25.283333	0.500	168,390.000000
25.291667	0.500	170,631.000000
25.300000	0.500	173,350.000000
25.308333	0.500	176,210.000000
25.316667	0.500	178,684.000000
25.325000	0.500	180,730.000000
25.333333	0.500	182,588.000000
25.341667	0.500	184,187.000000
25.350000	0.500	185,131.000000
25.358333	0.500	185,304.000000
25.366667	0.500	185,388.000000
25.375000	0.500	186,201.000000
25.383333	0.500	187,295.000000
25.391667	0.500	188,123.000000
25.400000	0.500	188,385.000000
25.408333	0.500	188,000.000000
25.416667	0.500	187,309.000000
25.425000	0.500	186,351.000000
25.433333	0.500	185,219.000000
25.441667	0.500	184,555.000000
25.450000	0.500	184,599.000000
25.458333	0.500	184,729.000000
25.466667	0.500	184,273.000000
25.475000	0.500	182,953.000000
25.483333	0.500	180,943.000000
25.491667	0.500	178,980.000000
25.500000	0.500	177,954.000000
25.508333	0.500	178,233.000000
25.516667	0.500	179,666.000000
25.525000	0.500	181,876.000000
25.533333	0.500	184,108.000000
25.541667	0.500	185,921.000000
25.550000	0.500	187,680.000000
25.558333	0.500	189,274.000000
25.566667	0.500	190,439.000000
25.575000	0.500	190,827.000000
25.583333	0.500	190,723.000000
25.591667	0.500	190,273.000000
25.600000	0.500	189,103.000000
25.608333	0.500	187,191.000000
25.616667	0.500	184,728.000000
25.625000	0.500	181,842.000000
25.633333	0.500	178,717.000000
25.641667	0.500	175,385.000000
25.650000	0.500	171,624.000000
25.658333	0.500	167,628.000000
25.666667	0.500	163,720.000000
25.675000	0.500	160,536.000000
25.683333	0.500	158,689.000000
25.691667	0.500	158,584.000000
25.700000	0.500	160,095.000000
25.708333	0.500	162,379.000000
25.716667	0.500	164,733.000000
25.725000	0.500	166,881.000000
25.733333	0.500	168,970.000000
25.741667	0.500	171,398.000000
25.750000	0.500	173,889.000000
25.758333	0.500	176,108.000000
25.766667	0.500	178,006.000000
25.775000	0.500	179,550.000000
25.783333	0.500	180,401.000000
25.791667	0.500	180,193.000000
25.800000	0.500	178,860.000000
25.808333	0.500	176,580.000000
25.816667	0.500	174,097.000000
25.825000	0.500	172,301.000000
25.833333	0.500	171,795.000000
25.841667	0.500	171,977.000000
25.850000	0.500	172,103.000000
25.858333	0.500	171,985.000000
25.866667	0.500	172,209.000000
25.875000	0.500	173,645.000000
25.883333	0.500	176,115.000000
25.891667	0.500	179,304.000000
25.900000	0.500	183,459.000000
25.908333	0.500	188,581.000000
25.916667	0.500	193,513.000000
25.925000	0.500	196,718.000000
25.933333	0.500	197,453.000000
25.941667	0.500	196,574.000000
25.950000	0.500	194,993.000000
25.958333	0.500	193,095.000000
25.966667	0.500	191,188.000000
25.975000	0.500	189,717.000000
25.983333	0.500	188,806.000000
25.991667	0.500	188,526.000000
26.000000	0.500	189,258.000000
26.008333	0.500	190,544.000000
26.016667	0.500	191,762.000000
26.025000	0.500	192,733.000000
26.033333	0.500	193,437.000000
26.041667	0.500	194,242.000000
26.050000	0.500	195,348.000000
26.058333	0.500	196,309.000000
26.066667	0.500	197,034.000000
26.075000	0.500	197,633.000000
26.083333	0.500	198,463.000000
26.091667	0.500	199,196.000000
26.100000	0.500	199,503.000000
26.108333	0.500	199,194.000000
26.116667	0.500	198,362.000000
26.125000	0.500	197,111.000000
26.133333	0.500	195,655.000000
26.141667	0.500	194,237.000000
26.150000	0.500	193,188.000000
26.158333	0.500	192,667.000000
26.166667	0.500	192,458.000000
26.175000	0.500	192,281.000000
26.183333	0.500	192,149.000000
26.191667	0.500	192,235.000000
26.200000	0.500	192,293.000000
26.208333	0.500	191,765.000000
26.216667	0.500	190,369.000000
26.225000	0.500	188,301.000000
26.233333	0.500	185,890.000000
26.241667	0.500	183,608.000000
26.250000	0.500	181,961.000000
26.258333	0.500	181,124.000000
26.266667	0.500	181,120.000000
26.275000	0.500	181,980.000000
26.283333	0.500	183,391.000000
26.291667	0.500	185,437.000000
26.300000	0.500	188,060.000000
26.308333	0.500	190,963.000000
26.316667	0.500	193,735.000000
26.325000	0.500	196,297.000000
26.333333	0.500	198,559.000000
26.341667	0.500	200,322.000000
26.350000	0.500	201,491.000000
26.358333	0.500	201,905.000000
26.366667	0.500	201,238.000000
26.375000	0.500	199,583.000000
26.383333	0.500	197,265.000000
26.391667	0.500	194,716.000000
26.400000	0.500	192,678.000000
26.408333	0.500	191,522.000000
26.416667	0.500	191,123.000000
26.425000	0.500	191,420.000000
26.433333	0.500	192,491.000000
26.441667	0.500	193,950.000000
26.450000	0.500	195,676.000000
26.458333	0.500	197,334.000000
26.466667	0.500	198,744.000000
26.475000	0.500	200,169.000000
26.483333	0.500	201,744.000000
26.491667	0.500	203,151.000000
26.500000	0.500	203,665.000000
26.508333	0.500	202,954.000000
26.516667	0.500	201,345.000000
26.525000	0.500	199,676.000000
26.533333	0.500	198,662.000000
26.541667	0.500	198,806.000000
26.550000	0.500	200,307.000000
26.558333	0.500	202,346.000000
26.566667	0.500	204,032.000000
26.575000	0.500	204,771.000000
26.583333	0.500	204,798.000000
26.591667	0.500	204,377.000000
26.600000	0.500	203,616.000000
26.608333	0.500	202,659.000000
26.616667	0.500	201,920.000000
26.625000	0.500	201,480.000000
26.633333	0.500	200,539.000000
26.641667	0.500	198,950.000000
26.650000	0.500	196,802.000000
26.658333	0.500	194,192.000000
26.666667	0.500	191,595.000000
26.675000	0.500	189,081.000000
26.683333	0.500	186,611.000000
26.691667	0.500	184,755.000000
26.700000	0.500	184,152.000000
26.708333	0.500	184,585.000000
26.716667	0.500	185,365.000000
26.725000	0.500	186,185.000000
26.733333	0.500	186,747.000000
26.741667	0.500	186,926.000000
26.750000	0.500	186,644.000000
26.758333	0.500	185,933.000000
26.766667	0.500	185,426.000000
26.775000	0.500	185,479.000000
26.783333	0.500	186,280.000000
26.791667	0.500	188,432.000000
26.800000	0.500	192,583.000000
26.808333	0.500	198,239.000000
26.816667	0.500	203,751.000000
26.825000	0.500	207,516.000000
26.833333	0.500	209,350.000000
26.841667	0.500	209,555.000000
26.850000	0.500	208,512.000000
26.858333	0.500	206,987.000000
26.866667	0.500	205,877.000000
26.875000	0.500	206,022.000000
26.883333	0.500	207,367.000000
26.891667	0.500	209,296.000000
26.900000	0.500	211,394.000000
26.908333	0.500	213,496.000000
26.916667	0.500	215,502.000000
26.925000	0.500	217,650.000000
26.933333	0.500	219,922.000000
26.941667	0.500	222,227.000000
26.950000	0.500	224,449.000000
26.958333	0.500	225,663.000000
26.966667	0.500	224,891.000000
26.975000	0.500	221,755.000000
26.983333	0.500	217,283.000000
26.991667	0.500	212,993.000000
27.000000	0.500	210,069.000000
27.008333	0.500	208,763.000000
27.016667	0.500	209,092.000000
27.025000	0.500	210,688.000000
27.033333	0.500	213,680.000000
27.041667	0.500	217,873.000000
27.050000	0.500	222,634.000000
27.058333	0.500	227,436.000000
27.066667	0.500	231,681.000000
27.075000	0.500	234,130.000000
27.083333	0.500	234,051.000000
27.091667	0.500	232,315.000000
27.100000	0.500	229,529.000000
27.108333	0.500	226,225.000000
27.116667	0.500	223,184.000000
27.125000	0.500	221,675.000000
27.133333	0.500	222,231.000000
27.141667	0.500	224,936.000000
27.150000	0.500	229,157.000000
27.158333	0.500	233,895.000000
27.166667	0.500	238,134.000000
27.175000	0.500	241,056.000000
27.183333	0.500	242,276.000000
27.191667	0.500	242,278.000000
27.200000	0.500	242,275.000000
27.208333	0.500	242,695.000000
27.216667	0.500	243,835.000000
27.225000	0.500	246,201.000000
27.233333	0.500	249,373.000000
27.241667	0.500	253,037.000000
27.250000	0.500	256,668.000000
27.258333	0.500	259,462.000000
27.266667	0.500	261,303.000000
27.275000	0.500	263,142.000000
27.283333	0.500	266,015.000000
27.291667	0.500	269,766.000000
27.300000	0.500	273,413.000000
27.308333	0.500	276,727.000000
27.316667	0.500	279,734.000000
27.325000	0.500	282,238.000000
27.333333	0.500	284,455.000000
27.341667	0.500	286,132.000000
27.350000	0.500	287,151.000000
27.358333	0.500	287,857.000000
27.366667	0.500	288,663.000000
27.375000	0.500	289,663.000000
27.383333	0.500	291,733.000000
27.391667	0.500	295,886.000000
27.400000	0.500	301,744.000000
27.408333	0.500	307,903.000000
27.416667	0.500	313,406.000000
27.425000	0.500	318,231.000000
27.433333	0.500	322,444.000000
27.441667	0.500	326,296.000000
27.450000	0.500	329,703.000000
27.458333	0.500	332,762.000000
27.466667	0.500	335,660.000000
27.475000	0.500	338,132.000000
27.483333	0.500	340,222.000000
27.491667	0.500	342,648.000000
27.500000	0.500	346,288.000000
27.508333	0.500	350,749.000000
27.516667	0.500	354,742.000000
27.525000	0.500	357,690.000000
27.533333	0.500	359,364.000000
27.541667	0.500	359,740.000000
27.550000	0.500	359,373.000000
27.558333	0.500	359,353.000000
27.566667	0.500	360,413.000000
27.575000	0.500	362,410.000000
27.583333	0.500	364,551.000000
27.591667	0.500	366,409.000000
27.600000	0.500	367,627.000000
27.608333	0.500	368,108.000000
27.616667	0.500	368,636.000000
27.625000	0.500	369,550.000000
27.633333	0.500	370,327.000000
27.641667	0.500	370,365.000000
27.650000	0.500	369,233.000000
27.658333	0.500	367,164.000000
27.666667	0.500	364,614.000000
27.675000	0.500	362,064.000000
27.683333	0.500	360,014.000000
27.691667	0.500	359,217.000000
27.700000	0.500	360,160.000000
27.708333	0.500	362,302.000000
27.716667	0.500	364,682.000000
27.725000	0.500	366,706.000000
27.733333	0.500	368,246.000000
27.741667	0.500	369,323.000000
27.750000	0.500	369,887.000000
27.758333	0.500	369,691.000000
27.766667	0.500	368,024.000000
27.775000	0.500	364,330.000000
27.783333	0.500	358,701.000000
27.791667	0.500	351,616.000000
27.800000	0.500	343,721.000000
27.808333	0.500	335,834.000000
27.816667	0.500	328,212.000000
27.825000	0.500	320,885.000000
27.833333	0.500	314,256.000000
27.841667	0.500	308,346.000000
27.850000	0.500	302,931.000000
27.858333	0.500	297,863.000000
27.866667	0.500	293,542.000000
27.875000	0.500	290,397.000000
27.883333	0.500	288,085.000000
27.891667	0.500	286,412.000000
27.900000	0.500	285,405.000000
27.908333	0.500	284,743.000000
27.916667	0.500	283,931.000000
27.925000	0.500	282,562.000000
27.933333	0.500	280,679.000000
27.941667	0.500	277,991.000000
27.950000	0.500	274,349.000000
27.958333	0.500	270,140.000000
27.966667	0.500	266,002.000000
27.975000	0.500	262,619.000000
27.983333	0.500	260,463.000000
27.991667	0.500	259,923.000000
28.000000	0.500	260,388.000000
28.008333	0.500	260,399.000000
28.016667	0.500	258,887.000000
28.025000	0.500	255,619.000000
28.033333	0.500	251,203.000000
28.041667	0.500	246,471.000000
28.050000	0.500	241,844.000000
28.058333	0.500	237,166.000000
28.066667	0.500	232,146.000000
28.075000	0.500	226,820.000000
28.083333	0.500	221,482.000000
28.091667	0.500	216,453.000000
28.100000	0.500	211,222.000000
28.108333	0.500	205,334.000000
28.116667	0.500	198,959.000000
28.125000	0.500	192,501.000000
28.133333	0.500	186,204.000000
28.141667	0.500	180,438.000000
28.150000	0.500	175,437.000000
28.158333	0.500	171,558.000000
28.166667	0.500	169,317.000000
28.175000	0.500	169,124.000000
28.183333	0.500	170,545.000000
28.191667	0.500	172,747.000000
28.200000	0.500	174,831.000000
28.208333	0.500	176,227.000000
28.216667	0.500	176,620.000000
28.225000	0.500	175,887.000000
28.233333	0.500	173,597.000000
28.241667	0.500	169,472.000000
28.250000	0.500	163,950.000000
28.258333	0.500	157,753.000000
28.266667	0.500	152,037.000000
28.275000	0.500	147,271.000000
28.283333	0.500	143,620.000000
28.291667	0.500	140,942.000000
28.300000	0.500	138,705.000000
28.308333	0.500	136,510.000000
28.316667	0.500	134,266.000000
28.325000	0.500	131,905.000000
28.333333	0.500	129,348.000000
28.341667	0.500	126,386.000000
28.350000	0.500	123,083.000000
28.358333	0.500	119,960.000000
28.366667	0.500	117,782.000000
28.375000	0.500	116,555.000000
28.383333	0.500	115,809.000000
28.391667	0.500	115,090.000000
28.400000	0.500	113,782.000000
28.408333	0.500	111,318.000000
28.416667	0.500	106,995.000000
28.425000	0.500	101,129.000000
28.433333	0.500	94,595.000000
28.441667	0.500	88,031.000000
28.450000	0.500	82,015.000000
28.458333	0.500	76,835.000000
28.466667	0.500	72,529.000000
28.475000	0.500	69,265.000000
28.483333	0.500	66,935.000000
28.491667	0.500	65,462.000000
28.500000	0.500	64,843.000000
28.508333	0.500	65,308.000000
28.516667	0.500	66,728.000000
28.525000	0.500	68,493.000000
28.533333	0.500	70,239.000000
28.541667	0.500	71,551.000000
28.550000	0.500	72,199.000000
28.558333	0.500	72,170.000000
28.566667	0.500	71,903.000000
28.575000	0.500	71,739.000000
28.583333	0.500	71,629.000000
28.591667	0.500	71,290.000000
28.600000	0.500	70,495.000000
28.608333	0.500	69,183.000000
28.616667	0.500	67,749.000000
28.625000	0.500	66,783.000000
28.633333	0.500	66,456.000000
28.641667	0.500	66,857.000000
28.650000	0.500	68,025.000000
28.658333	0.500	69,549.000000
28.666667	0.500	70,809.000000
28.675000	0.500	71,055.000000
28.683333	0.500	69,590.000000
28.691667	0.500	66,542.000000
28.700000	0.500	62,200.000000
28.708333	0.500	56,312.000000
28.716667	0.500	49,449.000000
28.725000	0.500	42,875.000000
28.733333	0.500	38,024.000000
28.741667	0.500	35,778.000000
28.750000	0.500	36,611.000000
28.758333	0.500	40,209.000000
28.766667	0.500	45,191.000000
28.775000	0.500	49,966.000000
28.783333	0.500	53,145.000000
28.791667	0.500	53,996.000000
28.800000	0.500	52,668.000000
28.808333	0.500	50,193.000000
28.816667	0.500	47,441.000000
28.825000	0.500	44,327.000000
28.833333	0.500	40,608.000000
28.841667	0.500	36,713.000000
28.850000	0.500	33,062.000000
28.858333	0.500	29,771.000000
28.866667	0.500	27,029.000000
28.875000	0.500	24,955.000000
28.883333	0.500	23,568.000000
28.891667	0.500	22,818.000000
28.900000	0.500	22,745.000000
28.908333	0.500	23,350.000000
28.916667	0.500	24,443.000000
28.925000	0.500	25,605.000000
28.933333	0.500	26,811.000000
28.941667	0.500	28,207.000000
28.950000	0.500	29,822.000000
28.958333	0.500	31,115.000000
28.966667	0.500	31,851.000000
28.975000	0.500	32,540.000000
28.983333	0.500	32,918.000000
28.991667	0.500	32,789.000000
29.000000	0.500	31,728.000000
29.008333	0.500	29,482.000000
29.016667	0.500	26,229.000000
29.025000	0.500	22,717.000000
29.033333	0.500	19,885.000000
29.041667	0.500	18,449.000000
29.050000	0.500	18,176.000000
29.058333	0.500	18,309.000000
29.066667	0.500	18,313.000000
29.075000	0.500	18,075.000000
29.083333	0.500	18,166.000000
29.091667	0.500	19,110.000000
29.100000	0.500	20,902.000000
29.108333	0.500	23,182.000000
29.116667	0.500	25,125.000000
29.125000	0.500	26,328.000000
29.133333	0.500	26,920.000000
29.141667	0.500	26,792.000000
29.150000	0.500	26,075.000000
29.158333	0.500	24,621.000000
29.166667	0.500	22,394.000000
29.175000	0.500	19,782.000000
29.183333	0.500	17,242.000000
29.191667	0.500	15,424.000000
29.200000	0.500	14,110.000000
29.208333	0.500	12,983.000000
29.216667	0.500	12,061.000000
29.225000	0.500	11,160.000000
29.233333	0.500	10,143.000000
29.241667	0.500	8,821.000000
29.250000	0.500	7,038.000000
29.258333	0.500	5,083.000000
29.266667	0.500	3,317.000000
29.275000	0.500	1,589.000000
29.283333	0.500	-58.000000
29.291667	0.500	-1,934.000000
29.300000	0.500	-3,954.000000
29.308333	0.500	-5,997.000000
29.316667	0.500	-8,179.000000
29.325000	0.500	-10,209.000000
29.333333	0.500	-11,415.000000
29.341667	0.500	-11,366.000000
29.350000	0.500	-10,604.000000
29.358333	0.500	-9,751.000000
29.366667	0.500	-9,141.000000
29.375000	0.500	-9,279.000000
29.383333	0.500	-10,271.000000
29.391667	0.500	-11,627.000000
29.400000	0.500	-12,992.000000
29.408333	0.500	-14,424.000000
29.416667	0.500	-15,553.000000
29.425000	0.500	-15,967.000000
29.433333	0.500	-15,224.000000
29.441667	0.500	-13,496.000000
29.450000	0.500	-11,548.000000
29.458333	0.500	-10,098.000000
29.466667	0.500	-9,337.000000
29.475000	0.500	-8,859.000000
29.483333	0.500	-8,666.000000
29.491667	0.500	-8,758.000000
29.500000	0.500	-8,891.000000
29.508333	0.500	-9,148.000000
29.516667	0.500	-9,565.000000
29.525000	0.500	-10,559.000000
29.533333	0.500	-12,382.000000
29.541667	0.500	-14,827.000000
29.550000	0.500	-17,749.000000
29.558333	0.500	-20,922.000000
29.566667	0.500	-23,671.000000
29.575000	0.500	-25,557.000000
29.583333	0.500	-26,648.000000
29.591667	0.500	-27,592.000000
29.600000	0.500	-28,934.000000
29.608333	0.500	-30,064.000000
29.616667	0.500	-30,304.000000
29.625000	0.500	-29,966.000000
29.633333	0.500	-29,154.000000
29.641667	0.500	-27,843.000000
29.650000	0.500	-26,498.000000
29.658333	0.500	-25,287.000000
29.666667	0.500	-23,903.000000
29.675000	0.500	-22,268.000000
29.683333	0.500	-21,016.000000
29.691667	0.500	-20,527.000000
29.700000	0.500	-20,164.000000
29.708333	0.500	-19,522.000000
29.716667	0.500	-19,048.000000
29.725000	0.500	-19,070.000000
29.733333	0.500	-19,751.000000
29.741667	0.500	-20,746.000000
29.750000	0.500	-21,938.000000
29.758333	0.500	-23,385.000000
29.766667	0.500	-24,627.000000
29.775000	0.500	-25,108.000000
29.783333	0.500	-24,701.000000
29.791667	0.500	-24,252.000000
29.800000	0.500	-23,877.000000
29.808333	0.500	-23,057.000000
29.816667	0.500	-21,875.000000
29.825000	0.500	-21,054.000000
29.833333	0.500	-21,002.000000
29.841667	0.500	-21,407.000000
29.850000	0.500	-22,237.000000
29.858333	0.500	-23,864.000000
29.866667	0.500	-26,217.000000
29.875000	0.500	-28,808.000000
29.883333	0.500	-30,804.000000
29.891667	0.500	-31,547.000000
29.900000	0.500	-31,301.000000
29.908333	0.500	-30,676.000000
29.916667	0.500	-29,926.000000
29.925000	0.500	-29,544.000000
29.933333	0.500	-29,768.000000
29.941667	0.500	-30,356.000000
29.950000	0.500	-31,040.000000
29.958333	0.500	-31,381.000000
29.966667	0.500	-31,374.000000
29.975000	0.500	-31,294.000000
29.983333	0.500	-31,313.000000
29.991667	0.500	-31,644.000000
30.000000	0.500	-32,779.000000
30.008333	0.500	-34,469.000000
30.016667	0.500	-35,824.000000
30.025000	0.500	-36,874.000000
30.033333	0.500	-37,798.000000
30.041667	0.500	-38,535.000000
30.050000	0.500	-39,115.000000
30.058333	0.500	-39,616.000000
30.066667	0.500	-40,509.000000
30.075000	0.500	-41,751.000000
30.083333	0.500	-42,567.000000
30.091667	0.500	-42,203.000000
30.100000	0.500	-40,645.000000
30.108333	0.500	-38,954.000000
30.116667	0.500	-37,724.000000
30.125000	0.500	-36,861.000000
30.133333	0.500	-36,311.000000
30.141667	0.500	-36,277.000000
30.150000	0.500	-36,589.000000
30.158333	0.500	-37,099.000000
30.166667	0.500	-37,578.000000
30.175000	0.500	-38,291.000000
30.183333	0.500	-39,373.000000
30.191667	0.500	-40,784.000000
30.200000	0.500	-42,238.000000
30.208333	0.500	-42,874.000000
30.216667	0.500	-42,348.000000
30.225000	0.500	-40,482.000000
30.233333	0.500	-37,776.000000
30.241667	0.500	-34,617.000000
30.250000	0.500	-31,381.000000
30.258333	0.500	-28,301.000000
30.266667	0.500	-25,562.000000
30.275000	0.500	-23,385.000000
30.283333	0.500	-22,244.000000
30.291667	0.500	-21,840.000000
30.300000	0.500	-22,382.000000
30.308333	0.500	-23,989.000000
30.316667	0.500	-26,204.000000
30.325000	0.500	-28,031.000000
30.333333	0.500	-29,117.000000
30.341667	0.500	-29,548.000000
30.350000	0.500	-29,074.000000
30.358333	0.500	-28,040.000000
30.366667	0.500	-27,180.000000
30.375000	0.500	-26,391.000000
30.383333	0.500	-25,762.000000
30.391667	0.500	-25,467.000000
30.400000	0.500	-25,189.000000
30.408333	0.500	-24,598.000000
30.416667	0.500	-23,917.000000
30.425000	0.500	-23,016.000000
30.433333	0.500	-21,541.000000
30.441667	0.500	-19,900.000000
30.450000	0.500	-18,721.000000
30.458333	0.500	-17,624.000000
30.466667	0.500	-16,484.000000
30.475000	0.500	-16,252.000000
30.483333	0.500	-17,358.000000
30.491667	0.500	-19,778.000000
30.500000	0.500	-22,849.000000
30.508333	0.500	-25,641.000000
30.516667	0.500	-27,340.000000
30.525000	0.500	-27,736.000000
30.533333	0.500	-26,968.000000
30.541667	0.500	-25,514.000000
30.550000	0.500	-23,913.000000
30.558333	0.500	-22,878.000000
30.566667	0.500	-23,190.000000
30.575000	0.500	-25,021.000000
30.583333	0.500	-27,673.000000
30.591667	0.500	-30,239.000000
30.600000	0.500	-32,444.000000
30.608333	0.500	-34,218.000000
30.616667	0.500	-35,698.000000
30.625000	0.500	-37,047.000000
30.633333	0.500	-38,343.000000
30.641667	0.500	-39,642.000000
30.650000	0.500	-40,628.000000
30.658333	0.500	-41,206.000000
30.666667	0.500	-41,687.000000
30.675000	0.500	-42,264.000000
30.683333	0.500	-42,813.000000
30.691667	0.500	-42,686.000000
30.700000	0.500	-41,348.000000
30.708333	0.500	-39,089.000000
30.716667	0.500	-36,531.000000
30.725000	0.500	-33,947.000000
30.733333	0.500	-31,241.000000
30.741667	0.500	-28,873.000000
30.750000	0.500	-26,805.000000
30.758333	0.500	-24,676.000000
30.766667	0.500	-22,658.000000
30.775000	0.500	-21,304.000000
30.783333	0.500	-21,222.000000
30.791667	0.500	-22,440.000000
30.800000	0.500	-24,923.000000
30.808333	0.500	-28,204.000000
30.816667	0.500	-31,311.000000
30.825000	0.500	-33,359.000000
30.833333	0.500	-33,988.000000
30.841667	0.500	-33,035.000000
30.850000	0.500	-30,871.000000
30.858333	0.500	-28,334.000000
30.866667	0.500	-26,051.000000
30.875000	0.500	-24,611.000000
30.883333	0.500	-23,804.000000
30.891667	0.500	-23,641.000000
30.900000	0.500	-24,461.000000
30.908333	0.500	-26,081.000000
30.916667	0.500	-27,962.000000
30.925000	0.500	-29,992.000000
30.933333	0.500	-31,762.000000
30.941667	0.500	-33,147.000000
30.950000	0.500	-34,374.000000
30.958333	0.500	-35,237.000000
30.966667	0.500	-35,559.000000
30.975000	0.500	-35,602.000000
30.983333	0.500	-35,489.000000
30.991667	0.500	-35,233.000000
31.000000	0.500	-34,812.000000
