# Supplementary material for: Changes to Serum Sample Tube and Processing Methodology Does Not Cause Inter-Individual Variation in Automated Whole Serum N-Glycan Profiling in Health and Disease
Source: PLoS One. 2015 Apr 1;10(4):e0123028. doi: 10.1371/journal.pone.0123028 (PMC4382121; doi:10.1371/journal.pone.0123028)
Supplement: S2 Data — (ZIP) [file pone.0123028.s007.zip › IgGglycansData/1000+390-Sample 9.txt]

File Path	chrom://acropora/ChromeleonLocal/Archana Data/07 Mar 14/Robot validation of PNG F release- GCP-IgG and GCP-Fet.seq/12.smp/Emission_1.channel/Emission_1.chm
Channel	Emission_1

Injection Information:
Data Vault	ChromeleonLocal
Injection	PNG F rel-GCP-IgG-100µg-F.A+PBM+2AB VP96+T1-110/1000+390-Sample 9
Injection Number	14
Position	RA2
Comment	
Processing Method	beh-gu
Instrument Method	BEH-15cm-30min-right-25ul
Type	Unknown
Status	Finished
Injection Date	07/03/2014
Injection Time	22:07:58
Injection Volume (µL)	25.0000
Dilution Factor	1.0000
Weight	1.0000

Raw Data Information:
Time Min. (min)	0.000000
Time Max. (min)	31.000000
Data Points	3721
Detector	FLD
Exporting Data System	Chromeleon 7.1.1.1127
Operator	
Signal Quantity	
Signal Unit	counts
Signal Min.	-47,938.000000
Signal Max.	7,444,610.000000
Channel	Emission_1
Driver Name	FLD3000.dll
Channel Type	Evaluation
Min. Step (s)	0.500
Max. Step (s)	0.500
Average Step (s)	0.500

Signal Parameter Information:
Signal Info	

Raw Data:
Time (min)	Step (s)	Value (counts)
0.000000	0.000	0.000000
0.008333	0.500	0.000000
0.016667	0.500	0.000000
0.025000	0.500	0.000000
0.033333	0.500	0.000000
0.041667	0.500	7,840.000000
0.050000	0.500	7,956.000000
0.058333	0.500	8,184.000000
0.066667	0.500	8,903.000000
0.075000	0.500	10,045.000000
0.083333	0.500	11,314.000000
0.091667	0.500	12,413.000000
0.100000	0.500	13,109.000000
0.108333	0.500	13,271.000000
0.116667	0.500	12,840.000000
0.125000	0.500	11,839.000000
0.133333	0.500	10,401.000000
0.141667	0.500	8,683.000000
0.150000	0.500	6,817.000000
0.158333	0.500	4,929.000000
0.166667	0.500	3,166.000000
0.175000	0.500	1,616.000000
0.183333	0.500	289.000000
0.191667	0.500	-829.000000
0.200000	0.500	-1,737.000000
0.208333	0.500	-2,422.000000
0.216667	0.500	-2,944.000000
0.225000	0.500	-3,376.000000
0.233333	0.500	-3,741.000000
0.241667	0.500	-4,047.000000
0.250000	0.500	-4,320.000000
0.258333	0.500	-4,615.000000
0.266667	0.500	-4,914.000000
0.275000	0.500	-5,204.000000
0.283333	0.500	-5,514.000000
0.291667	0.500	-5,842.000000
0.300000	0.500	-6,169.000000
0.308333	0.500	-6,470.000000
0.316667	0.500	-6,733.000000
0.325000	0.500	-6,902.000000
0.333333	0.500	-6,923.000000
0.341667	0.500	-6,793.000000
0.350000	0.500	-6,535.000000
0.358333	0.500	-6,205.000000
0.366667	0.500	-5,895.000000
0.375000	0.500	-5,640.000000
0.383333	0.500	-5,417.000000
0.391667	0.500	-5,212.000000
0.400000	0.500	-5,024.000000
0.408333	0.500	-4,905.000000
0.416667	0.500	-4,875.000000
0.425000	0.500	-4,927.000000
0.433333	0.500	-5,042.000000
0.441667	0.500	-5,171.000000
0.450000	0.500	-5,291.000000
0.458333	0.500	-5,392.000000
0.466667	0.500	-5,466.000000
0.475000	0.500	-5,475.000000
0.483333	0.500	-5,436.000000
0.491667	0.500	-5,341.000000
0.500000	0.500	-5,214.000000
0.508333	0.500	-5,126.000000
0.516667	0.500	-5,116.000000
0.525000	0.500	-5,215.000000
0.533333	0.500	-5,350.000000
0.541667	0.500	-5,390.000000
0.550000	0.500	-5,280.000000
0.558333	0.500	-5,061.000000
0.566667	0.500	-4,785.000000
0.575000	0.500	-4,488.000000
0.583333	0.500	-4,204.000000
0.591667	0.500	-3,932.000000
0.600000	0.500	-3,651.000000
0.608333	0.500	-3,394.000000
0.616667	0.500	-3,186.000000
0.625000	0.500	-3,036.000000
0.633333	0.500	-2,937.000000
0.641667	0.500	-2,848.000000
0.650000	0.500	-2,663.000000
0.658333	0.500	-2,295.000000
0.666667	0.500	-1,666.000000
0.675000	0.500	-767.000000
0.683333	0.500	325.000000
0.691667	0.500	1,466.000000
0.700000	0.500	2,534.000000
0.708333	0.500	3,425.000000
0.716667	0.500	4,108.000000
0.725000	0.500	4,514.000000
0.733333	0.500	4,649.000000
0.741667	0.500	5,017.000000
0.750000	0.500	6,614.000000
0.758333	0.500	10,447.000000
0.766667	0.500	17,037.000000
0.775000	0.500	26,155.000000
0.783333	0.500	36,873.000000
0.791667	0.500	47,907.000000
0.800000	0.500	57,904.000000
0.808333	0.500	65,722.000000
0.816667	0.500	70,668.000000
0.825000	0.500	72,485.000000
0.833333	0.500	71,316.000000
0.841667	0.500	67,603.000000
0.850000	0.500	61,938.000000
0.858333	0.500	55,051.000000
0.866667	0.500	47,688.000000
0.875000	0.500	40,455.000000
0.883333	0.500	33,741.000000
0.891667	0.500	27,768.000000
0.900000	0.500	22,651.000000
0.908333	0.500	18,411.000000
0.916667	0.500	15,029.000000
0.925000	0.500	12,436.000000
0.933333	0.500	10,492.000000
0.941667	0.500	9,074.000000
0.950000	0.500	8,095.000000
0.958333	0.500	7,454.000000
0.966667	0.500	7,085.000000
0.975000	0.500	6,935.000000
0.983333	0.500	6,985.000000
0.991667	0.500	7,225.000000
1.000000	0.500	7,639.000000
1.008333	0.500	8,210.000000
1.016667	0.500	8,908.000000
1.025000	0.500	9,722.000000
1.033333	0.500	10,710.000000
1.041667	0.500	12,118.000000
1.050000	0.500	14,340.000000
1.058333	0.500	17,677.000000
1.066667	0.500	22,140.000000
1.075000	0.500	27,410.000000
1.083333	0.500	32,881.000000
1.091667	0.500	37,855.000000
1.100000	0.500	41,691.000000
1.108333	0.500	43,942.000000
1.116667	0.500	44,524.000000
1.125000	0.500	43,694.000000
1.133333	0.500	41,958.000000
1.141667	0.500	40,002.000000
1.150000	0.500	38,428.000000
1.158333	0.500	37,536.000000
1.166667	0.500	37,365.000000
1.175000	0.500	37,808.000000
1.183333	0.500	38,741.000000
1.191667	0.500	40,084.000000
1.200000	0.500	41,727.000000
1.208333	0.500	43,471.000000
1.216667	0.500	45,085.000000
1.225000	0.500	46,300.000000
1.233333	0.500	46,843.000000
1.241667	0.500	46,513.000000
1.250000	0.500	45,268.000000
1.258333	0.500	43,343.000000
1.266667	0.500	41,068.000000
1.275000	0.500	38,615.000000
1.283333	0.500	36,000.000000
1.291667	0.500	33,260.000000
1.300000	0.500	30,624.000000
1.308333	0.500	28,607.000000
1.316667	0.500	27,751.000000
1.325000	0.500	28,115.000000
1.333333	0.500	29,203.000000
1.341667	0.500	30,305.000000
1.350000	0.500	30,781.000000
1.358333	0.500	30,232.000000
1.366667	0.500	28,616.000000
1.375000	0.500	26,099.000000
1.383333	0.500	22,933.000000
1.391667	0.500	19,393.000000
1.400000	0.500	15,774.000000
1.408333	0.500	12,397.000000
1.416667	0.500	9,516.000000
1.425000	0.500	7,322.000000
1.433333	0.500	5,861.000000
1.441667	0.500	5,018.000000
1.450000	0.500	4,672.000000
1.458333	0.500	4,658.000000
1.466667	0.500	4,790.000000
1.475000	0.500	4,933.000000
1.483333	0.500	4,923.000000
1.491667	0.500	4,700.000000
1.500000	0.500	4,415.000000
1.508333	0.500	4,373.000000
1.516667	0.500	4,873.000000
1.525000	0.500	5,998.000000
1.533333	0.500	7,559.000000
1.541667	0.500	9,252.000000
1.550000	0.500	10,812.000000
1.558333	0.500	12,020.000000
1.566667	0.500	12,723.000000
1.575000	0.500	12,903.000000
1.583333	0.500	12,569.000000
1.591667	0.500	11,784.000000
1.600000	0.500	10,641.000000
1.608333	0.500	9,189.000000
1.616667	0.500	7,510.000000
1.625000	0.500	5,748.000000
1.633333	0.500	4,086.000000
1.641667	0.500	2,600.000000
1.650000	0.500	1,291.000000
1.658333	0.500	168.000000
1.666667	0.500	-775.000000
1.675000	0.500	-1,548.000000
1.683333	0.500	-2,180.000000
1.691667	0.500	-2,700.000000
1.700000	0.500	-3,143.000000
1.708333	0.500	-3,494.000000
1.716667	0.500	-3,723.000000
1.725000	0.500	-3,852.000000
1.733333	0.500	-3,950.000000
1.741667	0.500	-4,073.000000
1.750000	0.500	-4,255.000000
1.758333	0.500	-4,477.000000
1.766667	0.500	-4,683.000000
1.775000	0.500	-4,802.000000
1.783333	0.500	-4,795.000000
1.791667	0.500	-4,653.000000
1.800000	0.500	-4,402.000000
1.808333	0.500	-4,074.000000
1.816667	0.500	-3,710.000000
1.825000	0.500	-3,407.000000
1.833333	0.500	-3,262.000000
1.841667	0.500	-3,266.000000
1.850000	0.500	-3,323.000000
1.858333	0.500	-3,407.000000
1.866667	0.500	-3,492.000000
1.875000	0.500	-3,500.000000
1.883333	0.500	-3,391.000000
1.891667	0.500	-3,194.000000
1.900000	0.500	-2,939.000000
1.908333	0.500	-2,655.000000
1.916667	0.500	-2,395.000000
1.925000	0.500	-2,209.000000
1.933333	0.500	-2,187.000000
1.941667	0.500	-2,378.000000
1.950000	0.500	-2,711.000000
1.958333	0.500	-3,110.000000
1.966667	0.500	-3,475.000000
1.975000	0.500	-3,737.000000
1.983333	0.500	-3,904.000000
1.991667	0.500	-4,022.000000
2.000000	0.500	-4,119.000000
2.008333	0.500	-4,195.000000
2.016667	0.500	-4,219.000000
2.025000	0.500	-4,113.000000
2.033333	0.500	-3,845.000000
2.041667	0.500	-3,413.000000
2.050000	0.500	-2,828.000000
2.058333	0.500	-2,195.000000
2.066667	0.500	-1,643.000000
2.075000	0.500	-1,279.000000
2.083333	0.500	-1,187.000000
2.091667	0.500	-1,340.000000
2.100000	0.500	-1,659.000000
2.108333	0.500	-2,050.000000
2.116667	0.500	-2,401.000000
2.125000	0.500	-2,702.000000
2.133333	0.500	-2,991.000000
2.141667	0.500	-3,281.000000
2.150000	0.500	-3,567.000000
2.158333	0.500	-3,845.000000
2.166667	0.500	-4,081.000000
2.175000	0.500	-4,228.000000
2.183333	0.500	-4,284.000000
2.191667	0.500	-4,265.000000
2.200000	0.500	-4,198.000000
2.208333	0.500	-4,145.000000
2.216667	0.500	-4,142.000000
2.225000	0.500	-4,186.000000
2.233333	0.500	-4,245.000000
2.241667	0.500	-4,315.000000
2.250000	0.500	-4,413.000000
2.258333	0.500	-4,511.000000
2.266667	0.500	-4,580.000000
2.275000	0.500	-4,648.000000
2.283333	0.500	-4,752.000000
2.291667	0.500	-4,923.000000
2.300000	0.500	-5,124.000000
2.308333	0.500	-5,317.000000
2.316667	0.500	-5,489.000000
2.325000	0.500	-5,572.000000
2.333333	0.500	-5,523.000000
2.341667	0.500	-5,381.000000
2.350000	0.500	-5,189.000000
2.358333	0.500	-4,942.000000
2.366667	0.500	-4,650.000000
2.375000	0.500	-4,338.000000
2.383333	0.500	-4,026.000000
2.391667	0.500	-3,744.000000
2.400000	0.500	-3,570.000000
2.408333	0.500	-3,526.000000
2.416667	0.500	-3,567.000000
2.425000	0.500	-3,630.000000
2.433333	0.500	-3,685.000000
2.441667	0.500	-3,727.000000
2.450000	0.500	-3,731.000000
2.458333	0.500	-3,662.000000
2.466667	0.500	-3,542.000000
2.475000	0.500	-3,417.000000
2.483333	0.500	-3,353.000000
2.491667	0.500	-3,416.000000
2.500000	0.500	-3,597.000000
2.508333	0.500	-3,886.000000
2.516667	0.500	-4,266.000000
2.525000	0.500	-4,681.000000
2.533333	0.500	-5,098.000000
2.541667	0.500	-5,430.000000
2.550000	0.500	-5,605.000000
2.558333	0.500	-5,607.000000
2.566667	0.500	-5,469.000000
2.575000	0.500	-5,224.000000
2.583333	0.500	-4,919.000000
2.591667	0.500	-4,612.000000
2.600000	0.500	-4,372.000000
2.608333	0.500	-4,251.000000
2.616667	0.500	-4,217.000000
2.625000	0.500	-4,221.000000
2.633333	0.500	-4,273.000000
2.641667	0.500	-4,400.000000
2.650000	0.500	-4,599.000000
2.658333	0.500	-4,865.000000
2.666667	0.500	-5,192.000000
2.675000	0.500	-5,579.000000
2.683333	0.500	-6,001.000000
2.691667	0.500	-6,445.000000
2.700000	0.500	-6,862.000000
2.708333	0.500	-7,139.000000
2.716667	0.500	-7,223.000000
2.725000	0.500	-7,143.000000
2.733333	0.500	-6,908.000000
2.741667	0.500	-6,562.000000
2.750000	0.500	-6,168.000000
2.758333	0.500	-5,782.000000
2.766667	0.500	-5,454.000000
2.775000	0.500	-5,212.000000
2.783333	0.500	-5,067.000000
2.791667	0.500	-5,004.000000
2.800000	0.500	-5,003.000000
2.808333	0.500	-5,081.000000
2.816667	0.500	-5,233.000000
2.825000	0.500	-5,436.000000
2.833333	0.500	-5,654.000000
2.841667	0.500	-5,767.000000
2.850000	0.500	-5,639.000000
2.858333	0.500	-5,281.000000
2.866667	0.500	-4,820.000000
2.875000	0.500	-4,367.000000
2.883333	0.500	-4,010.000000
2.891667	0.500	-3,791.000000
2.900000	0.500	-3,688.000000
2.908333	0.500	-3,657.000000
2.916667	0.500	-3,689.000000
2.925000	0.500	-3,753.000000
2.933333	0.500	-3,809.000000
2.941667	0.500	-3,846.000000
2.950000	0.500	-3,823.000000
2.958333	0.500	-3,790.000000
2.966667	0.500	-3,808.000000
2.975000	0.500	-3,865.000000
2.983333	0.500	-3,930.000000
2.991667	0.500	-3,993.000000
3.000000	0.500	-4,022.000000
3.008333	0.500	-4,022.000000
3.016667	0.500	-4,022.000000
3.025000	0.500	-4,022.000000
3.033333	0.500	-4,022.000000
3.041667	0.500	-3,745.000000
3.050000	0.500	-2,763.000000
3.058333	0.500	-1,698.000000
3.066667	0.500	-705.000000
3.075000	0.500	-34.000000
3.083333	0.500	-124.000000
3.091667	0.500	-959.000000
3.100000	0.500	-2,039.000000
3.108333	0.500	-2,539.000000
3.116667	0.500	-1,496.000000
3.125000	0.500	1,806.000000
3.133333	0.500	7,270.000000
3.141667	0.500	13,494.000000
3.150000	0.500	19,254.000000
3.158333	0.500	23,381.000000
3.166667	0.500	25,251.000000
3.175000	0.500	24,909.000000
3.183333	0.500	22,698.000000
3.191667	0.500	19,408.000000
3.200000	0.500	15,934.000000
3.208333	0.500	12,661.000000
3.216667	0.500	9,829.000000
3.225000	0.500	8,046.000000
3.233333	0.500	7,493.000000
3.241667	0.500	7,961.000000
3.250000	0.500	9,082.000000
3.258333	0.500	10,221.000000
3.266667	0.500	10,871.000000
3.275000	0.500	10,924.000000
3.283333	0.500	10,703.000000
3.291667	0.500	10,587.000000
3.300000	0.500	10,813.000000
3.308333	0.500	11,425.000000
3.316667	0.500	12,358.000000
3.325000	0.500	13,462.000000
3.333333	0.500	14,568.000000
3.341667	0.500	15,454.000000
3.350000	0.500	15,940.000000
3.358333	0.500	16,192.000000
3.366667	0.500	15,924.000000
3.375000	0.500	14,770.000000
3.383333	0.500	12,821.000000
3.391667	0.500	10,079.000000
3.400000	0.500	6,275.000000
3.408333	0.500	1,433.000000
3.416667	0.500	-3,445.000000
3.425000	0.500	-7,397.000000
3.433333	0.500	-10,068.000000
3.441667	0.500	-11,512.000000
3.450000	0.500	-12,342.000000
3.458333	0.500	-13,410.000000
3.466667	0.500	-15,384.000000
3.475000	0.500	-17,901.000000
3.483333	0.500	-20,271.000000
3.491667	0.500	-22,679.000000
3.500000	0.500	-24,991.000000
3.508333	0.500	-26,978.000000
3.516667	0.500	-29,145.000000
3.525000	0.500	-31,884.000000
3.533333	0.500	-34,942.000000
3.541667	0.500	-37,588.000000
3.550000	0.500	-39,072.000000
3.558333	0.500	-38,986.000000
3.566667	0.500	-37,509.000000
3.575000	0.500	-34,902.000000
3.583333	0.500	-31,683.000000
3.591667	0.500	-28,459.000000
3.600000	0.500	-25,234.000000
3.608333	0.500	-21,522.000000
3.616667	0.500	-17,896.000000
3.625000	0.500	-15,060.000000
3.633333	0.500	-13,523.000000
3.641667	0.500	-13,940.000000
3.650000	0.500	-16,063.000000
3.658333	0.500	-19,355.000000
3.666667	0.500	-23,247.000000
3.675000	0.500	-26,981.000000
3.683333	0.500	-29,778.000000
3.691667	0.500	-31,496.000000
3.700000	0.500	-32,366.000000
3.708333	0.500	-32,354.000000
3.716667	0.500	-31,926.000000
3.725000	0.500	-31,103.000000
3.733333	0.500	-30,053.000000
3.741667	0.500	-29,250.000000
3.750000	0.500	-29,013.000000
3.758333	0.500	-29,111.000000
3.766667	0.500	-29,639.000000
3.775000	0.500	-31,048.000000
3.783333	0.500	-33,307.000000
3.791667	0.500	-35,629.000000
3.800000	0.500	-36,977.000000
3.808333	0.500	-36,640.000000
3.816667	0.500	-34,337.000000
3.825000	0.500	-30,446.000000
3.833333	0.500	-25,978.000000
3.841667	0.500	-21,798.000000
3.850000	0.500	-17,913.000000
3.858333	0.500	-14,681.000000
3.866667	0.500	-12,219.000000
3.875000	0.500	-9,979.000000
3.883333	0.500	-7,421.000000
3.891667	0.500	-4,706.000000
3.900000	0.500	-2,201.000000
3.908333	0.500	-515.000000
3.916667	0.500	-349.000000
3.925000	0.500	-1,878.000000
3.933333	0.500	-4,385.000000
3.941667	0.500	-7,293.000000
3.950000	0.500	-10,329.000000
3.958333	0.500	-12,938.000000
3.966667	0.500	-14,769.000000
3.975000	0.500	-15,622.000000
3.983333	0.500	-15,394.000000
3.991667	0.500	-14,060.000000
4.000000	0.500	-12,134.000000
4.008333	0.500	-9,927.000000
4.016667	0.500	-7,780.000000
4.025000	0.500	-6,203.000000
4.033333	0.500	-5,445.000000
4.041667	0.500	-5,722.000000
4.050000	0.500	-6,762.000000
4.058333	0.500	-8,275.000000
4.066667	0.500	-10,395.000000
4.075000	0.500	-13,149.000000
4.083333	0.500	-16,336.000000
4.091667	0.500	-19,796.000000
4.100000	0.500	-23,100.000000
4.108333	0.500	-25,043.000000
4.116667	0.500	-24,557.000000
4.125000	0.500	-21,714.000000
4.133333	0.500	-17,573.000000
4.141667	0.500	-13,045.000000
4.150000	0.500	-8,705.000000
4.158333	0.500	-5,383.000000
4.166667	0.500	-3,803.000000
4.175000	0.500	-3,533.000000
4.183333	0.500	-3,285.000000
4.191667	0.500	-2,450.000000
4.200000	0.500	-1,091.000000
4.208333	0.500	651.000000
4.216667	0.500	2,326.000000
4.225000	0.500	3,115.000000
4.233333	0.500	2,529.000000
4.241667	0.500	727.000000
4.250000	0.500	-2,049.000000
4.258333	0.500	-5,435.000000
4.266667	0.500	-9,038.000000
4.275000	0.500	-12,808.000000
4.283333	0.500	-16,930.000000
4.291667	0.500	-21,080.000000
4.300000	0.500	-24,884.000000
4.308333	0.500	-27,708.000000
4.316667	0.500	-29,145.000000
4.325000	0.500	-28,746.000000
4.333333	0.500	-26,686.000000
4.341667	0.500	-23,786.000000
4.350000	0.500	-21,190.000000
4.358333	0.500	-20,088.000000
4.366667	0.500	-20,560.000000
4.375000	0.500	-22,289.000000
4.383333	0.500	-24,254.000000
4.391667	0.500	-25,562.000000
4.400000	0.500	-25,799.000000
4.408333	0.500	-24,493.000000
4.416667	0.500	-21,879.000000
4.425000	0.500	-19,331.000000
4.433333	0.500	-17,740.000000
4.441667	0.500	-17,303.000000
4.450000	0.500	-17,627.000000
4.458333	0.500	-17,732.000000
4.466667	0.500	-16,908.000000
4.475000	0.500	-15,313.000000
4.483333	0.500	-13,034.000000
4.491667	0.500	-9,903.000000
4.500000	0.500	-6,006.000000
4.508333	0.500	-1,465.000000
4.516667	0.500	2,610.000000
4.525000	0.500	4,434.000000
4.533333	0.500	3,306.000000
4.541667	0.500	-22.000000
4.550000	0.500	-4,196.000000
4.558333	0.500	-7,738.000000
4.566667	0.500	-10,290.000000
4.575000	0.500	-11,745.000000
4.583333	0.500	-12,193.000000
4.591667	0.500	-12,355.000000
4.600000	0.500	-12,842.000000
4.608333	0.500	-13,764.000000
4.616667	0.500	-14,828.000000
4.625000	0.500	-15,992.000000
4.633333	0.500	-17,430.000000
4.641667	0.500	-18,880.000000
4.650000	0.500	-19,796.000000
4.658333	0.500	-20,139.000000
4.666667	0.500	-20,121.000000
4.675000	0.500	-20,018.000000
4.683333	0.500	-20,383.000000
4.691667	0.500	-21,873.000000
4.700000	0.500	-24,004.000000
4.708333	0.500	-25,729.000000
4.716667	0.500	-25,903.000000
4.725000	0.500	-24,124.000000
4.733333	0.500	-20,664.000000
4.741667	0.500	-16,245.000000
4.750000	0.500	-11,686.000000
4.758333	0.500	-7,694.000000
4.766667	0.500	-4,599.000000
4.775000	0.500	-2,625.000000
4.783333	0.500	-1,649.000000
4.791667	0.500	-1,566.000000
4.800000	0.500	-2,001.000000
4.808333	0.500	-2,761.000000
4.816667	0.500	-3,916.000000
4.825000	0.500	-4,612.000000
4.833333	0.500	-4,293.000000
4.841667	0.500	-2,639.000000
4.850000	0.500	-85.000000
4.858333	0.500	2,671.000000
4.866667	0.500	4,514.000000
4.875000	0.500	4,213.000000
4.883333	0.500	1,996.000000
4.891667	0.500	-1,117.000000
4.900000	0.500	-4,324.000000
4.908333	0.500	-6,888.000000
4.916667	0.500	-8,452.000000
4.925000	0.500	-8,686.000000
4.933333	0.500	-7,500.000000
4.941667	0.500	-5,070.000000
4.950000	0.500	-2,044.000000
4.958333	0.500	465.000000
4.966667	0.500	1,158.000000
4.975000	0.500	147.000000
4.983333	0.500	-1,904.000000
4.991667	0.500	-4,361.000000
5.000000	0.500	-6,360.000000
5.008333	0.500	-7,510.000000
5.016667	0.500	-7,783.000000
5.025000	0.500	-7,241.000000
5.033333	0.500	-6,240.000000
5.041667	0.500	-5,494.000000
5.050000	0.500	-5,431.000000
5.058333	0.500	-6,234.000000
5.066667	0.500	-7,660.000000
5.075000	0.500	-9,107.000000
5.083333	0.500	-9,725.000000
5.091667	0.500	-9,287.000000
5.100000	0.500	-8,649.000000
5.108333	0.500	-8,371.000000
5.116667	0.500	-8,861.000000
5.125000	0.500	-10,637.000000
5.133333	0.500	-13,725.000000
5.141667	0.500	-17,553.000000
5.150000	0.500	-21,224.000000
5.158333	0.500	-23,775.000000
5.166667	0.500	-25,033.000000
5.175000	0.500	-25,006.000000
5.183333	0.500	-23,501.000000
5.191667	0.500	-20,308.000000
5.200000	0.500	-15,947.000000
5.208333	0.500	-11,617.000000
5.216667	0.500	-7,959.000000
5.225000	0.500	-5,326.000000
5.233333	0.500	-4,146.000000
5.241667	0.500	-4,616.000000
5.250000	0.500	-6,024.000000
5.258333	0.500	-7,248.000000
5.266667	0.500	-7,738.000000
5.275000	0.500	-7,633.000000
5.283333	0.500	-7,611.000000
5.291667	0.500	-8,250.000000
5.300000	0.500	-9,884.000000
5.308333	0.500	-12,863.000000
5.316667	0.500	-16,979.000000
5.325000	0.500	-21,479.000000
5.333333	0.500	-25,780.000000
5.341667	0.500	-29,824.000000
5.350000	0.500	-33,065.000000
5.358333	0.500	-34,674.000000
5.366667	0.500	-34,377.000000
5.375000	0.500	-32,786.000000
5.383333	0.500	-30,571.000000
5.391667	0.500	-27,743.000000
5.400000	0.500	-24,536.000000
5.408333	0.500	-21,388.000000
5.416667	0.500	-18,321.000000
5.425000	0.500	-15,261.000000
5.433333	0.500	-12,696.000000
5.441667	0.500	-10,649.000000
5.450000	0.500	-9,159.000000
5.458333	0.500	-8,493.000000
5.466667	0.500	-8,326.000000
5.475000	0.500	-8,207.000000
5.483333	0.500	-8,593.000000
5.491667	0.500	-9,785.000000
5.500000	0.500	-11,056.000000
5.508333	0.500	-12,067.000000
5.516667	0.500	-13,240.000000
5.525000	0.500	-15,111.000000
5.533333	0.500	-17,854.000000
5.541667	0.500	-20,680.000000
5.550000	0.500	-22,221.000000
5.558333	0.500	-21,900.000000
5.566667	0.500	-20,231.000000
5.575000	0.500	-18,069.000000
5.583333	0.500	-16,186.000000
5.591667	0.500	-14,755.000000
5.600000	0.500	-13,526.000000
5.608333	0.500	-12,499.000000
5.616667	0.500	-11,715.000000
5.625000	0.500	-11,220.000000
5.633333	0.500	-10,561.000000
5.641667	0.500	-9,138.000000
5.650000	0.500	-7,293.000000
5.658333	0.500	-5,187.000000
5.666667	0.500	-2,927.000000
5.675000	0.500	-1,287.000000
5.683333	0.500	-1,069.000000
5.691667	0.500	-2,099.000000
5.700000	0.500	-3,675.000000
5.708333	0.500	-4,983.000000
5.716667	0.500	-5,707.000000
5.725000	0.500	-6,257.000000
5.733333	0.500	-6,918.000000
5.741667	0.500	-7,687.000000
5.750000	0.500	-8,464.000000
5.758333	0.500	-9,403.000000
5.766667	0.500	-10,499.000000
5.775000	0.500	-11,759.000000
5.783333	0.500	-13,056.000000
5.791667	0.500	-14,323.000000
5.800000	0.500	-15,350.000000
5.808333	0.500	-15,597.000000
5.816667	0.500	-14,745.000000
5.825000	0.500	-12,964.000000
5.833333	0.500	-11,096.000000
5.841667	0.500	-9,901.000000
5.850000	0.500	-9,608.000000
5.858333	0.500	-9,969.000000
5.866667	0.500	-10,499.000000
5.875000	0.500	-11,164.000000
5.883333	0.500	-12,592.000000
5.891667	0.500	-14,655.000000
5.900000	0.500	-16,401.000000
5.908333	0.500	-17,112.000000
5.916667	0.500	-16,614.000000
5.925000	0.500	-14,946.000000
5.933333	0.500	-12,547.000000
5.941667	0.500	-10,151.000000
5.950000	0.500	-8,506.000000
5.958333	0.500	-7,485.000000
5.966667	0.500	-7,169.000000
5.975000	0.500	-7,620.000000
5.983333	0.500	-8,779.000000
5.991667	0.500	-10,573.000000
6.000000	0.500	-12,254.000000
6.008333	0.500	-13,009.000000
6.016667	0.500	-12,455.000000
6.025000	0.500	-10,688.000000
6.033333	0.500	-7,877.000000
6.041667	0.500	-4,204.000000
6.050000	0.500	14.000000
6.058333	0.500	3,906.000000
6.066667	0.500	6,817.000000
6.075000	0.500	8,230.000000
6.083333	0.500	8,133.000000
6.091667	0.500	6,965.000000
6.100000	0.500	5,148.000000
6.108333	0.500	3,071.000000
6.116667	0.500	1,103.000000
6.125000	0.500	-474.000000
6.133333	0.500	-1,402.000000
6.141667	0.500	-1,312.000000
6.150000	0.500	-654.000000
6.158333	0.500	-113.000000
6.166667	0.500	-313.000000
6.175000	0.500	-1,430.000000
6.183333	0.500	-3,136.000000
6.191667	0.500	-4,866.000000
6.200000	0.500	-6,009.000000
6.208333	0.500	-6,482.000000
6.216667	0.500	-6,208.000000
6.225000	0.500	-5,105.000000
6.233333	0.500	-3,902.000000
6.241667	0.500	-2,884.000000
6.250000	0.500	-1,829.000000
6.258333	0.500	-755.000000
6.266667	0.500	-136.000000
6.275000	0.500	-566.000000
6.283333	0.500	-2,286.000000
6.291667	0.500	-5,046.000000
6.300000	0.500	-8,029.000000
6.308333	0.500	-10,546.000000
6.316667	0.500	-12,391.000000
6.325000	0.500	-13,274.000000
6.333333	0.500	-13,150.000000
6.341667	0.500	-12,467.000000
6.350000	0.500	-11,691.000000
6.358333	0.500	-10,751.000000
6.366667	0.500	-9,185.000000
6.375000	0.500	-6,583.000000
6.383333	0.500	-2,867.000000
6.391667	0.500	1,128.000000
6.400000	0.500	4,848.000000
6.408333	0.500	7,997.000000
6.416667	0.500	10,777.000000
6.425000	0.500	13,012.000000
6.433333	0.500	14,019.000000
6.441667	0.500	13,065.000000
6.450000	0.500	10,198.000000
6.458333	0.500	5,926.000000
6.466667	0.500	1,015.000000
6.475000	0.500	-3,560.000000
6.483333	0.500	-7,041.000000
6.491667	0.500	-8,980.000000
6.500000	0.500	-9,395.000000
6.508333	0.500	-8,575.000000
6.516667	0.500	-6,423.000000
6.525000	0.500	-3,476.000000
6.533333	0.500	-739.000000
6.541667	0.500	983.000000
6.550000	0.500	1,878.000000
6.558333	0.500	2,596.000000
6.566667	0.500	3,304.000000
6.575000	0.500	3,772.000000
6.583333	0.500	4,321.000000
6.591667	0.500	5,178.000000
6.600000	0.500	6,073.000000
6.608333	0.500	6,434.000000
6.616667	0.500	6,035.000000
6.625000	0.500	4,888.000000
6.633333	0.500	3,222.000000
6.641667	0.500	1,230.000000
6.650000	0.500	-616.000000
6.658333	0.500	-1,845.000000
6.666667	0.500	-2,424.000000
6.675000	0.500	-2,632.000000
6.683333	0.500	-2,844.000000
6.691667	0.500	-3,728.000000
6.700000	0.500	-5,452.000000
6.708333	0.500	-6,846.000000
6.716667	0.500	-6,844.000000
6.725000	0.500	-5,497.000000
6.733333	0.500	-3,242.000000
6.741667	0.500	-647.000000
6.750000	0.500	1,742.000000
6.758333	0.500	3,354.000000
6.766667	0.500	4,006.000000
6.775000	0.500	3,541.000000
6.783333	0.500	2,057.000000
6.791667	0.500	58.000000
6.800000	0.500	-1,695.000000
6.808333	0.500	-2,756.000000
6.816667	0.500	-3,025.000000
6.825000	0.500	-2,764.000000
6.833333	0.500	-2,277.000000
6.841667	0.500	-1,637.000000
6.850000	0.500	-692.000000
6.858333	0.500	215.000000
6.866667	0.500	702.000000
6.875000	0.500	540.000000
6.883333	0.500	-265.000000
6.891667	0.500	-1,584.000000
6.900000	0.500	-3,165.000000
6.908333	0.500	-4,688.000000
6.916667	0.500	-6,061.000000
6.925000	0.500	-7,278.000000
6.933333	0.500	-7,877.000000
6.941667	0.500	-7,354.000000
6.950000	0.500	-5,606.000000
6.958333	0.500	-3,017.000000
6.966667	0.500	124.000000
6.975000	0.500	3,338.000000
6.983333	0.500	6,046.000000
6.991667	0.500	8,609.000000
7.000000	0.500	11,454.000000
7.008333	0.500	13,912.000000
7.016667	0.500	14,552.000000
7.025000	0.500	12,633.000000
7.033333	0.500	8,560.000000
7.041667	0.500	3,747.000000
7.050000	0.500	-450.000000
7.058333	0.500	-3,746.000000
7.066667	0.500	-6,045.000000
7.075000	0.500	-7,090.000000
7.083333	0.500	-6,365.000000
7.091667	0.500	-3,409.000000
7.100000	0.500	1,622.000000
7.108333	0.500	7,568.000000
7.116667	0.500	13,079.000000
7.125000	0.500	17,256.000000
7.133333	0.500	19,510.000000
7.141667	0.500	19,842.000000
7.150000	0.500	18,490.000000
7.158333	0.500	15,772.000000
7.166667	0.500	12,660.000000
7.175000	0.500	9,838.000000
7.183333	0.500	7,880.000000
7.191667	0.500	7,014.000000
7.200000	0.500	7,225.000000
7.208333	0.500	8,197.000000
7.216667	0.500	9,780.000000
7.225000	0.500	11,775.000000
7.233333	0.500	13,743.000000
7.241667	0.500	15,241.000000
7.250000	0.500	15,605.000000
7.258333	0.500	14,633.000000
7.266667	0.500	12,578.000000
7.275000	0.500	10,645.000000
7.283333	0.500	9,744.000000
7.291667	0.500	9,961.000000
7.300000	0.500	10,892.000000
7.308333	0.500	11,710.000000
7.316667	0.500	11,602.000000
7.325000	0.500	10,640.000000
7.333333	0.500	9,433.000000
7.341667	0.500	8,571.000000
7.350000	0.500	8,350.000000
7.358333	0.500	8,882.000000
7.366667	0.500	9,960.000000
7.375000	0.500	10,543.000000
7.383333	0.500	9,867.000000
7.391667	0.500	8,216.000000
7.400000	0.500	6,154.000000
7.408333	0.500	3,554.000000
7.416667	0.500	985.000000
7.425000	0.500	-1,195.000000
7.433333	0.500	-3,288.000000
7.441667	0.500	-5,346.000000
7.450000	0.500	-6,930.000000
7.458333	0.500	-7,941.000000
7.466667	0.500	-8,294.000000
7.475000	0.500	-8,011.000000
7.483333	0.500	-7,034.000000
7.491667	0.500	-5,138.000000
7.500000	0.500	-2,556.000000
7.508333	0.500	-153.000000
7.516667	0.500	2,037.000000
7.525000	0.500	4,227.000000
7.533333	0.500	6,390.000000
7.541667	0.500	8,095.000000
7.550000	0.500	9,080.000000
7.558333	0.500	9,438.000000
7.566667	0.500	9,191.000000
7.575000	0.500	8,868.000000
7.583333	0.500	9,307.000000
7.591667	0.500	10,761.000000
7.600000	0.500	12,778.000000
7.608333	0.500	15,090.000000
7.616667	0.500	17,851.000000
7.625000	0.500	20,766.000000
7.633333	0.500	22,850.000000
7.641667	0.500	23,638.000000
7.650000	0.500	22,922.000000
7.658333	0.500	21,111.000000
7.666667	0.500	18,999.000000
7.675000	0.500	16,689.000000
7.683333	0.500	13,816.000000
7.691667	0.500	10,140.000000
7.700000	0.500	6,327.000000
7.708333	0.500	2,853.000000
7.716667	0.500	225.000000
7.725000	0.500	-1,290.000000
7.733333	0.500	-1,844.000000
7.741667	0.500	-1,748.000000
7.750000	0.500	-1,478.000000
7.758333	0.500	-907.000000
7.766667	0.500	202.000000
7.775000	0.500	1,630.000000
7.783333	0.500	3,288.000000
7.791667	0.500	4,390.000000
7.800000	0.500	4,431.000000
7.808333	0.500	3,998.000000
7.816667	0.500	3,900.000000
7.825000	0.500	4,706.000000
7.833333	0.500	6,593.000000
7.841667	0.500	9,401.000000
7.850000	0.500	12,594.000000
7.858333	0.500	15,288.000000
7.866667	0.500	16,812.000000
7.875000	0.500	16,951.000000
7.883333	0.500	15,554.000000
7.891667	0.500	12,968.000000
7.900000	0.500	10,062.000000
7.908333	0.500	7,478.000000
7.916667	0.500	5,478.000000
7.925000	0.500	4,539.000000
7.933333	0.500	4,484.000000
7.941667	0.500	4,897.000000
7.950000	0.500	4,927.000000
7.958333	0.500	4,358.000000
7.966667	0.500	4,039.000000
7.975000	0.500	4,720.000000
7.983333	0.500	7,347.000000
7.991667	0.500	12,183.000000
8.000000	0.500	18,590.000000
8.008333	0.500	25,380.000000
8.016667	0.500	31,274.000000
8.025000	0.500	35,729.000000
8.033333	0.500	38,855.000000
8.041667	0.500	41,349.000000
8.050000	0.500	43,868.000000
8.058333	0.500	46,185.000000
8.066667	0.500	48,257.000000
8.075000	0.500	50,465.000000
8.083333	0.500	52,629.000000
8.091667	0.500	54,526.000000
8.100000	0.500	55,995.000000
8.108333	0.500	56,519.000000
8.116667	0.500	55,676.000000
8.125000	0.500	53,490.000000
8.133333	0.500	50,679.000000
8.141667	0.500	47,679.000000
8.150000	0.500	44,771.000000
8.158333	0.500	42,177.000000
8.166667	0.500	39,884.000000
8.175000	0.500	37,501.000000
8.183333	0.500	34,489.000000
8.191667	0.500	31,275.000000
8.200000	0.500	28,412.000000
8.208333	0.500	26,218.000000
8.216667	0.500	24,648.000000
8.225000	0.500	23,695.000000
8.233333	0.500	23,135.000000
8.241667	0.500	22,997.000000
8.250000	0.500	23,098.000000
8.258333	0.500	23,227.000000
8.266667	0.500	22,680.000000
8.275000	0.500	20,843.000000
8.283333	0.500	18,126.000000
8.291667	0.500	15,421.000000
8.300000	0.500	13,515.000000
8.308333	0.500	12,752.000000
8.316667	0.500	13,087.000000
8.325000	0.500	14,192.000000
8.333333	0.500	15,753.000000
8.341667	0.500	17,479.000000
8.350000	0.500	19,609.000000
8.358333	0.500	22,288.000000
8.366667	0.500	25,247.000000
8.375000	0.500	28,289.000000
8.383333	0.500	31,646.000000
8.391667	0.500	35,963.000000
8.400000	0.500	42,229.000000
8.408333	0.500	51,471.000000
8.416667	0.500	64,428.000000
8.425000	0.500	81,290.000000
8.433333	0.500	101,508.000000
8.441667	0.500	123,769.000000
8.450000	0.500	147,014.000000
8.458333	0.500	170,207.000000
8.466667	0.500	192,056.000000
8.475000	0.500	210,902.000000
8.483333	0.500	225,348.000000
8.491667	0.500	233,969.000000
8.500000	0.500	236,092.000000
8.508333	0.500	232,025.000000
8.516667	0.500	222,805.000000
8.525000	0.500	209,440.000000
8.533333	0.500	193,014.000000
8.541667	0.500	174,205.000000
8.550000	0.500	153,403.000000
8.558333	0.500	131,094.000000
8.566667	0.500	109,027.000000
8.575000	0.500	89,243.000000
8.583333	0.500	72,787.000000
8.591667	0.500	59,314.000000
8.600000	0.500	48,182.000000
8.608333	0.500	38,618.000000
8.616667	0.500	30,434.000000
8.625000	0.500	24,014.000000
8.633333	0.500	19,869.000000
8.641667	0.500	17,572.000000
8.650000	0.500	16,304.000000
8.658333	0.500	15,535.000000
8.666667	0.500	15,160.000000
8.675000	0.500	15,524.000000
8.683333	0.500	16,819.000000
8.691667	0.500	18,923.000000
8.700000	0.500	21,555.000000
8.708333	0.500	24,584.000000
8.716667	0.500	27,563.000000
8.725000	0.500	30,218.000000
8.733333	0.500	32,346.000000
8.741667	0.500	33,571.000000
8.750000	0.500	33,882.000000
8.758333	0.500	33,292.000000
8.766667	0.500	31,874.000000
8.775000	0.500	30,122.000000
8.783333	0.500	28,715.000000
8.791667	0.500	27,488.000000
8.800000	0.500	26,064.000000
8.808333	0.500	24,465.000000
8.816667	0.500	23,233.000000
8.825000	0.500	22,015.000000
8.833333	0.500	20,185.000000
8.841667	0.500	17,342.000000
8.850000	0.500	13,422.000000
8.858333	0.500	9,361.000000
8.866667	0.500	6,338.000000
8.875000	0.500	5,248.000000
8.883333	0.500	6,184.000000
8.891667	0.500	8,704.000000
8.900000	0.500	12,355.000000
8.908333	0.500	16,827.000000
8.916667	0.500	21,335.000000
8.925000	0.500	24,789.000000
8.933333	0.500	26,445.000000
8.941667	0.500	26,261.000000
8.950000	0.500	25,088.000000
8.958333	0.500	23,501.000000
8.966667	0.500	21,805.000000
8.975000	0.500	20,058.000000
8.983333	0.500	18,567.000000
8.991667	0.500	17,610.000000
9.000000	0.500	17,725.000000
9.008333	0.500	18,988.000000
9.016667	0.500	20,799.000000
9.025000	0.500	22,678.000000
9.033333	0.500	24,120.000000
9.041667	0.500	25,366.000000
9.050000	0.500	26,763.000000
9.058333	0.500	27,969.000000
9.066667	0.500	28,648.000000
9.075000	0.500	28,511.000000
9.083333	0.500	27,510.000000
9.091667	0.500	25,837.000000
9.100000	0.500	23,925.000000
9.108333	0.500	22,241.000000
9.116667	0.500	21,484.000000
9.125000	0.500	22,174.000000
9.133333	0.500	24,466.000000
9.141667	0.500	28,091.000000
9.150000	0.500	32,765.000000
9.158333	0.500	37,659.000000
9.166667	0.500	41,826.000000
9.175000	0.500	44,833.000000
9.183333	0.500	46,787.000000
9.191667	0.500	47,730.000000
9.200000	0.500	47,689.000000
9.208333	0.500	47,188.000000
9.216667	0.500	46,781.000000
9.225000	0.500	46,548.000000
9.233333	0.500	46,251.000000
9.241667	0.500	46,030.000000
9.250000	0.500	46,079.000000
9.258333	0.500	45,976.000000
9.266667	0.500	45,290.000000
9.275000	0.500	44,128.000000
9.283333	0.500	42,456.000000
9.291667	0.500	40,329.000000
9.300000	0.500	37,895.000000
9.308333	0.500	35,608.000000
9.316667	0.500	33,400.000000
9.325000	0.500	30,799.000000
9.333333	0.500	27,853.000000
9.341667	0.500	25,392.000000
9.350000	0.500	23,872.000000
9.358333	0.500	23,251.000000
9.366667	0.500	23,921.000000
9.375000	0.500	25,787.000000
9.383333	0.500	28,423.000000
9.391667	0.500	30,974.000000
9.400000	0.500	32,474.000000
9.408333	0.500	32,998.000000
9.416667	0.500	32,968.000000
9.425000	0.500	32,339.000000
9.433333	0.500	31,092.000000
9.441667	0.500	29,454.000000
9.450000	0.500	27,638.000000
9.458333	0.500	26,290.000000
9.466667	0.500	25,816.000000
9.475000	0.500	25,903.000000
9.483333	0.500	26,422.000000
9.491667	0.500	27,931.000000
9.500000	0.500	31,279.000000
9.508333	0.500	36,992.000000
9.516667	0.500	45,173.000000
9.525000	0.500	56,616.000000
9.533333	0.500	72,525.000000
9.541667	0.500	94,471.000000
9.550000	0.500	124,617.000000
9.558333	0.500	165,107.000000
9.566667	0.500	218,347.000000
9.575000	0.500	288,411.000000
9.583333	0.500	380,571.000000
9.591667	0.500	500,589.000000
9.600000	0.500	656,300.000000
9.608333	0.500	857,396.000000
9.616667	0.500	1,115,011.000000
9.625000	0.500	1,441,445.000000
9.633333	0.500	1,847,468.000000
9.641667	0.500	2,338,990.000000
9.650000	0.500	2,914,910.000000
9.658333	0.500	3,563,517.000000
9.666667	0.500	4,260,471.000000
9.675000	0.500	4,969,940.000000
9.683333	0.500	5,647,569.000000
9.691667	0.500	6,246,560.000000
9.700000	0.500	6,721,626.000000
9.708333	0.500	7,034,485.000000
9.716667	0.500	7,159,132.000000
9.725000	0.500	7,086,037.000000
9.733333	0.500	6,823,470.000000
9.741667	0.500	6,395,955.000000
9.750000	0.500	5,839,621.000000
9.758333	0.500	5,196,922.000000
9.766667	0.500	4,511,927.000000
9.775000	0.500	3,825,222.000000
9.783333	0.500	3,171,001.000000
9.791667	0.500	2,575,144.000000
9.800000	0.500	2,054,136.000000
9.808333	0.500	1,615,602.000000
9.816667	0.500	1,258,895.000000
9.825000	0.500	977,777.000000
9.833333	0.500	762,216.000000
9.841667	0.500	600,355.000000
9.850000	0.500	480,546.000000
9.858333	0.500	392,463.000000
9.866667	0.500	327,087.000000
9.875000	0.500	277,313.000000
9.883333	0.500	237,756.000000
9.891667	0.500	205,291.000000
9.900000	0.500	178,771.000000
9.908333	0.500	157,095.000000
9.916667	0.500	138,910.000000
9.925000	0.500	123,260.000000
9.933333	0.500	109,674.000000
9.941667	0.500	97,935.000000
9.950000	0.500	88,063.000000
9.958333	0.500	79,481.000000
9.966667	0.500	71,376.000000
9.975000	0.500	63,430.000000
9.983333	0.500	55,547.000000
9.991667	0.500	47,872.000000
10.000000	0.500	40,703.000000
10.008333	0.500	34,192.000000
10.016667	0.500	28,728.000000
10.025000	0.500	24,500.000000
10.033333	0.500	21,642.000000
10.041667	0.500	20,402.000000
10.050000	0.500	21,042.000000
10.058333	0.500	23,150.000000
10.066667	0.500	25,520.000000
10.075000	0.500	27,534.000000
10.083333	0.500	29,549.000000
10.091667	0.500	32,116.000000
10.100000	0.500	35,573.000000
10.108333	0.500	39,781.000000
10.116667	0.500	44,393.000000
10.125000	0.500	49,259.000000
10.133333	0.500	53,664.000000
10.141667	0.500	56,886.000000
10.150000	0.500	58,783.000000
10.158333	0.500	59,361.000000
10.166667	0.500	58,218.000000
10.175000	0.500	55,281.000000
10.183333	0.500	51,446.000000
10.191667	0.500	47,726.000000
10.200000	0.500	44,278.000000
10.208333	0.500	41,233.000000
10.216667	0.500	38,320.000000
10.225000	0.500	34,662.000000
10.233333	0.500	30,330.000000
10.241667	0.500	26,168.000000
10.250000	0.500	22,834.000000
10.258333	0.500	20,694.000000
10.266667	0.500	19,583.000000
10.275000	0.500	19,442.000000
10.283333	0.500	20,551.000000
10.291667	0.500	22,763.000000
10.300000	0.500	25,530.000000
10.308333	0.500	28,973.000000
10.316667	0.500	33,268.000000
10.325000	0.500	38,065.000000
10.333333	0.500	42,744.000000
10.341667	0.500	47,216.000000
10.350000	0.500	51,405.000000
10.358333	0.500	54,695.000000
10.366667	0.500	56,622.000000
10.375000	0.500	56,770.000000
10.383333	0.500	54,921.000000
10.391667	0.500	51,334.000000
10.400000	0.500	47,058.000000
10.408333	0.500	43,151.000000
10.416667	0.500	40,193.000000
10.425000	0.500	38,680.000000
10.433333	0.500	38,763.000000
10.441667	0.500	40,466.000000
10.450000	0.500	43,660.000000
10.458333	0.500	48,474.000000
10.466667	0.500	54,852.000000
10.475000	0.500	62,086.000000
10.483333	0.500	69,262.000000
10.491667	0.500	76,210.000000
10.500000	0.500	82,986.000000
10.508333	0.500	89,482.000000
10.516667	0.500	95,673.000000
10.525000	0.500	102,089.000000
10.533333	0.500	109,466.000000
10.541667	0.500	117,816.000000
10.550000	0.500	126,167.000000
10.558333	0.500	132,767.000000
10.566667	0.500	136,523.000000
10.575000	0.500	136,955.000000
10.583333	0.500	134,214.000000
10.591667	0.500	128,920.000000
10.600000	0.500	122,000.000000
10.608333	0.500	114,197.000000
10.616667	0.500	106,319.000000
10.625000	0.500	99,317.000000
10.633333	0.500	94,449.000000
10.641667	0.500	92,376.000000
10.650000	0.500	93,559.000000
10.658333	0.500	99,402.000000
10.666667	0.500	111,960.000000
10.675000	0.500	133,352.000000
10.683333	0.500	164,993.000000
10.691667	0.500	207,946.000000
10.700000	0.500	263,640.000000
10.708333	0.500	334,322.000000
10.716667	0.500	422,225.000000
10.725000	0.500	528,873.000000
10.733333	0.500	653,311.000000
10.741667	0.500	793,181.000000
10.750000	0.500	944,562.000000
10.758333	0.500	1,100,787.000000
10.766667	0.500	1,253,098.000000
10.775000	0.500	1,392,306.000000
10.783333	0.500	1,508,824.000000
10.791667	0.500	1,594,152.000000
10.800000	0.500	1,642,001.000000
10.808333	0.500	1,648,688.000000
10.816667	0.500	1,613,500.000000
10.825000	0.500	1,538,958.000000
10.833333	0.500	1,431,279.000000
10.841667	0.500	1,299,286.000000
10.850000	0.500	1,152,743.000000
10.858333	0.500	1,000,914.000000
10.866667	0.500	851,506.000000
10.875000	0.500	710,533.000000
10.883333	0.500	582,822.000000
10.891667	0.500	471,389.000000
10.900000	0.500	377,266.000000
10.908333	0.500	300,144.000000
10.916667	0.500	238,679.000000
10.925000	0.500	191,065.000000
10.933333	0.500	155,156.000000
10.941667	0.500	128,842.000000
10.950000	0.500	109,860.000000
10.958333	0.500	96,430.000000
10.966667	0.500	86,610.000000
10.975000	0.500	78,939.000000
10.983333	0.500	72,706.000000
10.991667	0.500	67,319.000000
11.000000	0.500	62,326.000000
11.008333	0.500	57,752.000000
11.016667	0.500	54,501.000000
11.025000	0.500	53,475.000000
11.033333	0.500	55,050.000000
11.041667	0.500	59,194.000000
11.050000	0.500	66,107.000000
11.058333	0.500	75,655.000000
11.066667	0.500	86,930.000000
11.075000	0.500	99,030.000000
11.083333	0.500	111,075.000000
11.091667	0.500	122,487.000000
11.100000	0.500	133,684.000000
11.108333	0.500	145,206.000000
11.116667	0.500	156,716.000000
11.125000	0.500	166,474.000000
11.133333	0.500	172,945.000000
11.141667	0.500	175,269.000000
11.150000	0.500	172,940.000000
11.158333	0.500	166,588.000000
11.166667	0.500	157,716.000000
11.175000	0.500	147,634.000000
11.183333	0.500	136,510.000000
11.191667	0.500	123,940.000000
11.200000	0.500	110,190.000000
11.208333	0.500	95,808.000000
11.216667	0.500	81,440.000000
11.225000	0.500	68,344.000000
11.233333	0.500	57,515.000000
11.241667	0.500	49,262.000000
11.250000	0.500	43,449.000000
11.258333	0.500	40,213.000000
11.266667	0.500	39,068.000000
11.275000	0.500	39,377.000000
11.283333	0.500	39,986.000000
11.291667	0.500	40,214.000000
11.300000	0.500	39,976.000000
11.308333	0.500	39,447.000000
11.316667	0.500	38,857.000000
11.325000	0.500	38,138.000000
11.333333	0.500	37,164.000000
11.341667	0.500	36,534.000000
11.350000	0.500	36,882.000000
11.358333	0.500	38,550.000000
11.366667	0.500	41,433.000000
11.375000	0.500	44,672.000000
11.383333	0.500	47,961.000000
11.391667	0.500	50,685.000000
11.400000	0.500	52,209.000000
11.408333	0.500	52,371.000000
11.416667	0.500	51,043.000000
11.425000	0.500	48,453.000000
11.433333	0.500	45,605.000000
11.441667	0.500	43,234.000000
11.450000	0.500	42,009.000000
11.458333	0.500	42,190.000000
11.466667	0.500	44,139.000000
11.475000	0.500	47,284.000000
11.483333	0.500	51,161.000000
11.491667	0.500	55,759.000000
11.500000	0.500	60,546.000000
11.508333	0.500	64,107.000000
11.516667	0.500	65,684.000000
11.525000	0.500	64,973.000000
11.533333	0.500	62,443.000000
11.541667	0.500	59,220.000000
11.550000	0.500	56,478.000000
11.558333	0.500	54,893.000000
11.566667	0.500	54,904.000000
11.575000	0.500	56,339.000000
11.583333	0.500	58,564.000000
11.591667	0.500	60,949.000000
11.600000	0.500	63,082.000000
11.608333	0.500	65,167.000000
11.616667	0.500	67,411.000000
11.625000	0.500	69,862.000000
11.633333	0.500	72,807.000000
11.641667	0.500	76,321.000000
11.650000	0.500	80,356.000000
11.658333	0.500	85,723.000000
11.666667	0.500	93,151.000000
11.675000	0.500	103,119.000000
11.683333	0.500	115,418.000000
11.691667	0.500	129,144.000000
11.700000	0.500	143,217.000000
11.708333	0.500	156,881.000000
11.716667	0.500	169,504.000000
11.725000	0.500	180,926.000000
11.733333	0.500	190,909.000000
11.741667	0.500	199,357.000000
11.750000	0.500	206,059.000000
11.758333	0.500	210,391.000000
11.766667	0.500	212,582.000000
11.775000	0.500	214,188.000000
11.783333	0.500	217,599.000000
11.791667	0.500	225,639.000000
11.800000	0.500	241,234.000000
11.808333	0.500	266,566.000000
11.816667	0.500	304,426.000000
11.825000	0.500	359,331.000000
11.833333	0.500	437,633.000000
11.841667	0.500	546,535.000000
11.850000	0.500	695,036.000000
11.858333	0.500	893,126.000000
11.866667	0.500	1,151,487.000000
11.875000	0.500	1,480,699.000000
11.883333	0.500	1,890,191.000000
11.891667	0.500	2,385,532.000000
11.900000	0.500	2,965,488.000000
11.908333	0.500	3,619,258.000000
11.916667	0.500	4,325,383.000000
11.925000	0.500	5,050,869.000000
11.933333	0.500	5,753,509.000000
11.941667	0.500	6,387,189.000000
11.950000	0.500	6,905,909.000000
11.958333	0.500	7,268,652.000000
11.966667	0.500	7,444,610.000000
11.975000	0.500	7,418,079.000000
11.983333	0.500	7,191,657.000000
11.991667	0.500	6,785,116.000000
12.000000	0.500	6,231,940.000000
12.008333	0.500	5,574,765.000000
12.016667	0.500	4,859,879.000000
12.025000	0.500	4,132,423.000000
12.033333	0.500	3,431,960.000000
12.041667	0.500	2,788,656.000000
12.050000	0.500	2,221,488.000000
12.058333	0.500	1,739,892.000000
12.066667	0.500	1,345,501.000000
12.075000	0.500	1,033,371.000000
12.083333	0.500	794,220.000000
12.091667	0.500	616,996.000000
12.100000	0.500	489,578.000000
12.108333	0.500	400,154.000000
12.116667	0.500	338,918.000000
12.125000	0.500	297,917.000000
12.133333	0.500	271,075.000000
12.141667	0.500	254,383.000000
12.150000	0.500	246,648.000000
12.158333	0.500	247,714.000000
12.166667	0.500	257,777.000000
12.175000	0.500	278,132.000000
12.183333	0.500	310,364.000000
12.191667	0.500	357,330.000000
12.200000	0.500	423,306.000000
12.208333	0.500	513,153.000000
12.216667	0.500	631,367.000000
12.225000	0.500	781,858.000000
12.233333	0.500	967,566.000000
12.241667	0.500	1,189,628.000000
12.250000	0.500	1,445,435.000000
12.258333	0.500	1,727,745.000000
12.266667	0.500	2,025,433.000000
12.275000	0.500	2,323,058.000000
12.283333	0.500	2,601,500.000000
12.291667	0.500	2,840,943.000000
12.300000	0.500	3,023,386.000000
12.308333	0.500	3,134,169.000000
12.316667	0.500	3,164,655.000000
12.325000	0.500	3,113,208.000000
12.333333	0.500	2,984,673.000000
12.341667	0.500	2,789,349.000000
12.350000	0.500	2,542,347.000000
12.358333	0.500	2,261,783.000000
12.366667	0.500	1,965,989.000000
12.375000	0.500	1,671,517.000000
12.383333	0.500	1,392,538.000000
12.391667	0.500	1,139,592.000000
12.400000	0.500	919,021.000000
12.408333	0.500	733,857.000000
12.416667	0.500	583,329.000000
12.425000	0.500	463,808.000000
12.433333	0.500	370,566.000000
12.441667	0.500	299,066.000000
12.450000	0.500	244,982.000000
12.458333	0.500	204,330.000000
12.466667	0.500	173,574.000000
12.475000	0.500	149,692.000000
12.483333	0.500	130,275.000000
12.491667	0.500	113,508.000000
12.500000	0.500	98,690.000000
12.508333	0.500	86,343.000000
12.516667	0.500	77,405.000000
12.525000	0.500	72,407.000000
12.533333	0.500	70,638.000000
12.541667	0.500	70,938.000000
12.550000	0.500	72,157.000000
12.558333	0.500	74,112.000000
12.566667	0.500	77,310.000000
12.575000	0.500	81,602.000000
12.583333	0.500	86,108.000000
12.591667	0.500	90,108.000000
12.600000	0.500	93,984.000000
12.608333	0.500	99,141.000000
12.616667	0.500	106,835.000000
12.625000	0.500	118,397.000000
12.633333	0.500	134,233.000000
12.641667	0.500	154,844.000000
12.650000	0.500	181,493.000000
12.658333	0.500	216,310.000000
12.666667	0.500	261,758.000000
12.675000	0.500	320,157.000000
12.683333	0.500	393,838.000000
12.691667	0.500	485,358.000000
12.700000	0.500	596,705.000000
12.708333	0.500	728,339.000000
12.716667	0.500	878,378.000000
12.725000	0.500	1,041,516.000000
12.733333	0.500	1,209,802.000000
12.741667	0.500	1,373,688.000000
12.750000	0.500	1,523,020.000000
12.758333	0.500	1,647,762.000000
12.766667	0.500	1,738,960.000000
12.775000	0.500	1,788,784.000000
12.783333	0.500	1,791,739.000000
12.791667	0.500	1,746,868.000000
12.800000	0.500	1,658,387.000000
12.808333	0.500	1,534,289.000000
12.816667	0.500	1,384,770.000000
12.825000	0.500	1,220,672.000000
12.833333	0.500	1,052,404.000000
12.841667	0.500	888,870.000000
12.850000	0.500	737,116.000000
12.858333	0.500	601,944.000000
12.866667	0.500	486,270.000000
12.875000	0.500	391,045.000000
12.883333	0.500	315,494.000000
12.891667	0.500	257,999.000000
12.900000	0.500	216,441.000000
12.908333	0.500	188,078.000000
12.916667	0.500	169,534.000000
12.925000	0.500	158,031.000000
12.933333	0.500	151,584.000000
12.941667	0.500	148,627.000000
12.950000	0.500	148,138.000000
12.958333	0.500	149,149.000000
12.966667	0.500	150,749.000000
12.975000	0.500	152,589.000000
12.983333	0.500	154,730.000000
12.991667	0.500	157,507.000000
13.000000	0.500	161,386.000000
13.008333	0.500	166,563.000000
13.016667	0.500	173,266.000000
13.025000	0.500	182,169.000000
13.033333	0.500	193,448.000000
13.041667	0.500	206,333.000000
13.050000	0.500	219,802.000000
13.058333	0.500	232,738.000000
13.066667	0.500	243,927.000000
13.075000	0.500	252,088.000000
13.083333	0.500	255,900.000000
13.091667	0.500	255,073.000000
13.100000	0.500	250,096.000000
13.108333	0.500	241,715.000000
13.116667	0.500	230,488.000000
13.125000	0.500	217,416.000000
13.133333	0.500	203,552.000000
13.141667	0.500	189,622.000000
13.150000	0.500	176,252.000000
13.158333	0.500	164,034.000000
13.166667	0.500	153,067.000000
13.175000	0.500	143,588.000000
13.183333	0.500	135,566.000000
13.191667	0.500	128,377.000000
13.200000	0.500	121,312.000000
13.208333	0.500	114,011.000000
13.216667	0.500	106,784.000000
13.225000	0.500	99,824.000000
13.233333	0.500	93,648.000000
13.241667	0.500	88,578.000000
13.250000	0.500	85,373.000000
13.258333	0.500	85,536.000000
13.266667	0.500	89,739.000000
13.275000	0.500	98,135.000000
13.283333	0.500	111,063.000000
13.291667	0.500	128,408.000000
13.300000	0.500	149,242.000000
13.308333	0.500	172,838.000000
13.316667	0.500	198,701.000000
13.325000	0.500	226,181.000000
13.333333	0.500	254,599.000000
13.341667	0.500	283,057.000000
13.350000	0.500	309,666.000000
13.358333	0.500	332,303.000000
13.366667	0.500	349,253.000000
13.375000	0.500	358,712.000000
13.383333	0.500	359,231.000000
13.391667	0.500	350,401.000000
13.400000	0.500	333,417.000000
13.408333	0.500	310,351.000000
13.416667	0.500	283,175.000000
13.425000	0.500	254,270.000000
13.433333	0.500	225,943.000000
13.441667	0.500	199,702.000000
13.450000	0.500	176,108.000000
13.458333	0.500	155,053.000000
13.466667	0.500	136,421.000000
13.475000	0.500	120,524.000000
13.483333	0.500	107,294.000000
13.491667	0.500	96,620.000000
13.500000	0.500	88,581.000000
13.508333	0.500	82,525.000000
13.516667	0.500	77,664.000000
13.525000	0.500	73,786.000000
13.533333	0.500	71,388.000000
13.541667	0.500	70,805.000000
13.550000	0.500	71,122.000000
13.558333	0.500	70,950.000000
13.566667	0.500	69,659.000000
13.575000	0.500	67,486.000000
13.583333	0.500	64,818.000000
13.591667	0.500	62,625.000000
13.600000	0.500	61,313.000000
13.608333	0.500	60,775.000000
13.616667	0.500	61,000.000000
13.625000	0.500	61,767.000000
13.633333	0.500	62,793.000000
13.641667	0.500	64,270.000000
13.650000	0.500	66,356.000000
13.658333	0.500	69,083.000000
13.666667	0.500	71,881.000000
13.675000	0.500	73,870.000000
13.683333	0.500	74,642.000000
13.691667	0.500	74,131.000000
13.700000	0.500	72,835.000000
13.708333	0.500	70,991.000000
13.716667	0.500	68,613.000000
13.725000	0.500	65,830.000000
13.733333	0.500	62,874.000000
13.741667	0.500	60,280.000000
13.750000	0.500	58,550.000000
13.758333	0.500	58,082.000000
13.766667	0.500	58,881.000000
13.775000	0.500	60,283.000000
13.783333	0.500	61,687.000000
13.791667	0.500	62,754.000000
13.800000	0.500	63,276.000000
13.808333	0.500	63,088.000000
13.816667	0.500	62,439.000000
13.825000	0.500	62,173.000000
13.833333	0.500	62,971.000000
13.841667	0.500	65,428.000000
13.850000	0.500	69,614.000000
13.858333	0.500	74,919.000000
13.866667	0.500	80,800.000000
13.875000	0.500	86,626.000000
13.883333	0.500	91,992.000000
13.891667	0.500	96,854.000000
13.900000	0.500	101,602.000000
13.908333	0.500	107,040.000000
13.916667	0.500	113,619.000000
13.925000	0.500	120,826.000000
13.933333	0.500	127,773.000000
13.941667	0.500	134,129.000000
13.950000	0.500	140,604.000000
13.958333	0.500	147,678.000000
13.966667	0.500	154,949.000000
13.975000	0.500	161,498.000000
13.983333	0.500	166,151.000000
13.991667	0.500	168,193.000000
14.000000	0.500	167,062.000000
14.008333	0.500	162,449.000000
14.016667	0.500	155,657.000000
14.025000	0.500	148,414.000000
14.033333	0.500	141,470.000000
14.041667	0.500	135,003.000000
14.050000	0.500	129,184.000000
14.058333	0.500	124,424.000000
14.066667	0.500	120,424.000000
14.075000	0.500	117,143.000000
14.083333	0.500	114,948.000000
14.091667	0.500	114,149.000000
14.100000	0.500	115,299.000000
14.108333	0.500	118,620.000000
14.116667	0.500	123,631.000000
14.125000	0.500	129,183.000000
14.133333	0.500	133,980.000000
14.141667	0.500	137,618.000000
14.150000	0.500	140,224.000000
14.158333	0.500	141,864.000000
14.166667	0.500	142,497.000000
14.175000	0.500	141,932.000000
14.183333	0.500	140,783.000000
14.191667	0.500	139,881.000000
14.200000	0.500	139,820.000000
14.208333	0.500	140,324.000000
14.216667	0.500	141,251.000000
14.225000	0.500	142,725.000000
14.233333	0.500	145,606.000000
14.241667	0.500	150,523.000000
14.250000	0.500	157,611.000000
14.258333	0.500	167,638.000000
14.266667	0.500	181,824.000000
14.275000	0.500	201,798.000000
14.283333	0.500	229,623.000000
14.291667	0.500	267,626.000000
14.300000	0.500	318,616.000000
14.308333	0.500	386,987.000000
14.316667	0.500	478,589.000000
14.325000	0.500	599,528.000000
14.333333	0.500	755,764.000000
14.341667	0.500	953,502.000000
14.350000	0.500	1,199,524.000000
14.358333	0.500	1,500,017.000000
14.366667	0.500	1,857,721.000000
14.375000	0.500	2,270,950.000000
14.383333	0.500	2,732,912.000000
14.391667	0.500	3,229,089.000000
14.400000	0.500	3,736,968.000000
14.408333	0.500	4,228,222.000000
14.416667	0.500	4,670,125.000000
14.425000	0.500	5,030,063.000000
14.433333	0.500	5,279,101.000000
14.441667	0.500	5,396,224.000000
14.450000	0.500	5,371,709.000000
14.458333	0.500	5,208,676.000000
14.466667	0.500	4,921,204.000000
14.475000	0.500	4,532,180.000000
14.483333	0.500	4,070,676.000000
14.491667	0.500	3,568,267.000000
14.500000	0.500	3,055,738.000000
14.508333	0.500	2,559,529.000000
14.516667	0.500	2,100,200.000000
14.525000	0.500	1,691,550.000000
14.533333	0.500	1,341,258.000000
14.541667	0.500	1,051,671.000000
14.550000	0.500	820,016.000000
14.558333	0.500	640,104.000000
14.566667	0.500	504,200.000000
14.575000	0.500	404,548.000000
14.583333	0.500	333,955.000000
14.591667	0.500	285,209.000000
14.600000	0.500	251,243.000000
14.608333	0.500	226,298.000000
14.616667	0.500	206,173.000000
14.625000	0.500	188,985.000000
14.633333	0.500	174,339.000000
14.641667	0.500	162,202.000000
14.650000	0.500	152,354.000000
14.658333	0.500	144,354.000000
14.666667	0.500	137,837.000000
14.675000	0.500	132,361.000000
14.683333	0.500	127,240.000000
14.691667	0.500	122,223.000000
14.700000	0.500	117,867.000000
14.708333	0.500	114,520.000000
14.716667	0.500	111,695.000000
14.725000	0.500	109,315.000000
14.733333	0.500	107,789.000000
14.741667	0.500	107,122.000000
14.750000	0.500	107,357.000000
14.758333	0.500	108,444.000000
14.766667	0.500	110,304.000000
14.775000	0.500	113,377.000000
14.783333	0.500	117,663.000000
14.791667	0.500	122,636.000000
14.800000	0.500	128,364.000000
14.808333	0.500	135,202.000000
14.816667	0.500	144,362.000000
14.825000	0.500	157,369.000000
14.833333	0.500	175,339.000000
14.841667	0.500	199,187.000000
14.850000	0.500	229,413.000000
14.858333	0.500	265,969.000000
14.866667	0.500	308,181.000000
14.875000	0.500	354,668.000000
14.883333	0.500	404,115.000000
14.891667	0.500	455,076.000000
14.900000	0.500	505,546.000000
14.908333	0.500	552,355.000000
14.916667	0.500	591,676.000000
14.925000	0.500	619,835.000000
14.933333	0.500	634,584.000000
14.941667	0.500	635,508.000000
14.950000	0.500	623,491.000000
14.958333	0.500	599,653.000000
14.966667	0.500	565,312.000000
14.975000	0.500	522,812.000000
14.983333	0.500	474,853.000000
14.991667	0.500	424,386.000000
15.000000	0.500	374,826.000000
15.008333	0.500	329,024.000000
15.016667	0.500	289,243.000000
15.025000	0.500	256,733.000000
15.033333	0.500	231,389.000000
15.041667	0.500	212,793.000000
15.050000	0.500	200,934.000000
15.058333	0.500	195,299.000000
15.066667	0.500	195,080.000000
15.075000	0.500	199,485.000000
15.083333	0.500	207,379.000000
15.091667	0.500	217,691.000000
15.100000	0.500	229,712.000000
15.108333	0.500	243,359.000000
15.116667	0.500	258,895.000000
15.125000	0.500	276,332.000000
15.133333	0.500	295,545.000000
15.141667	0.500	317,194.000000
15.150000	0.500	342,521.000000
15.158333	0.500	373,266.000000
15.166667	0.500	411,031.000000
15.175000	0.500	456,514.000000
15.183333	0.500	510,351.000000
15.191667	0.500	572,101.000000
15.200000	0.500	639,469.000000
15.208333	0.500	709,340.000000
15.216667	0.500	777,963.000000
15.225000	0.500	840,930.000000
15.233333	0.500	893,694.000000
15.241667	0.500	931,353.000000
15.250000	0.500	950,474.000000
15.258333	0.500	949,701.000000
15.266667	0.500	929,289.000000
15.275000	0.500	891,255.000000
15.283333	0.500	839,150.000000
15.291667	0.500	777,317.000000
15.300000	0.500	709,966.000000
15.308333	0.500	640,834.000000
15.316667	0.500	572,685.000000
15.325000	0.500	507,694.000000
15.333333	0.500	447,139.000000
15.341667	0.500	391,470.000000
15.350000	0.500	340,811.000000
15.358333	0.500	295,081.000000
15.366667	0.500	254,788.000000
15.375000	0.500	220,125.000000
15.383333	0.500	191,276.000000
15.391667	0.500	167,793.000000
15.400000	0.500	149,058.000000
15.408333	0.500	135,264.000000
15.416667	0.500	125,906.000000
15.425000	0.500	119,449.000000
15.433333	0.500	114,600.000000
15.441667	0.500	110,247.000000
15.450000	0.500	105,548.000000
15.458333	0.500	100,402.000000
15.466667	0.500	95,356.000000
15.475000	0.500	90,875.000000
15.483333	0.500	87,760.000000
15.491667	0.500	86,349.000000
15.500000	0.500	86,441.000000
15.508333	0.500	87,414.000000
15.516667	0.500	88,525.000000
15.525000	0.500	89,374.000000
15.533333	0.500	89,655.000000
15.541667	0.500	89,557.000000
15.550000	0.500	89,194.000000
15.558333	0.500	88,449.000000
15.566667	0.500	87,442.000000
15.575000	0.500	86,837.000000
15.583333	0.500	87,696.000000
15.591667	0.500	90,349.000000
15.600000	0.500	94,198.000000
15.608333	0.500	98,668.000000
15.616667	0.500	103,357.000000
15.625000	0.500	107,905.000000
15.633333	0.500	111,674.000000
15.641667	0.500	113,821.000000
15.650000	0.500	114,061.000000
15.658333	0.500	112,628.000000
15.666667	0.500	110,018.000000
15.675000	0.500	106,989.000000
15.683333	0.500	104,162.000000
15.691667	0.500	102,036.000000
15.700000	0.500	100,895.000000
15.708333	0.500	100,799.000000
15.716667	0.500	101,528.000000
15.725000	0.500	102,548.000000
15.733333	0.500	102,908.000000
15.741667	0.500	101,650.000000
15.750000	0.500	98,417.000000
15.758333	0.500	93,674.000000
15.766667	0.500	88,351.000000
15.775000	0.500	82,639.000000
15.783333	0.500	76,856.000000
15.791667	0.500	71,767.000000
15.800000	0.500	67,626.000000
15.808333	0.500	64,170.000000
15.816667	0.500	61,571.000000
15.825000	0.500	59,582.000000
15.833333	0.500	58,170.000000
15.841667	0.500	57,867.000000
15.850000	0.500	59,257.000000
15.858333	0.500	62,853.000000
15.866667	0.500	68,152.000000
15.875000	0.500	74,282.000000
15.883333	0.500	80,655.000000
15.891667	0.500	86,879.000000
15.900000	0.500	92,933.000000
15.908333	0.500	98,745.000000
15.916667	0.500	104,198.000000
15.925000	0.500	108,785.000000
15.933333	0.500	112,087.000000
15.941667	0.500	113,898.000000
15.950000	0.500	114,614.000000
15.958333	0.500	114,702.000000
15.966667	0.500	114,979.000000
15.975000	0.500	116,722.000000
15.983333	0.500	120,663.000000
15.991667	0.500	127,201.000000
16.000000	0.500	137,032.000000
16.008333	0.500	150,067.000000
16.016667	0.500	166,511.000000
16.025000	0.500	187,057.000000
16.033333	0.500	212,584.000000
16.041667	0.500	244,313.000000
16.050000	0.500	283,619.000000
16.058333	0.500	330,532.000000
16.066667	0.500	384,718.000000
16.075000	0.500	445,660.000000
16.083333	0.500	512,345.000000
16.091667	0.500	582,264.000000
16.100000	0.500	652,132.000000
16.108333	0.500	718,702.000000
16.116667	0.500	779,070.000000
16.125000	0.500	829,674.000000
16.133333	0.500	866,398.000000
16.141667	0.500	885,785.000000
16.150000	0.500	886,235.000000
16.158333	0.500	868,089.000000
16.166667	0.500	832,360.000000
16.175000	0.500	780,989.000000
16.183333	0.500	717,076.000000
16.191667	0.500	644,924.000000
16.200000	0.500	569,397.000000
16.208333	0.500	495,018.000000
16.216667	0.500	425,389.000000
16.225000	0.500	363,216.000000
16.233333	0.500	309,301.000000
16.241667	0.500	263,250.000000
16.250000	0.500	224,705.000000
16.258333	0.500	193,321.000000
16.266667	0.500	168,619.000000
16.275000	0.500	150,308.000000
16.283333	0.500	138,004.000000
16.291667	0.500	130,791.000000
16.300000	0.500	127,487.000000
16.308333	0.500	127,022.000000
16.316667	0.500	128,474.000000
16.325000	0.500	130,554.000000
16.333333	0.500	131,767.000000
16.341667	0.500	131,559.000000
16.350000	0.500	130,651.000000
16.358333	0.500	129,950.000000
16.366667	0.500	129,694.000000
16.375000	0.500	129,543.000000
16.383333	0.500	129,236.000000
16.391667	0.500	128,780.000000
16.400000	0.500	128,423.000000
16.408333	0.500	128,490.000000
16.416667	0.500	128,743.000000
16.425000	0.500	129,189.000000
16.433333	0.500	129,853.000000
16.441667	0.500	130,226.000000
16.450000	0.500	129,538.000000
16.458333	0.500	127,796.000000
16.466667	0.500	125,200.000000
16.475000	0.500	121,503.000000
16.483333	0.500	116,847.000000
16.491667	0.500	112,046.000000
16.500000	0.500	107,770.000000
16.508333	0.500	104,434.000000
16.516667	0.500	102,351.000000
16.525000	0.500	101,929.000000
16.533333	0.500	102,544.000000
16.541667	0.500	103,492.000000
16.550000	0.500	104,580.000000
16.558333	0.500	106,258.000000
16.566667	0.500	108,790.000000
16.575000	0.500	111,850.000000
16.583333	0.500	114,907.000000
16.591667	0.500	117,535.000000
16.600000	0.500	119,864.000000
16.608333	0.500	122,276.000000
16.616667	0.500	125,073.000000
16.625000	0.500	127,890.000000
16.633333	0.500	130,448.000000
16.641667	0.500	132,426.000000
16.650000	0.500	133,330.000000
16.658333	0.500	133,095.000000
16.666667	0.500	132,221.000000
16.675000	0.500	131,375.000000
16.683333	0.500	131,148.000000
16.691667	0.500	131,869.000000
16.700000	0.500	133,085.000000
16.708333	0.500	134,550.000000
16.716667	0.500	136,429.000000
16.725000	0.500	138,392.000000
16.733333	0.500	140,635.000000
16.741667	0.500	144,460.000000
16.750000	0.500	150,631.000000
16.758333	0.500	158,638.000000
16.766667	0.500	167,548.000000
16.775000	0.500	177,750.000000
16.783333	0.500	190,466.000000
16.791667	0.500	206,494.000000
16.800000	0.500	226,158.000000
16.808333	0.500	249,655.000000
16.816667	0.500	276,427.000000
16.825000	0.500	305,418.000000
16.833333	0.500	335,768.000000
16.841667	0.500	366,832.000000
16.850000	0.500	397,439.000000
16.858333	0.500	425,811.000000
16.866667	0.500	450,416.000000
16.875000	0.500	470,075.000000
16.883333	0.500	484,388.000000
16.891667	0.500	494,607.000000
16.900000	0.500	504,059.000000
16.908333	0.500	518,097.000000
16.916667	0.500	542,481.000000
16.925000	0.500	583,548.000000
16.933333	0.500	647,274.000000
16.941667	0.500	739,581.000000
16.950000	0.500	866,744.000000
16.958333	0.500	1,034,794.000000
16.966667	0.500	1,248,062.000000
16.975000	0.500	1,508,908.000000
16.983333	0.500	1,815,722.000000
16.991667	0.500	2,161,124.000000
17.000000	0.500	2,531,826.000000
17.008333	0.500	2,909,870.000000
17.016667	0.500	3,272,684.000000
17.025000	0.500	3,594,700.000000
17.033333	0.500	3,851,230.000000
17.041667	0.500	4,021,668.000000
17.050000	0.500	4,091,557.000000
17.058333	0.500	4,054,591.000000
17.066667	0.500	3,914,018.000000
17.075000	0.500	3,681,325.000000
17.083333	0.500	3,374,226.000000
17.091667	0.500	3,015,067.000000
17.100000	0.500	2,628,804.000000
17.108333	0.500	2,239,588.000000
17.116667	0.500	1,868,198.000000
17.125000	0.500	1,530,386.000000
17.133333	0.500	1,236,420.000000
17.141667	0.500	991,667.000000
17.150000	0.500	796,374.000000
17.158333	0.500	646,780.000000
17.166667	0.500	536,336.000000
17.175000	0.500	457,523.000000
17.183333	0.500	403,223.000000
17.191667	0.500	367,379.000000
17.200000	0.500	344,770.000000
17.208333	0.500	330,588.000000
17.216667	0.500	320,331.000000
17.225000	0.500	310,433.000000
17.233333	0.500	298,219.000000
17.241667	0.500	282,016.000000
17.250000	0.500	262,072.000000
17.258333	0.500	239,851.000000
17.266667	0.500	216,780.000000
17.275000	0.500	194,215.000000
17.283333	0.500	173,513.000000
17.291667	0.500	155,922.000000
17.300000	0.500	142,698.000000
17.308333	0.500	134,354.000000
17.316667	0.500	129,967.000000
17.325000	0.500	128,164.000000
17.333333	0.500	127,169.000000
17.341667	0.500	125,971.000000
17.350000	0.500	124,522.000000
17.358333	0.500	122,874.000000
17.366667	0.500	120,978.000000
17.375000	0.500	118,822.000000
17.383333	0.500	117,049.000000
17.391667	0.500	116,653.000000
17.400000	0.500	118,043.000000
17.408333	0.500	120,708.000000
17.416667	0.500	124,015.000000
17.425000	0.500	127,462.000000
17.433333	0.500	130,847.000000
17.441667	0.500	133,829.000000
17.450000	0.500	135,491.000000
17.458333	0.500	135,606.000000
17.466667	0.500	135,140.000000
17.475000	0.500	135,199.000000
17.483333	0.500	136,444.000000
17.491667	0.500	139,247.000000
17.500000	0.500	143,245.000000
17.508333	0.500	147,708.000000
17.516667	0.500	152,300.000000
17.525000	0.500	157,757.000000
17.533333	0.500	165,598.000000
17.541667	0.500	177,838.000000
17.550000	0.500	196,622.000000
17.558333	0.500	223,031.000000
17.566667	0.500	257,436.000000
17.575000	0.500	299,894.000000
17.583333	0.500	351,124.000000
17.591667	0.500	412,358.000000
17.600000	0.500	484,153.000000
17.608333	0.500	565,438.000000
17.616667	0.500	654,031.000000
17.625000	0.500	746,210.000000
17.633333	0.500	837,597.000000
17.641667	0.500	922,751.000000
17.650000	0.500	995,411.000000
17.658333	0.500	1,049,736.000000
17.666667	0.500	1,081,335.000000
17.675000	0.500	1,087,456.000000
17.683333	0.500	1,067,155.000000
17.691667	0.500	1,021,964.000000
17.700000	0.500	955,931.000000
17.708333	0.500	874,582.000000
17.716667	0.500	784,251.000000
17.725000	0.500	691,294.000000
17.733333	0.500	601,170.000000
17.741667	0.500	517,958.000000
17.750000	0.500	444,272.000000
17.758333	0.500	380,943.000000
17.766667	0.500	328,008.000000
17.775000	0.500	285,315.000000
17.783333	0.500	252,170.000000
17.791667	0.500	226,817.000000
17.800000	0.500	207,651.000000
17.808333	0.500	193,048.000000
17.816667	0.500	181,467.000000
17.825000	0.500	172,100.000000
17.833333	0.500	164,921.000000
17.841667	0.500	160,302.000000
17.850000	0.500	157,832.000000
17.858333	0.500	157,108.000000
17.866667	0.500	157,735.000000
17.875000	0.500	158,581.000000
17.883333	0.500	158,682.000000
17.891667	0.500	157,363.000000
17.900000	0.500	154,951.000000
17.908333	0.500	152,470.000000
17.916667	0.500	150,347.000000
17.925000	0.500	148,399.000000
17.933333	0.500	146,420.000000
17.941667	0.500	143,411.000000
17.950000	0.500	138,613.000000
17.958333	0.500	132,760.000000
17.966667	0.500	126,565.000000
17.975000	0.500	120,070.000000
17.983333	0.500	113,338.000000
17.991667	0.500	106,972.000000
18.000000	0.500	101,562.000000
18.008333	0.500	97,617.000000
18.016667	0.500	95,522.000000
18.025000	0.500	95,192.000000
18.033333	0.500	96,337.000000
18.041667	0.500	98,269.000000
18.050000	0.500	100,229.000000
18.058333	0.500	102,167.000000
18.066667	0.500	104,169.000000
18.075000	0.500	106,288.000000
18.083333	0.500	108,069.000000
18.091667	0.500	109,256.000000
18.100000	0.500	109,639.000000
18.108333	0.500	109,175.000000
18.116667	0.500	108,269.000000
18.125000	0.500	107,522.000000
18.133333	0.500	107,442.000000
18.141667	0.500	108,246.000000
18.150000	0.500	109,713.000000
18.158333	0.500	111,621.000000
18.166667	0.500	113,804.000000
18.175000	0.500	116,153.000000
18.183333	0.500	118,327.000000
18.191667	0.500	120,296.000000
18.200000	0.500	122,048.000000
18.208333	0.500	123,231.000000
18.216667	0.500	123,823.000000
18.225000	0.500	124,103.000000
18.233333	0.500	124,484.000000
18.241667	0.500	125,241.000000
18.250000	0.500	125,853.000000
18.258333	0.500	125,727.000000
18.266667	0.500	124,736.000000
18.275000	0.500	123,904.000000
18.283333	0.500	124,299.000000
18.291667	0.500	125,882.000000
18.300000	0.500	128,146.000000
18.308333	0.500	130,314.000000
18.316667	0.500	131,915.000000
18.325000	0.500	132,872.000000
18.333333	0.500	133,033.000000
18.341667	0.500	133,049.000000
18.350000	0.500	134,309.000000
18.358333	0.500	137,361.000000
18.366667	0.500	141,801.000000
18.375000	0.500	147,199.000000
18.383333	0.500	153,090.000000
18.391667	0.500	158,690.000000
18.400000	0.500	162,957.000000
18.408333	0.500	165,717.000000
18.416667	0.500	167,387.000000
18.425000	0.500	168,236.000000
18.433333	0.500	168,125.000000
18.441667	0.500	167,071.000000
18.450000	0.500	165,202.000000
18.458333	0.500	162,603.000000
18.466667	0.500	159,694.000000
18.475000	0.500	156,696.000000
18.483333	0.500	154,472.000000
18.491667	0.500	154,034.000000
18.500000	0.500	156,009.000000
18.508333	0.500	159,839.000000
18.516667	0.500	165,455.000000
18.525000	0.500	174,122.000000
18.533333	0.500	186,875.000000
18.541667	0.500	204,416.000000
18.550000	0.500	227,035.000000
18.558333	0.500	255,000.000000
18.566667	0.500	288,732.000000
18.575000	0.500	328,081.000000
18.583333	0.500	372,172.000000
18.591667	0.500	419,113.000000
18.600000	0.500	466,745.000000
18.608333	0.500	512,957.000000
18.616667	0.500	555,054.000000
18.625000	0.500	590,024.000000
18.633333	0.500	615,025.000000
18.641667	0.500	627,735.000000
18.650000	0.500	626,794.000000
18.658333	0.500	611,983.000000
18.666667	0.500	585,179.000000
18.675000	0.500	549,233.000000
18.683333	0.500	507,029.000000
18.691667	0.500	461,209.000000
18.700000	0.500	414,356.000000
18.708333	0.500	369,029.000000
18.716667	0.500	327,855.000000
18.725000	0.500	292,429.000000
18.733333	0.500	262,730.000000
18.741667	0.500	237,539.000000
18.750000	0.500	216,066.000000
18.758333	0.500	198,178.000000
18.766667	0.500	183,977.000000
18.775000	0.500	173,367.000000
18.783333	0.500	165,320.000000
18.791667	0.500	158,569.000000
18.800000	0.500	152,624.000000
18.808333	0.500	146,838.000000
18.816667	0.500	140,532.000000
18.825000	0.500	133,440.000000
18.833333	0.500	126,011.000000
18.841667	0.500	119,519.000000
18.850000	0.500	115,062.000000
18.858333	0.500	113,395.000000
18.866667	0.500	114,940.000000
18.875000	0.500	119,355.000000
18.883333	0.500	126,301.000000
18.891667	0.500	135,072.000000
18.900000	0.500	144,714.000000
18.908333	0.500	154,576.000000
18.916667	0.500	163,876.000000
18.925000	0.500	172,468.000000
18.933333	0.500	180,585.000000
18.941667	0.500	188,389.000000
18.950000	0.500	196,146.000000
18.958333	0.500	204,050.000000
18.966667	0.500	212,301.000000
18.975000	0.500	220,931.000000
18.983333	0.500	229,387.000000
18.991667	0.500	237,052.000000
19.000000	0.500	243,715.000000
19.008333	0.500	249,741.000000
19.016667	0.500	255,440.000000
19.025000	0.500	261,005.000000
19.033333	0.500	266,255.000000
19.041667	0.500	270,139.000000
19.050000	0.500	271,787.000000
19.058333	0.500	269,826.000000
19.066667	0.500	263,243.000000
19.075000	0.500	252,694.000000
19.083333	0.500	239,444.000000
19.091667	0.500	225,130.000000
19.100000	0.500	211,204.000000
19.108333	0.500	198,323.000000
19.116667	0.500	186,793.000000
19.125000	0.500	176,819.000000
19.133333	0.500	168,484.000000
19.141667	0.500	162,567.000000
19.150000	0.500	159,438.000000
19.158333	0.500	158,512.000000
19.166667	0.500	158,586.000000
19.175000	0.500	158,131.000000
19.183333	0.500	156,918.000000
19.191667	0.500	155,809.000000
19.200000	0.500	155,911.000000
19.208333	0.500	157,517.000000
19.216667	0.500	160,953.000000
19.225000	0.500	166,754.000000
19.233333	0.500	175,702.000000
19.241667	0.500	188,519.000000
19.250000	0.500	206,086.000000
19.258333	0.500	229,808.000000
19.266667	0.500	260,517.000000
19.275000	0.500	299,043.000000
19.283333	0.500	346,579.000000
19.291667	0.500	404,700.000000
19.300000	0.500	475,329.000000
19.308333	0.500	560,572.000000
19.316667	0.500	661,299.000000
19.325000	0.500	776,755.000000
19.333333	0.500	903,862.000000
19.341667	0.500	1,036,742.000000
19.350000	0.500	1,167,574.000000
19.358333	0.500	1,287,015.000000
19.366667	0.500	1,385,005.000000
19.375000	0.500	1,453,491.000000
19.383333	0.500	1,487,158.000000
19.391667	0.500	1,482,993.000000
19.400000	0.500	1,440,834.000000
19.408333	0.500	1,364,411.000000
19.416667	0.500	1,260,965.000000
19.425000	0.500	1,139,100.000000
19.433333	0.500	1,007,993.000000
19.441667	0.500	875,946.000000
19.450000	0.500	749,522.000000
19.458333	0.500	633,563.000000
19.466667	0.500	531,374.000000
19.475000	0.500	445,070.000000
19.483333	0.500	375,082.000000
19.491667	0.500	321,235.000000
19.500000	0.500	282,285.000000
19.508333	0.500	256,561.000000
19.516667	0.500	241,919.000000
19.525000	0.500	235,650.000000
19.533333	0.500	235,902.000000
19.541667	0.500	241,300.000000
19.550000	0.500	251,367.000000
19.558333	0.500	266,211.000000
19.566667	0.500	286,203.000000
19.575000	0.500	312,438.000000
19.583333	0.500	346,085.000000
19.591667	0.500	388,348.000000
19.600000	0.500	441,519.000000
19.608333	0.500	508,423.000000
19.616667	0.500	591,593.000000
19.625000	0.500	692,388.000000
19.633333	0.500	810,643.000000
19.641667	0.500	943,198.000000
19.650000	0.500	1,083,936.000000
19.658333	0.500	1,225,089.000000
19.666667	0.500	1,357,948.000000
19.675000	0.500	1,473,038.000000
19.683333	0.500	1,561,737.000000
19.691667	0.500	1,617,923.000000
19.700000	0.500	1,636,691.000000
19.708333	0.500	1,615,303.000000
19.716667	0.500	1,554,642.000000
19.725000	0.500	1,459,776.000000
19.733333	0.500	1,339,118.000000
19.741667	0.500	1,201,765.000000
19.750000	0.500	1,056,789.000000
19.758333	0.500	912,174.000000
19.766667	0.500	774,335.000000
19.775000	0.500	648,317.000000
19.783333	0.500	537,504.000000
19.791667	0.500	443,793.000000
19.800000	0.500	367,808.000000
19.808333	0.500	309,254.000000
19.816667	0.500	266,300.000000
19.825000	0.500	236,050.000000
19.833333	0.500	215,498.000000
19.841667	0.500	201,980.000000
19.850000	0.500	193,476.000000
19.858333	0.500	188,610.000000
19.866667	0.500	186,345.000000
19.875000	0.500	185,436.000000
19.883333	0.500	184,894.000000
19.891667	0.500	184,428.000000
19.900000	0.500	183,613.000000
19.908333	0.500	181,546.000000
19.916667	0.500	177,714.000000
19.925000	0.500	172,152.000000
19.933333	0.500	165,811.000000
19.941667	0.500	159,691.000000
19.950000	0.500	154,243.000000
19.958333	0.500	149,628.000000
19.966667	0.500	146,680.000000
19.975000	0.500	145,497.000000
19.983333	0.500	145,044.000000
19.991667	0.500	144,268.000000
20.000000	0.500	142,326.000000
20.008333	0.500	139,296.000000
20.016667	0.500	135,771.000000
20.025000	0.500	132,228.000000
20.033333	0.500	129,465.000000
20.041667	0.500	128,078.000000
20.050000	0.500	128,150.000000
20.058333	0.500	129,485.000000
20.066667	0.500	131,872.000000
20.075000	0.500	134,951.000000
20.083333	0.500	137,580.000000
20.091667	0.500	138,818.000000
20.100000	0.500	138,402.000000
20.108333	0.500	136,744.000000
20.116667	0.500	134,410.000000
20.125000	0.500	131,454.000000
20.133333	0.500	128,593.000000
20.141667	0.500	126,836.000000
20.150000	0.500	126,828.000000
20.158333	0.500	128,717.000000
20.166667	0.500	131,678.000000
20.175000	0.500	134,746.000000
20.183333	0.500	137,706.000000
20.191667	0.500	140,128.000000
20.200000	0.500	141,620.000000
20.208333	0.500	142,419.000000
20.216667	0.500	142,470.000000
20.225000	0.500	141,337.000000
20.233333	0.500	138,823.000000
20.241667	0.500	135,543.000000
20.250000	0.500	132,476.000000
20.258333	0.500	130,492.000000
20.266667	0.500	129,658.000000
20.275000	0.500	129,815.000000
20.283333	0.500	131,063.000000
20.291667	0.500	133,397.000000
20.300000	0.500	136,391.000000
20.308333	0.500	139,273.000000
20.316667	0.500	141,271.000000
20.325000	0.500	142,506.000000
20.333333	0.500	143,256.000000
20.341667	0.500	144,002.000000
20.350000	0.500	144,739.000000
20.358333	0.500	145,150.000000
20.366667	0.500	145,292.000000
20.375000	0.500	144,664.000000
20.383333	0.500	143,076.000000
20.391667	0.500	140,558.000000
20.400000	0.500	137,612.000000
20.408333	0.500	134,552.000000
20.416667	0.500	131,765.000000
20.425000	0.500	129,488.000000
20.433333	0.500	127,827.000000
20.441667	0.500	127,030.000000
20.450000	0.500	127,381.000000
20.458333	0.500	128,645.000000
20.466667	0.500	130,162.000000
20.475000	0.500	131,811.000000
20.483333	0.500	133,162.000000
20.491667	0.500	133,800.000000
20.500000	0.500	133,367.000000
20.508333	0.500	131,737.000000
20.516667	0.500	129,264.000000
20.525000	0.500	126,772.000000
20.533333	0.500	124,862.000000
20.541667	0.500	123,683.000000
20.550000	0.500	123,297.000000
20.558333	0.500	123,915.000000
20.566667	0.500	125,126.000000
20.575000	0.500	125,975.000000
20.583333	0.500	126,326.000000
20.591667	0.500	126,813.000000
20.600000	0.500	127,373.000000
20.608333	0.500	127,667.000000
20.616667	0.500	127,739.000000
20.625000	0.500	127,593.000000
20.633333	0.500	127,555.000000
20.641667	0.500	128,243.000000
20.650000	0.500	130,007.000000
20.658333	0.500	133,021.000000
20.666667	0.500	136,926.000000
20.675000	0.500	141,519.000000
20.683333	0.500	146,418.000000
20.691667	0.500	150,833.000000
20.700000	0.500	154,088.000000
20.708333	0.500	156,569.000000
20.716667	0.500	158,743.000000
20.725000	0.500	160,938.000000
20.733333	0.500	163,710.000000
20.741667	0.500	167,143.000000
20.750000	0.500	170,356.000000
20.758333	0.500	173,006.000000
20.766667	0.500	174,945.000000
20.775000	0.500	176,089.000000
20.783333	0.500	177,238.000000
20.791667	0.500	179,304.000000
20.800000	0.500	182,347.000000
20.808333	0.500	185,391.000000
20.816667	0.500	187,519.000000
20.825000	0.500	188,370.000000
20.833333	0.500	188,029.000000
20.841667	0.500	186,189.000000
20.850000	0.500	182,592.000000
20.858333	0.500	177,879.000000
20.866667	0.500	173,092.000000
20.875000	0.500	168,867.000000
20.883333	0.500	165,675.000000
20.891667	0.500	163,642.000000
20.900000	0.500	162,341.000000
20.908333	0.500	161,343.000000
20.916667	0.500	160,227.000000
20.925000	0.500	158,373.000000
20.933333	0.500	155,401.000000
20.941667	0.500	151,630.000000
20.950000	0.500	148,114.000000
20.958333	0.500	145,121.000000
20.966667	0.500	142,988.000000
20.975000	0.500	142,356.000000
20.983333	0.500	143,027.000000
20.991667	0.500	144,524.000000
21.000000	0.500	146,295.000000
21.008333	0.500	148,164.000000
21.016667	0.500	149,817.000000
21.025000	0.500	150,785.000000
21.033333	0.500	150,982.000000
21.041667	0.500	150,190.000000
21.050000	0.500	148,689.000000
21.058333	0.500	147,403.000000
21.066667	0.500	146,679.000000
21.075000	0.500	145,866.000000
21.083333	0.500	144,786.000000
21.091667	0.500	144,433.000000
21.100000	0.500	145,354.000000
21.108333	0.500	146,907.000000
21.116667	0.500	149,141.000000
21.125000	0.500	152,016.000000
21.133333	0.500	154,542.000000
21.141667	0.500	155,928.000000
21.150000	0.500	156,103.000000
21.158333	0.500	155,764.000000
21.166667	0.500	155,461.000000
21.175000	0.500	155,537.000000
21.183333	0.500	156,493.000000
21.191667	0.500	158,148.000000
21.200000	0.500	159,018.000000
21.208333	0.500	157,802.000000
21.216667	0.500	154,601.000000
21.225000	0.500	150,190.000000
21.233333	0.500	145,590.000000
21.241667	0.500	142,011.000000
21.250000	0.500	140,083.000000
21.258333	0.500	139,940.000000
21.266667	0.500	141,216.000000
21.275000	0.500	142,971.000000
21.283333	0.500	144,078.000000
21.291667	0.500	144,183.000000
21.300000	0.500	143,825.000000
21.308333	0.500	143,681.000000
21.316667	0.500	144,029.000000
21.325000	0.500	144,624.000000
21.333333	0.500	145,823.000000
21.341667	0.500	147,610.000000
21.350000	0.500	149,888.000000
21.358333	0.500	153,119.000000
21.366667	0.500	157,376.000000
21.375000	0.500	161,917.000000
21.383333	0.500	165,992.000000
21.391667	0.500	169,004.000000
21.400000	0.500	170,486.000000
21.408333	0.500	170,326.000000
21.416667	0.500	168,831.000000
21.425000	0.500	166,602.000000
21.433333	0.500	164,355.000000
21.441667	0.500	162,773.000000
21.450000	0.500	161,732.000000
21.458333	0.500	160,424.000000
21.466667	0.500	158,412.000000
21.475000	0.500	155,468.000000
21.483333	0.500	152,064.000000
21.491667	0.500	148,326.000000
21.500000	0.500	144,228.000000
21.508333	0.500	140,192.000000
21.516667	0.500	136,340.000000
21.525000	0.500	132,297.000000
21.533333	0.500	128,787.000000
21.541667	0.500	126,621.000000
21.550000	0.500	126,340.000000
21.558333	0.500	128,522.000000
21.566667	0.500	132,637.000000
21.575000	0.500	137,086.000000
21.583333	0.500	140,398.000000
21.591667	0.500	142,060.000000
21.600000	0.500	142,511.000000
21.608333	0.500	142,577.000000
21.616667	0.500	142,876.000000
21.625000	0.500	143,947.000000
21.633333	0.500	145,566.000000
21.641667	0.500	146,799.000000
21.650000	0.500	146,852.000000
21.658333	0.500	146,035.000000
21.666667	0.500	145,135.000000
21.675000	0.500	144,633.000000
21.683333	0.500	144,183.000000
21.691667	0.500	143,771.000000
21.700000	0.500	143,595.000000
21.708333	0.500	144,104.000000
21.716667	0.500	145,699.000000
21.725000	0.500	148,156.000000
21.733333	0.500	151,178.000000
21.741667	0.500	154,212.000000
21.750000	0.500	156,844.000000
21.758333	0.500	158,635.000000
21.766667	0.500	159,192.000000
21.775000	0.500	158,482.000000
21.783333	0.500	156,702.000000
21.791667	0.500	153,886.000000
21.800000	0.500	150,251.000000
21.808333	0.500	146,640.000000
21.816667	0.500	143,749.000000
21.825000	0.500	142,539.000000
21.833333	0.500	143,367.000000
21.841667	0.500	145,132.000000
21.850000	0.500	146,951.000000
21.858333	0.500	148,863.000000
21.866667	0.500	150,650.000000
21.875000	0.500	151,960.000000
21.883333	0.500	152,320.000000
21.891667	0.500	152,028.000000
21.900000	0.500	151,075.000000
21.908333	0.500	149,257.000000
21.916667	0.500	147,241.000000
21.925000	0.500	145,859.000000
21.933333	0.500	145,863.000000
21.941667	0.500	147,244.000000
21.950000	0.500	149,733.000000
21.958333	0.500	152,669.000000
21.966667	0.500	155,229.000000
21.975000	0.500	156,750.000000
21.983333	0.500	157,061.000000
21.991667	0.500	156,046.000000
22.000000	0.500	153,576.000000
22.008333	0.500	150,068.000000
22.016667	0.500	146,497.000000
22.025000	0.500	144,163.000000
22.033333	0.500	143,776.000000
22.041667	0.500	145,524.000000
22.050000	0.500	148,533.000000
22.058333	0.500	151,618.000000
22.066667	0.500	153,933.000000
22.075000	0.500	155,357.000000
22.083333	0.500	155,639.000000
22.091667	0.500	154,492.000000
22.100000	0.500	152,216.000000
22.108333	0.500	149,287.000000
22.116667	0.500	146,256.000000
22.125000	0.500	144,182.000000
22.133333	0.500	143,741.000000
22.141667	0.500	144,995.000000
22.150000	0.500	147,225.000000
22.158333	0.500	150,007.000000
22.166667	0.500	152,693.000000
22.175000	0.500	154,909.000000
22.183333	0.500	156,495.000000
22.191667	0.500	156,778.000000
22.200000	0.500	155,563.000000
22.208333	0.500	153,374.000000
22.216667	0.500	151,129.000000
22.225000	0.500	148,867.000000
22.233333	0.500	146,467.000000
22.241667	0.500	144,055.000000
22.250000	0.500	141,778.000000
22.258333	0.500	140,129.000000
22.266667	0.500	139,818.000000
22.275000	0.500	140,717.000000
22.283333	0.500	142,094.000000
22.291667	0.500	143,345.000000
22.300000	0.500	144,328.000000
22.308333	0.500	145,440.000000
22.316667	0.500	146,801.000000
22.325000	0.500	147,952.000000
22.333333	0.500	149,029.000000
22.341667	0.500	150,789.000000
22.350000	0.500	153,465.000000
22.358333	0.500	156,495.000000
22.366667	0.500	159,599.000000
22.375000	0.500	162,634.000000
22.383333	0.500	165,689.000000
22.391667	0.500	168,247.000000
22.400000	0.500	170,375.000000
22.408333	0.500	171,939.000000
22.416667	0.500	172,787.000000
22.425000	0.500	173,057.000000
22.433333	0.500	173,158.000000
22.441667	0.500	173,139.000000
22.450000	0.500	172,524.000000
22.458333	0.500	171,034.000000
22.466667	0.500	168,491.000000
22.475000	0.500	164,860.000000
22.483333	0.500	160,646.000000
22.491667	0.500	156,532.000000
22.500000	0.500	153,214.000000
22.508333	0.500	151,177.000000
22.516667	0.500	150,145.000000
22.525000	0.500	149,218.000000
22.533333	0.500	148,025.000000
22.541667	0.500	146,266.000000
22.550000	0.500	143,571.000000
22.558333	0.500	140,361.000000
22.566667	0.500	137,708.000000
22.575000	0.500	136,594.000000
22.583333	0.500	137,525.000000
22.591667	0.500	140,025.000000
22.600000	0.500	143,159.000000
22.608333	0.500	146,055.000000
22.616667	0.500	148,364.000000
22.625000	0.500	149,921.000000
22.633333	0.500	150,973.000000
22.641667	0.500	151,510.000000
22.650000	0.500	151,793.000000
22.658333	0.500	152,602.000000
22.666667	0.500	154,328.000000
22.675000	0.500	156,719.000000
22.683333	0.500	159,088.000000
22.691667	0.500	160,934.000000
22.700000	0.500	162,256.000000
22.708333	0.500	163,598.000000
22.716667	0.500	165,377.000000
22.725000	0.500	167,366.000000
22.733333	0.500	169,056.000000
22.741667	0.500	170,115.000000
22.750000	0.500	170,558.000000
22.758333	0.500	170,546.000000
22.766667	0.500	170,651.000000
22.775000	0.500	171,390.000000
22.783333	0.500	173,203.000000
22.791667	0.500	175,834.000000
22.800000	0.500	178,622.000000
22.808333	0.500	180,415.000000
22.816667	0.500	180,864.000000
22.825000	0.500	180,045.000000
22.833333	0.500	177,966.000000
22.841667	0.500	174,642.000000
22.850000	0.500	170,312.000000
22.858333	0.500	165,809.000000
22.866667	0.500	161,877.000000
22.875000	0.500	159,044.000000
22.883333	0.500	157,429.000000
22.891667	0.500	157,019.000000
22.900000	0.500	157,687.000000
22.908333	0.500	159,165.000000
22.916667	0.500	160,543.000000
22.925000	0.500	161,611.000000
22.933333	0.500	162,662.000000
22.941667	0.500	163,615.000000
22.950000	0.500	164,229.000000
22.958333	0.500	164,778.000000
22.966667	0.500	165,096.000000
22.975000	0.500	164,914.000000
22.983333	0.500	164,052.000000
22.991667	0.500	162,452.000000
23.000000	0.500	160,176.000000
23.008333	0.500	157,440.000000
23.016667	0.500	155,046.000000
23.025000	0.500	153,826.000000
23.033333	0.500	154,348.000000
23.041667	0.500	156,093.000000
23.050000	0.500	158,054.000000
23.058333	0.500	159,498.000000
23.066667	0.500	160,024.000000
23.075000	0.500	159,578.000000
23.083333	0.500	158,457.000000
23.091667	0.500	156,591.000000
23.100000	0.500	154,041.000000
23.108333	0.500	151,694.000000
23.116667	0.500	150,412.000000
23.125000	0.500	150,048.000000
23.133333	0.500	150,274.000000
23.141667	0.500	151,316.000000
23.150000	0.500	152,880.000000
23.158333	0.500	154,284.000000
23.166667	0.500	155,254.000000
23.175000	0.500	155,403.000000
23.183333	0.500	154,847.000000
23.191667	0.500	153,758.000000
23.200000	0.500	151,917.000000
23.208333	0.500	149,971.000000
23.216667	0.500	149,005.000000
23.225000	0.500	150,054.000000
23.233333	0.500	153,083.000000
23.241667	0.500	156,678.000000
23.250000	0.500	159,274.000000
23.258333	0.500	160,491.000000
23.266667	0.500	160,697.000000
23.275000	0.500	160,565.000000
23.283333	0.500	160,261.000000
23.291667	0.500	159,826.000000
23.300000	0.500	159,644.000000
23.308333	0.500	160,050.000000
23.316667	0.500	160,908.000000
23.325000	0.500	162,080.000000
23.333333	0.500	163,538.000000
23.341667	0.500	164,951.000000
23.350000	0.500	165,932.000000
23.358333	0.500	166,322.000000
23.366667	0.500	166,055.000000
23.375000	0.500	165,382.000000
23.383333	0.500	163,879.000000
23.391667	0.500	161,608.000000
23.400000	0.500	159,051.000000
23.408333	0.500	156,883.000000
23.416667	0.500	155,851.000000
23.425000	0.500	156,409.000000
23.433333	0.500	158,673.000000
23.441667	0.500	162,035.000000
23.450000	0.500	165,185.000000
23.458333	0.500	167,279.000000
23.466667	0.500	167,955.000000
23.475000	0.500	166,947.000000
23.483333	0.500	164,433.000000
23.491667	0.500	161,318.000000
23.500000	0.500	158,673.000000
23.508333	0.500	156,721.000000
23.516667	0.500	155,459.000000
23.525000	0.500	154,876.000000
23.533333	0.500	154,878.000000
23.541667	0.500	155,170.000000
23.550000	0.500	155,321.000000
23.558333	0.500	155,357.000000
23.566667	0.500	155,717.000000
23.575000	0.500	156,704.000000
23.583333	0.500	158,350.000000
23.591667	0.500	159,851.000000
23.600000	0.500	160,634.000000
23.608333	0.500	160,954.000000
23.616667	0.500	160,811.000000
23.625000	0.500	160,496.000000
23.633333	0.500	160,114.000000
23.641667	0.500	159,613.000000
23.650000	0.500	158,970.000000
23.658333	0.500	157,992.000000
23.666667	0.500	156,956.000000
23.675000	0.500	156,682.000000
23.683333	0.500	157,735.000000
23.691667	0.500	159,727.000000
23.700000	0.500	162,200.000000
23.708333	0.500	164,148.000000
23.716667	0.500	164,931.000000
23.725000	0.500	164,759.000000
23.733333	0.500	164,367.000000
23.741667	0.500	163,896.000000
23.750000	0.500	163,130.000000
23.758333	0.500	162,294.000000
23.766667	0.500	161,632.000000
23.775000	0.500	161,434.000000
23.783333	0.500	162,386.000000
23.791667	0.500	164,743.000000
23.800000	0.500	167,485.000000
23.808333	0.500	169,403.000000
23.816667	0.500	169,859.000000
23.825000	0.500	169,092.000000
23.833333	0.500	167,536.000000
23.841667	0.500	165,561.000000
23.850000	0.500	163,806.000000
23.858333	0.500	161,929.000000
23.866667	0.500	159,840.000000
23.875000	0.500	158,175.000000
23.883333	0.500	157,563.000000
23.891667	0.500	158,579.000000
23.900000	0.500	160,997.000000
23.908333	0.500	163,875.000000
23.916667	0.500	166,348.000000
23.925000	0.500	168,337.000000
23.933333	0.500	169,811.000000
23.941667	0.500	170,632.000000
23.950000	0.500	170,625.000000
23.958333	0.500	170,203.000000
23.966667	0.500	169,868.000000
23.975000	0.500	169,701.000000
23.983333	0.500	170,059.000000
23.991667	0.500	171,242.000000
24.000000	0.500	173,020.000000
24.008333	0.500	175,094.000000
24.016667	0.500	176,990.000000
24.025000	0.500	177,895.000000
24.033333	0.500	177,549.000000
24.041667	0.500	176,449.000000
24.050000	0.500	174,749.000000
24.058333	0.500	172,789.000000
24.066667	0.500	171,510.000000
24.075000	0.500	171,030.000000
24.083333	0.500	170,076.000000
24.091667	0.500	168,109.000000
24.100000	0.500	165,757.000000
24.108333	0.500	163,476.000000
24.116667	0.500	161,894.000000
24.125000	0.500	161,712.000000
24.133333	0.500	162,981.000000
24.141667	0.500	165,118.000000
24.150000	0.500	167,647.000000
24.158333	0.500	170,141.000000
24.166667	0.500	172,097.000000
24.175000	0.500	173,080.000000
24.183333	0.500	173,223.000000
24.191667	0.500	172,856.000000
24.200000	0.500	172,386.000000
24.208333	0.500	172,411.000000
24.216667	0.500	173,031.000000
24.225000	0.500	173,876.000000
24.233333	0.500	174,605.000000
24.241667	0.500	174,891.000000
24.250000	0.500	174,586.000000
24.258333	0.500	174,203.000000
24.266667	0.500	174,112.000000
24.275000	0.500	174,219.000000
24.283333	0.500	174,515.000000
24.291667	0.500	175,217.000000
24.300000	0.500	176,930.000000
24.308333	0.500	179,849.000000
24.316667	0.500	183,422.000000
24.325000	0.500	186,748.000000
24.333333	0.500	189,213.000000
24.341667	0.500	190,696.000000
24.350000	0.500	191,278.000000
24.358333	0.500	190,795.000000
24.366667	0.500	189,136.000000
24.375000	0.500	186,981.000000
24.383333	0.500	185,323.000000
24.391667	0.500	184,333.000000
24.400000	0.500	183,836.000000
24.408333	0.500	182,973.000000
24.416667	0.500	181,329.000000
24.425000	0.500	179,192.000000
24.433333	0.500	177,465.000000
24.441667	0.500	176,512.000000
24.450000	0.500	176,130.000000
24.458333	0.500	175,527.000000
24.466667	0.500	174,054.000000
24.475000	0.500	171,400.000000
24.483333	0.500	168,135.000000
24.491667	0.500	165,239.000000
24.500000	0.500	163,411.000000
24.508333	0.500	162,577.000000
24.516667	0.500	162,323.000000
24.525000	0.500	162,193.000000
24.533333	0.500	162,534.000000
24.541667	0.500	163,463.000000
24.550000	0.500	164,855.000000
24.558333	0.500	166,384.000000
24.566667	0.500	167,951.000000
24.575000	0.500	169,799.000000
24.583333	0.500	171,527.000000
24.591667	0.500	172,546.000000
24.600000	0.500	172,756.000000
24.608333	0.500	172,335.000000
24.616667	0.500	171,631.000000
24.625000	0.500	170,658.000000
24.633333	0.500	169,490.000000
24.641667	0.500	167,844.000000
24.650000	0.500	165,508.000000
24.658333	0.500	162,830.000000
24.666667	0.500	161,146.000000
24.675000	0.500	160,687.000000
24.683333	0.500	160,848.000000
24.691667	0.500	161,468.000000
24.700000	0.500	162,664.000000
24.708333	0.500	164,498.000000
24.716667	0.500	166,726.000000
24.725000	0.500	169,064.000000
24.733333	0.500	171,083.000000
24.741667	0.500	172,737.000000
24.750000	0.500	174,143.000000
24.758333	0.500	175,209.000000
24.766667	0.500	175,631.000000
24.775000	0.500	175,278.000000
24.783333	0.500	174,774.000000
24.791667	0.500	174,923.000000
24.800000	0.500	175,742.000000
24.808333	0.500	176,341.000000
24.816667	0.500	176,002.000000
24.825000	0.500	174,237.000000
24.833333	0.500	171,100.000000
24.841667	0.500	167,740.000000
24.850000	0.500	165,749.000000
24.858333	0.500	165,872.000000
24.866667	0.500	167,959.000000
24.875000	0.500	171,600.000000
24.883333	0.500	176,154.000000
24.891667	0.500	180,832.000000
24.900000	0.500	184,961.000000
24.908333	0.500	187,703.000000
24.916667	0.500	188,358.000000
24.925000	0.500	186,690.000000
24.933333	0.500	183,152.000000
24.941667	0.500	179,127.000000
24.950000	0.500	175,485.000000
24.958333	0.500	172,739.000000
24.966667	0.500	171,300.000000
24.975000	0.500	171,603.000000
24.983333	0.500	173,559.000000
24.991667	0.500	176,211.000000
25.000000	0.500	179,064.000000
25.008333	0.500	181,291.000000
25.016667	0.500	182,288.000000
25.025000	0.500	182,115.000000
25.033333	0.500	181,367.000000
25.041667	0.500	180,617.000000
25.050000	0.500	180,325.000000
25.058333	0.500	180,218.000000
25.066667	0.500	179,963.000000
25.075000	0.500	179,007.000000
25.083333	0.500	177,014.000000
25.091667	0.500	174,654.000000
25.100000	0.500	172,738.000000
25.108333	0.500	171,681.000000
25.116667	0.500	171,573.000000
25.125000	0.500	172,338.000000
25.133333	0.500	173,929.000000
25.141667	0.500	176,125.000000
25.150000	0.500	178,442.000000
25.158333	0.500	180,752.000000
25.166667	0.500	182,738.000000
25.175000	0.500	183,876.000000
25.183333	0.500	183,639.000000
25.191667	0.500	181,942.000000
25.200000	0.500	179,082.000000
25.208333	0.500	176,083.000000
25.216667	0.500	173,427.000000
25.225000	0.500	170,788.000000
25.233333	0.500	168,018.000000
25.241667	0.500	165,139.000000
25.250000	0.500	162,464.000000
25.258333	0.500	160,292.000000
25.266667	0.500	158,895.000000
25.275000	0.500	158,606.000000
25.283333	0.500	159,792.000000
25.291667	0.500	162,171.000000
25.300000	0.500	165,517.000000
25.308333	0.500	169,240.000000
25.316667	0.500	172,449.000000
25.325000	0.500	174,509.000000
25.333333	0.500	175,468.000000
25.341667	0.500	175,986.000000
25.350000	0.500	175,947.000000
25.358333	0.500	174,894.000000
25.366667	0.500	172,968.000000
25.375000	0.500	170,779.000000
25.383333	0.500	168,759.000000
25.391667	0.500	167,153.000000
25.400000	0.500	166,066.000000
25.408333	0.500	165,576.000000
25.416667	0.500	165,877.000000
25.425000	0.500	167,384.000000
25.433333	0.500	169,713.000000
25.441667	0.500	172,628.000000
25.450000	0.500	176,143.000000
25.458333	0.500	179,695.000000
25.466667	0.500	182,118.000000
25.475000	0.500	182,750.000000
25.483333	0.500	181,242.000000
25.491667	0.500	177,953.000000
25.500000	0.500	174,111.000000
25.508333	0.500	170,768.000000
25.516667	0.500	168,315.000000
25.525000	0.500	166,839.000000
25.533333	0.500	166,706.000000
25.541667	0.500	168,299.000000
25.550000	0.500	170,919.000000
25.558333	0.500	173,960.000000
25.566667	0.500	176,698.000000
25.575000	0.500	179,049.000000
25.583333	0.500	181,060.000000
25.591667	0.500	182,510.000000
25.600000	0.500	183,365.000000
25.608333	0.500	183,648.000000
25.616667	0.500	183,311.000000
25.625000	0.500	182,268.000000
25.633333	0.500	180,877.000000
25.641667	0.500	179,606.000000
25.650000	0.500	178,943.000000
25.658333	0.500	179,421.000000
25.666667	0.500	180,842.000000
25.675000	0.500	182,407.000000
25.683333	0.500	183,761.000000
25.691667	0.500	185,428.000000
25.700000	0.500	187,951.000000
25.708333	0.500	190,843.000000
25.716667	0.500	192,884.000000
25.725000	0.500	193,411.000000
25.733333	0.500	191,878.000000
25.741667	0.500	188,516.000000
25.750000	0.500	184,036.000000
25.758333	0.500	179,042.000000
25.766667	0.500	174,367.000000
25.775000	0.500	170,553.000000
25.783333	0.500	168,144.000000
25.791667	0.500	167,580.000000
25.800000	0.500	168,509.000000
25.808333	0.500	170,064.000000
25.816667	0.500	171,611.000000
25.825000	0.500	172,768.000000
25.833333	0.500	174,068.000000
25.841667	0.500	176,470.000000
25.850000	0.500	179,969.000000
25.858333	0.500	183,970.000000
25.866667	0.500	188,070.000000
25.875000	0.500	192,113.000000
25.883333	0.500	195,891.000000
25.891667	0.500	199,289.000000
25.900000	0.500	202,229.000000
25.908333	0.500	204,277.000000
25.916667	0.500	205,100.000000
25.925000	0.500	204,940.000000
25.933333	0.500	204,549.000000
25.941667	0.500	204,558.000000
25.950000	0.500	205,168.000000
25.958333	0.500	205,852.000000
25.966667	0.500	206,304.000000
25.975000	0.500	206,674.000000
25.983333	0.500	206,652.000000
25.991667	0.500	205,938.000000
26.000000	0.500	204,549.000000
26.008333	0.500	202,925.000000
26.016667	0.500	201,088.000000
26.025000	0.500	198,419.000000
26.033333	0.500	194,131.000000
26.041667	0.500	188,707.000000
26.050000	0.500	183,288.000000
26.058333	0.500	179,279.000000
26.066667	0.500	177,644.000000
26.075000	0.500	178,118.000000
26.083333	0.500	180,137.000000
26.091667	0.500	183,077.000000
26.100000	0.500	186,906.000000
26.108333	0.500	191,328.000000
26.116667	0.500	195,288.000000
26.125000	0.500	197,811.000000
26.133333	0.500	198,816.000000
26.141667	0.500	198,493.000000
26.150000	0.500	196,992.000000
26.158333	0.500	194,410.000000
26.166667	0.500	190,787.000000
26.175000	0.500	186,442.000000
26.183333	0.500	182,430.000000
26.191667	0.500	179,539.000000
26.200000	0.500	178,166.000000
26.208333	0.500	178,056.000000
26.216667	0.500	178,566.000000
26.225000	0.500	179,414.000000
26.233333	0.500	180,693.000000
26.241667	0.500	182,565.000000
26.250000	0.500	184,809.000000
26.258333	0.500	187,217.000000
26.266667	0.500	190,011.000000
26.275000	0.500	193,312.000000
26.283333	0.500	196,659.000000
26.291667	0.500	199,237.000000
26.300000	0.500	200,320.000000
26.308333	0.500	199,912.000000
26.316667	0.500	198,667.000000
26.325000	0.500	196,798.000000
26.333333	0.500	194,423.000000
26.341667	0.500	191,785.000000
26.350000	0.500	189,083.000000
26.358333	0.500	186,541.000000
26.366667	0.500	184,264.000000
26.375000	0.500	183,195.000000
26.383333	0.500	183,696.000000
26.391667	0.500	185,058.000000
26.400000	0.500	186,555.000000
26.408333	0.500	187,802.000000
26.416667	0.500	188,821.000000
26.425000	0.500	189,855.000000
26.433333	0.500	190,474.000000
26.441667	0.500	190,556.000000
26.450000	0.500	190,190.000000
26.458333	0.500	189,821.000000
26.466667	0.500	189,882.000000
26.475000	0.500	190,404.000000
26.483333	0.500	191,560.000000
26.491667	0.500	192,796.000000
26.500000	0.500	193,289.000000
26.508333	0.500	192,773.000000
26.516667	0.500	191,781.000000
26.525000	0.500	191,249.000000
26.533333	0.500	191,832.000000
26.541667	0.500	193,557.000000
26.550000	0.500	195,830.000000
26.558333	0.500	197,808.000000
26.566667	0.500	198,874.000000
26.575000	0.500	198,971.000000
26.583333	0.500	198,303.000000
26.591667	0.500	196,949.000000
26.600000	0.500	194,970.000000
26.608333	0.500	192,839.000000
26.616667	0.500	190,813.000000
26.625000	0.500	189,032.000000
26.633333	0.500	187,994.000000
26.641667	0.500	188,109.000000
26.650000	0.500	189,991.000000
26.658333	0.500	193,621.000000
26.666667	0.500	198,549.000000
26.675000	0.500	204,195.000000
26.683333	0.500	209,456.000000
26.691667	0.500	213,107.000000
26.700000	0.500	214,848.000000
26.708333	0.500	214,973.000000
26.716667	0.500	213,796.000000
26.725000	0.500	211,752.000000
26.733333	0.500	209,800.000000
26.741667	0.500	208,405.000000
26.750000	0.500	207,321.000000
26.758333	0.500	205,939.000000
26.766667	0.500	204,404.000000
26.775000	0.500	203,222.000000
26.783333	0.500	202,523.000000
26.791667	0.500	201,890.000000
26.800000	0.500	201,493.000000
26.808333	0.500	201,846.000000
26.816667	0.500	203,217.000000
26.825000	0.500	205,327.000000
26.833333	0.500	207,806.000000
26.841667	0.500	210,298.000000
26.850000	0.500	212,570.000000
26.858333	0.500	214,208.000000
26.866667	0.500	214,911.000000
26.875000	0.500	214,962.000000
26.883333	0.500	215,454.000000
26.891667	0.500	217,342.000000
26.900000	0.500	219,725.000000
26.908333	0.500	221,644.000000
26.916667	0.500	222,731.000000
26.925000	0.500	222,939.000000
26.933333	0.500	222,424.000000
26.941667	0.500	221,517.000000
26.950000	0.500	220,957.000000
26.958333	0.500	221,241.000000
26.966667	0.500	222,702.000000
26.975000	0.500	224,967.000000
26.983333	0.500	227,443.000000
26.991667	0.500	229,622.000000
27.000000	0.500	231,353.000000
27.008333	0.500	232,476.000000
27.016667	0.500	232,726.000000
27.025000	0.500	232,004.000000
27.033333	0.500	230,748.000000
27.041667	0.500	229,364.000000
27.050000	0.500	227,937.000000
27.058333	0.500	226,690.000000
27.066667	0.500	226,041.000000
27.075000	0.500	226,283.000000
27.083333	0.500	227,144.000000
27.091667	0.500	228,402.000000
27.100000	0.500	230,042.000000
27.108333	0.500	231,397.000000
27.116667	0.500	231,950.000000
27.125000	0.500	231,842.000000
27.133333	0.500	230,734.000000
27.141667	0.500	229,204.000000
27.150000	0.500	228,517.000000
27.158333	0.500	229,496.000000
27.166667	0.500	232,273.000000
27.175000	0.500	236,567.000000
27.183333	0.500	241,651.000000
27.191667	0.500	246,669.000000
27.200000	0.500	251,002.000000
27.208333	0.500	254,373.000000
27.216667	0.500	257,075.000000
27.225000	0.500	259,738.000000
27.233333	0.500	262,566.000000
27.241667	0.500	266,284.000000
27.250000	0.500	270,818.000000
27.258333	0.500	275,395.000000
27.266667	0.500	279,073.000000
27.275000	0.500	281,441.000000
27.283333	0.500	282,637.000000
27.291667	0.500	283,558.000000
27.300000	0.500	285,160.000000
27.308333	0.500	287,531.000000
27.316667	0.500	289,950.000000
27.325000	0.500	291,419.000000
27.333333	0.500	291,148.000000
27.341667	0.500	290,151.000000
27.350000	0.500	289,842.000000
27.358333	0.500	290,709.000000
27.366667	0.500	292,507.000000
27.375000	0.500	295,332.000000
27.383333	0.500	299,314.000000
27.391667	0.500	304,572.000000
27.400000	0.500	310,913.000000
27.408333	0.500	317,451.000000
27.416667	0.500	323,109.000000
27.425000	0.500	327,134.000000
27.433333	0.500	329,244.000000
27.441667	0.500	329,935.000000
27.450000	0.500	330,287.000000
27.458333	0.500	330,771.000000
27.466667	0.500	331,515.000000
27.475000	0.500	332,407.000000
27.483333	0.500	333,386.000000
27.491667	0.500	334,654.000000
27.500000	0.500	337,036.000000
27.508333	0.500	341,076.000000
27.516667	0.500	346,410.000000
27.525000	0.500	352,224.000000
27.533333	0.500	357,981.000000
27.541667	0.500	363,637.000000
27.550000	0.500	369,438.000000
27.558333	0.500	374,626.000000
27.566667	0.500	378,134.000000
27.575000	0.500	379,505.000000
27.583333	0.500	379,078.000000
27.591667	0.500	377,941.000000
27.600000	0.500	376,872.000000
27.608333	0.500	376,283.000000
27.616667	0.500	376,499.000000
27.625000	0.500	377,440.000000
27.633333	0.500	378,968.000000
27.641667	0.500	381,456.000000
27.650000	0.500	384,383.000000
27.658333	0.500	386,619.000000
27.666667	0.500	387,260.000000
27.675000	0.500	386,809.000000
27.683333	0.500	385,964.000000
27.691667	0.500	384,938.000000
27.700000	0.500	383,496.000000
27.708333	0.500	381,293.000000
27.716667	0.500	378,450.000000
27.725000	0.500	375,188.000000
27.733333	0.500	371,838.000000
27.741667	0.500	368,606.000000
27.750000	0.500	365,631.000000
27.758333	0.500	363,177.000000
27.766667	0.500	360,723.000000
27.775000	0.500	357,714.000000
27.783333	0.500	353,729.000000
27.791667	0.500	348,951.000000
27.800000	0.500	343,966.000000
27.808333	0.500	338,842.000000
27.816667	0.500	333,820.000000
27.825000	0.500	329,177.000000
27.833333	0.500	324,906.000000
27.841667	0.500	320,865.000000
27.850000	0.500	316,880.000000
27.858333	0.500	313,243.000000
27.866667	0.500	310,252.000000
27.875000	0.500	307,904.000000
27.883333	0.500	306,444.000000
27.891667	0.500	305,796.000000
27.900000	0.500	305,106.000000
27.908333	0.500	303,343.000000
27.916667	0.500	300,022.000000
27.925000	0.500	295,279.000000
27.933333	0.500	289,672.000000
27.941667	0.500	283,109.000000
27.950000	0.500	275,989.000000
27.958333	0.500	268,992.000000
27.966667	0.500	262,724.000000
27.975000	0.500	257,408.000000
27.983333	0.500	252,843.000000
27.991667	0.500	248,835.000000
28.000000	0.500	245,308.000000
28.008333	0.500	242,160.000000
28.016667	0.500	239,325.000000
28.025000	0.500	236,869.000000
28.033333	0.500	235,234.000000
28.041667	0.500	234,420.000000
28.050000	0.500	233,882.000000
28.058333	0.500	232,971.000000
28.066667	0.500	231,581.000000
28.075000	0.500	229,770.000000
28.083333	0.500	227,543.000000
28.091667	0.500	224,860.000000
28.100000	0.500	221,374.000000
28.108333	0.500	217,077.000000
28.116667	0.500	211,699.000000
28.125000	0.500	205,636.000000
28.133333	0.500	199,627.000000
28.141667	0.500	194,005.000000
28.150000	0.500	188,892.000000
28.158333	0.500	184,249.000000
28.166667	0.500	180,077.000000
28.175000	0.500	176,380.000000
28.183333	0.500	173,140.000000
28.191667	0.500	169,964.000000
28.200000	0.500	166,897.000000
28.208333	0.500	164,247.000000
28.216667	0.500	162,351.000000
28.225000	0.500	160,996.000000
28.233333	0.500	159,979.000000
28.241667	0.500	159,173.000000
28.250000	0.500	158,547.000000
28.258333	0.500	158,027.000000
28.266667	0.500	157,441.000000
28.275000	0.500	156,609.000000
28.283333	0.500	155,472.000000
28.291667	0.500	154,213.000000
28.300000	0.500	152,470.000000
28.308333	0.500	149,793.000000
28.316667	0.500	145,980.000000
28.325000	0.500	140,991.000000
28.333333	0.500	135,154.000000
28.341667	0.500	129,134.000000
28.350000	0.500	123,558.000000
28.358333	0.500	118,767.000000
28.366667	0.500	114,875.000000
28.375000	0.500	111,864.000000
28.383333	0.500	109,906.000000
28.391667	0.500	109,106.000000
28.400000	0.500	108,909.000000
28.408333	0.500	109,088.000000
28.416667	0.500	109,960.000000
28.425000	0.500	111,426.000000
28.433333	0.500	113,150.000000
28.441667	0.500	114,693.000000
28.450000	0.500	114,827.000000
28.458333	0.500	113,028.000000
28.466667	0.500	109,693.000000
28.475000	0.500	105,717.000000
28.483333	0.500	101,463.000000
28.491667	0.500	96,866.000000
28.500000	0.500	92,199.000000
28.508333	0.500	87,504.000000
28.516667	0.500	82,833.000000
28.525000	0.500	78,603.000000
28.533333	0.500	75,084.000000
28.541667	0.500	72,503.000000
28.550000	0.500	70,610.000000
28.558333	0.500	68,499.000000
28.566667	0.500	65,654.000000
28.575000	0.500	62,428.000000
28.583333	0.500	59,246.000000
28.591667	0.500	56,158.000000
28.600000	0.500	53,327.000000
28.608333	0.500	51,284.000000
28.616667	0.500	50,102.000000
28.625000	0.500	49,808.000000
28.633333	0.500	50,462.000000
28.641667	0.500	51,852.000000
28.650000	0.500	53,304.000000
28.658333	0.500	54,062.000000
28.666667	0.500	53,856.000000
28.675000	0.500	53,114.000000
28.683333	0.500	52,314.000000
28.691667	0.500	51,646.000000
28.700000	0.500	50,825.000000
28.708333	0.500	49,611.000000
28.716667	0.500	48,137.000000
28.725000	0.500	46,463.000000
28.733333	0.500	44,949.000000
28.741667	0.500	44,204.000000
28.750000	0.500	44,558.000000
28.758333	0.500	45,609.000000
28.766667	0.500	46,179.000000
28.775000	0.500	45,732.000000
28.783333	0.500	44,724.000000
28.791667	0.500	43,547.000000
28.800000	0.500	42,280.000000
28.808333	0.500	41,026.000000
28.816667	0.500	39,847.000000
28.825000	0.500	38,915.000000
28.833333	0.500	38,005.000000
28.841667	0.500	36,743.000000
28.850000	0.500	35,413.000000
28.858333	0.500	34,313.000000
28.866667	0.500	33,618.000000
28.875000	0.500	33,253.000000
28.883333	0.500	32,774.000000
28.891667	0.500	31,715.000000
28.900000	0.500	29,848.000000
28.908333	0.500	27,509.000000
28.916667	0.500	25,248.000000
28.925000	0.500	23,323.000000
28.933333	0.500	21,617.000000
28.941667	0.500	20,037.000000
28.950000	0.500	18,342.000000
28.958333	0.500	16,643.000000
28.966667	0.500	15,726.000000
28.975000	0.500	15,504.000000
28.983333	0.500	15,432.000000
28.991667	0.500	15,349.000000
29.000000	0.500	15,481.000000
29.008333	0.500	16,371.000000
29.016667	0.500	18,284.000000
29.025000	0.500	20,957.000000
29.033333	0.500	23,272.000000
29.041667	0.500	24,387.000000
29.050000	0.500	24,523.000000
29.058333	0.500	24,278.000000
29.066667	0.500	23,778.000000
29.075000	0.500	22,951.000000
29.083333	0.500	21,117.000000
29.091667	0.500	17,974.000000
29.100000	0.500	13,673.000000
29.108333	0.500	9,061.000000
29.116667	0.500	5,106.000000
29.125000	0.500	2,303.000000
29.133333	0.500	1,146.000000
29.141667	0.500	1,550.000000
29.150000	0.500	3,225.000000
29.158333	0.500	5,764.000000
29.166667	0.500	8,538.000000
29.175000	0.500	11,184.000000
29.183333	0.500	13,537.000000
29.191667	0.500	15,927.000000
29.200000	0.500	18,051.000000
29.208333	0.500	19,150.000000
29.216667	0.500	18,563.000000
29.225000	0.500	16,168.000000
29.233333	0.500	12,418.000000
29.241667	0.500	8,098.000000
29.250000	0.500	4,054.000000
29.258333	0.500	610.000000
29.266667	0.500	-2,265.000000
29.275000	0.500	-4,092.000000
29.283333	0.500	-4,504.000000
29.291667	0.500	-4,183.000000
29.300000	0.500	-3,817.000000
29.308333	0.500	-3,326.000000
29.316667	0.500	-2,335.000000
29.325000	0.500	-846.000000
29.333333	0.500	895.000000
29.341667	0.500	2,865.000000
29.350000	0.500	5,238.000000
29.358333	0.500	7,410.000000
29.366667	0.500	8,777.000000
29.375000	0.500	8,882.000000
29.383333	0.500	7,903.000000
29.391667	0.500	5,823.000000
29.400000	0.500	2,596.000000
29.408333	0.500	-825.000000
29.416667	0.500	-3,314.000000
29.425000	0.500	-5,059.000000
29.433333	0.500	-6,195.000000
29.441667	0.500	-6,957.000000
29.450000	0.500	-7,173.000000
29.458333	0.500	-6,787.000000
29.466667	0.500	-6,415.000000
29.475000	0.500	-6,753.000000
29.483333	0.500	-7,977.000000
29.491667	0.500	-9,643.000000
29.500000	0.500	-11,303.000000
29.508333	0.500	-12,832.000000
29.516667	0.500	-14,721.000000
29.525000	0.500	-17,102.000000
29.533333	0.500	-19,357.000000
29.541667	0.500	-20,954.000000
29.550000	0.500	-21,555.000000
29.558333	0.500	-21,460.000000
29.566667	0.500	-20,810.000000
29.575000	0.500	-19,679.000000
29.583333	0.500	-18,425.000000
29.591667	0.500	-17,582.000000
29.600000	0.500	-17,384.000000
29.608333	0.500	-17,975.000000
29.616667	0.500	-18,668.000000
29.625000	0.500	-19,618.000000
29.633333	0.500	-21,423.000000
29.641667	0.500	-23,381.000000
29.650000	0.500	-24,839.000000
29.658333	0.500	-25,801.000000
29.666667	0.500	-26,049.000000
29.675000	0.500	-25,494.000000
29.683333	0.500	-24,616.000000
29.691667	0.500	-24,015.000000
29.700000	0.500	-23,405.000000
29.708333	0.500	-22,430.000000
29.716667	0.500	-21,211.000000
29.725000	0.500	-20,062.000000
29.733333	0.500	-19,088.000000
29.741667	0.500	-18,145.000000
29.750000	0.500	-16,986.000000
29.758333	0.500	-15,444.000000
29.766667	0.500	-13,589.000000
29.775000	0.500	-12,215.000000
29.783333	0.500	-11,878.000000
29.791667	0.500	-12,077.000000
29.800000	0.500	-12,439.000000
29.808333	0.500	-13,097.000000
29.816667	0.500	-14,367.000000
29.825000	0.500	-16,407.000000
29.833333	0.500	-19,182.000000
29.841667	0.500	-22,302.000000
29.850000	0.500	-25,288.000000
29.858333	0.500	-28,143.000000
29.866667	0.500	-31,066.000000
29.875000	0.500	-33,806.000000
29.883333	0.500	-35,503.000000
29.891667	0.500	-35,839.000000
29.900000	0.500	-35,110.000000
29.908333	0.500	-33,396.000000
29.916667	0.500	-30,853.000000
29.925000	0.500	-27,844.000000
29.933333	0.500	-25,083.000000
29.941667	0.500	-23,025.000000
29.950000	0.500	-21,799.000000
29.958333	0.500	-21,081.000000
29.966667	0.500	-20,606.000000
29.975000	0.500	-20,326.000000
29.983333	0.500	-20,701.000000
29.991667	0.500	-21,575.000000
30.000000	0.500	-23,179.000000
30.008333	0.500	-25,355.000000
30.016667	0.500	-27,110.000000
30.025000	0.500	-27,786.000000
30.033333	0.500	-27,655.000000
30.041667	0.500	-27,096.000000
30.050000	0.500	-26,803.000000
30.058333	0.500	-27,307.000000
30.066667	0.500	-28,034.000000
30.075000	0.500	-28,897.000000
30.083333	0.500	-29,940.000000
30.091667	0.500	-30,949.000000
30.100000	0.500	-31,852.000000
30.108333	0.500	-32,851.000000
30.116667	0.500	-34,115.000000
30.125000	0.500	-35,847.000000
30.133333	0.500	-38,028.000000
30.141667	0.500	-40,127.000000
30.150000	0.500	-41,357.000000
30.158333	0.500	-41,011.000000
30.166667	0.500	-39,349.000000
30.175000	0.500	-37,277.000000
30.183333	0.500	-34,956.000000
30.191667	0.500	-32,215.000000
30.200000	0.500	-29,330.000000
30.208333	0.500	-27,230.000000
30.216667	0.500	-26,482.000000
30.225000	0.500	-26,627.000000
30.233333	0.500	-26,974.000000
30.241667	0.500	-27,130.000000
30.250000	0.500	-27,596.000000
30.258333	0.500	-28,712.000000
30.266667	0.500	-30,075.000000
30.275000	0.500	-31,449.000000
30.283333	0.500	-33,068.000000
30.291667	0.500	-34,617.000000
30.300000	0.500	-35,657.000000
30.308333	0.500	-36,123.000000
30.316667	0.500	-35,607.000000
30.325000	0.500	-33,767.000000
30.333333	0.500	-30,974.000000
30.341667	0.500	-28,027.000000
30.350000	0.500	-26,045.000000
30.358333	0.500	-25,961.000000
30.366667	0.500	-28,222.000000
30.375000	0.500	-32,279.000000
30.383333	0.500	-36,975.000000
30.391667	0.500	-41,525.000000
30.400000	0.500	-45,119.000000
30.408333	0.500	-47,327.000000
30.416667	0.500	-47,938.000000
30.425000	0.500	-46,473.000000
30.433333	0.500	-42,938.000000
30.441667	0.500	-37,358.000000
30.450000	0.500	-30,652.000000
30.458333	0.500	-24,330.000000
30.466667	0.500	-19,609.000000
30.475000	0.500	-17,013.000000
30.483333	0.500	-16,478.000000
30.491667	0.500	-17,510.000000
30.500000	0.500	-19,473.000000
30.508333	0.500	-21,606.000000
30.516667	0.500	-23,256.000000
30.525000	0.500	-24,251.000000
30.533333	0.500	-25,067.000000
30.541667	0.500	-25,742.000000
30.550000	0.500	-26,012.000000
30.558333	0.500	-25,522.000000
30.566667	0.500	-24,435.000000
30.575000	0.500	-22,841.000000
30.583333	0.500	-21,208.000000
30.591667	0.500	-19,637.000000
30.600000	0.500	-18,253.000000
30.608333	0.500	-17,082.000000
30.616667	0.500	-16,600.000000
30.625000	0.500	-17,839.000000
30.633333	0.500	-20,850.000000
30.641667	0.500	-24,969.000000
30.650000	0.500	-29,348.000000
30.658333	0.500	-33,028.000000
30.666667	0.500	-35,530.000000
30.675000	0.500	-37,294.000000
30.683333	0.500	-38,198.000000
30.691667	0.500	-37,677.000000
30.700000	0.500	-35,226.000000
30.708333	0.500	-31,126.000000
30.716667	0.500	-26,623.000000
30.725000	0.500	-22,443.000000
30.733333	0.500	-19,020.000000
30.741667	0.500	-16,718.000000
30.750000	0.500	-15,630.000000
30.758333	0.500	-15,592.000000
30.766667	0.500	-16,273.000000
30.775000	0.500	-17,794.000000
30.783333	0.500	-19,861.000000
30.791667	0.500	-21,788.000000
30.800000	0.500	-22,944.000000
30.808333	0.500	-23,169.000000
30.816667	0.500	-22,769.000000
30.825000	0.500	-22,404.000000
30.833333	0.500	-22,331.000000
30.841667	0.500	-22,725.000000
30.850000	0.500	-23,339.000000
30.858333	0.500	-23,803.000000
30.866667	0.500	-23,893.000000
30.875000	0.500	-23,643.000000
30.883333	0.500	-22,849.000000
30.891667	0.500	-21,593.000000
30.900000	0.500	-20,443.000000
30.908333	0.500	-19,821.000000
30.916667	0.500	-19,531.000000
30.925000	0.500	-18,618.000000
30.933333	0.500	-16,366.000000
30.941667	0.500	-13,358.000000
30.950000	0.500	-10,050.000000
30.958333	0.500	-7,001.000000
30.966667	0.500	-4,804.000000
30.975000	0.500	-4,113.000000
30.983333	0.500	-5,333.000000
30.991667	0.500	-7,704.000000
31.000000	0.500	-13,011.000000
