# Supplementary material for: Changes to Serum Sample Tube and Processing Methodology Does Not Cause Inter-Individual Variation in Automated Whole Serum N-Glycan Profiling in Health and Disease
Source: PLoS One. 2015 Apr 1;10(4):e0123028. doi: 10.1371/journal.pone.0123028 (PMC4382121; doi:10.1371/journal.pone.0123028)
Supplement: S2 Data — (ZIP) [file pone.0123028.s007.zip › IgGglycansData/chm_export.txt]

Filepath	L:\Ludger-Data\Ld-Data\U3000-Nunu\Data\Richard Gardner\Richard Gardner\2014\07 Mar 14 GHP IgG\Robot validation of PNG F release- GCP-IgG and GCP-Fet.SEQ\Emission_1.CHL\3.acd
Channel	Emission_1
Sample Information:
Datasource	U3000-Nunu-backup
Sequence	Data\Richard Gardner\Richard Gardner\2014\07 Mar 14 GHP IgG\Robot validation of PNG F release- GCP-IgG and GCP-Fet.SEQ
Sample	2AB GHP
Sample Number	3
Sample Position	GD2
Sample ID	3
Comment
QNT method	beh-gu
PGM file	BEH-15cm-30min-right-25ul
Type	unknown
Status	finished
Date	07/03/2014
Time	15:29:03
Injection Volume (�l)	25.00
Dilution Factor	1.000000
Amount	1.000000
Weight	1.000000
Raw Data Header Information:
Time Min. (min)	0.000
Time Max. (min)	31.000
Raw-Time Min. (min)	0.000
Raw-Time Max. (min)	31.000
Data Points	3721
Detector	FLD3000.dll
Preferred Read Mode	Unknown
Write Mode	Unknown
Data System	Chromeleon
Version High	06
Version Low	80
Build No.	2826
File Format Version	11
Generation Type	8
File ID	239054205
File Status	16
GUID	1b73f9e0-a60d-11e3-8f8a-bcee02995f93
Signal Factor	1.000000
Signal Dimension	counts
Signal Unit
Signal Min.	-171783
Signal Max.	20927263.000000
Channel Name	Emission_1
Driver Name	FLD-3x00(RS) Detector
Min. Step	50
Max. Step	50
Average Step	50
Signal Parameter Information:
Signal Info
Raw Data:
Time(min)	Step(sec)	Value(counts)
0.000000	0.00	0.000000
0.008333	0.50	0.000000
0.016667	0.50	0.000000
0.025000	0.50	0.000000
0.033333	0.50	0.000000
0.041667	0.50	4041.000000
0.050000	0.50	4216.000000
0.058333	0.50	4677.000000
0.066667	0.50	5636.000000
0.075000	0.50	7018.000000
0.083333	0.50	8533.000000
0.091667	0.50	9849.000000
0.100000	0.50	10692.000000
0.108333	0.50	10872.000000
0.116667	0.50	10372.000000
0.125000	0.50	9362.000000
0.133333	0.50	8041.000000
0.141667	0.50	6575.000000
0.150000	0.50	5111.000000
0.158333	0.50	3740.000000
0.166667	0.50	2452.000000
0.175000	0.50	1208.000000
0.183333	0.50	35.000000
0.191667	0.50	-1007.000000
0.200000	0.50	-1842.000000
0.208333	0.50	-2450.000000
0.216667	0.50	-2823.000000
0.225000	0.50	-2994.000000
0.233333	0.50	-3094.000000
0.241667	0.50	-3176.000000
0.250000	0.50	-3275.000000
0.258333	0.50	-3384.000000
0.266667	0.50	-3508.000000
0.275000	0.50	-3664.000000
0.283333	0.50	-3895.000000
0.291667	0.50	-4210.000000
0.300000	0.50	-4587.000000
0.308333	0.50	-4952.000000
0.316667	0.50	-5187.000000
0.325000	0.50	-5262.000000
0.333333	0.50	-5189.000000
0.341667	0.50	-5004.000000
0.350000	0.50	-4775.000000
0.358333	0.50	-4546.000000
0.366667	0.50	-4278.000000
0.375000	0.50	-3953.000000
0.383333	0.50	-3628.000000
0.391667	0.50	-3400.000000
0.400000	0.50	-3267.000000
0.408333	0.50	-3201.000000
0.416667	0.50	-3170.000000
0.425000	0.50	-3191.000000
0.433333	0.50	-3283.000000
0.441667	0.50	-3437.000000
0.450000	0.50	-3641.000000
0.458333	0.50	-3872.000000
0.466667	0.50	-4099.000000
0.475000	0.50	-4324.000000
0.483333	0.50	-4542.000000
0.491667	0.50	-4702.000000
0.500000	0.50	-4764.000000
0.508333	0.50	-4745.000000
0.516667	0.50	-4638.000000
0.525000	0.50	-4496.000000
0.533333	0.50	-4372.000000
0.541667	0.50	-4326.000000
0.550000	0.50	-4348.000000
0.558333	0.50	-4377.000000
0.566667	0.50	-4359.000000
0.575000	0.50	-4261.000000
0.583333	0.50	-4032.000000
0.591667	0.50	-3654.000000
0.600000	0.50	-3054.000000
0.608333	0.50	-2008.000000
0.616667	0.50	-276.000000
0.625000	0.50	2307.000000
0.633333	0.50	5749.000000
0.641667	0.50	9814.000000
0.650000	0.50	14171.000000
0.658333	0.50	18439.000000
0.666667	0.50	22307.000000
0.675000	0.50	25640.000000
0.683333	0.50	28426.000000
0.691667	0.50	30641.000000
0.700000	0.50	32174.000000
0.708333	0.50	33008.000000
0.716667	0.50	33178.000000
0.725000	0.50	32725.000000
0.733333	0.50	31732.000000
0.741667	0.50	30398.000000
0.750000	0.50	29298.000000
0.758333	0.50	29397.000000
0.766667	0.50	31574.000000
0.775000	0.50	36075.000000
0.783333	0.50	42528.000000
0.791667	0.50	50064.000000
0.800000	0.50	57646.000000
0.808333	0.50	64280.000000
0.816667	0.50	69119.000000
0.825000	0.50	71581.000000
0.833333	0.50	71420.000000
0.841667	0.50	68749.000000
0.850000	0.50	64044.000000
0.858333	0.50	57942.000000
0.866667	0.50	51040.000000
0.875000	0.50	43921.000000
0.883333	0.50	37071.000000
0.891667	0.50	30814.000000
0.900000	0.50	25356.000000
0.908333	0.50	20896.000000
0.916667	0.50	17575.000000
0.925000	0.50	15384.000000
0.933333	0.50	14202.000000
0.941667	0.50	13802.000000
0.950000	0.50	13840.000000
0.958333	0.50	13952.000000
0.966667	0.50	13857.000000
0.975000	0.50	13478.000000
0.983333	0.50	12856.000000
0.991667	0.50	12089.000000
1.000000	0.50	11265.000000
1.008333	0.50	10489.000000
1.016667	0.50	9896.000000
1.025000	0.50	9609.000000
1.033333	0.50	10581.000000
1.041667	0.50	17770.000000
1.050000	0.50	43588.000000
1.058333	0.50	104755.000000
1.066667	0.50	212563.000000
1.075000	0.50	365386.000000
1.083333	0.50	548055.000000
1.091667	0.50	736834.000000
1.100000	0.50	906613.000000
1.108333	0.50	1036981.000000
1.116667	0.50	1115696.000000
1.125000	0.50	1139482.000000
1.133333	0.50	1112773.000000
1.141667	0.50	1045205.000000
1.150000	0.50	948872.000000
1.158333	0.50	836039.000000
1.166667	0.50	717576.000000
1.175000	0.50	602044.000000
1.183333	0.50	495413.000000
1.191667	0.50	401206.000000
1.200000	0.50	320899.000000
1.208333	0.50	254457.000000
1.216667	0.50	200852.000000
1.225000	0.50	158429.000000
1.233333	0.50	125312.000000
1.241667	0.50	99651.000000
1.250000	0.50	79785.000000
1.258333	0.50	64347.000000
1.266667	0.50	52302.000000
1.275000	0.50	42830.000000
1.283333	0.50	35332.000000
1.291667	0.50	29383.000000
1.300000	0.50	24655.000000
1.308333	0.50	20862.000000
1.316667	0.50	17782.000000
1.325000	0.50	15237.000000
1.333333	0.50	13074.000000
1.341667	0.50	11218.000000
1.350000	0.50	9637.000000
1.358333	0.50	8325.000000
1.366667	0.50	7254.000000
1.375000	0.50	6375.000000
1.383333	0.50	5627.000000
1.391667	0.50	4980.000000
1.400000	0.50	4386.000000
1.408333	0.50	3805.000000
1.416667	0.50	3198.000000
1.425000	0.50	2556.000000
1.433333	0.50	1908.000000
1.441667	0.50	1320.000000
1.450000	0.50	875.000000
1.458333	0.50	565.000000
1.466667	0.50	354.000000
1.475000	0.50	272.000000
1.483333	0.50	314.000000
1.491667	0.50	440.000000
1.500000	0.50	671.000000
1.508333	0.50	1012.000000
1.516667	0.50	1459.000000
1.525000	0.50	2417.000000
1.533333	0.50	5442.000000
1.541667	0.50	14405.000000
1.550000	0.50	35651.000000
1.558333	0.50	75749.000000
1.566667	0.50	137714.000000
1.575000	0.50	218394.000000
1.583333	0.50	308763.000000
1.591667	0.50	396701.000000
1.600000	0.50	470494.000000
1.608333	0.50	521542.000000
1.616667	0.50	545686.000000
1.625000	0.50	543178.000000
1.633333	0.50	517688.000000
1.641667	0.50	474899.000000
1.650000	0.50	421145.000000
1.658333	0.50	362289.000000
1.666667	0.50	303231.000000
1.675000	0.50	247712.000000
1.683333	0.50	198143.000000
1.691667	0.50	155779.000000
1.700000	0.50	121014.000000
1.708333	0.50	93582.000000
1.716667	0.50	72765.000000
1.725000	0.50	57540.000000
1.733333	0.50	46724.000000
1.741667	0.50	39126.000000
1.750000	0.50	33684.000000
1.758333	0.50	29578.000000
1.766667	0.50	26229.000000
1.775000	0.50	23245.000000
1.783333	0.50	20385.000000
1.791667	0.50	17564.000000
1.800000	0.50	14825.000000
1.808333	0.50	12312.000000
1.816667	0.50	10155.000000
1.825000	0.50	8391.000000
1.833333	0.50	7006.000000
1.841667	0.50	5946.000000
1.850000	0.50	5073.000000
1.858333	0.50	4275.000000
1.866667	0.50	3531.000000
1.875000	0.50	2838.000000
1.883333	0.50	2196.000000
1.891667	0.50	1613.000000
1.900000	0.50	1104.000000
1.908333	0.50	690.000000
1.916667	0.50	349.000000
1.925000	0.50	50.000000
1.933333	0.50	-224.000000
1.941667	0.50	-481.000000
1.950000	0.50	-735.000000
1.958333	0.50	-986.000000
1.966667	0.50	-1223.000000
1.975000	0.50	-1419.000000
1.983333	0.50	-1589.000000
1.991667	0.50	-1751.000000
2.000000	0.50	-1881.000000
2.008333	0.50	-1943.000000
2.016667	0.50	-1939.000000
2.025000	0.50	-1887.000000
2.033333	0.50	-1825.000000
2.041667	0.50	-1762.000000
2.050000	0.50	-1726.000000
2.058333	0.50	-1685.000000
2.066667	0.50	-1610.000000
2.075000	0.50	-1556.000000
2.083333	0.50	-1591.000000
2.091667	0.50	-1715.000000
2.100000	0.50	-1915.000000
2.108333	0.50	-2185.000000
2.116667	0.50	-2496.000000
2.125000	0.50	-2749.000000
2.133333	0.50	-2861.000000
2.141667	0.50	-2766.000000
2.150000	0.50	-2463.000000
2.158333	0.50	-1976.000000
2.166667	0.50	-1375.000000
2.175000	0.50	-732.000000
2.183333	0.50	-120.000000
2.191667	0.50	408.000000
2.200000	0.50	760.000000
2.208333	0.50	897.000000
2.216667	0.50	784.000000
2.225000	0.50	447.000000
2.233333	0.50	-18.000000
2.241667	0.50	-567.000000
2.250000	0.50	-1131.000000
2.258333	0.50	-1609.000000
2.266667	0.50	-1920.000000
2.275000	0.50	-2034.000000
2.283333	0.50	-2016.000000
2.291667	0.50	-1913.000000
2.300000	0.50	-1782.000000
2.308333	0.50	-1656.000000
2.316667	0.50	-1517.000000
2.325000	0.50	-1335.000000
2.333333	0.50	-1118.000000
2.341667	0.50	-891.000000
2.350000	0.50	-665.000000
2.358333	0.50	-468.000000
2.366667	0.50	-282.000000
2.375000	0.50	-72.000000
2.383333	0.50	211.000000
2.391667	0.50	599.000000
2.400000	0.50	1061.000000
2.408333	0.50	1472.000000
2.416667	0.50	1713.000000
2.425000	0.50	1782.000000
2.433333	0.50	1716.000000
2.441667	0.50	1556.000000
2.450000	0.50	1334.000000
2.458333	0.50	1068.000000
2.466667	0.50	856.000000
2.475000	0.50	945.000000
2.483333	0.50	1765.000000
2.491667	0.50	4113.000000
2.500000	0.50	9515.000000
2.508333	0.50	20406.000000
2.516667	0.50	39784.000000
2.525000	0.50	70270.000000
2.533333	0.50	112847.000000
2.541667	0.50	165751.000000
2.550000	0.50	224385.000000
2.558333	0.50	282262.000000
2.566667	0.50	332607.000000
2.575000	0.50	369896.000000
2.583333	0.50	390817.000000
2.591667	0.50	394524.000000
2.600000	0.50	382307.000000
2.608333	0.50	357079.000000
2.616667	0.50	322690.000000
2.625000	0.50	283044.000000
2.633333	0.50	241702.000000
2.641667	0.50	201521.000000
2.650000	0.50	164501.000000
2.658333	0.50	131888.000000
2.666667	0.50	104259.000000
2.675000	0.50	81591.000000
2.683333	0.50	63441.000000
2.691667	0.50	49164.000000
2.700000	0.50	38074.000000
2.708333	0.50	29523.000000
2.716667	0.50	22957.000000
2.725000	0.50	17953.000000
2.733333	0.50	14149.000000
2.741667	0.50	11263.000000
2.750000	0.50	9090.000000
2.758333	0.50	7478.000000
2.766667	0.50	6265.000000
2.775000	0.50	5338.000000
2.783333	0.50	4643.000000
2.791667	0.50	4131.000000
2.800000	0.50	3692.000000
2.808333	0.50	3261.000000
2.816667	0.50	2845.000000
2.825000	0.50	2526.000000
2.833333	0.50	2355.000000
2.841667	0.50	2347.000000
2.850000	0.50	2504.000000
2.858333	0.50	2812.000000
2.866667	0.50	3279.000000
2.875000	0.50	3803.000000
2.883333	0.50	4245.000000
2.891667	0.50	4553.000000
2.900000	0.50	4756.000000
2.908333	0.50	4857.000000
2.916667	0.50	4826.000000
2.925000	0.50	4650.000000
2.933333	0.50	4341.000000
2.941667	0.50	3914.000000
2.950000	0.50	3395.000000
2.958333	0.50	2825.000000
2.966667	0.50	2263.000000
2.975000	0.50	1732.000000
2.983333	0.50	1206.000000
2.991667	0.50	608.000000
3.000000	0.50	-89.000000
3.008333	0.50	-89.000000
3.016667	0.50	-89.000000
3.025000	0.50	-89.000000
3.033333	0.50	-89.000000
3.041667	0.50	-677.000000
3.050000	0.50	-3037.000000
3.058333	0.50	-6373.000000
3.066667	0.50	-10368.000000
3.075000	0.50	-15006.000000
3.083333	0.50	-20548.000000
3.091667	0.50	-26694.000000
3.100000	0.50	-33074.000000
3.108333	0.50	-39955.000000
3.116667	0.50	-47141.000000
3.125000	0.50	-54443.000000
3.133333	0.50	-61599.000000
3.141667	0.50	-68043.000000
3.150000	0.50	-73207.000000
3.158333	0.50	-76727.000000
3.166667	0.50	-78547.000000
3.175000	0.50	-78843.000000
3.183333	0.50	-77940.000000
3.191667	0.50	-76634.000000
3.200000	0.50	-75505.000000
3.208333	0.50	-74815.000000
3.216667	0.50	-74362.000000
3.225000	0.50	-73895.000000
3.233333	0.50	-73815.000000
3.241667	0.50	-75224.000000
3.250000	0.50	-78286.000000
3.258333	0.50	-81823.000000
3.266667	0.50	-84550.000000
3.275000	0.50	-85230.000000
3.283333	0.50	-83781.000000
3.291667	0.50	-81025.000000
3.300000	0.50	-78090.000000
3.308333	0.50	-75869.000000
3.316667	0.50	-74436.000000
3.325000	0.50	-73613.000000
3.333333	0.50	-73233.000000
3.341667	0.50	-72880.000000
3.350000	0.50	-72361.000000
3.358333	0.50	-71345.000000
3.366667	0.50	-69726.000000
3.375000	0.50	-67496.000000
3.383333	0.50	-64859.000000
3.391667	0.50	-61425.000000
3.400000	0.50	-56387.000000
3.408333	0.50	-49569.000000
3.416667	0.50	-41416.000000
3.425000	0.50	-33118.000000
3.433333	0.50	-25273.000000
3.441667	0.50	-18240.000000
3.450000	0.50	-12466.000000
3.458333	0.50	-8433.000000
3.466667	0.50	-6541.000000
3.475000	0.50	-7321.000000
3.483333	0.50	-10669.000000
3.491667	0.50	-15567.000000
3.500000	0.50	-21316.000000
3.508333	0.50	-27484.000000
3.516667	0.50	-34025.000000
3.525000	0.50	-40974.000000
3.533333	0.50	-47651.000000
3.541667	0.50	-52462.000000
3.550000	0.50	-54341.000000
3.558333	0.50	-53637.000000
3.566667	0.50	-50302.000000
3.575000	0.50	-43345.000000
3.583333	0.50	-32487.000000
3.591667	0.50	-17808.000000
3.600000	0.50	682.000000
3.608333	0.50	23622.000000
3.616667	0.50	51039.000000
3.625000	0.50	81453.000000
3.633333	0.50	112377.000000
3.641667	0.50	141622.000000
3.650000	0.50	167400.000000
3.658333	0.50	188170.000000
3.666667	0.50	202574.000000
3.675000	0.50	209068.000000
3.683333	0.50	207143.000000
3.691667	0.50	197737.000000
3.700000	0.50	182038.000000
3.708333	0.50	160991.000000
3.716667	0.50	136144.000000
3.725000	0.50	109246.000000
3.733333	0.50	82313.000000
3.741667	0.50	57199.000000
3.750000	0.50	34988.000000
3.758333	0.50	16645.000000
3.766667	0.50	2479.000000
3.775000	0.50	-7862.000000
3.783333	0.50	-15167.000000
3.791667	0.50	-20150.000000
3.800000	0.50	-23061.000000
3.808333	0.50	-24054.000000
3.816667	0.50	-23525.000000
3.825000	0.50	-22068.000000
3.833333	0.50	-20441.000000
3.841667	0.50	-19137.000000
3.850000	0.50	-18361.000000
3.858333	0.50	-18444.000000
3.866667	0.50	-19532.000000
3.875000	0.50	-21373.000000
3.883333	0.50	-23475.000000
3.891667	0.50	-25852.000000
3.900000	0.50	-28975.000000
3.908333	0.50	-32659.000000
3.916667	0.50	-36486.000000
3.925000	0.50	-40243.000000
3.933333	0.50	-43583.000000
3.941667	0.50	-46250.000000
3.950000	0.50	-47887.000000
3.958333	0.50	-48468.000000
3.966667	0.50	-48269.000000
3.975000	0.50	-47549.000000
3.983333	0.50	-45909.000000
3.991667	0.50	-42856.000000
4.000000	0.50	-38465.000000
4.008333	0.50	-32913.000000
4.016667	0.50	-26203.000000
4.025000	0.50	-18831.000000
4.033333	0.50	-11758.000000
4.041667	0.50	-5485.000000
4.050000	0.50	47.000000
4.058333	0.50	5105.000000
4.066667	0.50	9684.000000
4.075000	0.50	13609.000000
4.083333	0.50	16542.000000
4.091667	0.50	17916.000000
4.100000	0.50	17404.000000
4.108333	0.50	14515.000000
4.116667	0.50	9896.000000
4.125000	0.50	4423.000000
4.133333	0.50	-1341.000000
4.141667	0.50	-6234.000000
4.150000	0.50	-9399.000000
4.158333	0.50	-10453.000000
4.166667	0.50	-9519.000000
4.175000	0.50	-7116.000000
4.183333	0.50	-3572.000000
4.191667	0.50	1012.000000
4.200000	0.50	6432.000000
4.208333	0.50	12584.000000
4.216667	0.50	19611.000000
4.225000	0.50	27436.000000
4.233333	0.50	35500.000000
4.241667	0.50	42543.000000
4.250000	0.50	47533.000000
4.258333	0.50	50981.000000
4.266667	0.50	54464.000000
4.275000	0.50	58945.000000
4.283333	0.50	64590.000000
4.291667	0.50	70979.000000
4.300000	0.50	77815.000000
4.308333	0.50	85650.000000
4.316667	0.50	95213.000000
4.325000	0.50	107200.000000
4.333333	0.50	123214.000000
4.341667	0.50	146760.000000
4.350000	0.50	184267.000000
4.358333	0.50	246141.000000
4.366667	0.50	347970.000000
4.375000	0.50	512483.000000
4.383333	0.50	771759.000000
4.391667	0.50	1169194.000000
4.400000	0.50	1757422.000000
4.408333	0.50	2595700.000000
4.416667	0.50	3741846.000000
4.425000	0.50	5237624.000000
4.433333	0.50	7089950.000000
4.441667	0.50	9256056.000000
4.450000	0.50	11637639.000000
4.458333	0.50	14081398.000000
4.466667	0.50	16398525.000000
4.475000	0.50	18390091.000000
4.483333	0.50	19879014.000000
4.491667	0.50	20742434.000000
4.500000	0.50	20927263.000000
4.508333	0.50	20452617.000000
4.516667	0.50	19399620.000000
4.525000	0.50	17893406.000000
4.533333	0.50	16080857.000000
4.541667	0.50	14108839.000000
4.550000	0.50	12109006.000000
4.558333	0.50	10187287.000000
4.566667	0.50	8420356.000000
4.575000	0.50	6854904.000000
4.583333	0.50	5511190.000000
4.591667	0.50	4389114.000000
4.600000	0.50	3473821.000000
4.608333	0.50	2741237.000000
4.616667	0.50	2162900.000000
4.625000	0.50	1711124.000000
4.633333	0.50	1360776.000000
4.641667	0.50	1089557.000000
4.650000	0.50	879009.000000
4.658333	0.50	714216.000000
4.666667	0.50	582796.000000
4.675000	0.50	475841.000000
4.683333	0.50	387510.000000
4.691667	0.50	313978.000000
4.700000	0.50	253125.000000
4.708333	0.50	203303.000000
4.716667	0.50	162458.000000
4.725000	0.50	128951.000000
4.733333	0.50	101698.000000
4.741667	0.50	79766.000000
4.750000	0.50	61655.000000
4.758333	0.50	45649.000000
4.766667	0.50	30393.000000
4.775000	0.50	15869.000000
4.783333	0.50	2704.000000
4.791667	0.50	-8559.000000
4.800000	0.50	-17731.000000
4.808333	0.50	-24860.000000
4.816667	0.50	-29966.000000
4.825000	0.50	-33416.000000
4.833333	0.50	-35815.000000
4.841667	0.50	-37657.000000
4.850000	0.50	-39656.000000
4.858333	0.50	-42017.000000
4.866667	0.50	-44085.000000
4.875000	0.50	-44763.000000
4.883333	0.50	-42755.000000
4.891667	0.50	-37087.000000
4.900000	0.50	-27062.000000
4.908333	0.50	-12906.000000
4.916667	0.50	5023.000000
4.925000	0.50	26003.000000
4.933333	0.50	49007.000000
4.941667	0.50	73736.000000
4.950000	0.50	100107.000000
4.958333	0.50	128058.000000
4.966667	0.50	158126.000000
4.975000	0.50	190107.000000
4.983333	0.50	222814.000000
4.991667	0.50	254002.000000
5.000000	0.50	280242.000000
5.008333	0.50	298636.000000
5.016667	0.50	306783.000000
5.025000	0.50	303454.000000
5.033333	0.50	288957.000000
5.041667	0.50	264623.000000
5.050000	0.50	233139.000000
5.058333	0.50	197495.000000
5.066667	0.50	160886.000000
5.075000	0.50	126288.000000
5.083333	0.50	95282.000000
5.091667	0.50	68629.000000
5.100000	0.50	46248.000000
5.108333	0.50	26954.000000
5.116667	0.50	9905.000000
5.125000	0.50	-4989.000000
5.133333	0.50	-17966.000000
5.141667	0.50	-29052.000000
5.150000	0.50	-37816.000000
5.158333	0.50	-44117.000000
5.166667	0.50	-48421.000000
5.175000	0.50	-51217.000000
5.183333	0.50	-53141.000000
5.191667	0.50	-54536.000000
5.200000	0.50	-55886.000000
5.208333	0.50	-57990.000000
5.216667	0.50	-60994.000000
5.225000	0.50	-64649.000000
5.233333	0.50	-68390.000000
5.241667	0.50	-71857.000000
5.250000	0.50	-74841.000000
5.258333	0.50	-76740.000000
5.266667	0.50	-77365.000000
5.275000	0.50	-76795.000000
5.283333	0.50	-74999.000000
5.291667	0.50	-72296.000000
5.300000	0.50	-69560.000000
5.308333	0.50	-67917.000000
5.316667	0.50	-67805.000000
5.325000	0.50	-68964.000000
5.333333	0.50	-70968.000000
5.341667	0.50	-73621.000000
5.350000	0.50	-76712.000000
5.358333	0.50	-80031.000000
5.366667	0.50	-83355.000000
5.375000	0.50	-86344.000000
5.383333	0.50	-89034.000000
5.391667	0.50	-92027.000000
5.400000	0.50	-95066.000000
5.408333	0.50	-97626.000000
5.416667	0.50	-99125.000000
5.425000	0.50	-98976.000000
5.433333	0.50	-97487.000000
5.441667	0.50	-95600.000000
5.450000	0.50	-93418.000000
5.458333	0.50	-91108.000000
5.466667	0.50	-88828.000000
5.475000	0.50	-86792.000000
5.483333	0.50	-85025.000000
5.491667	0.50	-83987.000000
5.500000	0.50	-83590.000000
5.508333	0.50	-83202.000000
5.516667	0.50	-82437.000000
5.525000	0.50	-81027.000000
5.533333	0.50	-79402.000000
5.541667	0.50	-78654.000000
5.550000	0.50	-79209.000000
5.558333	0.50	-80452.000000
5.566667	0.50	-81768.000000
5.575000	0.50	-82552.000000
5.583333	0.50	-82620.000000
5.591667	0.50	-82294.000000
5.600000	0.50	-82586.000000
5.608333	0.50	-84524.000000
5.616667	0.50	-88252.000000
5.625000	0.50	-92998.000000
5.633333	0.50	-97612.000000
5.641667	0.50	-101278.000000
5.650000	0.50	-103632.000000
5.658333	0.50	-104616.000000
5.666667	0.50	-104251.000000
5.675000	0.50	-102635.000000
5.683333	0.50	-100064.000000
5.691667	0.50	-97162.000000
5.700000	0.50	-94207.000000
5.708333	0.50	-90927.000000
5.716667	0.50	-87146.000000
5.725000	0.50	-82909.000000
5.733333	0.50	-78191.000000
5.741667	0.50	-73173.000000
5.750000	0.50	-67634.000000
5.758333	0.50	-61494.000000
5.766667	0.50	-54593.000000
5.775000	0.50	-46625.000000
5.783333	0.50	-37902.000000
5.791667	0.50	-29504.000000
5.800000	0.50	-22220.000000
5.808333	0.50	-16367.000000
5.816667	0.50	-11978.000000
5.825000	0.50	-8914.000000
5.833333	0.50	-7408.000000
5.841667	0.50	-6990.000000
5.850000	0.50	-6490.000000
5.858333	0.50	-5641.000000
5.866667	0.50	-4661.000000
5.875000	0.50	-3457.000000
5.883333	0.50	-1774.000000
5.891667	0.50	473.000000
5.900000	0.50	2955.000000
5.908333	0.50	5731.000000
5.916667	0.50	8376.000000
5.925000	0.50	10044.000000
5.933333	0.50	10359.000000
5.941667	0.50	9521.000000
5.950000	0.50	8015.000000
5.958333	0.50	6094.000000
5.966667	0.50	3923.000000
5.975000	0.50	1566.000000
5.983333	0.50	-433.000000
5.991667	0.50	-1077.000000
6.000000	0.50	211.000000
6.008333	0.50	3741.000000
6.016667	0.50	10028.000000
6.025000	0.50	19064.000000
6.033333	0.50	29966.000000
6.041667	0.50	41327.000000
6.050000	0.50	51758.000000
6.058333	0.50	60563.000000
6.066667	0.50	67395.000000
6.075000	0.50	72310.000000
6.083333	0.50	75746.000000
6.091667	0.50	78196.000000
6.100000	0.50	80341.000000
6.108333	0.50	82576.000000
6.116667	0.50	84975.000000
6.125000	0.50	87773.000000
6.133333	0.50	91128.000000
6.141667	0.50	94883.000000
6.150000	0.50	98614.000000
6.158333	0.50	101638.000000
6.166667	0.50	103713.000000
6.175000	0.50	105076.000000
6.183333	0.50	106193.000000
6.191667	0.50	107101.000000
6.200000	0.50	107751.000000
6.208333	0.50	107616.000000
6.216667	0.50	105954.000000
6.225000	0.50	102286.000000
6.233333	0.50	96769.000000
6.241667	0.50	89169.000000
6.250000	0.50	79282.000000
6.258333	0.50	66985.000000
6.266667	0.50	52471.000000
6.275000	0.50	36713.000000
6.283333	0.50	20781.000000
6.291667	0.50	5804.000000
6.300000	0.50	-6976.000000
6.308333	0.50	-16679.000000
6.316667	0.50	-23632.000000
6.325000	0.50	-28770.000000
6.333333	0.50	-32140.000000
6.341667	0.50	-33827.000000
6.350000	0.50	-34343.000000
6.358333	0.50	-34770.000000
6.366667	0.50	-36309.000000
6.375000	0.50	-39278.000000
6.383333	0.50	-43508.000000
6.391667	0.50	-47930.000000
6.400000	0.50	-51265.000000
6.408333	0.50	-52781.000000
6.416667	0.50	-52475.000000
6.425000	0.50	-50672.000000
6.433333	0.50	-48204.000000
6.441667	0.50	-45483.000000
6.450000	0.50	-41871.000000
6.458333	0.50	-36841.000000
6.466667	0.50	-30802.000000
6.475000	0.50	-24468.000000
6.483333	0.50	-18580.000000
6.491667	0.50	-14384.000000
6.500000	0.50	-13111.000000
6.508333	0.50	-15652.000000
6.516667	0.50	-22032.000000
6.525000	0.50	-31071.000000
6.533333	0.50	-41038.000000
6.541667	0.50	-50503.000000
6.550000	0.50	-58794.000000
6.558333	0.50	-65249.000000
6.566667	0.50	-68630.000000
6.575000	0.50	-68285.000000
6.583333	0.50	-64405.000000
6.591667	0.50	-57872.000000
6.600000	0.50	-49814.000000
6.608333	0.50	-41011.000000
6.616667	0.50	-31517.000000
6.625000	0.50	-21695.000000
6.633333	0.50	-12554.000000
6.641667	0.50	-4924.000000
6.650000	0.50	719.000000
6.658333	0.50	4800.000000
6.666667	0.50	7238.000000
6.675000	0.50	7956.000000
6.683333	0.50	7097.000000
6.691667	0.50	4199.000000
6.700000	0.50	-644.000000
6.708333	0.50	-6669.000000
6.716667	0.50	-13448.000000
6.725000	0.50	-20559.000000
6.733333	0.50	-27968.000000
6.741667	0.50	-36257.000000
6.750000	0.50	-44888.000000
6.758333	0.50	-52751.000000
6.766667	0.50	-59174.000000
6.775000	0.50	-64538.000000
6.783333	0.50	-69358.000000
6.791667	0.50	-73613.000000
6.800000	0.50	-77103.000000
6.808333	0.50	-79176.000000
6.816667	0.50	-79274.000000
6.825000	0.50	-77180.000000
6.833333	0.50	-73415.000000
6.841667	0.50	-68845.000000
6.850000	0.50	-64218.000000
6.858333	0.50	-59913.000000
6.866667	0.50	-55926.000000
6.875000	0.50	-51958.000000
6.883333	0.50	-47708.000000
6.891667	0.50	-43066.000000
6.900000	0.50	-38061.000000
6.908333	0.50	-32432.000000
6.916667	0.50	-26608.000000
6.925000	0.50	-21430.000000
6.933333	0.50	-17428.000000
6.941667	0.50	-14418.000000
6.950000	0.50	-12041.000000
6.958333	0.50	-9875.000000
6.966667	0.50	-7255.000000
6.975000	0.50	-3506.000000
6.983333	0.50	1502.000000
6.991667	0.50	6908.000000
7.000000	0.50	11707.000000
7.008333	0.50	15440.000000
7.016667	0.50	17987.000000
7.025000	0.50	19177.000000
7.033333	0.50	19460.000000
7.041667	0.50	19627.000000
7.050000	0.50	20847.000000
7.058333	0.50	23865.000000
7.066667	0.50	29367.000000
7.075000	0.50	37918.000000
7.083333	0.50	49789.000000
7.091667	0.50	65563.000000
7.100000	0.50	86310.000000
7.108333	0.50	114136.000000
7.116667	0.50	151792.000000
7.125000	0.50	203087.000000
7.133333	0.50	273132.000000
7.141667	0.50	369173.000000
7.150000	0.50	501584.000000
7.158333	0.50	683598.000000
7.166667	0.50	931025.000000
7.175000	0.50	1263160.000000
7.183333	0.50	1703314.000000
7.191667	0.50	2277493.000000
7.200000	0.50	3013204.000000
7.208333	0.50	3935868.000000
7.216667	0.50	5062535.000000
7.225000	0.50	6393554.000000
7.233333	0.50	7906572.000000
7.241667	0.50	9551857.000000
7.250000	0.50	11250928.000000
7.258333	0.50	12902069.000000
7.266667	0.50	14389804.000000
7.275000	0.50	15601166.000000
7.283333	0.50	16441316.000000
7.291667	0.50	16845707.000000
7.300000	0.50	16786358.000000
7.308333	0.50	16276323.000000
7.316667	0.50	15365881.000000
7.325000	0.50	14134761.000000
7.333333	0.50	12681144.000000
7.341667	0.50	11107807.000000
7.350000	0.50	9509553.000000
7.358333	0.50	7965910.000000
7.366667	0.50	6537061.000000
7.375000	0.50	5263483.000000
7.383333	0.50	4166271.000000
7.391667	0.50	3250047.000000
7.400000	0.50	2506040.000000
7.408333	0.50	1916479.000000
7.416667	0.50	1459225.000000
7.425000	0.50	1111033.000000
7.433333	0.50	849934.000000
7.441667	0.50	656807.000000
7.450000	0.50	514917.000000
7.458333	0.50	410032.000000
7.466667	0.50	331413.000000
7.475000	0.50	271431.000000
7.483333	0.50	224777.000000
7.491667	0.50	187910.000000
7.500000	0.50	158307.000000
7.508333	0.50	134640.000000
7.516667	0.50	115465.000000
7.525000	0.50	99084.000000
7.533333	0.50	84479.000000
7.541667	0.50	71410.000000
7.550000	0.50	60468.000000
7.558333	0.50	53247.000000
7.566667	0.50	50137.000000
7.575000	0.50	50613.000000
7.583333	0.50	54062.000000
7.591667	0.50	59346.000000
7.600000	0.50	64997.000000
7.608333	0.50	69483.000000
7.616667	0.50	71288.000000
7.625000	0.50	69376.000000
7.633333	0.50	63660.000000
7.641667	0.50	55123.000000
7.650000	0.50	44755.000000
7.658333	0.50	33188.000000
7.666667	0.50	20601.000000
7.675000	0.50	7128.000000
7.683333	0.50	-6203.000000
7.691667	0.50	-18175.000000
7.700000	0.50	-28325.000000
7.708333	0.50	-36474.000000
7.716667	0.50	-42849.000000
7.725000	0.50	-47441.000000
7.733333	0.50	-50531.000000
7.741667	0.50	-53079.000000
7.750000	0.50	-55870.000000
7.758333	0.50	-59454.000000
7.766667	0.50	-63608.000000
7.775000	0.50	-67570.000000
7.783333	0.50	-70566.000000
7.791667	0.50	-71527.000000
7.800000	0.50	-69466.000000
7.808333	0.50	-64060.000000
7.816667	0.50	-55389.000000
7.825000	0.50	-43691.000000
7.833333	0.50	-29443.000000
7.841667	0.50	-12749.000000
7.850000	0.50	6240.000000
7.858333	0.50	27105.000000
7.866667	0.50	49134.000000
7.875000	0.50	71945.000000
7.883333	0.50	94764.000000
7.891667	0.50	116507.000000
7.900000	0.50	136561.000000
7.908333	0.50	154212.000000
7.916667	0.50	168845.000000
7.925000	0.50	178758.000000
7.933333	0.50	182413.000000
7.941667	0.50	179495.000000
7.950000	0.50	170595.000000
7.958333	0.50	156520.000000
7.966667	0.50	138839.000000
7.975000	0.50	119203.000000
7.983333	0.50	98526.000000
7.991667	0.50	77729.000000
8.000000	0.50	57376.000000
8.008333	0.50	37821.000000
8.016667	0.50	19288.000000
8.025000	0.50	1744.000000
8.033333	0.50	-14949.000000
8.041667	0.50	-30651.000000
8.050000	0.50	-45074.000000
8.058333	0.50	-57832.000000
8.066667	0.50	-68632.000000
8.075000	0.50	-76928.000000
8.083333	0.50	-81941.000000
8.091667	0.50	-83509.000000
8.100000	0.50	-82268.000000
8.108333	0.50	-79456.000000
8.116667	0.50	-76095.000000
8.125000	0.50	-72869.000000
8.133333	0.50	-70497.000000
8.141667	0.50	-69258.000000
8.150000	0.50	-68804.000000
8.158333	0.50	-68306.000000
8.166667	0.50	-67700.000000
8.175000	0.50	-67940.000000
8.183333	0.50	-69462.000000
8.191667	0.50	-71951.000000
8.200000	0.50	-74754.000000
8.208333	0.50	-77192.000000
8.216667	0.50	-79471.000000
8.225000	0.50	-81883.000000
8.233333	0.50	-84213.000000
8.241667	0.50	-86390.000000
8.250000	0.50	-88140.000000
8.258333	0.50	-89091.000000
8.266667	0.50	-88521.000000
8.275000	0.50	-86471.000000
8.283333	0.50	-83465.000000
8.291667	0.50	-79954.000000
8.300000	0.50	-76542.000000
8.308333	0.50	-74191.000000
8.316667	0.50	-73114.000000
8.325000	0.50	-73059.000000
8.333333	0.50	-73652.000000
8.341667	0.50	-74337.000000
8.350000	0.50	-74652.000000
8.358333	0.50	-74576.000000
8.366667	0.50	-74220.000000
8.375000	0.50	-74138.000000
8.383333	0.50	-74542.000000
8.391667	0.50	-75720.000000
8.400000	0.50	-77891.000000
8.408333	0.50	-80859.000000
8.416667	0.50	-84042.000000
8.425000	0.50	-86319.000000
8.433333	0.50	-87662.000000
8.441667	0.50	-88642.000000
8.450000	0.50	-89739.000000
8.458333	0.50	-90662.000000
8.466667	0.50	-91036.000000
8.475000	0.50	-91403.000000
8.483333	0.50	-92688.000000
8.491667	0.50	-94956.000000
8.500000	0.50	-97243.000000
8.508333	0.50	-98513.000000
8.516667	0.50	-97941.000000
8.525000	0.50	-95285.000000
8.533333	0.50	-91183.000000
8.541667	0.50	-86640.000000
8.550000	0.50	-81849.000000
8.558333	0.50	-76743.000000
8.566667	0.50	-72282.000000
8.575000	0.50	-69638.000000
8.583333	0.50	-68941.000000
8.591667	0.50	-69616.000000
8.600000	0.50	-70830.000000
8.608333	0.50	-71527.000000
8.616667	0.50	-71037.000000
8.625000	0.50	-69161.000000
8.633333	0.50	-65640.000000
8.641667	0.50	-60497.000000
8.650000	0.50	-54175.000000
8.658333	0.50	-47667.000000
8.666667	0.50	-42234.000000
8.675000	0.50	-38854.000000
8.683333	0.50	-37394.000000
8.691667	0.50	-37053.000000
8.700000	0.50	-37569.000000
8.708333	0.50	-38596.000000
8.716667	0.50	-40058.000000
8.725000	0.50	-41918.000000
8.733333	0.50	-43691.000000
8.741667	0.50	-45125.000000
8.750000	0.50	-46029.000000
8.758333	0.50	-45934.000000
8.766667	0.50	-44110.000000
8.775000	0.50	-39849.000000
8.783333	0.50	-32937.000000
8.791667	0.50	-23550.000000
8.800000	0.50	-11940.000000
8.808333	0.50	1361.000000
8.816667	0.50	15922.000000
8.825000	0.50	31453.000000
8.833333	0.50	47700.000000
8.841667	0.50	63568.000000
8.850000	0.50	77438.000000
8.858333	0.50	88718.000000
8.866667	0.50	97882.000000
8.875000	0.50	105593.000000
8.883333	0.50	112323.000000
8.891667	0.50	118316.000000
8.900000	0.50	123581.000000
8.908333	0.50	127883.000000
8.916667	0.50	130506.000000
8.925000	0.50	130655.000000
8.933333	0.50	128408.000000
8.941667	0.50	124499.000000
8.950000	0.50	118987.000000
8.958333	0.50	111699.000000
8.966667	0.50	103074.000000
8.975000	0.50	94450.000000
8.983333	0.50	86908.000000
8.991667	0.50	81216.000000
9.000000	0.50	78225.000000
9.008333	0.50	77550.000000
9.016667	0.50	77878.000000
9.025000	0.50	78490.000000
9.033333	0.50	79538.000000
9.041667	0.50	81092.000000
9.050000	0.50	82539.000000
9.058333	0.50	82849.000000
9.066667	0.50	81255.000000
9.075000	0.50	77794.000000
9.083333	0.50	72918.000000
9.091667	0.50	67431.000000
9.100000	0.50	62473.000000
9.108333	0.50	59192.000000
9.116667	0.50	57893.000000
9.125000	0.50	58149.000000
9.133333	0.50	59331.000000
9.141667	0.50	61150.000000
9.150000	0.50	63350.000000
9.158333	0.50	65795.000000
9.166667	0.50	67769.000000
9.175000	0.50	68408.000000
9.183333	0.50	67499.000000
9.191667	0.50	64369.000000
9.200000	0.50	58616.000000
9.208333	0.50	50895.000000
9.216667	0.50	42071.000000
9.225000	0.50	33930.000000
9.233333	0.50	28029.000000
9.241667	0.50	25121.000000
9.250000	0.50	25209.000000
9.258333	0.50	27822.000000
9.266667	0.50	32079.000000
9.275000	0.50	37143.000000
9.283333	0.50	42423.000000
9.291667	0.50	47233.000000
9.300000	0.50	50669.000000
9.308333	0.50	51943.000000
9.316667	0.50	50256.000000
9.325000	0.50	45420.000000
9.333333	0.50	37739.000000
9.341667	0.50	27654.000000
9.350000	0.50	16507.000000
9.358333	0.50	6362.000000
9.366667	0.50	-1079.000000
9.375000	0.50	-5767.000000
9.383333	0.50	-8645.000000
9.391667	0.50	-10686.000000
9.400000	0.50	-13105.000000
9.408333	0.50	-17114.000000
9.416667	0.50	-22738.000000
9.425000	0.50	-28815.000000
9.433333	0.50	-34365.000000
9.441667	0.50	-38672.000000
9.450000	0.50	-41200.000000
9.458333	0.50	-41698.000000
9.466667	0.50	-40726.000000
9.475000	0.50	-39327.000000
9.483333	0.50	-37792.000000
9.491667	0.50	-36166.000000
9.500000	0.50	-34402.000000
9.508333	0.50	-32656.000000
9.516667	0.50	-31502.000000
9.525000	0.50	-31520.000000
9.533333	0.50	-32737.000000
9.541667	0.50	-35008.000000
9.550000	0.50	-37669.000000
9.558333	0.50	-39889.000000
9.566667	0.50	-41085.000000
9.575000	0.50	-40687.000000
9.583333	0.50	-38305.000000
9.591667	0.50	-33641.000000
9.600000	0.50	-27033.000000
9.608333	0.50	-19874.000000
9.616667	0.50	-13596.000000
9.625000	0.50	-8683.000000
9.633333	0.50	-4487.000000
9.641667	0.50	-299.000000
9.650000	0.50	4077.000000
9.658333	0.50	7916.000000
9.666667	0.50	10532.000000
9.675000	0.50	11331.000000
9.683333	0.50	10666.000000
9.691667	0.50	8699.000000
9.700000	0.50	5858.000000
9.708333	0.50	2077.000000
9.716667	0.50	-2900.000000
9.725000	0.50	-8707.000000
9.733333	0.50	-14526.000000
9.741667	0.50	-19428.000000
9.750000	0.50	-23490.000000
9.758333	0.50	-27250.000000
9.766667	0.50	-30917.000000
9.775000	0.50	-34572.000000
9.783333	0.50	-38083.000000
9.791667	0.50	-41420.000000
9.800000	0.50	-44684.000000
9.808333	0.50	-48100.000000
9.816667	0.50	-51652.000000
9.825000	0.50	-55039.000000
9.833333	0.50	-57705.000000
9.841667	0.50	-59233.000000
9.850000	0.50	-59688.000000
9.858333	0.50	-59482.000000
9.866667	0.50	-58509.000000
9.875000	0.50	-57226.000000
9.883333	0.50	-56015.000000
9.891667	0.50	-55003.000000
9.900000	0.50	-54488.000000
9.908333	0.50	-54124.000000
9.916667	0.50	-53575.000000
9.925000	0.50	-52574.000000
9.933333	0.50	-50930.000000
9.941667	0.50	-49182.000000
9.950000	0.50	-47531.000000
9.958333	0.50	-46313.000000
9.966667	0.50	-45546.000000
9.975000	0.50	-44801.000000
9.983333	0.50	-43917.000000
9.991667	0.50	-42506.000000
10.000000	0.50	-40206.000000
10.008333	0.50	-36926.000000
10.016667	0.50	-32811.000000
10.025000	0.50	-27826.000000
10.033333	0.50	-21893.000000
10.041667	0.50	-15515.000000
10.050000	0.50	-9219.000000
10.058333	0.50	-3210.000000
10.066667	0.50	1923.000000
10.075000	0.50	5699.000000
10.083333	0.50	8605.000000
10.091667	0.50	11337.000000
10.100000	0.50	14567.000000
10.108333	0.50	18387.000000
10.116667	0.50	22318.000000
10.125000	0.50	26404.000000
10.133333	0.50	30751.000000
10.141667	0.50	35575.000000
10.150000	0.50	41400.000000
10.158333	0.50	48809.000000
10.166667	0.50	57849.000000
10.175000	0.50	68631.000000
10.183333	0.50	82141.000000
10.191667	0.50	99673.000000
10.200000	0.50	122561.000000
10.208333	0.50	153247.000000
10.216667	0.50	194463.000000
10.225000	0.50	249111.000000
10.233333	0.50	320643.000000
10.241667	0.50	413649.000000
10.250000	0.50	534978.000000
10.258333	0.50	692438.000000
10.266667	0.50	892654.000000
10.275000	0.50	1143109.000000
10.283333	0.50	1454196.000000
10.291667	0.50	1840270.000000
10.300000	0.50	2318715.000000
10.308333	0.50	2907840.000000
10.316667	0.50	3622601.000000
10.325000	0.50	4472741.000000
10.333333	0.50	5458281.000000
10.341667	0.50	6567171.000000
10.350000	0.50	7773150.000000
10.358333	0.50	9032178.000000
10.366667	0.50	10283309.000000
10.375000	0.50	11451412.000000
10.383333	0.50	12455652.000000
10.391667	0.50	13219917.000000
10.400000	0.50	13681530.000000
10.408333	0.50	13801713.000000
10.416667	0.50	13570753.000000
10.425000	0.50	13007203.000000
10.433333	0.50	12155139.000000
10.441667	0.50	11079090.000000
10.450000	0.50	9854865.000000
10.458333	0.50	8560062.000000
10.466667	0.50	7266047.000000
10.475000	0.50	6031940.000000
10.483333	0.50	4902187.000000
10.491667	0.50	3905466.000000
10.500000	0.50	3055627.000000
10.508333	0.50	2354030.000000
10.516667	0.50	1791954.000000
10.525000	0.50	1354193.000000
10.533333	0.50	1022156.000000
10.541667	0.50	775751.000000
10.550000	0.50	595921.000000
10.558333	0.50	465838.000000
10.566667	0.50	371768.000000
10.575000	0.50	302604.000000
10.583333	0.50	249480.000000
10.591667	0.50	206496.000000
10.600000	0.50	170324.000000
10.608333	0.50	139303.000000
10.616667	0.50	112350.000000
10.625000	0.50	89391.000000
10.633333	0.50	70506.000000
10.641667	0.50	55596.000000
10.650000	0.50	44219.000000
10.658333	0.50	35542.000000
10.666667	0.50	28649.000000
10.675000	0.50	23005.000000
10.683333	0.50	18117.000000
10.691667	0.50	13207.000000
10.700000	0.50	7520.000000
10.708333	0.50	1227.000000
10.716667	0.50	-5498.000000
10.725000	0.50	-11903.000000
10.733333	0.50	-17268.000000
10.741667	0.50	-21586.000000
10.750000	0.50	-25212.000000
10.758333	0.50	-28800.000000
10.766667	0.50	-32444.000000
10.775000	0.50	-35620.000000
10.783333	0.50	-38367.000000
10.791667	0.50	-40666.000000
10.800000	0.50	-42209.000000
10.808333	0.50	-42732.000000
10.816667	0.50	-42171.000000
10.825000	0.50	-40786.000000
10.833333	0.50	-39868.000000
10.841667	0.50	-40404.000000
10.850000	0.50	-42429.000000
10.858333	0.50	-44817.000000
10.866667	0.50	-46598.000000
10.875000	0.50	-47527.000000
10.883333	0.50	-47954.000000
10.891667	0.50	-48004.000000
10.900000	0.50	-47502.000000
10.908333	0.50	-46110.000000
10.916667	0.50	-43606.000000
10.925000	0.50	-39636.000000
10.933333	0.50	-33690.000000
10.941667	0.50	-26074.000000
10.950000	0.50	-17371.000000
10.958333	0.50	-7828.000000
10.966667	0.50	2454.000000
10.975000	0.50	14012.000000
10.983333	0.50	27354.000000
10.991667	0.50	42335.000000
11.000000	0.50	59207.000000
11.008333	0.50	77584.000000
11.016667	0.50	96322.000000
11.025000	0.50	113561.000000
11.033333	0.50	128321.000000
11.041667	0.50	139705.000000
11.050000	0.50	147103.000000
11.058333	0.50	149532.000000
11.066667	0.50	146559.000000
11.075000	0.50	138528.000000
11.083333	0.50	126560.000000
11.091667	0.50	111944.000000
11.100000	0.50	96183.000000
11.108333	0.50	80966.000000
11.116667	0.50	66964.000000
11.125000	0.50	54213.000000
11.133333	0.50	42725.000000
11.141667	0.50	31907.000000
11.150000	0.50	20923.000000
11.158333	0.50	9348.000000
11.166667	0.50	-2944.000000
11.175000	0.50	-15799.000000
11.183333	0.50	-28156.000000
11.191667	0.50	-38531.000000
11.200000	0.50	-45772.000000
11.208333	0.50	-49776.000000
11.216667	0.50	-51362.000000
11.225000	0.50	-51355.000000
11.233333	0.50	-50992.000000
11.241667	0.50	-50484.000000
11.250000	0.50	-49552.000000
11.258333	0.50	-48265.000000
11.266667	0.50	-46873.000000
11.275000	0.50	-45597.000000
11.283333	0.50	-44565.000000
11.291667	0.50	-44316.000000
11.300000	0.50	-44994.000000
11.308333	0.50	-46027.000000
11.316667	0.50	-46984.000000
11.325000	0.50	-47743.000000
11.333333	0.50	-48042.000000
11.341667	0.50	-47627.000000
11.350000	0.50	-46082.000000
11.358333	0.50	-43859.000000
11.366667	0.50	-42116.000000
11.375000	0.50	-41675.000000
11.383333	0.50	-42654.000000
11.391667	0.50	-44863.000000
11.400000	0.50	-47646.000000
11.408333	0.50	-50453.000000
11.416667	0.50	-52710.000000
11.425000	0.50	-54203.000000
11.433333	0.50	-55574.000000
11.441667	0.50	-56759.000000
11.450000	0.50	-57474.000000
11.458333	0.50	-57955.000000
11.466667	0.50	-58480.000000
11.475000	0.50	-58626.000000
11.483333	0.50	-58617.000000
11.491667	0.50	-58462.000000
11.500000	0.50	-57625.000000
11.508333	0.50	-55954.000000
11.516667	0.50	-53360.000000
11.525000	0.50	-49979.000000
11.533333	0.50	-46022.000000
11.541667	0.50	-41689.000000
11.550000	0.50	-37313.000000
11.558333	0.50	-33418.000000
11.566667	0.50	-30491.000000
11.575000	0.50	-28764.000000
11.583333	0.50	-27952.000000
11.591667	0.50	-27626.000000
11.600000	0.50	-27284.000000
11.608333	0.50	-26909.000000
11.616667	0.50	-25906.000000
11.625000	0.50	-23581.000000
11.633333	0.50	-20011.000000
11.641667	0.50	-15177.000000
11.650000	0.50	-9589.000000
11.658333	0.50	-4103.000000
11.666667	0.50	286.000000
11.675000	0.50	2567.000000
11.683333	0.50	3016.000000
11.691667	0.50	2068.000000
11.700000	0.50	506.000000
11.708333	0.50	-1216.000000
11.716667	0.50	-2589.000000
11.725000	0.50	-3215.000000
11.733333	0.50	-2864.000000
11.741667	0.50	-1343.000000
11.750000	0.50	1513.000000
11.758333	0.50	5514.000000
11.766667	0.50	10420.000000
11.775000	0.50	16360.000000
11.783333	0.50	23363.000000
11.791667	0.50	31348.000000
11.800000	0.50	40212.000000
11.808333	0.50	49719.000000
11.816667	0.50	59694.000000
11.825000	0.50	69414.000000
11.833333	0.50	77914.000000
11.841667	0.50	84765.000000
11.850000	0.50	90147.000000
11.858333	0.50	94845.000000
11.866667	0.50	99789.000000
11.875000	0.50	105371.000000
11.883333	0.50	111970.000000
11.891667	0.50	119990.000000
11.900000	0.50	129470.000000
11.908333	0.50	139730.000000
11.916667	0.50	150006.000000
11.925000	0.50	160109.000000
11.933333	0.50	170498.000000
11.941667	0.50	180831.000000
11.950000	0.50	190504.000000
11.958333	0.50	199195.000000
11.966667	0.50	206667.000000
11.975000	0.50	212598.000000
11.983333	0.50	216414.000000
11.991667	0.50	217565.000000
12.000000	0.50	215447.000000
12.008333	0.50	210182.000000
12.016667	0.50	202773.000000
12.025000	0.50	193851.000000
12.033333	0.50	184058.000000
12.041667	0.50	173913.000000
12.050000	0.50	163511.000000
12.058333	0.50	152910.000000
12.066667	0.50	142154.000000
12.075000	0.50	131490.000000
12.083333	0.50	121185.000000
12.091667	0.50	111210.000000
12.100000	0.50	101648.000000
12.108333	0.50	92411.000000
12.116667	0.50	83523.000000
12.125000	0.50	75268.000000
12.133333	0.50	68284.000000
12.141667	0.50	62429.000000
12.150000	0.50	57120.000000
12.158333	0.50	52039.000000
12.166667	0.50	47718.000000
12.175000	0.50	43548.000000
12.183333	0.50	39111.000000
12.191667	0.50	35248.000000
12.200000	0.50	32833.000000
12.208333	0.50	32240.000000
12.216667	0.50	33867.000000
12.225000	0.50	37602.000000
12.233333	0.50	42778.000000
12.241667	0.50	48417.000000
12.250000	0.50	53560.000000
12.258333	0.50	57553.000000
12.266667	0.50	59436.000000
12.275000	0.50	58702.000000
12.283333	0.50	55513.000000
12.291667	0.50	50695.000000
12.300000	0.50	45590.000000
12.308333	0.50	41131.000000
12.316667	0.50	37862.000000
12.325000	0.50	36020.000000
12.333333	0.50	35667.000000
12.341667	0.50	36789.000000
12.350000	0.50	39386.000000
12.358333	0.50	42832.000000
12.366667	0.50	46560.000000
12.375000	0.50	50624.000000
12.383333	0.50	54424.000000
12.391667	0.50	56873.000000
12.400000	0.50	57683.000000
12.408333	0.50	56745.000000
12.416667	0.50	53940.000000
12.425000	0.50	48995.000000
12.433333	0.50	42061.000000
12.441667	0.50	33658.000000
12.450000	0.50	24503.000000
12.458333	0.50	15982.000000
12.466667	0.50	9477.000000
12.475000	0.50	5532.000000
12.483333	0.50	4118.000000
12.491667	0.50	4426.000000
12.500000	0.50	5176.000000
12.508333	0.50	5625.000000
12.516667	0.50	5699.000000
12.525000	0.50	6268.000000
12.533333	0.50	7647.000000
12.541667	0.50	9337.000000
12.550000	0.50	10805.000000
12.558333	0.50	12465.000000
12.566667	0.50	14481.000000
12.575000	0.50	16512.000000
12.583333	0.50	19321.000000
12.591667	0.50	23460.000000
12.600000	0.50	27944.000000
12.608333	0.50	31216.000000
12.616667	0.50	32295.000000
12.625000	0.50	31169.000000
12.633333	0.50	28455.000000
12.641667	0.50	24848.000000
12.650000	0.50	20710.000000
12.658333	0.50	16302.000000
12.666667	0.50	12184.000000
12.675000	0.50	8657.000000
12.683333	0.50	5408.000000
12.691667	0.50	2220.000000
12.700000	0.50	-886.000000
12.708333	0.50	-3863.000000
12.716667	0.50	-6339.000000
12.725000	0.50	-7962.000000
12.733333	0.50	-8986.000000
12.741667	0.50	-9938.000000
12.750000	0.50	-11525.000000
12.758333	0.50	-13850.000000
12.766667	0.50	-16430.000000
12.775000	0.50	-18861.000000
12.783333	0.50	-20476.000000
12.791667	0.50	-20910.000000
12.800000	0.50	-20202.000000
12.808333	0.50	-18883.000000
12.816667	0.50	-17220.000000
12.825000	0.50	-15436.000000
12.833333	0.50	-14402.000000
12.841667	0.50	-14587.000000
12.850000	0.50	-16076.000000
12.858333	0.50	-18462.000000
12.866667	0.50	-20752.000000
12.875000	0.50	-22365.000000
12.883333	0.50	-23449.000000
12.891667	0.50	-24572.000000
12.900000	0.50	-25832.000000
12.908333	0.50	-27158.000000
12.916667	0.50	-28648.000000
12.925000	0.50	-30743.000000
12.933333	0.50	-33889.000000
12.941667	0.50	-38230.000000
12.950000	0.50	-42856.000000
12.958333	0.50	-46727.000000
12.966667	0.50	-49292.000000
12.975000	0.50	-50098.000000
12.983333	0.50	-49356.000000
12.991667	0.50	-47479.000000
13.000000	0.50	-44763.000000
13.008333	0.50	-41230.000000
13.016667	0.50	-36676.000000
13.025000	0.50	-31444.000000
13.033333	0.50	-26535.000000
13.041667	0.50	-22880.000000
13.050000	0.50	-20816.000000
13.058333	0.50	-19681.000000
13.066667	0.50	-18369.000000
13.075000	0.50	-15805.000000
13.083333	0.50	-11763.000000
13.091667	0.50	-6742.000000
13.100000	0.50	-936.000000
13.108333	0.50	6061.000000
13.116667	0.50	14102.000000
13.125000	0.50	22839.000000
13.133333	0.50	31694.000000
13.141667	0.50	39748.000000
13.150000	0.50	46757.000000
13.158333	0.50	53187.000000
13.166667	0.50	59527.000000
13.175000	0.50	66010.000000
13.183333	0.50	73323.000000
13.191667	0.50	82689.000000
13.200000	0.50	95613.000000
13.208333	0.50	112807.000000
13.216667	0.50	135451.000000
13.225000	0.50	165514.000000
13.233333	0.50	205851.000000
13.241667	0.50	259518.000000
13.250000	0.50	329296.000000
13.258333	0.50	417417.000000
13.266667	0.50	526972.000000
13.275000	0.50	661722.000000
13.283333	0.50	825848.000000
13.291667	0.50	1023880.000000
13.300000	0.50	1261965.000000
13.308333	0.50	1547612.000000
13.316667	0.50	1889258.000000
13.325000	0.50	2297609.000000
13.333333	0.50	2784381.000000
13.341667	0.50	3360613.000000
13.350000	0.50	4033426.000000
13.358333	0.50	4804223.000000
13.366667	0.50	5665869.000000
13.375000	0.50	6598707.000000
13.383333	0.50	7569704.000000
13.391667	0.50	8533867.000000
13.400000	0.50	9434770.000000
13.408333	0.50	10211774.000000
13.416667	0.50	10807070.000000
13.425000	0.50	11170297.000000
13.433333	0.50	11267232.000000
13.441667	0.50	11086390.000000
13.450000	0.50	10639909.000000
13.458333	0.50	9960385.000000
13.466667	0.50	9097384.000000
13.475000	0.50	8110560.000000
13.483333	0.50	7061584.000000
13.491667	0.50	6008479.000000
13.500000	0.50	5000849.000000
13.508333	0.50	4075789.000000
13.516667	0.50	3257832.000000
13.525000	0.50	2559177.000000
13.533333	0.50	1980974.000000
13.541667	0.50	1515933.000000
13.550000	0.50	1151380.000000
13.558333	0.50	871782.000000
13.566667	0.50	661126.000000
13.575000	0.50	504377.000000
13.583333	0.50	388989.000000
13.591667	0.50	304481.000000
13.600000	0.50	242455.000000
13.608333	0.50	196820.000000
13.616667	0.50	163434.000000
13.625000	0.50	138856.000000
13.633333	0.50	120406.000000
13.641667	0.50	106109.000000
13.650000	0.50	94597.000000
13.658333	0.50	85016.000000
13.666667	0.50	76285.000000
13.675000	0.50	67708.000000
13.683333	0.50	58924.000000
13.691667	0.50	50051.000000
13.700000	0.50	41465.000000
13.708333	0.50	33535.000000
13.716667	0.50	26237.000000
13.725000	0.50	19556.000000
13.733333	0.50	13268.000000
13.741667	0.50	7505.000000
13.750000	0.50	2702.000000
13.758333	0.50	-1015.000000
13.766667	0.50	-3692.000000
13.775000	0.50	-5614.000000
13.783333	0.50	-7219.000000
13.791667	0.50	-8682.000000
13.800000	0.50	-9792.000000
13.808333	0.50	-10579.000000
13.816667	0.50	-11363.000000
13.825000	0.50	-11991.000000
13.833333	0.50	-12679.000000
13.841667	0.50	-13156.000000
13.850000	0.50	-13165.000000
13.858333	0.50	-12892.000000
13.866667	0.50	-12402.000000
13.875000	0.50	-11524.000000
13.883333	0.50	-9846.000000
13.891667	0.50	-7686.000000
13.900000	0.50	-6176.000000
13.908333	0.50	-5472.000000
13.916667	0.50	-4764.000000
13.925000	0.50	-3798.000000
13.933333	0.50	-2901.000000
13.941667	0.50	-1989.000000
13.950000	0.50	320.000000
13.958333	0.50	5734.000000
13.966667	0.50	15223.000000
13.975000	0.50	28287.000000
13.983333	0.50	43829.000000
13.991667	0.50	60371.000000
14.000000	0.50	76295.000000
14.008333	0.50	90334.000000
14.016667	0.50	101916.000000
14.025000	0.50	111061.000000
14.033333	0.50	117465.000000
14.041667	0.50	120860.000000
14.050000	0.50	120980.000000
14.058333	0.50	117432.000000
14.066667	0.50	110888.000000
14.075000	0.50	102585.000000
14.083333	0.50	92975.000000
14.091667	0.50	81913.000000
14.100000	0.50	69360.000000
14.108333	0.50	55994.000000
14.116667	0.50	43157.000000
14.125000	0.50	31856.000000
14.133333	0.50	21918.000000
14.141667	0.50	13732.000000
14.150000	0.50	7537.000000
14.158333	0.50	3387.000000
14.166667	0.50	1303.000000
14.175000	0.50	1016.000000
14.183333	0.50	1956.000000
14.191667	0.50	3213.000000
14.200000	0.50	4153.000000
14.208333	0.50	4386.000000
14.216667	0.50	3421.000000
14.225000	0.50	818.000000
14.233333	0.50	-3540.000000
14.241667	0.50	-9025.000000
14.250000	0.50	-14734.000000
14.258333	0.50	-20321.000000
14.266667	0.50	-25866.000000
14.275000	0.50	-31112.000000
14.283333	0.50	-35112.000000
14.291667	0.50	-37382.000000
14.300000	0.50	-38005.000000
14.308333	0.50	-37294.000000
14.316667	0.50	-35417.000000
14.325000	0.50	-32307.000000
14.333333	0.50	-27944.000000
14.341667	0.50	-23401.000000
14.350000	0.50	-20043.000000
14.358333	0.50	-17933.000000
14.366667	0.50	-16942.000000
14.375000	0.50	-17041.000000
14.383333	0.50	-18049.000000
14.391667	0.50	-19607.000000
14.400000	0.50	-21099.000000
14.408333	0.50	-21752.000000
14.416667	0.50	-21637.000000
14.425000	0.50	-20634.000000
14.433333	0.50	-18798.000000
14.441667	0.50	-16497.000000
14.450000	0.50	-14532.000000
14.458333	0.50	-12933.000000
14.466667	0.50	-11322.000000
14.475000	0.50	-9517.000000
14.483333	0.50	-6875.000000
14.491667	0.50	-3150.000000
14.500000	0.50	1412.000000
14.508333	0.50	6682.000000
14.516667	0.50	12961.000000
14.525000	0.50	20227.000000
14.533333	0.50	27841.000000
14.541667	0.50	36221.000000
14.550000	0.50	46483.000000
14.558333	0.50	58651.000000
14.566667	0.50	71251.000000
14.575000	0.50	82806.000000
14.583333	0.50	92150.000000
14.591667	0.50	98577.000000
14.600000	0.50	102116.000000
14.608333	0.50	103745.000000
14.616667	0.50	104636.000000
14.625000	0.50	105689.000000
14.633333	0.50	107163.000000
14.641667	0.50	109171.000000
14.650000	0.50	111166.000000
14.658333	0.50	112676.000000
14.666667	0.50	113933.000000
14.675000	0.50	114621.000000
14.683333	0.50	114479.000000
14.691667	0.50	113579.000000
14.700000	0.50	112419.000000
14.708333	0.50	111370.000000
14.716667	0.50	110351.000000
14.725000	0.50	109434.000000
14.733333	0.50	108931.000000
14.741667	0.50	109518.000000
14.750000	0.50	112286.000000
14.758333	0.50	118072.000000
14.766667	0.50	126749.000000
14.775000	0.50	138102.000000
14.783333	0.50	151887.000000
14.791667	0.50	167288.000000
14.800000	0.50	183343.000000
14.808333	0.50	200061.000000
14.816667	0.50	217513.000000
14.825000	0.50	235453.000000
14.833333	0.50	253624.000000
14.841667	0.50	271574.000000
14.850000	0.50	287844.000000
14.858333	0.50	300390.000000
14.866667	0.50	307905.000000
14.875000	0.50	309804.000000
14.883333	0.50	305919.000000
14.891667	0.50	296281.000000
14.900000	0.50	281096.000000
14.908333	0.50	261631.000000
14.916667	0.50	239615.000000
14.925000	0.50	216849.000000
14.933333	0.50	195235.000000
14.941667	0.50	175985.000000
14.950000	0.50	159359.000000
14.958333	0.50	145019.000000
14.966667	0.50	132510.000000
14.975000	0.50	121672.000000
14.983333	0.50	112479.000000
14.991667	0.50	104598.000000
15.000000	0.50	97697.000000
15.008333	0.50	91770.000000
15.016667	0.50	86954.000000
15.025000	0.50	82546.000000
15.033333	0.50	77615.000000
15.041667	0.50	72346.000000
15.050000	0.50	67335.000000
15.058333	0.50	63575.000000
15.066667	0.50	61775.000000
15.075000	0.50	61923.000000
15.083333	0.50	63329.000000
15.091667	0.50	64921.000000
15.100000	0.50	66195.000000
15.108333	0.50	68107.000000
15.116667	0.50	71319.000000
15.125000	0.50	75553.000000
15.133333	0.50	80345.000000
15.141667	0.50	84707.000000
15.150000	0.50	87943.000000
15.158333	0.50	89961.000000
15.166667	0.50	90754.000000
15.175000	0.50	90430.000000
15.183333	0.50	88961.000000
15.191667	0.50	85938.000000
15.200000	0.50	81103.000000
15.208333	0.50	75134.000000
15.216667	0.50	69305.000000
15.225000	0.50	65189.000000
15.233333	0.50	63253.000000
15.241667	0.50	63048.000000
15.250000	0.50	63709.000000
15.258333	0.50	64603.000000
15.266667	0.50	65185.000000
15.275000	0.50	65431.000000
15.283333	0.50	64699.000000
15.291667	0.50	62164.000000
15.300000	0.50	58628.000000
15.308333	0.50	54834.000000
15.316667	0.50	51382.000000
15.325000	0.50	48802.000000
15.333333	0.50	47383.000000
15.341667	0.50	47116.000000
15.350000	0.50	47452.000000
15.358333	0.50	48244.000000
15.366667	0.50	49101.000000
15.375000	0.50	49417.000000
15.383333	0.50	49177.000000
15.391667	0.50	48567.000000
15.400000	0.50	47302.000000
15.408333	0.50	45456.000000
15.416667	0.50	43340.000000
15.425000	0.50	41275.000000
15.433333	0.50	38714.000000
15.441667	0.50	35057.000000
15.450000	0.50	30622.000000
15.458333	0.50	26053.000000
15.466667	0.50	21724.000000
15.475000	0.50	18012.000000
15.483333	0.50	15491.000000
15.491667	0.50	13823.000000
15.500000	0.50	12631.000000
15.508333	0.50	11630.000000
15.516667	0.50	10300.000000
15.525000	0.50	8132.000000
15.533333	0.50	4866.000000
15.541667	0.50	1046.000000
15.550000	0.50	-2297.000000
15.558333	0.50	-4899.000000
15.566667	0.50	-7037.000000
15.575000	0.50	-8584.000000
15.583333	0.50	-8745.000000
15.591667	0.50	-7201.000000
15.600000	0.50	-3737.000000
15.608333	0.50	1562.000000
15.616667	0.50	8011.000000
15.625000	0.50	14613.000000
15.633333	0.50	20667.000000
15.641667	0.50	26372.000000
15.650000	0.50	31932.000000
15.658333	0.50	37193.000000
15.666667	0.50	42184.000000
15.675000	0.50	47301.000000
15.683333	0.50	52991.000000
15.691667	0.50	58807.000000
15.700000	0.50	63620.000000
15.708333	0.50	66909.000000
15.716667	0.50	68452.000000
15.725000	0.50	68159.000000
15.733333	0.50	66147.000000
15.741667	0.50	62497.000000
15.750000	0.50	57731.000000
15.758333	0.50	52562.000000
15.766667	0.50	47399.000000
15.775000	0.50	42102.000000
15.783333	0.50	36185.000000
15.791667	0.50	29053.000000
15.800000	0.50	21179.000000
15.808333	0.50	13435.000000
15.816667	0.50	6635.000000
15.825000	0.50	1680.000000
15.833333	0.50	-901.000000
15.841667	0.50	-1300.000000
15.850000	0.50	-378.000000
15.858333	0.50	1183.000000
15.866667	0.50	3111.000000
15.875000	0.50	5015.000000
15.883333	0.50	6735.000000
15.891667	0.50	8559.000000
15.900000	0.50	10647.000000
15.908333	0.50	12580.000000
15.916667	0.50	13834.000000
15.925000	0.50	14386.000000
15.933333	0.50	14783.000000
15.941667	0.50	15931.000000
15.950000	0.50	18554.000000
15.958333	0.50	23410.000000
15.966667	0.50	31541.000000
15.975000	0.50	44311.000000
15.983333	0.50	62726.000000
15.991667	0.50	87458.000000
16.000000	0.50	118984.000000
16.008333	0.50	157949.000000
16.016667	0.50	204837.000000
16.025000	0.50	260620.000000
16.033333	0.50	327709.000000
16.041667	0.50	409098.000000
16.050000	0.50	508078.000000
16.058333	0.50	628199.000000
16.066667	0.50	772482.000000
16.075000	0.50	944522.000000
16.083333	0.50	1149615.000000
16.091667	0.50	1394267.000000
16.100000	0.50	1686437.000000
16.108333	0.50	2033213.000000
16.116667	0.50	2441284.000000
16.125000	0.50	2916986.000000
16.133333	0.50	3465972.000000
16.141667	0.50	4089117.000000
16.150000	0.50	4780324.000000
16.158333	0.50	5525837.000000
16.166667	0.50	6300155.000000
16.175000	0.50	7066411.000000
16.183333	0.50	7780381.000000
16.191667	0.50	8394666.000000
16.200000	0.50	8864448.000000
16.208333	0.50	9153053.000000
16.216667	0.50	9235645.000000
16.225000	0.50	9102450.000000
[truncated: 1,773 more rows]
