# Supplementary material for: Changes to Serum Sample Tube and Processing Methodology Does Not Cause Inter-Individual Variation in Automated Whole Serum N-Glycan Profiling in Health and Disease
Source: PLoS One. 2015 Apr 1;10(4):e0123028. doi: 10.1371/journal.pone.0123028 (PMC4382121; doi:10.1371/journal.pone.0123028)
Supplement: S3 Data — (ZIP) [file pone.0123028.s008.zip]

Archive with 65 entries (64 files):
- ChromsForSupp/
- ChromsForSupp/10-2AB-Patient-Serum-Sample-H1.TXT
- ChromsForSupp/11-2AB-Patient-Serum-Sample-A2.TXT
- ChromsForSupp/12-2AB-Patient-Serum-Sample-B2.TXT
- ChromsForSupp/13-2AB-Patient-Serum-Sample-C2.TXT
- ChromsForSupp/14-2AB-Patient-Serum-Sample-D2.TXT
- ChromsForSupp/16-2AB-Patient-Serum-Sample-F2.TXT
- ChromsForSupp/18-2AB-Patient-Serum-Sample-H2.TXT
- ChromsForSupp/19-2AB-Patient-Serum-Sample-A3.TXT
- ChromsForSupp/20-2AB-Patient-Serum-Sample-B3.TXT
- ChromsForSupp/21-2AB-Patient-Serum-Sample-C3.TXT
- ChromsForSupp/22-2AB-Patient-Serum-Sample-D3.TXT
- ChromsForSupp/23-2AB-Patient-Serum-Sample-E3.TXT
- ChromsForSupp/24-2AB-Patient-Serum-Sample-F3.TXT
- ChromsForSupp/25-2AB-Patient-Serum-Sample-G3.TXT
- ChromsForSupp/26-2AB-Patient-Serum-Sample-H3.TXT
- ChromsForSupp/28-2AB-Patient-Serum-Sample-A4.TXT
- ChromsForSupp/29-2AB-Patient-Serum-Sample-B4.TXT
- ChromsForSupp/3-2AB-Patient-Serum-Sample-A1.TXT
- ChromsForSupp/30-2AB-Patient-Serum-Sample-C4.TXT
- ChromsForSupp/31-2AB-Patient-Serum-Sample-D4.TXT
- ChromsForSupp/32-2AB-Patient-Serum-Sample-E4.TXT
- ChromsForSupp/33-2AB-Patient-Serum-Sample-F4.TXT
- ChromsForSupp/34-2AB-Patient-Serum-Sample-G4.TXT
- ChromsForSupp/35-2AB-Patient-Serum-Sample-H4.TXT
- ChromsForSupp/36-2AB-Patient-Serum-Sample-A5.TXT
- ChromsForSupp/37-2AB-Patient-Serum-Sample-B5.TXT
- ChromsForSupp/39-2AB-Patient-Serum-Sample-D5.TXT
- ChromsForSupp/4-2AB-Patient-Serum-Sample-B1.TXT
- ChromsForSupp/40-2AB-Patient-Serum-Sample-E5.TXT
- ChromsForSupp/41-2AB-Patient-Serum-Sample-F5.TXT
- ChromsForSupp/42-2AB-Patient-Serum-Sample-G5.TXT
- ChromsForSupp/43-2AB-Patient-Serum-Sample-H5.TXT
- ChromsForSupp/44-2AB-Patient-Serum-Sample-A6.TXT
- ChromsForSupp/45-2AB-Patient-Serum-Sample-B6.TXT
- ChromsForSupp/46-2AB-Patient-Serum-Sample-C6.TXT
- ChromsForSupp/47-2AB-Patient-Serum-Sample-D6.TXT
- ChromsForSupp/48-2AB-Patient-Serum-Sample-E6.TXT
- ChromsForSupp/49-2AB-Patient-Serum-Sample-F6.TXT
- ChromsForSupp/5-2AB-Patient-Serum-Sample-C1.TXT
- ChromsForSupp/50-2AB-Patient-Serum-Sample-G6.TXT
- ChromsForSupp/53-2AB-Patient-Serum-Sample-A7.TXT
- ChromsForSupp/54-2AB-Patient-Serum-Sample-B7.TXT
- ChromsForSupp/55-2AB-Patient-Serum-Sample-C7.TXT
- ChromsForSupp/56-2AB-Patient-Serum-Sample-D7.TXT
- ChromsForSupp/57-2AB-Patient-Serum-Sample-E7.TXT
- ChromsForSupp/58-2AB-Patient-Serum-Sample-F7.TXT
- ChromsForSupp/59-2AB-Patient-Serum-Sample-G7.TXT
- ChromsForSupp/6-2AB-Patient-Serum-Sample-D1.TXT
- ChromsForSupp/61-2AB-Patient-Serum-Sample-A8.TXT
- ChromsForSupp/62-2AB-Patient-Serum-Sample-B8.TXT
- ChromsForSupp/63-2AB-Patient-Serum-Sample-C8.TXT
- ChromsForSupp/65-2AB-Patient-Serum-Sample-E8.TXT
- ChromsForSupp/67-2AB-Patient-Serum-Sample-G8.TXT
- ChromsForSupp/69-2AB-Patient-Serum-Sample-A9.TXT
- ChromsForSupp/7-2AB-Patient-Serum-Sample-E1.TXT
- ChromsForSupp/70-2AB-Patient-Serum-Sample-B9.TXT
- ChromsForSupp/71-2AB-Patient-Serum-Sample-C9.TXT
- ChromsForSupp/72-2AB-Patient-Serum-Sample-D9.TXT
- ChromsForSupp/73-2AB-Patient-Serum-Sample-E9.TXT
- ChromsForSupp/74-2AB-Patient-Serum-Sample-F9.TXT
- ChromsForSupp/75-2AB-Patient-Serum-Sample-G9.TXT
- ChromsForSupp/8-2AB-Patient-Serum-Sample-F1.TXT
- ChromsForSupp/9-2AB-Patient-Serum-Sample-G1.TXT
- ChromsForSupp/SampleTable.csv
