# Supplementary material for: Changes to Serum Sample Tube and Processing Methodology Does Not Cause Inter-Individual Variation in Automated Whole Serum N-Glycan Profiling in Health and Disease
Source: PLoS One. 2015 Apr 1;10(4):e0123028. doi: 10.1371/journal.pone.0123028 (PMC4382121; doi:10.1371/journal.pone.0123028)
Supplement: S3 Data — (ZIP) [file pone.0123028.s008.zip › ChromsForSupp/49-2AB-Patient-Serum-Sample-F6.TXT]

Filepath	L:\Ludger-Data\Ld-Data\U3000-Nunu\Data\Richard Gardner\Richard Gardner\2014\April 2014\04 April 2014\HTP-Serum-72-Patient-Edin-Nick-Automated.SEQ\Emission_1.CHL\7015.acd
Channel	Emission_1
Sample Information:
Datasource	U3000-Nunu-backup
Sequence	Data\Richard Gardner\Richard Gardner\2014\April 2014\04 April 2014\HTP-Serum-72-Patient-Edin-Nick-Automated.SEQ
Sample	2AB-Patient-Serum-Sample-F6
Sample Number	49
Sample Position	RF6
Sample ID	7015
Comment
QNT method	beh-gu
PGM file	BEH-55min-right-40-76-04-58
Type	unknown
Status	finished
Date	06/04/2014
Time	16:40:00
Injection Volume (�l)	25.00
Dilution Factor	1.000000
Amount	1.000000
Weight	1.000000
Raw Data Header Information:
Time Min. (min)	0.000
Time Max. (min)	55.100
Raw-Time Min. (min)	0.000
Raw-Time Max. (min)	55.100
Data Points	3307
Detector	FLD3000.dll
Preferred Read Mode	Unknown
Write Mode	Unknown
Data System	Chromeleon
Version High	06
Version Low	80
Build No.	2826
File Format Version	11
Generation Type	8
File ID	239054205
File Status	16
GUID	9c4700d0-bda1-11e3-8f8d-9e093594bb9b
Signal Factor	1.000000
Signal Dimension	counts
Signal Unit
Signal Min.	-85553
Signal Max.	66018759.000000
Channel Name	Emission_1
Driver Name	FLD-3x00(RS) Detector
Min. Step	100
Max. Step	100
Average Step	100
Signal Parameter Information:
Signal Info
Raw Data:
Time(min)	Step(sec)	Value(counts)
0.000000	0.00	0.000000
0.016667	1.00	0.000000
0.033333	1.00	0.000000
0.050000	1.00	0.000000
0.066667	1.00	0.000000
0.083333	1.00	-895.000000
0.100000	1.00	-930.000000
0.116667	1.00	-1043.000000
0.133333	1.00	-1317.000000
0.150000	1.00	-1757.000000
0.166667	1.00	-2299.000000
0.183333	1.00	-2839.000000
0.200000	1.00	-3271.000000
0.216667	1.00	-3571.000000
0.233333	1.00	-3745.000000
0.250000	1.00	-3814.000000
0.266667	1.00	-3791.000000
0.283333	1.00	-3737.000000
0.300000	1.00	-3689.000000
0.316667	1.00	-3705.000000
0.333333	1.00	-3797.000000
0.350000	1.00	-3906.000000
0.366667	1.00	-3974.000000
0.383333	1.00	-3971.000000
0.400000	1.00	-3975.000000
0.416667	1.00	-4058.000000
0.433333	1.00	-4226.000000
0.450000	1.00	-4459.000000
0.466667	1.00	-4741.000000
0.483333	1.00	-5006.000000
0.500000	1.00	-5180.000000
0.516667	1.00	-5224.000000
0.533333	1.00	-5100.000000
0.550000	1.00	-4798.000000
0.566667	1.00	-4382.000000
0.583333	1.00	-3966.000000
0.600000	1.00	-3630.000000
0.616667	1.00	-3414.000000
0.633333	1.00	-3332.000000
0.650000	1.00	-3335.000000
0.666667	1.00	-3372.000000
0.683333	1.00	-3385.000000
0.700000	1.00	-3370.000000
0.716667	1.00	-3363.000000
0.733333	1.00	-3394.000000
0.750000	1.00	-3429.000000
0.766667	1.00	-3419.000000
0.783333	1.00	-3339.000000
0.800000	1.00	-3176.000000
0.816667	1.00	-2994.000000
0.833333	1.00	-2857.000000
0.850000	1.00	-2698.000000
0.866667	1.00	-2318.000000
0.883333	1.00	-1560.000000
0.900000	1.00	-429.000000
0.916667	1.00	943.000000
0.933333	1.00	2334.000000
0.950000	1.00	3579.000000
0.966667	1.00	4591.000000
0.983333	1.00	5395.000000
1.000000	1.00	6451.000000
1.016667	1.00	8887.000000
1.033333	1.00	13918.000000
1.050000	1.00	21948.000000
1.066667	1.00	32296.000000
1.083333	1.00	43560.000000
1.100000	1.00	54186.000000
1.116667	1.00	62822.000000
1.133333	1.00	68505.000000
1.150000	1.00	70912.000000
1.166667	1.00	70359.000000
1.183333	1.00	67613.000000
1.200000	1.00	63666.000000
1.216667	1.00	59400.000000
1.233333	1.00	55386.000000
1.250000	1.00	51868.000000
1.266667	1.00	48861.000000
1.283333	1.00	46273.000000
1.300000	1.00	44051.000000
1.316667	1.00	42247.000000
1.333333	1.00	40892.000000
1.350000	1.00	39977.000000
1.366667	1.00	39760.000000
1.383333	1.00	40978.000000
1.400000	1.00	44137.000000
1.416667	1.00	48853.000000
1.433333	1.00	54088.000000
1.450000	1.00	58744.000000
1.466667	1.00	62129.000000
1.483333	1.00	66682.000000
1.500000	1.00	124479.000000
1.516667	1.00	523274.000000
1.533333	1.00	1862730.000000
1.550000	1.00	4662295.000000
1.566667	1.00	8934618.000000
1.583333	1.00	14149295.000000
1.600000	1.00	19470822.000000
1.616667	1.00	24046992.000000
1.633333	1.00	27230743.000000
1.650000	1.00	28691484.000000
1.666667	1.00	28419398.000000
1.683333	1.00	26657140.000000
1.700000	1.00	23799723.000000
1.716667	1.00	20294949.000000
1.733333	1.00	16564303.000000
1.750000	1.00	12952325.000000
1.766667	1.00	9702746.000000
1.783333	1.00	6956343.000000
1.800000	1.00	4763995.000000
1.816667	1.00	3107488.000000
1.833333	1.00	1923551.000000
1.850000	1.00	1126302.000000
1.866667	1.00	624763.000000
1.883333	1.00	334702.000000
1.900000	1.00	185205.000000
1.916667	1.00	121171.000000
1.933333	1.00	103016.000000
1.950000	1.00	104721.000000
1.966667	1.00	111071.000000
1.983333	1.00	114622.000000
2.000000	1.00	112873.000000
2.016667	1.00	106097.000000
2.033333	1.00	95842.000000
2.050000	1.00	83902.000000
2.066667	1.00	71788.000000
2.083333	1.00	60529.000000
2.100000	1.00	50692.000000
2.116667	1.00	42471.000000
2.133333	1.00	35872.000000
2.150000	1.00	30768.000000
2.166667	1.00	27015.000000
2.183333	1.00	24585.000000
2.200000	1.00	23589.000000
2.216667	1.00	24129.000000
2.233333	1.00	25993.000000
2.250000	1.00	28647.000000
2.266667	1.00	31404.000000
2.283333	1.00	33678.000000
2.300000	1.00	35068.000000
2.316667	1.00	35372.000000
2.333333	1.00	34578.000000
2.350000	1.00	32864.000000
2.366667	1.00	30544.000000
2.383333	1.00	28016.000000
2.400000	1.00	25638.000000
2.416667	1.00	23751.000000
2.433333	1.00	22646.000000
2.450000	1.00	22389.000000
2.466667	1.00	22823.000000
2.483333	1.00	23592.000000
2.500000	1.00	24257.000000
2.516667	1.00	24474.000000
2.533333	1.00	24050.000000
2.550000	1.00	22977.000000
2.566667	1.00	21383.000000
2.583333	1.00	19454.000000
2.600000	1.00	17356.000000
2.616667	1.00	15235.000000
2.633333	1.00	13205.000000
2.650000	1.00	11319.000000
2.666667	1.00	9655.000000
2.683333	1.00	8303.000000
2.700000	1.00	7274.000000
2.716667	1.00	6516.000000
2.733333	1.00	5967.000000
2.750000	1.00	5550.000000
2.766667	1.00	5251.000000
2.783333	1.00	5137.000000
2.800000	1.00	5326.000000
2.816667	1.00	5883.000000
2.833333	1.00	6679.000000
2.850000	1.00	7497.000000
2.866667	1.00	8226.000000
2.883333	1.00	8901.000000
2.900000	1.00	9671.000000
2.916667	1.00	10733.000000
2.933333	1.00	12107.000000
2.950000	1.00	13667.000000
2.966667	1.00	15275.000000
2.983333	1.00	16753.000000
3.000000	1.00	17908.000000
3.016667	1.00	18601.000000
3.033333	1.00	18740.000000
3.050000	1.00	18283.000000
3.066667	1.00	17334.000000
3.083333	1.00	16085.000000
3.100000	1.00	14800.000000
3.116667	1.00	13736.000000
3.133333	1.00	13023.000000
3.150000	1.00	12679.000000
3.166667	1.00	12620.000000
3.183333	1.00	12724.000000
3.200000	1.00	12869.000000
3.216667	1.00	12892.000000
3.233333	1.00	12685.000000
3.250000	1.00	12226.000000
3.266667	1.00	11549.000000
3.283333	1.00	10659.000000
3.300000	1.00	9547.000000
3.316667	1.00	8252.000000
3.333333	1.00	6881.000000
3.350000	1.00	5608.000000
3.366667	1.00	4590.000000
3.383333	1.00	3927.000000
3.400000	1.00	3637.000000
3.416667	1.00	3759.000000
3.433333	1.00	4315.000000
3.450000	1.00	5287.000000
3.466667	1.00	6593.000000
3.483333	1.00	8083.000000
3.500000	1.00	9558.000000
3.516667	1.00	10786.000000
3.533333	1.00	11589.000000
3.550000	1.00	11879.000000
3.566667	1.00	11622.000000
3.583333	1.00	10838.000000
3.600000	1.00	9624.000000
3.616667	1.00	8085.000000
3.633333	1.00	6386.000000
3.650000	1.00	4696.000000
3.666667	1.00	3127.000000
3.683333	1.00	1778.000000
3.700000	1.00	722.000000
3.716667	1.00	-22.000000
3.733333	1.00	-480.000000
3.750000	1.00	-705.000000
3.766667	1.00	-739.000000
3.783333	1.00	-637.000000
3.800000	1.00	-485.000000
3.816667	1.00	-398.000000
3.833333	1.00	-440.000000
3.850000	1.00	-611.000000
3.866667	1.00	-849.000000
3.883333	1.00	-1093.000000
3.900000	1.00	-1307.000000
3.916667	1.00	-1462.000000
3.933333	1.00	-1503.000000
3.950000	1.00	-1412.000000
3.966667	1.00	-1203.000000
3.983333	1.00	-922.000000
4.000000	1.00	-651.000000
4.016667	1.00	-474.000000
4.033333	1.00	-451.000000
4.050000	1.00	-543.000000
4.066667	1.00	-635.000000
4.083333	1.00	-651.000000
4.100000	1.00	-585.000000
4.116667	1.00	-452.000000
4.133333	1.00	-263.000000
4.150000	1.00	-24.000000
4.166667	1.00	241.000000
4.183333	1.00	549.000000
4.200000	1.00	879.000000
4.216667	1.00	1220.000000
4.233333	1.00	1575.000000
4.250000	1.00	1964.000000
4.266667	1.00	2355.000000
4.283333	1.00	2727.000000
4.300000	1.00	3096.000000
4.316667	1.00	3420.000000
4.333333	1.00	3602.000000
4.350000	1.00	3581.000000
4.366667	1.00	3367.000000
4.383333	1.00	2982.000000
4.400000	1.00	2438.000000
4.416667	1.00	1786.000000
4.433333	1.00	1103.000000
4.450000	1.00	443.000000
4.466667	1.00	-170.000000
4.483333	1.00	-738.000000
4.500000	1.00	-1251.000000
4.516667	1.00	-1699.000000
4.533333	1.00	-2086.000000
4.550000	1.00	-2408.000000
4.566667	1.00	-2676.000000
4.583333	1.00	-2927.000000
4.600000	1.00	-3171.000000
4.616667	1.00	-3340.000000
4.633333	1.00	-3393.000000
4.650000	1.00	-3347.000000
4.666667	1.00	-3255.000000
4.683333	1.00	-3143.000000
4.700000	1.00	-2998.000000
4.716667	1.00	-2833.000000
4.733333	1.00	-2659.000000
4.750000	1.00	-2488.000000
4.766667	1.00	-2338.000000
4.783333	1.00	-2246.000000
4.800000	1.00	-2204.000000
4.816667	1.00	-2172.000000
4.833333	1.00	-2162.000000
4.850000	1.00	-2213.000000
4.866667	1.00	-2322.000000
4.883333	1.00	-2439.000000
4.900000	1.00	-2533.000000
4.916667	1.00	-2633.000000
4.933333	1.00	-2733.000000
4.950000	1.00	-2799.000000
4.966667	1.00	-2841.000000
4.983333	1.00	-2888.000000
5.000000	1.00	-2997.000000
5.016667	1.00	-2997.000000
5.033333	1.00	-2997.000000
5.050000	1.00	-2997.000000
5.066667	1.00	-2997.000000
5.083333	1.00	-2419.000000
5.100000	1.00	-892.000000
5.116667	1.00	725.000000
5.133333	1.00	2027.000000
5.150000	1.00	3006.000000
5.166667	1.00	3557.000000
5.183333	1.00	3544.000000
5.200000	1.00	2921.000000
5.216667	1.00	1774.000000
5.233333	1.00	580.000000
5.250000	1.00	-256.000000
5.266667	1.00	-695.000000
5.283333	1.00	-617.000000
5.300000	1.00	127.000000
5.316667	1.00	1668.000000
5.333333	1.00	3655.000000
5.350000	1.00	5548.000000
5.366667	1.00	7441.000000
5.383333	1.00	9471.000000
5.400000	1.00	11293.000000
5.416667	1.00	12877.000000
5.433333	1.00	14364.000000
5.450000	1.00	16253.000000
5.466667	1.00	19197.000000
5.483333	1.00	23404.000000
5.500000	1.00	28394.000000
5.516667	1.00	33058.000000
5.533333	1.00	36658.000000
5.550000	1.00	38921.000000
5.566667	1.00	39533.000000
5.583333	1.00	38527.000000
5.600000	1.00	36129.000000
5.616667	1.00	32396.000000
5.633333	1.00	27340.000000
5.650000	1.00	21421.000000
5.666667	1.00	15486.000000
5.683333	1.00	9887.000000
5.700000	1.00	4762.000000
5.716667	1.00	487.000000
5.733333	1.00	-2768.000000
5.750000	1.00	-5060.000000
5.766667	1.00	-6312.000000
5.783333	1.00	-6553.000000
5.800000	1.00	-5964.000000
5.816667	1.00	-4769.000000
5.833333	1.00	-3152.000000
5.850000	1.00	-1097.000000
5.866667	1.00	1252.000000
5.883333	1.00	3554.000000
5.900000	1.00	5181.000000
5.916667	1.00	6056.000000
5.933333	1.00	6423.000000
5.950000	1.00	6337.000000
5.966667	1.00	6124.000000
5.983333	1.00	5982.000000
6.000000	1.00	5755.000000
6.016667	1.00	5353.000000
6.033333	1.00	5148.000000
6.050000	1.00	5409.000000
6.066667	1.00	6106.000000
6.083333	1.00	7035.000000
6.100000	1.00	8000.000000
6.116667	1.00	8901.000000
6.133333	1.00	9370.000000
6.150000	1.00	9145.000000
6.166667	1.00	8161.000000
6.183333	1.00	6585.000000
6.200000	1.00	4483.000000
6.216667	1.00	1763.000000
6.233333	1.00	-1619.000000
6.250000	1.00	-5484.000000
6.266667	1.00	-9330.000000
6.283333	1.00	-12535.000000
6.300000	1.00	-14715.000000
6.316667	1.00	-15947.000000
6.333333	1.00	-16554.000000
6.350000	1.00	-16557.000000
6.366667	1.00	-15638.000000
6.383333	1.00	-14106.000000
6.400000	1.00	-12792.000000
6.416667	1.00	-11807.000000
6.433333	1.00	-11236.000000
6.450000	1.00	-11179.000000
6.466667	1.00	-11654.000000
6.483333	1.00	-12945.000000
6.500000	1.00	-15134.000000
6.516667	1.00	-17746.000000
6.533333	1.00	-19867.000000
6.550000	1.00	-20961.000000
6.566667	1.00	-21059.000000
6.583333	1.00	-20692.000000
6.600000	1.00	-20545.000000
6.616667	1.00	-20947.000000
6.633333	1.00	-21961.000000
6.650000	1.00	-23640.000000
6.666667	1.00	-25384.000000
6.683333	1.00	-26304.000000
6.700000	1.00	-25687.000000
6.716667	1.00	-22926.000000
6.733333	1.00	-17860.000000
6.750000	1.00	-10882.000000
6.766667	1.00	-2688.000000
6.783333	1.00	5759.000000
6.800000	1.00	13194.000000
6.816667	1.00	18251.000000
6.833333	1.00	20216.000000
6.850000	1.00	19214.000000
6.866667	1.00	16009.000000
6.883333	1.00	11271.000000
6.900000	1.00	5615.000000
6.916667	1.00	-339.000000
6.933333	1.00	-5821.000000
6.950000	1.00	-10241.000000
6.966667	1.00	-13739.000000
6.983333	1.00	-16784.000000
7.000000	1.00	-19573.000000
7.016667	1.00	-22094.000000
7.033333	1.00	-24331.000000
7.050000	1.00	-25734.000000
7.066667	1.00	-26166.000000
7.083333	1.00	-26030.000000
7.100000	1.00	-25396.000000
7.116667	1.00	-24383.000000
7.133333	1.00	-23144.000000
7.150000	1.00	-22245.000000
7.166667	1.00	-22146.000000
7.183333	1.00	-22684.000000
7.200000	1.00	-23479.000000
7.216667	1.00	-24060.000000
7.233333	1.00	-23842.000000
7.250000	1.00	-22708.000000
7.266667	1.00	-20889.000000
7.283333	1.00	-18906.000000
7.300000	1.00	-17527.000000
7.316667	1.00	-17120.000000
7.333333	1.00	-18013.000000
7.350000	1.00	-19877.000000
7.366667	1.00	-22353.000000
7.383333	1.00	-25104.000000
7.400000	1.00	-27469.000000
7.416667	1.00	-29059.000000
7.433333	1.00	-30068.000000
7.450000	1.00	-30684.000000
7.466667	1.00	-30757.000000
7.483333	1.00	-30106.000000
7.500000	1.00	-28834.000000
7.516667	1.00	-27332.000000
7.533333	1.00	-25798.000000
7.550000	1.00	-24374.000000
7.566667	1.00	-22991.000000
7.583333	1.00	-21420.000000
7.600000	1.00	-19622.000000
7.616667	1.00	-17911.000000
7.633333	1.00	-16658.000000
7.650000	1.00	-16114.000000
7.666667	1.00	-16386.000000
7.683333	1.00	-17545.000000
7.700000	1.00	-19431.000000
7.716667	1.00	-21569.000000
7.733333	1.00	-23425.000000
7.750000	1.00	-24741.000000
7.766667	1.00	-25738.000000
7.783333	1.00	-26805.000000
7.800000	1.00	-27918.000000
7.816667	1.00	-28812.000000
7.833333	1.00	-29225.000000
7.850000	1.00	-28697.000000
7.866667	1.00	-26880.000000
7.883333	1.00	-23662.000000
7.900000	1.00	-19440.000000
7.916667	1.00	-15024.000000
7.933333	1.00	-11494.000000
7.950000	1.00	-9510.000000
7.966667	1.00	-9234.000000
7.983333	1.00	-10351.000000
8.000000	1.00	-12519.000000
8.016667	1.00	-15731.000000
8.033333	1.00	-19805.000000
8.050000	1.00	-24293.000000
8.066667	1.00	-28572.000000
8.083333	1.00	-32306.000000
8.100000	1.00	-35334.000000
8.116667	1.00	-37387.000000
8.133333	1.00	-38469.000000
8.150000	1.00	-39013.000000
8.166667	1.00	-39391.000000
8.183333	1.00	-39447.000000
8.200000	1.00	-38983.000000
8.216667	1.00	-38186.000000
8.233333	1.00	-37234.000000
8.250000	1.00	-36255.000000
8.266667	1.00	-35435.000000
8.283333	1.00	-34924.000000
8.300000	1.00	-34369.000000
8.316667	1.00	-33900.000000
8.333333	1.00	-33906.000000
8.350000	1.00	-34456.000000
8.366667	1.00	-35460.000000
8.383333	1.00	-36658.000000
8.400000	1.00	-37648.000000
8.416667	1.00	-38221.000000
8.433333	1.00	-38391.000000
8.450000	1.00	-38300.000000
8.466667	1.00	-38176.000000
8.483333	1.00	-38169.000000
8.500000	1.00	-38484.000000
8.516667	1.00	-39290.000000
8.533333	1.00	-40642.000000
8.550000	1.00	-42338.000000
8.566667	1.00	-44024.000000
8.583333	1.00	-45279.000000
8.600000	1.00	-45610.000000
8.616667	1.00	-44799.000000
8.633333	1.00	-43268.000000
8.650000	1.00	-41357.000000
8.666667	1.00	-39506.000000
8.683333	1.00	-38351.000000
8.700000	1.00	-38240.000000
8.716667	1.00	-38734.000000
8.733333	1.00	-38993.000000
8.750000	1.00	-38686.000000
8.766667	1.00	-37775.000000
8.783333	1.00	-36547.000000
8.800000	1.00	-35258.000000
8.816667	1.00	-33921.000000
8.833333	1.00	-32779.000000
8.850000	1.00	-32267.000000
8.866667	1.00	-32512.000000
8.883333	1.00	-33264.000000
8.900000	1.00	-34341.000000
8.916667	1.00	-35792.000000
8.933333	1.00	-37634.000000
8.950000	1.00	-39808.000000
8.966667	1.00	-42106.000000
8.983333	1.00	-44278.000000
9.000000	1.00	-45909.000000
9.016667	1.00	-47024.000000
9.033333	1.00	-47652.000000
9.050000	1.00	-47886.000000
9.066667	1.00	-47575.000000
9.083333	1.00	-46776.000000
9.100000	1.00	-45794.000000
9.116667	1.00	-44970.000000
9.133333	1.00	-44637.000000
9.150000	1.00	-44978.000000
9.166667	1.00	-45704.000000
9.183333	1.00	-46357.000000
9.200000	1.00	-46502.000000
9.216667	1.00	-45994.000000
9.233333	1.00	-44994.000000
9.250000	1.00	-43807.000000
9.266667	1.00	-42593.000000
9.283333	1.00	-41289.000000
9.300000	1.00	-39760.000000
9.316667	1.00	-38236.000000
9.333333	1.00	-37086.000000
9.350000	1.00	-36029.000000
9.366667	1.00	-34859.000000
9.383333	1.00	-33820.000000
9.400000	1.00	-33444.000000
9.416667	1.00	-34178.000000
9.433333	1.00	-36149.000000
9.450000	1.00	-39204.000000
9.466667	1.00	-42642.000000
9.483333	1.00	-46079.000000
9.500000	1.00	-49067.000000
9.516667	1.00	-51168.000000
9.533333	1.00	-52557.000000
9.550000	1.00	-53614.000000
9.566667	1.00	-54378.000000
9.583333	1.00	-54698.000000
9.600000	1.00	-54596.000000
9.616667	1.00	-54416.000000
9.633333	1.00	-54036.000000
9.650000	1.00	-53188.000000
9.666667	1.00	-51911.000000
9.683333	1.00	-50178.000000
9.700000	1.00	-48054.000000
9.716667	1.00	-45535.000000
9.733333	1.00	-42885.000000
9.750000	1.00	-40588.000000
9.766667	1.00	-38806.000000
9.783333	1.00	-38018.000000
9.800000	1.00	-38637.000000
9.816667	1.00	-40671.000000
9.833333	1.00	-43737.000000
9.850000	1.00	-47181.000000
9.866667	1.00	-50685.000000
9.883333	1.00	-53946.000000
9.900000	1.00	-56127.000000
9.916667	1.00	-57003.000000
9.933333	1.00	-56891.000000
9.950000	1.00	-56241.000000
9.966667	1.00	-55322.000000
9.983333	1.00	-54117.000000
10.000000	1.00	-52771.000000
10.016667	1.00	-51586.000000
10.033333	1.00	-50812.000000
10.050000	1.00	-50920.000000
10.066667	1.00	-51624.000000
10.083333	1.00	-52550.000000
10.100000	1.00	-53288.000000
10.116667	1.00	-53537.000000
10.133333	1.00	-53350.000000
10.150000	1.00	-52566.000000
10.166667	1.00	-50882.000000
10.183333	1.00	-48334.000000
10.200000	1.00	-45530.000000
10.216667	1.00	-43131.000000
10.233333	1.00	-41801.000000
10.250000	1.00	-41533.000000
10.266667	1.00	-41807.000000
10.283333	1.00	-42099.000000
10.300000	1.00	-42068.000000
10.316667	1.00	-41888.000000
10.333333	1.00	-41805.000000
10.350000	1.00	-41670.000000
10.366667	1.00	-41243.000000
10.383333	1.00	-40615.000000
10.400000	1.00	-40046.000000
10.416667	1.00	-39792.000000
10.433333	1.00	-39973.000000
10.450000	1.00	-40553.000000
10.466667	1.00	-40949.000000
10.483333	1.00	-40543.000000
10.500000	1.00	-39362.000000
10.516667	1.00	-37804.000000
10.533333	1.00	-35953.000000
10.550000	1.00	-33710.000000
10.566667	1.00	-31102.000000
10.583333	1.00	-27976.000000
10.600000	1.00	-23800.000000
10.616667	1.00	-18383.000000
10.633333	1.00	-11819.000000
10.650000	1.00	-4708.000000
10.666667	1.00	2031.000000
10.683333	1.00	7349.000000
10.700000	1.00	10593.000000
10.716667	1.00	11450.000000
10.733333	1.00	9822.000000
10.750000	1.00	5792.000000
10.766667	1.00	-220.000000
10.783333	1.00	-7555.000000
10.800000	1.00	-15743.000000
10.816667	1.00	-24079.000000
10.833333	1.00	-31659.000000
10.850000	1.00	-38135.000000
10.866667	1.00	-43042.000000
10.883333	1.00	-45996.000000
10.900000	1.00	-47097.000000
10.916667	1.00	-46740.000000
10.933333	1.00	-45250.000000
10.950000	1.00	-42955.000000
10.966667	1.00	-40190.000000
10.983333	1.00	-37401.000000
11.000000	1.00	-34988.000000
11.016667	1.00	-33345.000000
11.033333	1.00	-32346.000000
11.050000	1.00	-31653.000000
11.066667	1.00	-31299.000000
11.083333	1.00	-31467.000000
11.100000	1.00	-32477.000000
11.116667	1.00	-34285.000000
11.133333	1.00	-36445.000000
11.150000	1.00	-38958.000000
11.166667	1.00	-41620.000000
11.183333	1.00	-44109.000000
11.200000	1.00	-46143.000000
11.216667	1.00	-47507.000000
11.233333	1.00	-48107.000000
11.250000	1.00	-47885.000000
11.266667	1.00	-47036.000000
11.283333	1.00	-46053.000000
11.300000	1.00	-45507.000000
11.316667	1.00	-45570.000000
11.333333	1.00	-46245.000000
11.350000	1.00	-47342.000000
11.366667	1.00	-48248.000000
11.383333	1.00	-47926.000000
11.400000	1.00	-45842.000000
11.416667	1.00	-42020.000000
11.433333	1.00	-37214.000000
11.450000	1.00	-32076.000000
11.466667	1.00	-27020.000000
11.483333	1.00	-22477.000000
11.500000	1.00	-18491.000000
11.516667	1.00	-15304.000000
11.533333	1.00	-13027.000000
11.550000	1.00	-11608.000000
11.566667	1.00	-11341.000000
11.583333	1.00	-12426.000000
11.600000	1.00	-14519.000000
11.616667	1.00	-17103.000000
11.633333	1.00	-19988.000000
11.650000	1.00	-23137.000000
11.666667	1.00	-26643.000000
11.683333	1.00	-30232.000000
11.700000	1.00	-33546.000000
11.716667	1.00	-36364.000000
11.733333	1.00	-38275.000000
11.750000	1.00	-38928.000000
11.766667	1.00	-38237.000000
11.783333	1.00	-36359.000000
11.800000	1.00	-33274.000000
11.816667	1.00	-28985.000000
11.833333	1.00	-23828.000000
11.850000	1.00	-18415.000000
11.866667	1.00	-13245.000000
11.883333	1.00	-8235.000000
11.900000	1.00	-3106.000000
11.916667	1.00	2038.000000
11.933333	1.00	6720.000000
11.950000	1.00	10305.000000
11.966667	1.00	12380.000000
11.983333	1.00	12749.000000
12.000000	1.00	11307.000000
12.016667	1.00	8222.000000
12.033333	1.00	3717.000000
12.050000	1.00	-1637.000000
12.066667	1.00	-7308.000000
12.083333	1.00	-12741.000000
12.100000	1.00	-17411.000000
12.116667	1.00	-21337.000000
12.133333	1.00	-24865.000000
12.150000	1.00	-28086.000000
12.166667	1.00	-31010.000000
12.183333	1.00	-33750.000000
12.200000	1.00	-36505.000000
12.216667	1.00	-39150.000000
12.233333	1.00	-41582.000000
12.250000	1.00	-43759.000000
12.266667	1.00	-45643.000000
12.283333	1.00	-47015.000000
12.300000	1.00	-47826.000000
12.316667	1.00	-48201.000000
12.333333	1.00	-47755.000000
12.350000	1.00	-46388.000000
12.366667	1.00	-44447.000000
12.383333	1.00	-42288.000000
12.400000	1.00	-40413.000000
12.416667	1.00	-39237.000000
12.433333	1.00	-38474.000000
12.450000	1.00	-37657.000000
12.466667	1.00	-36780.000000
12.483333	1.00	-35655.000000
12.500000	1.00	-34335.000000
12.516667	1.00	-33209.000000
12.533333	1.00	-32539.000000
12.550000	1.00	-32089.000000
12.566667	1.00	-31925.000000
12.583333	1.00	-32174.000000
12.600000	1.00	-32490.000000
12.616667	1.00	-32784.000000
12.633333	1.00	-32996.000000
12.650000	1.00	-33240.000000
12.666667	1.00	-33491.000000
12.683333	1.00	-33718.000000
12.700000	1.00	-33973.000000
12.716667	1.00	-34367.000000
12.733333	1.00	-34893.000000
12.750000	1.00	-35393.000000
12.766667	1.00	-35698.000000
12.783333	1.00	-36282.000000
12.800000	1.00	-37633.000000
12.816667	1.00	-39777.000000
12.833333	1.00	-42382.000000
12.850000	1.00	-44974.000000
12.866667	1.00	-47216.000000
12.883333	1.00	-48793.000000
12.900000	1.00	-49372.000000
12.916667	1.00	-48464.000000
12.933333	1.00	-46537.000000
12.950000	1.00	-44345.000000
12.966667	1.00	-42484.000000
12.983333	1.00	-41274.000000
13.000000	1.00	-40692.000000
13.016667	1.00	-40488.000000
13.033333	1.00	-40727.000000
13.050000	1.00	-41232.000000
13.066667	1.00	-41549.000000
13.083333	1.00	-41472.000000
13.100000	1.00	-41267.000000
13.116667	1.00	-41165.000000
13.133333	1.00	-41244.000000
13.150000	1.00	-41819.000000
13.166667	1.00	-42900.000000
13.183333	1.00	-44370.000000
13.200000	1.00	-45736.000000
13.216667	1.00	-46418.000000
13.233333	1.00	-46381.000000
13.250000	1.00	-45842.000000
13.266667	1.00	-44843.000000
13.283333	1.00	-43129.000000
13.300000	1.00	-40753.000000
13.316667	1.00	-38174.000000
13.333333	1.00	-35803.000000
13.350000	1.00	-33849.000000
13.366667	1.00	-32089.000000
13.383333	1.00	-30653.000000
13.400000	1.00	-29638.000000
13.416667	1.00	-29439.000000
13.433333	1.00	-30238.000000
13.450000	1.00	-31813.000000
13.466667	1.00	-33684.000000
13.483333	1.00	-35642.000000
13.500000	1.00	-37532.000000
13.516667	1.00	-39338.000000
13.533333	1.00	-40899.000000
13.550000	1.00	-41835.000000
13.566667	1.00	-42096.000000
13.583333	1.00	-42034.000000
13.600000	1.00	-42097.000000
13.616667	1.00	-42413.000000
13.633333	1.00	-42410.000000
13.650000	1.00	-42040.000000
13.666667	1.00	-41923.000000
13.683333	1.00	-42510.000000
13.700000	1.00	-43680.000000
13.716667	1.00	-45179.000000
13.733333	1.00	-46616.000000
13.750000	1.00	-47617.000000
13.766667	1.00	-47972.000000
13.783333	1.00	-47896.000000
13.800000	1.00	-47824.000000
13.816667	1.00	-47588.000000
13.833333	1.00	-47359.000000
13.850000	1.00	-47494.000000
13.866667	1.00	-48182.000000
13.883333	1.00	-49268.000000
13.900000	1.00	-50442.000000
13.916667	1.00	-51048.000000
13.933333	1.00	-50773.000000
13.950000	1.00	-49700.000000
13.966667	1.00	-47824.000000
13.983333	1.00	-45411.000000
14.000000	1.00	-42960.000000
14.016667	1.00	-40429.000000
14.033333	1.00	-37761.000000
14.050000	1.00	-34749.000000
14.066667	1.00	-30864.000000
14.083333	1.00	-25665.000000
14.100000	1.00	-19212.000000
14.116667	1.00	-12363.000000
14.133333	1.00	-6418.000000
14.150000	1.00	-2484.000000
14.166667	1.00	-904.000000
14.183333	1.00	-1251.000000
14.200000	1.00	-3078.000000
14.216667	1.00	-6043.000000
14.233333	1.00	-9777.000000
14.250000	1.00	-13987.000000
14.266667	1.00	-18479.000000
14.283333	1.00	-23085.000000
14.300000	1.00	-27314.000000
14.316667	1.00	-30885.000000
14.333333	1.00	-33785.000000
14.350000	1.00	-36202.000000
14.366667	1.00	-38378.000000
14.383333	1.00	-40285.000000
14.400000	1.00	-41807.000000
14.416667	1.00	-43178.000000
14.433333	1.00	-44686.000000
14.450000	1.00	-46094.000000
14.466667	1.00	-46680.000000
14.483333	1.00	-45954.000000
14.500000	1.00	-43963.000000
14.516667	1.00	-40950.000000
14.533333	1.00	-36799.000000
14.550000	1.00	-31662.000000
14.566667	1.00	-26076.000000
14.583333	1.00	-20692.000000
14.600000	1.00	-16230.000000
14.616667	1.00	-13068.000000
14.633333	1.00	-11316.000000
14.650000	1.00	-10962.000000
14.666667	1.00	-11969.000000
14.683333	1.00	-14019.000000
14.700000	1.00	-16646.000000
14.716667	1.00	-19374.000000
14.733333	1.00	-21939.000000
14.750000	1.00	-24192.000000
14.766667	1.00	-25913.000000
14.783333	1.00	-27014.000000
14.800000	1.00	-27675.000000
14.816667	1.00	-28269.000000
14.833333	1.00	-28910.000000
14.850000	1.00	-29788.000000
14.866667	1.00	-30954.000000
14.883333	1.00	-32141.000000
14.900000	1.00	-32714.000000
14.916667	1.00	-32399.000000
14.933333	1.00	-31388.000000
14.950000	1.00	-29995.000000
14.966667	1.00	-28282.000000
14.983333	1.00	-26238.000000
15.000000	1.00	-23630.000000
15.016667	1.00	-20405.000000
15.033333	1.00	-16738.000000
15.050000	1.00	-13049.000000
15.066667	1.00	-10055.000000
15.083333	1.00	-8205.000000
15.100000	1.00	-7837.000000
15.116667	1.00	-8927.000000
15.133333	1.00	-10963.000000
15.150000	1.00	-13412.000000
15.166667	1.00	-16263.000000
15.183333	1.00	-19463.000000
15.200000	1.00	-22840.000000
15.216667	1.00	-26419.000000
15.233333	1.00	-30073.000000
15.250000	1.00	-33162.000000
15.266667	1.00	-35325.000000
15.283333	1.00	-36521.000000
15.300000	1.00	-36717.000000
15.316667	1.00	-36109.000000
15.333333	1.00	-35058.000000
15.350000	1.00	-33845.000000
15.366667	1.00	-32582.000000
15.383333	1.00	-31513.000000
15.400000	1.00	-31055.000000
15.416667	1.00	-31286.000000
15.433333	1.00	-32013.000000
15.450000	1.00	-33125.000000
15.466667	1.00	-34117.000000
15.483333	1.00	-34433.000000
15.500000	1.00	-33625.000000
15.516667	1.00	-31564.000000
15.533333	1.00	-28705.000000
15.550000	1.00	-25642.000000
15.566667	1.00	-22236.000000
15.583333	1.00	-18173.000000
15.600000	1.00	-13644.000000
15.616667	1.00	-9247.000000
15.633333	1.00	-5453.000000
15.650000	1.00	-2975.000000
15.666667	1.00	-2405.000000
15.683333	1.00	-4064.000000
15.700000	1.00	-7500.000000
15.716667	1.00	-11614.000000
15.733333	1.00	-15358.000000
15.750000	1.00	-18599.000000
15.766667	1.00	-21733.000000
15.783333	1.00	-25026.000000
15.800000	1.00	-28683.000000
15.816667	1.00	-32341.000000
15.833333	1.00	-35457.000000
15.850000	1.00	-38056.000000
15.866667	1.00	-40134.000000
15.883333	1.00	-41685.000000
15.900000	1.00	-42763.000000
15.916667	1.00	-43432.000000
15.933333	1.00	-43731.000000
15.950000	1.00	-43674.000000
15.966667	1.00	-43212.000000
15.983333	1.00	-42609.000000
16.000000	1.00	-41955.000000
16.016667	1.00	-40878.000000
16.033333	1.00	-38362.000000
16.050000	1.00	-33075.000000
16.066667	1.00	-23931.000000
16.083333	1.00	-9407.000000
16.100000	1.00	11630.000000
16.116667	1.00	39431.000000
16.133333	1.00	73539.000000
16.150000	1.00	113285.000000
16.166667	1.00	156512.000000
16.183333	1.00	199610.000000
16.200000	1.00	238656.000000
16.216667	1.00	270207.000000
16.233333	1.00	291728.000000
16.250000	1.00	301655.000000
16.266667	1.00	299612.000000
16.283333	1.00	286534.000000
16.300000	1.00	264517.000000
16.316667	1.00	235827.000000
16.333333	1.00	202955.000000
16.350000	1.00	168588.000000
16.366667	1.00	134925.000000
16.383333	1.00	104211.000000
16.400000	1.00	78800.000000
16.416667	1.00	61755.000000
16.433333	1.00	57424.000000
16.450000	1.00	71836.000000
16.466667	1.00	113272.000000
16.483333	1.00	191401.000000
16.500000	1.00	315285.000000
16.516667	1.00	491960.000000
16.533333	1.00	723214.000000
16.550000	1.00	1001893.000000
16.566667	1.00	1311474.000000
16.583333	1.00	1626373.000000
16.600000	1.00	1915251.000000
16.616667	1.00	2147106.000000
16.633333	1.00	2297159.000000
16.650000	1.00	2351606.000000
16.666667	1.00	2309308.000000
16.683333	1.00	2179881.000000
16.700000	1.00	1980583.000000
16.716667	1.00	1733904.000000
16.733333	1.00	1463775.000000
16.750000	1.00	1192105.000000
16.766667	1.00	936553.000000
16.783333	1.00	709459.000000
16.800000	1.00	517382.000000
16.816667	1.00	361832.000000
16.833333	1.00	241402.000000
16.850000	1.00	152676.000000
16.866667	1.00	90553.000000
16.883333	1.00	49285.000000
16.900000	1.00	23005.000000
16.916667	1.00	6839.000000
16.933333	1.00	-2681.000000
16.950000	1.00	-8557.000000
16.966667	1.00	-12652.000000
16.983333	1.00	-15649.000000
17.000000	1.00	-17959.000000
17.016667	1.00	-19591.000000
17.033333	1.00	-20504.000000
17.050000	1.00	-21186.000000
17.066667	1.00	-22038.000000
17.083333	1.00	-22848.000000
17.100000	1.00	-23355.000000
17.116667	1.00	-23711.000000
17.133333	1.00	-24197.000000
17.150000	1.00	-24933.000000
17.166667	1.00	-25885.000000
17.183333	1.00	-27107.000000
17.200000	1.00	-28648.000000
17.216667	1.00	-30727.000000
17.233333	1.00	-33243.000000
17.250000	1.00	-35624.000000
17.266667	1.00	-37265.000000
17.283333	1.00	-37680.000000
17.300000	1.00	-36704.000000
17.316667	1.00	-34583.000000
17.333333	1.00	-31415.000000
17.350000	1.00	-26936.000000
17.366667	1.00	-19653.000000
17.383333	1.00	-7254.000000
17.400000	1.00	13623.000000
17.416667	1.00	48065.000000
17.433333	1.00	103060.000000
17.450000	1.00	186262.000000
17.466667	1.00	304200.000000
17.483333	1.00	459815.000000
17.500000	1.00	650436.000000
17.516667	1.00	867085.000000
17.533333	1.00	1094770.000000
17.550000	1.00	1313263.000000
17.566667	1.00	1500624.000000
17.583333	1.00	1637424.000000
17.600000	1.00	1710426.000000
17.616667	1.00	1714565.000000
17.633333	1.00	1653599.000000
17.650000	1.00	1537983.000000
17.666667	1.00	1382330.000000
17.683333	1.00	1202720.000000
17.700000	1.00	1014286.000000
17.716667	1.00	829906.000000
17.733333	1.00	659432.000000
17.750000	1.00	509350.000000
17.766667	1.00	382439.000000
17.783333	1.00	279015.000000
17.800000	1.00	197670.000000
17.816667	1.00	135248.000000
17.833333	1.00	88508.000000
17.850000	1.00	54501.000000
17.866667	1.00	30416.000000
17.883333	1.00	14188.000000
17.900000	1.00	4489.000000
17.916667	1.00	328.000000
17.933333	1.00	581.000000
17.950000	1.00	4334.000000
17.966667	1.00	10924.000000
17.983333	1.00	20618.000000
18.000000	1.00	35033.000000
18.016667	1.00	56354.000000
18.033333	1.00	86529.000000
18.050000	1.00	127269.000000
18.066667	1.00	179614.000000
18.083333	1.00	242855.000000
18.100000	1.00	313467.000000
18.116667	1.00	385788.000000
18.133333	1.00	453177.000000
18.150000	1.00	508822.000000
18.166667	1.00	546931.000000
18.183333	1.00	564002.000000
18.200000	1.00	559407.000000
18.216667	1.00	535113.000000
18.233333	1.00	495039.000000
18.250000	1.00	443688.000000
18.266667	1.00	386080.000000
18.283333	1.00	326941.000000
18.300000	1.00	270224.000000
18.316667	1.00	218793.000000
18.333333	1.00	173882.000000
18.350000	1.00	135874.000000
18.366667	1.00	104491.000000
18.383333	1.00	79152.000000
18.400000	1.00	59245.000000
18.416667	1.00	43982.000000
18.433333	1.00	32544.000000
18.450000	1.00	24242.000000
18.466667	1.00	18410.000000
18.483333	1.00	13970.000000
18.500000	1.00	10110.000000
18.516667	1.00	6770.000000
18.533333	1.00	4080.000000
18.550000	1.00	1805.000000
18.566667	1.00	-360.000000
18.583333	1.00	-2516.000000
18.600000	1.00	-4442.000000
18.616667	1.00	-5509.000000
18.633333	1.00	-4970.000000
18.650000	1.00	-2353.000000
18.666667	1.00	2022.000000
18.683333	1.00	7190.000000
18.700000	1.00	12412.000000
18.716667	1.00	17176.000000
18.733333	1.00	20771.000000
18.750000	1.00	22845.000000
18.766667	1.00	23280.000000
18.783333	1.00	21785.000000
18.800000	1.00	18266.000000
18.816667	1.00	12929.000000
18.833333	1.00	6342.000000
18.850000	1.00	-720.000000
18.866667	1.00	-7616.000000
18.883333	1.00	-14233.000000
18.900000	1.00	-20668.000000
18.916667	1.00	-26760.000000
18.933333	1.00	-31884.000000
18.950000	1.00	-35678.000000
18.966667	1.00	-38105.000000
18.983333	1.00	-39174.000000
19.000000	1.00	-39124.000000
19.016667	1.00	-38481.000000
19.033333	1.00	-37684.000000
19.050000	1.00	-36718.000000
19.066667	1.00	-35415.000000
19.083333	1.00	-33988.000000
19.100000	1.00	-32936.000000
19.116667	1.00	-32284.000000
19.133333	1.00	-32147.000000
19.150000	1.00	-32386.000000
19.166667	1.00	-32541.000000
19.183333	1.00	-32411.000000
19.200000	1.00	-31929.000000
19.216667	1.00	-30899.000000
19.233333	1.00	-29400.000000
19.250000	1.00	-27746.000000
19.266667	1.00	-26120.000000
19.283333	1.00	-24727.000000
19.300000	1.00	-23588.000000
19.316667	1.00	-22520.000000
19.333333	1.00	-20971.000000
19.350000	1.00	-17903.000000
19.366667	1.00	-11818.000000
19.383333	1.00	-1421.000000
19.400000	1.00	14326.000000
19.416667	1.00	35841.000000
19.433333	1.00	62550.000000
19.450000	1.00	92937.000000
19.466667	1.00	124442.000000
19.483333	1.00	154227.000000
19.500000	1.00	179642.000000
19.516667	1.00	198430.000000
19.533333	1.00	209049.000000
19.550000	1.00	210913.000000
19.566667	1.00	204154.000000
19.583333	1.00	189650.000000
19.600000	1.00	169534.000000
19.616667	1.00	146710.000000
19.633333	1.00	123872.000000
19.650000	1.00	103467.000000
19.666667	1.00	87689.000000
19.683333	1.00	78261.000000
19.700000	1.00	75782.000000
19.716667	1.00	79733.000000
19.733333	1.00	89888.000000
19.750000	1.00	105747.000000
19.766667	1.00	126217.000000
19.783333	1.00	149944.000000
19.800000	1.00	175690.000000
19.816667	1.00	202086.000000
19.833333	1.00	227640.000000
19.850000	1.00	250551.000000
19.866667	1.00	269465.000000
19.883333	1.00	283252.000000
19.900000	1.00	291366.000000
19.916667	1.00	294062.000000
19.933333	1.00	292758.000000
19.950000	1.00	290943.000000
19.966667	1.00	295281.000000
19.983333	1.00	314771.000000
20.000000	1.00	359042.000000
20.016667	1.00	436887.000000
20.033333	1.00	554451.000000
20.050000	1.00	712953.000000
20.066667	1.00	906688.000000
20.083333	1.00	1122687.000000
20.100000	1.00	1341801.000000
20.116667	1.00	1541477.000000
20.133333	1.00	1700062.000000
20.150000	1.00	1800518.000000
20.166667	1.00	1832906.000000
20.183333	1.00	1795576.000000
20.200000	1.00	1694578.000000
20.216667	1.00	1542573.000000
20.233333	1.00	1356297.000000
20.250000	1.00	1153245.000000
20.266667	1.00	949089.000000
20.283333	1.00	756107.000000
20.300000	1.00	582955.000000
20.316667	1.00	434783.000000
20.333333	1.00	313619.000000
20.350000	1.00	218870.000000
20.366667	1.00	148200.000000
20.383333	1.00	98115.000000
20.400000	1.00	64402.000000
20.416667	1.00	43042.000000
20.433333	1.00	30247.000000
20.450000	1.00	23470.000000
20.466667	1.00	21305.000000
20.483333	1.00	24005.000000
20.500000	1.00	32695.000000
20.516667	1.00	48816.000000
20.533333	1.00	74844.000000
20.550000	1.00	113759.000000
20.566667	1.00	168391.000000
20.583333	1.00	240579.000000
20.600000	1.00	329288.000000
20.616667	1.00	430433.000000
20.633333	1.00	537014.000000
20.650000	1.00	639383.000000
20.666667	1.00	727565.000000
20.683333	1.00	792963.000000
20.700000	1.00	829144.000000
20.716667	1.00	832940.000000
20.733333	1.00	805002.000000
20.750000	1.00	749708.000000
20.766667	1.00	673843.000000
20.783333	1.00	585407.000000
20.800000	1.00	492020.000000
20.816667	1.00	400132.000000
20.833333	1.00	314780.000000
20.850000	1.00	239500.000000
20.866667	1.00	176187.000000
20.883333	1.00	125458.000000
20.900000	1.00	87355.000000
20.916667	1.00	61239.000000
20.933333	1.00	46223.000000
20.950000	1.00	41320.000000
20.966667	1.00	45656.000000
20.983333	1.00	58848.000000
21.000000	1.00	81157.000000
21.016667	1.00	112761.000000
21.033333	1.00	154510.000000
21.050000	1.00	208265.000000
21.066667	1.00	275924.000000
21.083333	1.00	358554.000000
21.100000	1.00	454986.000000
21.116667	1.00	562422.000000
21.133333	1.00	676201.000000
21.150000	1.00	789474.000000
21.166667	1.00	893473.000000
21.183333	1.00	978864.000000
21.200000	1.00	1038058.000000
21.216667	1.00	1065744.000000
21.233333	1.00	1059344.000000
21.250000	1.00	1019052.000000
21.266667	1.00	948313.000000
21.283333	1.00	854248.000000
21.300000	1.00	746429.000000
21.316667	1.00	635837.000000
21.333333	1.00	534238.000000
21.350000	1.00	453564.000000
21.366667	1.00	405529.000000
21.383333	1.00	401719.000000
21.400000	1.00	452801.000000
21.416667	1.00	566511.000000
21.433333	1.00	745596.000000
21.450000	1.00	985607.000000
21.466667	1.00	1273229.000000
21.483333	1.00	1586625.000000
21.500000	1.00	1897556.000000
21.516667	1.00	2175685.000000
21.533333	1.00	2392987.000000
21.550000	1.00	2528186.000000
21.566667	1.00	2570244.000000
21.583333	1.00	2519340.000000
21.600000	1.00	2385798.000000
21.616667	1.00	2187202.000000
21.633333	1.00	1945355.000000
21.650000	1.00	1682714.000000
21.666667	1.00	1419277.000000
21.683333	1.00	1170887.000000
21.700000	1.00	948172.000000
21.716667	1.00	756922.000000
21.733333	1.00	598852.000000
21.750000	1.00	472006.000000
21.766667	1.00	372304.000000
21.783333	1.00	295043.000000
21.800000	1.00	235903.000000
21.816667	1.00	191245.000000
21.833333	1.00	157877.000000
21.850000	1.00	133009.000000
21.866667	1.00	114193.000000
21.883333	1.00	99727.000000
21.900000	1.00	88413.000000
21.916667	1.00	79298.000000
21.933333	1.00	71651.000000
21.950000	1.00	65078.000000
21.966667	1.00	59531.000000
21.983333	1.00	54944.000000
22.000000	1.00	50970.000000
22.016667	1.00	47637.000000
22.033333	1.00	45202.000000
22.050000	1.00	44367.000000
22.066667	1.00	45789.000000
22.083333	1.00	50069.000000
22.100000	1.00	58425.000000
22.116667	1.00	73070.000000
22.133333	1.00	96377.000000
22.150000	1.00	130303.000000
22.166667	1.00	175910.000000
22.183333	1.00	232811.000000
22.200000	1.00	299201.000000
22.216667	1.00	371407.000000
22.233333	1.00	444431.000000
22.250000	1.00	513300.000000
22.266667	1.00	572916.000000
22.283333	1.00	618309.000000
22.300000	1.00	645708.000000
22.316667	1.00	653111.000000
22.333333	1.00	640911.000000
22.350000	1.00	610854.000000
22.366667	1.00	565900.000000
22.383333	1.00	509910.000000
22.400000	1.00	447155.000000
22.416667	1.00	381866.000000
22.433333	1.00	317632.000000
22.450000	1.00	257482.000000
22.466667	1.00	203860.000000
22.483333	1.00	158453.000000
22.500000	1.00	122237.000000
22.516667	1.00	94837.000000
22.533333	1.00	74954.000000
22.550000	1.00	60768.000000
22.566667	1.00	50462.000000
22.583333	1.00	42851.000000
22.600000	1.00	37142.000000
22.616667	1.00	32134.000000
22.633333	1.00	27135.000000
22.650000	1.00	22328.000000
22.666667	1.00	17627.000000
22.683333	1.00	13148.000000
22.700000	1.00	9097.000000
22.716667	1.00	5500.000000
22.733333	1.00	2102.000000
22.750000	1.00	-1075.000000
22.766667	1.00	-3601.000000
22.783333	1.00	-4988.000000
22.800000	1.00	-5195.000000
22.816667	1.00	-4496.000000
22.833333	1.00	-2786.000000
22.850000	1.00	497.000000
22.866667	1.00	5712.000000
22.883333	1.00	13290.000000
22.900000	1.00	23976.000000
22.916667	1.00	38712.000000
22.933333	1.00	57718.000000
22.950000	1.00	80448.000000
22.966667	1.00	105268.000000
22.983333	1.00	130131.000000
23.000000	1.00	152824.000000
23.016667	1.00	171462.000000
23.033333	1.00	184740.000000
23.050000	1.00	191873.000000
23.066667	1.00	192330.000000
23.083333	1.00	185638.000000
23.100000	1.00	172408.000000
23.116667	1.00	154062.000000
23.133333	1.00	132456.000000
23.150000	1.00	109587.000000
23.166667	1.00	87000.000000
23.183333	1.00	65893.000000
23.200000	1.00	47167.000000
23.216667	1.00	31073.000000
23.233333	1.00	17860.000000
23.250000	1.00	7623.000000
23.266667	1.00	-22.000000
23.283333	1.00	-5703.000000
23.300000	1.00	-10187.000000
23.316667	1.00	-14066.000000
23.333333	1.00	-17406.000000
23.350000	1.00	-20003.000000
23.366667	1.00	-21965.000000
23.383333	1.00	-23379.000000
23.400000	1.00	-24353.000000
23.416667	1.00	-25025.000000
23.433333	1.00	-25343.000000
23.450000	1.00	-25195.000000
23.466667	1.00	-24526.000000
23.483333	1.00	-23474.000000
23.500000	1.00	-21868.000000
23.516667	1.00	-19806.000000
23.533333	1.00	-17296.000000
23.550000	1.00	-13961.000000
23.566667	1.00	-8963.000000
23.583333	1.00	-1431.000000
23.600000	1.00	9676.000000
23.616667	1.00	25212.000000
23.633333	1.00	45508.000000
23.650000	1.00	70406.000000
23.666667	1.00	99186.000000
23.683333	1.00	130768.000000
23.700000	1.00	163580.000000
23.716667	1.00	195482.000000
23.733333	1.00	223580.000000
23.750000	1.00	245316.000000
23.766667	1.00	259913.000000
23.783333	1.00	268488.000000
23.800000	1.00	273332.000000
23.816667	1.00	278363.000000
23.833333	1.00	288821.000000
23.850000	1.00	312208.000000
23.866667	1.00	356608.000000
23.883333	1.00	429514.000000
23.900000	1.00	535163.000000
23.916667	1.00	672433.000000
23.933333	1.00	834734.000000
23.950000	1.00	1009699.000000
23.966667	1.00	1181183.000000
23.983333	1.00	1331628.000000
24.000000	1.00	1444459.000000
24.016667	1.00	1507125.000000
24.033333	1.00	1514103.000000
24.050000	1.00	1467308.000000
24.066667	1.00	1374932.000000
24.083333	1.00	1249401.000000
24.100000	1.00	1105836.000000
24.116667	1.00	959862.000000
24.133333	1.00	825539.000000
24.150000	1.00	714294.000000
24.166667	1.00	633825.000000
24.183333	1.00	587741.000000
24.200000	1.00	574750.000000
24.216667	1.00	589415.000000
24.233333	1.00	623430.000000
24.250000	1.00	666228.000000
24.266667	1.00	706715.000000
24.283333	1.00	735506.000000
24.300000	1.00	745735.000000
24.316667	1.00	733944.000000
24.333333	1.00	700251.000000
24.350000	1.00	647968.000000
24.366667	1.00	582910.000000
24.383333	1.00	511746.000000
24.400000	1.00	440813.000000
24.416667	1.00	376105.000000
24.433333	1.00	322955.000000
24.450000	1.00	286113.000000
24.466667	1.00	269711.000000
24.483333	1.00	276767.000000
24.500000	1.00	309310.000000
24.516667	1.00	366981.000000
24.533333	1.00	447326.000000
24.550000	1.00	545188.000000
24.566667	1.00	652438.000000
24.583333	1.00	758555.000000
24.600000	1.00	852266.000000
24.616667	1.00	923732.000000
24.633333	1.00	965968.000000
24.650000	1.00	975693.000000
24.666667	1.00	953181.000000
24.683333	1.00	901207.000000
24.700000	1.00	825166.000000
24.716667	1.00	732569.000000
24.733333	1.00	631545.000000
24.750000	1.00	529686.000000
24.766667	1.00	433356.000000
24.783333	1.00	346786.000000
24.800000	1.00	272335.000000
24.816667	1.00	211283.000000
24.833333	1.00	163591.000000
24.850000	1.00	128147.000000
24.866667	1.00	102969.000000
24.883333	1.00	85490.000000
24.900000	1.00	73315.000000
24.916667	1.00	64516.000000
24.933333	1.00	57865.000000
24.950000	1.00	52542.000000
24.966667	1.00	48210.000000
24.983333	1.00	44829.000000
25.000000	1.00	42947.000000
25.016667	1.00	44034.000000
25.033333	1.00	49652.000000
25.050000	1.00	60563.000000
25.066667	1.00	76959.000000
25.083333	1.00	98943.000000
25.100000	1.00	126315.000000
25.116667	1.00	158190.000000
25.133333	1.00	193268.000000
25.150000	1.00	229726.000000
25.166667	1.00	265451.000000
25.183333	1.00	298291.000000
25.200000	1.00	327121.000000
25.216667	1.00	352302.000000
25.233333	1.00	375501.000000
25.250000	1.00	398860.000000
25.266667	1.00	423919.000000
25.283333	1.00	451076.000000
25.300000	1.00	479995.000000
25.316667	1.00	510208.000000
25.333333	1.00	541176.000000
25.350000	1.00	572891.000000
25.366667	1.00	606344.000000
25.383333	1.00	643688.000000
25.400000	1.00	688447.000000
25.416667	1.00	744179.000000
25.433333	1.00	813459.000000
25.450000	1.00	896826.000000
25.466667	1.00	992186.000000
25.483333	1.00	1094600.000000
25.500000	1.00	1196937.000000
25.516667	1.00	1291306.000000
25.533333	1.00	1370119.000000
25.550000	1.00	1427716.000000
25.566667	1.00	1461287.000000
25.583333	1.00	1470841.000000
25.600000	1.00	1459037.000000
25.616667	1.00	1430147.000000
25.633333	1.00	1388470.000000
25.650000	1.00	1337365.000000
25.666667	1.00	1278738.000000
25.683333	1.00	1212521.000000
25.700000	1.00	1138237.000000
25.716667	1.00	1055442.000000
25.733333	1.00	964798.000000
25.750000	1.00	868658.000000
25.766667	1.00	770534.000000
25.783333	1.00	674608.000000
25.800000	1.00	585551.000000
25.816667	1.00	507531.000000
25.833333	1.00	444206.000000
25.850000	1.00	398153.000000
25.866667	1.00	370528.000000
25.883333	1.00	361359.000000
25.900000	1.00	368404.000000
25.916667	1.00	387737.000000
25.933333	1.00	414431.000000
25.950000	1.00	443234.000000
25.966667	1.00	468804.000000
25.983333	1.00	485974.000000
26.000000	1.00	491201.000000
26.016667	1.00	483072.000000
26.033333	1.00	461577.000000
26.050000	1.00	428318.000000
26.066667	1.00	386159.000000
26.083333	1.00	338651.000000
26.100000	1.00	289197.000000
26.116667	1.00	241112.000000
26.133333	1.00	197151.000000
26.150000	1.00	159497.000000
26.166667	1.00	129072.000000
26.183333	1.00	105791.000000
26.200000	1.00	89419.000000
26.216667	1.00	79077.000000
26.233333	1.00	73245.000000
26.250000	1.00	70540.000000
26.266667	1.00	69858.000000
26.283333	1.00	70229.000000
26.300000	1.00	70704.000000
26.316667	1.00	70452.000000
26.333333	1.00	69150.000000
26.350000	1.00	66822.000000
26.366667	1.00	63521.000000
26.383333	1.00	59277.000000
26.400000	1.00	54212.000000
26.416667	1.00	48469.000000
26.433333	1.00	42583.000000
26.450000	1.00	37337.000000
26.466667	1.00	33277.000000
26.483333	1.00	30277.000000
26.500000	1.00	28286.000000
26.516667	1.00	27687.000000
26.533333	1.00	28802.000000
26.550000	1.00	31310.000000
26.566667	1.00	34677.000000
26.583333	1.00	38155.000000
26.600000	1.00	40872.000000
26.616667	1.00	42067.000000
26.633333	1.00	41304.000000
26.650000	1.00	38617.000000
26.666667	1.00	34527.000000
26.683333	1.00	29330.000000
26.700000	1.00	23796.000000
26.716667	1.00	19107.000000
26.733333	1.00	15910.000000
26.750000	1.00	14198.000000
26.766667	1.00	13708.000000
26.783333	1.00	14183.000000
26.800000	1.00	15334.000000
26.816667	1.00	17153.000000
26.833333	1.00	19211.000000
26.850000	1.00	20701.000000
26.866667	1.00	21433.000000
26.883333	1.00	22139.000000
26.900000	1.00	24365.000000
26.916667	1.00	29790.000000
26.933333	1.00	40271.000000
26.950000	1.00	57736.000000
26.966667	1.00	84835.000000
26.983333	1.00	124849.000000
27.000000	1.00	181310.000000
27.016667	1.00	259214.000000
27.033333	1.00	365112.000000
27.050000	1.00	506933.000000
27.066667	1.00	693126.000000
27.083333	1.00	933470.000000
27.100000	1.00	1241095.000000
27.116667	1.00	1633754.000000
27.133333	1.00	2135045.000000
27.150000	1.00	2774376.000000
27.166667	1.00	3586505.000000
27.183333	1.00	4604880.000000
27.200000	1.00	5849527.000000
27.216667	1.00	7314579.000000
27.233333	1.00	8958057.000000
27.250000	1.00	10695737.000000
27.266667	1.00	12405015.000000
27.283333	1.00	13941365.000000
27.300000	1.00	15159347.000000
27.316667	1.00	15937371.000000
27.333333	1.00	16198592.000000
27.350000	1.00	15922244.000000
27.366667	1.00	15145191.000000
27.383333	1.00	13952610.000000
27.400000	1.00	12461150.000000
27.416667	1.00	10799132.000000
27.433333	1.00	9089175.000000
27.450000	1.00	7435544.000000
27.466667	1.00	5917008.000000
27.483333	1.00	4584425.000000
27.500000	1.00	3462495.000000
27.516667	1.00	2553785.000000
27.533333	1.00	1844537.000000
27.550000	1.00	1310626.000000
27.566667	1.00	922390.000000
27.583333	1.00	649467.000000
27.600000	1.00	463767.000000
27.616667	1.00	341023.000000
27.633333	1.00	261897.000000
27.650000	1.00	211963.000000
27.666667	1.00	181718.000000
27.683333	1.00	164464.000000
27.700000	1.00	156046.000000
27.716667	1.00	154780.000000
27.733333	1.00	159449.000000
27.750000	1.00	168904.000000
27.766667	1.00	182891.000000
27.783333	1.00	201590.000000
27.800000	1.00	224470.000000
27.816667	1.00	250289.000000
27.833333	1.00	276938.000000
27.850000	1.00	301594.000000
27.866667	1.00	321785.000000
27.883333	1.00	335819.000000
27.900000	1.00	342128.000000
27.916667	1.00	340226.000000
27.933333	1.00	330970.000000
27.950000	1.00	316291.000000
27.966667	1.00	298733.000000
27.983333	1.00	280577.000000
28.000000	1.00	264269.000000
28.016667	1.00	252451.000000
28.033333	1.00	247796.000000
28.050000	1.00	252947.000000
28.066667	1.00	270326.000000
28.083333	1.00	302409.000000
28.100000	1.00	352257.000000
28.116667	1.00	423276.000000
28.133333	1.00	518966.000000
28.150000	1.00	642267.000000
28.166667	1.00	794815.000000
28.183333	1.00	975024.000000
28.200000	1.00	1176917.000000
28.216667	1.00	1389523.000000
28.233333	1.00	1597224.000000
28.250000	1.00	1782716.000000
28.266667	1.00	1929294.000000
28.283333	1.00	2023584.000000
28.300000	1.00	2057724.000000
28.316667	1.00	2029399.000000
28.333333	1.00	1941969.000000
28.350000	1.00	1804538.000000
28.366667	1.00	1630303.000000
28.383333	1.00	1434248.000000
28.400000	1.00	1230824.000000
28.416667	1.00	1033307.000000
28.433333	1.00	853127.000000
28.450000	1.00	699314.000000
28.466667	1.00	578301.000000
28.483333	1.00	494207.000000
28.500000	1.00	450176.000000
28.516667	1.00	448696.000000
28.533333	1.00	490773.000000
28.550000	1.00	575393.000000
28.566667	1.00	698766.000000
28.583333	1.00	854522.000000
28.600000	1.00	1034916.000000
28.616667	1.00	1232165.000000
28.633333	1.00	1440070.000000
28.650000	1.00	1656824.000000
28.666667	1.00	1887358.000000
28.683333	1.00	2142123.000000
28.700000	1.00	2435226.000000
28.716667	1.00	2779779.000000
28.733333	1.00	3180865.000000
28.750000	1.00	3631353.000000
28.766667	1.00	4110244.000000
28.783333	1.00	4584372.000000
28.800000	1.00	5013073.000000
28.816667	1.00	5353426.000000
28.833333	1.00	5568523.000000
28.850000	1.00	5634663.000000
28.866667	1.00	5544442.000000
28.883333	1.00	5307460.000000
28.900000	1.00	4947596.000000
28.916667	1.00	4497801.000000
28.933333	1.00	3994652.000000
28.950000	1.00	3472990.000000
28.966667	1.00	2962589.000000
28.983333	1.00	2485973.000000
29.000000	1.00	2057422.000000
29.016667	1.00	1684155.000000
29.033333	1.00	1367361.000000
29.050000	1.00	1103729.000000
29.066667	1.00	887998.000000
29.083333	1.00	714059.000000
29.100000	1.00	576237.000000
29.116667	1.00	469109.000000
29.133333	1.00	387445.000000
29.150000	1.00	326534.000000
29.166667	1.00	282610.000000
29.183333	1.00	252479.000000
29.200000	1.00	233291.000000
29.216667	1.00	222907.000000
29.233333	1.00	219489.000000
29.250000	1.00	221340.000000
29.266667	1.00	226777.000000
29.283333	1.00	234186.000000
29.300000	1.00	242184.000000
29.316667	1.00	249605.000000
29.333333	1.00	256000.000000
29.350000	1.00	260848.000000
29.366667	1.00	264166.000000
29.383333	1.00	266842.000000
29.400000	1.00	270905.000000
29.416667	1.00	279836.000000
29.433333	1.00	298880.000000
29.450000	1.00	335980.000000
29.466667	1.00	403242.000000
29.483333	1.00	516344.000000
29.500000	1.00	692408.000000
29.516667	1.00	946603.000000
29.533333	1.00	1288492.000000
29.550000	1.00	1717511.000000
29.566667	1.00	2220084.000000
29.583333	1.00	2767236.000000
29.600000	1.00	3317684.000000
29.616667	1.00	3823464.000000
29.633333	1.00	4236730.000000
29.650000	1.00	4518122.000000
29.666667	1.00	4643117.000000
29.683333	1.00	4604361.000000
29.700000	1.00	4411701.000000
29.716667	1.00	4089637.000000
29.733333	1.00	3672497.000000
29.750000	1.00	3199243.000000
29.766667	1.00	2708207.000000
29.783333	1.00	2231821.000000
29.800000	1.00	1794796.000000
29.816667	1.00	1413531.000000
29.833333	1.00	1095964.000000
29.850000	1.00	843210.000000
29.866667	1.00	651473.000000
29.883333	1.00	514326.000000
29.900000	1.00	423859.000000
29.916667	1.00	371817.000000
29.933333	1.00	350709.000000
29.950000	1.00	354252.000000
29.966667	1.00	377709.000000
29.983333	1.00	417312.000000
30.000000	1.00	469652.000000
30.016667	1.00	531593.000000
30.033333	1.00	600805.000000
30.050000	1.00	675900.000000
30.066667	1.00	756352.000000
30.083333	1.00	842570.000000
30.100000	1.00	936318.000000
30.116667	1.00	1040009.000000
30.133333	1.00	1155884.000000
30.150000	1.00	1283671.000000
30.166667	1.00	1419630.000000
30.183333	1.00	1556847.000000
30.200000	1.00	1686572.000000
30.216667	1.00	1800015.000000
30.233333	1.00	1890624.000000
30.250000	1.00	1956780.000000
30.266667	1.00	2003305.000000
30.283333	1.00	2042325.000000
30.300000	1.00	2093279.000000
30.316667	1.00	2182987.000000
30.333333	1.00	2342264.000000
30.350000	1.00	2600039.000000
30.366667	1.00	2976225.000000
30.383333	1.00	3476722.000000
30.400000	1.00	4085821.000000
30.416667	1.00	4763554.000000
30.433333	1.00	5450828.000000
30.450000	1.00	6078435.000000
30.466667	1.00	6577312.000000
30.483333	1.00	6890477.000000
30.500000	1.00	6982166.000000
30.516667	1.00	6842864.000000
30.533333	1.00	6489166.000000
30.550000	1.00	5958753.000000
30.566667	1.00	5302749.000000
30.583333	1.00	4577777.000000
30.600000	1.00	3838026.000000
30.616667	1.00	3129118.000000
30.633333	1.00	2484372.000000
30.650000	1.00	1924170.000000
30.666667	1.00	1457456.000000
30.683333	1.00	1084091.000000
30.700000	1.00	797086.000000
30.716667	1.00	584988.000000
30.733333	1.00	434344.000000
30.750000	1.00	331976.000000
30.766667	1.00	265987.000000
30.783333	1.00	226338.000000
30.800000	1.00	205200.000000
30.816667	1.00	196801.000000
30.833333	1.00	196702.000000
30.850000	1.00	201756.000000
30.866667	1.00	210158.000000
30.883333	1.00	221602.000000
30.900000	1.00	237241.000000
30.916667	1.00	260041.000000
30.933333	1.00	294730.000000
30.950000	1.00	347159.000000
30.966667	1.00	423816.000000
30.983333	1.00	529606.000000
31.000000	1.00	666959.000000
31.016667	1.00	835001.000000
31.033333	1.00	1027945.000000
31.050000	1.00	1235191.000000
31.066667	1.00	1442864.000000
31.083333	1.00	1634459.000000
31.100000	1.00	1793303.000000
31.116667	1.00	1905697.000000
31.133333	1.00	1963633.000000
31.150000	1.00	1965409.000000
31.166667	1.00	1915488.000000
31.183333	1.00	1823048.000000
31.200000	1.00	1699869.000000
31.216667	1.00	1559320.000000
31.233333	1.00	1415297.000000
31.250000	1.00	1280128.000000
31.266667	1.00	1163650.000000
31.283333	1.00	1072236.000000
31.300000	1.00	1008414.000000
31.316667	1.00	970556.000000
31.333333	1.00	953629.000000
31.350000	1.00	950394.000000
31.366667	1.00	952713.000000
31.383333	1.00	952482.000000
31.400000	1.00	943215.000000
31.416667	1.00	921300.000000
31.433333	1.00	886050.000000
31.450000	1.00	839668.000000
31.466667	1.00	786411.000000
31.483333	1.00	731822.000000
31.500000	1.00	682891.000000
31.516667	1.00	648460.000000
31.533333	1.00	640024.000000
31.550000	1.00	673302.000000
31.566667	1.00	772404.000000
31.583333	1.00	975978.000000
31.600000	1.00	1345906.000000
31.616667	1.00	1977494.000000
31.633333	1.00	3008147.000000
31.650000	1.00	4621699.000000
31.666667	1.00	7037269.000000
31.683333	1.00	10474080.000000
31.700000	1.00	15100447.000000
31.716667	1.00	20968461.000000
31.733333	1.00	27955447.000000
31.750000	1.00	35737233.000000
31.766667	1.00	43794852.000000
31.783333	1.00	51468985.000000
31.800000	1.00	58059063.000000
31.816667	1.00	62939101.000000
31.833333	1.00	65660451.000000
31.850000	1.00	66018759.000000
31.866667	1.00	64068450.000000
31.883333	1.00	60094141.000000
31.900000	1.00	54549302.000000
31.916667	1.00	47976485.000000
31.933333	1.00	40927276.000000
31.950000	1.00	33897583.000000
31.966667	1.00	27284664.000000
31.983333	1.00	21367095.000000
32.000000	1.00	16303830.000000
32.016667	1.00	12149038.000000
32.033333	1.00	8874412.000000
32.050000	1.00	6394153.000000
32.066667	1.00	4590026.000000
32.083333	1.00	3331316.000000
32.100000	1.00	2489707.000000
32.116667	1.00	1949242.000000
32.133333	1.00	1612505.000000
32.150000	1.00	1403423.000000
32.166667	1.00	1267050.000000
32.183333	1.00	1167889.000000
32.200000	1.00	1085613.000000
32.216667	1.00	1011722.000000
32.233333	1.00	945958.000000
32.250000	1.00	892239.000000
32.266667	1.00	855201.000000
32.283333	1.00	837688.000000
32.300000	1.00	839371.000000
32.316667	1.00	856742.000000
32.333333	1.00	883618.000000
32.350000	1.00	911413.000000
32.366667	1.00	931156.000000
32.383333	1.00	935649.000000
32.400000	1.00	920916.000000
32.416667	1.00	886232.000000
32.433333	1.00	833879.000000
32.450000	1.00	768511.000000
[truncated: 1,359 more rows]
