# Supplementary material for: Changes to Serum Sample Tube and Processing Methodology Does Not Cause Inter-Individual Variation in Automated Whole Serum N-Glycan Profiling in Health and Disease
Source: PLoS One. 2015 Apr 1;10(4):e0123028. doi: 10.1371/journal.pone.0123028 (PMC4382121; doi:10.1371/journal.pone.0123028)
Supplement: S3 Data — (ZIP) [file pone.0123028.s008.zip › ChromsForSupp/SampleTable.csv]

Well	Patient Letter	Diagnosis	Sample Type
D7	A	UC	Serum (BD gel)
A5	A	UC	Serum (Grei gel)
E8	A	UC	Serum (Grei plain)
G4	B	UC	Serum (BD gel)
A7	B	UC	Serum (Grei gel)
G6	B	UC	Serum (Grei plain)
D3	C	UC	Serum (BD gel)
F7	C	UC	Serum (Grei gel)
C7	C	UC	Serum (Grei plain)
D2	D	IB	Serum (BD gel)
F3	D	IB	Serum (Grei gel)
B3	D	IB	Serum (Grei plain)
G5	E	UC	Serum (BD gel)
D4	E	UC	Serum (Grei plain)
E6	F	CD	Serum (BD gel)
C8	F	CD	Serum (Grei plain)
E1	G	CD	Serum (BD gel)
B9	G	CD	Serum (Grei gel)
A1	G	CD	Serum (Grei plain)
E4	H	UC	Serum (BD gel)
H3	H	UC	Serum (Grei gel)
C2	H	UC	Serum (Grei plain)
D1	I	CD	Serum (BD gel)
F5	I	CD	Serum (Grei gel)
B8	I	CD	Serum (Grei plain)
H5	J	OT	Serum (BD gel)
E3	J	OT	Serum (Grei plain)
C6	K	IB	Serum (BD gel)
H1	K	IB	Serum (Grei gel)
F2	K	IB	Serum (Grei plain)
A6	L	CD	Serum (BD gel)
A4	L	CD	Serum (Grei plain)
A9	M	IB	Serum (BD gel)
E7	M	IB	Serum (Grei gel)
E9	M	IB	Serum (Grei plain)
C1	N	UC	Serum (BD gel)
D9	N	UC	Serum (Grei plain)
G7	O	HL	Serum (BD gel)
B7	O	HL	Serum (Grei gel)
C4	O	HL	Serum (Grei plain)
H4	P	IB	Serum (BD gel)
B4	P	IB	Serum (Grei plain)
A3	Q	CD	Serum (BD gel)
G1	Q	CD	Serum (Grei gel)
F6	Q	CD	Serum (Grei plain)
B1	R	UC	Serum (BD gel)
F9	R	UC	Serum (Grei gel)
D5	R	UC	Serum (Grei plain)
H2	S	OT	Serum (BD gel)
E5	S	OT	Serum (Grei plain)
F4	T	CD	Serum (BD gel)
B2	T	CD	Serum (Grei gel)
G3	T	CD	Serum (Grei plain)
F1	U	UC	Serum (Grei gel)
B6	U	UC	Serum (Grei plain)
A2	V	CD	Serum (BD gel)
G9	V	CD	Serum (Grei gel)
D6	V	CD	Serum (Grei plain)
B5	W	UC	Serum (BD gel)
A8	W	UC	Serum (Grei gel)
C9	W	UC	Serum (Grei plain)
C3	X	UC	Serum (BD gel)
G8	X	UC	Serum (Grei plain)
